# Supplementary material for: Triplet Metallovinylidenes of Palladium and Platinum Based on a Chelating P/Diazoalkene Ligand
Source: Angew Chem Int Ed Engl. 2025 Nov 10;65(1):e16032. doi: 10.1002/anie.202516032 (PMC12759197; doi:10.1002/anie.202516032)
Supplement: Supplementary file 2 — Supporting Information [file ANIE-65-e16032-s002.zip]

Archive with 8 entries (8 files):
- compound 11.cif
- compound 12.cif
- compound 13.cif
- compound 14.cif
- compound 5.cif
- compound 6.cif
- compound 7.cif
- compound 8.cif
