# Supplementary material for: Triplet Metallovinylidenes of Palladium and Platinum Based on a Chelating P/Diazoalkene Ligand
Source: Angew Chem Int Ed Engl. 2025 Nov 10;65(1):e16032. doi: 10.1002/anie.202516032 (PMC12759197; doi:10.1002/anie.202516032)
Supplement: Supplementary file 2 — Supporting Information [file ANIE-65-e16032-s002.zip › compound 11.cif]

data_ma2_101p
_diffrn_ambient_temperature_device 'Oxford Cryostream 800'
_publ_section_references
;
Sheldrick, G.M. (2015). Acta Cryst. A71, 3-8.
Sheldrick, G.M. (2015). Acta Cryst. C71, 3-8.
;
_audit_contact_author_address     ?
_audit_contact_author_email       ?
_audit_contact_author_name        ?
_audit_contact_author_phone       ?
_publ_contact_author_id_orcid     ?
_audit_creation_method
;
FinalCif by Daniel Kratzert, Freiburg 2019,
https://github.com/dkratzert/FinalCif
;
_shelx_SHELXL_version_number      '2014/7'
_chemical_name_systematic         ?
_chemical_name_common             ?
_chemical_formula_sum             'C71 H108 N6 P2'
_chemical_formula_moiety          ?
_chemical_formula_weight          1107.57
_chemical_melting_point           ?
_chemical_absolute_configuration  ?
_space_group_crystal_system       triclinic
_space_group_IT_number            2
_space_group_name_H-M_alt         'P -1'
_space_group_name_Hall            '-P 1'
_shelx_space_group_comment
;
The symmetry employed for this shelxl refinement is uniquely defined
by the following loop, which should always be used as a source of
symmetry information in preference to the above space-group names.
They are only intended as comments.
;

loop_
_space_group_symop_operation_xyz
'x, y, z'
'-x, -y, -z'

_cell_length_a                    10.7330(6)
_cell_length_b                    11.8918(7)
_cell_length_c                    15.2778(9)
_cell_angle_alpha                 67.604(2)
_cell_angle_beta                  75.641(2)
_cell_angle_gamma                 89.734(2)
_cell_volume                      1737.77(18)
_cell_formula_units_Z             1
_cell_measurement_temperature     100(2)
_cell_measurement_reflns_used     9805
_cell_measurement_theta_min       2.562
_cell_measurement_theta_max       27.503
_exptl_crystal_description        block
_exptl_crystal_colour             orange
_exptl_crystal_recrystallization_method ?
_exptl_crystal_density_meas       ?
_exptl_crystal_density_method     ?
_exptl_crystal_density_diffrn     1.058
_exptl_crystal_F_000              606
_exptl_crystal_size_max           0.608
_exptl_crystal_size_mid           0.389
_exptl_crystal_size_min           0.176
_exptl_absorpt_coefficient_mu     0.105
_exptl_absorpt_correction_type    multi-scan
_exptl_absorpt_correction_T_min   0.6762
_exptl_absorpt_correction_T_max   0.7456
_exptl_absorpt_process_details
;
SADABS-2016/2 - Bruker AXS area detector scaling and absorption correction:
Krause, L., Herbst-Irmer, R., Sheldrick G.M. & Stalke D., J. Appl. Cryst. 48
(2015) 3-10
;
_exptl_absorpt_special_details    ?
_shelx_estimated_absorpt_T_min    0.939
_shelx_estimated_absorpt_T_max    0.982
_exptl_transmission_factor_min    ?
_exptl_transmission_factor_max    ?
_exptl_special_details            ?
_diffrn_ambient_temperature       100(2)
_diffrn_ambient_environment       ?
_diffrn_radiation_type            MoK\a
_diffrn_radiation_wavelength      0.71073
_diffrn_radiation_monochromator   'mirror optics'
_olex2_diffrn_ambient_temperature_device ?
_diffrn_radiation_probe           ?
_diffrn_source                    'microfocus sealed X-ray tube'
_diffrn_source_type               'Incoatec I\ms 3.0'
_diffrn_source_voltage            ?
_diffrn_source_current            ?
_diffrn_detector                  HPAD
_diffrn_detector_type             'Bruker PHOTON II'
_diffrn_detector_area_resol_mean  7.41
_diffrn_measurement_device        'four-circle diffractometer'
_diffrn_measurement_device_type   'Bruker D8 VENTURE dual wavelength Mo/Cu'
_diffrn_measurement_method        '\w and \phi scans'
_diffrn_measurement_specimen_support 'MiTeGen micromount'
_diffrn_reflns_number             51817
_diffrn_reflns_av_unetI/netI      0.0202
_diffrn_reflns_av_R_equivalents   0.0282
_diffrn_reflns_theta_min          2.562
_diffrn_reflns_theta_max          27.508
_diffrn_reflns_theta_full         25.242
_diffrn_reflns_limit_h_min        -13
_diffrn_reflns_limit_h_max        13
_diffrn_reflns_limit_k_min        -15
_diffrn_reflns_limit_k_max        15
_diffrn_reflns_limit_l_min        -19
_diffrn_reflns_limit_l_max        19
_diffrn_measured_fraction_theta_max 0.998
_diffrn_measured_fraction_theta_full 0.999
_diffrn_reflns_Laue_measured_fraction_max 0.998
_diffrn_reflns_Laue_measured_fraction_full 0.999
_diffrn_reflns_point_group_measured_fraction_max 0.998
_diffrn_reflns_point_group_measured_fraction_full 0.999
_reflns_number_total              7965
_reflns_number_gt                 7159
_reflns_threshold_expression      'I > 2\s(I)'
_reflns_Friedel_coverage          0.000
_reflns_Friedel_fraction_max      .
_reflns_Friedel_fraction_full     .
_reflns_special_details
;
 Reflections were merged by SHELXL according to the crystal
 class for the calculation of statistics and refinement.
 
 _reflns_Friedel_fraction is defined as the number of unique
 Friedel pairs measured divided by the number that would be
 possible theoretically, ignoring centric projections and
 systematic absences.
;
_computing_data_collection        ?
_computing_cell_refinement        'SAINT V8.40B'
_computing_data_reduction         'SAINT V8.40B'
_computing_structure_solution     'SHELXT (G. Sheldrick)'
_computing_structure_refinement   'SHELXL-2014/7 (Sheldrick, 2014)'
_computing_molecular_graphics     ?
_computing_publication_material   ?
_refine_special_details           ?
_refine_ls_structure_factor_coef  Fsqd
_refine_ls_matrix_type            full
_refine_ls_weighting_scheme       calc
_refine_ls_weighting_details      'w=1/[\s^2^(Fo^2^)+(0.0738P)^2^+0.9352P] where P=(Fo^2^+2Fc^2^)/3'
_atom_sites_solution_primary      direct
_atom_sites_solution_secondary    ?
_atom_sites_solution_hydrogens    geom
_refine_ls_hydrogen_treatment     constr
_refine_ls_number_reflns          7965
_refine_ls_number_parameters      441
_refine_ls_number_restraints      113
_refine_ls_R_factor_all           0.0506
_refine_ls_R_factor_gt            0.0459
_refine_ls_wR_factor_ref          0.1311
_refine_ls_wR_factor_gt           0.1266
_refine_ls_goodness_of_fit_ref    0.976
_refine_ls_restrained_S_all       0.989
_refine_ls_shift/su_max           0.001
_refine_ls_shift/su_mean          0.000
_refine_diff_density_max          0.394
_refine_diff_density_min          -0.377
_refine_diff_density_rms          0.052
_refine_ls_extinction_method      none
_refine_ls_extinction_coef        .

loop_
_atom_type_symbol
_atom_type_description
_atom_type_scat_dispersion_real
_atom_type_scat_dispersion_imag
_atom_type_scat_source
'C' 'C' 0.0033 0.0016 'International Tables Vol C Tables 4.2.6.8 and 6.1.1.4'
'H' 'H' 0.0000 0.0000 'International Tables Vol C Tables 4.2.6.8 and 6.1.1.4'
'N' 'N' 0.0061 0.0033 'International Tables Vol C Tables 4.2.6.8 and 6.1.1.4'
'P' 'P' 0.1023 0.0942 'International Tables Vol C Tables 4.2.6.8 and 6.1.1.4'

_geom_special_details
;
 All esds (except the esd in the dihedral angle between two l.s. planes)
 are estimated using the full covariance matrix.  The cell esds are taken
 into account individually in the estimation of esds in distances, angles
 and torsion angles; correlations between esds in cell parameters are only
 used when they are defined by crystal symmetry.  An approximate (isotropic)
 treatment of cell esds is used for estimating esds involving l.s. planes.
;

loop_
_atom_site_label
_atom_site_type_symbol
_atom_site_fract_x
_atom_site_fract_y
_atom_site_fract_z
_atom_site_U_iso_or_equiv
_atom_site_adp_type
_atom_site_occupancy
_atom_site_site_symmetry_order
_atom_site_calc_flag
_atom_site_refinement_flags_posn
_atom_site_refinement_flags_adp
_atom_site_refinement_flags_occupancy
_atom_site_disorder_assembly
_atom_site_disorder_group
P1_1 P 0.71193(3) 0.00643(3) 0.70145(3) 0.02471(10) Uani 1 1 d . . . . .
N3_1 N 0.62762(10) 0.32865(9) 0.71444(8) 0.0196(2) Uani 1 1 d . . . . .
N4_1 N 0.54455(10) 0.31327(10) 0.66776(8) 0.0209(2) Uani 1 1 d . . . . .
N5_1 N 0.57188(10) 0.20614(9) 0.66050(8) 0.0197(2) Uani 1 1 d . . . . .
C1_1 C 0.80119(13) 0.24010(12) 0.79093(10) 0.0234(3) Uani 1 1 d . . . . .
H1_1 H 0.8640 0.3090 0.7614 0.028 Uiso 1 1 calc R U . . .
C2_1 C 0.70436(12) 0.23573(11) 0.73881(9) 0.0199(2) Uani 1 1 d . . . . .
C3_1 C 0.66936(12) 0.15116(11) 0.70187(9) 0.0196(2) Uani 1 1 d . . . . .
C4_1 C 0.80758(14) 0.15466(14) 0.87653(10) 0.0288(3) Uani 1 1 d . . . . .
C5_1 C 0.91663(15) 0.16445(16) 0.91993(11) 0.0358(3) Uani 1 1 d . . . . .
H5A_1 H 0.8817 0.1724 0.9827 0.054 Uiso 1 1 calc R U . . .
H5B_1 H 0.9768 0.2364 0.8746 0.054 Uiso 1 1 calc R U . . .
H5C_1 H 0.9624 0.0908 0.9307 0.054 Uiso 1 1 calc R U . . .
C6_1 C 0.70888(17) 0.04692(15) 0.93521(11) 0.0378(4) Uani 1 1 d . . . . .
H6A_1 H 0.7524 -0.0280 0.9531 0.057 Uiso 1 1 calc R U . . .
H6B_1 H 0.6507 0.0426 0.8960 0.057 Uiso 1 1 calc R U . . .
H6C_1 H 0.6589 0.0556 0.9950 0.057 Uiso 1 1 calc R U . . .
C7_1 C 0.87915(13) 0.00581(13) 0.71775(11) 0.0291(3) Uani 1 1 d . . . . .
H7_1 H 0.8756 0.0178 0.7796 0.035 Uiso 1 1 calc R U . . .
C8_1 C 0.97262(15) 0.10641(16) 0.63303(12) 0.0381(3) Uani 1 1 d . . . . .
H8A_1 H 1.0582 0.1034 0.6453 0.057 Uiso 1 1 calc R U . . .
H8B_1 H 0.9417 0.1860 0.6270 0.057 Uiso 1 1 calc R U . . .
H8C_1 H 0.9784 0.0949 0.5720 0.057 Uiso 1 1 calc R U . . .
C9_1 C 0.92240(17) -0.12022(15) 0.72934(15) 0.0429(4) Uani 1 1 d . . . . .
H9A_1 H 1.0094 -0.1244 0.7391 0.064 Uiso 1 1 calc R U . . .
H9B_1 H 0.9233 -0.1344 0.6701 0.064 Uiso 1 1 calc R U . . .
H9C_1 H 0.8623 -0.1828 0.7863 0.064 Uiso 1 1 calc R U . . .
C10_1 C 0.62263(13) 0.43537(11) 0.73862(9) 0.0214(2) Uani 1 1 d . . . . .
C11_1 C 0.53138(14) 0.42912(12) 0.82396(9) 0.0248(3) Uani 1 1 d . . . . .
C12_1 C 0.52458(15) 0.53556(13) 0.84264(10) 0.0294(3) Uani 1 1 d . . . . .
H12_1 H 0.4638 0.5357 0.8996 0.035 Uiso 1 1 calc R U . . .
C13_1 C 0.60491(15) 0.64102(12) 0.77950(10) 0.0287(3) Uani 1 1 d . . . . .
H13_1 H 0.5979 0.7127 0.7932 0.034 Uiso 1 1 calc R U . . .
C14_1 C 0.69546(14) 0.64262(12) 0.69654(10) 0.0267(3) Uani 1 1 d . . . . .
H14_1 H 0.7507 0.7152 0.6544 0.032 Uiso 1 1 calc R U . . .
C15_1 C 0.70664(13) 0.53906(12) 0.67403(10) 0.0234(3) Uani 1 1 d . . . . .
C16_1 C 0.44362(15) 0.31378(13) 0.89438(10) 0.0294(3) Uani 1 1 d . . . . .
H16_1 H 0.4703 0.2466 0.8717 0.035 Uiso 1 1 calc R U . . .
C17_1 C 0.30301(18) 0.33099(18) 0.89226(16) 0.0519(5) Uani 1 1 d . . . . .
H17A_1 H 0.2485 0.2547 0.9359 0.078 Uiso 1 1 calc R U . . .
H17B_1 H 0.2960 0.3529 0.8251 0.078 Uiso 1 1 calc R U . . .
H17C_1 H 0.2743 0.3964 0.9144 0.078 Uiso 1 1 calc R U . . .
C18_1 C 0.4599(2) 0.27625(17) 0.99774(12) 0.0551(5) Uani 1 1 d . . . . .
H18A_1 H 0.4104 0.1969 1.0403 0.083 Uiso 1 1 calc R U . . .
H18B_1 H 0.4282 0.3378 1.0237 0.083 Uiso 1 1 calc R U . . .
H18C_1 H 0.5516 0.2699 0.9957 0.083 Uiso 1 1 calc R U . . .
C19_1 C 0.80575(13) 0.54242(13) 0.58253(11) 0.0277(3) Uani 1 1 d . . . . .
H19_1 H 0.8080 0.4571 0.5852 0.033 Uiso 1 1 calc R U . . .
C20_1 C 0.94087(15) 0.58658(16) 0.58045(14) 0.0392(4) Uani 1 1 d . . . . .
H20A_1 H 1.0039 0.5857 0.5221 0.059 Uiso 1 1 calc R U . . .
H20B_1 H 0.9641 0.5323 0.6396 0.059 Uiso 1 1 calc R U . . .
H20C_1 H 0.9410 0.6700 0.5784 0.059 Uiso 1 1 calc R U . . .
C21_1 C 0.76746(16) 0.62150(15) 0.48979(11) 0.0356(3) Uani 1 1 d . . . . .
H21A_1 H 0.8306 0.6191 0.4321 0.053 Uiso 1 1 calc R U . . .
H21B_1 H 0.7656 0.7060 0.4851 0.053 Uiso 1 1 calc R U . . .
H21C_1 H 0.6816 0.5902 0.4927 0.053 Uiso 1 1 calc R U . . .
C22_1 C 0.50644(12) 0.16561(11) 0.60439(9) 0.0203(2) Uani 1 1 d . . . . .
C23_1 C 0.39864(12) 0.07943(12) 0.65482(9) 0.0217(2) Uani 1 1 d . . . . .
C24_1 C 0.33510(13) 0.04433(12) 0.59852(10) 0.0241(3) Uani 1 1 d . . . . .
H24_1 H 0.2607 -0.0133 0.6302 0.029 Uiso 1 1 calc R U . . .
C25_1 C 0.37921(13) 0.09251(12) 0.49670(10) 0.0246(3) Uani 1 1 d . . . . .
H25_1 H 0.3347 0.0678 0.4594 0.030 Uiso 1 1 calc R U . . .
C26_1 C 0.48778(13) 0.17637(12) 0.44928(10) 0.0238(3) Uani 1 1 d . . . . .
H26_1 H 0.5173 0.2080 0.3797 0.029 Uiso 1 1 calc R U . . .
C27_1 C 0.55460(12) 0.21521(11) 0.50202(9) 0.0213(2) Uani 1 1 d . . . . .
C28_1 C 0.34974(13) 0.02692(13) 0.76618(10) 0.0260(3) Uani 1 1 d . . . . .
H28_1 H 0.4184 0.0486 0.7925 0.031 Uiso 1 1 calc R U . . .
C29_1 C 0.22914(18) 0.08482(19) 0.79814(12) 0.0459(4) Uani 1 1 d . . . . .
H29A_1 H 0.2036 0.0563 0.8699 0.069 Uiso 1 1 calc R U . . .
H29B_1 H 0.1587 0.0613 0.7762 0.069 Uiso 1 1 calc R U . . .
H29C_1 H 0.2476 0.1740 0.7689 0.069 Uiso 1 1 calc R U . . .
C30_1 C 0.32445(18) -0.11240(15) 0.80908(12) 0.0405(4) Uani 1 1 d . . . . .
H30A_1 H 0.3040 -0.1435 0.8809 0.061 Uiso 1 1 calc R U . . .
H30B_1 H 0.4016 -0.1470 0.7842 0.061 Uiso 1 1 calc R U . . .
H30C_1 H 0.2515 -0.1360 0.7897 0.061 Uiso 1 1 calc R U . . .
C31_1 C 0.67460(13) 0.30623(12) 0.44850(10) 0.0248(3) Uani 1 1 d . . . . .
H31_1 H 0.7080 0.3220 0.4988 0.030 Uiso 1 1 calc R U . . .
C32_1 C 0.78049(15) 0.25328(16) 0.39249(13) 0.0379(4) Uani 1 1 d . . . . .
H32A_1 H 0.8579 0.3119 0.3605 0.057 Uiso 1 1 calc R U . . .
H32B_1 H 0.7499 0.2372 0.3426 0.057 Uiso 1 1 calc R U . . .
H32C_1 H 0.8014 0.1768 0.4385 0.057 Uiso 1 1 calc R U . . .
C33_1 C 0.64197(18) 0.42759(14) 0.37970(13) 0.0410(4) Uani 1 1 d . . . . .
H33A_1 H 0.7202 0.4852 0.3470 0.062 Uiso 1 1 calc R U . . .
H33B_1 H 0.5769 0.4614 0.4177 0.062 Uiso 1 1 calc R U . . .
H33C_1 H 0.6079 0.4141 0.3302 0.062 Uiso 1 1 calc R U . . .
C1_2 C -0.1706(16) 0.4654(17) 0.9228(15) 0.088(4) Uani 0.318(6) 1 d D U P A -1
H1A_2 H -0.2287 0.5300 0.9089 0.132 Uiso 0.318(6) 1 calc R U P A -1
H1B_2 H -0.2037 0.4061 0.9906 0.132 Uiso 0.318(6) 1 calc R U P A -1
H1C_2 H -0.1657 0.4242 0.8776 0.132 Uiso 0.318(6) 1 calc R U P A -1
C2_2 C -0.0389(18) 0.5205(16) 0.9094(14) 0.119(4) Uani 0.318(6) 1 d D U P A -1
H2A_2 H -0.0342 0.6105 0.8877 0.143 Uiso 0.318(6) 1 calc R U P A -1
H2AB_2 H 0.0289 0.4980 0.8636 0.143 Uiso 0.318(6) 1 calc R U P A -1
C3_2 C -0.0327(13) 0.4535(12) 1.0212(11) 0.097(4) Uani 0.318(6) 1 d D U P A -1
H3A_2 H -0.1143 0.4511 1.0697 0.117 Uiso 0.318(6) 1 calc R U P A -1
H3AB_2 H -0.0028 0.3710 1.0366 0.117 Uiso 0.318(6) 1 calc R U P A -1
C4_2 C 0.0753(14) 0.5546(11) 1.0058(11) 0.112(4) Uani 0.318(6) 1 d D U P A -1
H4A_2 H 0.1433 0.5726 0.9439 0.134 Uiso 0.318(6) 1 calc R U P A -1
H4AB_2 H 0.0377 0.6312 1.0048 0.134 Uiso 0.318(6) 1 calc R U P A -1
C5_2 C 0.129(3) 0.497(2) 1.094(2) 0.110(6) Uani 0.318(6) 1 d D U P A -1
H5A_2 H 0.1865 0.5576 1.0976 0.165 Uiso 0.318(6) 1 calc R U P A -1
H5B_2 H 0.1770 0.4285 1.0884 0.165 Uiso 0.318(6) 1 calc R U P A -1
H5C_2 H 0.0573 0.4660 1.1544 0.165 Uiso 0.318(6) 1 calc R U P A -1
C1_3 C 0.049(2) 0.4839(14) 1.1274(10) 0.054(5) Uani 0.182(6) 1 d D U P A -2
H1A_3 H 0.0580 0.4157 1.1861 0.081 Uiso 0.182(6) 1 calc R U P A -2
H1B_3 H -0.0079 0.5397 1.1470 0.081 Uiso 0.182(6) 1 calc R U P A -2
H1C_3 H 0.1343 0.5280 1.0887 0.081 Uiso 0.182(6) 1 calc R U P A -2
C2_3 C -0.006(2) 0.4367(16) 1.0680(10) 0.069(4) Uani 0.182(6) 1 d D U P A -2
H2A_3 H -0.0978 0.4045 1.1024 0.082 Uiso 0.182(6) 1 calc R U P A -2
H2AB_3 H 0.0414 0.3689 1.0589 0.082 Uiso 0.182(6) 1 calc R U P A -2
C3_3 C 0.002(2) 0.539(2) 0.9674(9) 0.072(4) Uani 0.182(6) 1 d D U P A -2
H3A_3 H 0.0822 0.5439 0.9170 0.086 Uiso 0.182(6) 1 calc R U P A -2
H3AB_3 H -0.0118 0.6198 0.9706 0.086 Uiso 0.182(6) 1 calc R U P A -2
C4_3 C -0.125(2) 0.4755(19) 0.9547(11) 0.073(4) Uani 0.182(6) 1 d D U P A -2
H4A_3 H -0.1391 0.3856 0.9902 0.087 Uiso 0.182(6) 1 calc R U P A -2
H4AB_3 H -0.2055 0.5140 0.9687 0.087 Uiso 0.182(6) 1 calc R U P A -2
C5_3 C -0.055(2) 0.519(2) 0.8434(11) 0.073(5) Uani 0.182(6) 1 d D U P A -2
H5A_3 H -0.1186 0.5250 0.8062 0.109 Uiso 0.182(6) 1 calc R U P A -2
H5B_3 H 0.0055 0.4601 0.8333 0.109 Uiso 0.182(6) 1 calc R U P A -2
H5C_3 H -0.0067 0.5993 0.8206 0.109 Uiso 0.182(6) 1 calc R U P A -2

loop_
_atom_site_aniso_label
_atom_site_aniso_U_11
_atom_site_aniso_U_22
_atom_site_aniso_U_33
_atom_site_aniso_U_23
_atom_site_aniso_U_13
_atom_site_aniso_U_12
P1_1 0.02750(18) 0.02187(17) 0.03247(19) -0.01554(14) -0.01356(14) 0.00712(13)
N3_1 0.0248(5) 0.0200(5) 0.0197(5) -0.0113(4) -0.0101(4) 0.0045(4)
N4_1 0.0268(5) 0.0211(5) 0.0222(5) -0.0137(4) -0.0113(4) 0.0068(4)
N5_1 0.0244(5) 0.0198(5) 0.0218(5) -0.0129(4) -0.0108(4) 0.0070(4)
C1_1 0.0241(6) 0.0237(6) 0.0262(6) -0.0115(5) -0.0108(5) 0.0041(5)
C2_1 0.0234(6) 0.0199(6) 0.0195(5) -0.0092(5) -0.0086(5) 0.0041(4)
C3_1 0.0222(6) 0.0212(6) 0.0187(5) -0.0096(5) -0.0086(4) 0.0045(4)
C4_1 0.0308(7) 0.0351(7) 0.0255(7) -0.0152(6) -0.0111(5) 0.0060(6)
C5_1 0.0333(8) 0.0504(9) 0.0284(7) -0.0165(7) -0.0147(6) 0.0076(7)
C6_1 0.0474(9) 0.0360(8) 0.0265(7) -0.0047(6) -0.0156(6) -0.0033(7)
C7_1 0.0272(7) 0.0276(7) 0.0388(8) -0.0169(6) -0.0137(6) 0.0079(5)
C8_1 0.0298(7) 0.0435(9) 0.0402(8) -0.0163(7) -0.0080(6) 0.0030(6)
C9_1 0.0388(9) 0.0339(8) 0.0673(12) -0.0260(8) -0.0242(8) 0.0158(7)
C10_1 0.0289(6) 0.0203(6) 0.0231(6) -0.0133(5) -0.0133(5) 0.0066(5)
C11_1 0.0359(7) 0.0234(6) 0.0206(6) -0.0121(5) -0.0114(5) 0.0054(5)
C12_1 0.0441(8) 0.0277(7) 0.0226(6) -0.0161(5) -0.0099(6) 0.0070(6)
C13_1 0.0440(8) 0.0229(6) 0.0285(7) -0.0162(5) -0.0160(6) 0.0077(6)
C14_1 0.0343(7) 0.0208(6) 0.0297(7) -0.0119(5) -0.0136(6) 0.0027(5)
C15_1 0.0269(6) 0.0232(6) 0.0259(6) -0.0128(5) -0.0118(5) 0.0055(5)
C16_1 0.0437(8) 0.0243(6) 0.0216(6) -0.0124(5) -0.0054(6) 0.0015(6)
C17_1 0.0424(10) 0.0388(9) 0.0602(12) -0.0100(8) -0.0043(8) -0.0032(7)
C18_1 0.0976(16) 0.0382(9) 0.0248(8) -0.0050(7) -0.0194(9) -0.0160(10)
C19_1 0.0269(7) 0.0244(6) 0.0326(7) -0.0145(5) -0.0037(5) 0.0018(5)
C20_1 0.0292(7) 0.0376(8) 0.0500(9) -0.0184(7) -0.0070(7) 0.0006(6)
C21_1 0.0382(8) 0.0405(8) 0.0279(7) -0.0163(6) -0.0039(6) 0.0059(6)
C22_1 0.0246(6) 0.0218(6) 0.0235(6) -0.0147(5) -0.0127(5) 0.0086(5)
C23_1 0.0232(6) 0.0243(6) 0.0237(6) -0.0137(5) -0.0097(5) 0.0082(5)
C24_1 0.0234(6) 0.0260(6) 0.0293(7) -0.0157(5) -0.0104(5) 0.0048(5)
C25_1 0.0283(6) 0.0281(6) 0.0291(7) -0.0187(5) -0.0158(5) 0.0091(5)
C26_1 0.0296(6) 0.0268(6) 0.0224(6) -0.0142(5) -0.0123(5) 0.0090(5)
C27_1 0.0253(6) 0.0212(6) 0.0235(6) -0.0125(5) -0.0113(5) 0.0075(5)
C28_1 0.0251(6) 0.0341(7) 0.0236(6) -0.0151(5) -0.0088(5) 0.0045(5)
C29_1 0.0491(10) 0.0642(11) 0.0297(8) -0.0246(8) -0.0100(7) 0.0279(9)
C30_1 0.0537(10) 0.0353(8) 0.0272(7) -0.0097(6) -0.0055(7) 0.0020(7)
C31_1 0.0298(7) 0.0248(6) 0.0237(6) -0.0116(5) -0.0108(5) 0.0022(5)
C32_1 0.0299(7) 0.0410(8) 0.0463(9) -0.0255(7) -0.0026(6) -0.0019(6)
C33_1 0.0477(9) 0.0271(7) 0.0441(9) -0.0045(7) -0.0204(7) 0.0005(6)
C1_2 0.109(8) 0.109(10) 0.126(9) -0.095(8) -0.091(7) 0.063(6)
C2_2 0.146(8) 0.122(8) 0.144(9) -0.073(7) -0.098(7) 0.054(7)
C3_2 0.135(8) 0.114(6) 0.133(8) -0.095(6) -0.116(6) 0.087(6)
C4_2 0.174(9) 0.100(6) 0.145(9) -0.091(6) -0.119(7) 0.087(7)
C5_2 0.168(14) 0.108(11) 0.146(12) -0.099(9) -0.124(11) 0.090(10)
C1_3 0.106(11) 0.031(5) 0.029(7) -0.017(5) -0.017(7) 0.024(6)
C2_3 0.118(9) 0.060(7) 0.041(8) -0.028(6) -0.030(7) 0.033(6)
C3_3 0.106(9) 0.089(8) 0.035(8) -0.037(6) -0.026(7) 0.045(7)
C4_3 0.093(9) 0.099(9) 0.053(7) -0.051(6) -0.032(6) 0.050(7)
C5_3 0.110(11) 0.099(10) 0.041(8) -0.046(7) -0.045(7) 0.040(8)

loop_
_geom_bond_atom_site_label_1
_geom_bond_atom_site_label_2
_geom_bond_distance
_geom_bond_site_symmetry_2
_geom_bond_publ_flag
P1_1 C3_1 1.7807(13) . ?
P1_1 C7_1 1.8717(14) . ?
N3_1 N4_1 1.3241(14) . ?
N3_1 C2_1 1.3668(16) . ?
N3_1 C10_1 1.4481(15) . ?
N4_1 N5_1 1.3451(14) . ?
N5_1 C3_1 1.3886(16) . ?
N5_1 C22_1 1.4412(15) . ?
C1_1 C4_1 1.3337(19) . ?
C1_1 C2_1 1.4694(17) . ?
C1_1 H1_1 0.9500 . ?
C2_1 C3_1 1.4187(16) . ?
C4_1 C6_1 1.495(2) . ?
C4_1 C5_1 1.506(2) . ?
C5_1 H5A_1 0.9800 . ?
C5_1 H5B_1 0.9800 . ?
C5_1 H5C_1 0.9800 . ?
C6_1 H6A_1 0.9800 . ?
C6_1 H6B_1 0.9800 . ?
C6_1 H6C_1 0.9800 . ?
C7_1 C8_1 1.517(2) . ?
C7_1 C9_1 1.525(2) . ?
C7_1 H7_1 1.0000 . ?
C8_1 H8A_1 0.9800 . ?
C8_1 H8B_1 0.9800 . ?
C8_1 H8C_1 0.9800 . ?
C9_1 H9A_1 0.9800 . ?
C9_1 H9B_1 0.9800 . ?
C9_1 H9C_1 0.9800 . ?
C10_1 C15_1 1.3961(19) . ?
C10_1 C11_1 1.3994(18) . ?
C11_1 C12_1 1.3975(18) . ?
C11_1 C16_1 1.5201(19) . ?
C12_1 C13_1 1.387(2) . ?
C12_1 H12_1 0.9500 . ?
C13_1 C14_1 1.386(2) . ?
C13_1 H13_1 0.9500 . ?
C14_1 C15_1 1.3966(18) . ?
C14_1 H14_1 0.9500 . ?
C15_1 C19_1 1.5190(19) . ?
C16_1 C18_1 1.524(2) . ?
C16_1 C17_1 1.529(3) . ?
C16_1 H16_1 1.0000 . ?
C17_1 H17A_1 0.9800 . ?
C17_1 H17B_1 0.9800 . ?
C17_1 H17C_1 0.9800 . ?
C18_1 H18A_1 0.9800 . ?
C18_1 H18B_1 0.9800 . ?
C18_1 H18C_1 0.9800 . ?
C19_1 C21_1 1.527(2) . ?
C19_1 C20_1 1.533(2) . ?
C19_1 H19_1 1.0000 . ?
C20_1 H20A_1 0.9800 . ?
C20_1 H20B_1 0.9800 . ?
C20_1 H20C_1 0.9800 . ?
C21_1 H21A_1 0.9800 . ?
C21_1 H21B_1 0.9800 . ?
C21_1 H21C_1 0.9800 . ?
C22_1 C23_1 1.3964(18) . ?
C22_1 C27_1 1.4001(18) . ?
C23_1 C24_1 1.3950(17) . ?
C23_1 C28_1 1.5200(18) . ?
C24_1 C25_1 1.3893(19) . ?
C24_1 H24_1 0.9500 . ?
C25_1 C26_1 1.385(2) . ?
C25_1 H25_1 0.9500 . ?
C26_1 C27_1 1.3964(17) . ?
C26_1 H26_1 0.9500 . ?
C27_1 C31_1 1.5215(18) . ?
C28_1 C29_1 1.524(2) . ?
C28_1 C30_1 1.529(2) . ?
C28_1 H28_1 1.0000 . ?
C29_1 H29A_1 0.9800 . ?
C29_1 H29B_1 0.9800 . ?
C29_1 H29C_1 0.9800 . ?
C30_1 H30A_1 0.9800 . ?
C30_1 H30B_1 0.9800 . ?
C30_1 H30C_1 0.9800 . ?
C31_1 C33_1 1.527(2) . ?
C31_1 C32_1 1.530(2) . ?
C31_1 H31_1 1.0000 . ?
C32_1 H32A_1 0.9800 . ?
C32_1 H32B_1 0.9800 . ?
C32_1 H32C_1 0.9800 . ?
C33_1 H33A_1 0.9800 . ?
C33_1 H33B_1 0.9800 . ?
C33_1 H33C_1 0.9800 . ?
C1_2 C2_2 1.494(17) . ?
C1_2 H1A_2 0.9800 . ?
C1_2 H1B_2 0.9800 . ?
C1_2 H1C_2 0.9800 . ?
C2_2 C3_2 1.605(16) . ?
C2_2 H2A_2 0.9900 . ?
C2_2 H2AB_2 0.9900 . ?
C3_2 C4_2 1.583(15) . ?
C3_2 H3A_2 0.9900 . ?
C3_2 H3AB_2 0.9900 . ?
C4_2 C5_2 1.519(17) . ?
C4_2 H4A_2 0.9900 . ?
C4_2 H4AB_2 0.9900 . ?
C5_2 H5A_2 0.9800 . ?
C5_2 H5B_2 0.9800 . ?
C5_2 H5C_2 0.9800 . ?
C1_3 C2_3 1.467(17) . ?
C1_3 H1A_3 0.9800 . ?
C1_3 H1B_3 0.9800 . ?
C1_3 H1C_3 0.9800 . ?
C2_3 C3_3 1.535(16) . ?
C2_3 H2A_3 0.9900 . ?
C2_3 H2AB_3 0.9900 . ?
C3_3 C4_3 1.644(17) . ?
C3_3 H3A_3 0.9900 . ?
C3_3 H3AB_3 0.9900 . ?
C4_3 C5_3 1.558(17) . ?
C4_3 H4A_3 0.9900 . ?
C4_3 H4AB_3 0.9900 . ?
C5_3 H5A_3 0.9800 . ?
C5_3 H5B_3 0.9800 . ?
C5_3 H5C_3 0.9800 . ?

loop_
_geom_angle_atom_site_label_1
_geom_angle_atom_site_label_2
_geom_angle_atom_site_label_3
_geom_angle
_geom_angle_site_symmetry_1
_geom_angle_site_symmetry_3
_geom_angle_publ_flag
C3_1 P1_1 C7_1 101.75(6) . . ?
N4_1 N3_1 C2_1 114.41(10) . . ?
N4_1 N3_1 C10_1 117.85(10) . . ?
C2_1 N3_1 C10_1 127.63(10) . . ?
N3_1 N4_1 N5_1 102.38(9) . . ?
N4_1 N5_1 C3_1 115.39(10) . . ?
N4_1 N5_1 C22_1 117.66(10) . . ?
C3_1 N5_1 C22_1 126.72(10) . . ?
C4_1 C1_1 C2_1 124.97(13) . . ?
C4_1 C1_1 H1_1 117.5 . . ?
C2_1 C1_1 H1_1 117.5 . . ?
N3_1 C2_1 C3_1 106.00(10) . . ?
N3_1 C2_1 C1_1 120.55(11) . . ?
C3_1 C2_1 C1_1 133.43(11) . . ?
N5_1 C3_1 C2_1 101.80(10) . . ?
N5_1 C3_1 P1_1 120.28(9) . . ?
C2_1 C3_1 P1_1 137.86(10) . . ?
C1_1 C4_1 C6_1 123.23(13) . . ?
C1_1 C4_1 C5_1 120.38(14) . . ?
C6_1 C4_1 C5_1 116.38(13) . . ?
C4_1 C5_1 H5A_1 109.5 . . ?
C4_1 C5_1 H5B_1 109.5 . . ?
H5A_1 C5_1 H5B_1 109.5 . . ?
C4_1 C5_1 H5C_1 109.5 . . ?
H5A_1 C5_1 H5C_1 109.5 . . ?
H5B_1 C5_1 H5C_1 109.5 . . ?
C4_1 C6_1 H6A_1 109.5 . . ?
C4_1 C6_1 H6B_1 109.5 . . ?
H6A_1 C6_1 H6B_1 109.5 . . ?
C4_1 C6_1 H6C_1 109.5 . . ?
H6A_1 C6_1 H6C_1 109.5 . . ?
H6B_1 C6_1 H6C_1 109.5 . . ?
C8_1 C7_1 C9_1 111.46(13) . . ?
C8_1 C7_1 P1_1 112.41(10) . . ?
C9_1 C7_1 P1_1 107.13(10) . . ?
C8_1 C7_1 H7_1 108.6 . . ?
C9_1 C7_1 H7_1 108.6 . . ?
P1_1 C7_1 H7_1 108.6 . . ?
C7_1 C8_1 H8A_1 109.5 . . ?
C7_1 C8_1 H8B_1 109.5 . . ?
H8A_1 C8_1 H8B_1 109.5 . . ?
C7_1 C8_1 H8C_1 109.5 . . ?
H8A_1 C8_1 H8C_1 109.5 . . ?
H8B_1 C8_1 H8C_1 109.5 . . ?
C7_1 C9_1 H9A_1 109.5 . . ?
C7_1 C9_1 H9B_1 109.5 . . ?
H9A_1 C9_1 H9B_1 109.5 . . ?
C7_1 C9_1 H9C_1 109.5 . . ?
H9A_1 C9_1 H9C_1 109.5 . . ?
H9B_1 C9_1 H9C_1 109.5 . . ?
C15_1 C10_1 C11_1 124.11(11) . . ?
C15_1 C10_1 N3_1 118.00(11) . . ?
C11_1 C10_1 N3_1 117.87(11) . . ?
C12_1 C11_1 C10_1 116.47(12) . . ?
C12_1 C11_1 C16_1 120.62(12) . . ?
C10_1 C11_1 C16_1 122.92(11) . . ?
C13_1 C12_1 C11_1 121.19(13) . . ?
C13_1 C12_1 H12_1 119.4 . . ?
C11_1 C12_1 H12_1 119.4 . . ?
C14_1 C13_1 C12_1 120.45(12) . . ?
C14_1 C13_1 H13_1 119.8 . . ?
C12_1 C13_1 H13_1 119.8 . . ?
C13_1 C14_1 C15_1 120.93(13) . . ?
C13_1 C14_1 H14_1 119.5 . . ?
C15_1 C14_1 H14_1 119.5 . . ?
C10_1 C15_1 C14_1 116.84(12) . . ?
C10_1 C15_1 C19_1 122.82(11) . . ?
C14_1 C15_1 C19_1 120.34(12) . . ?
C11_1 C16_1 C18_1 110.64(12) . . ?
C11_1 C16_1 C17_1 110.68(13) . . ?
C18_1 C16_1 C17_1 111.84(16) . . ?
C11_1 C16_1 H16_1 107.8 . . ?
C18_1 C16_1 H16_1 107.8 . . ?
C17_1 C16_1 H16_1 107.8 . . ?
C16_1 C17_1 H17A_1 109.5 . . ?
C16_1 C17_1 H17B_1 109.5 . . ?
H17A_1 C17_1 H17B_1 109.5 . . ?
C16_1 C17_1 H17C_1 109.5 . . ?
H17A_1 C17_1 H17C_1 109.5 . . ?
H17B_1 C17_1 H17C_1 109.5 . . ?
C16_1 C18_1 H18A_1 109.5 . . ?
C16_1 C18_1 H18B_1 109.5 . . ?
H18A_1 C18_1 H18B_1 109.5 . . ?
C16_1 C18_1 H18C_1 109.5 . . ?
H18A_1 C18_1 H18C_1 109.5 . . ?
H18B_1 C18_1 H18C_1 109.5 . . ?
C15_1 C19_1 C21_1 111.02(12) . . ?
C15_1 C19_1 C20_1 110.60(12) . . ?
C21_1 C19_1 C20_1 111.37(13) . . ?
C15_1 C19_1 H19_1 107.9 . . ?
C21_1 C19_1 H19_1 107.9 . . ?
C20_1 C19_1 H19_1 107.9 . . ?
C19_1 C20_1 H20A_1 109.5 . . ?
C19_1 C20_1 H20B_1 109.5 . . ?
H20A_1 C20_1 H20B_1 109.5 . . ?
C19_1 C20_1 H20C_1 109.5 . . ?
H20A_1 C20_1 H20C_1 109.5 . . ?
H20B_1 C20_1 H20C_1 109.5 . . ?
C19_1 C21_1 H21A_1 109.5 . . ?
C19_1 C21_1 H21B_1 109.5 . . ?
H21A_1 C21_1 H21B_1 109.5 . . ?
C19_1 C21_1 H21C_1 109.5 . . ?
H21A_1 C21_1 H21C_1 109.5 . . ?
H21B_1 C21_1 H21C_1 109.5 . . ?
C23_1 C22_1 C27_1 123.60(11) . . ?
C23_1 C22_1 N5_1 118.40(11) . . ?
C27_1 C22_1 N5_1 118.00(11) . . ?
C24_1 C23_1 C22_1 117.17(12) . . ?
C24_1 C23_1 C28_1 120.73(12) . . ?
C22_1 C23_1 C28_1 122.09(11) . . ?
C25_1 C24_1 C23_1 120.89(12) . . ?
C25_1 C24_1 H24_1 119.6 . . ?
C23_1 C24_1 H24_1 119.6 . . ?
C26_1 C25_1 C24_1 120.32(12) . . ?
C26_1 C25_1 H25_1 119.8 . . ?
C24_1 C25_1 H25_1 119.8 . . ?
C25_1 C26_1 C27_1 121.17(12) . . ?
C25_1 C26_1 H26_1 119.4 . . ?
C27_1 C26_1 H26_1 119.4 . . ?
C26_1 C27_1 C22_1 116.85(12) . . ?
C26_1 C27_1 C31_1 120.29(11) . . ?
C22_1 C27_1 C31_1 122.87(11) . . ?
C23_1 C28_1 C29_1 110.28(12) . . ?
C23_1 C28_1 C30_1 111.92(11) . . ?
C29_1 C28_1 C30_1 111.13(14) . . ?
C23_1 C28_1 H28_1 107.8 . . ?
C29_1 C28_1 H28_1 107.8 . . ?
C30_1 C28_1 H28_1 107.8 . . ?
C28_1 C29_1 H29A_1 109.5 . . ?
C28_1 C29_1 H29B_1 109.5 . . ?
H29A_1 C29_1 H29B_1 109.5 . . ?
C28_1 C29_1 H29C_1 109.5 . . ?
H29A_1 C29_1 H29C_1 109.5 . . ?
H29B_1 C29_1 H29C_1 109.5 . . ?
C28_1 C30_1 H30A_1 109.5 . . ?
C28_1 C30_1 H30B_1 109.5 . . ?
H30A_1 C30_1 H30B_1 109.5 . . ?
C28_1 C30_1 H30C_1 109.5 . . ?
H30A_1 C30_1 H30C_1 109.5 . . ?
H30B_1 C30_1 H30C_1 109.5 . . ?
C27_1 C31_1 C33_1 110.92(12) . . ?
C27_1 C31_1 C32_1 110.70(11) . . ?
C33_1 C31_1 C32_1 111.03(13) . . ?
C27_1 C31_1 H31_1 108.0 . . ?
C33_1 C31_1 H31_1 108.0 . . ?
C32_1 C31_1 H31_1 108.0 . . ?
C31_1 C32_1 H32A_1 109.5 . . ?
C31_1 C32_1 H32B_1 109.5 . . ?
H32A_1 C32_1 H32B_1 109.5 . . ?
C31_1 C32_1 H32C_1 109.5 . . ?
H32A_1 C32_1 H32C_1 109.5 . . ?
H32B_1 C32_1 H32C_1 109.5 . . ?
C31_1 C33_1 H33A_1 109.5 . . ?
C31_1 C33_1 H33B_1 109.5 . . ?
H33A_1 C33_1 H33B_1 109.5 . . ?
C31_1 C33_1 H33C_1 109.5 . . ?
H33A_1 C33_1 H33C_1 109.5 . . ?
H33B_1 C33_1 H33C_1 109.5 . . ?
C2_2 C1_2 H1A_2 109.5 . . ?
C2_2 C1_2 H1B_2 109.5 . . ?
H1A_2 C1_2 H1B_2 109.5 . . ?
C2_2 C1_2 H1C_2 109.5 . . ?
H1A_2 C1_2 H1C_2 109.5 . . ?
H1B_2 C1_2 H1C_2 109.5 . . ?
C1_2 C2_2 C3_2 97.3(13) . . ?
C1_2 C2_2 H2A_2 112.3 . . ?
C3_2 C2_2 H2A_2 112.3 . . ?
C1_2 C2_2 H2AB_2 112.3 . . ?
C3_2 C2_2 H2AB_2 112.3 . . ?
H2A_2 C2_2 H2AB_2 109.9 . . ?
C4_2 C3_2 C2_2 91.3(9) . . ?
C4_2 C3_2 H3A_2 113.4 . . ?
C2_2 C3_2 H3A_2 113.4 . . ?
C4_2 C3_2 H3AB_2 113.4 . . ?
C2_2 C3_2 H3AB_2 113.4 . . ?
H3A_2 C3_2 H3AB_2 110.7 . . ?
C5_2 C4_2 C3_2 103.3(14) . . ?
C5_2 C4_2 H4A_2 111.1 . . ?
C3_2 C4_2 H4A_2 111.1 . . ?
C5_2 C4_2 H4AB_2 111.1 . . ?
C3_2 C4_2 H4AB_2 111.1 . . ?
H4A_2 C4_2 H4AB_2 109.1 . . ?
C4_2 C5_2 H5A_2 109.5 . . ?
C4_2 C5_2 H5B_2 109.5 . . ?
H5A_2 C5_2 H5B_2 109.5 . . ?
C4_2 C5_2 H5C_2 109.5 . . ?
H5A_2 C5_2 H5C_2 109.5 . . ?
H5B_2 C5_2 H5C_2 109.5 . . ?
C2_3 C1_3 H1A_3 109.5 . . ?
C2_3 C1_3 H1B_3 109.5 . . ?
H1A_3 C1_3 H1B_3 109.5 . . ?
C2_3 C1_3 H1C_3 109.5 . . ?
H1A_3 C1_3 H1C_3 109.5 . . ?
H1B_3 C1_3 H1C_3 109.5 . . ?
C1_3 C2_3 C3_3 110.1(12) . . ?
C1_3 C2_3 H2A_3 109.6 . . ?
C3_3 C2_3 H2A_3 109.6 . . ?
C1_3 C2_3 H2AB_3 109.6 . . ?
C3_3 C2_3 H2AB_3 109.6 . . ?
H2A_3 C2_3 H2AB_3 108.2 . . ?
C2_3 C3_3 C4_3 92.8(11) . . ?
C2_3 C3_3 H3A_3 113.1 . . ?
C4_3 C3_3 H3A_3 113.1 . . ?
C2_3 C3_3 H3AB_3 113.1 . . ?
C4_3 C3_3 H3AB_3 113.1 . . ?
H3A_3 C3_3 H3AB_3 110.5 . . ?
C5_3 C4_3 C3_3 87.7(12) . . ?
C5_3 C4_3 H4A_3 114.0 . . ?
C3_3 C4_3 H4A_3 114.0 . . ?
C5_3 C4_3 H4AB_3 114.0 . . ?
C3_3 C4_3 H4AB_3 114.0 . . ?
H4A_3 C4_3 H4AB_3 111.2 . . ?
C4_3 C5_3 H5A_3 109.5 . . ?
C4_3 C5_3 H5B_3 109.5 . . ?
H5A_3 C5_3 H5B_3 109.5 . . ?
C4_3 C5_3 H5C_3 109.5 . . ?
H5A_3 C5_3 H5C_3 109.5 . . ?
H5B_3 C5_3 H5C_3 109.5 . . ?

loop_
_geom_torsion_atom_site_label_1
_geom_torsion_atom_site_label_2
_geom_torsion_atom_site_label_3
_geom_torsion_atom_site_label_4
_geom_torsion
_geom_torsion_site_symmetry_1
_geom_torsion_site_symmetry_2
_geom_torsion_site_symmetry_3
_geom_torsion_site_symmetry_4
_geom_torsion_publ_flag
C2_1 N3_1 N4_1 N5_1 -1.22(14) . . . . ?
C10_1 N3_1 N4_1 N5_1 -177.79(10) . . . . ?
N3_1 N4_1 N5_1 C3_1 0.55(14) . . . . ?
N3_1 N4_1 N5_1 C22_1 -174.30(10) . . . . ?
N4_1 N3_1 C2_1 C3_1 1.42(14) . . . . ?
C10_1 N3_1 C2_1 C3_1 177.60(12) . . . . ?
N4_1 N3_1 C2_1 C1_1 -179.97(11) . . . . ?
C10_1 N3_1 C2_1 C1_1 -3.79(19) . . . . ?
C4_1 C1_1 C2_1 N3_1 123.48(15) . . . . ?
C4_1 C1_1 C2_1 C3_1 -58.4(2) . . . . ?
N4_1 N5_1 C3_1 C2_1 0.25(14) . . . . ?
C22_1 N5_1 C3_1 C2_1 174.56(11) . . . . ?
N4_1 N5_1 C3_1 P1_1 177.83(9) . . . . ?
C22_1 N5_1 C3_1 P1_1 -7.86(17) . . . . ?
N3_1 C2_1 C3_1 N5_1 -0.93(13) . . . . ?
C1_1 C2_1 C3_1 N5_1 -179.28(13) . . . . ?
N3_1 C2_1 C3_1 P1_1 -177.81(11) . . . . ?
C1_1 C2_1 C3_1 P1_1 3.8(2) . . . . ?
C7_1 P1_1 C3_1 N5_1 158.86(10) . . . . ?
C7_1 P1_1 C3_1 C2_1 -24.67(16) . . . . ?
C2_1 C1_1 C4_1 C6_1 -5.3(2) . . . . ?
C2_1 C1_1 C4_1 C5_1 175.78(13) . . . . ?
C3_1 P1_1 C7_1 C8_1 -62.99(12) . . . . ?
C3_1 P1_1 C7_1 C9_1 174.24(11) . . . . ?
N4_1 N3_1 C10_1 C15_1 -95.32(14) . . . . ?
C2_1 N3_1 C10_1 C15_1 88.62(16) . . . . ?
N4_1 N3_1 C10_1 C11_1 82.98(15) . . . . ?
C2_1 N3_1 C10_1 C11_1 -93.08(16) . . . . ?
C15_1 C10_1 C11_1 C12_1 1.3(2) . . . . ?
N3_1 C10_1 C11_1 C12_1 -176.89(12) . . . . ?
C15_1 C10_1 C11_1 C16_1 -178.30(13) . . . . ?
N3_1 C10_1 C11_1 C16_1 3.52(19) . . . . ?
C10_1 C11_1 C12_1 C13_1 -0.2(2) . . . . ?
C16_1 C11_1 C12_1 C13_1 179.38(13) . . . . ?
C11_1 C12_1 C13_1 C14_1 -0.8(2) . . . . ?
C12_1 C13_1 C14_1 C15_1 0.9(2) . . . . ?
C11_1 C10_1 C15_1 C14_1 -1.3(2) . . . . ?
N3_1 C10_1 C15_1 C14_1 176.93(11) . . . . ?
C11_1 C10_1 C15_1 C19_1 179.27(12) . . . . ?
N3_1 C10_1 C15_1 C19_1 -2.54(19) . . . . ?
C13_1 C14_1 C15_1 C10_1 0.1(2) . . . . ?
C13_1 C14_1 C15_1 C19_1 179.61(13) . . . . ?
C12_1 C11_1 C16_1 C18_1 -56.2(2) . . . . ?
C10_1 C11_1 C16_1 C18_1 123.34(16) . . . . ?
C12_1 C11_1 C16_1 C17_1 68.31(18) . . . . ?
C10_1 C11_1 C16_1 C17_1 -112.11(16) . . . . ?
C10_1 C15_1 C19_1 C21_1 108.80(15) . . . . ?
C14_1 C15_1 C19_1 C21_1 -70.65(16) . . . . ?
C10_1 C15_1 C19_1 C20_1 -127.04(14) . . . . ?
C14_1 C15_1 C19_1 C20_1 53.51(17) . . . . ?
N4_1 N5_1 C22_1 C23_1 -99.00(13) . . . . ?
C3_1 N5_1 C22_1 C23_1 86.80(15) . . . . ?
N4_1 N5_1 C22_1 C27_1 80.90(14) . . . . ?
C3_1 N5_1 C22_1 C27_1 -93.30(15) . . . . ?
C27_1 C22_1 C23_1 C24_1 -1.59(18) . . . . ?
N5_1 C22_1 C23_1 C24_1 178.30(11) . . . . ?
C27_1 C22_1 C23_1 C28_1 179.55(12) . . . . ?
N5_1 C22_1 C23_1 C28_1 -0.57(17) . . . . ?
C22_1 C23_1 C24_1 C25_1 0.85(18) . . . . ?
C28_1 C23_1 C24_1 C25_1 179.73(12) . . . . ?
C23_1 C24_1 C25_1 C26_1 0.2(2) . . . . ?
C24_1 C25_1 C26_1 C27_1 -0.55(19) . . . . ?
C25_1 C26_1 C27_1 C22_1 -0.12(18) . . . . ?
C25_1 C26_1 C27_1 C31_1 179.25(12) . . . . ?
C23_1 C22_1 C27_1 C26_1 1.23(18) . . . . ?
N5_1 C22_1 C27_1 C26_1 -178.66(11) . . . . ?
C23_1 C22_1 C27_1 C31_1 -178.13(12) . . . . ?
N5_1 C22_1 C27_1 C31_1 1.99(18) . . . . ?
C24_1 C23_1 C28_1 C29_1 -75.05(17) . . . . ?
C22_1 C23_1 C28_1 C29_1 103.78(15) . . . . ?
C24_1 C23_1 C28_1 C30_1 49.21(17) . . . . ?
C22_1 C23_1 C28_1 C30_1 -131.96(14) . . . . ?
C26_1 C27_1 C31_1 C33_1 61.90(16) . . . . ?
C22_1 C27_1 C31_1 C33_1 -118.77(14) . . . . ?
C26_1 C27_1 C31_1 C32_1 -61.83(16) . . . . ?
C22_1 C27_1 C31_1 C32_1 117.50(14) . . . . ?
C1_2 C2_2 C3_2 C4_2 -158.7(12) . . . . ?
C2_2 C3_2 C4_2 C5_2 -165.0(17) . . . . ?
C1_3 C2_3 C3_3 C4_3 -152.7(19) . . . . ?
C2_3 C3_3 C4_3 C5_3 -142.8(14) . . . . ?

_shelx_res_file
;

    ma2_101p.res created by SHELXL-2014/7


TITL test1_a.res in P-1
REM Old TITL test1 in P-1
REM SHELXT solution in P-1
REM R1 0.172, Rweak 0.014, Alpha 0.060, Orientation as input
REM Formula found by SHELXT: C33 N3 P
CELL  0.71073   10.7330   11.8918   15.2778    67.604    75.641    89.734
ZERR        1    0.0006    0.0007    0.0009     0.002     0.002     0.002
LATT 1
SFAC C H N P
UNIT 71 108 6 2
L.S. 50
WPDB -2
MORE -1
CONF
ACTA
PLAN  20
SIZE 0.176 0.389 0.608
REM GREEN BLOCK
TEMP -173.15
BOND $H
REM ADP RESTRAINTS FOR PENTANE MOLECULE DISORDERED OVER INVERSION CENTER
SIMU_PEN 0.01 0.02 $C
RIGU_PEN $C
OMIT      1   0   0
OMIT     1   0   1
list 4
WPDB -2
fmap 2 53
REM RESTRAINTS FOR PENTANE MOLECULE DISORDERED OVER INVERSION CENTER
SAME_PEN C1 > C5
NCSY 1 C1_2 > C5_2
REM Generated by grade2 version 1.6.0rc0
REM from mol2_file (with ccdc) upload.mol2
REM using RDKit 2021.03.4

REM bonds:
REM bond C1-C2 source: Mogul_mean_1438_hits
DFIX_PEN 1.513 0.034 C1 C2
REM bond C2-C3 source: Mogul_mean_1193_hits
DFIX_PEN 1.520 0.027 C2 C3
REM bond C3-C4 source: Mogul_mean_1193_hits
DFIX_PEN 1.520 0.027 C3 C4
REM bond C4-C5 source: Mogul_mean_1438_hits
DFIX_PEN 1.513 0.034 C4 C5

REM angles SHELX uses 1,3 distance restraints for angles,
REM these are derived by trig from the grade angle and two bond lengths:
REM angle C1-C2-C3 ang=113.0,2.7 b12=1.513,0.034 b23=1.520,0.027
REM angle C1-C2-C3 sources: Mogul_mean_1163_hits Mogul_mean_1193_hits
REM  Mogul_mean_1438_hits
DANG_PEN 2.530 0.053 C1 C3
REM angle C2-C3-C4 ang=111.3,3.0 b12=1.520,0.027 b23=1.520,0.027
REM angle C2-C3-C4 sources: MMFF94s_optimised_coords Mogul_mean_1193_hits
DANG_PEN 2.511 0.055 C2 C4
REM angle C3-C4-C5 ang=113.0,2.7 b12=1.520,0.027 b23=1.513,0.034
REM angle C3-C4-C5 sources: Mogul_mean_1163_hits Mogul_mean_1193_hits
REM  Mogul_mean_1438_hits
DANG_PEN 2.530 0.053 C3 C5
REM RESI 1 TGP
REM RESI PEN 2
REM PART -1 20.5

REM PART 0
REM RESI 0
REM RESI  PEN 3
REM PART -2 -20.5

REM RESI 0
WGHT    0.073800    0.935200
FVAR       0.30595   0.63586
RESI 1 TGP
P1    4    0.711927    0.006426    0.701447    11.00000    0.02750    0.02187 =
         0.03247   -0.01554   -0.01356    0.00712
N3    3    0.627620    0.328645    0.714435    11.00000    0.02477    0.01997 =
         0.01973   -0.01125   -0.01006    0.00449
N4    3    0.544547    0.313272    0.667756    11.00000    0.02678    0.02109 =
         0.02221   -0.01367   -0.01128    0.00682
N5    3    0.571875    0.206138    0.660503    11.00000    0.02436    0.01985 =
         0.02176   -0.01286   -0.01077    0.00701
C1    1    0.801189    0.240105    0.790926    11.00000    0.02414    0.02375 =
         0.02623   -0.01149   -0.01081    0.00406
AFIX  43
H1    2    0.864015    0.309029    0.761399    11.00000   -1.20000
AFIX   0
C2    1    0.704362    0.235734    0.738814    11.00000    0.02343    0.01992 =
         0.01950   -0.00924   -0.00858    0.00415
C3    1    0.669357    0.151160    0.701866    11.00000    0.02218    0.02120 =
         0.01872   -0.00956   -0.00859    0.00450
C4    1    0.807578    0.154664    0.876529    11.00000    0.03081    0.03512 =
         0.02553   -0.01524   -0.01106    0.00597
C5    1    0.916631    0.164446    0.919930    11.00000    0.03334    0.05043 =
         0.02845   -0.01651   -0.01470    0.00764
AFIX 137
H5A   2    0.881708    0.172448    0.982710    11.00000   -1.50000
H5B   2    0.976781    0.236411    0.874621    11.00000   -1.50000
H5C   2    0.962364    0.090845    0.930699    11.00000   -1.50000
REM RESI 0
AFIX   0
C6    1    0.708882    0.046919    0.935206    11.00000    0.04743    0.03596 =
         0.02651   -0.00472   -0.01559   -0.00329
AFIX 137
H6A   2    0.752359   -0.028021    0.953074    11.00000   -1.50000
H6B   2    0.650678    0.042578    0.896032    11.00000   -1.50000
H6C   2    0.658894    0.055551    0.994985    11.00000   -1.50000
AFIX   0
C7    1    0.879146    0.005809    0.717747    11.00000    0.02724    0.02763 =
         0.03878   -0.01688   -0.01370    0.00790
AFIX  13
H7    2    0.875586    0.017757    0.779633    11.00000   -1.20000
AFIX   0
C8    1    0.972617    0.106414    0.633031    11.00000    0.02985    0.04348 =
         0.04023   -0.01628   -0.00804    0.00298
AFIX 137
H8A   2    1.058204    0.103359    0.645317    11.00000   -1.50000
H8B   2    0.941659    0.185991    0.627029    11.00000   -1.50000
H8C   2    0.978387    0.094900    0.572005    11.00000   -1.50000
AFIX   0
C9    1    0.922396   -0.120221    0.729337    11.00000    0.03884    0.03392 =
         0.06729   -0.02601   -0.02418    0.01585
AFIX 137
H9A   2    1.009443   -0.124421    0.739082    11.00000   -1.50000
H9B   2    0.923267   -0.134401    0.670075    11.00000   -1.50000
H9C   2    0.862277   -0.182838    0.786305    11.00000   -1.50000
AFIX   0
C10   1    0.622628    0.435367    0.738619    11.00000    0.02887    0.02031 =
         0.02314   -0.01334   -0.01325    0.00656
C11   1    0.531378    0.429118    0.823964    11.00000    0.03585    0.02341 =
         0.02057   -0.01208   -0.01143    0.00539
C12   1    0.524578    0.535560    0.842638    11.00000    0.04409    0.02772 =
         0.02263   -0.01613   -0.00989    0.00701
AFIX  43
H12   2    0.463815    0.535661    0.899625    11.00000   -1.20000
AFIX   0
C13   1    0.604913    0.641024    0.779496    11.00000    0.04400    0.02291 =
         0.02850   -0.01617   -0.01604    0.00767
AFIX  43
H13   2    0.597859    0.712671    0.793170    11.00000   -1.20000
AFIX   0
C14   1    0.695458    0.642621    0.696545    11.00000    0.03434    0.02085 =
         0.02968   -0.01185   -0.01359    0.00271
AFIX  43
H14   2    0.750678    0.715188    0.654421    11.00000   -1.20000
AFIX   0
C15   1    0.706642    0.539057    0.674030    11.00000    0.02692    0.02317 =
         0.02588   -0.01280   -0.01182    0.00554
C16   1    0.443619    0.313781    0.894379    11.00000    0.04374    0.02425 =
         0.02156   -0.01239   -0.00538    0.00146
AFIX  13
H16   2    0.470301    0.246614    0.871677    11.00000   -1.20000
AFIX   0
C17   1    0.303005    0.330986    0.892265    11.00000    0.04242    0.03884 =
         0.06020   -0.00999   -0.00429   -0.00321
AFIX 137
H17A  2    0.248520    0.254690    0.935928    11.00000   -1.50000
H17B  2    0.296006    0.352911    0.825112    11.00000   -1.50000
H17C  2    0.274346    0.396385    0.914398    11.00000   -1.50000
AFIX   0
C18   1    0.459918    0.276247    0.997741    11.00000    0.09758    0.03818 =
         0.02484   -0.00504   -0.01941   -0.01597
AFIX 137
H18A  2    0.410441    0.196942    1.040320    11.00000   -1.50000
H18B  2    0.428214    0.337794    1.023683    11.00000   -1.50000
H18C  2    0.551580    0.269870    0.995683    11.00000   -1.50000
AFIX   0
C19   1    0.805747    0.542421    0.582530    11.00000    0.02690    0.02438 =
         0.03258   -0.01449   -0.00370    0.00178
AFIX  13
H19   2    0.807979    0.457135    0.585162    11.00000   -1.20000
AFIX   0
C20   1    0.940874    0.586575    0.580448    11.00000    0.02919    0.03757 =
         0.04998   -0.01844   -0.00697    0.00064
AFIX 137
H20A  2    1.003876    0.585721    0.522075    11.00000   -1.50000
H20B  2    0.964079    0.532259    0.639561    11.00000   -1.50000
H20C  2    0.941024    0.669962    0.578378    11.00000   -1.50000
AFIX   0
C21   1    0.767461    0.621504    0.489787    11.00000    0.03815    0.04051 =
         0.02794   -0.01631   -0.00386    0.00592
AFIX 137
H21A  2    0.830584    0.619103    0.432054    11.00000   -1.50000
H21B  2    0.765628    0.705985    0.485089    11.00000   -1.50000
H21C  2    0.681595    0.590187    0.492682    11.00000   -1.50000
AFIX   0
C22   1    0.506441    0.165610    0.604393    11.00000    0.02462    0.02182 =
         0.02350   -0.01474   -0.01270    0.00864
C23   1    0.398640    0.079426    0.654818    11.00000    0.02318    0.02430 =
         0.02366   -0.01374   -0.00974    0.00820
C24   1    0.335101    0.044335    0.598522    11.00000    0.02339    0.02597 =
         0.02928   -0.01572   -0.01036    0.00481
AFIX  43
H24   2    0.260671   -0.013280    0.630232    11.00000   -1.20000
AFIX   0
C25   1    0.379207    0.092513    0.496704    11.00000    0.02832    0.02807 =
         0.02910   -0.01870   -0.01583    0.00912
AFIX  43
H25   2    0.334693    0.067826    0.459425    11.00000   -1.20000
AFIX   0
C26   1    0.487780    0.176373    0.449284    11.00000    0.02958    0.02678 =
         0.02245   -0.01422   -0.01227    0.00902
AFIX  43
H26   2    0.517305    0.208021    0.379656    11.00000   -1.20000
AFIX   0
C27   1    0.554603    0.215213    0.502019    11.00000    0.02529    0.02124 =
         0.02351   -0.01253   -0.01134    0.00746
C28   1    0.349735    0.026919    0.766178    11.00000    0.02514    0.03405 =
         0.02362   -0.01510   -0.00876    0.00454
AFIX  13
H28   2    0.418411    0.048623    0.792522    11.00000   -1.20000
AFIX   0
C29   1    0.229142    0.084816    0.798144    11.00000    0.04909    0.06419 =
         0.02970   -0.02463   -0.01003    0.02789
AFIX 137
H29A  2    0.203594    0.056347    0.869894    11.00000   -1.50000
H29B  2    0.158723    0.061341    0.776206    11.00000   -1.50000
H29C  2    0.247556    0.173994    0.768889    11.00000   -1.50000
AFIX   0
C30   1    0.324448   -0.112402    0.809083    11.00000    0.05366    0.03534 =
         0.02717   -0.00973   -0.00553    0.00200
AFIX 137
H30A  2    0.304016   -0.143512    0.880881    11.00000   -1.50000
H30B  2    0.401644   -0.147006    0.784176    11.00000   -1.50000
H30C  2    0.251473   -0.136007    0.789699    11.00000   -1.50000
AFIX   0
C31   1    0.674597    0.306233    0.448501    11.00000    0.02985    0.02477 =
         0.02374   -0.01156   -0.01078    0.00221
AFIX  13
H31   2    0.707971    0.322037    0.498753    11.00000   -1.20000
AFIX   0
C32   1    0.780490    0.253279    0.392491    11.00000    0.02994    0.04100 =
         0.04634   -0.02546   -0.00265   -0.00185
AFIX 137
H32A  2    0.857929    0.311942    0.360547    11.00000   -1.50000
H32B  2    0.749950    0.237198    0.342607    11.00000   -1.50000
H32C  2    0.801401    0.176789    0.438453    11.00000   -1.50000
AFIX   0
C33   1    0.641972    0.427589    0.379697    11.00000    0.04774    0.02710 =
         0.04413   -0.00449   -0.02043    0.00045
AFIX 137
H33A  2    0.720233    0.485160    0.347020    11.00000   -1.50000
H33B  2    0.576853    0.461355    0.417689    11.00000   -1.50000
H33C  2    0.607893    0.414129    0.330230    11.00000   -1.50000
AFIX   0
RESI 2 PEN
PART -1
C1    1   -0.170573    0.465438    0.922767    20.50000    0.10891    0.10930 =
         0.12604   -0.09515   -0.09078    0.06311
AFIX 137
H1A   2   -0.228690    0.529989    0.908904    20.50000   -1.50000
H1B   2   -0.203745    0.406063    0.990569    20.50000   -1.50000
H1C   2   -0.165671    0.424153    0.877580    20.50000   -1.50000
AFIX   0
C2    1   -0.038898    0.520476    0.909425    20.50000    0.14558    0.12208 =
         0.14367   -0.07254   -0.09826    0.05434
AFIX  23
H2A   2   -0.034231    0.610497    0.887676    20.50000   -1.20000
H2AB  2    0.028948    0.498043    0.863554    20.50000   -1.20000
AFIX   0
C3    1   -0.032691    0.453541    1.021212    20.50000    0.13451    0.11397 =
         0.13250   -0.09464   -0.11630    0.08651
AFIX  23
H3A   2   -0.114336    0.451126    1.069736    20.50000   -1.20000
H3AB  2   -0.002813    0.371008    1.036555    20.50000   -1.20000
AFIX   0
C4    1    0.075264    0.554618    1.005846    20.50000    0.17382    0.10004 =
         0.14473   -0.09085   -0.11903    0.08728
AFIX  23
H4A   2    0.143343    0.572624    0.943870    20.50000   -1.20000
H4AB  2    0.037728    0.631161    1.004841    20.50000   -1.20000
AFIX   0
C5    1    0.128761    0.496516    1.094413    20.50000    0.16756    0.10813 =
         0.14616   -0.09854   -0.12353    0.09040
AFIX 137
H5A   2    0.186507    0.557615    1.097591    20.50000   -1.50000
H5B   2    0.177016    0.428479    1.088407    20.50000   -1.50000
H5C   2    0.057274    0.465969    1.154383    20.50000   -1.50000
AFIX   0
RESI 3 PEN
PART -2
C1    1    0.049109    0.483948    1.127369   -20.50000    0.10624    0.03114 =
         0.02872   -0.01716   -0.01749    0.02424
AFIX 137
H1A   2    0.058036    0.415695    1.186119   -20.50000   -1.50000
H1B   2   -0.007933    0.539675    1.146988   -20.50000   -1.50000
H1C   2    0.134296    0.528014    1.088665   -20.50000   -1.50000
AFIX   0
C2    1   -0.006393    0.436733    1.067988   -20.50000    0.11819    0.05960 =
         0.04137   -0.02835   -0.03030    0.03309
AFIX  23
H2A   2   -0.097802    0.404520    1.102450   -20.50000   -1.20000
H2AB  2    0.041407    0.368865    1.058897   -20.50000   -1.20000
AFIX   0
C3    1    0.001570    0.538878    0.967435   -20.50000    0.10644    0.08885 =
         0.03544   -0.03747   -0.02625    0.04548
AFIX  23
H3A   2    0.082179    0.543910    0.917027   -20.50000   -1.20000
H3AB  2   -0.011800    0.619826    0.970581   -20.50000   -1.20000
AFIX   0
C4    1   -0.124978    0.475531    0.954707   -20.50000    0.09344    0.09907 =
         0.05272   -0.05103   -0.03213    0.05046
AFIX  23
H4A   2   -0.139138    0.385569    0.990164   -20.50000   -1.20000
H4AB  2   -0.205484    0.513959    0.968659   -20.50000   -1.20000
AFIX   0
C5    1   -0.054696    0.519041    0.843371   -20.50000    0.10953    0.09932 =
         0.04145   -0.04604   -0.04523    0.04009
AFIX 137
H5A   2   -0.118630    0.525033    0.806202   -20.50000   -1.50000
H5B   2    0.005472    0.460136    0.833254   -20.50000   -1.50000
H5C   2   -0.006716    0.599325    0.820613   -20.50000   -1.50000
PART 0
RESI 0
AFIX   0
HKLF 4

REM  test1_a.res in P-1
REM R1 =  0.0459 for    7159 Fo > 4sig(Fo)  and  0.0506 for all    7965 data
REM    441 parameters refined using    113 restraints

END

WGHT      0.0716      0.7938

REM Highest difference peak  0.394,  deepest hole -0.377,  1-sigma level  0.052
Q1    1   0.6111  0.2550  0.4726  11.00000  0.05    0.39
Q2    1   0.8077  0.0189  0.7048  11.00000  0.05    0.35
Q3    1   0.8008  0.2778  0.8177  11.00000  0.05    0.35
Q4    1   0.7587  0.5457  0.6286  11.00000  0.05    0.35
Q5    1   0.6930  0.5924  0.6805  11.00000  0.05    0.34
Q6    1   0.5845  0.5785  0.8149  11.00000  0.05    0.33
Q7    1   0.7872  0.0943  0.8829  11.00000  0.05    0.33
Q8    1   0.4628  0.1253  0.6265  11.00000  0.05    0.32
Q9    1   0.6733  0.4870  0.7087  11.00000  0.05    0.31
Q10   1   0.4412  0.1200  0.4758  11.00000  0.05    0.31
Q11   1   0.6602  0.3599  0.4140  11.00000  0.05    0.31
Q12   1   0.5375  0.1806  0.5554  11.00000  0.05    0.31
Q13   1   0.4908  0.3714  0.8579  11.00000  0.05    0.30
Q14   1   0.5146  0.1930  0.4777  11.00000  0.05    0.30
Q15   1   0.7846  0.5808  0.5418  11.00000  0.05    0.30
Q16   1   0.7045  0.0911  0.6949  11.00000  0.05    0.30
Q17   1   0.3778  0.0611  0.7051  11.00000  0.05    0.29
Q18   1   0.5807  0.4356  0.7799  11.00000  0.05    0.29
Q19   1   0.6538  0.6380  0.7393  11.00000  0.05    0.29
Q20   1   0.8656  0.5665  0.5828  11.00000  0.05    0.27
;
_shelx_res_checksum               85832
_shelx_hkl_file
;
  -1   0   0    0.00    0.01
  -1   0   0    0.00    0.01
   1   0   0    0.00    0.01
   1   0   0    0.00    0.01
   1   0   0    0.01    0.01
  -2   0   0   45.39    1.37
  -2   0   0   39.03    1.38
  -2   0   0   44.08    1.37
  -2   0   0   44.53    1.38
   2   0   0   45.65    1.37
   2   0   0   43.16    1.38
   2   0   0   44.43    1.38
  -3   0   0  221.14    6.86
  -3   0   0  219.67    6.84
  -4   0   0   34.41    1.13
  -4   0   0   35.43    1.11
   4   0   0   34.26    1.10
   4   0   0   34.45    1.12
   4   0   0   34.65    1.13
   4   0   0   34.86    1.11
  -5   0   0   50.97    1.62
  -5   0   0   49.14    1.64
   5   0   0   51.19    1.64
   5   0   0   51.33    1.65
   5   0   0   50.72    1.61
   5   0   0   52.24    1.63
  -6   0   0   10.00    0.40
  -6   0   0   10.02    0.37
   6   0   0   10.26    0.36
   6   0   0   10.34    0.39
   6   0   0   10.46    0.43
   6   0   0    9.81    0.38
  -7   0   0    3.21    0.26
  -7   0   0    2.64    0.21
  -7   0   0    2.93    0.18
   7   0   0    2.50    0.15
   7   0   0    2.45    0.20
   7   0   0    3.13    0.24
   7   0   0    2.95    0.20
  -8   0   0   30.78    1.08
   8   0   0   31.64    1.06
   8   0   0   31.46    1.11
   8   0   0   30.50    1.01
   8   0   0   31.07    1.06
  -9   0   0    0.51    0.23
  -9   0   0    0.47    0.12
  -9   0   0    0.52    0.20
   9   0   0    0.48    0.20
   9   0   0    0.70    0.15
   9   0   0    0.64    0.10
   9   0   0    0.41    0.14
 -10   0   0   19.61    0.83
  10   0   0   19.35    0.79
  10   0   0   18.56    0.65
  10   0   0   19.71    0.80
  10   0   0   18.85    0.78
  10   0   0   18.42    0.73
 -11   0   0    0.78    0.36
  11   0   0    0.75    0.25
  11   0   0    0.72    0.21
  11   0   0    0.44    0.18
  11   0   0    0.42    0.24
 -12   0   0   22.47    0.99
  12   0   0   23.22    0.97
  12   0   0   22.55    0.97
  12   0   0   21.84    0.89
 -13   0   0    0.54    0.32
  13   0   0    0.86    0.24
  13   0   0    1.42    0.34
  13   0   0    0.40    0.29
  13  -1   0    0.78    0.29
  13  -1   0    1.66    0.35
  13  -1   0    0.92    0.24
 -13   1   0    1.41    0.35
  12  -1   0    2.29    0.33
  12  -1   0    2.83    0.22
  12  -1   0    1.92    0.33
  12  -1   0    1.85    0.26
 -12   1   0    2.44    0.37
  11  -1   0    0.56    0.12
  11  -1   0    0.33    0.17
  11  -1   0    0.27    0.24
  11  -1   0    0.65    0.19
  11  -1   0    0.96    0.25
 -11   1   0    1.06    0.29
  10  -1   0    1.01    0.19
  10  -1   0    0.70    0.21
  10  -1   0    0.50    0.16
  10  -1   0    1.01    0.13
  10  -1   0    0.70    0.23
 -10   1   0    0.93    0.26
   9  -1   0    0.08    0.12
   9  -1   0    0.25    0.19
   9  -1   0    0.27    0.09
   9  -1   0    0.26    0.13
  -9   1   0    0.09    0.19
   8  -1   0    9.17    0.39
   8  -1   0    8.99    0.44
   8  -1   0    8.72    0.35
   8  -1   0    8.36    0.39
  -8   1   0    9.56    0.37
  -8   1   0    8.02    0.44
  -8   1   0    9.46    0.46
   7  -1   0    7.88    0.34
   7  -1   0    7.95    0.38
   7  -1   0    8.16    0.34
   7  -1   0    7.57    0.31
  -7   1   0    7.81    0.31
  -7   1   0    7.97    0.36
  -7   1   0    8.09    0.40
  -7   1   0    8.22    0.33
   6  -1   0    0.47    0.10
   6  -1   0    0.40    0.07
   6  -1   0    0.36    0.09
   6  -1   0    0.45    0.15
  -6   1   0    0.41    0.13
  -6   1   0    0.44    0.08
  -6   1   0    0.64    0.11
   5  -1   0   25.38    0.83
   5  -1   0   23.80    0.84
   5  -1   0   25.40    0.82
   5  -1   0   24.99    0.86
  -5   1   0   25.41    0.82
  -5   1   0   25.06    0.82
  -5   1   0   25.56    0.87
  -5   1   0   24.40    0.84
   4  -1   0    0.33    0.09
   4  -1   0    0.26    0.06
   4  -1   0    0.28    0.08
   4  -1   0    0.40    0.06
  -4   1   0    0.25    0.05
  -4   1   0    0.32    0.08
  -4   1   0    0.49    0.06
   3  -1   0   42.64    1.34
   3  -1   0   42.27    1.36
   3  -1   0   42.31    1.34
  -3   1   0   41.75    1.35
  -3   1   0   42.64    1.36
  -3   1   0   42.48    1.34
  -3   1   0   42.20    1.34
   2  -1   0   99.59    3.13
   2  -1   0   98.96    3.13
  -2   1   0   99.23    3.13
  -2   1   0  101.48    3.13
  -2   1   0  101.38    3.12
   1  -1   0  106.37    2.95
  -1   1   0   82.60    2.95
  -1  -1   0  133.43    4.81
   1   1   0  140.58    4.90
  -2  -1   0  207.12    7.13
  -2  -1   0  206.99    6.49
   2   1   0  189.98    7.22
   2   1   0  178.24    6.47
  -3  -1   0  110.83    3.38
  -3  -1   0  107.85    3.36
  -3  -1   0  105.08    3.38
  -3  -1   0  106.72    3.38
   3   1   0  109.11    3.36
   3   1   0  106.47    3.38
   3   1   0  108.37    3.38
  -4  -1   0   27.98    0.89
  -4  -1   0   25.99    0.89
  -4  -1   0   26.74    0.90
  -4  -1   0   26.88    0.86
   4   1   0   27.37    0.89
   4   1   0   26.18    0.85
   4   1   0   27.05    0.86
   4   1   0   26.31    0.89
  -5  -1   0   72.03    2.37
  -5  -1   0   73.18    2.34
  -5  -1   0   71.98    2.37
  -5  -1   0   73.52    2.37
   5   1   0   74.76    2.32
   5   1   0   75.87    2.34
   5   1   0   76.40    2.37
   5   1   0   75.79    2.36
  -6  -1   0    0.19    0.11
  -6  -1   0    0.12    0.10
  -6  -1   0    0.28    0.07
  -6  -1   0    0.25    0.10
   6   1   0    0.28    0.07
   6   1   0    0.12    0.10
   6   1   0    0.05    0.10
   6   1   0    0.26    0.05
  -7  -1   0   49.48    1.54
  -7  -1   0   45.83    1.58
  -7  -1   0   41.94    1.57
  -7  -1   0   46.46    1.58
   7   1   0   47.87    1.51
   7   1   0   49.04    1.57
   7   1   0   50.10    1.54
   7   1   0   49.49    1.59
  -8  -1   0    4.37    0.24
   8   1   0    4.69    0.32
   8   1   0    4.44    0.29
   8   1   0    4.74    0.26
   8   1   0    4.18    0.20
  -9  -1   0    0.44    0.13
   9   1   0    0.49    0.16
   9   1   0    0.69    0.15
   9   1   0    0.26    0.33
 -10  -1   0   10.96    0.58
  10   1   0   10.78    0.49
  10   1   0   11.78    0.56
  10   1   0   11.20    0.58
  10   1   0   10.87    0.52
 -11  -1   0   -0.17    0.23
  11   1   0   -0.09    0.21
  11   1   0    0.18    0.16
  11   1   0   -0.01    0.21
 -12  -1   0   11.59    0.67
 -12  -1   0   10.34    0.67
  12   1   0   11.14    0.64
  12   1   0   10.88    0.64
 -13  -1   0    8.68    0.64
  13   1   0    7.57    0.49
  13   1   0    8.02    0.59
  13   1   0    7.24    0.58
  13  -2   0    0.42    0.14
  13  -2   0    0.45    0.29
  13  -2   0    0.42    0.29
  13  -2   0    0.23    0.23
 -13   2   0    0.28    0.29
  12  -2   0    9.34    0.59
  12  -2   0    8.78    0.40
  12  -2   0    8.93    0.51
  12  -2   0    8.96    0.57
 -12   2   0    8.59    0.60
  11  -2   0    0.44    0.16
  11  -2   0    0.81    0.24
  11  -2   0    0.58    0.22
  11  -2   0    0.42    0.24
  11  -2   0    0.81    0.14
 -11   2   0    0.50    0.26
  10  -2   0    4.04    0.35
  10  -2   0    3.24    0.23
  10  -2   0    2.90    0.27
  10  -2   0    3.09    0.29
  10  -2   0    3.66    0.36
 -10   2   0    3.66    0.36
   9  -2   0    0.27    0.14
   9  -2   0    0.26    0.14
   9  -2   0    0.16    0.10
   9  -2   0    0.52    0.21
   9  -2   0    0.15    0.14
  -9   2   0    0.41    0.21
   8  -2   0    0.02    0.16
   8  -2   0    0.21    0.11
   8  -2   0    0.15    0.09
   8  -2   0   -0.01    0.12
  -8   2   0   -0.01    0.17
  -8   2   0    0.16    0.09
  -8   2   0    0.09    0.09
   7  -2   0   20.13    0.75
   7  -2   0   21.67    0.72
   7  -2   0   21.78    0.79
   7  -2   0   21.39    0.75
  -7   2   0   20.83    0.72
  -7   2   0   21.29    0.79
  -7   2   0   21.10    0.73
  -7   2   0   20.52    0.75
   6  -2   0   62.99    2.01
   6  -2   0   61.67    1.95
   6  -2   0   53.99    1.97
  -6   2   0   62.79    1.96
  -6   2   0   64.49    2.01
  -6   2   0   61.43    1.95
  -6   2   0   62.11    1.98
   5  -2   0  152.66    4.85
   5  -2   0  152.25    4.81
   5  -2   0  156.30    4.82
  -5   2   0  152.56    4.81
  -5   2   0  156.24    4.85
  -5   2   0  155.16    4.81
  -5   2   0  151.63    4.83
   4  -2   0  119.53    3.81
   4  -2   0  119.51    3.78
   4  -2   0  123.75    3.79
  -4   2   0  120.56    3.78
  -4   2   0  122.13    3.81
  -4   2   0  119.57    3.80
  -4   2   0  120.44    3.78
   3  -2   0  613.22   19.48
  -3   2   0  599.37   19.55
   2  -2   0  218.95    6.78
   2  -2   0  214.12    6.77
   2  -2   0  215.76    6.77
  -2   2   0  221.48    6.78
  -2   2   0  216.78    6.77
   1  -2   0   12.59    0.47
   1  -2   0   13.17    0.42
   1  -2   0   12.96    0.44
   1  -2   0   12.09    0.48
   1  -2   0   12.39    0.44
   1  -2   0   12.94    0.47
   1  -2   0   12.30    0.45
   1  -2   0   13.21    0.43
  -1   2   0   12.06    0.44
  -1   2   0   12.95    0.42
  -1   2   0   12.90    0.44
  -1   2   0   11.89    0.45
  -1   2   0   12.90    0.47
  -1   2   0   12.05    0.48
  -1   2   0   13.19    0.42
   0  -2   0  130.12    4.07
   0  -2   0  127.24    4.04
   0  -2   0  128.13    4.05
   0   2   0  132.02    4.07
  -1  -2   0  600.12   19.05
  -2  -2   0   24.64    0.77
  -2  -2   0   25.37    0.81
  -2  -2   0   24.44    0.77
  -2  -2   0   24.06    0.80
  -2  -2   0   23.66    0.82
   2   2   0   23.42    0.82
   2   2   0   25.17    0.77
   2   2   0   24.37    0.77
   2   2   0   24.44    0.80
  -3  -2   0   42.50    1.38
  -3  -2   0   40.82    1.36
  -3  -2   0   44.22    1.35
  -3  -2   0   41.25    1.32
   3   2   0   42.03    1.31
   3   2   0   42.10    1.35
   3   2   0   40.97    1.36
   3   2   0   42.25    1.31
   3   2   0   40.83    1.36
  -4  -2   0    1.65    0.16
  -4  -2   0    1.53    0.10
  -4  -2   0    1.67    0.15
   4   2   0    1.37    0.15
   4   2   0    1.59    0.09
   4   2   0    1.41    0.09
   4   2   0    1.48    0.15
  -5  -2   0    7.24    0.29
  -5  -2   0    7.26    0.32
  -5  -2   0    7.00    0.31
  -5  -2   0    6.75    0.33
   5   2   0    7.06    0.27
   5   2   0    6.83    0.31
   5   2   0    7.65    0.36
  -6  -2   0    5.38    0.25
  -6  -2   0    5.19    0.28
  -6  -2   0    5.11    0.30
  -6  -2   0    5.42    0.29
   6   2   0    5.21    0.28
   6   2   0    5.43    0.23
   6   2   0    4.91    0.28
  -7  -2   0   51.78    1.78
  -7  -2   0   53.76    1.71
  -7  -2   0   51.32    1.76
  -7  -2   0   52.25    1.76
   7   2   0   53.32    1.76
   7   2   0   54.52    1.76
   7   2   0   55.00    1.71
  -8  -2   0   35.68    1.19
  -8  -2   0   33.54    1.24
   8   2   0   36.23    1.24
   8   2   0   35.85    1.24
   8   2   0   36.67    1.19
  -9  -2   0   86.21    2.84
   9   2   0   84.40    2.89
   9   2   0   88.42    2.90
   9   2   0   90.95    2.84
   9   2   0   93.19    2.90
 -10  -2   0   14.21    0.63
  10   2   0   16.14    0.70
  10   2   0   17.23    0.83
  10   2   0   14.49    0.67
  10   2   0   15.95    0.62
 -11  -2   0    2.11    0.34
  11   2   0    2.41    0.32
  11   2   0    2.21    0.24
  11   2   0    1.65    0.30
 -12  -2   0    2.16    0.38
  12   2   0    2.32    0.27
  12   2   0    2.36    0.35
  12   2   0    2.28    0.33
 -13  -2   0    0.84    0.34
 -13  -2   0    0.93    0.34
  13   2   0    0.69    0.34
  13   2   0    0.77    0.31
  13   2   0    0.59    0.23
  13  -3   0    0.13    0.29
  13  -3   0   -0.07    0.27
  13  -3   0    0.14    0.22
  13  -3   0   -0.14    0.14
 -13   3   0    0.21    0.31
  12  -3   0   33.45    1.16
  12  -3   0   34.77    1.34
  12  -3   0   33.57    1.31
  12  -3   0   32.51    1.25
 -12   3   0   35.32    1.35
  11  -3   0    0.49    0.23
  11  -3   0    0.27    0.13
  11  -3   0    0.48    0.17
  11  -3   0   -0.03    0.16
  11  -3   0    0.18    0.15
  11  -3   0    0.18    0.24
 -11   3   0    0.47    0.26
  10  -3   0    0.13    0.12
  10  -3   0    0.06    0.18
  10  -3   0   -0.13    0.15
  10  -3   0    0.01    0.15
  10  -3   0    0.22    0.19
  10  -3   0   -0.13    0.21
 -10   3   0   -0.03    0.22
   9  -3   0   16.05    0.66
   9  -3   0   17.65    0.70
   9  -3   0   18.02    0.74
   9  -3   0   16.22    0.63
   9  -3   0   17.73    0.68
  -9   3   0   17.90    0.75
  -9   3   0   16.57    0.63
   8  -3   0    0.86    0.21
   8  -3   0    0.75    0.15
   8  -3   0    0.84    0.16
  -8   3   0    0.53    0.13
  -8   3   0    1.01    0.21
   7  -3   0   40.41    1.41
   7  -3   0   40.71    1.34
   7  -3   0   41.92    1.37
  -7   3   0   42.02    1.41
  -7   3   0   40.40    1.37
  -7   3   0   40.87    1.34
  -7   3   0   39.99    1.34
   6  -3   0    2.15    0.21
   6  -3   0    2.07    0.16
   6  -3   0    1.78    0.17
  -6   3   0    2.21    0.15
  -6   3   0    2.14    0.16
  -6   3   0    2.18    0.21
  -6   3   0    2.15    0.18
   5  -3   0    0.18    0.12
   5  -3   0    0.27    0.08
   5  -3   0    0.31    0.09
  -5   3   0    0.31    0.12
  -5   3   0    0.27    0.08
  -5   3   0    0.22    0.09
  -5   3   0    0.33    0.07
   4  -3   0   83.05    2.55
   4  -3   0   78.02    2.58
   4  -3   0   79.91    2.57
   4  -3   0   74.40    2.55
  -4   3   0   81.56    2.54
  -4   3   0   80.54    2.58
  -4   3   0   82.55    2.59
  -4   3   0   81.17    2.54
  -4   3   0   82.88    2.58
   3  -3   0  173.05    5.48
   3  -3   0  173.85    5.49
   3  -3   0  171.39    5.53
   3  -3   0  175.14    5.49
  -3   3   0  176.91    5.50
  -3   3   0  179.63    5.46
  -3   3   0  177.01    5.47
  -3   3   0  177.77    5.49
  -3   3   0  176.30    5.49
  -3   3   0  170.63    5.50
   2  -3   0  345.40   10.70
  -2   3   0  342.03   10.72
  -2   3   0  342.88   10.68
   1  -3   0   31.08    1.04
   1  -3   0   31.18    1.07
   1  -3   0   31.96    1.01
   1  -3   0   30.83    1.07
   1  -3   0   32.99    1.02
   1  -3   0   31.19    1.05
   1  -3   0   32.58    1.00
  -1   3   0   31.27    1.04
  -1   3   0   31.27    1.08
  -1   3   0   31.56    1.02
  -1   3   0   31.02    1.05
  -1   3   0   32.97    1.01
  -1   3   0   31.61    1.03
  -1   3   0   31.69    1.08
   0  -3   0    3.28    0.26
   0  -3   0    3.88    0.15
   0  -3   0    3.26    0.21
   0  -3   0    3.37    0.21
   0  -3   0    3.38    0.19
   0   3   0    3.27    0.21
   0   3   0    3.06    0.19
   0   3   0    3.07    0.25
   0   3   0    3.48    0.15
   0   3   0    3.35    0.22
   0   3   0    3.65    0.13
  -1  -3   0  649.90   20.81
  -2  -3   0  291.96    9.13
  -2  -3   0  290.77    9.13
   2   3   0  292.23    9.09
  -3  -3   0  230.74    7.17
  -3  -3   0  223.13    7.18
  -3  -3   0  238.47    7.13
  -3  -3   0  226.66    7.07
   3   3   0  228.32    7.07
   3   3   0  221.10    7.14
   3   3   0  231.03    7.11
   3   3   0  222.93    7.12
  -4  -3   0    2.38    0.23
  -4  -3   0    3.07    0.20
  -4  -3   0    2.68    0.19
  -4  -3   0    2.61    0.14
   4   3   0    2.63    0.18
   4   3   0    2.59    0.13
   4   3   0    2.63    0.21
   4   3   0    2.67    0.12
  -5  -3   0   59.40    1.85
  -5  -3   0   55.69    1.88
  -5  -3   0   55.17    1.86
  -5  -3   0   56.96    1.81
   5   3   0   56.70    1.79
   5   3   0   58.33    1.80
   5   3   0   58.30    1.85
   5   3   0   55.66    1.88
  -6  -3   0   28.11    1.01
  -6  -3   0   30.63    1.01
  -6  -3   0   28.85    0.96
   6   3   0   27.19    1.03
   6   3   0   29.79    1.00
   6   3   0   29.87    0.95
  -7  -3   0   55.58    1.77
  -7  -3   0   51.97    1.77
  -7  -3   0   50.97    1.71
  -7  -3   0   52.26    1.80
   7   3   0   54.54    1.70
   7   3   0   54.51    1.76
   7   3   0   51.92    1.79
  -8  -3   0    2.93    0.21
  -8  -3   0    2.51    0.31
   8   3   0    2.60    0.20
   8   3   0    2.83    0.28
  -9  -3   0   14.74    0.59
  -9  -3   0   14.93    0.67
   9   3   0   16.57    0.67
   9   3   0   15.49    0.58
   9   3   0   15.43    0.66
   9   3   0   14.74    0.68
 -10  -3   0    2.20    0.29
 -10  -3   0    2.47    0.23
  10   3   0    3.12    0.34
  10   3   0    2.45    0.28
  10   3   0    2.96    0.25
  11   3   0    0.54    0.18
  11   3   0    0.42    0.25
  11   3   0    0.53    0.23
 -12  -3   0    3.38    0.42
  12   3   0    2.69    0.36
  12   3   0    3.10    0.36
  12   3   0    3.35    0.30
  13  -4   0    1.65    0.36
  13  -4   0    1.74    0.30
  13  -4   0    1.69    0.34
  13  -4   0    1.90    0.22
 -13   4   0    2.95    0.43
  12  -4   0   12.41    0.71
  12  -4   0   12.24    0.62
  12  -4   0   13.31    0.68
  12  -4   0   12.06    0.54
  12  -4   0   13.75    0.58
 -12   4   0   11.87    0.72
  11  -4   0    0.47    0.23
  11  -4   0    0.89    0.28
  11  -4   0    0.30    0.14
  11  -4   0    0.60    0.20
  11  -4   0    0.21    0.20
  11  -4   0    0.49    0.18
 -11   4   0    0.82    0.28
  10  -4   0    5.54    0.40
  10  -4   0    5.09    0.49
  10  -4   0    4.93    0.36
  10  -4   0    5.92    0.54
  10  -4   0    5.78    0.32
 -10   4   0    5.59    0.32
 -10   4   0    6.06    0.47
   9  -4   0    0.40    0.16
   9  -4   0    0.04    0.20
   9  -4   0    0.03    0.12
   9  -4   0   -0.05    0.14
   9  -4   0    0.07    0.17
  -9   4   0   -0.07    0.12
  -9   4   0   -0.13    0.21
   8  -4   0   20.15    0.75
   8  -4   0   19.00    0.80
   8  -4   0   19.45    0.72
   8  -4   0   19.96    0.76
  -8   4   0   20.42    0.81
  -8   4   0   19.56    0.71
   7  -4   0   36.99    1.26
   7  -4   0   36.48    1.21
   7  -4   0   35.03    1.27
  -7   4   0   35.81    1.27
  -7   4   0   36.12    1.20
  -7   4   0   35.41    1.23
  -7   4   0   36.93    1.21
   6  -4   0   11.04    0.43
   6  -4   0   10.96    0.49
   6  -4   0   11.31    0.45
  -6   4   0   10.65    0.42
  -6   4   0   10.77    0.45
  -6   4   0   11.23    0.49
  -6   4   0   11.42    0.43
   5  -4   0   30.58    1.05
   5  -4   0   29.28    1.02
   5  -4   0   28.50    1.02
   5  -4   0   29.52    1.09
   5  -4   0   31.95    1.06
   5  -4   0   30.46    1.01
  -5   4   0   29.93    1.01
  -5   4   0   30.87    1.05
  -5   4   0   30.58    1.05
  -5   4   0   30.47    1.00
  -5   4   0   30.35    1.03
   4  -4   0    1.02    0.15
   4  -4   0    0.77    0.10
   4  -4   0    0.78    0.18
   4  -4   0    0.68    0.16
   4  -4   0    0.98    0.13
   4  -4   0    0.88    0.11
  -4   4   0    0.96    0.16
  -4   4   0    0.73    0.10
  -4   4   0    0.78    0.09
  -4   4   0    0.99    0.13
  -4   4   0    0.88    0.22
  -4   4   0    0.84    0.17
  -4   4   0    0.89    0.15
   3  -4   0   12.47    0.50
   3  -4   0   12.68    0.49
   3  -4   0   12.76    0.53
   3  -4   0   12.81    0.46
   3  -4   0   13.26    0.55
   3  -4   0   12.60    0.47
  -3   4   0   13.15    0.47
  -3   4   0   12.57    0.57
  -3   4   0   13.73    0.51
  -3   4   0   13.04    0.47
  -3   4   0   13.17    0.48
  -3   4   0   12.38    0.52
   2  -4   0  342.78   10.87
   2  -4   0  354.98   10.88
   2  -4   0  353.07   10.85
   2  -4   0  339.63   10.84
  -2   4   0  346.79   10.89
  -2   4   0  352.09   10.84
   1  -4   0   46.20    1.57
   1  -4   0   47.32    1.50
   1  -4   0   45.79    1.57
   1  -4   0   46.79    1.49
   1  -4   0   46.86    1.53
   1  -4   0   45.84    1.54
  -1   4   0   47.94    1.48
  -1   4   0   47.39    1.53
  -1   4   0   46.48    1.50
  -1   4   0   45.57    1.57
  -1   4   0   47.43    1.58
  -1   4   0   47.85    1.52
  -1   4   0   47.76    1.55
   0  -4   0    8.60    0.39
   0  -4   0    8.52    0.44
   0  -4   0    9.55    0.41
   0  -4   0    9.77    0.34
   0  -4   0    9.30    0.38
   0   4   0    8.51    0.41
   0   4   0   10.01    0.44
   0   4   0    9.39    0.38
   0   4   0    9.36    0.32
   0   4   0    9.77    0.36
   0   4   0    9.28    0.40
  -1  -4   0  157.83    5.06
  -1  -4   0  161.81    5.00
  -1  -4   0  155.58    5.07
  -1  -4   0  159.98    5.05
  -1  -4   0  163.78    5.13
   1   4   0  162.08    5.05
   1   4   0  160.65    4.98
   1   4   0  165.20    5.08
   1   4   0  153.06    5.08
   1   4   0  159.84    5.00
   1   4   0  164.17    5.05
  -2  -4   0    8.47    0.42
  -2  -4   0    8.25    0.30
  -2  -4   0    8.81    0.45
  -2  -4   0    8.08    0.37
   2   4   0    7.90    0.37
   2   4   0    7.92    0.43
   2   4   0    8.36    0.30
   2   4   0    8.49    0.34
  -3  -4   0  200.08    6.42
  -3  -4   0  204.37    6.35
  -3  -4   0  201.18    6.43
  -3  -4   0  207.05    6.48
  -3  -4   0  212.45    6.42
   3   4   0  209.96    6.41
   3   4   0  198.91    6.35
   3   4   0  195.70    6.44
   3   4   0  207.66    6.38
  -4  -4   0  121.47    3.93
  -4  -4   0  119.44    3.85
  -4  -4   0  120.26    3.94
  -4  -4   0  128.47    3.91
   4   4   0  121.44    3.85
   4   4   0  127.27    3.83
   4   4   0  128.19    3.89
   4   4   0  117.52    3.95
   4   4   0  124.45    3.91
  -5  -4   0    9.65    0.47
  -5  -4   0    9.82    0.48
  -5  -4   0   11.24    0.44
  -5  -4   0    9.87    0.38
   5   4   0   10.53    0.43
   5   4   0   10.95    0.36
   5   4   0   10.06    0.48
   5   4   0   10.20    0.36
   5   4   0   10.79    0.45
  -6  -4   0    6.09    0.39
  -6  -4   0    7.40    0.36
  -6  -4   0    6.39    0.40
  -6  -4   0    7.15    0.42
   6   4   0    7.39    0.27
   6   4   0    6.93    0.34
   6   4   0    6.51    0.39
  -7  -4   0   57.18    1.97
  -7  -4   0   57.29    2.00
  -7  -4   0   62.83    1.97
   7   4   0   60.11    1.96
   7   4   0   55.69    2.08
   7   4   0   61.92    1.89
  -8  -4   0    0.04    0.16
  -8  -4   0    0.16    0.11
   8   4   0    0.06    0.16
   8   4   0    0.10    0.16
   8   4   0    0.00    0.16
   8   4   0    0.08    0.10
  -9  -4   0    1.43    0.18
  -9  -4   0    1.26    0.24
   9   4   0    0.95    0.22
   9   4   0    1.83    0.25
   9   4   0    1.62    0.17
 -10  -4   0   -0.03    0.21
 -10  -4   0   -0.04    0.14
  10   4   0    0.15    0.20
  10   4   0    0.12    0.13
 -11  -4   0    9.66    0.62
  11   4   0   11.10    0.50
  11   4   0   11.70    0.63
  11   4   0   12.16    0.61
  12   4   0   12.94    0.66
  12   4   0   11.76    0.69
  12   4   0   11.89    0.56
  13  -5   0   -0.19    0.22
  13  -5   0   -0.14    0.16
  13  -5   0   -0.01    0.27
  13  -5   0   -0.11    0.29
  13  -5   0    0.16    0.30
 -13   5   0    0.09    0.32
  12  -5   0   -0.12    0.21
  12  -5   0    0.23    0.28
  12  -5   0    0.10    0.16
  12  -5   0   -0.14    0.23
  12  -5   0    0.20    0.27
 -12   5   0    0.13    0.28
  11  -5   0    2.28    0.28
  11  -5   0    2.74    0.37
  11  -5   0    2.34    0.36
  11  -5   0    2.52    0.32
  11  -5   0    2.65    0.28
 -11   5   0    2.95    0.38
  10  -5   0    3.15    0.27
  10  -5   0    3.13    0.32
  10  -5   0    3.09    0.33
  10  -5   0    3.96    0.42
  10  -5   0    3.33    0.44
  10  -5   0    2.85    0.36
 -10   5   0    3.48    0.37
   9  -5   0    1.38    0.24
   9  -5   0    1.48    0.22
   9  -5   0    1.12    0.27
   9  -5   0    1.07    0.17
   9  -5   0    0.87    0.25
  -9   5   0    0.78    0.25
  -9   5   0    1.29    0.27
   8  -5   0   12.01    0.64
   8  -5   0   11.95    0.50
   8  -5   0   11.78    0.59
   8  -5   0   12.53    0.53
   8  -5   0   12.87    0.54
  -8   5   0   11.53    0.49
  -8   5   0   12.48    0.60
   7  -5   0   28.41    1.00
   7  -5   0   28.28    1.05
   7  -5   0   28.17    0.98
   7  -5   0   28.24    1.00
  -7   5   0   27.41    0.99
  -7   5   0   27.44    0.98
  -7   5   0   29.23    1.07
  -7   5   0   29.25    1.05
   6  -5   0    5.61    0.31
   6  -5   0    6.38    0.31
   6  -5   0    5.96    0.36
   6  -5   0    6.51    0.32
   6  -5   0    5.35    0.36
   6  -5   0    6.35    0.42
   6  -5   0    5.96    0.30
  -6   5   0    5.41    0.29
  -6   5   0    5.82    0.27
  -6   5   0    5.89    0.39
  -6   5   0    6.38    0.37
  -6   5   0    6.09    0.31
   5  -5   0  105.13    3.41
   5  -5   0  106.39    3.32
   5  -5   0  102.54    3.42
   5  -5   0  105.91    3.33
   5  -5   0  102.72    3.33
   5  -5   0  101.13    3.35
   5  -5   0  105.50    3.31
  -5   5   0  106.71    3.38
  -5   5   0  102.71    3.31
  -5   5   0  103.64    3.42
  -5   5   0  104.53    3.30
  -5   5   0  103.86    3.33
  -5   5   0  108.68    3.36
   4  -5   0   10.06    0.44
   4  -5   0   10.21    0.41
   4  -5   0   10.33    0.41
   4  -5   0   10.42    0.50
   4  -5   0    9.58    0.47
   4  -5   0   10.67    0.39
  -4   5   0   10.78    0.45
  -4   5   0   10.03    0.40
  -4   5   0    9.54    0.41
  -4   5   0   10.45    0.38
  -4   5   0   10.90    0.55
   3  -5   0    0.13    0.08
   3  -5   0    0.06    0.12
   3  -5   0   -0.10    0.15
   3  -5   0    0.03    0.08
   3  -5   0    0.12    0.11
   3  -5   0    0.12    0.13
   3  -5   0    0.16    0.07
  -3   5   0    0.34    0.21
  -3   5   0    0.22    0.06
  -3   5   0    0.28    0.08
  -3   5   0    0.12    0.12
  -3   5   0    0.05    0.13
   2  -5   0   14.87    0.53
   2  -5   0   14.94    0.58
   2  -5   0   15.13    0.62
   2  -5   0   14.70    0.62
   2  -5   0   14.79    0.50
   2  -5   0   15.00    0.63
   2  -5   0   15.48    0.54
   2  -5   0   14.64    0.57
  -2   5   0   15.12    0.51
  -2   5   0   14.97    0.66
  -2   5   0   14.25    0.53
  -2   5   0   15.15    0.61
  -2   5   0   14.53    0.63
  -2   5   0   15.08    0.55
  -2   5   0   15.04    0.57
   1  -5   0   11.81    0.43
   1  -5   0   11.45    0.54
   1  -5   0   11.42    0.48
   1  -5   0   11.29    0.41
   1  -5   0   11.76    0.47
   1  -5   0   10.89    0.51
  -1   5   0   11.45    0.50
  -1   5   0   11.33    0.52
  -1   5   0   11.14    0.55
  -1   5   0   11.55    0.47
  -1   5   0   11.61    0.39
  -1   5   0   11.49    0.42
   0  -5   0    4.21    0.37
   0  -5   0    4.87    0.22
   0  -5   0    4.36    0.27
   0  -5   0    4.71    0.31
   0  -5   0    4.51    0.29
   0   5   0    4.77    0.31
   0   5   0    4.98    0.29
   0   5   0    4.58    0.18
   0   5   0    4.27    0.28
   0   5   0    4.61    0.36
   0   5   0    4.11    0.30
  -1  -5   0    2.37    0.29
  -1  -5   0    2.06    0.15
  -1  -5   0    1.89    0.21
  -1  -5   0    1.90    0.23
  -1  -5   0    2.01    0.22
   1   5   0    2.08    0.10
   1   5   0    2.30    0.21
   1   5   0    2.22    0.26
   1   5   0    1.90    0.20
   1   5   0    1.87    0.13
   1   5   0    1.97    0.23
  -2  -5   0   21.07    0.79
  -2  -5   0   20.44    0.78
  -2  -5   0   20.72    0.85
  -2  -5   0   21.00    0.78
  -2  -5   0   20.68    0.70
   2   5   0   19.66    0.81
   2   5   0   21.12    0.70
   2   5   0   21.77    0.78
   2   5   0   21.45    0.68
  -3  -5   0   23.14    0.95
  -3  -5   0   24.72    0.80
  -3  -5   0   24.41    0.88
  -3  -5   0   25.11    0.89
  -3  -5   0   23.88    0.90
   3   5   0   22.09    0.91
   3   5   0   24.20    0.89
   3   5   0   23.82    0.80
   3   5   0   26.15    0.84
  -4  -5   0    3.21    0.35
  -4  -5   0    2.84    0.24
  -4  -5   0    2.57    0.25
  -4  -5   0    2.54    0.27
   4   5   0    2.80    0.24
   4   5   0    2.41    0.26
   4   5   0    2.75    0.20
  -5  -5   0    2.16    0.23
  -5  -5   0    1.87    0.23
  -5  -5   0    1.78    0.24
   5   5   0    1.89    0.19
   5   5   0    1.96    0.22
   5   5   0    1.84    0.13
   5   5   0    1.62    0.23
  -6  -5   0   16.08    0.58
  -6  -5   0   17.34    0.66
  -6  -5   0   16.03    0.77
  -6  -5   0   17.48    0.93
   6   5   0   16.86    0.56
   6   5   0   15.97    0.56
   6   5   0   16.82    0.67
   6   5   0   15.82    0.72
   6   5   0   16.92    0.64
   6   5   0   17.62    0.63
  -7  -5   0    0.17    0.11
  -7  -5   0    0.04    0.15
   7   5   0    0.11    0.08
   7   5   0   -0.04    0.16
   7   5   0   -0.04    0.14
   7   5   0    0.14    0.15
  -8  -5   0    7.88    0.45
  -8  -5   0    6.84    0.34
   8   5   0    7.45    0.42
   8   5   0    7.90    0.43
   8   5   0    7.45    0.32
  -9  -5   0    9.63    0.53
  -9  -5   0    8.68    0.42
   9   5   0    9.30    0.40
   9   5   0   10.12    0.52
   9   5   0   10.03    0.52
 -10  -5   0    1.17    0.18
 -10  -5   0    1.48    0.28
  10   5   0    1.32    0.26
  10   5   0    1.10    0.16
  10   5   0    1.09    0.31
 -11  -5   0    5.34    0.52
 -11  -5   0    5.57    0.37
  11   5   0    6.44    0.35
  11   5   0    5.89    0.49
  11   5   0    5.55    0.44
 -12  -5   0    2.24    0.36
  12   5   0    2.30    0.34
  12   5   0    2.78    0.40
  12   5   0    2.48    0.25
  12  -6   0    2.00    0.38
  12  -6   0    1.38    0.31
  12  -6   0    1.64    0.29
  12  -6   0    1.94    0.24
  12  -6   0    2.06    0.37
 -12   6   0    1.33    0.36
 -12   6   0    1.37    0.36
  11  -6   0    0.13    0.27
  11  -6   0   -0.03    0.22
  11  -6   0    0.10    0.26
  11  -6   0    0.20    0.19
  11  -6   0   -0.06    0.15
 -11   6   0   -0.50    0.24
 -11   6   0    0.19    0.25
  10  -6   0   21.13    0.79
  10  -6   0   19.82    0.95
  10  -6   0   20.10    0.84
  10  -6   0   21.02    0.92
 -10   6   0   21.78    0.95
 -10   6   0   21.16    0.91
   9  -6   0    7.60    0.55
   9  -6   0    6.38    0.48
   9  -6   0    6.69    0.50
   9  -6   0    6.29    0.41
   9  -6   0    6.81    0.37
  -9   6   0    6.94    0.49
  -9   6   0    6.94    0.60
   8  -6   0   15.72    0.75
   8  -6   0   14.81    0.60
   8  -6   0   14.00    0.62
   8  -6   0   14.33    0.68
   8  -6   0   15.24    0.63
  -8   6   0   15.59    0.73
  -8   6   0   14.62    0.68
   7  -6   0   29.47    1.01
   7  -6   0   28.28    1.15
   7  -6   0   29.02    1.02
   7  -6   0   29.15    1.09
   7  -6   0   27.45    1.02
   7  -6   0   28.72    1.03
  -7   6   0   28.68    1.20
  -7   6   0   29.25    1.11
  -7   6   0   28.58    1.01
  -7   6   0   28.82    1.03
  -7   6   0   29.82    1.08
   6  -6   0   75.30    2.45
   6  -6   0   75.79    2.40
   6  -6   0   70.76    2.50
   6  -6   0   69.55    2.42
   6  -6   0   75.45    2.39
   6  -6   0   71.76    2.40
   6  -6   0   74.64    2.39
  -6   6   0   72.51    2.38
  -6   6   0   75.29    2.51
  -6   6   0   73.75    2.37
  -6   6   0   75.83    2.40
  -6   6   0   74.92    2.54
  -6   6   0   74.22    2.47
   5  -6   0  364.71   11.20
   5  -6   0  362.56   11.25
   5  -6   0  348.52   11.24
   5  -6   0  365.98   11.19
   5  -6   0  364.12   11.21
   5  -6   0  349.29   11.21
  -5   6   0  364.88   11.27
  -5   6   0  362.81   11.42
  -5   6   0  363.49   11.24
  -5   6   0  343.61   11.23
  -5   6   0  358.71   11.21
   4  -6   0   18.54    0.67
   4  -6   0   17.99    0.75
   4  -6   0   18.26    0.78
   4  -6   0   18.30    0.67
   4  -6   0   18.20    0.64
   4  -6   0   18.31    0.71
   4  -6   0   18.27    0.69
  -4   6   0   18.02    0.68
  -4   6   0   17.98    0.66
  -4   6   0   19.28    0.75
  -4   6   0   18.40    0.81
  -4   6   0   18.56    0.71
  -4   6   0   19.11    0.64
   3  -6   0    0.48    0.19
   3  -6   0    0.24    0.16
   3  -6   0    0.27    0.09
   3  -6   0    0.34    0.10
   3  -6   0    0.65    0.15
   3  -6   0    0.40    0.13
   3  -6   0    0.34    0.09
  -3   6   0    0.57    0.23
  -3   6   0    0.30    0.07
  -3   6   0    0.51    0.13
  -3   6   0    0.34    0.09
  -3   6   0    0.30    0.16
  -3   6   0    0.59    0.15
  -3   6   0    0.14    0.15
   2  -6   0   32.30    1.05
   2  -6   0   32.00    1.14
   2  -6   0   32.91    1.10
   2  -6   0   33.07    1.08
   2  -6   0   32.57    1.18
   2  -6   0   31.61    1.12
   2  -6   0   31.49    1.19
   2  -6   0   33.45    1.19
  -2   6   0   33.20    1.06
  -2   6   0   32.70    1.21
  -2   6   0   33.47    1.17
  -2   6   0   32.12    1.09
  -2   6   0   32.89    1.13
  -2   6   0   34.33    1.15
  -2   6   0   30.73    1.19
   1  -6   0    1.91    0.24
   1  -6   0    2.03    0.20
   1  -6   0    2.01    0.21
   1  -6   0    1.58    0.16
  -1   6   0    1.74    0.21
  -1   6   0    1.44    0.21
  -1   6   0    1.37    0.14
  -1   6   0    1.69    0.11
  -1   6   0    1.59    0.26
  -1   6   0    1.87    0.18
  -1   6   0    2.03    0.20
   0  -6   0   36.86    1.32
   0  -6   0   35.99    1.29
   0  -6   0   37.07    1.27
   0  -6   0   37.48    1.35
   0  -6   0   38.76    1.23
   0   6   0   37.28    1.30
   0   6   0   37.27    1.27
   0   6   0   35.76    1.33
   0   6   0   38.00    1.18
   0   6   0   37.46    1.34
   0   6   0   36.35    1.22
  -1  -6   0   39.66    1.41
  -1  -6   0   41.60    1.40
  -1  -6   0   41.70    1.33
  -1  -6   0   39.45    1.47
   1   6   0   39.92    1.33
   1   6   0   38.01    1.45
   1   6   0   41.73    1.45
   1   6   0   42.16    1.29
   1   6   0   43.28    1.40
   1   6   0   41.03    1.42
  -2  -6   0    5.51    0.36
  -2  -6   0    6.03    0.35
  -2  -6   0    6.60    0.45
  -2  -6   0    6.47    0.27
  -2  -6   0    6.17    0.36
   2   6   0    6.17    0.37
   2   6   0    5.70    0.38
   2   6   0    6.19    0.26
  -3  -6   0    1.35    0.18
  -3  -6   0    1.20    0.19
  -3  -6   0    1.02    0.26
  -3  -6   0    1.11    0.20
   3   6   0    1.27    0.18
   3   6   0    1.47    0.16
   3   6   0    0.75    0.18
  -4  -6   0    8.75    0.33
  -4  -6   0    7.79    0.69
  -4  -6   0    9.14    0.43
  -4  -6   0    8.24    0.46
  -4  -6   0    8.03    0.45
   4   6   0    8.91    0.38
   4   6   0    7.75    0.66
   4   6   0    7.76    0.43
   4   6   0    8.26    0.34
  -5  -6   0    7.47    0.59
  -5  -6   0    8.31    0.48
  -5  -6   0    8.00    0.46
  -5  -6   0    8.78    0.43
   5   6   0    8.54    0.36
   5   6   0    7.16    0.48
   5   6   0    8.39    0.44
   5   6   0    8.11    0.39
   5   6   0    8.60    0.32
  -6  -6   0    5.48    0.35
   6   6   0    5.27    0.32
   6   6   0    5.25    0.31
   6   6   0    4.60    0.41
   6   6   0    4.88    0.23
   6   6   0    5.39    0.39
  -7  -6   0   11.10    0.53
   7   6   0   10.69    0.50
   7   6   0   11.30    0.50
  -8  -6   0    2.27    0.27
  -8  -6   0    2.12    0.21
   8   6   0    2.40    0.26
   8   6   0    1.78    0.24
  -9  -6   0   12.77    0.63
  -9  -6   0   11.47    0.51
   9   6   0   12.75    0.61
   9   6   0   12.52    0.47
   9   6   0   13.24    0.59
 -10  -6   0    0.19    0.15
 -10  -6   0    0.01    0.23
  10   6   0   -0.13    0.20
  10   6   0   -0.01    0.22
  10   6   0    0.07    0.12
 -11  -6   0    2.53    0.36
  11   6   0    2.99    0.26
  11   6   0    3.11    0.35
  11   6   0    2.85    0.38
  12  -7   0   -0.09    0.29
  12  -7   0   -0.08    0.25
  12  -7   0    0.02    0.21
  12  -7   0   -0.06    0.17
  12  -7   0    0.06    0.26
 -12   7   0   -0.25    0.29
 -12   7   0    0.43    0.30
 -12   7   0   -0.33    0.44
  11  -7   0   11.29    0.64
  11  -7   0   11.76    0.71
  11  -7   0   12.53    0.74
  11  -7   0   11.83    0.57
  11  -7   0   11.11    0.61
 -11   7   0   11.20    0.91
 -11   7   0   12.32    0.75
 -11   7   0   12.88    0.72
  10  -7   0    5.44    0.53
  10  -7   0    5.91    0.49
  10  -7   0    4.70    0.41
  10  -7   0    6.25    0.51
  10  -7   0    5.56    0.37
 -10   7   0    5.49    0.50
 -10   7   0    5.88    0.56
   9  -7   0    3.05    0.29
   9  -7   0    2.44    0.29
   9  -7   0    2.99    0.36
   9  -7   0    2.89    0.38
   9  -7   0    2.26    0.27
  -9   7   0    2.78    0.48
  -9   7   0    2.85    0.35
  -9   7   0    2.78    0.38
   8  -7   0    1.18    0.28
   8  -7   0    0.85    0.20
   8  -7   0    0.83    0.19
   8  -7   0    1.11    0.27
   8  -7   0    0.60    0.16
  -8   7   0    1.49    0.40
  -8   7   0    1.16    0.26
  -8   7   0    0.80    0.26
   7  -7   0   10.97    0.59
   7  -7   0   11.61    0.52
   7  -7   0   12.49    0.52
   7  -7   0   12.04    0.59
   7  -7   0   11.88    0.66
   7  -7   0   11.40    0.52
   7  -7   0   11.36    0.53
  -7   7   0   11.24    0.77
  -7   7   0   12.53    0.89
  -7   7   0   12.33    0.60
   6  -7   0    8.58    0.41
   6  -7   0    9.39    0.43
   6  -7   0    8.63    0.49
   6  -7   0    8.39    0.56
   6  -7   0    8.15    0.54
   6  -7   0    9.02    0.42
   6  -7   0    8.89    0.44
  -6   7   0    9.76    0.60
  -6   7   0    9.34    0.49
  -6   7   0    8.59    0.42
  -6   7   0    9.29    0.66
   5  -7   0   68.58    2.19
   5  -7   0   66.79    2.16
   5  -7   0   68.71    2.19
   5  -7   0   66.94    2.32
   5  -7   0   65.85    2.20
   5  -7   0   67.61    2.27
   5  -7   0   67.43    2.24
  -5   7   0   67.50    2.28
  -5   7   0   65.45    2.19
  -5   7   0   67.31    2.34
  -5   7   0   67.83    2.15
  -5   7   0   67.83    2.24
  -5   7   0   63.50    2.17
   4  -7   0    2.91    0.20
   4  -7   0    3.26    0.23
   4  -7   0    2.82    0.26
   4  -7   0    2.66    0.34
   4  -7   0    2.78    0.32
   4  -7   0    3.37    0.24
  -4   7   0    2.96    0.22
  -4   7   0    2.75    0.30
  -4   7   0    3.28    0.18
  -4   7   0    3.12    0.40
  -4   7   0    3.26    0.24
  -4   7   0    3.28    0.33
   3  -7   0   24.75    0.84
   3  -7   0   25.41    0.92
   3  -7   0   24.40    0.98
   3  -7   0   25.26    0.91
   3  -7   0   25.38    1.01
   3  -7   0   25.38    0.99
   3  -7   0   25.48    0.88
  -3   7   0   24.91    0.88
  -3   7   0   25.34    0.98
  -3   7   0   25.50    0.90
  -3   7   0   24.84    0.84
  -3   7   0   25.44    1.04
  -3   7   0   26.06    0.93
  -3   7   0   24.51    1.01
   2  -7   0    0.47    0.15
   2  -7   0    0.38    0.15
   2  -7   0    0.42    0.10
   2  -7   0    0.47    0.20
   2  -7   0    0.48    0.18
   2  -7   0    0.20    0.21
   2  -7   0    0.48    0.11
  -2   7   0    0.39    0.16
  -2   7   0    0.39    0.09
  -2   7   0    0.34    0.13
  -2   7   0    0.54    0.24
  -2   7   0    0.57    0.08
  -2   7   0    0.27    0.17
  -2   7   0    0.47    0.18
   1  -7   0    1.15    0.20
   1  -7   0    1.50    0.20
   1  -7   0    1.12    0.21
   1  -7   0    1.42    0.26
   1  -7   0    1.17    0.13
  -1   7   0    0.99    0.21
  -1   7   0    1.34    0.13
  -1   7   0    1.18    0.10
  -1   7   0    1.59    0.23
  -1   7   0    1.34    0.20
  -1   7   0    1.17    0.27
  -1   7   0    1.46    0.17
   0  -7   0   35.66    1.28
   0  -7   0   36.62    1.33
   0  -7   0   38.45    1.22
   0  -7   0   36.87    1.36
   0  -7   0   36.24    1.30
   0   7   0   37.72    1.43
   0   7   0   36.96    1.17
   0   7   0   36.73    1.35
   0   7   0   35.97    1.21
   0   7   0   38.02    1.31
   0   7   0   33.50    1.34
  -1  -7   0    4.06    0.33
  -1  -7   0    4.64    0.43
  -1  -7   0    4.30    0.34
  -1  -7   0    4.08    0.31
   1   7   0    4.31    0.33
   1   7   0    3.90    0.39
   1   7   0    4.33    0.23
   1   7   0    4.08    0.33
   1   7   0    4.38    0.17
  -2  -7   0    0.18    0.18
  -2  -7   0    0.63    0.18
  -2  -7   0    0.27    0.25
  -2  -7   0    0.60    0.17
  -2  -7   0    0.31    0.10
   2   7   0    0.64    0.19
   2   7   0    0.49    0.10
   2   7   0    0.53    0.18
  -3  -7   0   17.60    0.60
  -3  -7   0   17.22    0.71
  -3  -7   0   15.39    0.89
  -3  -7   0   16.37    0.70
  -3  -7   0   16.15    0.73
   3   7   0   16.59    0.57
   3   7   0   14.38    0.73
   3   7   0   16.57    0.59
   3   7   0   18.28    0.64
   3   7   0   16.97    0.71
  -4  -7   0    2.72    0.20
  -4  -7   0    2.83    0.32
  -4  -7   0    2.61    0.40
  -4  -7   0    2.60    0.30
   4   7   0    2.68    0.32
   4   7   0    2.57    0.18
   4   7   0    2.96    0.21
   4   7   0    2.80    0.29
   4   7   0    2.58    0.25
  -5  -7   0   25.89    0.94
   5   7   0   23.81    0.94
   5   7   0   23.95    0.82
   5   7   0   24.20    0.88
   5   7   0   23.95    0.85
  -6  -7   0    5.96    0.39
   6   7   0    5.13    0.34
   6   7   0    4.78    0.25
   6   7   0    5.66    0.43
   6   7   0    5.74    0.33
  -7  -7   0   25.93    0.95
   7   7   0   23.49    0.95
   7   7   0   22.52    0.89
   7   7   0   23.81    0.90
  -8  -7   0    0.39    0.20
   8   7   0    0.27    0.18
   8   7   0    0.24    0.18
  -9  -7   0    0.04    0.21
   9   7   0   -0.06    0.20
   9   7   0   -0.15    0.18
 -10  -7   0    5.63    0.50
  10   7   0    5.89    0.49
  10   7   0    5.47    0.44
 -11  -7   0    0.55    0.29
  11   7   0    0.39    0.25
  11   7   0    0.31    0.29
  11  -8   0   15.79    0.78
  11  -8   0   16.62    0.85
  11  -8   0   16.48    0.89
  11  -8   0   15.91    0.77
  11  -8   0   16.42    0.71
 -11   8   0   15.66    0.84
 -11   8   0   17.70    0.92
 -11   8   0   17.19    1.10
  10  -8   0   27.09    1.15
  10  -8   0   26.91    1.08
  10  -8   0   28.11    1.04
  10  -8   0   27.09    1.21
  10  -8   0   27.77    1.09
 -10   8   0   28.18    1.14
 -10   8   0   28.24    1.38
 -10   8   0   28.22    1.20
   9  -8   0    1.54    0.26
   9  -8   0    1.40    0.33
   9  -8   0    1.43    0.24
   9  -8   0    1.84    0.24
   9  -8   0    1.45    0.34
  -9   8   0    2.56    0.51
  -9   8   0    1.44    0.30
  -9   8   0    1.95    0.36
   8  -8   0    2.07    0.25
   8  -8   0    2.18    0.24
   8  -8   0    2.33    0.33
   8  -8   0    2.09    0.35
   8  -8   0    2.11    0.29
  -8   8   0    2.30    0.31
  -8   8   0    2.13    0.34
  -8   8   0    2.47    0.49
   7  -8   0   18.71    0.76
   7  -8   0   19.52    0.78
   7  -8   0   17.93    0.86
   7  -8   0   19.90    0.77
   7  -8   0   19.85    0.79
   7  -8   0   20.72    0.93
   7  -8   0   19.84    0.84
  -7   8   0   20.19    0.84
  -7   8   0   20.41    1.03
  -7   8   0   21.25    0.91
   6  -8   0    0.87    0.27
   6  -8   0    1.33    0.21
   6  -8   0    0.90    0.18
   6  -8   0    1.23    0.31
   6  -8   0    1.14    0.20
   6  -8   0    1.16    0.19
   6  -8   0    0.77    0.24
  -6   8   0    1.14    0.20
  -6   8   0    1.46    0.40
  -6   8   0    0.86    0.23
  -6   8   0    1.12    0.28
   5  -8   0    3.04    0.37
   5  -8   0    2.59    0.23
   5  -8   0    2.62    0.34
   5  -8   0    3.39    0.31
   5  -8   0    2.77    0.25
   5  -8   0    2.52    0.25
  -5   8   0    3.11    0.31
  -5   8   0    3.19    0.27
  -5   8   0    3.11    0.36
  -5   8   0    2.57    0.20
  -5   8   0    3.97    0.46
   4  -8   0    0.41    0.26
   4  -8   0    0.78    0.16
   4  -8   0    0.68    0.24
   4  -8   0    0.85    0.19
   4  -8   0    0.81    0.14
   4  -8   0    0.77    0.16
  -4   8   0    0.66    0.11
  -4   8   0    1.20    0.22
  -4   8   0    0.63    0.24
  -4   8   0    0.58    0.32
  -4   8   0    0.86    0.17
   3  -8   0   28.07    1.02
   3  -8   0   28.36    0.98
   3  -8   0   28.96    1.05
   3  -8   0   28.26    1.11
   3  -8   0   27.65    1.12
   3  -8   0   26.42    1.08
   3  -8   0   27.41    0.97
  -3   8   0   27.31    0.93
  -3   8   0   29.48    1.04
  -3   8   0   27.83    1.16
  -3   8   0   28.14    0.99
  -3   8   0   27.08    1.13
  -3   8   0   26.75    0.97
  -3   8   0   28.22    1.09
   2  -8   0   66.88    2.26
   2  -8   0   64.20    2.27
   2  -8   0   63.80    2.20
   2  -8   0   67.71    2.14
   2  -8   0   63.64    2.18
  -2   8   0   66.52    2.40
  -2   8   0   65.31    2.23
  -2   8   0   63.44    2.28
  -2   8   0   65.92    2.08
  -2   8   0   66.47    2.15
  -2   8   0   67.61    2.19
  -2   8   0   64.43    2.13
   1  -8   0   12.25    0.56
   1  -8   0   12.64    0.64
   1  -8   0   12.63    0.50
   1  -8   0   12.29    0.67
   1  -8   0   12.03    0.58
  -1   8   0   12.48    0.53
  -1   8   0   11.75    0.64
  -1   8   0   12.78    0.57
  -1   8   0   12.35    0.77
  -1   8   0   13.07    0.63
  -1   8   0   12.60    0.49
   0  -8   0    7.46    0.34
   0  -8   0    7.45    0.42
   0  -8   0    7.72    0.47
   0  -8   0    6.33    0.54
   0  -8   0    7.08    0.44
   0   8   0    7.31    0.43
   0   8   0    6.46    0.48
   0   8   0    7.58    0.46
   0   8   0    6.96    0.52
   0   8   0    7.49    0.27
   0   8   0    6.71    0.32
  -1  -8   0  150.23    4.90
  -1  -8   0  153.31    4.93
  -1  -8   0  153.11    4.95
  -1  -8   0  153.16    5.01
  -1  -8   0  155.29    4.83
   1   8   0  160.19    4.91
   1   8   0  140.44    4.98
   1   8   0  150.12    4.83
   1   8   0  157.40    4.93
   1   8   0  156.31    4.76
  -2  -8   0   60.99    2.25
  -2  -8   0   60.29    2.12
  -2  -8   0   63.48    2.16
  -2  -8   0   64.76    2.03
  -2  -8   0   64.45    2.23
   2   8   0   63.32    2.14
   2   8   0   61.69    2.03
  -3  -8   0    0.52    0.19
  -3  -8   0    0.31    0.12
  -3  -8   0    0.38    0.29
   3   8   0    0.43    0.15
   3   8   0    0.19    0.20
   3   8   0    0.29    0.10
  -4  -8   0   22.07    0.77
  -4  -8   0   22.09    0.89
   4   8   0   21.53    0.76
   4   8   0   20.81    0.76
   4   8   0   22.23    0.92
   4   8   0   22.53    0.81
  -5  -8   0   12.96    0.60
   5   8   0   12.37    0.53
   5   8   0   10.93    0.46
   5   8   0   11.79    0.49
   5   8   0   12.19    0.61
  -6  -8   0    6.83    0.45
   6   8   0    6.28    0.38
   6   8   0    5.75    0.29
   6   8   0    6.01    0.47
   6   8   0    5.75    0.55
  -7  -8   0    2.22    0.29
   7   8   0    2.46    0.27
   7   8   0    2.41    0.32
   7   8   0    2.49    0.27
   7   8   0    2.19    0.18
  -8  -8   0    0.43    0.21
   8   8   0    0.05    0.18
   8   8   0    0.48    0.21
  -9  -8   0    7.44    0.53
   9   8   0    6.77    0.46
   9   8   0    6.74    0.49
 -10  -8   0    0.13    0.25
  10   8   0   -0.19    0.21
  10   8   0    0.32    0.25
  11  -9   0    2.14    0.40
  11  -9   0    2.71    0.42
  11  -9   0    3.33    0.38
  11  -9   0    2.64    0.36
  11  -9   0    2.48    0.29
 -11   9   0    2.89    0.40
 -11   9   0    2.60    0.46
 -11   9   0    3.48    0.65
  10  -9   0    0.52    0.25
  10  -9   0    0.79    0.26
  10  -9   0    1.04    0.32
  10  -9   0    0.87    0.33
  10  -9   0    0.74    0.21
 -10   9   0    0.80    0.48
 -10   9   0    1.27    0.37
 -10   9   0    0.27    0.29
   9  -9   0    0.21    0.18
   9  -9   0    0.20    0.21
   9  -9   0    0.36    0.21
   9  -9   0    0.46    0.28
   9  -9   0    0.56    0.29
  -9   9   0    0.11    0.30
  -9   9   0    0.32    0.24
  -9   9   0    0.51    0.45
   8  -9   0   15.48    0.78
   8  -9   0   16.29    0.74
   8  -9   0   17.25    0.71
   8  -9   0   16.44    0.87
   8  -9   0   18.18    0.82
   8  -9   0   16.28    0.72
  -8   9   0   19.27    0.89
  -8   9   0   18.35    0.80
  -8   9   0   17.24    1.02
   7  -9   0   50.25    1.94
   7  -9   0   53.38    1.82
   7  -9   0   49.44    1.87
   7  -9   0   52.51    1.78
  -7   9   0   54.53    1.93
  -7   9   0   54.61    2.04
  -7   9   0   55.33    1.86
   6  -9   0    9.88    0.48
   6  -9   0    9.39    0.63
   6  -9   0    9.88    0.46
   6  -9   0    9.68    0.51
   6  -9   0    8.86    0.48
   6  -9   0   10.70    0.66
  -6   9   0    9.54    0.61
  -6   9   0    9.67    0.76
  -6   9   0    9.94    0.55
   5  -9   0    1.74    0.22
   5  -9   0    1.77    0.25
   5  -9   0    2.03    0.36
   5  -9   0    1.27    0.18
   5  -9   0    1.53    0.31
   5  -9   0    1.34    0.20
  -5   9   0    1.71    0.22
  -5   9   0    2.01    0.28
  -5   9   0    1.19    0.31
  -5   9   0    1.21    0.41
   4  -9   0    1.12    0.18
   4  -9   0    0.54    0.30
   4  -9   0    0.88    0.21
   4  -9   0    0.74    0.16
   4  -9   0    1.03    0.16
   4  -9   0    0.40    0.25
  -4   9   0    0.78    0.27
  -4   9   0    0.74    0.36
  -4   9   0    0.70    0.23
  -4   9   0    0.69    0.18
  -4   9   0    0.77    0.12
   3  -9   0   72.31    2.55
   3  -9   0   72.16    2.56
   3  -9   0   74.38    2.42
   3  -9   0   73.72    2.46
  -3   9   0   76.86    2.47
  -3   9   0   74.19    2.45
  -3   9   0   73.26    2.59
  -3   9   0   73.83    2.53
   2  -9   0   35.14    1.18
   2  -9   0   32.31    1.32
   2  -9   0   32.79    1.32
   2  -9   0   32.71    1.23
   2  -9   0   33.83    1.32
  -2   9   0   33.52    1.29
  -2   9   0   35.03    1.24
  -2   9   0   33.82    1.19
  -2   9   0   34.06    1.11
  -2   9   0   34.24    1.37
   1  -9   0    5.50    0.32
   1  -9   0    5.49    0.57
   1  -9   0    5.11    0.46
   1  -9   0    5.41    0.39
  -1   9   0    4.50    0.40
  -1   9   0    4.63    0.45
  -1   9   0    4.97    0.23
  -1   9   0    5.39    0.34
  -1   9   0    4.78    0.54
   0  -9   0   71.02    2.63
   0  -9   0   72.52    2.55
   0  -9   0   69.92    2.41
   0  -9   0   72.22    2.34
   0   9   0   73.57    2.41
   0   9   0   70.50    2.33
   0   9   0   71.97    2.45
   0   9   0   71.37    2.49
   0   9   0   74.12    2.31
  -1  -9   0    3.89    0.38
  -1  -9   0    3.17    0.38
  -1  -9   0    3.32    0.25
  -1  -9   0    3.11    0.45
   1   9   0    3.20    0.35
   1   9   0    3.16    0.34
   1   9   0    3.03    0.23
   1   9   0    3.19    0.15
  -2  -9   0    2.15    0.20
  -2  -9   0    2.22    0.41
  -2  -9   0    2.42    0.32
   2   9   0    1.86    0.18
  -3  -9   0    2.11    0.29
  -3  -9   0    2.56    0.23
   3   9   0    2.50    0.31
   3   9   0    2.33    0.24
   3   9   0    1.52    0.17
  -4  -9   0    0.36    0.13
  -4  -9   0   -0.01    0.19
   4   9   0    0.43    0.12
   4   9   0    0.37    0.23
   4   9   0    0.38    0.17
  -5  -9   0   -0.11    0.12
  -5  -9   0    0.12    0.20
   5   9   0    0.15    0.14
   5   9   0    0.19    0.17
   5   9   0    0.04    0.18
  -6  -9   0    0.35    0.21
   6   9   0    0.36    0.17
   6   9   0    0.02    0.10
   6   9   0    0.45    0.25
   6   9   0    0.46    0.19
  -7  -9   0    5.71    0.45
   7   9   0    4.49    0.27
   7   9   0    5.45    0.37
   7   9   0    5.23    0.49
  -8  -9   0   -0.01    0.22
   8   9   0   -0.05    0.19
   8   9   0    0.00    0.19
   8   9   0   -0.01    0.25
  -9  -9   0    6.88    0.54
   9   9   0    5.97    0.44
   9   9   0    4.96    0.45
  10 -10   0    1.36    0.36
  10 -10   0    1.02    0.28
  10 -10   0    1.34    0.29
  10 -10   0    0.98    0.34
  10 -10   0    1.14    0.24
 -10  10   0    1.77    0.35
 -10  10   0    0.95    0.37
 -10  10   0    0.81    0.52
   9 -10   0    0.55    0.31
   9 -10   0    0.99    0.25
   9 -10   0    0.66    0.20
   9 -10   0    0.71    0.24
  -9  10   0    2.13    0.82
  -9  10   0    0.89    0.34
  -9  10   0    0.53    0.27
   8 -10   0    0.31    0.27
   8 -10   0    0.34    0.21
   8 -10   0    0.23    0.18
   8 -10   0    0.63    0.22
  -8  10   0    0.47    0.25
  -8  10   0    0.86    0.47
  -8  10   0    0.50    0.30
   7 -10   0   21.29    1.02
   7 -10   0   21.11    0.86
   7 -10   0   20.94    0.83
   7 -10   0   21.36    0.84
  -7  10   0   20.14    1.13
  -7  10   0   22.39    0.92
  -7  10   0   20.38    1.01
   6 -10   0    5.04    0.37
   6 -10   0    5.62    0.37
   6 -10   0    4.22    0.50
  -6  10   0    4.45    0.44
  -6  10   0    5.17    0.50
  -6  10   0    5.39    0.62
   5 -10   0    9.16    0.43
   5 -10   0    9.44    0.64
   5 -10   0    9.06    0.47
  -5  10   0    9.76    0.55
  -5  10   0    9.15    0.75
   4 -10   0    8.86    0.58
   4 -10   0    8.42    0.45
   4 -10   0    9.14    0.62
  -4  10   0    9.14    0.46
  -4  10   0    9.37    0.61
  -4  10   0    9.45    0.54
  -4  10   0    9.46    0.72
   3 -10   0   -0.34    0.26
   3 -10   0    0.13    0.14
   3 -10   0    0.06    0.22
   3 -10   0    0.13    0.20
  -3  10   0    0.08    0.20
  -3  10   0    0.36    0.16
  -3  10   0    0.05    0.09
  -3  10   0   -0.11    0.32
  -3  10   0    0.33    0.27
   2 -10   0   72.10    2.73
   2 -10   0   73.81    2.41
   2 -10   0   72.45    2.57
   2 -10   0   70.19    2.55
  -2  10   0   72.98    2.43
  -2  10   0   75.48    2.61
  -2  10   0   75.57    2.47
  -2  10   0   72.80    2.34
  -2  10   0   75.04    2.55
   1 -10   0   38.21    1.50
   1 -10   0   38.93    1.53
   1 -10   0   40.40    1.35
  -1  10   0   38.75    1.27
  -1  10   0   37.84    1.53
  -1  10   0   39.21    1.48
  -1  10   0   39.75    1.42
  -1  10   0   38.28    1.37
   0 -10   0    0.03    0.33
   0 -10   0    0.08    0.13
   0 -10   0    0.14    0.20
   0  10   0    0.02    0.24
   0  10   0    0.00    0.07
   0  10   0    0.18    0.23
   0  10   0    0.45    0.34
  -1 -10   0   38.54    1.46
  -1 -10   0   37.65    1.30
   1  10   0   38.51    1.44
   1  10   0   37.76    1.41
   1  10   0   37.20    1.26
  -2 -10   0    7.41    0.37
  -2 -10   0    7.19    0.52
   2  10   0    6.80    0.53
  -3 -10   0    1.35    0.18
  -3 -10   0    1.30    0.33
   3  10   0    1.14    0.30
   3  10   0    1.17    0.21
  -4 -10   0    2.73    0.34
  -4 -10   0    2.60    0.26
   4  10   0    2.43    0.25
   4  10   0    1.93    0.22
   4  10   0    2.33    0.34
  -5 -10   0   -0.09    0.13
  -5 -10   0   -0.07    0.21
   5  10   0   -0.28    0.22
   5  10   0    0.20    0.12
   5  10   0    0.00    0.16
  -6 -10   0   15.85    0.74
   6  10   0   13.17    0.56
   6  10   0   13.74    0.58
   6  10   0   15.31    0.76
   6  10   0   14.59    0.63
  -7 -10   0   15.66    0.74
   7  10   0   12.47    0.55
   7  10   0   14.06    0.62
   7  10   0   14.54    0.75
   7  10   0   14.97    0.65
  -8 -10   0    0.37    0.25
   8  10   0    0.74    0.24
   8  10   0    0.15    0.26
   8  10   0    0.65    0.22
   9 -11   0    7.18    0.51
   9 -11   0    7.22    0.51
   9 -11   0    7.32    0.66
   9 -11   0    6.73    0.47
  -9  11   0    6.66    0.56
  -9  11   0    7.36    0.68
  -9  11   0    6.66    0.77
   8 -11   0    0.69    0.22
   8 -11   0    1.13    0.25
   8 -11   0    0.64    0.24
   8 -11   0    0.86    0.33
  -8  11   0    0.27    0.26
  -8  11   0    0.84    0.35
  -8  11   0    0.18    0.47
   7 -11   0    1.07    0.25
   7 -11   0    1.89    0.38
   7 -11   0    1.53    0.24
   7 -11   0    1.66    0.25
  -7  11   0    1.89    0.52
  -7  11   0    2.16    0.40
  -7  11   0    2.15    0.33
   6 -11   0    7.86    0.64
   6 -11   0    9.04    0.45
   6 -11   0    7.98    0.48
  -6  11   0    9.08    0.57
  -6  11   0   10.01    0.81
  -6  11   0    8.21    0.66
   5 -11   0    5.12    0.38
   5 -11   0    5.72    0.75
  -5  11   0    5.03    0.46
  -5  11   0    5.82    0.56
  -5  11   0    5.92    0.67
   4 -11   0    2.36    0.26
  -4  11   0    3.29    0.43
  -4  11   0    3.31    0.37
  -4  11   0    2.99    0.49
   3 -11   0    0.19    0.27
   3 -11   0    0.06    0.15
  -3  11   0    0.33    0.38
  -3  11   0   -0.24    0.24
  -3  11   0    0.01    0.10
  -3  11   0    0.44    0.24
   2 -11   0    0.54    0.30
   2 -11   0    0.36    0.26
  -2  11   0    0.81    0.39
  -2  11   0    0.32    0.34
  -2  11   0    0.26    0.23
  -2  11   0    0.56    0.17
  -2  11   0    0.29    0.10
   1 -11   0    1.86    0.22
  -1  11   0    1.37    0.40
  -1  11   0    1.60    0.15
  -1  11   0    1.82    0.25
  -1  11   0    2.21    0.32
   0 -11   0    5.64    0.51
   0 -11   0    5.94    0.37
   0  11   0    6.34    0.39
   0  11   0    6.23    0.50
   0  11   0    6.33    0.26
   0  11   0    6.19    0.58
  -1 -11   0    2.89    0.38
  -1 -11   0    2.83    0.28
   1  11   0    2.96    0.38
   1  11   0    3.96    0.40
   1  11   0    2.61    0.15
  -2 -11   0    3.40    0.30
  -2 -11   0    4.11    0.46
   2  11   0    3.79    0.34
   2  11   0    3.81    0.42
  -3 -11   0    1.18    0.19
  -3 -11   0    1.35    0.30
   3  11   0    1.31    0.32
   3  11   0    1.55    0.23
  -4 -11   0    7.31    0.55
  -4 -11   0    7.61    0.40
   4  11   0    7.20    0.56
   4  11   0    7.25    0.43
  -5 -11   0    0.03    0.14
  -5 -11   0    0.29    0.24
   5  11   0    0.22    0.18
   5  11   0   -0.08    0.25
  -6 -11   0   12.12    0.68
   6  11   0   11.10    0.57
   6  11   0   11.55    0.70
  -7 -11   0    0.73    0.27
   7  11   0    0.74    0.30
   7  11   0    0.82    0.23
   8 -12   0    1.77    0.27
   8 -12   0    1.43    0.26
   8 -12   0    1.83    0.39
  -8  12   0    1.33    0.56
  -8  12   0    2.05    0.44
  -8  12   0    1.62    0.35
   7 -12   0    0.24    0.20
   7 -12   0   -0.11    0.27
   7 -12   0    0.06    0.19
  -7  12   0    0.08    0.49
  -7  12   0    0.56    0.48
  -7  12   0    0.17    0.33
   6 -12   0    0.34    0.29
   6 -12   0    0.32    0.19
  -6  12   0    0.46    0.26
  -6  12   0    0.22    0.31
  -6  12   0    1.28    0.47
   5 -12   0    5.50    0.41
   5 -12   0    5.89    0.60
  -5  12   0    6.88    0.63
  -5  12   0    6.78    0.75
  -5  12   0    7.03    0.52
   4 -12   0   -0.01    0.26
   4 -12   0    0.09    0.18
  -4  12   0    0.58    0.24
  -4  12   0    0.16    0.29
  -4  12   0    0.39    0.42
   3 -12   0    0.06    0.17
   3 -12   0    0.45    0.28
  -3  12   0    0.34    0.25
  -3  12   0    0.39    0.39
  -3  12   0    0.07    0.28
   2 -12   0    5.95    0.38
   2 -12   0    4.36    0.53
  -2  12   0    6.03    0.57
  -2  12   0    5.50    0.48
  -2  12   0    6.99    0.68
  -2  12   0    4.78    0.27
   1 -12   0    0.56    0.28
   1 -12   0    0.59    0.19
  -1  12   0    0.53    0.10
  -1  12   0    1.02    0.29
  -1  12   0    0.95    0.32
  -1  12   0    0.12    0.35
   0 -12   0    9.04    0.47
   0 -12   0   10.06    0.66
   0  12   0    8.72    0.35
   0  12   0    9.03    0.63
  -1 -12   0    1.05    0.29
  -1 -12   0    1.71    0.23
   1  12   0    1.94    0.37
  -2 -12   0    0.26    0.26
  -2 -12   0   -0.28    0.27
   2  12   0   -0.03    0.18
   2  12   0   -0.40    0.25
  -3 -12   0    0.71    0.19
  -3 -12   0    0.66    0.27
   3  12   0    0.42    0.29
   3  12   0    0.56    0.20
  -4 -12   0    0.18    0.27
  -4 -12   0    0.14    0.16
   4  12   0   -0.10    0.27
   4  12   0    0.31    0.19
  -5 -12   0   -0.19    0.23
   5  12   0   -0.52    0.24
   5  12   0    0.36    0.20
  -6 -12   0    0.03    0.25
   6  12   0   -0.13    0.36
   6  12   0   -0.06    0.20
   6 -13   0   -0.34    0.27
   6 -13   0   -0.15    0.19
  -6  13   0    0.03    0.26
  -6  13   0   -0.01    0.35
  -6  13   0    0.92    0.50
   5 -13   0    1.21    0.24
   5 -13   0    1.38    0.40
  -5  13   0    1.94    0.42
  -5  13   0    0.98    0.31
  -5  13   0    0.94    0.50
   4 -13   0    0.88    0.22
   4 -13   0    1.24    0.36
  -4  13   0    2.22    0.35
  -4  13   0    0.84    0.53
  -4  13   0    1.63    0.40
   3 -13   0    0.80    0.21
   3 -13   0    0.64    0.32
  -3  13   0    0.72    0.33
  -3  13   0    0.85    0.30
  -3  13   0    1.01    0.45
   2 -13   0   18.61    0.99
   2 -13   0   19.29    0.81
  -2  13   0   19.77    0.90
  -2  13   0   19.51    0.99
  -2  13   0   19.24    1.06
   1 -13   0    5.61    0.57
   1 -13   0    5.88    0.42
  -1  13   0    6.43    0.53
  -1  13   0    4.94    0.32
  -1  13   0    6.28    0.58
   0 -13   0   14.07    0.64
   0 -13   0   15.09    0.83
   0  13   0   14.20    0.82
   0  13   0   14.67    0.77
   0  13   0   12.95    0.50
  -1 -13   0    0.68    0.21
  -1 -13   0    0.91    0.32
   1  13   0    0.23    0.31
  -2 -13   0    1.81    0.35
  -2 -13   0    1.67    0.24
   2  13   0    1.66    0.27
   2  13   0    1.89    0.39
  -3 -13   0   10.87    0.73
  -3 -13   0   10.29    0.54
   3  13   0   11.58    0.72
   3  13   0   11.11    0.57
  -4 -13   0    7.37    0.67
  -4 -13   0    6.93    0.44
   4  13   0    6.29    0.61
   4  13   0    6.45    0.43
   3 -14   0    3.80    0.39
   3 -14   0    3.93    0.51
  -3  14   0    3.89    0.53
  -3  14   0    4.14    0.46
  -3  14   0    4.04    0.61
   2 -14   0    2.27    0.30
   2 -14   0    2.38    0.43
  -2  14   0    2.24    0.44
  -2  14   0    2.38    0.52
  -2  14   0    2.13    0.38
   1 -14   0    5.39    0.61
   1 -14   0    6.11    0.45
  -1  14   0    6.71    0.64
  -1  14   0    6.74    0.59
   0 -14   0    0.15    0.19
   0 -14   0    0.32    0.31
   0  14   0    0.54    0.34
  -1 -14   0    0.27    0.20
   1  14   0    0.50    0.22
   1  14   0   -0.17    0.48
   3  13  -1    5.08    0.59
   3  13  -1    3.97    0.41
  -3 -13   1    5.84    0.77
  -3 -13   1    5.03    0.41
   2  13  -1    3.18    0.34
   2  13  -1    2.52    0.44
  -2 -13   1    2.51    0.39
  -2 -13   1    3.72    0.37
   1  13  -1   16.26    0.91
  -1 -13   1   16.34    0.89
  -1 -13   1   16.81    0.72
   0  13  -1   16.31    0.63
   0  13  -1   18.18    0.90
   0  13  -1   17.61    0.93
   0 -13   1   18.94    0.77
   0 -13   1   19.48    0.96
  -1  13  -1    0.87    0.32
  -1  13  -1    1.02    0.13
  -1  13  -1    1.22    0.37
   1 -13   1    1.37    0.36
   1 -13   1    0.99    0.22
  -2  13  -1   16.27    0.80
  -2  13  -1   15.39    0.89
   2 -13   1   13.71    0.85
   2 -13   1   15.08    0.69
  -3  13  -1   -0.29    0.25
  -3  13  -1    0.29    0.39
  -3  13  -1   -0.07    0.31
   3 -13   1    0.31    0.29
   3 -13   1    0.18    0.19
  -4  13  -1    2.63    0.40
  -4  13  -1    2.72    0.52
  -4  13  -1    3.10    0.48
   4 -13   1    2.75    0.43
   4 -13   1    2.86    0.31
  -5  13  -1    9.45    0.64
  -5  13  -1    9.31    0.75
  -5  13  -1    8.75    0.84
   5 -13   1    8.84    0.71
   5 -13   1    9.25    0.53
  -6  13  -1    4.25    0.83
  -6  13  -1    4.52    0.64
  -6  13  -1    3.99    0.45
   6 -13   1    3.39    0.48
   5  12  -1    0.33    0.31
   5  12  -1    0.08    0.21
  -5 -12   1    0.04    0.25
   4  12  -1    1.13    0.24
   4  12  -1    0.20    0.28
  -4 -12   1    0.57    0.29
  -4 -12   1    0.51    0.19
   3  12  -1    0.45    0.27
   3  12  -1    0.08    0.28
  -3 -12   1    0.14    0.24
  -3 -12   1    0.21    0.19
   2  12  -1   10.60    0.69
   2  12  -1   10.32    0.55
  -2 -12   1   10.66    0.52
  -2 -12   1   10.13    0.68
   1  12  -1    2.76    0.42
  -1 -12   1    2.81    0.27
  -1 -12   1    3.06    0.41
   0  12  -1    0.90    0.31
   0  12  -1    1.10    0.32
   0  12  -1    0.85    0.11
   0 -12   1    0.81    0.30
   0 -12   1    0.98    0.21
  -1  12  -1    3.94    0.46
  -1  12  -1    4.02    0.32
  -1  12  -1    4.14    0.43
   1 -12   1    4.19    0.50
   1 -12   1    3.40    0.34
  -2  12  -1    0.24    0.28
  -2  12  -1   -0.32    0.23
  -2  12  -1    0.20    0.35
  -2  12  -1   -0.08    0.09
   2 -12   1   -0.11    0.25
   2 -12   1    0.17    0.17
  -3  12  -1    0.77    0.39
  -3  12  -1    0.53    0.35
  -3  12  -1    0.15    0.28
   3 -12   1    0.16    0.25
   3 -12   1    0.26    0.17
  -4  12  -1    6.65    0.64
  -4  12  -1    7.89    0.86
  -4  12  -1    7.97    0.74
   4 -12   1    7.21    0.45
   4 -12   1    7.34    0.62
  -5  12  -1    7.64    0.67
  -5  12  -1    6.35    0.67
  -5  12  -1    7.12    0.56
   5 -12   1    6.85    0.44
   5 -12   1    6.42    0.62
  -6  12  -1    7.26    0.57
  -6  12  -1    5.90    0.67
  -6  12  -1    6.37    0.67
   6 -12   1    7.58    0.47
   6 -12   1    7.29    0.64
  -7  12  -1    3.39    0.42
  -7  12  -1    2.74    0.47
  -7  12  -1    3.94    0.60
   7 -12   1    2.64    0.30
   7 -12   1    2.75    0.43
  -8  12  -1   10.12    0.69
  -8  12  -1   11.59    0.94
   8 -12   1    9.74    0.75
   8 -12   1    9.26    0.62
   8 -12   1   10.81    0.57
   6  11  -1   -0.24    0.19
   6  11  -1   -0.12    0.28
  -6 -11   1   -0.13    0.23
   5  11  -1    2.52    0.30
   5  11  -1    2.75    0.38
  -5 -11   1    2.84    0.36
   4  11  -1    1.92    0.28
   4  11  -1    1.74    0.34
  -4 -11   1    1.75    0.22
  -4 -11   1    1.82    0.32
   3  11  -1   10.70    0.67
   3  11  -1    9.94    0.53
  -3 -11   1   10.32    0.49
  -3 -11   1   11.30    0.66
   2  11  -1    1.07    0.23
   2  11  -1    1.14    0.30
  -2 -11   1    0.97    0.18
  -2 -11   1    1.11    0.28
   1  11  -1    3.31    0.41
  -1 -11   1    3.08    0.30
  -1 -11   1    2.83    0.38
   0  11  -1    0.40    0.27
   0  11  -1    0.48    0.26
   0  11  -1    0.19    0.08
   0 -11   1    0.48    0.17
   0 -11   1    0.34    0.24
  -1  11  -1    7.97    0.33
  -1  11  -1    8.35    0.60
  -1  11  -1    7.19    0.64
  -1  11  -1    8.02    0.55
   1 -11   1    8.23    0.59
  -2  11  -1   11.28    0.77
  -2  11  -1   12.06    0.73
  -2  11  -1   11.79    0.46
  -2  11  -1   12.34    0.66
   2 -11   1   12.19    0.56
   2 -11   1   11.76    0.70
  -3  11  -1   13.15    0.82
  -3  11  -1   12.12    0.74
  -3  11  -1   11.94    0.67
   3 -11   1   12.99    0.58
   3 -11   1   12.62    0.76
  -4  11  -1   24.50    1.02
  -4  11  -1   25.16    1.12
  -4  11  -1   24.98    1.17
   4 -11   1   24.01    0.94
   4 -11   1   23.73    1.15
  -5  11  -1    4.19    0.46
  -5  11  -1    4.83    0.57
  -5  11  -1    3.63    0.45
   5 -11   1    3.58    0.34
   5 -11   1    3.80    0.51
  -6  11  -1    8.15    0.78
  -6  11  -1    8.61    0.66
  -6  11  -1    8.21    0.57
   6 -11   1    8.20    0.43
   6 -11   1    7.41    0.46
   6 -11   1    7.15    0.63
  -7  11  -1    8.31    0.68
  -7  11  -1    9.18    0.60
  -7  11  -1    7.54    0.79
   7 -11   1    8.04    0.47
   7 -11   1    7.95    0.48
   7 -11   1    7.84    0.64
  -8  11  -1    9.36    0.87
  -8  11  -1    9.05    0.62
  -8  11  -1    7.62    0.69
   8 -11   1    8.54    0.52
   8 -11   1    8.66    0.68
   8 -11   1    9.05    0.52
  -9  11  -1    1.35    0.54
  -9  11  -1    1.34    0.34
  -9  11  -1    0.90    0.38
   9 -11   1    0.84    0.24
   9 -11   1    1.05    0.34
   9 -11   1    1.99    0.31
   8  10  -1    2.12    0.27
   8  10  -1    1.23    0.52
   8  10  -1    1.81    0.29
  -8 -10   1    2.21    0.35
   7  10  -1    8.92    0.44
   7  10  -1   10.07    0.54
   7  10  -1   10.80    0.66
   7  10  -1    9.55    0.49
  -7 -10   1   10.19    0.62
   6  10  -1    1.79    0.33
   6  10  -1    2.54    0.26
   6  10  -1    2.30    0.28
  -6 -10   1    2.45    0.34
   5  10  -1   11.73    0.57
   5  10  -1   12.27    0.69
  -5 -10   1   12.91    0.66
   4  10  -1    0.01    0.19
   4  10  -1    0.34    0.25
  -4 -10   1    0.05    0.21
  -4 -10   1    0.04    0.14
   3  10  -1    3.91    0.41
   3  10  -1    3.62    0.34
  -3 -10   1    4.29    0.43
  -3 -10   1    3.47    0.30
  -2 -10   1   10.06    0.46
   1  10  -1    0.15    0.25
   1  10  -1   -0.39    0.23
   1  10  -1    0.03    0.07
  -1 -10   1    0.10    0.22
  -1 -10   1    0.23    0.14
   0  10  -1   68.67    2.41
   0  10  -1   70.55    2.24
   0  10  -1   72.14    2.46
   0 -10   1   68.62    2.52
   0 -10   1   71.11    2.32
   0 -10   1   72.64    2.47
  -1  10  -1   60.55    2.18
  -1  10  -1   61.96    2.12
  -1  10  -1   61.21    1.95
  -1  10  -1   61.85    2.16
  -1  10  -1   59.43    2.07
   1 -10   1   59.13    2.19
   1 -10   1   62.64    2.03
   1 -10   1   60.67    2.18
  -2  10  -1   13.10    0.58
  -2  10  -1   13.09    0.60
  -2  10  -1   13.01    0.76
  -2  10  -1   12.36    0.64
  -2  10  -1   11.59    0.70
   2 -10   1   11.79    0.72
   2 -10   1   12.24    0.55
   2 -10   1   12.54    0.71
  -3  10  -1    3.85    0.37
  -3  10  -1    3.63    0.48
  -3  10  -1    3.35    0.21
  -3  10  -1    3.60    0.42
   3 -10   1    2.90    0.39
   3 -10   1    3.60    0.30
   3 -10   1    3.40    0.41
  -4  10  -1    8.98    0.70
  -4  10  -1    8.50    0.63
  -4  10  -1    8.13    0.54
   4 -10   1    7.95    0.45
   4 -10   1    8.90    0.61
  -5  10  -1    0.89    0.26
  -5  10  -1    0.69    0.39
  -5  10  -1    0.57    0.29
   5 -10   1    0.59    0.17
   5 -10   1    0.54    0.26
  -6  10  -1    6.50    0.50
  -6  10  -1    6.62    0.56
  -6  10  -1    5.09    0.59
   6 -10   1    6.20    0.55
   6 -10   1    6.28    0.39
   6 -10   1    6.34    0.38
  -7  10  -1   10.25    0.81
  -7  10  -1   10.10    0.61
  -7  10  -1   10.16    0.68
   7 -10   1    9.12    0.50
   7 -10   1    9.30    0.50
   7 -10   1    9.33    0.65
  -8  10  -1    0.35    0.26
  -8  10  -1    1.16    0.46
  -8  10  -1    0.20    0.31
   8 -10   1    0.46    0.27
   8 -10   1    0.36    0.18
   8 -10   1    0.51    0.23
   8 -10   1    0.00    0.21
   8 -10   1    1.04    0.35
  -9  10  -1    0.15    0.31
  -9  10  -1    0.42    0.32
   9 -10   1    0.22    0.19
   9 -10   1    0.16    0.22
   9 -10   1    0.49    0.25
 -10  10  -1    1.14    0.33
 -10  10  -1    0.83    0.51
 -10  10  -1    1.16    0.37
  10 -10   1    0.54    0.29
  10 -10   1    1.21    0.29
  10 -10   1    1.00    0.29
  10 -10   1    1.19    0.24
   9   9  -1    1.75    0.29
   9   9  -1    1.39    0.27
  -9  -9   1    1.42    0.32
   8   9  -1    7.84    0.48
   8   9  -1    9.07    0.51
   8   9  -1    7.07    0.37
   8   9  -1    8.98    0.60
  -8  -9   1    9.03    0.58
   7   9  -1    0.18    0.17
   7   9  -1   -0.15    0.18
   7   9  -1    0.02    0.24
  -7  -9   1   -0.02    0.22
   6   9  -1   10.45    0.48
   6   9  -1   12.22    0.67
   6   9  -1   12.77    0.58
  -6  -9   1   13.37    0.65
   5   9  -1    4.26    0.44
   5   9  -1    3.96    0.33
   5   9  -1    3.87    0.27
   5   9  -1    3.76    0.26
  -5  -9   1    4.67    0.41
   4   9  -1    2.75    0.22
   4   9  -1    3.07    0.29
   4   9  -1    2.62    0.35
  -4  -9   1    3.53    0.38
  -4  -9   1    2.78    0.26
   3   9  -1    9.67    0.48
   3   9  -1    8.57    0.41
   3   9  -1    8.87    0.56
  -3  -9   1   10.01    0.55
  -3  -9   1    9.84    0.43
   2   9  -1    1.48    0.17
   2   9  -1    1.27    0.28
  -2  -9   1    1.48    0.26
  -2  -9   1    1.23    0.18
  -2  -9   1    2.01    0.40
   1   9  -1   10.84    0.40
   1   9  -1   11.49    0.63
   1   9  -1   10.45    0.61
  -1  -9   1   11.90    0.49
  -1  -9   1   11.35    0.73
  -1  -9   1   11.57    0.62
   0   9  -1    0.01    0.07
   0   9  -1    0.38    0.22
   0   9  -1   -0.26    0.23
   0  -9   1    0.21    0.20
   0  -9   1   -0.15    0.12
  -1   9  -1  123.11    4.05
  -1   9  -1  122.39    3.85
  -1   9  -1  119.60    3.95
  -1   9  -1  125.67    4.03
  -1   9  -1  124.60    3.99
   1  -9   1  121.25    4.05
   1  -9   1  119.61    3.99
   1  -9   1  119.98    4.04
   1  -9   1  125.95    3.91
  -2   9  -1   61.93    2.16
  -2   9  -1   62.23    2.08
  -2   9  -1   60.08    1.95
  -2   9  -1   60.91    2.14
  -2   9  -1   59.77    2.04
   2  -9   1   62.16    2.01
   2  -9   1   58.35    2.08
   2  -9   1   60.88    2.15
   2  -9   1   60.72    2.14
  -3   9  -1    6.27    0.50
  -3   9  -1    5.16    0.26
  -3   9  -1    5.28    0.56
  -3   9  -1    5.25    0.42
  -3   9  -1    5.85    0.36
   3  -9   1    4.45    0.47
   3  -9   1    5.10    0.47
   3  -9   1    5.01    0.33
   3  -9   1    5.27    0.50
   3  -9   1    5.32    0.41
  -4   9  -1    3.58    0.39
  -4   9  -1    3.40    0.31
  -4   9  -1    3.63    0.48
  -4   9  -1    3.24    0.21
  -4   9  -1    3.64    0.39
   4  -9   1    3.21    0.42
   4  -9   1    3.33    0.41
   4  -9   1    3.47    0.34
   4  -9   1    2.67    0.27
  -5   9  -1    0.26    0.24
  -5   9  -1    0.30    0.23
  -5   9  -1    0.51    0.38
   5  -9   1    0.41    0.27
   5  -9   1    0.09    0.21
   5  -9   1   -0.01    0.13
   5  -9   1    0.07    0.15
   5  -9   1   -0.15    0.21
  -6   9  -1    4.97    0.50
  -6   9  -1    4.81    0.44
  -6   9  -1    4.62    0.56
   6  -9   1    5.73    0.50
   6  -9   1    4.94    0.35
   6  -9   1    4.39    0.36
  -7   9  -1    9.17    0.75
  -7   9  -1    9.15    0.62
  -7   9  -1    9.42    0.57
   7  -9   1    8.71    0.61
   7  -9   1    9.47    0.48
   7  -9   1    9.91    0.64
   7  -9   1    7.81    0.53
   7  -9   1    8.42    0.48
  -8   9  -1   -0.10    0.24
  -8   9  -1    0.79    0.41
  -8   9  -1    0.01    0.28
   8  -9   1   -0.17    0.19
   8  -9   1   -0.02    0.20
   8  -9   1   -0.16    0.16
   8  -9   1    0.12    0.24
  -9   9  -1    4.47    0.49
  -9   9  -1    5.18    0.61
  -9   9  -1    4.10    0.46
   9  -9   1    3.92    0.39
   9  -9   1    3.58    0.44
   9  -9   1    3.84    0.50
   9  -9   1    3.90    0.36
   9  -9   1    4.20    0.40
 -10   9  -1    0.04    0.31
 -10   9  -1    0.53    0.30
 -10   9  -1   -0.15    0.44
  10  -9   1    0.41    0.28
  10  -9   1    0.03    0.18
  10  -9   1   -0.12    0.21
  10  -9   1    0.69    0.26
  10  -9   1   -0.08    0.28
 -11   9  -1   25.29    1.12
 -11   9  -1   27.30    1.28
 -11   9  -1   25.92    1.36
  11  -9   1   25.19    1.07
  11  -9   1   23.15    1.06
  11  -9   1   22.95    1.14
  11  -9   1   26.12    1.15
  11  -9   1   25.90    0.99
   9   8  -1    8.77    0.53
   9   8  -1    8.25    0.51
  -9  -8   1    8.65    0.59
   8   8  -1   10.00    0.53
   8   8  -1    9.59    0.52
  -8  -8   1   10.43    0.59
   7   8  -1    0.17    0.18
   7   8  -1    0.01    0.09
   7   8  -1    0.43    0.24
  -7  -8   1   -0.10    0.19
   6   8  -1    9.47    0.56
   6   8  -1    9.73    0.45
   6   8  -1    8.87    0.40
   6   8  -1    9.77    0.49
  -6  -8   1    9.77    0.54
   5   8  -1   34.91    1.21
   5   8  -1   34.35    1.16
   5   8  -1   33.06    1.28
   5   8  -1   32.48    1.15
  -5  -8   1   35.95    1.27
   4   8  -1    5.34    0.35
   4   8  -1    5.09    0.27
   4   8  -1    4.43    0.27
   4   8  -1    5.38    0.44
  -4  -8   1    5.85    0.42
  -4  -8   1    5.38    0.30
   3   8  -1    5.08    0.34
   3   8  -1    4.70    0.42
  -3  -8   1    5.11    0.56
  -3  -8   1    4.96    0.39
  -3  -8   1    5.61    0.30
   2   8  -1   26.75    0.91
   2   8  -1   28.53    1.08
   2   8  -1   26.32    0.95
   2   8  -1   29.05    1.07
   2   8  -1   27.15    0.88
  -2  -8   1   27.81    0.95
  -2  -8   1   27.72    1.07
  -2  -8   1   26.30    1.16
   1   8  -1   10.23    0.43
   1   8  -1   10.03    0.56
   1   8  -1   10.98    0.56
  -1  -8   1   11.46    0.57
  -1  -8   1   10.90    0.45
  -1  -8   1   10.16    0.65
  -1  -8   1   10.57    0.55
   0   8  -1    6.26    0.49
   0   8  -1    6.36    0.31
   0   8  -1    6.43    0.43
   0   8  -1    6.37    0.26
   0   8  -1    6.82    0.45
   0   8  -1    5.47    0.45
   0  -8   1    6.22    0.41
   0  -8   1    6.35    0.54
   0  -8   1    5.48    0.42
   0  -8   1    6.10    0.42
   0  -8   1    6.66    0.32
  -1   8  -1   37.33    1.31
  -1   8  -1   35.98    1.45
  -1   8  -1   38.08    1.36
  -1   8  -1   34.96    1.23
  -1   8  -1   37.33    1.19
  -1   8  -1   37.02    1.28
  -1   8  -1   34.52    1.39
   1  -8   1   35.48    1.38
   1  -8   1   37.63    1.37
   1  -8   1   36.25    1.31
   1  -8   1   38.06    1.25
   1  -8   1   35.81    1.33
  -2   8  -1    4.56    0.47
  -2   8  -1    5.28    0.38
  -2   8  -1    5.33    0.42
  -2   8  -1    4.59    0.23
  -2   8  -1    5.18    0.33
  -2   8  -1    4.46    0.42
  -2   8  -1    4.86    0.27
   2  -8   1    5.16    0.30
   2  -8   1    5.17    0.38
   2  -8   1    4.93    0.45
   2  -8   1    5.03    0.42
  -3   8  -1    0.13    0.20
  -3   8  -1    0.18    0.31
  -3   8  -1   -0.02    0.14
  -3   8  -1    0.11    0.19
  -3   8  -1    0.04    0.20
  -3   8  -1    0.09    0.08
   3  -8   1    0.11    0.18
   3  -8   1   -0.16    0.21
   3  -8   1    0.06    0.12
  -4   8  -1   61.65    2.17
  -4   8  -1   63.04    2.22
  -4   8  -1   65.38    2.13
  -4   8  -1   62.67    2.08
  -4   8  -1   60.59    2.21
  -4   8  -1   61.68    2.01
   4  -8   1   62.78    2.03
   4  -8   1   63.32    2.12
   4  -8   1   61.04    2.19
   4  -8   1   62.61    2.17
   4  -8   1   63.82    2.06
  -5   8  -1    7.24    0.51
  -5   8  -1    7.33    0.39
  -5   8  -1    5.30    0.60
  -5   8  -1    7.42    0.46
   5  -8   1    6.73    0.42
   5  -8   1    7.03    0.39
   5  -8   1    6.38    0.37
   5  -8   1    7.01    0.37
   5  -8   1    6.80    0.50
   5  -8   1    7.51    0.53
  -6   8  -1    9.10    0.59
  -6   8  -1   10.16    0.55
  -6   8  -1    9.56    0.71
   6  -8   1    9.30    0.49
   6  -8   1    9.11    0.58
   6  -8   1    9.56    0.48
   6  -8   1   10.44    0.61
   6  -8   1    9.16    0.46
   6  -8   1   10.05    0.48
  -7   8  -1    6.18    0.47
  -7   8  -1    6.51    0.51
  -7   8  -1    5.95    0.65
   7  -8   1    6.39    0.38
   7  -8   1    6.13    0.52
   7  -8   1    6.10    0.40
   7  -8   1    6.37    0.46
   7  -8   1    5.84    0.51
   7  -8   1    6.08    0.40
  -8   8  -1    2.20    0.46
  -8   8  -1    2.09    0.34
  -8   8  -1    2.39    0.33
   8  -8   1    1.97    0.23
   8  -8   1    1.62    0.25
   8  -8   1    1.67    0.32
   8  -8   1    1.53    0.30
   8  -8   1    1.92    0.27
  -9   8  -1   14.85    0.75
  -9   8  -1   14.56    0.93
  -9   8  -1   15.00    0.80
   9  -8   1   14.27    0.67
   9  -8   1   13.76    0.67
   9  -8   1   14.44    0.77
   9  -8   1   15.23    0.64
   9  -8   1   13.74    0.74
 -10   8  -1    4.32    0.48
 -10   8  -1    4.87    0.51
  10  -8   1    4.50    0.43
  10  -8   1    4.83    0.38
  10  -8   1    4.61    0.52
  10  -8   1    5.41    0.51
  10  -8   1    4.88    0.48
 -11   8  -1    1.54    0.52
 -11   8  -1    2.20    0.41
 -11   8  -1    1.80    0.35
  11  -8   1    2.41    0.41
  11  -8   1    1.54    0.33
  11  -8   1    1.86    0.36
  11  -8   1    1.30    0.29
  11  -8   1    1.58    0.25
  10   7  -1    0.33    0.22
  10   7  -1    0.47    0.24
 -10  -7   1    0.48    0.27
   9   7  -1   -0.20    0.18
   9   7  -1    0.19    0.21
  -9  -7   1   -0.04    0.22
   8   7  -1    0.14    0.18
   8   7  -1    0.04    0.18
   8   7  -1    0.01    0.08
  -8  -7   1   -0.22    0.19
   7   7  -1    3.27    0.30
   7   7  -1    3.51    0.29
   7   7  -1    2.70    0.31
   7   7  -1    3.03    0.20
  -7  -7   1    2.96    0.35
   6   7  -1    6.34    0.31
   6   7  -1    6.94    0.40
   6   7  -1    6.73    0.36
   6   7  -1    6.60    0.46
  -6  -7   1    7.25    0.44
   5   7  -1   19.01    0.72
   5   7  -1   20.15    0.78
   5   7  -1   21.08    0.74
   5   7  -1   20.76    0.85
  -5  -7   1   22.28    0.84
   4   7  -1   24.18    0.88
   4   7  -1   23.16    0.82
   4   7  -1   24.46    0.82
   4   7  -1   24.06    0.94
  -4  -7   1   23.69    0.86
  -4  -7   1   22.61    1.07
  -4  -7   1   25.47    0.93
   3   7  -1   70.80    2.32
   3   7  -1   74.52    2.43
   3   7  -1   73.71    2.29
   3   7  -1   75.89    2.37
   3   7  -1   66.74    2.48
  -3  -7   1   69.23    2.43
  -3  -7   1   73.96    2.36
  -3  -7   1   75.85    2.43
  -3  -7   1   71.98    2.46
   2   7  -1   57.91    1.81
   2   7  -1   52.76    2.00
   2   7  -1   55.75    1.86
   2   7  -1   61.32    1.97
   2   7  -1   55.69    1.83
   2   7  -1   57.62    1.96
  -2  -7   1   57.39    1.97
  -2  -7   1   57.16    1.96
  -2  -7   1   59.87    1.97
  -2  -7   1   59.97    1.86
  -2  -7   1   56.75    2.03
   1   7  -1   14.54    0.55
   1   7  -1   15.27    0.51
   1   7  -1   15.52    0.66
   1   7  -1   13.94    0.69
   1   7  -1   16.36    0.65
  -1  -7   1   14.45    0.65
  -1  -7   1   14.44    0.66
  -1  -7   1   14.93    0.56
  -1  -7   1   15.18    0.67
  -1  -7   1   15.49    0.74
   0   7  -1   22.58    0.89
   0   7  -1   23.20    0.92
   0   7  -1   21.37    0.78
   0   7  -1   23.19    0.87
   0   7  -1   22.80    0.75
   0  -7   1   21.44    0.92
   0  -7   1   22.92    0.79
   0  -7   1   23.32    0.90
   0  -7   1   22.98    0.95
   0  -7   1   22.25    0.86
  -1   7  -1    5.43    0.23
  -1   7  -1    5.36    0.35
  -1   7  -1    5.44    0.27
  -1   7  -1    6.04    0.43
  -1   7  -1    5.60    0.40
  -1   7  -1    5.61    0.39
   1  -7   1    5.43    0.28
   1  -7   1    5.44    0.35
   1  -7   1    5.40    0.42
   1  -7   1    5.47    0.39
  -2   7  -1    6.58    0.28
  -2   7  -1    6.84    0.36
  -2   7  -1    6.94    0.40
  -2   7  -1    6.75    0.43
  -2   7  -1    6.77    0.44
  -2   7  -1    7.04    0.34
  -2   7  -1    7.12    0.48
   2  -7   1    6.34    0.38
   2  -7   1    6.94    0.44
   2  -7   1    7.11    0.33
   2  -7   1    6.50    0.39
   2  -7   1    6.26    0.44
  -3   7  -1    3.23    0.21
  -3   7  -1    3.32    0.26
  -3   7  -1    3.47    0.32
  -3   7  -1    3.34    0.33
  -3   7  -1    3.35    0.18
  -3   7  -1    3.42    0.37
  -3   7  -1    3.49    0.36
   3  -7   1    3.26    0.21
   3  -7   1    3.17    0.29
   3  -7   1    3.32    0.23
   3  -7   1    3.40    0.30
   3  -7   1    3.16    0.36
   3  -7   1    3.05    0.33
  -4   7  -1    1.58    0.20
  -4   7  -1    1.39    0.15
  -4   7  -1    1.66    0.15
  -4   7  -1    1.46    0.31
  -4   7  -1    1.74    0.27
  -4   7  -1    1.84    0.24
   4  -7   1    1.72    0.18
   4  -7   1    1.81    0.19
   4  -7   1    1.47    0.25
   4  -7   1    1.49    0.26
   4  -7   1    1.71    0.19
   4  -7   1    1.69    0.22
  -5   7  -1   11.31    0.50
  -5   7  -1   13.20    0.63
  -5   7  -1   12.27    0.47
  -5   7  -1   14.32    0.83
  -5   7  -1   12.60    0.59
  -5   7  -1   12.25    0.53
   5  -7   1   12.30    0.62
   5  -7   1   12.09    0.50
   5  -7   1   11.72    0.55
   5  -7   1   13.05    0.52
   5  -7   1   11.42    0.52
   5  -7   1   11.20    0.61
  -6   7  -1    0.42    0.16
  -6   7  -1    0.27    0.22
  -6   7  -1    0.05    0.30
  -6   7  -1    0.24    0.21
   6  -7   1    0.23    0.15
   6  -7   1    0.17    0.24
   6  -7   1    0.32    0.21
   6  -7   1    0.25    0.16
   6  -7   1   -0.01    0.15
   6  -7   1    0.22    0.20
   6  -7   1    0.27    0.13
  -7   7  -1    2.53    0.32
  -7   7  -1    2.28    0.33
  -7   7  -1    2.21    0.41
   7  -7   1    2.34    0.32
   7  -7   1    2.63    0.27
   7  -7   1    2.11    0.32
   7  -7   1    2.40    0.23
   7  -7   1    2.60    0.26
   7  -7   1    2.43    0.26
  -8   7  -1    0.30    0.23
  -8   7  -1    0.35    0.25
  -8   7  -1    0.95    0.39
   8  -7   1    0.73    0.25
   8  -7   1    0.57    0.20
   8  -7   1    0.16    0.18
   8  -7   1    0.66    0.25
   8  -7   1    0.26    0.15
  -9   7  -1    1.51    0.31
  -9   7  -1    1.81    0.44
  -9   7  -1    1.54    0.31
   9  -7   1    1.21    0.30
   9  -7   1    1.26    0.24
   9  -7   1    1.53    0.30
   9  -7   1    1.24    0.25
   9  -7   1    1.26    0.20
 -10   7  -1   10.06    0.65
 -10   7  -1   10.64    0.63
 -10   7  -1   10.21    0.80
  10  -7   1    9.58    0.64
  10  -7   1    9.33    0.50
  10  -7   1    8.86    0.53
  10  -7   1    9.84    0.62
 -11   7  -1   10.03    0.86
 -11   7  -1   11.70    0.69
 -11   7  -1   11.58    0.73
  11  -7   1   10.87    0.63
  11  -7   1   11.19    0.54
  11  -7   1    9.61    0.58
  11  -7   1   10.69    0.68
  11  -7   1   10.85    0.68
 -12   7  -1    0.31    0.47
 -12   7  -1    0.22    0.32
 -12   7  -1    0.07    0.32
  12  -7   1    0.24    0.18
  12  -7   1   -0.01    0.23
  12  -7   1    0.22    0.26
  12  -7   1    0.09    0.30
  12  -7   1    0.20    0.27
  11   6  -1    2.09    0.34
  11   6  -1    1.56    0.29
  11   6  -1    1.81    0.20
 -11  -6   1    1.60    0.34
  10   6  -1    0.70    0.24
  10   6  -1    0.99    0.26
 -10  -6   1    1.14    0.19
 -10  -6   1    0.74    0.27
   9   6  -1    0.98    0.24
   9   6  -1    1.14    0.23
  -9  -6   1    0.78    0.17
  -9  -6   1    0.60    0.32
   8   6  -1   -0.13    0.18
   8   6  -1    0.23    0.09
   8   6  -1   -0.15    0.16
  -8  -6   1    0.07    0.19
   7   6  -1    3.06    0.29
   7   6  -1    3.46    0.17
   7   6  -1    3.15    0.20
   7   6  -1    3.67    0.32
  -7  -6   1    3.13    0.35
   6   6  -1   26.03    0.94
   6   6  -1   25.85    0.98
   6   6  -1   24.18    0.87
  -6  -6   1   27.60    0.98
   5   6  -1   30.45    1.25
   5   6  -1   33.57    1.15
   5   6  -1   34.05    1.20
   5   6  -1   32.26    1.08
  -5  -6   1   31.40    1.32
  -5  -6   1   35.18    1.18
   4   6  -1    0.15    0.16
   4   6  -1    0.27    0.13
   4   6  -1    0.09    0.08
   4   6  -1    0.19    0.17
  -4  -6   1   -0.04    0.26
  -4  -6   1   -0.07    0.13
  -4  -6   1   -0.05    0.16
  -4  -6   1    0.01    0.16
   3   6  -1    0.04    0.15
   3   6  -1    0.01    0.15
   3   6  -1    0.11    0.07
   3   6  -1    0.15    0.12
  -3  -6   1    0.15    0.09
  -3  -6   1   -0.17    0.20
  -3  -6   1    0.07    0.12
  -3  -6   1   -0.12    0.14
  -3  -6   1   -0.01    0.14
   2   6  -1    4.48    0.19
   2   6  -1    4.88    0.21
   2   6  -1    4.17    0.22
   2   6  -1    4.58    0.34
   2   6  -1    4.59    0.34
   2   6  -1    4.11    0.34
  -2  -6   1    4.91    0.40
  -2  -6   1    4.54    0.23
  -2  -6   1    4.52    0.32
  -2  -6   1    4.83    0.34
  -2  -6   1    5.05    0.33
   1   6  -1  149.32    5.07
   1   6  -1  156.71    5.03
   1   6  -1  156.05    4.95
   1   6  -1  156.26    4.92
   1   6  -1  163.70    5.09
  -1  -6   1  159.94    5.04
  -1  -6   1  160.35    5.04
  -1  -6   1  156.94    5.07
  -1  -6   1  161.31    4.95
  -1  -6   1  156.40    5.02
   0   6  -1   22.12    0.91
   0   6  -1   23.35    0.89
   0   6  -1   23.50    0.77
   0   6  -1   23.42    0.80
   0   6  -1   23.65    0.90
   0   6  -1   24.08    0.87
   0  -6   1   23.04    0.86
   0  -6   1   23.87    0.88
   0  -6   1   23.39    0.96
   0  -6   1   23.82    0.80
   0  -6   1   22.56    0.93
  -1   6  -1   36.35    1.15
  -1   6  -1   37.27    1.33
  -1   6  -1   36.68    1.24
  -1   6  -1   35.31    1.18
  -1   6  -1   33.74    1.29
  -1   6  -1   36.24    1.28
   1  -6   1   34.91    1.28
   1  -6   1   35.20    1.27
   1  -6   1   33.95    1.23
   1  -6   1   36.72    1.19
   1  -6   1   35.02    1.25
  -2   6  -1   86.64    2.72
  -2   6  -1   87.07    2.79
  -2   6  -1   85.47    2.82
  -2   6  -1   84.38    2.74
  -2   6  -1   83.24    2.85
  -2   6  -1   88.71    2.78
  -2   6  -1   86.30    2.84
   2  -6   1   84.63    2.80
   2  -6   1   83.32    2.84
   2  -6   1   87.20    2.79
   2  -6   1   88.86    2.75
   2  -6   1   87.17    2.82
  -3   6  -1    2.72    0.32
  -3   6  -1    2.70    0.29
  -3   6  -1    2.36    0.26
  -3   6  -1    2.22    0.21
  -3   6  -1    2.46    0.18
  -3   6  -1    2.36    0.25
  -3   6  -1    2.88    0.16
   3  -6   1    2.52    0.25
   3  -6   1    2.81    0.24
   3  -6   1    2.49    0.18
   3  -6   1    2.49    0.27
   3  -6   1    2.30    0.28
   3  -6   1    2.39    0.20
   3  -6   1    2.99    0.20
  -4   6  -1  112.39    3.52
  -4   6  -1  110.89    3.57
  -4   6  -1  113.70    3.55
  -4   6  -1  109.88    3.60
  -4   6  -1  110.01    3.47
  -4   6  -1  107.25    3.49
   4  -6   1  106.81    3.59
   4  -6   1  110.28    3.56
   4  -6   1  110.22    3.50
   4  -6   1  107.65    3.53
   4  -6   1  111.54    3.50
   4  -6   1  109.26    3.48
  -5   6  -1  104.78    3.43
  -5   6  -1  108.06    3.44
  -5   6  -1  105.84    3.39
  -5   6  -1  103.89    3.29
  -5   6  -1  104.31    3.33
  -5   6  -1  102.61    3.30
   5  -6   1  102.55    3.32
   5  -6   1  100.77    3.36
   5  -6   1  102.18    3.30
   5  -6   1  101.77    3.33
   5  -6   1  105.92    3.31
   5  -6   1  100.60    3.42
   5  -6   1  104.62    3.36
  -6   6  -1   -0.37    0.26
  -6   6  -1   -0.06    0.10
  -6   6  -1   -0.10    0.08
  -6   6  -1   -0.12    0.12
  -6   6  -1   -0.03    0.17
  -6   6  -1   -0.06    0.18
   6  -6   1    0.02    0.21
   6  -6   1    0.16    0.18
   6  -6   1   -0.13    0.13
   6  -6   1   -0.15    0.12
   6  -6   1    0.09    0.18
   6  -6   1   -0.01    0.11
   6  -6   1    0.07    0.14
  -7   6  -1    0.78    0.23
  -7   6  -1    0.37    0.13
  -7   6  -1    0.51    0.31
  -7   6  -1    0.72    0.24
   7  -6   1    0.83    0.23
   7  -6   1    0.70    0.18
   7  -6   1    0.73    0.17
   7  -6   1    0.56    0.18
   7  -6   1    0.77    0.23
   7  -6   1    0.63    0.15
  -8   6  -1    4.71    0.49
  -8   6  -1    5.14    0.45
  -8   6  -1    5.09    0.44
   8  -6   1    4.29    0.33
   8  -6   1    4.76    0.34
   8  -6   1    4.29    0.43
   8  -6   1    4.66    0.31
   8  -6   1    4.71    0.36
   8  -6   1    4.73    0.41
  -9   6  -1    1.28    0.29
   9  -6   1    1.01    0.34
   9  -6   1    1.56    0.30
   9  -6   1    1.10    0.18
   9  -6   1    1.35    0.28
   9  -6   1    1.44    0.25
 -10   6  -1    5.32    0.49
 -10   6  -1    5.65    0.53
  10  -6   1    5.03    0.48
  10  -6   1    5.70    0.42
  10  -6   1    5.08    0.47
  10  -6   1    5.59    0.46
  10  -6   1    5.23    0.35
 -11   6  -1    1.24    0.37
 -11   6  -1    1.50    0.33
  11  -6   1    1.26    0.27
  11  -6   1    1.78    0.32
  11  -6   1    1.21    0.25
  11  -6   1    1.30    0.32
  11  -6   1    1.20    0.20
  11  -6   1    1.09    0.28
 -12   6  -1    1.18    0.34
 -12   6  -1    0.80    0.34
  12  -6   1    0.44    0.24
  12  -6   1    1.03    0.32
  12  -6   1    0.69    0.28
  12  -6   1    0.76    0.20
  12  -6   1    0.70    0.27
  11   5  -1    8.75    0.53
  11   5  -1    7.39    0.53
  11   5  -1    7.27    0.39
 -11  -5   1    7.06    0.58
  10   5  -1   -0.16    0.12
  10   5  -1    0.08    0.21
  10   5  -1   -0.02    0.20
 -10  -5   1    0.10    0.29
 -10  -5   1    0.43    0.27
   9   5  -1   12.86    0.59
   9   5  -1   12.17    0.58
  -9  -5   1   10.69    0.51
  -9  -5   1   12.88    0.63
   8   5  -1   32.04    1.08
   8   5  -1   33.47    1.18
  -8  -5   1   30.36    1.12
  -8  -5   1   35.36    1.21
   7   5  -1    1.62    0.14
   7   5  -1    1.83    0.23
   7   5  -1    1.72    0.15
  -7  -5   1    2.04    0.24
  -7  -5   1    1.95    0.21
   6   5  -1   14.63    0.58
   6   5  -1   12.77    0.64
   6   5  -1   13.88    0.48
   6   5  -1   13.47    0.49
   6   5  -1   14.70    0.61
  -6  -5   1   14.51    0.59
   5   5  -1    4.36    0.17
   5   5  -1    3.48    0.31
   5   5  -1    3.93    0.33
   5   5  -1    3.88    0.20
   5   5  -1    4.26    0.28
  -5  -5   1    3.76    0.33
  -5  -5   1    3.68    0.33
  -5  -5   1    4.65    0.30
   4   5  -1    8.87    0.38
   4   5  -1    8.25    0.42
   4   5  -1    8.61    0.30
   4   5  -1    8.05    0.45
   4   5  -1    8.37    0.33
  -4  -5   1    9.10    0.41
   3   5  -1    4.67    0.21
   3   5  -1    4.82    0.31
   3   5  -1    4.13    0.31
   3   5  -1    4.76    0.18
   3   5  -1    4.80    0.27
  -3  -5   1    4.46    0.38
  -3  -5   1    4.25    0.31
  -3  -5   1    4.92    0.22
  -3  -5   1    4.63    0.32
  -3  -5   1    4.71    0.29
   2   5  -1   41.15    1.51
   2   5  -1   44.97    1.48
   2   5  -1   42.47    1.38
   2   5  -1   43.95    1.48
  -2  -5   1   44.28    1.40
  -2  -5   1   43.51    1.48
  -2  -5   1   43.00    1.53
  -2  -5   1   42.92    1.49
  -2  -5   1   44.44    1.48
   1   5  -1  238.79    7.92
   1   5  -1  243.57    7.80
   1   5  -1  253.63    7.89
   1   5  -1  254.78    7.88
   1   5  -1  250.04    7.82
  -1  -5   1  257.96    7.82
  -1  -5   1  251.57    7.88
  -1  -5   1  251.10    7.90
  -1  -5   1  253.68    7.93
  -1  -5   1  254.32    7.90
   0   5  -1   85.36    2.90
   0   5  -1   90.65    2.86
   0   5  -1   88.93    2.78
   0   5  -1   92.36    2.88
   0   5  -1   87.78    2.80
   0   5  -1   90.25    2.88
   0  -5   1   85.18    2.88
   0  -5   1   86.81    2.85
   0  -5   1   88.55    2.90
   0  -5   1   90.26    2.80
   0  -5   1   88.73    2.87
  -1   5  -1   26.71    0.90
  -1   5  -1   27.39    0.95
  -1   5  -1   27.02    0.99
  -1   5  -1   25.87    0.99
  -1   5  -1   26.58    0.97
   1  -5   1   26.65    0.96
   1  -5   1   26.80    0.95
   1  -5   1   26.55    0.98
   1  -5   1   27.50    0.90
   1  -5   1   26.93    1.05
  -2   5  -1   57.13    1.79
  -2   5  -1   53.92    1.89
  -2   5  -1   57.53    1.85
  -2   5  -1   55.97    1.87
  -2   5  -1   56.72    1.89
  -2   5  -1   56.50    1.80
   2  -5   1   53.15    1.80
   2  -5   1   56.12    1.85
   2  -5   1   56.73    1.81
   2  -5   1   56.12    1.85
   2  -5   1   55.35    1.89
   2  -5   1   57.79    1.79
  -3   5  -1   17.98    0.61
  -3   5  -1   18.24    0.68
  -3   5  -1   17.56    0.70
  -3   5  -1   16.96    0.65
  -3   5  -1   18.53    0.73
  -3   5  -1   17.45    0.73
  -3   5  -1   17.44    0.62
   3  -5   1   17.56    0.64
   3  -5   1   17.86    0.67
   3  -5   1   18.03    0.67
   3  -5   1   17.94    0.71
   3  -5   1   18.69    0.70
   3  -5   1   17.64    0.62
   3  -5   1   17.42    0.63
  -4   5  -1   39.09    1.39
  -4   5  -1   38.48    1.36
  -4   5  -1   38.28    1.29
  -4   5  -1   40.17    1.35
  -4   5  -1   39.38    1.32
  -4   5  -1   40.15    1.28
   4  -5   1   38.95    1.29
   4  -5   1   39.43    1.31
   4  -5   1   39.22    1.38
   4  -5   1   40.02    1.33
   4  -5   1   39.33    1.35
   4  -5   1   38.90    1.33
   4  -5   1   39.02    1.34
  -5   5  -1   13.74    0.62
  -5   5  -1   14.56    0.61
  -5   5  -1   14.36    0.57
  -5   5  -1   13.61    0.54
  -5   5  -1   13.95    0.52
  -5   5  -1   15.33    0.68
   5  -5   1   14.85    0.55
   5  -5   1   14.72    0.55
   5  -5   1   16.16    0.61
   5  -5   1   14.03    0.63
   5  -5   1   14.27    0.56
   5  -5   1   14.78    0.57
  -6   5  -1   75.39    2.48
  -6   5  -1   73.20    2.60
  -6   5  -1   73.94    2.40
  -6   5  -1   75.19    2.39
  -6   5  -1   75.73    2.49
   6  -5   1   72.52    2.43
   6  -5   1   76.15    2.41
   6  -5   1   77.63    2.47
   6  -5   1   75.39    2.47
   6  -5   1   73.70    2.50
   6  -5   1   74.51    2.43
  -7   5  -1   21.66    0.78
  -7   5  -1   21.65    0.81
  -7   5  -1   22.27    0.88
  -7   5  -1   21.85    0.87
   7  -5   1   21.07    0.89
   7  -5   1   21.88    0.81
   7  -5   1   22.14    0.78
   7  -5   1   20.66    0.81
   7  -5   1   22.81    0.87
   7  -5   1   21.85    0.81
  -8   5  -1   19.04    0.81
  -8   5  -1   18.61    0.70
  -8   5  -1   19.49    0.82
   8  -5   1   19.58    0.71
   8  -5   1   18.64    0.74
   8  -5   1   19.41    0.76
   8  -5   1   18.85    0.80
  -9   5  -1   21.87    0.96
  -9   5  -1   23.24    0.94
   9  -5   1   21.41    0.94
   9  -5   1   22.21    0.82
   9  -5   1   22.66    0.87
   9  -5   1   23.34    0.89
   9  -5   1   22.70    0.93
 -10   5  -1    1.35    0.30
  10  -5   1    1.45    0.23
  10  -5   1    1.54    0.27
  10  -5   1    1.24    0.27
  10  -5   1    1.24    0.30
  10  -5   1    1.39    0.19
 -11   5  -1    5.01    0.51
  11  -5   1    4.68    0.39
  11  -5   1    5.16    0.48
  11  -5   1    4.68    0.32
  11  -5   1    3.89    0.48
  11  -5   1    4.35    0.36
  11  -5   1    4.66    0.43
 -12   5  -1    1.31    0.35
  12  -5   1    1.87    0.33
  12  -5   1    2.13    0.34
  12  -5   1    1.65    0.21
  12  -5   1    1.92    0.36
  12  -5   1    1.52    0.28
  12  -5   1    1.54    0.27
 -13   5  -1    2.06    0.41
  13  -5   1    2.08    0.24
  13  -5   1    1.67    0.31
  13  -5   1    1.67    0.33
  13  -5   1    1.74    0.37
  13  -5   1    1.98    0.40
  12   4  -1    6.80    0.54
  12   4  -1    6.96    0.53
  12   4  -1    6.97    0.42
  11   4  -1    0.14    0.23
  11   4  -1    0.44    0.23
  11   4  -1    0.20    0.16
 -11  -4   1    0.04    0.26
  10   4  -1    0.19    0.21
  10   4  -1    0.29    0.14
  10   4  -1    0.26    0.21
 -10  -4   1    0.11    0.23
 -10  -4   1    0.19    0.15
   9   4  -1    4.20    0.25
   9   4  -1    4.72    0.51
  -9  -4   1    4.17    0.42
  -9  -4   1    3.69    0.29
   8   4  -1   41.26    1.39
   8   4  -1   40.65    1.31
  -8  -4   1   37.37    1.34
  -8  -4   1   40.86    1.42
   7   4  -1   21.49    0.92
   7   4  -1   24.13    0.87
   7   4  -1   24.11    0.79
  -7  -4   1   23.12    0.82
  -7  -4   1   24.20    0.88
   6   4  -1   22.44    0.72
   6   4  -1   22.80    0.80
   6   4  -1   20.21    0.94
  -6  -4   1   21.40    0.76
  -6  -4   1   24.04    0.82
  -6  -4   1   20.73    0.86
  -6  -4   1   20.63    0.85
   5   4  -1    0.08    0.11
   5   4  -1    0.17    0.12
   5   4  -1    0.04    0.05
   5   4  -1    0.17    0.13
   5   4  -1    0.24    0.12
  -5  -4   1    0.07    0.11
  -5  -4   1    0.16    0.09
  -5  -4   1    0.18    0.06
  -5  -4   1    0.23    0.17
   4   4  -1    2.45    0.23
   4   4  -1    2.89    0.20
   4   4  -1    2.73    0.12
   4   4  -1    2.60    0.24
   4   4  -1    2.40    0.16
  -4  -4   1    2.28    0.25
  -4  -4   1    2.85    0.22
  -4  -4   1    2.86    0.25
  -4  -4   1    2.26    0.16
   3   4  -1   61.99    2.16
   3   4  -1   66.23    2.05
   3   4  -1   68.65    2.11
   3   4  -1   64.95    2.13
  -3  -4   1   66.97    2.07
  -3  -4   1   69.32    2.14
  -3  -4   1   63.11    2.15
  -3  -4   1   62.48    2.15
   2   4  -1    0.28    0.07
   2   4  -1    0.33    0.13
   2   4  -1    0.12    0.14
   2   4  -1    0.21    0.12
  -2  -4   1    0.18    0.13
  -2  -4   1    0.22    0.14
  -2  -4   1    0.36    0.19
  -2  -4   1    0.31    0.07
  -2  -4   1    0.31    0.11
   1   4  -1   42.33    1.38
   1   4  -1   39.27    1.31
   1   4  -1   42.27    1.37
  -1  -4   1   41.17    1.32
  -1  -4   1   40.77    1.46
  -1  -4   1   40.95    1.38
  -1  -4   1   39.94    1.37
   0   4  -1   40.71    1.36
   0   4  -1   40.66    1.30
   0   4  -1   39.68    1.38
   0   4  -1   40.42    1.34
   0   4  -1   41.16    1.37
   0   4  -1   40.03    1.28
   0  -4   1   40.30    1.38
   0  -4   1   39.74    1.35
   0  -4   1   40.04    1.36
   0  -4   1   39.02    1.34
   0  -4   1   41.61    1.30
  -1   4  -1    6.73    0.36
  -1   4  -1    7.12    0.28
  -1   4  -1    7.66    0.38
  -1   4  -1    7.13    0.35
  -1   4  -1    6.99    0.26
  -1   4  -1    6.95    0.33
   1  -4   1    6.87    0.34
   1  -4   1    7.26    0.28
   1  -4   1    6.71    0.35
   1  -4   1    6.64    0.33
   1  -4   1    6.92    0.37
  -2   4  -1  245.80    7.58
  -2   4  -1  242.86    7.60
  -2   4  -1  244.79    7.59
  -2   4  -1  247.70    7.57
  -2   4  -1  237.12    7.61
   2  -4   1  236.42    7.57
   2  -4   1  236.35    7.54
   2  -4   1  243.82    7.53
   2  -4   1  239.75    7.58
   2  -4   1  245.63    7.65
  -3   4  -1   21.25    0.79
  -3   4  -1   21.35    0.81
  -3   4  -1   22.40    0.74
  -3   4  -1   21.32    0.73
  -3   4  -1   20.93    0.76
  -3   4  -1   20.84    0.82
  -3   4  -1   21.53    0.78
   3  -4   1   22.04    0.73
   3  -4   1   22.46    0.78
   3  -4   1   21.13    0.74
   3  -4   1   21.69    0.81
   3  -4   1   21.99    0.79
   3  -4   1   21.11    0.77
   3  -4   1   21.35    0.73
  -4   4  -1    0.53    0.08
  -4   4  -1    0.74    0.12
  -4   4  -1    0.57    0.15
  -4   4  -1    0.29    0.14
  -4   4  -1    0.49    0.09
  -4   4  -1    0.51    0.18
   4  -4   1    0.33    0.15
   4  -4   1    0.70    0.11
   4  -4   1    0.37    0.14
   4  -4   1    0.36    0.09
   4  -4   1    0.68    0.15
   4  -4   1    0.69    0.11
   4  -4   1    0.53    0.14
  -5   4  -1    5.79    0.29
  -5   4  -1    5.91    0.33
  -5   4  -1    5.20    0.26
  -5   4  -1    5.73    0.34
  -5   4  -1    5.58    0.25
   5  -4   1    5.66    0.28
   5  -4   1    5.46    0.26
   5  -4   1    5.66    0.35
   5  -4   1    5.67    0.29
   5  -4   1    6.21    0.33
   5  -4   1    5.90    0.28
  -6   4  -1   63.70    2.03
  -6   4  -1   61.65    2.00
  -6   4  -1   62.38    2.03
  -6   4  -1   59.82    2.06
   6  -4   1   62.01    2.06
   6  -4   1   61.15    2.03
   6  -4   1   63.75    2.03
   6  -4   1   62.15    2.01
   6  -4   1   60.51    2.08
   6  -4   1   65.41    2.18
  -7   4  -1    0.10    0.09
  -7   4  -1   -0.01    0.16
  -7   4  -1   -0.08    0.11
  -7   4  -1    0.13    0.10
   7  -4   1    0.10    0.10
   7  -4   1    0.14    0.12
   7  -4   1    0.09    0.14
   7  -4   1    0.13    0.16
   7  -4   1    0.16    0.17
  -8   4  -1   13.62    0.52
  -8   4  -1   14.00    0.63
   8  -4   1   13.16    0.58
   8  -4   1   13.36    0.64
   8  -4   1   12.88    0.62
   8  -4   1   13.04    0.56
   8  -4   1   13.51    0.52
  -9   4  -1   -0.08    0.11
  -9   4  -1    0.15    0.21
   9  -4   1    0.14    0.14
   9  -4   1   -0.11    0.20
   9  -4   1   -0.05    0.15
   9  -4   1   -0.15    0.16
   9  -4   1   -0.14    0.11
 -10   4  -1   -0.04    0.12
 -10   4  -1   -0.09    0.22
  10  -4   1    0.43    0.22
  10  -4   1    0.07    0.21
  10  -4   1    0.02    0.18
  10  -4   1    0.11    0.13
  10  -4   1   -0.05    0.24
  10  -4   1    0.10    0.15
 -11   4  -1   23.69    1.00
  11  -4   1   23.12    0.91
  11  -4   1   22.38    0.88
  11  -4   1   22.76    0.94
  11  -4   1   21.73    0.97
  11  -4   1   23.58    0.83
  11  -4   1   21.18    0.97
 -12   4  -1    2.04    0.38
  12  -4   1    1.52    0.22
  12  -4   1    1.56    0.20
  12  -4   1    1.30    0.30
  12  -4   1    1.46    0.28
  12  -4   1    1.63    0.35
  12  -4   1    1.89    0.31
  12  -4   1    1.79    0.33
 -13   4  -1    7.43    0.64
  13  -4   1    7.44    0.41
  13  -4   1    8.66    0.61
  13  -4   1    7.14    0.59
  13  -4   1    6.78    0.52
  13  -4   1    7.20    0.60
  12   3  -1    2.20    0.34
  12   3  -1    2.57    0.34
  12   3  -1    1.90    0.25
 -12  -3   1    1.60    0.44
  11   3  -1    7.04    0.40
  11   3  -1    7.97    0.51
  11   3  -1    7.95    0.52
  10   3  -1    0.02    0.19
  10   3  -1    0.04    0.19
  10   3  -1    0.06    0.13
 -10  -3   1    0.22    0.15
 -10  -3   1    0.14    0.21
   9   3  -1    6.17    0.40
   9   3  -1    5.80    0.30
  -9  -3   1    5.71    0.44
   8   3  -1    0.85    0.14
   8   3  -1    1.11    0.20
   8   3  -1    0.76    0.20
  -8  -3   1    0.68    0.20
  -8  -3   1    0.86    0.15
   7   3  -1    0.10    0.07
   7   3  -1    0.06    0.08
   7   3  -1    0.06    0.14
   7   3  -1   -0.04    0.07
  -7  -3   1    0.00    0.15
  -7  -3   1    0.03    0.10
  -7  -3   1    0.05    0.15
   6   3  -1   17.16    0.58
   6   3  -1   17.83    0.65
   6   3  -1   16.26    0.67
   6   3  -1   17.72    0.59
  -6  -3   1   16.78    0.66
  -6  -3   1   16.94    0.69
  -6  -3   1   17.36    0.71
  -6  -3   1   18.50    0.67
  -6  -3   1   16.53    0.63
   5   3  -1    0.36    0.06
   5   3  -1    0.43    0.11
   5   3  -1    0.21    0.06
   5   3  -1    0.26    0.12
  -5  -3   1    0.41    0.11
  -5  -3   1    0.28    0.13
  -5  -3   1    0.54    0.16
  -5  -3   1    0.24    0.12
   4   3  -1   13.59    0.46
   4   3  -1   12.73    0.54
   4   3  -1   13.74    0.46
   4   3  -1   13.93    0.53
   4   3  -1   14.17    0.51
  -4  -3   1   13.67    0.55
  -4  -3   1   13.53    0.56
  -4  -3   1   14.81    0.53
  -4  -3   1   13.05    0.48
   3   3  -1    8.22    0.28
   3   3  -1    7.89    0.33
   3   3  -1    7.43    0.39
   3   3  -1    7.59    0.29
   3   3  -1    7.90    0.36
  -3  -3   1    7.98    0.34
  -3  -3   1    7.62    0.37
  -3  -3   1    7.98    0.37
  -3  -3   1    7.37    0.30
   2   3  -1    2.41    0.19
   2   3  -1    2.49    0.13
   2   3  -1    2.52    0.20
   2   3  -1    2.85    0.18
   2   3  -1    2.70    0.13
  -2  -3   1    2.72    0.14
  -2  -3   1    2.36    0.21
  -2  -3   1    2.74    0.18
  -2  -3   1    2.30    0.21
   1   3  -1   20.80    0.73
   1   3  -1   20.63    0.68
   1   3  -1   20.39    0.72
  -1  -3   1   20.53    0.76
  -1  -3   1   20.82    0.68
  -1  -3   1   20.76    0.73
  -1  -3   1   20.79    0.75
   0   3  -1    9.18    0.35
   0   3  -1    8.37    0.30
   0   3  -1    7.91    0.36
   0   3  -1    8.17    0.37
   0   3  -1    8.17    0.36
   0  -3   1    8.47    0.38
   0  -3   1    7.81    0.36
   0  -3   1    8.51    0.30
   0  -3   1    8.39    0.35
   0  -3   1    8.19    0.35
  -1   3  -1  733.04   23.57
   1  -3   1  730.30   23.57
  -2   3  -1  384.95   11.88
  -2   3  -1  373.39   11.89
   2  -3   1  386.83   11.88
  -3   3  -1   12.73    0.50
  -3   3  -1   12.27    0.43
  -3   3  -1   12.43    0.48
  -3   3  -1   12.19    0.43
  -3   3  -1   12.77    0.48
   3  -3   1   12.10    0.49
   3  -3   1   12.35    0.44
   3  -3   1   12.31    0.44
   3  -3   1   12.03    0.48
   3  -3   1   12.30    0.47
   3  -3   1   12.25    0.48
   3  -3   1   12.46    0.45
  -4   3  -1   14.82    0.56
  -4   3  -1   15.66    0.59
  -4   3  -1   15.47    0.53
  -4   3  -1   15.76    0.59
  -4   3  -1   15.06    0.53
   4  -3   1   15.59    0.55
   4  -3   1   15.21    0.59
   4  -3   1   14.96    0.56
   4  -3   1   15.02    0.58
   4  -3   1   15.53    0.54
   4  -3   1   15.13    0.55
  -5   3  -1   41.66    1.41
  -5   3  -1   43.80    1.44
  -5   3  -1   43.08    1.38
  -5   3  -1   42.32    1.38
   5  -3   1   42.85    1.39
   5  -3   1   42.05    1.41
   5  -3   1   42.49    1.44
   5  -3   1   43.51    1.41
   5  -3   1   43.68    1.41
   5  -3   1   42.65    1.45
  -6   3  -1   32.82    1.14
  -6   3  -1   32.44    1.11
  -6   3  -1   31.87    1.08
  -6   3  -1   32.93    1.08
   6  -3   1   32.95    1.08
   6  -3   1   33.41    1.11
   6  -3   1   32.04    1.14
  -7   3  -1   29.49    1.05
  -7   3  -1   30.58    1.02
  -7   3  -1   31.25    1.10
  -7   3  -1   29.98    1.02
   7  -3   1   29.41    1.09
   7  -3   1   30.66    1.06
   7  -3   1   30.29    1.02
   7  -3   1   31.66    1.06
  -8   3  -1   70.75    2.30
  -8   3  -1   69.12    2.21
   8  -3   1   70.23    2.30
   8  -3   1   71.18    2.26
   8  -3   1   70.80    2.27
   8  -3   1   70.28    2.25
   8  -3   1   60.59    2.22
  -9   3  -1    0.14    0.21
  -9   3  -1    0.10    0.11
   9  -3   1    0.12    0.11
   9  -3   1    0.25    0.14
   9  -3   1    0.47    0.21
   9  -3   1    0.33    0.16
   9  -3   1    0.16    0.18
 -10   3  -1    9.70    0.45
 -10   3  -1   11.78    0.61
  10  -3   1   11.21    0.59
  10  -3   1   10.22    0.56
  10  -3   1   10.57    0.52
  10  -3   1   10.80    0.45
  10  -3   1   10.63    0.47
 -11   3  -1    6.67    0.52
 -11   3  -1    5.09    0.32
  11  -3   1    6.14    0.33
  11  -3   1    6.95    0.42
  11  -3   1    6.86    0.48
  11  -3   1    6.23    0.49
  11  -3   1    5.44    0.35
 -12   3  -1    0.54    0.30
  12  -3   1    0.56    0.16
  12  -3   1    0.52    0.23
  12  -3   1    0.65    0.17
  12  -3   1    0.62    0.28
  12  -3   1    1.09    0.31
 -13   3  -1    6.16    0.59
  13  -3   1    5.20    0.34
  13  -3   1    5.94    0.55
  13  -3   1    5.62    0.54
  13  -3   1    5.63    0.47
  12   2  -1    0.18    0.25
  12   2  -1    0.22    0.19
  12   2  -1    0.75    0.27
 -12  -2   1    0.51    0.36
  11   2  -1   21.47    0.83
  11   2  -1   22.26    0.92
  11   2  -1   21.30    0.91
 -11  -2   1   22.29    0.94
  10   2  -1   37.83    1.38
  10   2  -1   38.59    1.30
   9   2  -1    0.83    0.14
   9   2  -1    0.99    0.21
   9   2  -1    0.70    0.19
  -9  -2   1    0.87    0.16
  -9  -2   1    0.67    0.22
   8   2  -1   19.70    0.78
   8   2  -1   21.37    0.78
   8   2  -1   20.61    0.71
  -8  -2   1   19.36    0.73
  -8  -2   1   19.86    0.80
   7   2  -1    1.38    0.18
   7   2  -1    1.14    0.17
   7   2  -1    1.30    0.11
  -7  -2   1    1.41    0.19
  -7  -2   1    1.09    0.20
  -7  -2   1    1.45    0.15
  -7  -2   1    1.15    0.19
   6   2  -1   60.61    1.98
   6   2  -1   59.93    1.92
   6   2  -1   62.73    1.93
   6   2  -1   61.11    1.99
  -6  -2   1   60.11    1.94
  -6  -2   1   58.50    1.98
  -6  -2   1   63.40    1.99
  -6  -2   1   58.67    2.04
   5   2  -1   21.04    0.75
   5   2  -1   21.41    0.74
   5   2  -1   21.16    0.69
  -5  -2   1   20.95    0.75
  -5  -2   1   21.81    0.75
  -5  -2   1   20.71    0.71
  -5  -2   1   20.14    0.76
   4   2  -1  107.07    3.39
   4   2  -1  109.20    3.36
   4   2  -1  104.98    3.35
  -4  -2   1  104.11    3.41
  -4  -2   1  106.25    3.37
  -4  -2   1  104.82    3.40
  -4  -2   1  115.67    3.40
   3   2  -1   88.06    2.81
   3   2  -1   87.11    2.77
   3   2  -1   89.61    2.77
   3   2  -1   89.48    2.80
   3   2  -1   88.82    2.82
  -3  -2   1   87.24    2.81
  -3  -2   1   90.74    2.76
  -3  -2   1   85.20    2.78
  -3  -2   1   86.43    2.82
  -3  -2   1   94.57    2.81
  -3  -2   1   88.03    2.83
   2   2  -1   29.48    0.98
   2   2  -1   29.45    0.94
   2   2  -1   29.50    0.94
   2   2  -1   29.47    0.98
   2   2  -1   29.92    0.97
  -2  -2   1   28.95    0.99
  -2  -2   1   28.23    0.95
  -2  -2   1   31.15    0.97
  -2  -2   1   29.46    0.99
   1   2  -1   15.07    0.50
   1   2  -1   15.10    0.50
   1   2  -1   14.90    0.54
   1   2  -1   14.75    0.54
   1   2  -1   15.40    0.54
  -1  -2   1   15.10    0.54
  -1  -2   1   15.82    0.53
  -1  -2   1   15.55    0.50
  -1  -2   1   14.92    0.54
   0   2  -1  127.86    3.90
   0   2  -1  125.20    3.91
   0   2  -1  121.91    3.87
   0  -2   1  121.77    3.91
   0  -2   1  128.36    3.91
   0  -2   1  121.92    3.90
  -1   2  -1  171.81    5.21
  -1   2  -1  165.85    5.20
   1  -2   1  162.34    5.21
   1  -2   1  166.65    5.20
  -2   2  -1  265.95    8.24
   2  -2   1  257.99    8.24
   2  -2   1  269.96    8.23
  -3   2  -1  121.53    3.77
  -3   2  -1  118.33    3.75
  -3   2  -1  117.79    3.78
  -3   2  -1  120.58    3.77
   3  -2   1  120.64    3.77
   3  -2   1  117.19    3.79
   3  -2   1  121.27    3.76
   3  -2   1  120.76    3.76
   3  -2   1  120.24    3.75
   3  -2   1  121.63    3.78
  -4   2  -1   24.38    0.79
  -4   2  -1   24.61    0.79
  -4   2  -1   23.21    0.81
  -4   2  -1   24.34    0.83
   4  -2   1   24.61    0.81
   4  -2   1   23.54    0.82
   4  -2   1   23.78    0.83
   4  -2   1   24.23    0.81
   4  -2   1   24.17    0.79
  -5   2  -1    5.12    0.26
  -5   2  -1    5.19    0.29
  -5   2  -1    4.93    0.22
  -5   2  -1    5.23    0.23
   5  -2   1    5.20    0.23
   5  -2   1    5.46    0.26
   5  -2   1    5.50    0.25
   5  -2   1    4.57    0.28
  -6   2  -1   81.50    2.55
  -6   2  -1   80.14    2.58
  -6   2  -1   80.53    2.61
  -6   2  -1   79.87    2.55
   6  -2   1   80.80    2.61
   6  -2   1   80.45    2.55
  -7   2  -1    0.07    0.10
  -7   2  -1    0.03    0.07
  -7   2  -1    0.05    0.07
  -7   2  -1    0.20    0.14
   7  -2   1    0.13    0.10
   7  -2   1    0.03    0.12
   7  -2   1   -0.03    0.07
   7  -2   1    0.06    0.10
   7  -2   1    0.02    0.12
  -8   2  -1    0.08    0.09
  -8   2  -1    0.06    0.17
  -8   2  -1    0.03    0.11
  -8   2  -1    0.03    0.08
   8  -2   1   -0.11    0.15
   8  -2   1   -0.03    0.12
   8  -2   1    0.13    0.12
   8  -2   1    0.01    0.08
   8  -2   1    0.09    0.14
  -9   2  -1   10.15    0.42
  -9   2  -1   10.92    0.56
   9  -2   1   10.30    0.44
   9  -2   1   10.72    0.48
   9  -2   1   10.10    0.41
   9  -2   1   10.31    0.51
   9  -2   1   10.84    0.54
 -10   2  -1    0.53    0.12
 -10   2  -1    0.20    0.22
  10  -2   1    0.22    0.14
  10  -2   1    0.15    0.21
  10  -2   1    0.61    0.20
  10  -2   1    0.61    0.18
  10  -2   1    0.41    0.18
 -11   2  -1    9.74    0.61
  11  -2   1   10.31    0.42
  11  -2   1   10.43    0.59
  11  -2   1   10.67    0.57
  11  -2   1    9.60    0.45
 -12   2  -1    0.10    0.27
  12  -2   1   -0.17    0.15
  12  -2   1   -0.04    0.23
  12  -2   1    0.08    0.12
  12  -2   1   -0.09    0.24
  12  -2   1   -0.09    0.19
 -13   2  -1   11.61    0.72
  13  -2   1   11.71    0.69
  13  -2   1   10.40    0.66
  13  -2   1   10.58    0.61
  13  -2   1   10.94    0.46
  13   1  -1   -0.28    0.20
  13   1  -1    0.18    0.28
 -13  -1   1   -0.04    0.29
 -13  -1   1    0.67    0.40
  12   1  -1    4.90    0.47
  12   1  -1    4.91    0.47
  12   1  -1    4.54    0.38
 -12  -1   1    6.21    0.57
 -12  -1   1    5.22    0.51
  11   1  -1    0.16    0.22
  11   1  -1    0.31    0.23
  11   1  -1    0.44    0.17
 -11  -1   1   -0.05    0.29
  10   1  -1    4.86    0.39
  10   1  -1    4.48    0.31
 -10  -1   1    5.05    0.48
   9   1  -1   10.86    0.45
   9   1  -1   10.88    0.52
   9   1  -1   10.57    0.51
   9   1  -1   10.28    0.40
  -9  -1   1   10.17    0.46
  -9  -1   1   11.76    0.57
   8   1  -1    9.60    0.39
   8   1  -1    9.02    0.45
   8   1  -1    8.63    0.43
   8   1  -1    9.23    0.35
  -8  -1   1    9.21    0.40
   7   1  -1   38.75    1.26
   7   1  -1   42.31    1.32
   7   1  -1   40.19    1.33
   7   1  -1   40.05    1.32
  -7  -1   1   35.34    1.52
  -7  -1   1   38.36    1.34
  -7  -1   1   39.91    1.29
  -7  -1   1   38.24    1.33
   6   1  -1   17.93    0.60
   6   1  -1   17.53    0.58
   6   1  -1   17.20    0.64
   6   1  -1   18.12    0.63
  -6  -1   1   16.34    0.65
  -6  -1   1   16.87    0.64
  -6  -1   1   17.24    0.60
  -6  -1   1   17.35    0.65
   5   1  -1    6.83    0.26
   5   1  -1    6.81    0.26
   5   1  -1    7.05    0.31
   5   1  -1    7.43    0.33
  -5  -1   1    7.11    0.31
  -5  -1   1    6.58    0.32
  -5  -1   1    6.84    0.32
  -5  -1   1    6.54    0.27
   4   1  -1  117.81    3.67
   4   1  -1  118.20    3.70
   4   1  -1  117.26    3.70
  -4  -1   1  116.34    3.70
  -4  -1   1  115.72    3.68
  -4  -1   1  120.71    3.70
  -4  -1   1  116.14    3.71
   3   1  -1   34.16    1.06
   3   1  -1   34.04    1.09
   3   1  -1   33.25    1.09
  -3  -1   1   35.08    1.09
  -3  -1   1   31.05    1.15
  -3  -1   1   32.43    1.07
   2   1  -1   47.94    1.53
   2   1  -1   48.55    1.53
   2   1  -1   49.15    1.51
  -2  -1   1   47.69    1.53
  -2  -1   1   47.27    1.51
  -2  -1   1   47.35    1.52
  -2  -1   1   47.24    1.54
  -2  -1   1   50.01    1.53
   1   1  -1   87.00    2.72
   1   1  -1   88.71    2.75
   1   1  -1   90.17    2.74
   1   1  -1   86.92    2.72
   1   1  -1   87.36    2.74
  -1  -1   1   87.01    2.75
  -1  -1   1   85.30    2.73
  -1  -1   1   86.28    2.74
   0  -1   1  255.44    8.29
   1  -1   1  519.91   16.53
  -3   1  -1  193.55    6.04
  -3   1  -1  194.43    6.05
   3  -1   1  195.26    6.05
   3  -1   1  191.66    6.04
  -4   1  -1  255.51    7.97
  -4   1  -1  252.60    7.94
  -4   1  -1  263.84    7.98
   4  -1   1  250.79    7.98
  -5   1  -1    1.62    0.15
  -5   1  -1    1.59    0.12
  -5   1  -1    1.43    0.17
  -5   1  -1    1.53    0.11
   5  -1   1    1.40    0.11
   5  -1   1    1.71    0.17
   5  -1   1    1.32    0.12
   5  -1   1    1.57    0.14
  -6   1  -1    0.90    0.13
  -6   1  -1    1.07    0.17
  -6   1  -1    1.06    0.11
  -6   1  -1    1.15    0.11
   6  -1   1    1.12    0.11
   6  -1   1    1.09    0.12
   6  -1   1    1.06    0.12
   6  -1   1    1.24    0.18
  -7   1  -1    0.14    0.07
  -7   1  -1    0.30    0.15
  -7   1  -1    0.14    0.07
   7  -1   1    0.33    0.07
   7  -1   1    0.24    0.12
   7  -1   1    0.21    0.09
   7  -1   1    0.20    0.10
   7  -1   1    0.01    0.12
  -8   1  -1   29.72    1.04
  -8   1  -1   25.97    0.97
  -8   1  -1   26.95    0.94
  -8   1  -1   27.49    0.92
   8  -1   1   28.58    1.00
   8  -1   1   27.56    0.92
   8  -1   1   28.21    0.97
   8  -1   1   27.83    0.94
   8  -1   1   27.48    1.01
  -9   1  -1   17.03    0.73
   9  -1   1   16.60    0.59
   9  -1   1   16.71    0.70
   9  -1   1   17.50    0.72
   9  -1   1   17.16    0.66
   9  -1   1   15.83    0.62
 -10   1  -1    2.74    0.33
  10  -1   1    3.44    0.29
  10  -1   1    2.63    0.26
  10  -1   1    2.90    0.31
  10  -1   1    3.00    0.32
  10  -1   1    3.14    0.20
 -11   1  -1    8.92    0.56
  11  -1   1    7.80    0.35
  11  -1   1    8.49    0.45
  11  -1   1    7.80    0.52
  11  -1   1    8.55    0.51
  11  -1   1    7.65    0.41
 -12   1  -1   -0.12    0.27
  12  -1   1    0.17    0.25
  12  -1   1    0.26    0.24
  12  -1   1   -0.27    0.17
 -13   1  -1    2.14    0.39
  13  -1   1    2.68    0.32
  13  -1   1    1.88    0.36
  13  -1   1    2.76    0.39
  13   0  -1    3.31    0.42
  13   0  -1    3.55    0.41
  13   0  -1    4.34    0.40
 -13   0   1    2.94    0.42
  12   0  -1    0.69    0.27
  12   0  -1    0.72    0.27
  12   0  -1    0.73    0.22
 -12   0   1    0.78    0.36
 -12   0   1    1.19    0.31
  11   0  -1   62.61    2.11
  11   0  -1   61.85    2.12
  11   0  -1   59.39    1.97
  11   0  -1   61.92    2.05
 -11   0   1   61.62    2.14
 -11   0   1   61.28    2.11
  10   0  -1   21.65    0.81
  10   0  -1   21.34    0.83
  10   0  -1   21.70    0.75
 -10   0   1   22.70    0.90
   9   0  -1    6.59    0.40
   9   0  -1    7.13    0.35
   9   0  -1    6.67    0.41
   9   0  -1    6.75    0.30
  -9   0   1    6.94    0.38
  -9   0   1    6.91    0.47
   8   0  -1   10.33    0.48
   8   0  -1   10.09    0.42
   8   0  -1    9.98    0.44
   8   0  -1   10.21    0.39
  -8   0   1    9.83    0.42
  -8   0   1   10.56    0.51
   7   0  -1   46.93    1.51
   7   0  -1   44.89    1.47
   7   0  -1   46.60    1.49
   7   0  -1   46.47    1.54
  -7   0   1   44.95    1.49
  -7   0   1   43.71    1.53
  -7   0   1   47.47    1.53
   6   0  -1   66.87    2.15
   6   0  -1   66.58    2.10
   6   0  -1   68.36    2.12
   6   0  -1   67.74    2.13
  -6   0   1   65.35    2.12
  -6   0   1   63.70    2.14
   5   0  -1   19.19    0.64
   5   0  -1   19.42    0.68
   5   0  -1   19.72    0.67
   5   0  -1   19.15    0.65
  -5   0   1   20.27    0.68
  -5   0   1   18.66    0.68
   4   0  -1   14.32    0.52
   4   0  -1   14.74    0.49
   4   0  -1   15.02    0.51
   4   0  -1   14.51    0.49
  -4   0   1   14.45    0.52
  -4   0   1   15.09    0.51
  -4   0   1   13.51    0.53
   3   0  -1   22.30    0.71
   3   0  -1   21.39    0.71
   3   0  -1   21.87    0.69
   3   0  -1   20.82    0.69
   3   0  -1   21.70    0.69
  -3   0   1   20.77    0.72
  -3   0   1   21.24    0.70
  -3   0   1   21.44    0.71
   2   0  -1   55.86    1.74
   2   0  -1   55.35    1.74
   2   0  -1   54.31    1.75
   2   0  -1   56.59    1.76
  -2   0   1   54.97    1.76
  -2   0   1   57.51    1.75
  -2   0   1   55.79    1.75
  -2   0   1   55.03    1.76
  -1   0  -1    0.04    0.01
  -1   0  -1   -0.01    0.01
  -1   0  -1    0.01    0.01
  -1   0  -1    0.00    0.01
  -1   0  -1    0.02    0.02
  -2   0  -1    2.21    0.10
  -2   0  -1    2.35    0.11
  -2   0  -1    2.52    0.13
  -2   0  -1    2.43    0.15
   2   0   1    2.25    0.12
   2   0   1    2.44    0.14
   2   0   1    2.36    0.10
   2   0   1    2.29    0.14
   2   0   1    2.44    0.10
  -3   0  -1  364.75   11.86
  -3   0  -1  360.17   12.81
   3   0   1  373.60   11.85
  -4   0  -1   23.92    0.77
  -4   0  -1   24.98    0.78
  -4   0  -1   23.25    0.80
   4   0   1   24.15    0.77
   4   0   1   23.76    0.81
   4   0   1   24.37    0.78
   4   0   1   24.22    0.79
  -5   0  -1   83.30    2.62
  -5   0  -1   81.85    2.66
  -5   0  -1   82.98    2.63
   5   0   1   82.07    2.62
   5   0   1   83.90    2.67
   5   0   1   86.86    2.65
   5   0   1   85.41    2.64
  -6   0  -1   34.19    1.11
  -6   0  -1   34.90    1.13
  -6   0  -1   33.04    1.16
   6   0   1   35.48    1.11
   6   0   1   34.37    1.21
   6   0   1   35.52    1.13
   6   0   1   35.66    1.15
  -7   0  -1    0.24    0.14
  -7   0  -1    0.45    0.09
   7   0   1    0.32    0.13
   7   0   1    0.28    0.09
   7   0   1    0.21    0.13
   7   0   1    0.40    0.07
  -8   0  -1   27.55    1.01
  -8   0  -1   26.01    0.97
  -8   0  -1   27.84    0.93
   8   0   1   27.30    0.90
   8   0   1   27.88    0.96
   8   0   1   28.14    0.99
   8   0   1   27.93    0.94
   8   0   1   27.59    1.00
  -9   0  -1   13.16    0.51
  -9   0  -1   13.80    0.63
   9   0   1   13.59    0.53
   9   0   1   13.31    0.55
   9   0   1   13.10    0.60
   9   0   1   13.58    0.48
   9   0   1   13.40    0.60
 -10   0  -1   32.00    1.21
  10   0   1   32.20    1.13
  10   0   1   31.03    1.11
  10   0   1   32.49    1.19
  10   0   1   31.26    1.18
  11   0   1   20.56    0.89
  11   0   1   20.49    0.81
  11   0   1   21.40    0.89
 -12   0  -1    0.28    0.28
  12   0   1    0.04    0.25
  12   0   1   -0.26    0.19
  12   0   1    0.17    0.24
  12   0   1   -0.20    0.17
 -13   0  -1    8.68    0.66
  13   0   1    8.99    0.55
  13   0   1    8.78    0.62
  13   0   1    9.95    0.64
  13  -1  -1    5.23    0.53
  13  -1  -1    5.50    0.45
  13  -1  -1    6.19    0.52
 -13   1   1    6.54    0.59
  12  -1  -1    2.05    0.30
  12  -1  -1    1.79    0.25
  12  -1  -1    1.59    0.16
  12  -1  -1    1.87    0.34
 -12   1   1    1.60    0.34
  11  -1  -1    4.05    0.36
  11  -1  -1    3.37    0.36
  11  -1  -1    3.42    0.34
 -11   1   1    2.73    0.36
  10  -1  -1    6.14    0.29
  10  -1  -1    5.82    0.34
  10  -1  -1    5.63    0.36
  10  -1  -1    6.00    0.50
 -10   1   1    6.02    0.52
   9  -1  -1    0.15    0.10
   9  -1  -1    0.03    0.17
   9  -1  -1    0.07    0.14
   9  -1  -1   -0.03    0.12
  -9   1   1   -0.22    0.24
  -9   1   1    0.30    0.19
   8  -1  -1    0.76    0.15
   8  -1  -1    0.43    0.17
   8  -1  -1    0.88    0.12
   8  -1  -1    1.00    0.14
  -8   1   1    0.29    0.22
  -8   1   1    0.83    0.13
  -8   1   1    0.69    0.19
   7  -1  -1    1.26    0.15
   7  -1  -1    1.39    0.14
   7  -1  -1    1.67    0.16
   7  -1  -1    1.65    0.20
  -7   1   1    0.99    0.20
  -7   1   1    1.44    0.17
  -7   1   1    1.41    0.14
   6  -1  -1  159.32    4.99
   6  -1  -1  161.58    5.04
   6  -1  -1  158.93    4.99
   6  -1  -1  158.77    5.02
   6  -1  -1  163.88    5.01
  -6   1   1  160.92    5.00
  -6   1   1  158.24    5.02
  -6   1   1  155.78    5.02
   5  -1  -1   99.05    3.20
   5  -1  -1   99.62    3.19
   5  -1  -1  104.43    3.18
   5  -1  -1  101.28    3.17
   5  -1  -1  101.01    3.17
  -5   1   1  101.23    3.18
  -5   1   1  100.76    3.20
  -5   1   1  100.62    3.20
   4  -1  -1    6.82    0.29
   4  -1  -1    7.33    0.27
   4  -1  -1    7.45    0.28
   4  -1  -1    7.50    0.27
   4  -1  -1    6.84    0.30
  -4   1   1    7.71    0.28
  -4   1   1    7.52    0.27
  -4   1   1    6.80    0.29
  -4   1   1    7.25    0.32
   3  -1  -1   10.35    0.42
   3  -1  -1   12.58    0.42
   3  -1  -1   12.12    0.40
   3  -1  -1   12.22    0.40
  -3   1   1   11.99    0.43
  -3   1   1   11.73    0.41
  -3   1   1   12.09    0.40
  -3   1   1   11.83    0.40
   2  -1  -1  358.26   11.18
  -2   1   1  363.06   11.20
  -2   1   1  318.17   11.23
   1  -1  -1   50.02    1.51
   1  -1  -1   47.24    1.50
   1  -1  -1   46.43    1.50
  -1   1   1   49.23    1.50
  -1   1   1   50.97    1.50
  -1   1   1   43.53    1.51
  -1  -1  -1    1.46    0.10
   1   1   1    1.46    0.07
  -2  -1  -1  180.67    7.15
  -2  -1  -1  211.64    6.26
   2   1   1  182.69    7.21
  -3  -1  -1    0.48    0.07
  -3  -1  -1    0.30    0.05
  -3  -1  -1    0.20    0.04
   3   1   1    0.23    0.07
   3   1   1    0.24    0.05
   3   1   1    0.27    0.06
   3   1   1    0.24    0.07
  -4  -1  -1    0.93    0.08
  -4  -1  -1    1.11    0.11
  -4  -1  -1    1.10    0.10
   4   1   1    0.96    0.08
   4   1   1    1.07    0.10
   4   1   1    0.94    0.11
  -5  -1  -1    1.53    0.15
  -5  -1  -1    1.52    0.10
  -5  -1  -1    1.33    0.13
   5   1   1    1.62    0.14
   5   1   1    1.74    0.16
   5   1   1    1.36    0.12
  -6  -1  -1  135.25    4.16
  -6  -1  -1  123.78    4.18
  -6  -1  -1  131.37    4.19
   6   1   1  136.69    4.17
   6   1   1  137.20    4.18
  -7  -1  -1   13.52    0.50
   7   1   1   14.58    0.57
   7   1   1   13.70    0.52
   7   1   1   15.07    0.57
  -8  -1  -1   48.88    1.72
  -8  -1  -1   49.66    1.71
  -8  -1  -1   51.41    1.66
   8   1   1   51.99    1.69
   8   1   1   52.30    1.73
   8   1   1   52.79    1.73
   8   1   1   52.29    1.68
  -9  -1  -1   10.71    0.44
   9   1   1   10.58    0.47
   9   1   1   11.03    0.48
   9   1   1   11.13    0.53
   9   1   1   11.60    0.54
 -10  -1  -1    9.15    0.54
  10   1   1    8.90    0.44
  10   1   1    9.63    0.52
  10   1   1    9.03    0.46
  10   1   1    9.38    0.51
 -11  -1  -1    4.77    0.45
  11   1   1    5.17    0.44
  11   1   1    4.01    0.39
  11   1   1    3.83    0.35
  11   1   1    4.45    0.34
 -12  -1  -1   19.56    0.91
  12   1   1   18.31    0.79
  12   1   1   19.16    0.88
  12   1   1   20.40    0.88
 -13  -1  -1    2.77    0.43
  13   1   1    3.48    0.41
  13   1   1    2.75    0.32
  13   1   1    2.97    0.41
  13  -2  -1   10.40    0.58
  13  -2  -1   10.48    0.67
  13  -2  -1   10.17    0.64
  13  -2  -1    9.59    0.44
 -13   2   1   11.07    0.70
  12  -2  -1    1.82    0.26
  12  -2  -1    2.25    0.31
  12  -2  -1    1.82    0.18
  12  -2  -1    1.57    0.31
 -12   2   1    2.08    0.35
  11  -2  -1    1.02    0.15
  11  -2  -1    0.86    0.19
  11  -2  -1    0.99    0.27
  11  -2  -1    0.96    0.24
 -11   2   1    0.82    0.27
  10  -2  -1    0.19    0.16
  10  -2  -1    0.59    0.17
  10  -2  -1    0.30    0.21
  10  -2  -1    0.58    0.13
 -10   2   1    0.78    0.24
   9  -2  -1    5.22    0.40
   9  -2  -1    4.83    0.32
   9  -2  -1    5.21    0.31
   9  -2  -1    4.12    0.37
  -9   2   1    5.31    0.46
  -9   2   1    4.57    0.39
   8  -2  -1   17.17    0.63
   8  -2  -1   17.03    0.60
   8  -2  -1   15.37    0.66
   8  -2  -1   16.80    0.64
   8  -2  -1   17.32    0.69
  -8   2   1   18.02    0.70
  -8   2   1   15.99    0.70
  -8   2   1   16.36    0.61
   7  -2  -1    0.51    0.11
   7  -2  -1    0.18    0.12
   7  -2  -1    0.29    0.09
   7  -2  -1    0.62    0.16
  -7   2   1    0.38    0.12
  -7   2   1    0.44    0.18
  -7   2   1    0.31    0.09
  -7   2   1    0.29    0.19
   6  -2  -1   18.20    0.61
   6  -2  -1   17.41    0.60
   6  -2  -1   15.32    0.63
   6  -2  -1   17.05    0.64
  -6   2   1   16.84    0.62
  -6   2   1   17.64    0.60
  -6   2   1   16.68    0.66
  -6   2   1   17.99    0.65
   5  -2  -1  109.60    3.50
   5  -2  -1  112.40    3.47
   5  -2  -1  112.31    3.48
  -5   2   1  108.39    3.49
  -5   2   1  108.25    3.50
  -5   2   1  112.61    3.50
  -5   2   1  112.50    3.48
  -5   2   1  108.58    3.47
   4  -2  -1   97.42    3.05
   4  -2  -1   97.06    3.07
   4  -2  -1   93.75    3.05
   4  -2  -1   97.53    3.05
  -4   2   1  102.59    3.07
  -4   2   1   99.31    3.07
  -4   2   1   95.86    3.05
  -4   2   1   94.00    3.06
  -4   2   1   95.96    3.08
   3  -2  -1  167.79    5.37
   3  -2  -1  172.04    5.38
   3  -2  -1  174.16    5.37
  -3   2   1  169.60    5.37
  -3   2   1  176.27    5.37
  -3   2   1  174.24    5.38
  -3   2   1  174.05    5.39
  -3   2   1  169.44    5.37
   2  -2  -1  557.14   17.75
  -2   2   1  555.21   17.80
   1  -2  -1   17.12    0.62
   1  -2  -1   17.19    0.57
   1  -2  -1   18.31    0.57
   1  -2  -1   17.27    0.57
   1  -2  -1   17.59    0.56
   1  -2  -1   18.05    0.62
  -1   2   1   17.55    0.62
  -1   2   1   16.54    0.64
  -1   2   1   17.92    0.56
  -1   2   1   17.53    0.57
  -1   2   1   17.10    0.59
  -1   2   1   17.53    0.57
   0  -2  -1  336.70   10.79
  -1  -2  -1   24.31    0.86
  -1  -2  -1   24.65    0.81
  -1  -2  -1   25.95    0.78
  -1  -2  -1   24.37    0.78
  -1  -2  -1   23.88    0.83
   1   2   1   24.52    0.81
   1   2   1   25.17    0.80
   1   2   1   23.56    0.83
   1   2   1   24.95    0.79
   1   2   1   25.18    0.78
   1   2   1   25.32    0.86
  -2  -2  -1  538.65   16.65
  -2  -2  -1  535.53   17.61
   2   2   1  497.99   17.75
   2   2   1  529.50   16.68
  -3  -2  -1  136.35    4.37
  -3  -2  -1  137.92    4.36
  -3  -2  -1  141.98    4.36
  -3  -2  -1  140.91    4.33
   3   2   1  138.71    4.37
   3   2   1  140.09    4.36
   3   2   1  134.45    4.38
   3   2   1  142.58    4.34
   3   2   1  142.68    4.36
  -4  -2  -1   12.27    0.42
  -4  -2  -1   11.64    0.39
  -4  -2  -1   11.40    0.43
  -4  -2  -1   11.61    0.45
   4   2   1   11.58    0.43
   4   2   1   11.94    0.40
   4   2   1   11.70    0.44
  -5  -2  -1   93.37    2.92
  -5  -2  -1   97.49    2.95
  -5  -2  -1   92.14    2.96
  -5  -2  -1   90.84    2.97
   5   2   1   93.50    2.96
   5   2   1   91.88    2.97
   5   2   1   94.12    2.93
  -6  -2  -1   54.78    1.86
  -6  -2  -1   56.42    1.80
  -6  -2  -1   57.12    1.84
  -6  -2  -1   56.09    1.84
   6   2   1   57.14    1.86
   6   2   1   57.37    1.86
   6   2   1   58.15    1.81
  -7  -2  -1    0.13    0.11
  -7  -2  -1    0.47    0.15
  -7  -2  -1    0.32    0.12
  -7  -2  -1    0.08    0.07
   7   2   1   -0.08    0.09
   7   2   1    0.31    0.13
   7   2   1    0.17    0.11
   7   2   1   -0.05    0.13
  -8  -2  -1   27.22    0.92
  -8  -2  -1   25.02    0.97
   8   2   1   28.61    0.99
   8   2   1   28.37    0.99
   8   2   1   27.18    0.97
   9   2   1    0.10    0.14
   9   2   1    0.51    0.17
   9   2   1    0.46    0.19
   9   2   1    0.64    0.21
 -10  -2  -1    0.39    0.13
  10   2   1    0.59    0.21
  10   2   1    0.39    0.18
  10   2   1    0.36    0.21
  10   2   1    0.52    0.17
 -11  -2  -1   39.31    1.40
  11   2   1   39.45    1.37
  11   2   1   35.97    1.41
  11   2   1   41.32    1.45
  11   2   1   42.08    1.47
 -12  -2  -1    4.53    0.51
 -12  -2  -1    5.40    0.52
  12   2   1    5.86    0.51
  12   2   1    5.56    0.48
  12   2   1    4.32    0.38
 -13  -2  -1    0.28    0.30
  13   2   1    0.36    0.29
  13   2   1    0.03    0.23
  13   2   1    0.39    0.29
  13  -3  -1    4.77    0.49
  13  -3  -1    5.67    0.54
  13  -3  -1    4.46    0.44
  13  -3  -1    4.50    0.32
 -13   3   1    5.66    0.58
  12  -3  -1    1.10    0.31
  12  -3  -1    1.89    0.20
  12  -3  -1    1.89    0.33
  12  -3  -1    1.09    0.25
 -12   3   1    1.90    0.34
  11  -3  -1    3.43    0.27
  11  -3  -1    3.94    0.28
  11  -3  -1    3.24    0.32
  11  -3  -1    2.92    0.33
  11  -3  -1    3.29    0.37
 -11   3   1    3.17    0.36
  10  -3  -1    5.54    0.31
  10  -3  -1    5.57    0.36
  10  -3  -1    5.54    0.51
  10  -3  -1    5.27    0.34
  10  -3  -1    5.94    0.36
 -10   3   1    5.89    0.45
   9  -3  -1    1.78    0.26
   9  -3  -1    1.84    0.28
   9  -3  -1    2.02    0.18
   9  -3  -1    1.69    0.21
   9  -3  -1    2.00    0.21
  -9   3   1    1.77    0.17
  -9   3   1    1.89    0.27
   8  -3  -1  120.83    3.85
   8  -3  -1  121.38    3.92
   8  -3  -1  114.85    3.88
   8  -3  -1  124.81    3.88
  -8   3   1  125.91    3.92
  -8   3   1  123.29    3.85
   7  -3  -1   59.97    1.88
   7  -3  -1   49.38    1.88
   7  -3  -1   58.89    1.87
   7  -3  -1   60.75    1.93
  -7   3   1   57.77    1.86
  -7   3   1   59.47    1.87
  -7   3   1   56.11    2.00
  -7   3   1   60.15    1.93
  -7   3   1   57.33    1.89
   6  -3  -1    4.13    0.27
   6  -3  -1    4.39    0.22
   6  -3  -1    4.54    0.23
  -6   3   1    3.99    0.22
  -6   3   1    4.67    0.24
  -6   3   1    4.03    0.34
  -6   3   1    4.28    0.28
  -6   3   1    4.59    0.22
   5  -3  -1    2.23    0.20
   5  -3  -1    1.79    0.19
   5  -3  -1    2.09    0.15
   5  -3  -1    2.14    0.15
  -5   3   1    1.90    0.14
  -5   3   1    1.98    0.15
  -5   3   1    2.17    0.24
  -5   3   1    2.28    0.20
  -5   3   1    2.06    0.16
   4  -3  -1   50.10    1.58
   4  -3  -1   48.39    1.60
   4  -3  -1   47.22    1.60
  -4   3   1   50.93    1.58
  -4   3   1   48.93    1.59
  -4   3   1   48.96    1.60
  -4   3   1   50.38    1.58
   3  -3  -1  218.12    6.72
   3  -3  -1  210.66    6.73
   3  -3  -1  211.94    6.71
  -3   3   1  217.88    6.71
  -3   3   1  217.34    6.71
  -3   3   1  217.40    6.75
  -3   3   1  214.45    6.72
   2  -3  -1   48.84    1.57
   2  -3  -1   49.68    1.64
   2  -3  -1   50.83    1.56
   2  -3  -1   48.70    1.58
   2  -3  -1   49.01    1.61
   2  -3  -1   50.40    1.57
  -2   3   1   48.14    1.64
  -2   3   1   48.87    1.58
  -2   3   1   49.09    1.62
  -2   3   1   49.50    1.57
  -2   3   1   50.15    1.60
  -2   3   1   48.89    1.57
  -2   3   1   49.76    1.56
   1  -3  -1  951.93   30.29
  -1   3   1  965.03   30.34
   0  -3  -1   26.34    0.95
   0  -3  -1   27.91    0.87
   0  -3  -1   28.17    0.86
   0  -3  -1   26.65    0.90
   0  -3  -1   26.09    0.89
   0  -3  -1   27.49    0.93
   0   3   1   25.98    0.95
   0   3   1   27.87    0.89
   0   3   1   27.62    0.87
   0   3   1   26.01    0.93
   0   3   1   26.69    0.91
   0   3   1   27.91    0.85
  -1  -3  -1    8.79    0.42
  -1  -3  -1    9.37    0.31
  -1  -3  -1    8.77    0.36
  -1  -3  -1    8.78    0.37
  -1  -3  -1    9.37    0.35
   1   3   1    8.88    0.41
   1   3   1    9.26    0.31
   1   3   1    9.08    0.36
   1   3   1    8.52    0.37
  -2  -3  -1   16.45    0.59
  -2  -3  -1   15.58    0.59
  -2  -3  -1   15.66    0.64
  -2  -3  -1   16.99    0.54
   2   3   1   17.03    0.55
   2   3   1   17.34    0.56
   2   3   1   16.48    0.59
   2   3   1   17.14    0.54
   2   3   1   16.25    0.61
  -3  -3  -1   10.13    0.33
  -3  -3  -1    9.56    0.40
  -3  -3  -1   10.02    0.33
  -3  -3  -1   10.46    0.40
  -3  -3  -1   10.45    0.38
   3   3   1    9.59    0.41
   3   3   1   10.14    0.37
   3   3   1    9.84    0.33
   3   3   1   10.34    0.37
   3   3   1   10.20    0.40
  -4  -3  -1    1.48    0.16
  -4  -3  -1    1.32    0.09
  -4  -3  -1    1.46    0.17
  -4  -3  -1    1.26    0.13
   4   3   1    1.35    0.15
   4   3   1    1.22    0.09
   4   3   1    1.58    0.14
   4   3   1    1.28    0.15
   4   3   1    1.38    0.13
  -5  -3  -1   62.07    2.02
  -5  -3  -1   66.33    2.06
  -5  -3  -1   62.94    2.09
  -5  -3  -1   62.06    2.06
   5   3   1   64.46    2.02
   5   3   1   65.20    2.06
   5   3   1   65.22    2.06
  -6  -3  -1   15.41    0.56
  -6  -3  -1   14.82    0.56
  -6  -3  -1   14.41    0.51
  -6  -3  -1   14.23    0.59
   6   3   1   14.60    0.59
   6   3   1   15.13    0.56
   6   3   1   14.96    0.51
  -7  -3  -1   31.28    1.10
  -7  -3  -1   32.68    1.10
  -7  -3  -1   30.66    1.13
  -7  -3  -1   31.68    1.04
   7   3   1   30.81    1.12
   7   3   1   31.92    1.10
   7   3   1   32.52    1.05
   7   3   1   33.07    1.11
  -8  -3  -1    2.23    0.18
  -8  -3  -1    2.25    0.28
   8   3   1    2.35    0.24
   8   3   1    2.45    0.20
   8   3   1    2.26    0.27
   8   3   1    2.22    0.24
  -9  -3  -1    6.39    0.40
  -9  -3  -1    5.83    0.30
   9   3   1    6.33    0.32
   9   3   1    6.01    0.41
   9   3   1    6.59    0.39
 -10  -3  -1    1.75    0.19
 -10  -3  -1    1.30    0.24
  10   3   1    1.93    0.29
  10   3   1    2.30    0.47
  10   3   1    1.64    0.25
  10   3   1    1.89    0.21
  11   3   1   19.11    0.74
  11   3   1   18.30    0.85
  11   3   1   19.32    0.82
 -12  -3  -1   -0.20    0.30
  12   3   1    0.13    0.19
  12   3   1    0.14    0.27
  12   3   1    0.12    0.25
 -13  -3  -1    0.69    0.35
 -13  -3  -1    0.10    0.29
  13   3   1    0.50    0.32
  13   3   1    0.58    0.30
  13   3   1    0.18    0.42
  13  -4  -1    3.57    0.45
  13  -4  -1    2.76    0.39
  13  -4  -1    3.76    0.32
  13  -4  -1    3.20    0.35
 -13   4   1    2.87    0.43
  12  -4  -1    0.57    0.17
  12  -4  -1   -0.22    0.20
  12  -4  -1    0.52    0.25
  12  -4  -1    0.35    0.28
 -12   4   1    0.36    0.29
  11  -4  -1   15.57    0.79
  11  -4  -1   16.82    0.66
  11  -4  -1   17.62    0.73
  11  -4  -1   16.50    0.68
  11  -4  -1   17.28    0.76
 -11   4   1   17.71    0.81
  10  -4  -1   10.42    0.68
  10  -4  -1    9.57    0.50
  10  -4  -1   10.35    0.50
  10  -4  -1   10.65    0.46
 -10   4   1    9.64    0.45
 -10   4   1   10.14    0.58
   9  -4  -1   25.41    0.89
   9  -4  -1   25.92    0.99
   9  -4  -1   25.72    0.92
   9  -4  -1   22.32    0.92
  -9   4   1   24.04    0.88
  -9   4   1   26.71    0.98
   8  -4  -1   57.27    1.85
   8  -4  -1   57.13    1.87
   8  -4  -1   56.07    1.92
  -8   4   1   57.58    1.91
  -8   4   1   54.36    1.88
   7  -4  -1    0.88    0.18
   7  -4  -1    0.62    0.13
   7  -4  -1    0.38    0.11
  -7   4   1    0.39    0.11
  -7   4   1    0.21    0.22
  -7   4   1    0.65    0.14
  -7   4   1    0.46    0.19
  -7   4   1    0.46    0.10
   6  -4  -1   60.18    2.03
   6  -4  -1   62.65    2.07
   6  -4  -1   63.55    2.04
   6  -4  -1   62.07    2.03
  -6   4   1   62.29    2.02
  -6   4   1   64.43    2.09
  -6   4   1   62.08    2.06
  -6   4   1   67.36    2.13
  -6   4   1   62.27    2.04
   5  -4  -1   50.63    1.64
   5  -4  -1   46.40    1.62
   5  -4  -1   49.77    1.61
  -5   4   1   50.39    1.64
  -5   4   1   49.39    1.62
  -5   4   1   51.16    1.67
  -5   4   1   49.64    1.60
  -5   4   1   50.07    1.61
   4  -4  -1    3.77    0.20
   4  -4  -1    4.00    0.20
   4  -4  -1    3.78    0.24
  -4   4   1    3.55    0.21
  -4   4   1    3.47    0.30
  -4   4   1    4.10    0.27
  -4   4   1    4.07    0.19
  -4   4   1    3.89    0.20
  -4   4   1    3.69    0.24
   3  -4  -1   43.67    1.46
   3  -4  -1   46.95    1.43
   3  -4  -1   43.88    1.49
   3  -4  -1   41.99    1.44
   3  -4  -1   45.05    1.53
   3  -4  -1   45.66    1.44
  -3   4   1   43.94    1.48
  -3   4   1   46.62    1.59
  -3   4   1   45.26    1.44
  -3   4   1   43.93    1.44
  -3   4   1   44.21    1.45
  -3   4   1   44.10    1.54
   2  -4  -1  307.54    9.59
   2  -4  -1  311.66    9.67
   2  -4  -1  297.39    9.54
   2  -4  -1  300.33    9.55
   2  -4  -1  311.69    9.54
  -2   4   1  309.02    9.53
  -2   4   1  312.04    9.59
  -2   4   1  302.08    9.61
   1  -4  -1  106.57    3.41
   1  -4  -1  108.32    3.39
   1  -4  -1  103.45    3.34
   1  -4  -1  103.17    3.39
   1  -4  -1  104.45    3.40
   1  -4  -1  109.43    3.32
  -1   4   1  105.43    3.41
  -1   4   1  105.35    3.34
  -1   4   1  109.34    3.35
  -1   4   1  107.61    3.33
  -1   4   1  107.17    3.37
  -1   4   1  103.37    3.46
   0  -4  -1  215.37    6.86
   0  -4  -1  221.88    6.92
   0  -4  -1  219.82    6.88
   0  -4  -1  213.29    6.91
   0   4   1  218.98    6.92
   0   4   1  223.67    6.88
   0   4   1  224.37    6.86
  -1  -4  -1  194.96    6.06
  -1  -4  -1  187.97    5.93
  -1  -4  -1  188.64    5.97
   1   4   1  176.84    5.97
   1   4   1  192.38    5.93
   1   4   1  195.45    5.99
   1   4   1  188.93    5.94
  -2  -4  -1    0.19    0.16
  -2  -4  -1    0.19    0.11
  -2  -4  -1    0.14    0.10
  -2  -4  -1    0.18    0.05
  -2  -4  -1    0.11    0.11
   2   4   1    0.12    0.11
   2   4   1    0.18    0.05
   2   4   1    0.27    0.08
   2   4   1    0.20    0.07
   2   4   1    0.15    0.11
  -3  -4  -1  144.38    4.72
  -3  -4  -1  153.28    4.65
  -3  -4  -1  149.62    4.79
  -3  -4  -1  149.46    4.72
  -3  -4  -1  147.38    4.72
   3   4   1  150.47    4.67
   3   4   1  152.26    4.71
   3   4   1  149.61    4.65
   3   4   1  143.80    4.75
   3   4   1  153.19    4.68
  -4  -4  -1    1.30    0.15
  -4  -4  -1    1.39    0.18
  -4  -4  -1    0.98    0.14
   4   4   1    1.42    0.15
   4   4   1    1.35    0.18
   4   4   1    1.11    0.15
   4   4   1    1.60    0.14
   4   4   1    1.25    0.09
  -5  -4  -1   20.78    0.75
  -5  -4  -1   20.13    0.69
  -5  -4  -1   20.38    0.78
  -5  -4  -1   21.66    0.75
   5   4   1   22.49    0.74
   5   4   1   21.06    0.68
   5   4   1   20.38    0.79
   5   4   1   22.09    0.74
   5   4   1   20.93    0.76
  -6  -4  -1  109.00    3.56
  -6  -4  -1  108.72    3.52
  -6  -4  -1  116.96    3.52
  -6  -4  -1  107.48    3.46
   6   4   1  113.39    3.51
   6   4   1  113.18    3.46
   6   4   1  103.52    3.56
  -7  -4  -1   24.29    0.98
  -7  -4  -1   25.16    0.94
  -7  -4  -1   28.48    0.94
  -7  -4  -1   25.60    0.87
   7   4   1   27.23    0.93
   7   4   1   26.68    0.94
   7   4   1   26.54    0.87
   7   4   1   24.84    0.98
  -8  -4  -1   -0.23    0.14
  -8  -4  -1    0.02    0.10
   8   4   1    0.05    0.15
   8   4   1    0.00    0.18
   8   4   1    0.02    0.10
   8   4   1   -0.16    0.15
  -9  -4  -1    3.97    0.35
  -9  -4  -1    3.38    0.24
   9   4   1    3.77    0.37
   9   4   1    4.35    0.36
   9   4   1    3.58    0.33
   9   4   1    3.47    0.37
 -10  -4  -1    0.46    0.22
 -10  -4  -1    0.07    0.15
  10   4   1    0.20    0.14
  10   4   1    0.55    0.23
  10   4   1    0.94    0.23
 -11  -4  -1   13.22    0.68
 -11  -4  -1   12.97    0.57
  11   4   1   14.63    0.72
  11   4   1   14.84    0.68
  11   4   1   14.42    0.59
  12   4   1    2.70    0.35
  12   4   1    2.47    0.39
  12   4   1    2.76    0.28
  12  -5  -1    1.96    0.28
  12  -5  -1    2.28    0.38
  12  -5  -1    2.21    0.23
  12  -5  -1    1.67    0.31
 -12   5   1    2.35    0.38
  11  -5  -1    4.08    0.36
  11  -5  -1    5.08    0.38
  11  -5  -1    4.06    0.42
  11  -5  -1    4.05    0.32
  11  -5  -1    4.18    0.43
 -11   5   1    4.75    0.48
  10  -5  -1    6.47    0.50
  10  -5  -1    6.61    0.37
  10  -5  -1    7.14    0.42
  10  -5  -1    6.34    0.48
  10  -5  -1    5.44    0.50
 -10   5   1    7.34    0.50
   9  -5  -1   22.31    0.90
   9  -5  -1   22.18    0.80
   9  -5  -1   20.97    0.82
  -9   5   1   21.20    0.88
   8  -5  -1    8.03    0.46
   8  -5  -1    8.18    0.40
   8  -5  -1    8.29    0.38
  -8   5   1    7.53    0.37
  -8   5   1    7.96    0.47
   7  -5  -1    5.08    0.30
   7  -5  -1    5.64    0.34
   7  -5  -1    4.64    0.36
   7  -5  -1    5.22    0.30
  -7   5   1    5.69    0.43
  -7   5   1    4.83    0.29
  -7   5   1    5.44    0.29
  -7   5   1    5.47    0.42
   6  -5  -1   43.37    1.57
   6  -5  -1   43.66    1.49
   6  -5  -1   44.22    1.44
   6  -5  -1   43.62    1.44
  -6   5   1   44.25    1.51
  -6   5   1   42.26    1.44
  -6   5   1   43.15    1.44
  -6   5   1   43.31    1.50
  -6   5   1   43.50    1.43
  -6   5   1   43.69    1.48
   5  -5  -1   81.90    2.51
   5  -5  -1   73.05    2.42
   5  -5  -1   73.85    2.53
   5  -5  -1   74.84    2.46
   5  -5  -1   75.43    2.42
   5  -5  -1   76.08    2.42
  -5   5   1   74.02    2.42
  -5   5   1   75.45    2.41
  -5   5   1   74.54    2.55
  -5   5   1   75.47    2.48
  -5   5   1   75.80    2.48
  -5   5   1   75.13    2.42
  -5   5   1   76.73    2.45
   4  -5  -1  119.88    3.71
   4  -5  -1  117.60    3.82
   4  -5  -1  118.00    3.71
   4  -5  -1  115.11    3.71
   4  -5  -1  113.56    3.75
   4  -5  -1  117.87    3.74
  -4   5   1  115.21    3.71
  -4   5   1  117.51    3.77
  -4   5   1  118.41    3.73
  -4   5   1  115.06    3.71
  -4   5   1  119.58    3.69
  -4   5   1  118.28    3.76
  -4   5   1  120.96    3.83
   3  -5  -1   17.67    0.61
   3  -5  -1   16.19    0.64
   3  -5  -1   16.90    0.71
   3  -5  -1   18.23    0.60
   3  -5  -1   17.21    0.63
   3  -5  -1   16.52    0.69
  -3   5   1   16.55    0.60
  -3   5   1   16.94    0.66
  -3   5   1   16.97    0.63
  -3   5   1   17.39    0.58
  -3   5   1   17.30    0.75
  -3   5   1   17.66    0.61
   2  -5  -1   32.71    1.19
   2  -5  -1   34.30    1.08
   2  -5  -1   33.05    1.17
   2  -5  -1   33.68    1.09
   2  -5  -1   31.68    1.10
   2  -5  -1   32.20    1.12
   2  -5  -1   32.31    1.17
  -2   5   1   32.86    1.19
  -2   5   1   33.49    1.09
  -2   5   1   33.76    1.07
  -2   5   1   32.90    1.11
  -2   5   1   32.70    1.14
  -2   5   1   33.79    1.09
  -2   5   1   33.08    1.21
   1  -5  -1  118.88    3.69
   1  -5  -1  114.86    3.78
   1  -5  -1  117.40    3.78
   1  -5  -1  113.08    3.70
   1  -5  -1  118.88    3.67
   1  -5  -1  115.28    3.76
  -1   5   1  133.02    3.81
  -1   5   1  117.92    3.66
  -1   5   1  112.69    3.83
  -1   5   1  113.69    3.73
  -1   5   1  114.60    3.70
  -1   5   1  117.99    3.69
  -1   5   1  116.24    3.71
   0  -5  -1    6.76    0.36
   0  -5  -1    7.91    0.30
   0  -5  -1    7.18    0.45
   0  -5  -1    7.18    0.39
   0  -5  -1    7.59    0.27
   0   5   1    7.09    0.39
   0   5   1    7.82    0.26
   0   5   1    7.62    0.38
   0   5   1    7.58    0.29
   0   5   1    7.29    0.45
   0   5   1    7.65    0.34
  -1  -5  -1   22.45    0.87
  -1  -5  -1   22.42    0.73
  -1  -5  -1   21.24    0.82
  -1  -5  -1   21.72    0.84
  -1  -5  -1   21.46    0.77
   1   5   1   21.64    0.78
   1   5   1   21.72    0.72
   1   5   1   22.68    0.69
   1   5   1   22.32    0.86
   1   5   1   20.23    0.82
   1   5   1   21.03    0.79
  -2  -5  -1   38.08    1.21
  -2  -5  -1   36.45    1.28
  -2  -5  -1   37.29    1.30
  -2  -5  -1   38.30    1.36
  -2  -5  -1   37.74    1.28
   2   5   1   38.42    1.23
   2   5   1   34.74    1.31
   2   5   1   37.83    1.20
   2   5   1   37.93    1.28
   2   5   1   39.15    1.23
  -3  -5  -1  119.90    3.96
  -3  -5  -1  123.62    3.89
  -3  -5  -1  124.01    3.80
  -3  -5  -1  120.09    3.89
  -3  -5  -1  119.51    3.88
   3   5   1  120.09    3.80
   3   5   1  123.93    3.87
   3   5   1  125.91    3.83
   3   5   1  122.97    3.81
   3   5   1  115.45    3.91
  -4  -5  -1   23.66    0.90
  -4  -5  -1   24.94    0.88
  -4  -5  -1   24.57    0.99
  -4  -5  -1   24.48    0.90
  -4  -5  -1   24.38    0.80
   4   5   1   24.05    0.80
   4   5   1   25.15    0.84
   4   5   1   24.64    0.88
   4   5   1   23.01    0.92
   4   5   1   25.63    0.83
  -5  -5  -1    2.33    0.26
  -5  -5  -1    2.94    0.24
   5   5   1    2.66    0.13
   5   5   1    2.72    0.25
   5   5   1    2.45    0.27
   5   5   1    2.97    0.21
  -6  -5  -1   24.21    0.81
  -6  -5  -1   19.95    0.85
  -6  -5  -1   21.24    0.86
   6   5   1   22.33    0.82
   6   5   1   23.07    0.79
   6   5   1   21.83    0.72
   6   5   1   20.19    0.86
  -7  -5  -1    9.23    0.38
  -7  -5  -1    9.74    0.45
  -7  -5  -1    9.05    0.46
   7   5   1    8.59    0.51
   7   5   1    9.62    0.36
   7   5   1    9.62    0.44
   7   5   1    9.40    0.45
  -8  -5  -1    0.00    0.16
  -8  -5  -1   -0.05    0.12
   8   5   1    0.23    0.20
   8   5   1    0.24    0.17
   8   5   1    0.14    0.10
   8   5   1    0.37    0.16
  -9  -5  -1    1.95    0.19
  -9  -5  -1    2.10    0.26
   9   5   1    2.48    0.30
   9   5   1    2.18    0.19
   9   5   1    2.16    0.26
 -10  -5  -1    3.51    0.39
 -10  -5  -1    3.02    0.26
  10   5   1    3.05    0.31
  10   5   1    3.03    0.26
  10   5   1    3.52    0.40
 -11  -5  -1    1.59    0.21
 -11  -5  -1    1.76    0.30
  11   5   1    1.97    0.30
  11   5   1    1.64    0.20
  11   5   1    1.36    0.31
 -12  -5  -1    0.16    0.26
  12   5   1    0.25    0.17
  12   5   1    0.28    0.29
  12   5   1    0.24    0.23
  12  -6  -1    0.44    0.22
  12  -6  -1    0.85    0.19
  12  -6  -1    0.49    0.29
  12  -6  -1    0.92    0.33
  12  -6  -1    0.68    0.27
 -12   6   1    0.85    0.33
  11  -6  -1   10.56    0.63
  11  -6  -1   10.08    0.49
  11  -6  -1    9.89    0.70
  11  -6  -1   10.12    0.58
  11  -6  -1   10.17    0.55
 -11   6   1   10.25    0.64
  10  -6  -1    2.25    0.29
  10  -6  -1    2.01    0.36
  10  -6  -1    1.69    0.24
  10  -6  -1    1.49    0.30
  10  -6  -1    1.74    0.22
 -10   6   1    2.33    0.33
   9  -6  -1    3.76    0.30
   9  -6  -1    4.12    0.48
   9  -6  -1    3.81    0.34
   9  -6  -1    3.79    0.37
  -9   6   1    3.64    0.43
  -9   6   1    3.76    0.40
   8  -6  -1   -0.06    0.21
   8  -6  -1   -0.03    0.12
   8  -6  -1    0.39    0.22
   8  -6  -1    0.00    0.13
   8  -6  -1    0.01    0.18
  -8   6   1   -0.02    0.19
  -8   6   1    0.13    0.22
  -8   6   1    0.00    0.23
   7  -6  -1   13.27    0.63
   7  -6  -1   15.03    0.66
   7  -6  -1   15.49    0.60
   7  -6  -1   15.41    0.75
   7  -6  -1   14.72    0.59
  -7   6   1   14.73    0.59
  -7   6   1   15.25    0.69
  -7   6   1   15.14    0.81
  -7   6   1   16.11    0.70
  -7   6   1   15.18    0.65
  -7   6   1   15.27    0.60
   6  -6  -1   28.58    1.08
   6  -6  -1   30.35    1.05
   6  -6  -1   30.74    1.04
   6  -6  -1   29.43    1.04
   6  -6  -1   30.55    1.09
   6  -6  -1   29.97    1.18
  -6   6   1   29.81    1.04
  -6   6   1   30.03    1.22
  -6   6   1   30.75    1.12
  -6   6   1   29.80    1.02
  -6   6   1   30.31    1.08
  -6   6   1   30.74    1.12
   5  -6  -1    4.48    0.26
   5  -6  -1    4.73    0.26
   5  -6  -1    4.41    0.36
   5  -6  -1    4.78    0.27
   5  -6  -1    4.17    0.39
   5  -6  -1    4.21    0.39
  -5   6   1    5.18    0.49
  -5   6   1    4.22    0.26
  -5   6   1    4.58    0.31
  -5   6   1    4.29    0.36
   4  -6  -1   46.07    1.49
   4  -6  -1   44.83    1.57
   4  -6  -1   46.46    1.53
   4  -6  -1   45.05    1.62
   4  -6  -1   45.54    1.50
  -4   6   1   44.54    1.49
  -4   6   1   45.54    1.47
  -4   6   1   44.90    1.64
  -4   6   1   43.88    1.49
  -4   6   1   46.80    1.52
  -4   6   1   45.80    1.56
   3  -6  -1   67.03    2.13
   3  -6  -1   66.15    2.15
   3  -6  -1   65.86    2.24
   3  -6  -1   66.59    2.11
   3  -6  -1   65.84    2.21
   3  -6  -1   64.89    2.14
  -3   6   1   67.58    2.14
  -3   6   1   64.92    2.13
  -3   6   1   64.75    2.12
  -3   6   1   65.13    2.25
  -3   6   1   66.72    2.10
   2  -6  -1   22.32    0.80
   2  -6  -1   21.92    0.89
   2  -6  -1   23.96    0.89
   2  -6  -1   22.97    0.79
   2  -6  -1   23.01    0.77
   2  -6  -1   22.53    0.83
   2  -6  -1   22.55    0.88
  -2   6   1   24.38    0.86
  -2   6   1   21.98    0.80
  -2   6   1   21.90    0.78
  -2   6   1   22.80    0.90
  -2   6   1   22.29    0.92
  -2   6   1   21.94    0.78
   1  -6  -1  172.73    5.37
   1  -6  -1  176.85    5.49
   1  -6  -1  168.94    5.50
   1  -6  -1  168.34    5.41
   1  -6  -1  171.83    5.49
   1  -6  -1  168.13    5.43
   1  -6  -1  172.43    5.39
  -1   6   1  170.94    5.38
  -1   6   1  173.91    5.51
  -1   6   1  165.65    5.50
  -1   6   1  170.30    5.45
  -1   6   1  179.85    5.42
  -1   6   1  173.91    5.37
   0  -6  -1   97.82    3.00
   0  -6  -1   95.73    3.06
   0  -6  -1   91.46    3.10
   0  -6  -1   94.28    3.13
   0  -6  -1   92.33    2.97
   0   6   1   94.73    3.00
   0   6   1  100.18    3.04
   0   6   1   97.34    2.96
   0   6   1   95.14    3.07
   0   6   1   94.13    3.12
   0   6   1   89.19    3.11
  -1  -6  -1    6.48    0.36
  -1  -6  -1    6.38    0.27
  -1  -6  -1    5.89    0.33
  -1  -6  -1    5.98    0.37
  -1  -6  -1    6.14    0.45
   1   6   1    6.46    0.36
   1   6   1    6.15    0.34
   1   6   1    5.74    0.37
   1   6   1    6.03    0.26
   1   6   1    6.41    0.22
   1   6   1    6.77    0.44
  -2  -6  -1   19.72    0.76
  -2  -6  -1   20.79    0.78
  -2  -6  -1   20.67    0.69
  -2  -6  -1   20.39    0.80
  -2  -6  -1   19.89    0.86
   2   6   1   20.70    0.77
   2   6   1   18.36    0.80
   2   6   1   20.93    0.71
  -3  -6  -1   21.84    0.72
  -3  -6  -1   20.09    0.90
  -3  -6  -1   22.34    0.83
  -3  -6  -1   21.30    0.81
  -3  -6  -1   22.10    0.82
   3   6   1   22.17    0.81
   3   6   1   21.22    0.72
   3   6   1   19.52    0.84
   3   6   1   21.81    0.75
   3   6   1   21.21    0.72
  -4  -6  -1    5.82    0.47
  -4  -6  -1    5.75    0.34
  -4  -6  -1    5.69    0.24
  -4  -6  -1    4.97    0.40
  -4  -6  -1    5.70    0.37
   4   6   1    5.73    0.34
   4   6   1    4.99    0.37
   4   6   1    5.23    0.27
   4   6   1    5.47    0.23
   4   6   1    5.39    0.27
  -5  -6  -1    4.48    0.47
  -5  -6  -1    5.08    0.32
  -5  -6  -1    4.09    0.36
  -5  -6  -1    4.06    0.35
   5   6   1    4.98    0.27
   5   6   1    4.58    0.27
   5   6   1    4.54    0.33
  -6  -6  -1    1.59    0.21
   6   6   1    1.47    0.12
   6   6   1    1.95    0.23
   6   6   1    1.15    0.24
   6   6   1    1.55    0.19
  -7  -6  -1    4.84    0.35
   7   6   1    4.81    0.32
   7   6   1    4.33    0.42
   7   6   1    5.62    0.35
  -8  -6  -1   22.63    0.83
  -8  -6  -1   19.39    0.75
   8   6   1   21.09    0.80
   8   6   1   19.33    0.69
   8   6   1   20.53    0.82
  -9  -6  -1    6.10    0.42
  -9  -6  -1    4.62    0.33
   9   6   1    5.19    0.27
   9   6   1    4.53    0.38
   9   6   1    5.74    0.43
 -10  -6  -1    3.46    0.25
 -10  -6  -1    2.31    0.31
  10   6   1    2.78    0.31
 -11  -6  -1    1.15    0.29
  11   6   1    1.06    0.26
  11   6   1    1.18    0.31
  12  -7  -1    0.51    0.20
  12  -7  -1    0.68    0.34
  12  -7  -1    1.01    0.29
  12  -7  -1    0.42    0.32
  12  -7  -1   -0.04    0.22
 -12   7   1    0.34    0.50
 -12   7   1    0.39    0.33
 -12   7   1   -0.02    0.30
  11  -7  -1   13.31    0.74
  11  -7  -1   12.61    0.80
  11  -7  -1   12.44    0.66
  11  -7  -1   13.01    0.60
  11  -7  -1   13.45    0.65
 -11   7   1   13.46    0.97
 -11   7   1   14.31    0.79
 -11   7   1   13.21    0.72
  10  -7  -1   25.42    1.16
  10  -7  -1   25.23    1.01
  10  -7  -1   26.26    0.97
  10  -7  -1   24.70    1.07
  10  -7  -1   25.26    1.00
 -10   7   1   26.23    1.26
 -10   7   1   26.43    1.12
 -10   7   1   27.15    1.06
   9  -7  -1   10.23    0.51
   9  -7  -1   10.09    0.59
   9  -7  -1    9.68    0.48
   9  -7  -1    9.71    0.51
   9  -7  -1   10.03    0.67
  -9   7   1   10.31    0.62
  -9   7   1   10.54    0.58
  -9   7   1    9.47    0.78
   8  -7  -1    1.12    0.26
   8  -7  -1    1.03    0.23
   8  -7  -1    1.16    0.20
   8  -7  -1    0.76    0.17
   8  -7  -1    1.18    0.31
   8  -7  -1    1.03    0.19
  -8   7   1    0.53    0.38
  -8   7   1    0.90    0.27
  -8   7   1    0.83    0.25
   7  -7  -1    2.52    0.30
   7  -7  -1    1.98    0.22
   7  -7  -1    2.60    0.31
   7  -7  -1    2.32    0.22
   7  -7  -1    2.34    0.35
   7  -7  -1    2.44    0.23
   7  -7  -1    2.77    0.26
  -7   7   1    2.46    0.46
  -7   7   1    2.38    0.29
  -7   7   1    2.27    0.44
   6  -7  -1   39.94    1.40
   6  -7  -1   39.87    1.35
   6  -7  -1   41.44    1.36
   6  -7  -1   42.16    1.36
   6  -7  -1   38.08    1.42
   6  -7  -1   38.03    1.49
   6  -7  -1   40.19    1.33
  -6   7   1   40.72    1.45
  -6   7   1   39.24    1.35
  -6   7   1   37.77    1.56
   5  -7  -1   15.90    0.61
   5  -7  -1   15.81    0.60
   5  -7  -1   15.25    0.61
   5  -7  -1   16.24    0.58
   5  -7  -1   15.67    0.76
   5  -7  -1   14.88    0.73
   5  -7  -1   16.36    0.66
  -5   7   1   15.99    0.83
  -5   7   1   16.19    0.65
  -5   7   1   15.16    0.60
  -5   7   1   17.16    0.72
  -5   7   1   14.97    0.57
  -5   7   1   15.34    0.60
   4  -7  -1   22.89    0.80
   4  -7  -1   22.25    0.76
   4  -7  -1   21.98    0.82
   4  -7  -1   22.84    0.94
   4  -7  -1   22.80    0.84
   4  -7  -1   22.99    0.91
   4  -7  -1   23.22    0.81
  -4   7   1   21.48    0.79
  -4   7   1   22.27    0.80
  -4   7   1   21.76    0.89
  -4   7   1   22.39    0.99
  -4   7   1   22.36    0.76
  -4   7   1   21.97    0.83
   3  -7  -1    1.42    0.24
   3  -7  -1    1.69    0.16
   3  -7  -1    1.50    0.20
   3  -7  -1    1.87    0.17
   3  -7  -1    1.69    0.19
   3  -7  -1    1.48    0.13
   3  -7  -1    1.56    0.26
  -3   7   1    2.19    0.22
  -3   7   1    1.76    0.33
  -3   7   1    1.58    0.13
  -3   7   1    1.40    0.23
  -3   7   1    1.86    0.18
   2  -7  -1    4.66    0.25
   2  -7  -1    4.63    0.31
   2  -7  -1    5.08    0.29
   2  -7  -1    4.58    0.36
   2  -7  -1    4.59    0.23
   2  -7  -1    4.98    0.38
   2  -7  -1    4.83    0.39
  -2   7   1    5.02    0.30
  -2   7   1    4.50    0.35
  -2   7   1    4.53    0.24
  -2   7   1    4.37    0.20
  -2   7   1    4.37    0.25
  -2   7   1    3.97    0.43
  -2   7   1    4.42    0.36
   1  -7  -1    3.18    0.25
   1  -7  -1    3.50    0.32
   1  -7  -1    2.98    0.27
   1  -7  -1    3.45    0.35
   1  -7  -1    3.33    0.21
   1  -7  -1    3.53    0.38
   1  -7  -1    3.54    0.19
  -1   7   1    3.13    0.32
  -1   7   1    3.58    0.26
  -1   7   1    3.33    0.30
  -1   7   1    3.46    0.22
  -1   7   1    3.48    0.16
  -1   7   1    3.61    0.20
  -1   7   1    3.95    0.39
   0  -7  -1   54.69    1.91
   0  -7  -1   55.73    1.86
   0  -7  -1   54.76    1.94
   0  -7  -1   55.00    1.83
   0  -7  -1   56.47    1.82
   0   7   1   56.28    1.87
   0   7   1   56.28    1.94
   0   7   1   50.84    1.91
   0   7   1   56.95    1.74
   0   7   1   54.47    1.78
   0   7   1   55.73    1.83
  -1  -7  -1  147.89    4.87
  -1  -7  -1  149.68    4.80
  -1  -7  -1  148.04    4.77
  -1  -7  -1  152.26    4.71
  -1  -7  -1  149.48    4.83
   1   7   1  137.43    4.84
   1   7   1  153.24    4.66
   1   7   1  149.26    4.71
   1   7   1  152.49    4.80
   1   7   1  151.74    4.86
   1   7   1  157.51    4.78
  -2  -7  -1   36.13    1.31
  -2  -7  -1   35.41    1.30
  -2  -7  -1   36.74    1.39
  -2  -7  -1   37.07    1.20
  -2  -7  -1   35.01    1.27
   2   7   1   35.95    1.19
   2   7   1   38.49    1.30
   2   7   1   34.44    1.34
   2   7   1   38.01    1.22
  -3  -7  -1    1.49    0.24
  -3  -7  -1    2.22    0.35
  -3  -7  -1    2.12    0.28
  -3  -7  -1    2.10    0.17
   3   7   1    2.04    0.16
   3   7   1    1.96    0.15
   3   7   1    2.28    0.20
   3   7   1    2.35    0.26
   3   7   1    1.79    0.25
  -4  -7  -1   33.90    1.28
  -4  -7  -1   36.11    1.15
  -4  -7  -1   33.89    1.27
  -4  -7  -1   33.67    1.39
  -4  -7  -1   36.28    1.27
   4   7   1   35.98    1.18
   4   7   1   34.72    1.14
   4   7   1   35.64    1.16
   4   7   1   35.66    1.25
   4   7   1   32.56    1.31
  -5  -7  -1    0.49    0.10
  -5  -7  -1    0.50    0.18
   5   7   1    0.23    0.19
   5   7   1    0.56    0.14
   5   7   1    0.55    0.15
   5   7   1    0.09    0.18
  -6  -7  -1    1.97    0.25
   6   7   1    1.93    0.22
   6   7   1    1.90    0.15
   6   7   1    2.09    0.26
  -7  -7  -1    0.50    0.18
   7   7   1    0.16    0.20
   7   7   1    0.44    0.20
   7   7   1    0.40    0.17
  -8  -7  -1    0.58    0.20
   8   7   1    0.84    0.20
   8   7   1    0.77    0.22
  -9  -7  -1    3.82    0.40
   9   7   1    3.99    0.36
   9   7   1    4.71    0.41
 -10  -7  -1    0.48    0.25
  10   7   1    0.36    0.22
  10   7   1    0.55    0.32
 -11  -7  -1   -0.03    0.25
  11   7   1    0.07    0.20
  11   7   1    0.10    0.27
  11  -8  -1   11.10    0.62
  11  -8  -1    9.95    0.67
  11  -8  -1   11.14    0.55
  11  -8  -1   10.11    0.75
  11  -8  -1   10.46    0.60
 -11   8   1   11.12    0.67
 -11   8   1    9.96    0.94
 -11   8   1   12.42    0.76
  10  -8  -1    0.33    0.18
  10  -8  -1    0.15    0.26
  10  -8  -1    0.04    0.19
  10  -8  -1    0.22    0.27
  10  -8  -1    0.52    0.22
 -10   8   1    0.33    0.31
 -10   8   1    0.19    0.45
 -10   8   1    0.25    0.26
   9  -8  -1   14.19    0.82
   9  -8  -1   14.71    1.00
   9  -8  -1   14.42    0.66
   9  -8  -1   14.30    0.66
   9  -8  -1   15.55    0.69
  -9   8   1   16.56    1.01
  -9   8   1   15.72    0.73
  -9   8   1   15.78    0.81
   8  -8  -1   11.58    0.67
   8  -8  -1   13.07    0.66
   8  -8  -1   12.70    0.56
   8  -8  -1   12.06    0.64
   8  -8  -1   12.55    0.74
   8  -8  -1   12.47    0.56
  -8   8   1   11.88    0.73
  -8   8   1   13.76    0.91
  -8   8   1   13.68    0.64
   7  -8  -1   19.86    0.77
   7  -8  -1   19.74    0.77
   7  -8  -1   19.99    0.95
   7  -8  -1   18.81    0.86
   7  -8  -1   19.77    0.79
   7  -8  -1   19.68    0.84
   7  -8  -1   20.56    0.76
  -7   8   1   22.28    1.06
  -7   8   1   21.00    0.84
  -7   8   1   20.17    0.90
   6  -8  -1   22.53    0.89
   6  -8  -1   22.46    0.81
   6  -8  -1   21.99    0.83
   6  -8  -1   21.52    0.83
   6  -8  -1   21.67    0.95
   6  -8  -1   23.00    1.00
   6  -8  -1   22.44    0.84
  -6   8   1   22.55    0.83
  -6   8   1   22.61    0.95
  -6   8   1   22.49    0.88
  -6   8   1   22.56    1.09
   5  -8  -1   64.48    2.09
   5  -8  -1   62.19    2.13
   5  -8  -1   64.76    2.13
   5  -8  -1   64.55    2.23
   5  -8  -1   66.15    2.13
   5  -8  -1   65.32    2.17
   5  -8  -1   63.55    2.28
  -5   8   1   65.91    2.23
  -5   8   1   66.20    2.16
  -5   8   1   64.01    2.32
  -5   8   1   63.36    2.08
   4  -8  -1   15.55    0.75
   4  -8  -1   15.02    0.61
   4  -8  -1   14.33    0.73
   4  -8  -1   15.29    0.59
   4  -8  -1   15.11    0.59
   4  -8  -1   14.39    0.54
  -4   8   1   14.43    0.63
  -4   8   1   16.05    0.71
  -4   8   1   15.03    0.55
  -4   8   1   15.57    0.83
  -4   8   1   14.46    0.59
   3  -8  -1   19.69    0.80
   3  -8  -1   19.61    0.68
   3  -8  -1   20.48    0.73
   3  -8  -1   20.21    0.88
   3  -8  -1   20.58    0.87
   3  -8  -1   19.21    0.88
   3  -8  -1   19.99    0.77
   3  -8  -1   21.24    0.74
  -3   8   1   20.91    0.84
  -3   8   1   17.69    0.92
  -3   8   1   19.25    0.73
  -3   8   1   20.60    0.74
  -3   8   1   20.41    0.69
  -3   8   1   20.60    0.78
   2  -8  -1    0.74    0.23
   2  -8  -1    1.09    0.16
   2  -8  -1    1.26    0.20
   2  -8  -1    1.05    0.21
   2  -8  -1    1.58    0.34
   2  -8  -1    1.19    0.28
   2  -8  -1    1.00    0.15
  -2   8   1    0.88    0.22
  -2   8   1    1.33    0.20
  -2   8   1    1.53    0.34
  -2   8   1    1.05    0.11
  -2   8   1    1.35    0.17
  -2   8   1    1.18    0.23
  -2   8   1    1.00    0.14
   1  -8  -1    0.07    0.15
   1  -8  -1   -0.01    0.23
   1  -8  -1    0.11    0.14
   1  -8  -1   -0.05    0.17
   1  -8  -1   -0.01    0.24
   1  -8  -1   -0.04    0.10
  -1   8   1    0.09    0.17
  -1   8   1   -0.10    0.25
  -1   8   1   -0.17    0.11
  -1   8   1    0.19    0.10
  -1   8   1   -0.09    0.16
  -1   8   1   -0.16    0.16
  -1   8   1    0.11    0.06
   0  -8  -1   28.10    1.15
   0  -8  -1   27.48    1.02
   0  -8  -1   26.93    1.10
   0  -8  -1   27.82    1.05
   0  -8  -1   28.69    0.97
   0   8   1   26.62    1.11
   0   8   1   28.64    1.07
   0   8   1   27.77    0.96
   0   8   1   28.36    0.92
   0   8   1   28.36    1.02
   0   8   1   29.55    1.15
  -1  -8  -1   88.36    2.78
  -1  -8  -1   87.51    2.92
  -1  -8  -1   85.83    2.97
  -1  -8  -1   86.71    2.85
  -1  -8  -1   86.13    2.88
   1   8   1   88.29    2.88
   1   8   1   85.33    2.78
   1   8   1   79.78    2.93
   1   8   1   91.11    2.86
   1   8   1   88.62    2.94
   1   8   1   89.60    2.72
  -2  -8  -1    1.49    0.15
  -2  -8  -1    1.20    0.23
  -2  -8  -1    1.51    0.24
  -2  -8  -1    1.36    0.24
  -2  -8  -1    1.34    0.37
   2   8   1    1.07    0.23
   2   8   1    1.50    0.14
   2   8   1    1.26    0.24
  -3  -8  -1   23.62    0.95
  -3  -8  -1   25.84    0.99
  -3  -8  -1   24.37    1.09
  -3  -8  -1   24.31    0.98
   3   8   1   26.23    0.97
   3   8   1   23.82    0.84
   3   8   1   22.49    1.07
   3   8   1   25.08    0.88
  -4  -8  -1   38.02    1.26
  -4  -8  -1   39.99    1.40
   4   8   1   37.81    1.26
   4   8   1   38.10    1.38
   4   8   1   38.45    1.30
   4   8   1   38.01    1.27
  -5  -8  -1    0.55    0.12
  -5  -8  -1    0.51    0.20
   5   8   1    0.44    0.11
   5   8   1    0.67    0.22
   5   8   1    0.80    0.16
   5   8   1    0.62    0.17
  -6  -8  -1   42.70    1.45
   6   8   1   39.02    1.42
   6   8   1   38.18    1.31
   6   8   1   40.79    1.45
   6   8   1   41.09    1.38
  -7  -8  -1    0.91    0.22
  -7  -8  -1    1.06    0.18
   7   8   1    1.46    0.23
   7   8   1    1.31    0.26
   7   8   1    0.85    0.20
  -8  -8  -1   14.26    0.79
   8   8   1   14.79    0.62
   8   8   1   13.44    0.64
  -9  -8  -1    6.96    0.49
   9   8   1    5.83    0.43
   9   8   1    5.85    0.46
 -10  -8  -1    0.24    0.24
  10   8   1   -0.07    0.23
  10   8   1   -0.27    0.19
  11  -9  -1    2.90    0.31
  11  -9  -1    5.51    0.54
  11  -9  -1    3.16    0.47
  11  -9  -1    4.33    0.45
  11  -9  -1    4.64    0.44
 -11   9   1    3.03    0.46
 -11   9   1    4.24    0.68
  10  -9  -1   17.93    0.81
  10  -9  -1   18.95    0.78
  10  -9  -1   17.96    0.82
  10  -9  -1   18.89    0.89
 -10   9   1   18.87    0.96
 -10   9   1   18.56    1.17
 -10   9   1   18.87    0.86
   9  -9  -1    0.57    0.19
   9  -9  -1    0.54    0.27
   9  -9  -1    0.84    0.22
   9  -9  -1    0.52    0.31
   9  -9  -1    0.45    0.21
   9  -9  -1    0.55    0.25
  -9   9   1    1.35    0.49
  -9   9   1    0.61    0.31
  -9   9   1    1.00    0.28
   8  -9  -1   26.72    1.05
   8  -9  -1   25.41    0.96
   8  -9  -1   25.41    0.96
   8  -9  -1   23.00    1.01
   8  -9  -1   25.75    0.99
   8  -9  -1   25.38    1.16
  -8   9   1   26.07    1.12
  -8   9   1   25.59    1.02
  -8   9   1   26.44    1.28
   7  -9  -1   45.61    1.54
   7  -9  -1   43.29    1.55
   7  -9  -1   39.51    1.56
   7  -9  -1   40.61    1.47
   7  -9  -1   42.48    1.49
   7  -9  -1   41.87    1.46
   7  -9  -1   42.67    1.67
  -7   9   1   41.57    1.74
  -7   9   1   43.87    1.53
  -7   9   1   47.34    1.84
   6  -9  -1   24.40    0.89
   6  -9  -1   24.73    0.92
   6  -9  -1   24.80    0.93
   6  -9  -1   24.83    1.10
   6  -9  -1   23.71    1.06
   6  -9  -1   24.65    0.93
  -6   9   1   24.93    1.06
  -6   9   1   26.33    0.98
  -6   9   1   24.70    1.19
   5  -9  -1    2.74    0.38
   5  -9  -1    2.61    0.27
   5  -9  -1    3.09    0.28
   5  -9  -1    3.04    0.29
   5  -9  -1    3.17    0.24
   5  -9  -1    3.23    0.42
  -5   9   1    3.39    0.39
  -5   9   1    3.52    0.33
  -5   9   1    2.91    0.27
  -5   9   1    3.90    0.53
   4  -9  -1    6.76    0.31
   4  -9  -1    6.52    0.37
   4  -9  -1    6.33    0.40
   4  -9  -1    6.52    0.56
   4  -9  -1    6.51    0.53
   4  -9  -1    6.85    0.36
  -4   9   1    6.40    0.30
  -4   9   1    6.83    0.51
  -4   9   1    6.73    0.36
  -4   9   1    7.45    0.66
  -4   9   1    7.39    0.44
   3  -9  -1    5.84    0.33
   3  -9  -1    6.19    0.50
   3  -9  -1    5.18    0.32
   3  -9  -1    5.46    0.48
   3  -9  -1    5.83    0.53
   3  -9  -1    5.71    0.38
  -3   9   1    5.47    0.33
  -3   9   1    5.59    0.27
  -3   9   1    6.11    0.58
  -3   9   1    5.84    0.39
  -3   9   1    5.14    0.46
   2  -9  -1   25.90    0.93
   2  -9  -1   25.66    1.09
   2  -9  -1   26.20    1.10
   2  -9  -1   26.40    1.19
   2  -9  -1   25.99    0.98
  -2   9   1   26.24    0.87
  -2   9   1   26.11    1.05
  -2   9   1   25.22    1.13
  -2   9   1   26.92    0.98
  -2   9   1   25.18    0.93
   1  -9  -1   43.46    1.45
   1  -9  -1   42.38    1.60
   1  -9  -1   42.35    1.50
   1  -9  -1   41.92    1.60
   1  -9  -1   41.00    1.71
  -1   9   1   45.74    1.51
  -1   9   1   43.16    1.56
  -1   9   1   41.89    1.44
  -1   9   1   43.97    1.39
  -1   9   1   43.01    1.64
  -1   9   1   44.05    1.46
   0  -9  -1   30.65    1.14
   0  -9  -1   30.04    1.28
   0  -9  -1   31.74    1.23
   0  -9  -1   31.62    1.08
   0   9   1   29.23    1.06
   0   9   1   32.06    1.14
   0   9   1   30.84    1.27
   0   9   1   30.89    1.00
   0   9   1   31.13    1.18
  -1  -9  -1    0.93    0.24
  -1  -9  -1    1.10    0.23
  -1  -9  -1    0.86    0.33
  -1  -9  -1    0.96    0.15
   1   9   1    1.17    0.33
   1   9   1    1.02    0.23
   1   9   1    0.77    0.14
   1   9   1    1.25    0.26
   1   9   1    0.72    0.08
  -2  -9  -1    6.00    0.42
  -2  -9  -1    6.13    0.32
  -2  -9  -1    6.66    0.47
  -2  -9  -1    5.63    0.57
   2   9   1    5.79    0.30
   2   9   1    6.45    0.35
   2   9   1    6.38    0.46
  -3  -9  -1    0.24    0.12
  -3  -9  -1    0.20    0.19
   3   9   1    0.25    0.12
   3   9   1    0.42    0.15
   3   9   1    0.14    0.21
  -4  -9  -1    1.07    0.15
  -4  -9  -1    1.11    0.24
   4   9   1    1.38    0.19
   4   9   1    1.41    0.26
   4   9   1    1.14    0.15
  -5  -9  -1   24.70    0.85
  -5  -9  -1   25.17    1.00
   5   9   1   25.34    0.99
   5   9   1   23.21    0.84
   5   9   1   23.52    0.86
   5   9   1   24.63    0.89
  -6  -9  -1   20.90    0.84
   6   9   1   18.34    0.68
   6   9   1   19.67    0.75
   6   9   1   18.10    0.73
   6   9   1   19.23    0.84
  -7  -9  -1   -0.03    0.15
  -7  -9  -1   -0.12    0.19
   7   9   1    0.11    0.17
   7   9   1   -0.25    0.17
   7   9   1   -0.43    0.21
   7   9   1    0.01    0.09
  -8  -9  -1    2.47    0.32
   8   9   1    2.29    0.27
   8   9   1    2.33    0.28
   8   9   1    2.39    0.33
  -9  -9  -1   -0.26    0.22
   9   9   1    0.46    0.22
   9   9   1    0.28    0.24
  10 -10  -1    0.70    0.25
  10 -10  -1    0.22    0.30
  10 -10  -1    0.34    0.30
  10 -10  -1    0.19    0.19
  10 -10  -1    0.31    0.23
 -10  10   1    0.34    0.27
 -10  10   1    0.40    0.33
 -10  10   1    1.25    0.55
   9 -10  -1    0.70    0.32
   9 -10  -1    0.55    0.20
   9 -10  -1    1.07    0.31
   9 -10  -1    0.67    0.23
   9 -10  -1    0.19    0.22
  -9  10   1    0.29    0.32
  -9  10   1    0.74    0.27
  -9  10   1    1.09    0.48
   8 -10  -1    7.04    0.46
   8 -10  -1    6.75    0.44
   8 -10  -1    6.98    0.43
   8 -10  -1    6.63    0.60
   8 -10  -1    6.51    0.68
  -8  10   1    7.53    0.50
  -8  10   1    7.05    0.91
  -8  10   1    7.46    0.61
   7 -10  -1    0.00    0.16
   7 -10  -1   -0.07    0.17
   7 -10  -1    0.08    0.24
   7 -10  -1    0.47    0.18
  -7  10   1   -0.16    0.27
  -7  10   1    0.31    0.41
  -7  10   1   -0.09    0.20
   6 -10  -1    0.72    0.29
   6 -10  -1    0.75    0.19
   6 -10  -1    0.87    0.18
   6 -10  -1    0.55    0.17
   6 -10  -1    0.76    0.21
  -6  10   1    0.56    0.29
  -6  10   1    1.03    0.26
  -6  10   1    0.62    0.43
   5 -10  -1    2.11    0.24
   5 -10  -1    2.01    0.35
   5 -10  -1    2.10    0.27
   5 -10  -1    2.84    0.28
   5 -10  -1    2.19    0.21
  -5  10   1    2.50    0.30
  -5  10   1    2.23    0.24
  -5  10   1    2.18    0.36
  -5  10   1    2.38    0.49
   4 -10  -1    0.76    0.17
   4 -10  -1    0.96    0.28
   4 -10  -1    0.97    0.22
   4 -10  -1    1.05    0.19
  -4  10   1    0.37    0.28
  -4  10   1    1.05    0.41
  -4  10   1    0.77    0.23
  -4  10   1    1.09    0.18
   3 -10  -1    1.30    0.19
   3 -10  -1    1.19    0.23
   3 -10  -1    1.28    0.18
   3 -10  -1    0.41    0.31
   3 -10  -1    1.25    0.30
  -3  10   1    1.25    0.40
  -3  10   1    1.04    0.24
  -3  10   1    1.28    0.14
  -3  10   1    0.96    0.29
   2 -10  -1   10.03    0.47
   2 -10  -1    9.33    0.52
   2 -10  -1    9.94    0.64
   2 -10  -1   10.34    0.67
  -2  10   1   10.03    0.61
  -2  10   1   10.68    0.73
  -2  10   1   10.31    0.54
  -2  10   1    9.72    0.46
  -2  10   1    9.80    0.39
   1 -10  -1    2.26    0.39
   1 -10  -1    1.96    0.21
   1 -10  -1    2.52    0.29
   1 -10  -1    1.98    0.34
  -1  10   1    1.94    0.15
  -1  10   1    1.83    0.32
  -1  10   1    2.26    0.29
  -1  10   1    2.70    0.26
  -1  10   1    1.73    0.40
   0 -10  -1    5.74    0.59
   0 -10  -1    4.76    0.40
   0 -10  -1    5.54    0.33
   0 -10  -1    5.12    0.48
   0  10   1    5.36    0.58
   0  10   1    5.23    0.34
   0  10   1    4.90    0.43
   0  10   1    5.56    0.30
   0  10   1    5.90    0.48
  -1 -10  -1   36.95    1.23
  -1 -10  -1   34.33    1.38
   1  10   1   35.36    1.35
   1  10   1   35.48    1.14
  -2 -10  -1    1.14    0.27
  -2 -10  -1    1.00    0.17
   2  10   1    1.74    0.31
   2  10   1    1.74    0.21
  -3 -10  -1    0.18    0.12
  -3 -10  -1    0.23    0.21
   3  10   1    0.22    0.23
   3  10   1    0.15    0.11
   3  10   1    0.30    0.16
  -4 -10  -1   -0.34    0.19
  -4 -10  -1    0.06    0.12
   4  10   1    0.08    0.12
   4  10   1   -0.08    0.25
   4  10   1    0.06    0.16
  -5 -10  -1    4.84    0.31
  -5 -10  -1    5.15    0.45
   5  10   1    4.85    0.28
   5  10   1    4.81    0.44
   5  10   1    5.40    0.35
  -6 -10  -1   15.97    0.75
   6  10   1   15.13    0.64
   6  10   1   14.83    0.61
   6  10   1   14.89    0.74
  -7 -10  -1    4.09    0.32
  -7 -10  -1    2.87    0.35
   7  10   1    3.63    0.34
   7  10   1    3.17    0.38
   7  10   1    2.86    0.22
  -8 -10  -1    1.35    0.29
   8  10   1    1.64    0.33
   8  10   1    1.47    0.26
   8  10   1    0.99    0.23
  -9 -10  -1   -0.17    0.24
   9  10   1   -0.02    0.20
   9  10   1    0.30    0.24
   9 -11  -1    2.66    0.33
   9 -11  -1    1.73    0.40
   9 -11  -1    2.34    0.29
   9 -11  -1    2.11    0.31
  -9  11   1    2.11    0.60
  -9  11   1    2.33    0.43
  -9  11   1    2.58    0.36
   8 -11  -1    2.34    0.42
   8 -11  -1    2.62    0.30
   8 -11  -1    2.37    0.31
   8 -11  -1    2.21    0.28
  -8  11   1    2.23    0.40
  -8  11   1    3.64    0.61
  -8  11   1    3.04    0.37
   7 -11  -1   17.60    0.79
   7 -11  -1   18.31    0.78
   7 -11  -1   17.69    0.97
   7 -11  -1   19.30    0.75
  -7  11   1   18.73    0.96
  -7  11   1   18.54    1.13
  -7  11   1   19.03    0.83
   6 -11  -1   41.66    1.69
   6 -11  -1   40.56    1.46
   6 -11  -1   39.25    1.65
  -6  11   1   41.86    1.76
  -6  11   1   43.29    1.63
  -6  11   1   40.90    1.50
   5 -11  -1    2.59    0.27
   5 -11  -1    2.42    0.27
  -5  11   1    3.98    0.59
  -5  11   1    1.94    0.37
  -5  11   1    2.97    0.34
   4 -11  -1    0.88    0.30
   4 -11  -1    1.15    0.21
  -4  11   1    1.57    0.28
  -4  11   1    1.54    0.44
  -4  11   1    0.80    0.30
  -4  11   1    1.03    0.22
   3 -11  -1    2.99    0.40
  -3  11   1    3.37    0.29
  -3  11   1    3.33    0.51
  -3  11   1    3.31    0.21
  -3  11   1    3.70    0.53
  -3  11   1    3.57    0.39
   2 -11  -1    0.28    0.25
   2 -11  -1    0.06    0.14
  -2  11   1    0.04    0.15
  -2  11   1   -0.03    0.25
  -2  11   1   -0.41    0.34
  -2  11   1   -0.17    0.20
   1 -11  -1   20.01    0.78
   1 -11  -1   21.05    0.98
  -1  11   1   20.34    1.03
  -1  11   1   20.13    0.92
  -1  11   1   20.11    0.69
  -1  11   1   19.43    0.85
  -1  11   1   19.26    0.78
   0 -11  -1   16.90    0.88
   0 -11  -1   16.00    0.65
   0  11   1   16.67    0.81
   0  11   1   16.31    0.92
   0  11   1   15.20    0.67
   0  11   1   15.75    0.55
   0  11   1   16.00    0.75
  -1 -11  -1    4.14    0.59
  -1 -11  -1    4.22    0.31
   1  11   1    3.78    0.41
  -2 -11  -1   14.20    0.78
  -2 -11  -1   14.50    0.60
   2  11   1   15.57    0.62
   2  11   1   14.73    0.87
  -3 -11  -1   -0.04    0.13
  -3 -11  -1   -0.01    0.23
   3  11   1    0.18    0.16
   3  11   1    0.07    0.23
  -4 -11  -1    4.83    0.32
  -4 -11  -1    5.46    0.49
   4  11   1    4.51    0.44
   4  11   1    5.38    0.35
  -5 -11  -1    1.58    0.30
  -5 -11  -1    1.53    0.19
   5  11   1    1.35    0.22
   5  11   1    1.02    0.28
  -6 -11  -1    7.69    0.54
   6  11   1    6.04    0.34
   6  11   1    7.56    0.56
   6  11   1    7.32    0.43
  -7 -11  -1    0.18    0.25
   7  11   1    0.24    0.20
   7  11   1    0.28    0.28
  -8 -11  -1    4.96    0.51
   8  11   1    5.19    0.41
   8  11   1    5.24    0.42
   8  11   1    4.78    0.69
   8 -12  -1    0.66    0.24
   8 -12  -1    0.34    0.31
   8 -12  -1    0.30    0.21
   8 -12  -1    0.25    0.22
  -8  12   1    0.59    0.35
  -8  12   1    0.60    0.53
  -8  12   1    0.91    0.29
   7 -12  -1    0.99    0.22
   7 -12  -1    1.06    0.23
   7 -12  -1    0.88    0.24
   7 -12  -1    0.87    0.35
  -7  12   1    1.13    0.36
  -7  12   1    1.24    0.30
  -7  12   1    0.36    0.49
   6 -12  -1    1.30    0.20
   6 -12  -1    1.28    0.22
   6 -12  -1    1.69    0.26
   6 -12  -1    1.14    0.35
  -6  12   1    1.96    0.38
  -6  12   1    1.60    0.29
   5 -12  -1    2.52    0.28
   5 -12  -1    2.70    0.44
  -5  12   1    2.25    0.42
  -5  12   1    3.10    0.36
  -5  12   1    3.05    0.55
   4 -12  -1   11.00    0.55
   4 -12  -1   10.85    0.74
  -4  12   1   10.75    0.72
  -4  12   1   10.86    0.61
  -4  12   1   10.27    0.85
   3 -12  -1   10.24    0.72
   3 -12  -1    9.85    0.51
  -3  12   1    9.46    0.68
  -3  12   1   10.59    0.82
  -3  12   1    9.58    0.59
   2 -12  -1   -0.03    0.15
   2 -12  -1   -0.06    0.25
  -2  12   1    0.02    0.10
  -2  12   1    0.26    0.39
  -2  12   1    0.44    0.19
  -2  12   1    0.67    0.26
  -2  12   1    0.07    0.26
   1 -12  -1   21.51    0.82
   1 -12  -1   20.34    1.01
  -1  12   1   19.84    0.81
  -1  12   1   21.63    0.98
  -1  12   1   19.82    0.72
  -1  12   1   20.23    1.08
  -1  12   1   22.67    0.92
   0 -12  -1    4.52    0.37
   0 -12  -1    4.54    0.51
   0  12   1    3.78    0.53
   0  12   1    4.97    0.34
   0  12   1    4.75    0.48
   0  12   1    4.35    0.47
   0  12   1    3.95    0.21
  -1 -12  -1    0.02    0.15
  -1 -12  -1    0.10    0.24
   1  12   1    0.27    0.27
  -2 -12  -1    0.86    0.29
  -2 -12  -1    0.83    0.19
   2  12   1    1.25    0.21
   2  12   1    1.90    0.34
  -3 -12  -1    1.38    0.31
  -3 -12  -1    1.52    0.20
   3  12   1    1.94    0.24
   3  12   1    2.21    0.37
  -4 -12  -1    4.05    0.33
  -4 -12  -1    4.78    0.50
   4  12   1    3.81    0.43
   4  12   1    4.12    0.33
  -5 -12  -1    3.46    0.32
  -5 -12  -1    3.06    0.40
   5  12   1    2.28    0.38
   5  12   1    3.21    0.30
  -6 -12  -1    0.46    0.26
   6  12   1    0.16    0.29
   6  12   1    0.43    0.21
   7 -13  -1    5.22    0.65
  -7  13   1    4.54    0.53
  -7  13   1    5.82    0.67
  -7  13   1    4.95    0.73
   6 -13  -1   12.16    0.84
   6 -13  -1   11.54    0.61
  -6  13   1   11.32    0.80
  -6  13   1   12.63    0.69
  -6  13   1   11.49    0.97
   5 -13  -1    0.71    0.22
   5 -13  -1    0.89    0.36
  -5  13   1    1.30    0.37
  -5  13   1    0.97    0.28
  -5  13   1    1.80    0.53
   4 -13  -1    8.37    0.49
   4 -13  -1    8.48    0.71
  -4  13   1    8.06    0.69
  -4  13   1    9.76    0.59
  -4  13   1    7.74    0.83
   3 -13  -1   19.22    0.81
   3 -13  -1   20.07    1.04
  -3  13   1   19.40    1.00
  -3  13   1   19.56    0.88
   2 -13  -1    0.32    0.19
   2 -13  -1    0.15    0.28
  -2  13   1    0.13    0.11
  -2  13   1    0.64    0.28
  -2  13   1    0.18    0.29
   1 -13  -1   30.16    1.33
   1 -13  -1   31.03    1.13
  -1  13   1   30.89    1.30
  -1  13   1   28.12    1.04
  -1  13   1   31.70    1.34
   0 -13  -1    2.24    0.40
   0 -13  -1    2.20    0.26
   0  13   1    2.10    0.16
   0  13   1    1.95    0.39
  -1 -13  -1   10.63    0.53
  -1 -13  -1   10.24    0.72
   1  13   1   11.28    0.72
  -2 -13  -1    0.02    0.16
  -2 -13  -1    0.42    0.28
   2  13   1   -0.32    0.28
   2  13   1    0.11    0.18
  -3 -13  -1   34.81    1.44
  -3 -13  -1   35.97    1.24
   3  13   1   33.64    1.24
   3  13   1   34.41    1.41
  -4 -13  -1   14.33    0.81
  -4 -13  -1   14.22    0.60
   4  13   1   11.76    0.59
   4  13   1   13.31    0.79
  -5 -13  -1    1.13    0.36
   5  13   1    1.07    0.23
   5  13   1    1.25    0.36
   4 -14  -1   23.42    1.19
   4 -14  -1   23.03    0.95
  -4  14   1   23.50    1.17
  -4  14   1   22.18    1.29
  -4  14   1   23.77    1.03
   3 -14  -1    2.10    0.42
   3 -14  -1    2.24    0.29
  -3  14   1    3.09    0.58
  -3  14   1    2.78    0.46
  -3  14   1    3.05    0.40
   2 -14  -1    9.43    0.74
   2 -14  -1    8.91    0.53
  -2  14   1   11.30    0.66
  -2  14   1    9.37    0.72
  -2  14   1    9.53    0.88
   1 -14  -1    7.01    0.66
   1 -14  -1    6.39    0.45
  -1  14   1    6.72    0.65
   0 -14  -1   10.73    0.55
   0 -14  -1   10.01    0.75
   0  14   1   10.31    0.73
  -1 -14  -1    3.16    0.45
  -1 -14  -1    4.12    0.37
   1  14   1    3.58    0.33
  -2 -14  -1    3.87    0.36
  -2 -14  -1    2.67    0.47
   2  14   1    4.39    0.50
   2  14   1    3.30    0.31
   2  13  -2   10.88    0.61
  -2 -13   2   11.89    0.58
   1  13  -2   11.29    0.78
  -1 -13   2   12.30    0.76
  -1 -13   2   11.15    0.59
   0  13  -2    0.78    0.34
   0  13  -2    0.98    0.34
   0 -13   2    0.84    0.32
   0 -13   2    0.66    0.22
  -1  13  -2    9.60    0.73
  -1  13  -2    8.68    0.68
   1 -13   2   10.26    0.71
   1 -13   2    9.96    0.55
  -2  13  -2    0.51    0.34
  -2  13  -2    0.95    0.32
   2 -13   2    0.23    0.28
   2 -13   2    0.56    0.21
  -3  13  -2    0.73    0.32
  -3  13  -2    0.87    0.34
   3 -13   2    0.39    0.30
   3 -13   2    0.77    0.23
  -4  13  -2    0.36    0.35
  -4  13  -2   -0.39    0.39
  -4  13  -2    0.23    0.29
   4 -13   2    0.04    0.20
   4 -13   2   -0.27    0.25
  -5  13  -2    3.04    0.52
  -5  13  -2    3.66    0.45
  -5  13  -2    3.08    0.62
   5 -13   2    1.90    0.38
   5 -13   2    2.26    0.33
   4  12  -2    4.98    0.42
   4  12  -2    4.46    0.49
  -4 -12   2    4.40    0.50
   3  12  -2    0.07    0.30
   3  12  -2   -0.04    0.21
  -3 -12   2   -0.10    0.18
  -3 -12   2   -0.17    0.25
   2  12  -2    7.29    0.49
   2  12  -2    6.57    0.60
  -2 -12   2    6.76    0.44
  -2 -12   2    7.83    0.59
   1  12  -2    4.96    0.53
   1  12  -2    3.46    0.27
   1  12  -2    3.35    0.43
  -1 -12   2    3.43    0.35
  -1 -12   2    3.36    0.42
   0  12  -2    5.75    0.55
   0  12  -2    5.68    0.55
   0  12  -2    5.59    0.26
   0 -12   2    5.71    0.40
   0 -12   2    5.62    0.56
  -1  12  -2    4.30    0.46
  -1  12  -2    4.36    0.24
  -1  12  -2    4.09    0.47
   1 -12   2    4.62    0.37
   1 -12   2    4.81    0.53
  -2  12  -2    0.73    0.30
  -2  12  -2    0.47    0.30
   2 -12   2    0.30    0.26
   2 -12   2    0.16    0.19
  -3  12  -2    0.19    0.27
  -3  12  -2    0.88    0.39
  -3  12  -2   -0.02    0.28
   3 -12   2    0.29    0.19
   3 -12   2    0.28    0.26
  -4  12  -2    2.55    0.44
  -4  12  -2    2.21    0.36
  -4  12  -2    2.98    0.48
   4 -12   2    2.42    0.29
   4 -12   2    2.03    0.36
  -5  12  -2    1.42    0.38
  -5  12  -2    2.03    0.47
  -5  12  -2    1.45    0.34
   5 -12   2    1.34    0.34
   5 -12   2    0.91    0.23
  -6  12  -2   13.72    0.76
  -6  12  -2   12.14    0.88
  -6  12  -2   14.90    0.88
   6 -12   2   13.07    0.65
   6 -12   2   13.02    0.80
  -7  12  -2    0.08    0.29
  -7  12  -2    0.28    0.43
  -7  12  -2   -0.33    0.30
   7 -12   2    0.09    0.20
   7 -12   2    0.25    0.24
   7 -12   2    0.10    0.27
   6  11  -2    4.62    0.42
   6  11  -2    4.29    0.54
  -6 -11   2    4.23    0.50
   5  11  -2    3.72    0.42
   5  11  -2    4.20    0.39
  -5 -11   2    4.34    0.48
   4  11  -2    0.95    0.30
   4  11  -2    0.73    0.24
  -4 -11   2    0.46    0.24
   3  11  -2    3.20    0.41
  -3 -11   2    2.95    0.37
  -3 -11   2    3.50    0.36
   2  11  -2    0.21    0.26
   2  11  -2    0.14    0.19
  -2 -11   2    0.15    0.24
   1  11  -2    3.27    0.39
   1  11  -2    2.18    0.37
   1  11  -2    3.30    0.18
   1  11  -2    2.81    0.26
  -1 -11   2    3.83    0.45
  -1 -11   2    3.10    0.31
   0  11  -2    3.50    0.44
   0  11  -2    3.92    0.21
   0  11  -2    4.21    0.43
   0 -11   2    3.52    0.33
   0 -11   2    4.10    0.47
  -1  11  -2    4.22    0.48
   1 -11   2    4.85    0.48
   1 -11   2    4.45    0.35
  -2  11  -2   11.41    0.45
  -2  11  -2   10.87    0.74
  -2  11  -2   12.48    0.69
  -2  11  -2   11.48    0.72
   2 -11   2   11.60    0.69
   2 -11   2   10.76    0.80
   2 -11   2   11.90    0.55
  -3  11  -2   62.27    2.27
  -3  11  -2   63.60    2.20
  -3  11  -2   61.92    2.25
   3 -11   2   62.47    2.10
   3 -11   2   61.39    2.25
  -4  11  -2    9.14    0.60
  -4  11  -2    9.75    0.73
  -4  11  -2    8.41    0.66
   4 -11   2    9.08    0.50
   4 -11   2    9.51    0.64
  -5  11  -2    6.59    0.61
  -5  11  -2    7.15    0.64
  -5  11  -2    6.80    0.67
   5 -11   2    6.37    0.57
   5 -11   2    6.73    0.43
  -6  11  -2    2.93    0.50
  -6  11  -2    2.30    0.39
  -6  11  -2    2.35    0.42
   6 -11   2    1.91    0.27
   6 -11   2    2.60    0.25
   6 -11   2    2.15    0.38
  -7  11  -2   14.91    0.85
  -7  11  -2   13.59    0.76
  -7  11  -2   13.95    0.92
   7 -11   2   13.79    0.64
   7 -11   2   12.58    0.64
   7 -11   2   14.02    0.81
  -8  11  -2    4.53    0.48
  -8  11  -2    4.00    0.51
  -8  11  -2    3.89    0.59
   8 -11   2    3.32    0.44
   8 -11   2    3.76    0.38
   8 -11   2    3.32    0.36
  -9  11  -2    0.03    0.48
  -9  11  -2    0.22    0.65
  -9  11  -2    0.32    0.30
   9 -11   2    0.12    0.25
   9 -11   2   -0.16    0.19
   9 -11   2   -0.08    0.28
   7  10  -2    0.95    0.20
   7  10  -2    0.84    0.24
   7  10  -2    0.46    0.31
  -7 -10   2    0.87    0.29
  -7 -10   2    1.13    0.19
   6  10  -2    3.25    0.31
   6  10  -2    2.30    0.30
   6  10  -2    2.24    0.37
  -6 -10   2    2.68    0.35
   5  10  -2   -0.09    0.19
   5  10  -2    0.30    0.26
  -5 -10   2    0.13    0.22
   4  10  -2    1.65    0.26
   4  10  -2    1.85    0.32
  -4 -10   2    1.40    0.27
   3  10  -2    0.20    0.25
   3  10  -2    0.19    0.19
  -3 -10   2    0.04    0.15
  -3 -10   2    0.10    0.21
   2  10  -2    0.52    0.12
   2  10  -2    0.57    0.27
   2  10  -2    0.58    0.08
  -2 -10   2    0.33    0.22
  -2 -10   2    0.87    0.18
   1  10  -2   30.09    1.20
   1  10  -2   30.31    1.26
   1  10  -2   29.17    0.98
  -1 -10   2   29.72    1.07
  -1 -10   2   30.32    1.28
   0  10  -2   -0.09    0.08
   0  10  -2    0.47    0.25
   0  10  -2   -0.07    0.30
   0 -10   2    0.09    0.15
   0 -10   2    0.26    0.22
   0 -10   2    0.21    0.33
  -1  10  -2   20.64    0.91
  -1  10  -2   20.09    0.71
  -1  10  -2   20.73    0.94
   1 -10   2   20.94    0.97
   1 -10   2   20.14    0.79
   1 -10   2   20.40    0.93
  -2  10  -2   13.45    0.51
  -2  10  -2   13.16    0.76
  -2  10  -2   14.11    0.71
  -2  10  -2   13.80    0.76
   2 -10   2   13.96    0.73
   2 -10   2   13.36    0.75
   2 -10   2   14.37    0.60
  -3  10  -2    4.66    0.26
  -3  10  -2    5.83    0.57
  -3  10  -2    5.33    0.46
   3 -10   2    5.49    0.41
   3 -10   2    4.95    0.48
   3 -10   2    5.12    0.47
  -4  10  -2    3.13    0.37
  -4  10  -2    2.48    0.38
  -4  10  -2    3.18    0.45
   4 -10   2    2.72    0.27
   4 -10   2    2.93    0.37
  -5  10  -2   20.30    1.01
  -5  10  -2   20.23    0.91
  -5  10  -2   20.12    0.97
   5 -10   2   20.56    0.96
   5 -10   2   21.24    0.82
  -6  10  -2    1.57    0.41
  -6  10  -2    0.48    0.29
  -6  10  -2    0.96    0.29
   6 -10   2    0.66    0.27
   6 -10   2    1.02    0.21
   6 -10   2    0.48    0.19
  -7  10  -2    0.68    0.40
  -7  10  -2    0.52    0.31
  -7  10  -2    0.31    0.26
   7 -10   2    0.16    0.25
   7 -10   2    0.32    0.22
   7 -10   2   -0.05    0.17
  -8  10  -2    2.01    0.41
  -8  10  -2    2.39    0.50
  -8  10  -2    2.46    0.39
   8 -10   2    2.59    0.32
   8 -10   2    1.74    0.35
   8 -10   2    1.87    0.25
  -9  10  -2    0.58    0.29
  -9  10  -2    0.09    0.31
  -9  10  -2    0.41    0.43
   9 -10   2   -0.24    0.22
   9 -10   2   -0.02    0.29
   9 -10   2    0.03    0.18
 -10  10  -2    0.86    0.32
 -10  10  -2    2.08    0.54
 -10  10  -2    1.22    0.46
  10 -10   2    1.09    0.33
  10 -10   2    1.84    0.34
  10 -10   2    0.89    0.24
   8   9  -2    1.89    0.27
   8   9  -2    1.21    0.26
  -8  -9   2    1.29    0.32
   7   9  -2    7.21    0.39
   7   9  -2    8.76    0.51
   7   9  -2    8.83    0.45
   7   9  -2    9.36    0.61
  -7  -9   2    8.97    0.57
  -7  -9   2    8.92    0.41
   6   9  -2    8.65    0.50
   6   9  -2    8.88    0.60
   6   9  -2    7.77    0.44
   6   9  -2    9.66    0.44
  -6  -9   2    9.83    0.56
   5   9  -2    0.45    0.14
   5   9  -2    0.41    0.19
   5   9  -2    0.57    0.25
  -5  -9   2    0.50    0.22
   4   9  -2   14.07    0.73
   4   9  -2   14.07    0.64
  -4  -9   2   15.24    0.70
   3   9  -2   17.34    0.82
   3   9  -2   17.32    0.73
  -3  -9   2   17.60    0.79
  -3  -9   2   17.44    0.67
   2   9  -2    5.90    0.29
   2   9  -2    5.99    0.25
   2   9  -2    6.10    0.50
   2   9  -2    6.32    0.50
  -2  -9   2    6.06    0.35
  -2  -9   2    7.18    0.63
  -2  -9   2    5.87    0.46
   1   9  -2   23.62    0.96
   1   9  -2   22.93    0.97
   1   9  -2   22.22    0.79
  -1  -9   2   22.89    0.96
  -1  -9   2   21.81    1.06
  -1  -9   2   23.12    0.84
   0   9  -2   61.02    1.98
   0   9  -2   63.46    2.18
   0   9  -2   61.26    2.14
   0  -9   2   59.53    2.33
   0  -9   2   61.71    2.17
   0  -9   2   64.66    2.05
  -1   9  -2   48.20    1.73
  -1   9  -2   51.43    1.78
  -1   9  -2   51.80    1.82
  -1   9  -2   49.99    1.80
  -1   9  -2   48.50    1.62
   1  -9   2   50.07    1.82
   1  -9   2   49.71    1.81
   1  -9   2   50.77    1.68
  -2   9  -2   22.07    0.95
  -2   9  -2   20.78    0.74
  -2   9  -2   22.11    0.90
  -2   9  -2   20.79    0.85
  -2   9  -2   21.31    0.96
   2  -9   2   21.78    0.81
   2  -9   2   20.98    0.93
   2  -9   2   20.97    0.94
  -3   9  -2   30.88    1.17
  -3   9  -2   30.11    1.22
  -3   9  -2   30.08    1.02
  -3   9  -2   30.76    1.20
  -3   9  -2   30.47    1.23
   3  -9   2   30.01    1.21
   3  -9   2   30.61    1.08
   3  -9   2   28.85    1.17
  -4   9  -2    4.41    0.44
  -4   9  -2    4.14    0.44
  -4   9  -2    4.98    0.55
   4  -9   2    4.68    0.45
   4  -9   2    5.23    0.51
   4  -9   2    5.01    0.34
  -5   9  -2    2.99    0.36
  -5   9  -2    3.32    0.46
  -5   9  -2    2.99    0.39
   5  -9   2    3.16    0.29
   5  -9   2    3.05    0.37
   5  -9   2    3.33    0.30
   5  -9   2    3.53    0.41
  -6   9  -2    0.43    0.32
  -6   9  -2    0.41    0.36
  -6   9  -2    0.08    0.24
   6  -9   2   -0.10    0.17
   6  -9   2    0.46    0.29
   6  -9   2    0.13    0.23
  -7   9  -2    0.07    0.36
  -7   9  -2    0.39    0.26
  -7   9  -2    0.14    0.27
   7  -9   2    0.38    0.25
   7  -9   2    0.46    0.18
   7  -9   2    0.22    0.20
   7  -9   2    0.59    0.29
  -8   9  -2    8.34    0.56
  -8   9  -2    7.17    0.62
  -8   9  -2    7.91    0.73
   8  -9   2    7.60    0.45
   8  -9   2    7.51    0.57
   8  -9   2    7.65    0.49
  -9   9  -2    2.91    0.42
  -9   9  -2    3.07    0.53
   9  -9   2    2.37    0.36
   9  -9   2    2.94    0.35
   9  -9   2    2.17    0.27
 -10   9  -2    2.63    0.40
 -10   9  -2    2.76    0.43
  10  -9   2    1.90    0.27
  10  -9   2    2.83    0.37
  10  -9   2    2.19    0.36
  10  -9   2    1.96    0.38
 -11   9  -2    0.22    0.46
 -11   9  -2    0.55    0.33
  11  -9   2   -0.11    0.29
  11  -9   2    0.09    0.28
  11  -9   2   -0.01    0.21
  11  -9   2    0.46    0.27
   9   8  -2    0.67    0.25
   9   8  -2    0.56    0.23
  -9  -8   2    0.30    0.27
   8   8  -2    0.47    0.21
   8   8  -2    0.58    0.24
   8   8  -2    0.55    0.13
  -8  -8   2    0.53    0.26
   7   8  -2    4.59    0.33
   7   8  -2    3.46    0.38
   7   8  -2    4.51    0.39
  -7  -8   2    4.48    0.44
  -7  -8   2    4.74    0.28
   6   8  -2   15.06    0.73
   6   8  -2   16.03    0.67
   6   8  -2   14.63    0.59
   6   8  -2   13.81    0.57
  -6  -8   2   15.67    0.71
   5   8  -2    4.91    0.69
   5   8  -2    4.40    0.27
   5   8  -2    4.82    0.36
   5   8  -2    4.13    0.27
  -5  -8   2    5.28    0.41
   4   8  -2   20.07    0.87
   4   8  -2   20.74    0.70
   4   8  -2   18.76    0.73
   4   8  -2   20.88    0.80
  -4  -8   2   20.79    0.84
   3   8  -2    2.91    0.23
   3   8  -2    3.32    0.31
   3   8  -2    2.89    0.16
   3   8  -2    2.53    0.33
  -3  -8   2    3.33    0.35
  -3  -8   2    3.03    0.44
  -3  -8   2    2.95    0.26
   2   8  -2    1.69    0.16
   2   8  -2    1.40    0.27
   2   8  -2    1.93    0.29
   2   8  -2    1.71    0.17
  -2  -8   2    1.83    0.18
  -2  -8   2    1.32    0.35
  -2  -8   2    1.74    0.25
   1   8  -2    7.86    0.51
   1   8  -2    8.42    0.38
   1   8  -2    8.44    0.33
   1   8  -2    9.06    0.52
  -1  -8   2    7.93    0.61
  -1  -8   2    8.45    0.39
  -1  -8   2    8.65    0.51
   0   8  -2   59.41    2.01
   0   8  -2   63.79    2.11
   0   8  -2   61.02    1.97
   0   8  -2   62.28    2.13
   0  -8   2   60.29    2.17
   0  -8   2   63.44    2.02
   0  -8   2   61.25    2.11
   0  -8   2   62.62    2.13
  -1   8  -2    1.24    0.12
  -1   8  -2    1.29    0.29
  -1   8  -2    0.97    0.15
  -1   8  -2    1.21    0.25
  -1   8  -2    0.96    0.28
  -1   8  -2    1.65    0.28
   1  -8   2    1.21    0.23
   1  -8   2    1.29    0.31
   1  -8   2    0.93    0.16
   1  -8   2    1.33    0.25
  -2   8  -2    7.95    0.52
  -2   8  -2    7.95    0.44
  -2   8  -2    8.87    0.34
  -2   8  -2    8.31    0.56
  -2   8  -2    8.51    0.49
  -2   8  -2    8.33    0.54
   2  -8   2    8.12    0.50
   2  -8   2    7.76    0.53
   2  -8   2    8.09    0.40
   2  -8   2    8.65    0.48
  -3   8  -2   15.49    0.73
  -3   8  -2   15.70    0.76
  -3   8  -2   14.86    0.64
  -3   8  -2   14.59    0.75
  -3   8  -2   15.90    0.70
  -3   8  -2   14.52    0.58
   3  -8   2   15.45    0.69
   3  -8   2   14.37    0.67
   3  -8   2   14.41    0.72
   3  -8   2   14.92    0.73
   3  -8   2   15.20    0.60
  -4   8  -2   33.34    1.36
  -4   8  -2   34.23    1.17
  -4   8  -2   35.65    1.26
  -4   8  -2   36.29    1.35
  -4   8  -2   34.71    1.37
  -4   8  -2   37.38    1.31
   4  -8   2   34.77    1.19
   4  -8   2   36.90    1.23
   4  -8   2   34.47    1.42
   4  -8   2   34.40    1.28
   4  -8   2   34.85    1.34
  -5   8  -2   15.34    0.75
  -5   8  -2   15.73    0.71
  -5   8  -2   15.31    0.81
   5  -8   2   15.46    0.61
   5  -8   2   13.62    0.65
   5  -8   2   14.05    0.60
   5  -8   2   14.02    0.73
   5  -8   2   14.33    0.72
  -6   8  -2   21.53    1.01
  -6   8  -2   21.20    0.90
  -6   8  -2   20.42    0.94
   6  -8   2   20.78    0.91
   6  -8   2   22.51    0.89
   6  -8   2   20.85    0.80
   6  -8   2   20.78    0.93
  -7   8  -2   -0.32    0.34
  -7   8  -2    0.31    0.26
  -7   8  -2    0.20    0.24
   7  -8   2    0.10    0.18
   7  -8   2    0.16    0.21
   7  -8   2    0.06    0.19
   7  -8   2    0.06    0.25
   7  -8   2    0.03    0.15
  -8   8  -2   22.89    0.98
  -8   8  -2   22.89    1.10
  -8   8  -2   22.47    1.01
   8  -8   2   21.10    0.90
   8  -8   2   22.91    0.89
   8  -8   2   23.40    0.98
   8  -8   2   21.88    0.99
   8  -8   2   23.87    0.91
  -9   8  -2    2.60    0.36
  -9   8  -2    2.30    0.47
  -9   8  -2    2.42    0.39
   9  -8   2    2.03    0.32
   9  -8   2    2.47    0.32
   9  -8   2    1.96    0.24
   9  -8   2    1.60    0.27
   9  -8   2    1.81    0.34
 -10   8  -2    3.11    0.53
 -10   8  -2    3.80    0.46
 -10   8  -2    3.92    0.43
  10  -8   2    2.99    0.38
  10  -8   2    5.18    0.66
  10  -8   2    2.50    0.28
  10  -8   2    2.52    0.33
  10  -8   2    4.13    0.46
 -11   8  -2    0.29    0.47
 -11   8  -2   -0.10    0.30
 -11   8  -2    0.11    0.28
  11  -8   2   -0.15    0.22
  11  -8   2   -0.02    0.26
  11  -8   2   -0.25    0.18
  11  -8   2   -0.12    0.23
  11  -8   2    0.04    0.28
  10   7  -2    0.21    0.23
  10   7  -2   -0.24    0.22
 -10  -7   2    0.09    0.28
   9   7  -2    0.23    0.21
   9   7  -2    0.28    0.22
  -9  -7   2   -0.02    0.24
   8   7  -2    0.57    0.20
   8   7  -2    0.35    0.11
   8   7  -2    0.31    0.20
  -8  -7   2    0.71    0.23
   7   7  -2    3.50    0.30
   7   7  -2    3.40    0.23
   7   7  -2    2.66    0.32
  -7  -7   2    3.59    0.39
   6   7  -2   -0.10    0.10
   6   7  -2    0.34    0.26
   6   7  -2   -0.31    0.16
  -6  -7   2    0.02    0.18
  -6  -7   2   -0.06    0.11
   5   7  -2    2.76    0.22
   5   7  -2    2.99    0.32
   5   7  -2    3.28    0.31
  -5  -7   2    3.37    0.33
   4   7  -2    0.30    0.18
   4   7  -2    0.33    0.21
   4   7  -2    0.10    0.10
  -4  -7   2    0.22    0.29
  -4  -7   2    0.54    0.17
   3   7  -2   28.04    0.95
   3   7  -2   27.63    0.99
   3   7  -2   29.23    1.10
   3   7  -2   29.05    1.04
  -3  -7   2   30.47    1.00
  -3  -7   2   31.12    1.09
  -3  -7   2   27.16    1.19
   2   7  -2   13.67    0.50
   2   7  -2   13.49    0.52
   2   7  -2   13.93    0.64
   2   7  -2   13.84    0.48
   2   7  -2   14.12    0.64
   2   7  -2   12.14    0.66
  -2  -7   2   14.95    0.63
  -2  -7   2   13.46    0.65
  -2  -7   2   13.62    0.72
  -2  -7   2   14.21    0.53
  -2  -7   2   12.84    0.62
   1   7  -2    0.14    0.08
   1   7  -2    0.16    0.17
   1   7  -2    0.16    0.10
   1   7  -2   -0.08    0.18
   1   7  -2    0.07    0.18
  -1  -7   2    0.16    0.16
  -1  -7   2    0.08    0.24
  -1  -7   2   -0.08    0.16
  -1  -7   2    0.09    0.16
  -1  -7   2    0.01    0.11
   0   7  -2   10.93    0.43
   0   7  -2   10.12    0.57
   0   7  -2   12.29    0.58
   0   7  -2   11.70    0.54
   0  -7   2   11.11    0.55
   0  -7   2   10.66    0.60
   0  -7   2   11.56    0.46
   0  -7   2   11.19    0.55
   0  -7   2   10.81    0.53
  -1   7  -2    3.33    0.37
  -1   7  -2    2.89    0.34
  -1   7  -2    3.31    0.19
  -1   7  -2    3.61    0.22
  -1   7  -2    3.54    0.35
  -1   7  -2    3.69    0.33
   1  -7   2    3.40    0.34
   1  -7   2    3.39    0.31
   1  -7   2    2.91    0.30
   1  -7   2    3.51    0.23
   1  -7   2    3.50    0.36
  -2   7  -2   21.64    0.83
  -2   7  -2   19.63    0.74
  -2   7  -2   22.19    0.86
  -2   7  -2   20.94    0.80
  -2   7  -2   21.23    0.72
  -2   7  -2   19.90    0.85
   2  -7   2   20.74    0.85
   2  -7   2   20.57    0.82
   2  -7   2   21.05    0.85
   2  -7   2   20.73    0.75
   2  -7   2   20.53    0.82
  -3   7  -2    3.49    0.36
  -3   7  -2    3.15    0.32
  -3   7  -2    3.28    0.22
  -3   7  -2    3.70    0.28
  -3   7  -2    3.28    0.19
  -3   7  -2    3.42    0.34
  -3   7  -2    3.20    0.35
   3  -7   2    3.18    0.22
   3  -7   2    3.15    0.31
   3  -7   2    3.49    0.24
   3  -7   2    3.53    0.31
   3  -7   2    3.54    0.34
  -4   7  -2    2.88    0.32
  -4   7  -2    2.93    0.19
  -4   7  -2    2.85    0.37
  -4   7  -2    3.34    0.32
  -4   7  -2    2.91    0.27
  -4   7  -2    2.56    0.21
  -4   7  -2    2.76    0.34
   4  -7   2    2.63    0.33
   4  -7   2    2.86    0.28
   4  -7   2    2.67    0.24
   4  -7   2    3.29    0.24
   4  -7   2    2.48    0.31
  -5   7  -2   25.87    0.99
  -5   7  -2   24.65    1.04
  -5   7  -2   24.50    1.00
  -5   7  -2   25.44    0.93
  -5   7  -2   24.66    0.86
   5  -7   2   25.10    0.91
   5  -7   2   24.17    0.95
   5  -7   2   25.19    0.99
   5  -7   2   24.91    1.01
   5  -7   2   25.31    0.90
  -6   7  -2    5.33    0.43
  -6   7  -2    4.91    0.54
  -6   7  -2    4.38    0.45
   6  -7   2    5.34    0.44
   6  -7   2    5.38    0.43
   6  -7   2    5.46    0.33
   6  -7   2    4.99    0.35
   6  -7   2    5.27    0.35
   6  -7   2    5.09    0.37
  -7   7  -2   40.21    1.47
  -7   7  -2   41.90    1.51
  -7   7  -2   41.84    1.56
   7  -7   2   39.21    1.48
   7  -7   2   40.47    1.47
   7  -7   2   41.51    1.38
   7  -7   2   38.20    1.40
   7  -7   2   37.78    1.40
  -8   7  -2    8.78    0.56
  -8   7  -2    8.49    0.58
  -8   7  -2    7.54    0.70
   8  -7   2    8.31    0.48
   8  -7   2    9.38    0.57
   8  -7   2    9.30    0.45
   8  -7   2    8.52    0.49
   8  -7   2    9.02    0.55
  -9   7  -2    0.88    0.39
  -9   7  -2    0.92    0.29
  -9   7  -2    1.40    0.30
   9  -7   2    0.91    0.26
   9  -7   2    0.88    0.23
   9  -7   2    0.80    0.18
   9  -7   2    1.20    0.26
   9  -7   2    0.45    0.32
 -10   7  -2    7.87    0.60
 -10   7  -2    5.53    0.61
 -10   7  -2    6.58    0.54
  10  -7   2    5.49    0.51
  10  -7   2    5.11    0.44
  10  -7   2    6.25    0.70
  10  -7   2    6.27    0.50
 -11   7  -2    2.32    0.39
 -11   7  -2    2.93    0.42
 -11   7  -2    1.74    0.55
  11  -7   2    2.17    0.37
  11  -7   2    1.57    0.29
  11  -7   2    2.15    0.32
  11  -7   2    2.38    0.36
  11  -7   2    2.30    0.26
 -12   7  -2    2.03    0.41
 -12   7  -2    1.70    0.38
 -12   7  -2    1.59    0.51
  12  -7   2    1.66    0.31
  12  -7   2    1.14    0.33
  12  -7   2    1.43    0.24
  12  -7   2    1.49    0.29
  12  -7   2    0.86    0.35
  10   6  -2    1.74    0.29
  10   6  -2    0.83    0.25
  10   6  -2    1.23    0.16
 -10  -6   2    0.82    0.30
   9   6  -2    2.66    0.31
   9   6  -2    3.62    0.35
   9   6  -2    2.67    0.21
  -9  -6   2    2.85    0.35
   8   6  -2    5.32    0.39
   8   6  -2    4.64    0.24
   8   6  -2    4.89    0.25
   7   6  -2    1.59    0.23
   7   6  -2    0.72    0.12
   7   6  -2    0.99    0.10
  -7  -6   2    0.97    0.23
   6   6  -2    7.41    0.28
   6   6  -2    7.38    0.42
   6   6  -2    7.19    0.47
   6   6  -2    7.05    0.32
  -6  -6   2    7.19    0.32
  -6  -6   2    7.50    0.44
   5   6  -2    1.23    0.20
   5   6  -2    1.21    0.14
   5   6  -2    1.43    0.11
   5   6  -2    1.30    0.22
  -5  -6   2    1.34    0.21
   4   6  -2    2.60    0.26
   4   6  -2    2.42    0.32
   4   6  -2    2.85    0.19
   4   6  -2    2.43    0.26
   4   6  -2    2.64    0.15
  -4  -6   2    2.90    0.38
  -4  -6   2    3.40    0.30
   3   6  -2    1.79    0.21
   3   6  -2    1.59    0.13
   3   6  -2    1.59    0.23
   3   6  -2    1.10    0.22
   3   6  -2    1.42    0.14
  -3  -6   2    1.35    0.22
  -3  -6   2    1.55    0.20
  -3  -6   2    1.37    0.22
  -3  -6   2    1.21    0.29
  -3  -6   2    1.38    0.14
   2   6  -2    2.76    0.27
   2   6  -2    2.71    0.30
   2   6  -2    2.69    0.19
   2   6  -2    2.77    0.29
   2   6  -2    2.82    0.19
  -2  -6   2    3.04    0.21
  -2  -6   2    3.11    0.33
  -2  -6   2    3.43    0.38
  -2  -6   2    3.40    0.28
   1   6  -2   17.00    0.78
   1   6  -2   19.10    0.66
   1   6  -2   19.86    0.77
   1   6  -2   18.17    0.64
   1   6  -2   19.05    0.75
  -1  -6   2   18.66    0.75
  -1  -6   2   20.10    0.75
  -1  -6   2   18.29    0.80
   0   6  -2    4.97    0.24
   0   6  -2    4.83    0.22
   0   6  -2    4.95    0.34
   0   6  -2    4.43    0.35
   0   6  -2    4.51    0.35
   0  -6   2    5.00    0.33
   0  -6   2    5.37    0.26
   0  -6   2    4.83    0.33
   0  -6   2    5.09    0.33
  -1   6  -2   27.86    0.94
  -1   6  -2   28.77    1.03
  -1   6  -2   26.25    1.05
  -1   6  -2   30.03    1.05
  -1   6  -2   28.51    1.08
   1  -6   2   27.63    1.04
   1  -6   2   27.11    1.03
   1  -6   2   27.89    0.95
   1  -6   2   27.34    1.02
   1  -6   2   27.07    1.01
  -2   6  -2   13.86    0.51
  -2   6  -2   13.85    0.56
  -2   6  -2   13.04    0.62
  -2   6  -2   14.16    0.61
  -2   6  -2   13.87    0.62
  -2   6  -2   13.77    0.49
   2  -6   2   13.55    0.60
   2  -6   2   13.30    0.58
   2  -6   2   13.75    0.49
   2  -6   2   13.22    0.58
   2  -6   2   13.73    0.52
  -3   6  -2   89.67    2.91
  -3   6  -2   90.61    2.85
  -3   6  -2   86.88    2.87
  -3   6  -2   90.78    2.96
  -3   6  -2   86.95    2.98
  -3   6  -2   92.25    3.00
  -3   6  -2   90.57    2.96
   3  -6   2   89.67    2.97
   3  -6   2   90.72    2.93
   3  -6   2   94.23    2.88
   3  -6   2   87.61    2.92
   3  -6   2   89.30    2.86
  -4   6  -2    5.50    0.29
  -4   6  -2    5.56    0.39
  -4   6  -2    5.78    0.39
  -4   6  -2    5.79    0.26
  -4   6  -2    5.35    0.33
  -4   6  -2    5.88    0.37
  -4   6  -2    5.74    0.44
   4  -6   2    5.77    0.35
   4  -6   2    5.02    0.38
   4  -6   2    5.71    0.39
   4  -6   2    6.03    0.31
   4  -6   2    6.19    0.30
  -5   6  -2   36.78    1.26
  -5   6  -2   36.16    1.37
  -5   6  -2   36.41    1.24
  -5   6  -2   38.43    1.35
  -5   6  -2   37.09    1.38
  -5   6  -2   37.64    1.33
   5  -6   2   37.15    1.36
   5  -6   2   37.41    1.31
   5  -6   2   37.22    1.32
   5  -6   2   37.83    1.27
   5  -6   2   39.05    1.27
   5  -6   2   36.35    1.28
  -6   6  -2   39.44    1.34
  -6   6  -2   40.90    1.44
  -6   6  -2   39.95    1.37
  -6   6  -2   42.28    1.43
  -6   6  -2   39.00    1.32
  -6   6  -2   39.18    1.48
   6  -6   2   38.91    1.42
   6  -6   2   39.12    1.37
   6  -6   2   39.52    1.37
   6  -6   2   37.73    1.38
   6  -6   2   40.60    1.34
  -7   6  -2    4.45    0.43
  -7   6  -2    4.29    0.46
  -7   6  -2    5.69    0.42
   7  -6   2    4.48    0.29
   7  -6   2    3.97    0.32
   7  -6   2    4.17    0.38
   7  -6   2    3.82    0.32
   7  -6   2    3.94    0.34
   7  -6   2    4.22    0.39
  -8   6  -2    2.96    0.35
  -8   6  -2    2.68    0.34
  -8   6  -2    3.67    0.45
   8  -6   2    2.59    0.31
   8  -6   2    2.51    0.27
   8  -6   2    2.73    0.28
   8  -6   2    3.54    0.33
   8  -6   2    3.78    0.37
  -9   6  -2    0.28    0.32
  -9   6  -2   -0.21    0.24
   9  -6   2    0.19    0.24
   9  -6   2    0.10    0.14
   9  -6   2    0.12    0.20
   9  -6   2    0.00    0.20
 -10   6  -2    0.19    0.27
 -10   6  -2    0.57    0.28
  10  -6   2    0.38    0.25
  10  -6   2    0.21    0.16
  10  -6   2   -0.15    0.19
  10  -6   2    0.31    0.22
  10  -6   2    0.48    0.24
 -11   6  -2    1.34    0.35
 -11   6  -2    2.13    0.37
  11  -6   2    1.32    0.21
  11  -6   2    1.47    0.29
  11  -6   2    1.84    0.28
  11  -6   2    1.70    0.33
  11  -6   2    1.65    0.23
  11  -6   2    1.62    0.32
 -12   6  -2    3.26    0.44
 -12   6  -2    2.42    0.42
  12  -6   2    3.01    0.38
  12  -6   2    2.71    0.36
  12  -6   2    3.07    0.36
  12  -6   2    2.57    0.39
  12  -6   2    2.75    0.42
  12  -6   2    2.55    0.27
  11   5  -2    2.82    0.35
  11   5  -2    3.12    0.36
  11   5  -2    3.72    0.30
 -11  -5   2    4.90    0.55
  10   5  -2    0.46    0.22
  10   5  -2    0.12    0.13
  10   5  -2   -0.18    0.21
 -10  -5   2   -0.17    0.16
 -10  -5   2    0.39    0.25
   9   5  -2   16.69    0.60
   9   5  -2   17.70    0.73
  -9  -5   2   14.94    0.66
   8   5  -2   16.46    0.69
   8   5  -2   15.09    0.56
   8   5  -2   15.28    0.56
  -8  -5   2   14.95    0.62
  -8  -5   2   17.11    0.72
   7   5  -2   -0.15    0.09
   7   5  -2   -0.07    0.07
   7   5  -2    0.17    0.17
  -7  -5   2    0.33    0.15
  -7  -5   2   -0.14    0.17
   6   5  -2    0.07    0.07
   6   5  -2    0.08    0.15
   6   5  -2   -0.13    0.08
   6   5  -2    0.21    0.18
  -6  -5   2   -0.10    0.15
  -6  -5   2    0.03    0.10
   5   5  -2    0.03    0.15
   5   5  -2    0.20    0.06
   5   5  -2    0.11    0.16
   5   5  -2    0.02    0.08
   5   5  -2    0.16    0.14
  -5  -5   2    0.03    0.08
  -5  -5   2    0.11    0.14
  -5  -5   2    0.36    0.30
   4   5  -2    3.71    0.31
   4   5  -2    3.87    0.31
   4   5  -2    3.85    0.18
   4   5  -2    4.22    0.28
   4   5  -2    3.79    0.21
  -4  -5   2    4.12    0.28
  -4  -5   2    3.37    0.32
  -4  -5   2    3.96    0.33
   3   5  -2    8.00    0.42
   3   5  -2    7.87    0.30
   3   5  -2    8.04    0.32
   3   5  -2    7.88    0.43
   3   5  -2    8.41    0.38
  -3  -5   2    7.13    0.43
  -3  -5   2    7.56    0.49
  -3  -5   2    8.55    0.33
  -3  -5   2    7.76    0.43
  -3  -5   2    8.92    0.40
   2   5  -2   15.44    0.67
   2   5  -2   15.64    0.56
   2   5  -2   16.21    0.66
   2   5  -2   16.08    0.57
   2   5  -2   16.89    0.65
  -2  -5   2   15.22    0.69
  -2  -5   2   16.48    0.64
  -2  -5   2   17.01    0.67
  -2  -5   2   16.63    0.57
  -2  -5   2   15.65    0.65
   1   5  -2    7.35    0.41
   1   5  -2    7.81    0.32
   1   5  -2    7.72    0.40
   1   5  -2    8.44    0.41
  -1  -5   2    8.21    0.39
  -1  -5   2    7.51    0.40
  -1  -5   2    7.76    0.40
  -1  -5   2    7.09    0.43
  -1  -5   2    8.30    0.32
   0   5  -2   48.54    1.62
   0   5  -2   48.68    1.63
   0   5  -2   47.53    1.65
   0   5  -2   46.79    1.54
   0   5  -2   47.90    1.55
   0  -5   2   47.83    1.65
   0  -5   2   49.83    1.56
   0  -5   2   46.66    1.62
   0  -5   2   48.64    1.62
   0  -5   2   47.06    1.62
  -1   5  -2   31.13    1.03
  -1   5  -2   31.67    1.05
  -1   5  -2   32.73    1.11
  -1   5  -2   31.77    1.12
  -1   5  -2   30.65    1.14
  -1   5  -2   31.65    1.13
   1  -5   2   32.32    1.05
   1  -5   2   31.07    1.12
   1  -5   2   32.17    1.11
   1  -5   2   31.61    1.12
   1  -5   2   30.92    1.12
  -2   5  -2  115.43    3.61
  -2   5  -2  110.99    3.71
  -2   5  -2  114.37    3.69
  -2   5  -2  115.76    3.68
  -2   5  -2  116.51    3.68
  -2   5  -2  115.14    3.66
   2  -5   2  114.45    3.67
   2  -5   2  114.24    3.67
   2  -5   2  116.40    3.63
   2  -5   2  115.25    3.61
   2  -5   2  116.39    3.67
   2  -5   2  112.21    3.69
  -3   5  -2    8.70    0.47
  -3   5  -2    7.92    0.34
  -3   5  -2    8.15    0.44
  -3   5  -2    8.29    0.41
  -3   5  -2    7.56    0.37
  -3   5  -2    8.40    0.32
  -3   5  -2    8.07    0.43
   3  -5   2    8.18    0.39
   3  -5   2    8.46    0.35
   3  -5   2    7.87    0.41
   3  -5   2    7.97    0.39
   3  -5   2    7.94    0.34
  -4   5  -2   11.08    0.46
  -4   5  -2   10.85    0.52
  -4   5  -2    9.89    0.53
  -4   5  -2   10.69    0.41
  -4   5  -2   10.53    0.42
  -4   5  -2   10.68    0.50
  -4   5  -2   10.69    0.51
   4  -5   2   10.82    0.49
   4  -5   2   11.48    0.45
   4  -5   2   10.96    0.43
   4  -5   2   11.09    0.51
   4  -5   2   11.17    0.48
  -5   5  -2    0.26    0.08
  -5   5  -2    0.07    0.21
  -5   5  -2    0.38    0.14
  -5   5  -2    0.29    0.16
  -5   5  -2    0.19    0.09
  -5   5  -2    0.19    0.19
   5  -5   2   -0.01    0.13
   5  -5   2    0.38    0.12
   5  -5   2    0.40    0.14
   5  -5   2    0.13    0.14
   5  -5   2    0.15    0.15
   5  -5   2    0.27    0.10
  -6   5  -2   23.99    0.89
  -6   5  -2   25.52    0.95
  -6   5  -2   22.90    0.96
  -6   5  -2   24.49    0.89
  -6   5  -2   24.24    0.84
  -6   5  -2   24.81    0.94
   6  -5   2   24.13    0.94
   6  -5   2   23.52    0.93
   6  -5   2   25.38    0.90
   6  -5   2   24.06    0.86
   6  -5   2   24.82    0.89
   6  -5   2   25.15    0.95
  -7   5  -2   29.97    1.05
  -7   5  -2   31.17    1.09
  -7   5  -2   30.34    1.15
  -7   5  -2   31.13    1.15
   7  -5   2   30.85    1.09
   7  -5   2   31.31    1.06
   7  -5   2   31.09    1.10
   7  -5   2   29.63    1.09
   7  -5   2   30.83    1.14
   7  -5   2   29.43    1.14
  -8   5  -2   12.78    0.63
  -8   5  -2   11.58    0.49
  -8   5  -2   11.44    0.62
   8  -5   2   11.95    0.55
   8  -5   2   12.90    0.51
   8  -5   2   12.35    0.61
   8  -5   2   12.47    0.58
   8  -5   2   12.64    0.62
   8  -5   2   12.20    0.55
  -9   5  -2   12.25    0.65
  -9   5  -2   11.98    0.65
   9  -5   2   11.02    0.62
   9  -5   2   11.22    0.55
   9  -5   2   11.60    0.50
   9  -5   2   11.69    0.58
 -10   5  -2   18.98    0.85
 -10   5  -2   17.87    0.84
  10  -5   2   17.90    0.79
  10  -5   2   17.59    0.79
  10  -5   2   17.05    0.82
  10  -5   2   16.59    0.75
  10  -5   2   17.90    0.69
 -11   5  -2    2.12    0.35
  11  -5   2    2.53    0.38
  11  -5   2    2.83    0.35
  11  -5   2    2.38    0.31
  11  -5   2    1.77    0.28
  11  -5   2    2.01    0.30
  11  -5   2    2.21    0.23
 -12   5  -2    6.93    0.62
 -12   5  -2    5.89    0.57
  12  -5   2    6.71    0.54
  12  -5   2    5.83    0.46
  12  -5   2    5.99    0.49
  12  -5   2    6.25    0.38
  12  -5   2    6.11    0.57
  12  -5   2    6.07    0.38
 -13   5  -2    0.37    0.34
 -13   5  -2    0.52    0.40
  13  -5   2    0.89    0.35
  13  -5   2    0.24    0.30
  13  -5   2    0.28    0.18
  13  -5   2    0.49    0.25
  13  -5   2    0.57    0.28
  11   4  -2    0.16    0.15
  11   4  -2   -0.03    0.22
  11   4  -2    0.09    0.23
 -11  -4   2    0.04    0.28
  10   4  -2    1.14    0.16
  10   4  -2    1.38    0.27
 -10  -4   2    0.83    0.35
   9   4  -2    1.42    0.16
   9   4  -2    1.18    0.23
  -9  -4   2    1.08    0.26
   8   4  -2    7.76    0.43
   8   4  -2    7.23    0.32
  -8  -4   2    7.13    0.48
  -8  -4   2    6.65    0.38
   7   4  -2    3.17    0.29
   7   4  -2    3.20    0.19
  -7  -4   2    3.41    0.26
  -7  -4   2    3.86    0.34
   6   4  -2   21.07    0.89
   6   4  -2   23.54    0.76
   6   4  -2   23.18    0.84
  -6  -4   2   24.66    0.87
  -6  -4   2   21.43    0.81
   5   4  -2   20.61    0.76
   5   4  -2   18.09    0.84
   5   4  -2   19.43    0.68
   5   4  -2   20.69    0.74
   5   4  -2   20.56    0.66
  -5  -4   2   19.34    0.79
  -5  -4   2   22.25    0.76
  -5  -4   2   18.47    0.70
  -5  -4   2   19.85    0.67
  -5  -4   2   19.38    0.79
   4   4  -2    0.08    0.06
   4   4  -2    0.14    0.12
   4   4  -2    0.08    0.07
   4   4  -2    0.21    0.12
   4   4  -2    0.23    0.13
  -4  -4   2    0.22    0.11
  -4  -4   2    0.33    0.15
  -4  -4   2    0.17    0.14
   3   4  -2    7.57    0.35
   3   4  -2    7.38    0.29
   3   4  -2    7.77    0.28
   3   4  -2    7.00    0.38
  -3  -4   2    7.60    0.35
  -3  -4   2    7.33    0.38
  -3  -4   2    6.82    0.38
   2   4  -2   18.39    0.63
   2   4  -2   18.39    0.63
   2   4  -2   17.21    0.71
   2   4  -2   18.69    0.70
   2   4  -2   18.99    0.71
  -2  -4   2   19.91    0.69
  -2  -4   2   18.58    0.63
  -2  -4   2   17.77    0.71
  -2  -4   2   17.92    0.70
  -2  -4   2   17.82    0.74
   1   4  -2   13.69    0.50
   1   4  -2   14.70    0.58
   1   4  -2   14.29    0.59
   1   4  -2   14.43    0.58
  -1  -4   2   14.62    0.56
  -1  -4   2   14.06    0.58
  -1  -4   2   14.60    0.50
  -1  -4   2   13.76    0.57
   0   4  -2    1.63    0.21
   0   4  -2    1.75    0.20
   0   4  -2    2.14    0.22
   0   4  -2    2.02    0.16
   0   4  -2    1.72    0.14
   0  -4   2    1.90    0.20
   0  -4   2    2.35    0.24
   0  -4   2    2.03    0.15
   0  -4   2    2.09    0.21
   0  -4   2    2.04    0.20
  -1   4  -2   39.01    1.30
  -1   4  -2   37.11    1.24
  -1   4  -2   37.57    1.32
  -1   4  -2   38.01    1.22
  -1   4  -2   38.09    1.29
  -1   4  -2   38.64    1.24
  -1   4  -2   38.23    1.30
   1  -4   2   38.02    1.29
   1  -4   2   38.61    1.34
   1  -4   2   38.52    1.30
   1  -4   2   38.64    1.30
   1  -4   2   38.19    1.24
   1  -4   2   38.09    1.23
  -2   4  -2   95.79    3.07
  -2   4  -2   96.20    3.12
  -2   4  -2   99.44    3.13
  -2   4  -2   92.50    3.14
  -2   4  -2  100.16    3.15
  -2   4  -2   96.55    3.05
  -2   4  -2  100.22    3.12
  -2   4  -2   96.25    3.07
   2  -4   2   96.71    3.13
   2  -4   2   98.83    3.08
   2  -4   2   97.61    3.12
   2  -4   2   98.18    3.10
   2  -4   2   97.80    3.07
  -3   4  -2   19.51    0.68
  -3   4  -2   20.80    0.76
  -3   4  -2   19.53    0.76
  -3   4  -2   19.69    0.75
  -3   4  -2   20.67    0.68
  -3   4  -2   19.69    0.72
  -3   4  -2   20.56    0.75
   3  -4   2   20.27    0.69
   3  -4   2   19.93    0.73
   3  -4   2   20.02    0.70
   3  -4   2   18.67    0.73
   3  -4   2   20.08    0.75
  -4   4  -2  129.39    4.13
  -4   4  -2  128.53    4.07
  -4   4  -2  129.27    4.13
  -4   4  -2  131.82    4.13
  -4   4  -2  131.87    4.11
  -4   4  -2  127.85    4.07
   4  -4   2  129.63    4.09
   4  -4   2  131.39    4.10
   4  -4   2  125.75    4.13
   4  -4   2  133.11    4.13
   4  -4   2  127.19    4.11
   4  -4   2  124.34    4.09
   4  -4   2  131.93    4.08
  -5   4  -2   58.94    1.89
  -5   4  -2   58.64    1.89
  -5   4  -2   60.00    1.93
  -5   4  -2   60.15    1.96
  -5   4  -2   58.48    1.95
   5  -4   2   57.29    1.92
   5  -4   2   58.45    1.93
   5  -4   2   58.18    1.92
   5  -4   2   59.72    1.90
   5  -4   2   57.63    1.95
  -6   4  -2   19.81    0.77
  -6   4  -2   18.77    0.77
  -6   4  -2   19.61    0.72
  -6   4  -2   19.48    0.69
  -6   4  -2   20.43    0.77
   6  -4   2   18.88    0.73
   6  -4   2   18.21    0.79
   6  -4   2   19.59    0.72
   6  -4   2   20.02    0.77
  -7   4  -2   83.46    2.70
  -7   4  -2   87.30    2.74
  -7   4  -2   84.48    2.74
  -7   4  -2   82.13    2.66
  -7   4  -2   81.57    2.66
   7  -4   2   83.89    2.66
   7  -4   2   83.06    2.71
   7  -4   2   83.16    2.70
   7  -4   2   83.69    2.74
   7  -4   2   80.81    2.73
   7  -4   2   81.06    2.75
  -8   4  -2    5.94    0.44
  -8   4  -2    5.33    0.29
   8  -4   2    5.73    0.40
   8  -4   2    5.66    0.40
   8  -4   2    5.86    0.41
   8  -4   2    6.39    0.39
   8  -4   2    5.60    0.30
  -9   4  -2   -0.30    0.21
  -9   4  -2   -0.26    0.10
   9  -4   2   -0.14    0.15
   9  -4   2    0.35    0.21
   9  -4   2    0.00    0.18
   9  -4   2    0.09    0.21
   9  -4   2    0.01    0.12
 -10   4  -2   29.87    1.02
 -10   4  -2   30.90    1.18
  10  -4   2   30.02    1.42
  10  -4   2   26.37    1.02
  10  -4   2   28.72    1.12
  10  -4   2   29.58    1.16
  10  -4   2   30.33    1.03
  10  -4   2   29.47    1.22
 -11   4  -2    5.27    0.51
  11  -4   2    5.12    0.46
  11  -4   2    4.82    0.45
  11  -4   2    4.76    0.40
  11  -4   2    5.32    0.48
  11  -4   2    4.95    0.32
  11  -4   2    4.39    0.32
 -12   4  -2   22.59    1.02
  12  -4   2   22.25    0.81
  12  -4   2   23.68    0.98
  12  -4   2   18.76    0.83
  12  -4   2   21.70    0.94
  12  -4   2   22.09    0.99
  12  -4   2   22.11    0.92
 -13   4  -2    1.43    0.39
  13  -4   2    1.03    0.20
  13  -4   2    1.78    0.31
  13  -4   2    1.18    0.28
  13  -4   2    1.55    0.37
  13  -4   2    1.64    0.35
  12   3  -2    5.72    0.51
  12   3  -2    5.80    0.40
  12   3  -2    5.80    0.49
 -12  -3   2    5.99    0.66
  11   3  -2   15.61    0.65
  11   3  -2   17.10    0.76
  11   3  -2   16.10    0.75
  10   3  -2    1.85    0.19
  10   3  -2    2.02    0.28
 -10  -3   2    1.23    0.29
   9   3  -2    4.55    0.27
   9   3  -2    4.59    0.23
  -9  -3   2    4.31    0.43
  -9  -3   2    4.26    0.31
   8   3  -2    0.22    0.10
   8   3  -2    0.15    0.10
   8   3  -2   -0.02    0.15
   8   3  -2   -0.06    0.09
  -8  -3   2   -0.11    0.19
  -8  -3   2    0.03    0.13
   7   3  -2    3.35    0.19
   7   3  -2    2.84    0.18
   7   3  -2    3.14    0.28
   7   3  -2    2.90    0.30
  -7  -3   2    3.45    0.34
  -7  -3   2    2.67    0.24
   6   3  -2    9.17    0.36
   6   3  -2    9.88    0.36
   6   3  -2   10.02    0.44
  -6  -3   2   10.32    0.46
  -6  -3   2    8.92    0.49
  -6  -3   2    9.41    0.48
  -6  -3   2    9.69    0.40
   5   3  -2    4.33    0.29
   5   3  -2    4.76    0.29
   5   3  -2    4.50    0.20
   5   3  -2    4.93    0.27
   5   3  -2    4.59    0.20
  -5  -3   2    4.17    0.23
  -5  -3   2    3.92    0.32
  -5  -3   2    4.70    0.28
  -5  -3   2    4.26    0.31
   4   3  -2   15.87    0.55
   4   3  -2   15.33    0.62
   4   3  -2   16.08    0.59
   4   3  -2   16.84    0.54
  -4  -3   2   15.40    0.57
  -4  -3   2   15.56    0.63
  -4  -3   2   16.95    0.60
  -4  -3   2   15.25    0.63
  -4  -3   2   16.21    0.54
   3   3  -2    0.10    0.10
   3   3  -2    0.00    0.10
   3   3  -2    0.15    0.06
   3   3  -2   -0.13    0.11
  -3  -3   2   -0.15    0.12
  -3  -3   2    0.13    0.09
  -3  -3   2    0.09    0.12
  -3  -3   2    0.12    0.09
   2   3  -2    1.05    0.10
   2   3  -2    1.06    0.17
   2   3  -2    1.12    0.16
   2   3  -2    0.90    0.13
   2   3  -2    1.09    0.11
  -2  -3   2    1.18    0.17
  -2  -3   2    0.91    0.15
  -2  -3   2    1.24    0.16
   1   3  -2    1.65    0.17
   1   3  -2    1.63    0.17
   1   3  -2    1.94    0.14
   1   3  -2    1.35    0.16
  -1  -3   2    1.87    0.19
  -1  -3   2    1.81    0.16
  -1  -3   2    1.81    0.13
  -1  -3   2    1.77    0.18
  -1  -3   2    1.87    0.18
   0   3  -2   46.46    1.51
   0   3  -2   47.13    1.56
   0   3  -2   47.69    1.61
   0   3  -2   48.03    1.56
   0  -3   2   48.77    1.52
   0  -3   2   47.23    1.56
   0  -3   2   46.26    1.56
   0  -3   2   46.79    1.56
   0  -3   2   48.67    1.55
  -1   3  -2   25.69    0.83
  -1   3  -2   24.19    0.83
  -1   3  -2   25.56    0.87
  -1   3  -2   25.32    0.84
  -1   3  -2   25.09    0.89
  -1   3  -2   25.37    0.88
  -1   3  -2   25.49    0.89
   1  -3   2   25.08    0.87
   1  -3   2   26.54    0.84
   1  -3   2   26.01    0.88
   1  -3   2   26.05    0.84
  -2   3  -2   11.39    0.44
  -2   3  -2   11.16    0.46
  -2   3  -2   11.28    0.40
  -2   3  -2   11.41    0.45
  -2   3  -2   11.27    0.46
  -2   3  -2   11.08    0.39
  -2   3  -2   11.14    0.46
   2  -3   2   11.50    0.45
   2  -3   2   11.36    0.41
   2  -3   2   10.92    0.45
   2  -3   2   11.34    0.42
   2  -3   2   10.90    0.44
  -3   3  -2   61.51    2.00
  -3   3  -2   64.28    2.02
  -3   3  -2   60.41    1.97
  -3   3  -2   62.97    2.02
  -3   3  -2   61.75    2.02
  -3   3  -2   61.77    2.01
  -3   3  -2   62.42    1.97
   3  -3   2   58.48    1.98
   3  -3   2   63.08    1.98
   3  -3   2   63.00    1.99
   3  -3   2   62.03    2.02
   3  -3   2   63.22    2.02
   3  -3   2   61.48    2.01
  -4   3  -2   11.59    0.46
  -4   3  -2   11.15    0.42
  -4   3  -2   11.92    0.48
  -4   3  -2   11.71    0.49
   4  -3   2   11.80    0.50
   4  -3   2   11.44    0.45
   4  -3   2   11.31    0.47
   4  -3   2   11.03    0.48
   4  -3   2   11.78    0.43
   4  -3   2   11.40    0.44
  -5   3  -2   11.06    0.47
  -5   3  -2   10.55    0.40
  -5   3  -2   10.46    0.43
  -5   3  -2   10.26    0.39
   5  -3   2   10.46    0.43
   5  -3   2   10.83    0.43
   5  -3   2   10.34    0.45
   5  -3   2    9.65    0.43
   5  -3   2   10.80    0.46
   5  -3   2   11.09    0.40
  -6   3  -2    0.11    0.11
  -6   3  -2    0.17    0.14
  -6   3  -2    0.09    0.07
  -6   3  -2    0.02    0.06
   6  -3   2    0.15    0.12
   6  -3   2    0.03    0.13
   6  -3   2    0.06    0.10
   6  -3   2    0.25    0.08
   6  -3   2    0.06    0.11
  -7   3  -2    8.88    0.40
  -7   3  -2    8.86    0.36
  -7   3  -2    8.58    0.36
  -7   3  -2    8.85    0.46
   7  -3   2    8.48    0.42
   7  -3   2    8.50    0.36
   7  -3   2    8.79    0.45
   7  -3   2    8.35    0.43
   7  -3   2    8.83    0.40
  -8   3  -2    2.24    0.20
  -8   3  -2    3.24    0.31
   8  -3   2    2.89    0.30
   8  -3   2    2.56    0.26
   8  -3   2    2.54    0.29
   8  -3   2    3.23    0.30
  -9   3  -2   42.23    1.50
  -9   3  -2   41.68    1.37
   9  -3   2   42.05    1.43
   9  -3   2   40.96    1.48
   9  -3   2   42.49    1.46
   9  -3   2   40.35    1.46
   9  -3   2   42.03    1.37
   9  -3   2   38.68    1.37
 -10   3  -2   15.11    0.59
 -10   3  -2   17.08    0.77
  10  -3   2   15.69    0.74
  10  -3   2   15.41    0.67
  10  -3   2   16.28    0.60
  10  -3   2   14.76    0.60
  10  -3   2   15.82    0.71
 -11   3  -2    7.59    0.38
 -11   3  -2    7.11    0.56
  11  -3   2    8.76    0.38
  11  -3   2    8.13    0.55
  11  -3   2    7.64    0.38
  11  -3   2    8.37    0.54
  11  -3   2    7.41    0.47
 -12   3  -2   20.63    0.83
 -12   3  -2   26.07    1.06
  12  -3   2   24.66    0.84
  12  -3   2   22.47    0.83
  12  -3   2   22.42    0.94
  12  -3   2   23.18    1.02
  12  -3   2   22.89    0.97
  12  -3   2   23.03    1.01
 -13   3  -2    2.62    0.42
  13  -3   2    3.25    0.43
  13  -3   2    2.40    0.40
  13  -3   2    2.86    0.28
  13  -3   2    2.76    0.34
  13  -3   2    2.63    0.34
  12   2  -2    0.17    0.18
  12   2  -2    0.73    0.27
  12   2  -2    0.48    0.26
 -12  -2   2    0.68    0.60
  11   2  -2   22.42    0.93
  11   2  -2   22.05    0.84
 -11  -2   2   22.82    0.99
  10   2  -2    1.89    0.28
  10   2  -2    2.48    0.24
   9   2  -2   20.48    0.72
   9   2  -2   19.27    0.76
   9   2  -2   17.82    0.67
   9   2  -2   18.22    0.63
  -9  -2   2   16.86    0.70
  -9  -2   2   17.12    0.79
   8   2  -2   40.95    1.49
   8   2  -2   47.14    1.60
   8   2  -2   43.08    1.39
   8   2  -2   43.92    1.42
  -8  -2   2   42.23    1.45
  -8  -2   2   42.04    1.51
   7   2  -2    0.80    0.10
   7   2  -2    0.24    0.18
   7   2  -2    0.53    0.16
   7   2  -2    0.71    0.16
  -7  -2   2    0.36    0.13
  -7  -2   2    0.69    0.18
   6   2  -2    5.43    0.31
   6   2  -2    5.72    0.32
   6   2  -2    5.93    0.25
  -6  -2   2    5.44    0.34
  -6  -2   2    5.60    0.32
  -6  -2   2    5.91    0.35
  -6  -2   2    5.04    0.27
  -6  -2   2    6.30    0.43
   5   2  -2   91.90    2.96
   5   2  -2   95.27    2.91
   5   2  -2   93.39    2.95
  -5  -2   2   88.87    2.99
  -5  -2   2   98.28    2.97
  -5  -2   2   91.82    2.98
  -5  -2   2   90.44    2.93
  -5  -2   2   89.17    2.96
   4   2  -2   87.29    2.75
   4   2  -2   85.60    2.75
   4   2  -2   84.27    2.70
   4   2  -2   85.20    2.76
   4   2  -2   86.80    2.71
  -4  -2   2   90.46    2.76
  -4  -2   2   87.28    2.70
  -4  -2   2   84.18    2.77
  -4  -2   2   85.15    2.76
  -4  -2   2   85.16    2.78
   3   2  -2  633.06   21.35
   3   2  -2  671.73   22.15
  -3  -2   2  667.67   21.31
   2   2  -2   59.89    1.90
   2   2  -2   58.86    1.89
   2   2  -2   57.30    1.88
   2   2  -2   56.95    1.85
   2   2  -2   59.46    1.85
   2   2  -2   59.43    1.88
  -2  -2   2   55.12    1.86
  -2  -2   2   57.49    1.89
  -2  -2   2   61.66    1.88
  -2  -2   2   59.34    1.90
   1   2  -2    2.05    0.15
   1   2  -2    1.76    0.13
   1   2  -2    1.86    0.11
   1   2  -2    1.81    0.19
   1   2  -2    2.15    0.17
  -1  -2   2    1.79    0.14
  -1  -2   2    1.66    0.17
  -1  -2   2    1.70    0.17
  -1  -2   2    1.89    0.12
   0   2  -2   26.68    0.88
   0   2  -2   25.98    0.88
   0   2  -2   25.53    0.88
   0   2  -2   25.65    0.85
   0   2  -2   26.17    0.84
   0  -2   2   26.19    0.88
   0  -2   2   26.26    0.87
   0  -2   2   26.48    0.87
   0  -2   2   25.89    0.84
   0  -2   2   25.49    0.88
  -1   2  -2   11.50    0.44
  -1   2  -2   11.70    0.40
  -1   2  -2   11.47    0.44
  -1   2  -2   12.02    0.44
  -1   2  -2   11.39    0.41
  -1   2  -2   12.51    0.44
   1  -2   2   11.45    0.42
   1  -2   2   11.49    0.44
   1  -2   2   11.88    0.44
   1  -2   2   11.55    0.42
   1  -2   2   11.98    0.40
   1  -2   2   11.61    0.43
  -2   2  -2    1.27    0.11
  -2   2  -2    1.45    0.14
  -2   2  -2    1.51    0.15
  -2   2  -2    1.28    0.10
  -2   2  -2    1.53    0.15
  -2   2  -2    1.55    0.15
  -2   2  -2    1.25    0.11
  -2   2  -2    1.34    0.15
   2  -2   2    1.49    0.14
   2  -2   2    1.33    0.12
   2  -2   2    1.60    0.15
   2  -2   2    1.72    0.15
   2  -2   2    1.48    0.11
   2  -2   2    1.43    0.14
  -3   2  -2    7.75    0.32
  -3   2  -2    7.74    0.33
  -3   2  -2    7.91    0.34
  -3   2  -2    7.84    0.29
  -3   2  -2    7.74    0.29
  -3   2  -2    7.53    0.28
  -3   2  -2    7.45    0.32
   3  -2   2    7.29    0.33
   3  -2   2    7.49    0.30
   3  -2   2    7.64    0.32
   3  -2   2    8.03    0.36
   3  -2   2    7.46    0.31
   3  -2   2    7.84    0.29
  -4   2  -2   41.54    1.36
   4  -2   2   39.62    1.34
   4  -2   2   39.49    1.34
   4  -2   2   40.40    1.33
   4  -2   2   41.27    1.34
   4  -2   2   40.73    1.35
   4  -2   2   41.66    1.31
  -5   2  -2   14.91    0.55
  -5   2  -2   15.39    0.53
  -5   2  -2   14.95    0.52
  -5   2  -2   14.87    0.59
   5  -2   2   14.76    0.55
   5  -2   2   15.33    0.52
   5  -2   2   14.94    0.58
   5  -2   2   15.34    0.56
   5  -2   2   14.00    0.56
   5  -2   2   14.70    0.56
  -6   2  -2   33.57    1.15
  -6   2  -2   32.77    1.09
  -6   2  -2   33.18    1.12
  -6   2  -2   32.39    1.08
   6  -2   2   33.48    1.15
   6  -2   2   34.69    1.16
   6  -2   2   32.62    1.08
   6  -2   2   32.11    1.17
  -7   2  -2    2.54    0.21
  -7   2  -2    2.73    0.28
  -7   2  -2    3.13    0.19
  -7   2  -2    2.63    0.17
   7  -2   2    2.61    0.26
   7  -2   2    2.95    0.18
   7  -2   2    3.09    0.27
   7  -2   2    3.24    0.23
   7  -2   2    2.42    0.22
  -8   2  -2    1.56    0.19
  -8   2  -2    1.56    0.16
  -8   2  -2    1.48    0.24
  -8   2  -2    1.68    0.15
   8  -2   2    1.45    0.19
   8  -2   2    1.49    0.23
   8  -2   2    1.72    0.22
   8  -2   2    1.68    0.19
   8  -2   2    1.60    0.14
  -9   2  -2   20.61    0.73
  -9   2  -2   21.87    0.87
   9  -2   2   20.35    0.80
   9  -2   2   21.56    0.86
   9  -2   2   21.42    0.84
   9  -2   2   20.57    0.74
   9  -2   2   20.88    0.73
 -10   2  -2    2.43    0.21
 -10   2  -2    3.04    0.34
  10  -2   2    2.25    0.25
  10  -2   2    2.22    0.21
  10  -2   2    2.90    0.33
  10  -2   2    2.25    0.23
  10  -2   2    2.70    0.30
 -11   2  -2    0.32    0.26
 -11   2  -2    0.00    0.10
  11  -2   2   -0.42    0.20
  11  -2   2    0.02    0.22
  11  -2   2   -0.31    0.12
  11  -2   2   -0.09    0.11
 -12   2  -2    3.31    0.42
  12  -2   2    2.30    0.27
  12  -2   2    3.05    0.33
  12  -2   2    2.80    0.37
  12  -2   2    3.77    0.25
  12  -2   2    3.55    0.40
 -13   2  -2    0.89    0.36
  13  -2   2    1.87    0.29
  13  -2   2    1.37    0.17
  13  -2   2    1.63    0.35
  13  -2   2    1.35    0.34
  12   1  -2    0.15    0.18
  12   1  -2   -0.14    0.24
  12   1  -2   -0.19    0.21
 -12  -1   2    0.12    0.35
  11   1  -2    3.33    0.29
  11   1  -2    2.68    0.33
  11   1  -2    2.96    0.21
 -11  -1   2    2.59    0.39
  10   1  -2    0.60    0.16
  10   1  -2    0.54    0.21
  10   1  -2    0.57    0.12
 -10  -1   2    0.51    0.31
   9   1  -2   42.89    1.46
   9   1  -2   42.58    1.39
   9   1  -2   41.18    1.35
  -9  -1   2   38.87    1.42
  -9  -1   2   42.85    1.48
   8   1  -2   30.53    1.02
   8   1  -2   29.43    0.99
   8   1  -2   30.38    1.08
   8   1  -2   30.64    1.07
  -8  -1   2   28.86    1.04
   7   1  -2    0.96    0.11
   7   1  -2    0.84    0.15
   7   1  -2    0.68    0.11
   7   1  -2    0.86    0.16
  -7  -1   2    1.05    0.14
  -7  -1   2    0.79    0.17
  -7  -1   2    0.82    0.19
  -7  -1   2    1.02    0.18
   6   1  -2    5.68    0.30
   6   1  -2    6.05    0.25
   6   1  -2    5.69    0.25
   6   1  -2    5.98    0.31
  -6  -1   2    5.74    0.37
  -6  -1   2    5.19    0.47
  -6  -1   2    5.80    0.27
  -6  -1   2    5.85    0.33
   5   1  -2   12.02    0.43
   5   1  -2   12.12    0.57
   5   1  -2   12.15    0.47
  -5  -1   2   11.97    0.45
  -5  -1   2   11.90    0.48
  -5  -1   2   12.81    0.50
  -5  -1   2   11.83    0.48
   4   1  -2   10.05    0.43
   4   1  -2   10.94    0.37
   4   1  -2   10.35    0.41
  -4  -1   2   10.62    0.39
  -4  -1   2   10.11    0.41
  -4  -1   2    9.90    0.42
  -4  -1   2   10.69    0.43
   3   1  -2    1.85    0.11
   3   1  -2    1.79    0.14
   3   1  -2    2.08    0.15
  -3  -1   2    1.92    0.17
  -3  -1   2    1.91    0.17
  -3  -1   2    1.73    0.15
  -3  -1   2    1.98    0.16
  -3  -1   2    1.87    0.13
  -3  -1   2    1.68    0.12
   2   1  -2  799.34   25.83
  -2  -1   2  824.73   25.81
   1   1  -2  827.34   26.45
  -1  -1   2  842.86   26.42
   0  -1   2  540.99   17.29
  -1   1  -2  338.08   10.96
   1  -1   2  332.21   10.95
   2  -1   2  244.52    7.52
   2  -1   2  238.18    7.52
  -3   1  -2   17.95    0.60
  -3   1  -2   18.06    0.59
  -3   1  -2   18.19    0.62
  -3   1  -2   18.60    0.63
  -3   1  -2   18.25    0.61
   3  -1   2   17.81    0.59
   3  -1   2   18.58    0.62
   3  -1   2   17.61    0.60
   3  -1   2   17.97    0.62
   3  -1   2   17.90    0.63
   3  -1   2   17.40    0.61
  -4   1  -2  132.87    4.13
  -4   1  -2  135.18    4.18
  -4   1  -2  133.91    4.15
  -4   1  -2  129.93    4.17
   4  -1   2  132.03    4.17
   4  -1   2  134.04    4.14
   4  -1   2  131.37    4.16
   4  -1   2  133.54    4.18
   4  -1   2  130.02    4.17
  -5   1  -2   28.83    0.98
  -5   1  -2   29.46    0.95
  -5   1  -2   29.11    1.01
  -5   1  -2   29.68    0.94
   5  -1   2   29.00    1.00
   5  -1   2   28.58    0.97
   5  -1   2   29.06    0.99
   5  -1   2   28.58    0.94
  -6   1  -2    0.77    0.09
  -6   1  -2    1.01    0.16
  -6   1  -2    0.84    0.08
  -6   1  -2    0.88    0.12
   6  -1   2    0.66    0.09
   6  -1   2    0.75    0.08
   6  -1   2    0.72    0.15
   6  -1   2    0.94    0.12
  -7   1  -2    9.48    0.37
  -7   1  -2    9.75    0.46
  -7   1  -2    9.73    0.36
  -7   1  -2    9.33    0.46
   7  -1   2    9.11    0.40
   7  -1   2    9.75    0.44
   7  -1   2    9.44    0.36
   7  -1   2    9.83    0.36
   7  -1   2    9.89    0.44
  -8   1  -2   17.70    0.63
  -8   1  -2   19.33    0.75
  -8   1  -2   17.75    0.69
  -8   1  -2   18.25    0.65
   8  -1   2   18.83    0.73
   8  -1   2   18.71    0.64
   8  -1   2   18.37    0.69
   8  -1   2   18.18    0.73
   8  -1   2   18.24    0.63
  -9   1  -2    8.13    0.49
   9  -1   2    8.51    0.38
   9  -1   2    8.08    0.34
   9  -1   2    9.08    0.43
   9  -1   2    8.22    0.48
   9  -1   2    8.10    0.47
 -10   1  -2    6.07    0.47
  10  -1   2    5.40    0.43
  10  -1   2    5.56    0.30
  10  -1   2    5.45    0.27
  10  -1   2    5.51    0.36
  10  -1   2    5.60    0.42
 -11   1  -2    7.42    0.54
  11  -1   2    6.96    0.43
  11  -1   2    6.60    0.36
  11  -1   2    7.26    0.31
  11  -1   2    6.63    0.49
  11  -1   2    6.71    0.49
 -12   1  -2    0.82    0.31
  12  -1   2    0.75    0.18
  12  -1   2    1.44    0.31
  12  -1   2    1.34    0.31
  12  -1   2    1.37    0.25
  12  -1   2    1.32    0.14
 -13   1  -2   -0.03    0.30
  13  -1   2    0.07    0.28
  13  -1   2    0.54    0.24
  13  -1   2    0.42    0.29
  13  -1   2   -0.33    0.24
  12   0  -2    3.62    0.34
  12   0  -2    2.68    0.35
  12   0  -2    2.56    0.36
 -12   0   2    3.19    0.40
 -12   0   2    3.71    0.47
  11   0  -2    4.87    0.43
  11   0  -2    4.47    0.37
  11   0  -2    3.48    0.32
 -11   0   2    4.02    0.45
  10   0  -2    8.13    0.48
  10   0  -2    8.21    0.36
  10   0  -2    8.63    0.41
 -10   0   2    8.21    0.57
   9   0  -2    9.44    0.46
   9   0  -2    9.89    0.42
   9   0  -2    9.35    0.49
   9   0  -2    8.41    0.38
  -9   0   2    9.58    0.57
   8   0  -2   14.14    0.63
   8   0  -2   14.82    0.61
   8   0  -2   14.14    0.52
   8   0  -2   14.83    0.55
  -8   0   2   13.75    0.56
  -8   0   2   15.15    0.66
   7   0  -2   51.61    1.70
   7   0  -2   52.35    1.66
   7   0  -2   52.93    1.67
   7   0  -2   52.67    1.72
  -7   0   2   50.39    1.72
  -7   0   2   50.00    1.69
  -7   0   2   53.09    1.73
  -7   0   2   50.36    1.72
   6   0  -2   57.84    1.84
   6   0  -2   58.30    1.88
   6   0  -2   57.77    1.87
   6   0  -2   58.14    1.83
  -6   0   2   56.51    1.88
  -6   0   2   56.88    1.85
  -6   0   2   56.96    1.88
   5   0  -2   11.96    0.42
   5   0  -2   11.78    0.42
   5   0  -2   12.04    0.45
   5   0  -2   12.00    0.45
  -5   0   2   10.40    0.47
  -5   0   2   11.71    0.43
  -5   0   2   11.84    0.45
  -5   0   2   11.64    0.46
   4   0  -2    0.74    0.12
   4   0  -2    1.06    0.09
   4   0  -2    0.69    0.08
   4   0  -2    0.79    0.08
   4   0  -2    0.76    0.11
  -4   0   2    0.64    0.11
  -4   0   2    0.92    0.12
  -4   0   2    0.73    0.13
  -4   0   2    0.82    0.10
   3   0  -2  109.71    3.49
   3   0  -2  113.85    3.50
   3   0  -2  115.13    3.52
   3   0  -2  110.14    3.52
  -3   0   2  111.43    3.51
  -3   0   2  113.27    3.50
  -3   0   2  107.49    3.52
  -3   0   2  114.72    3.53
   2   0  -2  397.72   13.24
   2   0  -2  429.95   13.42
  -2   0   2  400.35   13.22
   1   0  -2   13.06    0.42
   1   0  -2   12.01    0.43
   1   0  -2   12.50    0.41
   1   0  -2   12.05    0.42
   1   0  -2   11.77    0.41
   1   0  -2   12.07    0.42
  -1   0   2   12.01    0.42
  -1   0   2   13.20    0.43
  -1   0   2   11.66    0.43
  -1   0   2   12.02    0.42
  -1   0   2   12.08    0.42
   0   0  -2  248.48    7.94
   0   0   2  242.91    7.91
  -1   0  -2  159.99    4.97
  -2   0  -2   48.33    1.52
  -2   0  -2   45.36    1.53
  -2   0  -2   49.41    1.55
  -2   0  -2   50.13    1.54
  -2   0  -2   47.35    1.54
   2   0   2   49.29    1.54
   2   0   2   48.37    1.54
   2   0   2   49.09    1.52
   2   0   2   48.38    1.55
  -3   0  -2  184.30    5.72
  -3   0  -2  187.51    5.74
  -3   0  -2  183.67    5.72
  -3   0  -2  183.15    5.71
   3   0   2  181.31    5.73
   3   0   2  180.31    5.72
   3   0   2  183.13    5.70
   3   0   2  184.75    5.73
  -4   0  -2  276.11    8.35
  -4   0  -2  259.92    8.33
   4   0   2  266.38    8.34
   4   0   2  266.87    8.34
  -5   0  -2  161.54    5.00
  -5   0  -2  157.01    4.93
  -5   0  -2  160.34    4.95
  -5   0  -2  156.87    4.97
   5   0   2  152.93    4.93
   5   0   2  158.58    4.99
   5   0   2  156.09    4.96
   5   0   2  157.71    4.99
   5   0   2  165.48    4.94
  -6   0  -2   59.40    1.87
  -6   0  -2   58.30    1.85
  -6   0  -2   59.99    1.93
  -6   0  -2   57.03    1.90
   6   0   2   58.79    1.89
   6   0   2   59.16    1.92
   6   0   2   57.19    1.92
   6   0   2   60.53    1.86
   6   0   2   57.64    1.85
  -7   0  -2   -0.02    0.09
  -7   0  -2    0.04    0.06
  -7   0  -2    0.11    0.07
  -7   0  -2    0.04    0.13
   7   0   2   -0.06    0.07
   7   0   2    0.00    0.13
   7   0   2    0.14    0.06
   7   0   2    0.34    0.14
  -8   0  -2   20.97    0.81
  -8   0  -2   19.46    0.71
  -8   0  -2   19.85    0.75
   8   0   2   21.22    0.71
   8   0   2   20.60    0.79
   8   0   2   19.65    0.68
   8   0   2   20.87    0.75
   8   0   2   20.86    0.79
  -9   0  -2    1.94    0.27
  -9   0  -2    1.63    0.16
   9   0   2    1.53    0.24
   9   0   2    1.74    0.20
   9   0   2    1.92    0.26
   9   0   2    1.76    0.20
 -10   0  -2    8.44    0.54
  10   0   2    8.50    0.45
  10   0   2    8.55    0.51
  10   0   2    8.86    0.51
  10   0   2    8.77    0.41
  11   0   2   -0.02    0.22
  11   0   2   -0.08    0.14
  11   0   2   -0.23    0.21
  11   0   2   -0.20    0.17
 -12   0  -2   18.30    0.87
  12   0   2   17.91    0.84
  12   0   2   17.55    0.77
  12   0   2   17.99    0.84
  12   0   2   16.57    0.71
 -13   0  -2    9.21    0.67
  13   0   2    9.70    0.55
  13   0   2   10.38    0.65
  13   0   2    9.84    0.64
  13   0   2    7.51    0.56
  13  -1  -2    0.75    0.24
  13  -1  -2    1.03    0.16
 -13   1   2    1.10    0.34
  12  -1  -2    1.04    0.15
  12  -1  -2    0.84    0.26
  12  -1  -2    0.86    0.21
  12  -1  -2    0.87    0.28
 -12   1   2    0.64    0.30
 -12   1   2    0.92    0.37
  11  -1  -2    2.96    0.34
  11  -1  -2    3.16    0.24
  11  -1  -2    3.25    0.30
 -11   1   2    2.61    0.41
 -11   1   2    2.27    0.42
  10  -1  -2   -0.02    0.10
  10  -1  -2    0.09    0.20
  10  -1  -2   -0.04    0.13
 -10   1   2   -0.30    0.29
 -10   1   2    0.08    0.21
   9  -1  -2   10.50    0.45
   9  -1  -2   10.30    0.48
   9  -1  -2   10.30    0.42
   9  -1  -2   10.25    0.52
  -9   1   2   10.58    0.61
   8  -1  -2   -0.04    0.09
   8  -1  -2   -0.02    0.10
   8  -1  -2   -0.10    0.12
   8  -1  -2   -0.09    0.14
  -8   1   2   -0.24    0.39
  -8   1   2    0.03    0.10
   7  -1  -2   11.93    0.50
   7  -1  -2   12.17    0.45
   7  -1  -2   12.78    0.52
   7  -1  -2   12.59    0.47
   7  -1  -2   12.28    0.45
  -7   1   2   12.35    0.48
  -7   1   2   11.80    0.50
  -7   1   2   12.00    0.56
   6  -1  -2   21.82    0.74
   6  -1  -2   21.05    0.77
   6  -1  -2   22.27    0.78
   6  -1  -2   23.00    0.74
  -6   1   2   21.75    0.77
  -6   1   2   21.55    0.75
  -6   1   2   21.55    0.80
   5  -1  -2    0.44    0.11
   5  -1  -2    0.50    0.10
   5  -1  -2    0.51    0.08
   5  -1  -2    0.29    0.07
   5  -1  -2    0.48    0.11
  -5   1   2    0.51    0.10
  -5   1   2    0.47    0.08
  -5   1   2    0.44    0.15
   4  -1  -2    5.90    0.26
   4  -1  -2    6.21    0.24
   4  -1  -2    5.83    0.25
   4  -1  -2    5.96    0.24
   4  -1  -2    5.83    0.28
  -4   1   2    6.07    0.25
  -4   1   2    5.99    0.31
   3  -1  -2   53.53    1.76
   3  -1  -2   54.66    1.75
   3  -1  -2   55.69    1.74
   3  -1  -2   54.81    1.74
   3  -1  -2   55.19    1.74
  -3   1   2   55.41    1.76
  -3   1   2   54.44    1.75
  -3   1   2   55.58    1.74
   2  -1  -2  104.06    3.21
   2  -1  -2  103.05    3.21
   2  -1  -2  102.66    3.21
   2  -1  -2  104.35    3.22
   2  -1  -2  102.21    3.22
   2  -1  -2   98.22    3.23
  -2   1   2  102.54    3.22
  -2   1   2  106.13    3.23
  -2   1   2  103.06    3.22
  -2   1   2  101.84    3.22
   1  -1  -2    0.96    0.09
   1  -1  -2    1.09    0.12
   1  -1  -2    1.13    0.09
  -1   1   2    1.34    0.13
  -1   1   2    1.21    0.10
  -1   1   2    1.18    0.11
  -1   1   2    0.84    0.08
  -1   1   2    1.70    0.19
   0  -1  -2   22.28    0.84
   0  -1  -2   24.65    0.83
   0  -1  -2   26.03    0.83
   0   1   2   27.61    0.81
   0   1   2   27.00    0.85
   0   1   2   26.38    0.82
   0   1   2   23.84    0.82
   0   1   2   27.48    0.84
  -1  -1  -2  253.69    9.44
   1   1   2  298.74    8.62
  -2  -1  -2   21.71    0.74
  -2  -1  -2   22.94    0.73
  -2  -1  -2   22.83    0.76
  -2  -1  -2   23.37    0.74
  -2  -1  -2   24.23    0.74
   2   1   2   22.61    0.76
   2   1   2   23.27    0.74
   2   1   2   23.62    0.75
   2   1   2   22.34    0.74
  -3  -1  -2    1.38    0.09
  -3  -1  -2    1.35    0.08
  -3  -1  -2    1.40    0.11
  -3  -1  -2    1.24    0.10
   3   1   2    1.37    0.09
   3   1   2    1.41    0.10
   3   1   2    1.35    0.11
   3   1   2    1.32    0.14
   3   1   2    1.18    0.09
  -4  -1  -2   30.42    0.97
  -4  -1  -2   30.78    0.98
  -4  -1  -2   30.73    1.00
   4   1   2   29.53    1.01
   4   1   2   30.53    0.98
   4   1   2   30.66    1.00
   4   1   2   30.18    0.99
  -5  -1  -2    3.99    0.21
  -5  -1  -2    3.73    0.20
  -5  -1  -2    4.22    0.18
   5   1   2    4.24    0.19
   5   1   2    4.32    0.23
   5   1   2    4.33    0.25
   5   1   2    4.49    0.21
  -6  -1  -2    9.69    0.35
  -6  -1  -2    9.93    0.38
  -6  -1  -2    8.21    0.37
   6   1   2    9.36    0.37
   6   1   2   10.11    0.37
   6   1   2    9.23    0.40
   6   1   2   10.35    0.42
  -7  -1  -2   43.13    1.47
  -7  -1  -2   44.22    1.43
   7   1   2   44.51    1.46
   7   1   2   44.08    1.50
   7   1   2   45.50    1.49
   7   1   2   44.98    1.45
  -8  -1  -2    0.52    0.10
  -8  -1  -2    0.52    0.14
  -8  -1  -2    0.63    0.18
   8   1   2    0.57    0.17
   8   1   2    0.47    0.13
   8   1   2    0.55    0.18
  -9  -1  -2    0.50    0.20
  -9  -1  -2    0.15    0.09
   9   1   2    0.18    0.19
   9   1   2    0.20    0.15
   9   1   2    0.25    0.13
   9   1   2    0.39    0.19
 -10  -1  -2    7.09    0.48
  10   1   2    6.49    0.38
  10   1   2    5.46    0.43
  10   1   2    6.32    0.37
  10   1   2    6.31    0.46
 -11  -1  -2    0.21    0.25
  11   1   2    0.69    0.20
  11   1   2    0.22    0.17
  11   1   2    0.61    0.25
  11   1   2    0.27    0.23
 -12  -1  -2    1.06    0.32
  12   1   2    0.80    0.28
  12   1   2    0.62    0.23
  12   1   2    0.72    0.30
  12   1   2    0.84    0.21
 -13  -1  -2   12.91    0.77
  13   1   2   12.75    0.65
  13   1   2   12.74    0.73
  13   1   2   13.87    0.77
  13  -2  -2   12.56    0.65
  13  -2  -2   13.51    0.55
  13  -2  -2   14.49    1.08
 -13   2   2   13.62    0.77
  12  -2  -2    0.06    0.13
  12  -2  -2   -0.13    0.17
  12  -2  -2    0.24    0.22
  12  -2  -2    0.17    0.25
 -12   2   2    0.74    0.39
 -12   2   2   -0.10    0.26
  11  -2  -2    0.53    0.25
  11  -2  -2    0.55    0.13
  11  -2  -2    0.27    0.17
 -11   2   2    0.00    0.33
 -11   2   2    0.50    0.25
  10  -2  -2    3.38    0.29
  10  -2  -2    3.97    0.39
  10  -2  -2    3.13    0.25
 -10   2   2    3.50    0.40
 -10   2   2    3.96    0.39
   9  -2  -2    2.21    0.27
   9  -2  -2    2.22    0.22
   9  -2  -2    2.45    0.28
   9  -2  -2    2.39    0.24
  -9   2   2    2.39    0.34
  -9   2   2    2.73    0.29
   8  -2  -2    3.21    0.27
   8  -2  -2    3.59    0.24
   8  -2  -2    3.32    0.30
   8  -2  -2    2.72    0.29
   8  -2  -2    3.33    0.22
  -8   2   2    2.98    0.25
  -8   2   2    3.39    0.31
  -8   2   2    3.01    0.33
   7  -2  -2    0.39    0.10
   7  -2  -2    0.25    0.13
   7  -2  -2    0.42    0.10
   7  -2  -2    0.14    0.13
  -7   2   2    0.41    0.11
  -7   2   2    0.12    0.21
  -7   2   2    0.43    0.12
  -7   2   2    0.28    0.17
   6  -2  -2   88.31    2.78
   6  -2  -2   85.23    2.79
   6  -2  -2   88.60    2.82
   6  -2  -2   86.03    2.82
   6  -2  -2   90.91    2.79
  -6   2   2   85.97    2.81
  -6   2   2   88.47    2.83
  -6   2   2   87.30    2.79
  -6   2   2   90.13    2.82
   5  -2  -2   43.80    1.38
   5  -2  -2   44.11    1.41
   5  -2  -2   43.91    1.38
   5  -2  -2   38.88    1.41
   5  -2  -2   43.25    1.39
  -5   2   2   42.03    1.39
  -5   2   2   41.58    1.38
  -5   2   2   43.36    1.38
  -5   2   2   43.10    1.43
   4  -2  -2    0.41    0.08
   4  -2  -2    0.48    0.11
   4  -2  -2    0.48    0.10
   4  -2  -2    0.41    0.07
  -4   2   2    0.57    0.24
  -4   2   2    0.53    0.08
  -4   2   2    0.40    0.08
  -4   2   2    0.41    0.10
   3  -2  -2    1.74    0.15
   3  -2  -2    2.01    0.17
   3  -2  -2    2.14    0.13
   3  -2  -2    1.84    0.12
   3  -2  -2    1.94    0.11
  -3   2   2    2.01    0.13
  -3   2   2    2.15    0.12
  -3   2   2    1.94    0.18
  -3   2   2    1.88    0.12
   2  -2  -2  690.79   22.77
  -2   2   2  747.61   22.85
   1  -2  -2  191.34    5.97
  -1   2   2  193.99    5.98
  -1   2   2  188.33    5.99
  -1  -2  -2  667.30   20.54
   1   2   2  650.00   20.55
  -2  -2  -2  448.84   15.84
  -2  -2  -2  476.83   14.54
   2   2   2  421.08   15.87
   2   2   2  500.64   14.58
  -3  -2  -2  387.06   12.02
  -3  -2  -2  363.83   13.53
   3   2   2  407.47   12.06
   3   2   2  340.94   13.57
  -4  -2  -2   21.37    0.75
  -4  -2  -2   23.51    0.73
  -4  -2  -2   22.38    0.71
   4   2   2   22.34    0.74
   4   2   2   21.36    0.72
   4   2   2   22.44    0.76
   4   2   2   21.47    0.75
  -5  -2  -2  300.28    8.98
  -5  -2  -2  283.12    8.99
  -5  -2  -2  290.48    8.97
  -5  -2  -2  286.27    9.01
   5   2   2  291.09    9.00
   5   2   2  290.25    9.01
   5   2   2  279.30    9.00
   5   2   2  288.83    8.98
  -6  -2  -2   18.84    0.63
  -6  -2  -2   18.47    0.67
  -6  -2  -2   18.44    0.68
  -6  -2  -2   19.13    0.66
   6   2   2   18.87    0.68
   6   2   2   19.42    0.70
   6   2   2   19.06    0.65
   6   2   2   18.20    0.70
  -7  -2  -2   72.52    2.42
  -7  -2  -2   74.19    2.44
  -7  -2  -2   76.69    2.39
   7   2   2   77.07    2.46
   7   2   2   75.91    2.44
   7   2   2   75.97    2.42
   7   2   2   77.39    2.45
  -8  -2  -2   -0.05    0.11
  -8  -2  -2    0.01    0.13
  -8  -2  -2   -0.01    0.08
  -8  -2  -2   -0.15    0.13
   8   2   2   -0.05    0.14
   8   2   2    0.04    0.15
   8   2   2    0.22    0.12
   8   2   2    0.20    0.13
  -9  -2  -2    2.74    0.20
   9   2   2    3.02    0.30
   9   2   2    3.04    0.28
   9   2   2    2.85    0.26
   9   2   2    3.27    0.31
 -10  -2  -2    3.62    0.24
  10   2   2    3.10    0.32
  10   2   2    3.58    0.34
  10   2   2    4.00    0.40
  10   2   2    3.66    0.30
 -11  -2  -2    9.89    0.60
  11   2   2    9.84    0.58
  11   2   2   10.61    0.57
  11   2   2    8.79    0.49
 -12  -2  -2    1.97    0.34
  12   2   2    1.65    0.26
  12   2   2    1.47    0.26
  12   2   2    2.00    0.33
  12   2   2    1.83    0.35
 -13  -2  -2    5.27    0.58
  13   2   2    6.44    0.58
  13   2   2    5.21    0.51
  13   2   2    4.92    0.43
  13  -3  -2    7.77    0.80
  13  -3  -2    8.33    0.43
  13  -3  -2    8.42    0.52
 -13   3   2    9.08    0.66
  12  -3  -2    1.00    0.30
  12  -3  -2    0.80    0.17
  12  -3  -2    0.97    0.27
  12  -3  -2    0.83    0.22
 -12   3   2    1.10    0.31
  11  -3  -2    7.69    0.39
  11  -3  -2    7.79    0.53
  11  -3  -2    7.96    0.44
 -11   3   2    8.58    0.55
  10  -3  -2    0.08    0.15
  10  -3  -2   -0.08    0.15
  10  -3  -2    0.00    0.25
  10  -3  -2    0.05    0.12
 -10   3   2   -0.02    0.31
 -10   3   2    0.17    0.22
   9  -3  -2   23.74    0.83
   9  -3  -2   22.66    0.87
   9  -3  -2   23.66    0.86
   9  -3  -2   23.76    0.92
   9  -3  -2   22.48    0.84
  -9   3   2   22.78    1.10
  -9   3   2   24.12    0.92
   8  -3  -2   36.35    1.22
   8  -3  -2   34.28    1.24
   8  -3  -2   36.42    1.20
   8  -3  -2   35.33    1.26
   8  -3  -2   34.92    1.21
  -8   3   2   35.39    1.30
  -8   3   2   37.44    1.27
   7  -3  -2    2.94    0.26
   7  -3  -2    2.65    0.23
   7  -3  -2    2.95    0.21
   7  -3  -2    2.57    0.26
   7  -3  -2    2.59    0.26
  -7   3   2    2.80    0.20
  -7   3   2    2.87    0.32
  -7   3   2    3.17    0.27
  -7   3   2    2.71    0.22
  -7   3   2    2.94    0.20
   6  -3  -2   18.99    0.66
   6  -3  -2   18.41    0.68
   6  -3  -2   19.35    0.70
   6  -3  -2   19.32    0.66
  -6   3   2   18.21    0.67
  -6   3   2   18.51    0.66
  -6   3   2   18.42    0.75
  -6   3   2   18.89    0.69
  -6   3   2   19.08    0.66
   5  -3  -2   52.45    1.71
   5  -3  -2   53.03    1.70
   5  -3  -2   53.02    1.70
   5  -3  -2   52.33    1.72
  -5   3   2   52.68    1.71
  -5   3   2   55.21    1.71
  -5   3   2   51.18    1.70
  -5   3   2   51.73    1.70
  -5   3   2   53.38    1.76
   4  -3  -2   10.72    0.39
   4  -3  -2   10.46    0.41
   4  -3  -2   10.83    0.39
  -4   3   2   10.62    0.41
  -4   3   2   10.19    0.40
  -4   3   2   10.38    0.49
  -4   3   2   10.27    0.40
  -4   3   2   10.64    0.39
   3  -3  -2    0.92    0.09
   3  -3  -2    1.22    0.11
   3  -3  -2    1.05    0.16
   3  -3  -2    0.98    0.10
  -3   3   2    0.85    0.08
  -3   3   2    0.83    0.09
  -3   3   2    0.92    0.18
  -3   3   2    0.96    0.10
  -3   3   2    0.97    0.10
   2  -3  -2  169.86    5.19
   2  -3  -2  167.10    5.22
   2  -3  -2  162.27    5.18
   2  -3  -2  162.78    5.17
  -2   3   2  164.57    5.18
  -2   3   2  167.62    5.19
  -2   3   2  165.52    5.25
  -2   3   2  167.32    5.24
  -2   3   2  169.05    5.18
   1  -3  -2   50.59    1.64
   1  -3  -2   49.05    1.59
   1  -3  -2   50.98    1.57
   1  -3  -2   48.43    1.57
   1  -3  -2   50.09    1.65
   1  -3  -2   50.81    1.58
   1  -3  -2   50.60    1.57
  -1   3   2   49.50    1.60
  -1   3   2   49.81    1.64
  -1   3   2   50.20    1.58
  -1   3   2   49.50    1.57
  -1   3   2   50.66    1.57
  -1   3   2   48.68    1.66
  -1   3   2   50.02    1.57
   0  -3  -2  108.76    3.50
   0  -3  -2  113.06    3.50
   0  -3  -2  111.60    3.57
   0  -3  -2  108.62    3.51
   0  -3  -2  113.68    3.56
   0  -3  -2  115.74    3.56
   0   3   2  110.83    3.52
   0   3   2  113.23    3.56
   0   3   2  109.83    3.57
   0   3   2  113.08    3.50
   0   3   2  114.07    3.55
  -1  -3  -2   82.26    2.68
  -1  -3  -2   84.50    2.63
  -1  -3  -2   83.61    2.70
  -1  -3  -2   86.59    2.62
  -1  -3  -2   80.46    2.64
  -1  -3  -2   86.53    2.68
   1   3   2   86.15    2.61
   1   3   2   85.02    2.62
   1   3   2   83.71    2.63
   1   3   2   82.82    2.70
   1   3   2   82.76    2.64
   1   3   2   81.37    2.68
   1   3   2   82.78    2.61
  -2  -3  -2    9.84    0.31
  -2  -3  -2    9.04    0.36
  -2  -3  -2    9.48    0.33
  -2  -3  -2    9.61    0.44
  -2  -3  -2    9.55    0.33
  -2  -3  -2    9.26    0.35
  -2  -3  -2    9.36    0.38
   2   3   2    9.73    0.31
   2   3   2    9.25    0.38
   2   3   2    9.29    0.35
   2   3   2    9.06    0.36
   2   3   2    9.33    0.32
  -3  -3  -2    6.01    0.36
  -3  -3  -2    6.18    0.20
  -3  -3  -2    6.04    0.24
  -3  -3  -2    6.21    0.24
  -3  -3  -2    6.09    0.27
   3   3   2    6.02    0.26
   3   3   2    5.76    0.26
   3   3   2    5.44    0.28
   3   3   2    6.01    0.24
  -4  -3  -2    1.23    0.07
  -4  -3  -2    1.20    0.12
  -4  -3  -2    1.28    0.14
   4   3   2    1.35    0.12
   4   3   2    1.64    0.15
   4   3   2    1.24    0.15
   4   3   2    1.24    0.10
  -5  -3  -2   23.07    0.74
  -5  -3  -2   22.87    0.82
  -5  -3  -2   22.33    0.79
  -5  -3  -2   23.99    0.78
   5   3   2   23.97    0.79
   5   3   2   21.58    0.81
   5   3   2   23.27    0.81
   5   3   2   23.05    0.76
  -6  -3  -2   65.81    2.21
  -6  -3  -2   67.77    2.15
  -6  -3  -2   71.63    2.17
  -6  -3  -2   65.78    2.18
   6   3   2   68.25    2.24
   6   3   2   67.67    2.15
   6   3   2   66.72    2.26
  -7  -3  -2   -0.06    0.10
  -7  -3  -2   -0.11    0.12
  -7  -3  -2   -0.03    0.07
   7   3   2   -0.15    0.13
   7   3   2   -0.02    0.12
   7   3   2   -0.04    0.09
   7   3   2    0.06    0.12
  -8  -3  -2    9.15    0.42
  -8  -3  -2    8.94    0.42
  -8  -3  -2    8.86    0.35
   8   3   2    8.71    0.46
   8   3   2    8.74    0.38
   8   3   2    8.48    0.44
   8   3   2    9.27    0.44
  -9  -3  -2    1.18    0.13
  -9  -3  -2    0.84    0.19
   9   3   2    0.95    0.16
   9   3   2    1.05    0.23
   9   3   2    1.08    0.20
   9   3   2    1.13    0.21
 -10  -3  -2   28.64    1.14
 -10  -3  -2   30.78    1.08
  10   3   2   34.11    1.12
  10   3   2   33.56    1.19
  10   3   2   32.72    1.21
  11   3   2    5.37    0.49
  11   3   2    5.13    0.43
  11   3   2    6.13    0.45
  11   3   2    5.13    0.36
 -12  -3  -2    9.23    0.62
  12   3   2    9.22    0.58
  12   3   2    8.73    0.49
  12   3   2    8.49    0.61
 -13  -3  -2    2.04    0.39
  13   3   2    3.32    0.41
  13   3   2    2.57    0.30
  13   3   2    3.02    0.42
  12  -4  -2   13.80    0.58
  12  -4  -2   13.27    0.70
  12  -4  -2   13.56    0.74
  12  -4  -2   12.74    0.65
  12  -4  -2   14.06    0.59
 -12   4   2   15.64    0.77
  11  -4  -2   12.37    0.54
  11  -4  -2   12.07    0.66
  11  -4  -2   12.05    0.53
  11  -4  -2   11.99    0.58
 -11   4   2   11.76    0.66
  10  -4  -2    1.18    0.20
  10  -4  -2    1.20    0.18
  10  -4  -2    1.18    0.27
 -10   4   2    1.07    0.26
   9  -4  -2   48.51    1.74
   9  -4  -2   52.49    1.70
   9  -4  -2   51.85    1.78
   9  -4  -2   51.33    1.72
   9  -4  -2   50.76    1.73
  -9   4   2   49.71    1.69
  -9   4   2   53.50    2.16
  -9   4   2   53.33    1.78
   8  -4  -2   14.25    0.60
   8  -4  -2   14.58    0.63
   8  -4  -2   14.47    0.56
   8  -4  -2   12.15    0.68
   8  -4  -2   14.88    0.57
  -8   4   2   15.03    0.73
  -8   4   2   13.92    0.55
  -8   4   2   14.51    0.63
   7  -4  -2    7.10    0.39
   7  -4  -2    7.20    0.34
   7  -4  -2    7.15    0.34
  -7   4   2    8.21    0.52
  -7   4   2    6.96    0.33
  -7   4   2    7.24    0.34
  -7   4   2    8.05    0.40
  -7   4   2    7.56    0.35
   6  -4  -2    0.17    0.14
   6  -4  -2    0.10    0.15
   6  -4  -2    0.07    0.08
   6  -4  -2    0.21    0.13
  -6   4   2    0.12    0.09
  -6   4   2    0.22    0.12
  -6   4   2    0.09    0.08
  -6   4   2    0.16    0.10
  -6   4   2   -0.10    0.20
   5  -4  -2   10.39    0.48
   5  -4  -2   11.79    0.47
   5  -4  -2   12.10    0.45
   5  -4  -2   12.17    0.44
  -5   4   2   11.85    0.44
  -5   4   2   11.99    0.55
  -5   4   2   11.99    0.45
  -5   4   2   11.58    0.46
  -5   4   2   11.76    0.44
   4  -4  -2    5.08    0.24
   4  -4  -2    4.70    0.22
   4  -4  -2    4.60    0.32
   4  -4  -2    4.45    0.25
  -4   4   2    4.75    0.25
  -4   4   2    4.93    0.35
  -4   4   2    4.24    0.22
  -4   4   2    4.90    0.21
   3  -4  -2   13.05    0.47
   3  -4  -2   11.96    0.55
   3  -4  -2   12.97    0.46
   3  -4  -2   13.64    0.46
   3  -4  -2   12.89    0.48
  -3   4   2   12.88    0.47
  -3   4   2   13.57    0.48
  -3   4   2   12.83    0.48
  -3   4   2   13.42    0.48
  -3   4   2   13.13    0.51
  -3   4   2   12.25    0.56
  -3   4   2   13.88    0.60
   2  -4  -2  130.79    4.18
   2  -4  -2  133.87    4.19
   2  -4  -2  136.08    4.20
   2  -4  -2  134.82    4.28
  -2   4   2  135.24    4.26
  -2   4   2  131.41    4.19
  -2   4   2  133.80    4.22
  -2   4   2  134.53    4.19
  -2   4   2  130.82    4.18
  -2   4   2  137.11    4.18
  -2   4   2  133.92    4.29
   1  -4  -2   40.70    1.40
   1  -4  -2   40.48    1.34
   1  -4  -2   42.00    1.30
   1  -4  -2   39.27    1.31
   1  -4  -2   41.93    1.31
   1  -4  -2   41.81    1.32
   1  -4  -2   40.34    1.39
   1  -4  -2   40.32    1.45
  -1   4   2   40.46    1.31
  -1   4   2   40.03    1.38
  -1   4   2   41.16    1.42
  -1   4   2   41.63    1.30
  -1   4   2   40.81    1.35
  -1   4   2   43.05    1.34
  -1   4   2   41.31    1.30
   0  -4  -2   66.75    2.17
   0  -4  -2   66.92    2.03
   0  -4  -2   62.00    2.06
   0  -4  -2   63.80    2.04
   0  -4  -2   68.33    2.05
   0  -4  -2   63.75    2.08
   0  -4  -2   64.01    2.13
   0  -4  -2   64.58    2.15
   0   4   2   63.03    2.08
   0   4   2   64.47    2.06
   0   4   2   65.33    2.05
   0   4   2   64.51    2.04
   0   4   2   65.46    2.03
   0   4   2   65.31    2.18
   0   4   2   65.58    2.15
  -1  -4  -2   31.55    0.94
  -1  -4  -2   29.28    0.99
  -1  -4  -2   29.65    1.05
  -1  -4  -2   29.39    0.96
  -1  -4  -2   31.81    0.97
  -1  -4  -2   29.31    1.01
   1   4   2   30.53    0.97
   1   4   2   29.69    1.07
   1   4   2   28.73    1.09
   1   4   2   30.43    0.97
   1   4   2   29.18    1.01
  -2  -4  -2    5.92    0.32
  -2  -4  -2    6.65    0.24
  -2  -4  -2    6.74    0.39
  -2  -4  -2    6.54    0.24
   2   4   2    6.45    0.27
   2   4   2    6.43    0.30
   2   4   2    6.92    0.39
   2   4   2    6.70    0.25
   2   4   2    6.24    0.36
   2   4   2    6.50    0.24
  -3  -4  -2    8.21    0.37
  -3  -4  -2    8.70    0.29
  -3  -4  -2    8.78    0.48
  -3  -4  -2    8.69    0.33
  -3  -4  -2    8.05    0.37
   3   4   2    8.34    0.34
   3   4   2    8.66    0.32
   3   4   2    8.64    0.29
   3   4   2    8.39    0.40
   3   4   2    8.36    0.36
  -4  -4  -2    3.38    0.24
  -4  -4  -2    3.41    0.20
  -4  -4  -2    3.69    0.36
  -4  -4  -2    3.48    0.19
  -4  -4  -2    3.88    0.23
   4   4   2    3.46    0.25
   4   4   2    3.42    0.19
   4   4   2    3.13    0.22
   4   4   2    3.63    0.22
  -5  -4  -2    4.51    0.24
  -5  -4  -2    4.38    0.24
  -5  -4  -2    4.13    0.27
  -5  -4  -2    4.37    0.17
   5   4   2    3.84    0.27
   5   4   2    4.04    0.18
   5   4   2    3.89    0.25
   5   4   2    4.71    0.23
   5   4   2    4.31    0.25
  -6  -4  -2   -0.05    0.05
  -6  -4  -2   -0.01    0.10
  -6  -4  -2    0.48    0.15
  -6  -4  -2    0.12    0.10
   6   4   2    0.06    0.10
   6   4   2   -0.09    0.07
   6   4   2    0.11    0.12
   6   4   2   -0.12    0.14
  -7  -4  -2    2.02    0.22
  -7  -4  -2    2.05    0.20
  -7  -4  -2    2.17    0.24
  -7  -4  -2    1.86    0.14
   7   4   2    1.93    0.23
   7   4   2    2.01    0.20
   7   4   2    1.69    0.22
   7   4   2    1.70    0.17
  -8  -4  -2    1.79    0.21
  -8  -4  -2    1.86    0.16
   8   4   2    1.98    0.25
   8   4   2    2.16    0.26
   8   4   2    1.93    0.20
   8   4   2    1.94    0.22
  -9  -4  -2    0.27    0.17
  -9  -4  -2    0.22    0.11
   9   4   2    0.22    0.13
   9   4   2    0.24    0.17
   9   4   2    0.05    0.19
 -10  -4  -2   10.47    0.53
 -10  -4  -2   10.83    0.44
  10   4   2   10.61    0.56
  10   4   2   10.65    0.47
  10   4   2    9.47    0.56
  10   4   2   11.15    0.59
 -11  -4  -2    4.63    0.42
 -11  -4  -2    4.30    0.29
  11   4   2    4.41    0.41
  11   4   2    4.56    0.33
  11   4   2    4.50    0.45
  12   4   2   14.86    0.79
  12   4   2   14.01    0.62
  12   4   2   14.33    0.72
 -13  -4  -2    0.49    0.36
  13   4   2    0.58    0.32
  13   4   2    0.74    0.29
  12  -5  -2    3.11    0.37
  12  -5  -2    2.88    0.27
  12  -5  -2    2.96    0.32
  12  -5  -2    3.67    0.45
  12  -5  -2    2.90    0.41
 -12   5   2    3.35    0.41
  11  -5  -2   -0.04    0.14
  11  -5  -2    0.76    0.21
  11  -5  -2   -0.06    0.18
  11  -5  -2    0.14    0.24
 -11   5   2   -0.56    0.22
  10  -5  -2   16.98    0.74
  10  -5  -2   17.55    0.69
  10  -5  -2   18.02    0.72
  10  -5  -2   18.22    0.80
 -10   5   2   17.60    0.84
 -10   5   2   17.40    0.78
   9  -5  -2    1.32    0.26
   9  -5  -2    0.68    0.20
   9  -5  -2    0.56    0.16
   9  -5  -2    0.64    0.15
  -9   5   2    0.52    0.22
  -9   5   2    0.56    0.29
   8  -5  -2    0.57    0.14
   8  -5  -2    0.40    0.14
   8  -5  -2    0.67    0.21
  -8   5   2    0.39    0.20
  -8   5   2    0.51    0.27
  -8   5   2    0.49    0.13
   7  -5  -2   33.24    1.12
   7  -5  -2   33.82    1.12
   7  -5  -2   32.34    1.17
   7  -5  -2   31.64    1.13
  -7   5   2   32.66    1.11
  -7   5   2   32.34    1.22
  -7   5   2   33.15    1.16
  -7   5   2   31.98    1.12
   6  -5  -2    1.59    0.16
   6  -5  -2    1.60    0.20
   6  -5  -2    1.44    0.20
   6  -5  -2    1.41    0.15
  -6   5   2    1.60    0.16
  -6   5   2    1.77    0.16
  -6   5   2    1.95    0.18
  -6   5   2    1.50    0.27
  -6   5   2    1.87    0.20
   5  -5  -2   30.65    1.06
   5  -5  -2   31.44    1.03
   5  -5  -2   29.34    1.07
   5  -5  -2   31.54    1.04
  -5   5   2   30.95    1.02
  -5   5   2   30.08    1.05
  -5   5   2   31.25    1.13
  -5   5   2   30.36    1.03
  -5   5   2   29.85    1.03
  -5   5   2   30.12    1.17
  -5   5   2   30.11    1.08
   4  -5  -2   15.21    0.53
   4  -5  -2   14.90    0.56
   4  -5  -2   13.31    0.64
   4  -5  -2   14.58    0.54
   4  -5  -2   14.70    0.66
   4  -5  -2   14.44    0.53
  -4   5   2   15.13    0.60
  -4   5   2   14.97    0.53
  -4   5   2   14.59    0.54
  -4   5   2   15.00    0.69
  -4   5   2   14.85    0.55
  -4   5   2   14.96    0.64
  -4   5   2   15.24    0.52
   3  -5  -2   49.55    1.64
   3  -5  -2   52.09    1.65
   3  -5  -2   55.37    1.80
   3  -5  -2   51.85    1.64
   3  -5  -2   50.10    1.66
   3  -5  -2   51.71    1.76
  -3   5   2   50.50    1.63
  -3   5   2   49.03    1.64
  -3   5   2   51.30    1.78
  -3   5   2   51.60    1.69
  -3   5   2   50.31    1.65
  -3   5   2   50.18    1.65
  -3   5   2   50.21    1.73
   2  -5  -2   22.66    0.86
   2  -5  -2   22.97    0.77
   2  -5  -2   21.94    0.77
   2  -5  -2   22.98    0.88
   2  -5  -2   22.28    0.77
   2  -5  -2   23.15    0.75
  -2   5   2   22.54    0.75
  -2   5   2   22.52    0.77
  -2   5   2   22.49    0.90
  -2   5   2   22.14    0.76
  -2   5   2   22.71    0.85
  -2   5   2   22.56    0.81
  -2   5   2   22.58    0.74
   1  -5  -2    8.34    0.35
   1  -5  -2    8.25    0.37
   1  -5  -2    8.75    0.31
   1  -5  -2    7.70    0.46
   1  -5  -2    8.40    0.44
   1  -5  -2    8.99    0.34
   1  -5  -2    8.70    0.45
  -1   5   2    8.57    0.50
  -1   5   2    8.92    0.32
  -1   5   2    8.63    0.39
  -1   5   2    8.25    0.48
  -1   5   2    8.79    0.30
  -1   5   2    8.30    0.35
   0  -5  -2    1.49    0.16
   0  -5  -2    1.91    0.18
   0  -5  -2    1.45    0.09
   0  -5  -2    2.06    0.28
   0  -5  -2    1.81    0.29
   0  -5  -2    1.91    0.22
   0  -5  -2    1.21    0.13
   0   5   2    1.27    0.12
   0   5   2    1.62    0.15
   0   5   2    1.60    0.18
   0   5   2    1.24    0.24
   0   5   2    1.40    0.09
  -1  -5  -2    0.11    0.06
  -1  -5  -2    0.12    0.20
  -1  -5  -2   -0.06    0.11
  -1  -5  -2    0.02    0.12
   1   5   2    0.03    0.11
   1   5   2    0.03    0.06
   1   5   2    0.12    0.04
   1   5   2    0.03    0.19
  -2  -5  -2    1.04    0.25
  -2  -5  -2    0.85    0.09
  -2  -5  -2    0.79    0.14
  -2  -5  -2    0.65    0.15
   2   5   2    0.78    0.11
   2   5   2    0.78    0.08
   2   5   2    1.09    0.23
   2   5   2    0.60    0.16
   2   5   2    0.89    0.10
   2   5   2    0.56    0.14
  -3  -5  -2   36.81    1.18
  -3  -5  -2   37.11    1.27
  -3  -5  -2   35.98    1.25
  -3  -5  -2   36.18    1.26
  -3  -5  -2   37.22    1.35
   3   5   2   33.83    1.28
   3   5   2   38.85    1.20
   3   5   2   36.93    1.20
   3   5   2   37.86    1.18
   3   5   2   36.67    1.24
  -4  -5  -2   50.21    1.65
  -4  -5  -2   49.35    1.55
  -4  -5  -2   49.42    1.75
  -4  -5  -2   48.73    1.65
  -4  -5  -2   48.39    1.65
   4   5   2   49.20    1.55
   4   5   2   45.85    1.67
   4   5   2   49.32    1.60
   4   5   2   50.59    1.63
   4   5   2   50.75    1.59
  -5  -5  -2   21.60    0.76
  -5  -5  -2   20.22    0.70
  -5  -5  -2   21.23    0.90
  -5  -5  -2   19.46    0.78
  -5  -5  -2   20.42    0.74
   5   5   2   20.67    0.75
   5   5   2   20.87    0.72
   5   5   2   21.76    0.74
   5   5   2   18.75    0.80
  -6  -5  -2    6.71    0.36
  -6  -5  -2    6.35    0.39
  -6  -5  -2    6.08    0.33
   6   5   2    5.51    0.38
   6   5   2    6.21    0.39
   6   5   2    6.65    0.32
  -7  -5  -2   58.77    1.89
  -7  -5  -2   56.91    1.96
  -7  -5  -2   64.80    1.96
   7   5   2   54.93    2.02
   7   5   2   61.70    1.98
   7   5   2   56.58    1.89
   7   5   2   62.16    1.96
  -8  -5  -2    9.93    0.39
  -8  -5  -2   10.96    0.49
   8   5   2    8.85    0.53
   8   5   2   10.46    0.52
   8   5   2    9.90    0.40
   8   5   2   10.93    0.48
  -9  -5  -2    4.36    0.25
  -9  -5  -2    4.74    0.36
   9   5   2    4.20    0.41
   9   5   2    4.03    0.33
   9   5   2    4.33    0.40
   9   5   2    3.58    0.26
 -10  -5  -2    1.64    0.18
 -10  -5  -2    1.84    0.26
  10   5   2    1.53    0.30
  10   5   2    1.84    0.27
 -11  -5  -2    4.92    0.44
  11   5   2    5.77    0.51
  11   5   2    5.44    0.43
 -12  -5  -2    0.04    0.23
  12   5   2    0.56    0.30
  12   5   2    0.36    0.25
  12  -6  -2    1.74    0.23
  12  -6  -2    2.11    0.33
  12  -6  -2    1.87    0.37
  12  -6  -2    1.23    0.25
 -12   6   2    1.63    0.36
  11  -6  -2   17.36    0.77
  11  -6  -2   17.38    0.83
  11  -6  -2   16.72    0.74
  11  -6  -2   16.56    0.70
 -11   6   2   17.45    0.82
  10  -6  -2    2.33    0.24
  10  -6  -2    2.26    0.26
  10  -6  -2    2.07    0.32
 -10   6   2    1.99    0.31
   9  -6  -2    1.94    0.29
   9  -6  -2    1.13    0.25
   9  -6  -2    1.17    0.19
  -9   6   2    1.46    0.32
  -9   6   2    1.46    0.26
   8  -6  -2    4.41    0.36
   8  -6  -2    4.37    0.30
   8  -6  -2    4.42    0.30
   8  -6  -2    4.45    0.38
  -8   6   2    4.03    0.47
  -8   6   2    5.02    0.39
   7  -6  -2   36.72    1.28
   7  -6  -2   36.39    1.23
   7  -6  -2   33.30    1.24
   7  -6  -2   37.28    1.23
   7  -6  -2   35.63    1.39
  -7   6   2   37.33    1.44
  -7   6   2   36.63    1.31
  -7   6   2   35.47    1.27
  -7   6   2   36.05    1.33
  -7   6   2   34.09    1.21
  -7   6   2   34.07    1.22
   6  -6  -2   37.65    1.26
   6  -6  -2   37.43    1.27
   6  -6  -2   37.97    1.31
   6  -6  -2   34.77    1.30
   6  -6  -2   37.27    1.42
  -6   6   2   36.55    1.44
  -6   6   2   38.16    1.29
  -6   6   2   37.55    1.25
  -6   6   2   36.95    1.26
  -6   6   2   37.69    1.26
  -6   6   2   39.11    1.35
  -6   6   2   37.88    1.37
   5  -6  -2    2.74    0.20
   5  -6  -2    2.98    0.36
   5  -6  -2    2.87    0.26
   5  -6  -2    2.99    0.35
   5  -6  -2    3.17    0.22
  -5   6   2    2.79    0.38
  -5   6   2    3.61    0.36
  -5   6   2    2.94    0.31
  -5   6   2    3.01    0.20
  -5   6   2    2.85    0.21
  -5   6   2    2.62    0.25
   4  -6  -2  125.42    3.96
   4  -6  -2  124.40    3.95
   4  -6  -2  122.40    3.93
   4  -6  -2  127.57    3.93
   4  -6  -2  121.12    4.01
  -4   6   2  124.19    3.93
  -4   6   2  125.06    3.95
  -4   6   2  123.58    4.02
  -4   6   2  125.20    3.94
  -4   6   2  125.80    4.00
  -4   6   2  126.41    3.92
   3  -6  -2   86.02    2.67
   3  -6  -2   84.13    2.81
   3  -6  -2   81.65    2.76
   3  -6  -2   87.98    2.72
   3  -6  -2   85.05    2.69
   3  -6  -2   77.75    2.77
  -3   6   2   82.02    2.68
  -3   6   2   86.38    2.74
  -3   6   2   82.52    2.82
  -3   6   2   86.48    2.66
  -3   6   2   84.79    2.68
  -3   6   2   83.37    2.67
   2  -6  -2  571.12   17.95
   2  -6  -2  570.77   17.93
   2  -6  -2  584.41   18.02
   2  -6  -2  579.27   18.02
  -2   6   2  574.79   18.06
  -2   6   2  581.59   17.92
   1  -6  -2   18.75    0.72
   1  -6  -2   19.33    0.79
   1  -6  -2   19.29    0.80
   1  -6  -2   20.21    0.65
   1  -6  -2   20.02    0.68
   1  -6  -2   18.60    0.76
   1  -6  -2   18.20    0.81
  -1   6   2   19.96    0.66
  -1   6   2   19.62    0.75
  -1   6   2   19.94    0.67
  -1   6   2   20.32    0.70
  -1   6   2   18.83    0.79
  -1   6   2   18.50    0.84
  -1   6   2   20.08    0.68
   0  -6  -2   95.97    3.14
   0  -6  -2   97.23    3.25
   0  -6  -2   98.06    3.17
   0  -6  -2   97.24    3.24
   0  -6  -2   98.09    3.23
   0  -6  -2  101.29    3.12
   0  -6  -2  102.01    3.09
   0   6   2   99.09    3.12
   0   6   2   98.95    3.18
   0   6   2  101.75    3.09
   0   6   2  100.44    3.14
   0   6   2   99.12    3.26
   0   6   2   94.33    3.23
  -1  -6  -2   90.27    2.83
  -1  -6  -2   87.76    2.80
  -1  -6  -2   88.78    2.99
  -1  -6  -2   88.75    2.90
  -1  -6  -2   89.30    2.95
  -1  -6  -2   88.94    2.95
   1   6   2   91.57    2.98
   1   6   2   92.87    2.79
   1   6   2   92.91    2.90
   1   6   2   85.25    2.95
  -2  -6  -2  121.89    3.71
  -2  -6  -2  116.42    3.87
  -2  -6  -2  116.16    3.78
  -2  -6  -2  116.22    3.81
  -2  -6  -2  117.80    3.76
   2   6   2  118.89    3.77
   2   6   2  110.39    3.82
   2   6   2  119.65    3.71
   2   6   2  119.45    3.85
   2   6   2  122.94    3.71
  -3  -6  -2    2.17    0.23
  -3  -6  -2    2.24    0.23
  -3  -6  -2    2.46    0.15
  -3  -6  -2    2.19    0.24
  -3  -6  -2    2.51    0.32
   3   6   2    2.28    0.16
   3   6   2    2.09    0.14
   3   6   2    2.42    0.26
   3   6   2    2.13    0.18
   3   6   2    2.37    0.24
  -4  -6  -2    1.94    0.22
  -4  -6  -2    1.81    0.13
  -4  -6  -2    1.28    0.20
  -4  -6  -2    2.15    0.33
  -4  -6  -2    1.81    0.23
   4   6   2    2.14    0.25
   4   6   2    1.75    0.17
   4   6   2    1.90    0.13
   4   6   2    1.71    0.20
   4   6   2    1.85    0.17
  -5  -6  -2    4.31    0.48
  -5  -6  -2    4.86    0.31
  -5  -6  -2    4.87    0.35
  -5  -6  -2    4.95    0.34
  -5  -6  -2    4.57    0.20
   5   6   2    4.55    0.29
   5   6   2    4.14    0.35
   5   6   2    4.67    0.32
   5   6   2    4.31    0.28
   5   6   2    4.59    0.20
  -6  -6  -2    1.17    0.18
  -6  -6  -2    0.81    0.21
   6   6   2    1.17    0.21
   6   6   2    1.13    0.16
   6   6   2    1.04    0.20
  -7  -6  -2    2.50    0.27
   7   6   2    2.56    0.25
   7   6   2    2.66    0.27
   7   6   2    1.91    0.28
  -8  -6  -2    0.07    0.16
   8   6   2    0.09    0.20
   8   6   2   -0.12    0.18
   8   6   2    0.08    0.16
  -9  -6  -2    2.44    0.32
  -9  -6  -2    2.29    0.20
   9   6   2    2.62    0.27
   9   6   2    2.49    0.32
 -10  -6  -2    0.47    0.13
 -10  -6  -2    0.46    0.21
  10   6   2    0.40    0.20
  10   6   2    0.57    0.25
 -11  -6  -2    0.50    0.25
 -11  -6  -2    1.11    0.17
  11   6   2   -0.05    0.25
  11   6   2    0.96    0.26
 -12  -6  -2    2.07    0.34
  12   6   2    2.35    0.34
  12   6   2    2.23    0.38
  12  -7  -2    5.48    0.49
  12  -7  -2    6.00    0.53
  12  -7  -2    4.99    0.63
  12  -7  -2    5.98    0.49
  12  -7  -2    5.65    0.40
 -12   7   2    5.84    0.61
 -12   7   2    5.65    0.54
 -12   7   2    2.96    0.64
  11  -7  -2    8.96    0.61
  11  -7  -2    9.02    0.48
  11  -7  -2    7.93    0.50
  11  -7  -2    9.16    0.54
  11  -7  -2    8.64    0.72
 -11   7   2    8.79    0.59
 -11   7   2    8.95    0.66
 -11   7   2    7.43    0.86
  10  -7  -2    5.62    0.61
  10  -7  -2    6.85    0.51
  10  -7  -2    6.17    0.42
  10  -7  -2    6.88    0.45
 -10   7   2    7.93    0.77
 -10   7   2    6.52    0.50
 -10   7   2    6.13    0.55
   9  -7  -2    0.14    0.22
   9  -7  -2    0.11    0.27
   9  -7  -2   -0.05    0.14
   9  -7  -2    0.00    0.15
   9  -7  -2    0.04    0.21
  -9   7   2    0.22    0.26
  -9   7   2   -0.09    0.37
  -9   7   2   -0.47    0.19
  -9   7   2    0.25    0.24
   8  -7  -2   25.74    0.97
   8  -7  -2   24.86    0.98
   8  -7  -2   26.10    1.15
   8  -7  -2   26.48    0.96
   8  -7  -2   26.61    1.03
  -8   7   2   27.49    1.08
  -8   7   2   26.87    1.08
  -8   7   2   26.89    1.23
  -8   7   2   26.70    1.01
   7  -7  -2    0.01    0.13
   7  -7  -2    0.16    0.20
   7  -7  -2    0.52    0.23
   7  -7  -2   -0.08    0.22
   7  -7  -2    0.08    0.13
  -7   7   2   -0.08    0.34
  -7   7   2    0.21    0.21
  -7   7   2   -0.38    0.24
  -7   7   2    0.08    0.18
  -7   7   2    0.15    0.14
   6  -7  -2    2.41    0.22
   6  -7  -2    2.88    0.33
   6  -7  -2    2.65    0.28
   6  -7  -2    2.38    0.23
   6  -7  -2    2.42    0.35
   6  -7  -2    2.30    0.23
  -6   7   2    2.75    0.45
  -6   7   2    2.74    0.31
  -6   7   2    2.56    0.34
  -6   7   2    2.49    0.23
  -6   7   2    3.19    0.31
   5  -7  -2   15.07    0.75
   5  -7  -2   15.69    0.63
   5  -7  -2   15.44    0.58
   5  -7  -2   15.05    0.58
   5  -7  -2   14.29    0.71
   5  -7  -2   15.79    0.60
  -5   7   2   15.65    0.68
  -5   7   2   14.62    0.58
  -5   7   2   15.33    0.82
  -5   7   2   14.98    0.58
  -5   7   2   15.29    0.56
  -5   7   2   15.58    0.62
   4  -7  -2   42.77    1.43
   4  -7  -2   42.75    1.51
   4  -7  -2   41.83    1.55
   4  -7  -2   42.97    1.41
   4  -7  -2   42.37    1.39
  -4   7   2   42.38    1.38
  -4   7   2   43.05    1.42
  -4   7   2   42.48    1.49
  -4   7   2   41.32    1.58
  -4   7   2   41.95    1.39
  -4   7   2   40.12    1.40
   3  -7  -2   15.48    0.71
   3  -7  -2   15.66    0.73
   3  -7  -2   16.01    0.56
   3  -7  -2   16.05    0.58
   3  -7  -2   14.46    0.59
  -3   7   2   16.02    0.55
  -3   7   2   14.81    0.57
  -3   7   2   15.24    0.59
  -3   7   2   15.78    0.78
  -3   7   2   15.81    0.60
  -3   7   2   15.71    0.66
   2  -7  -2    1.33    0.26
   2  -7  -2    1.44    0.25
   2  -7  -2    1.63    0.20
   2  -7  -2    1.54    0.17
   2  -7  -2    1.80    0.27
   2  -7  -2    1.65    0.16
   2  -7  -2    1.40    0.14
  -2   7   2    1.56    0.15
  -2   7   2    1.56    0.31
  -2   7   2    1.58    0.15
  -2   7   2    1.80    0.22
  -2   7   2    1.73    0.18
  -2   7   2    1.51    0.12
   1  -7  -2    0.65    0.15
   1  -7  -2    0.75    0.12
   1  -7  -2    0.82    0.10
   1  -7  -2    0.60    0.16
   1  -7  -2    0.57    0.20
   1  -7  -2    0.69    0.19
   1  -7  -2    0.71    0.23
  -1   7   2    0.65    0.07
  -1   7   2    0.75    0.21
  -1   7   2    0.51    0.17
  -1   7   2    0.68    0.25
  -1   7   2    0.62    0.10
  -1   7   2    0.92    0.15
  -1   7   2    0.65    0.14
   0  -7  -2   16.16    0.56
   0  -7  -2   14.89    0.53
   0  -7  -2   15.10    0.69
   0  -7  -2   15.32    0.63
   0  -7  -2   15.10    0.73
   0  -7  -2   14.83    0.60
   0  -7  -2   15.30    0.69
   0   7   2   15.30    0.56
   0   7   2   16.02    0.60
   0   7   2   16.32    0.51
   0   7   2   15.17    0.64
   0   7   2   14.81    0.68
   0   7   2   15.44    0.74
  -1  -7  -2   71.45    2.39
  -1  -7  -2   70.65    2.34
  -1  -7  -2   70.80    2.31
  -1  -7  -2   73.90    2.27
  -1  -7  -2   71.60    2.44
   1   7   2   70.32    2.26
   1   7   2   68.60    2.49
   1   7   2   66.09    2.39
   1   7   2   73.29    2.21
  -2  -7  -2    2.51    0.35
  -2  -7  -2    2.19    0.26
  -2  -7  -2    2.07    0.17
  -2  -7  -2    2.60    0.26
  -2  -7  -2    2.63    0.25
   2   7   2    2.43    0.28
   2   7   2    2.25    0.16
   2   7   2    2.47    0.18
   2   7   2    3.22    0.35
   2   7   2    2.66    0.26
  -3  -7  -2    5.77    0.36
  -3  -7  -2    5.87    0.26
  -3  -7  -2    6.08    0.39
  -3  -7  -2    6.78    0.39
   3   7   2    6.20    0.26
   3   7   2    6.32    0.28
   3   7   2    5.60    0.36
   3   7   2    5.20    0.39
   3   7   2    5.99    0.28
  -4  -7  -2   19.60    0.76
  -4  -7  -2   18.24    0.75
  -4  -7  -2   17.48    0.88
  -4  -7  -2   18.88    0.63
  -4  -7  -2   17.72    0.76
   4   7   2   16.99    0.80
   4   7   2   19.26    0.66
   4   7   2   17.66    0.63
   4   7   2   18.87    0.73
   4   7   2   18.22    0.66
  -5  -7  -2    7.82    0.43
  -5  -7  -2    6.69    0.67
  -5  -7  -2    7.95    0.30
  -5  -7  -2    7.12    0.44
  -5  -7  -2    7.26    0.45
   5   7   2    7.52    0.30
   5   7   2    7.64    0.43
   5   7   2    6.57    0.47
   5   7   2    8.17    0.35
   5   7   2    7.49    0.37
  -6  -7  -2    0.29    0.14
  -6  -7  -2    0.36    0.17
   6   7   2    0.76    0.16
   6   7   2    0.50    0.19
   6   7   2    0.68    0.19
   6   7   2    0.57    0.21
  -7  -7  -2    3.16    0.32
   7   7   2    2.90    0.29
   7   7   2    3.08    0.27
   7   7   2    3.61    0.31
  -8  -7  -2    0.64    0.20
   8   7   2    0.35    0.19
   8   7   2    0.52    0.21
  -9  -7  -2    2.00    0.27
   9   7   2    2.20    0.31
   9   7   2    1.89    0.25
 -10  -7  -2    4.26    0.41
  10   7   2    4.17    0.38
  10   7   2    3.72    0.45
 -11  -7  -2   -0.10    0.23
  11   7   2    0.18    0.22
  11   7   2   -0.27    0.25
  11  -8  -2   -0.17    0.25
  11  -8  -2   -0.29    0.15
  11  -8  -2    0.11    0.31
  11  -8  -2   -0.08    0.22
  11  -8  -2   -0.06    0.20
 -11   8   2    0.34    0.30
 -11   8   2   -0.46    0.45
 -11   8   2   -0.23    0.25
  10  -8  -2    7.41    0.47
  10  -8  -2    7.66    0.67
  10  -8  -2    6.88    0.45
  10  -8  -2    7.28    0.44
  10  -8  -2    6.74    0.53
 -10   8   2    6.83    0.58
 -10   8   2    6.62    0.74
 -10   8   2    7.10    0.52
   9  -8  -2    1.27    0.27
   9  -8  -2    1.65    0.23
   9  -8  -2    1.42    0.24
   9  -8  -2    2.00    0.25
   9  -8  -2    1.70    0.37
   9  -8  -2    0.80    0.27
  -9   8   2    1.80    0.35
  -9   8   2    2.03    0.53
  -9   8   2    1.23    0.27
   8  -8  -2    5.23    0.56
   8  -8  -2    5.25    0.34
   8  -8  -2    4.77    0.35
   8  -8  -2    4.27    0.44
   8  -8  -2    5.30    0.43
   8  -8  -2    5.09    0.35
  -8   8   2    5.28    0.63
  -8   8   2    5.16    0.60
  -8   8   2    4.39    0.40
   7  -8  -2    4.15    0.31
   7  -8  -2    4.02    0.38
   7  -8  -2    3.93    0.50
   7  -8  -2    3.64    0.41
   7  -8  -2    3.34    0.30
  -7   8   2    3.85    0.54
  -7   8   2    4.46    0.37
  -7   8   2    3.89    0.41
   6  -8  -2   27.86    0.99
   6  -8  -2   25.82    0.97
   6  -8  -2   27.33    1.04
   6  -8  -2   26.68    1.16
   6  -8  -2   27.81    0.99
   6  -8  -2   31.66    1.42
  -6   8   2   26.66    1.24
  -6   8   2   26.74    0.97
  -6   8   2   28.19    1.10
   5  -8  -2  293.13    8.97
   5  -8  -2  285.12    8.97
   5  -8  -2  280.90    9.07
   5  -8  -2  287.68    9.01
   5  -8  -2  281.32    9.14
   5  -8  -2  283.70    8.98
  -5   8   2  286.67    8.96
  -5   8   2  285.55    8.95
  -5   8   2  289.43    8.99
  -5   8   2  288.87    9.07
  -5   8   2  287.60    9.17
   4  -8  -2  100.63    3.36
   4  -8  -2  101.60    3.25
   4  -8  -2  101.39    3.42
   4  -8  -2   98.49    3.25
   4  -8  -2   99.53    3.24
  -4   8   2  105.82    3.40
  -4   8   2  103.97    3.34
  -4   8   2   99.62    3.23
  -4   8   2  103.17    3.27
  -4   8   2  103.55    3.22
  -4   8   2   98.55    3.44
   3  -8  -2    7.66    0.52
   3  -8  -2    8.15    0.35
   3  -8  -2    8.17    0.37
   3  -8  -2    8.37    0.54
   3  -8  -2    7.10    0.42
   3  -8  -2    7.96    0.39
  -3   8   2    8.28    0.40
  -3   8   2    7.90    0.35
  -3   8   2    7.73    0.32
  -3   8   2    7.09    0.60
  -3   8   2    7.67    0.47
  -3   8   2    8.12    0.36
   2  -8  -2  147.81    4.90
   2  -8  -2  150.47    4.95
   2  -8  -2  152.58    4.84
   2  -8  -2  146.14    4.96
   2  -8  -2  158.15    4.82
   2  -8  -2  154.91    4.79
   2  -8  -2  151.78    4.94
  -2   8   2  155.51    4.83
  -2   8   2  154.64    4.77
  -2   8   2  154.15    5.00
  -2   8   2  157.12    4.90
  -2   8   2  147.05    4.81
  -2   8   2  150.85    4.80
   1  -8  -2    6.54    0.29
   1  -8  -2    6.48    0.40
   1  -8  -2    6.56    0.32
   1  -8  -2    6.55    0.50
   1  -8  -2    7.04    0.46
   1  -8  -2    6.63    0.36
  -1   8   2    6.14    0.42
  -1   8   2    6.58    0.37
  -1   8   2    7.20    0.29
  -1   8   2    6.67    0.32
  -1   8   2    6.52    0.45
  -1   8   2    6.11    0.53
   0  -8  -2   22.72    0.89
   0  -8  -2   23.01    0.95
   0  -8  -2   22.58    0.99
   0  -8  -2   22.69    0.85
   0  -8  -2   21.88    0.77
   0  -8  -2   22.98    0.96
   0  -8  -2   23.58    0.81
   0   8   2   23.25    0.81
   0   8   2   22.63    0.90
   0   8   2   22.29    0.80
   0   8   2   24.79    0.86
   0   8   2   23.94    1.01
   0   8   2   21.49    0.94
  -1  -8  -2    0.81    0.30
  -1  -8  -2    0.67    0.17
  -1  -8  -2    0.76    0.25
  -1  -8  -2    0.82    0.21
  -1  -8  -2    0.71    0.12
   1   8   2    0.81    0.20
   1   8   2    0.90    0.07
   1   8   2    0.72    0.27
   1   8   2    0.82    0.12
   1   8   2    0.88    0.22
  -2  -8  -2   43.16    1.57
  -2  -8  -2   43.80    1.53
  -2  -8  -2   44.04    1.66
  -2  -8  -2   42.85    1.50
   2   8   2   44.64    1.61
   2   8   2   44.07    1.52
   2   8   2   39.23    1.58
   2   8   2   43.25    1.42
   2   8   2   45.40    1.43
  -3  -8  -2   35.24    1.40
  -3  -8  -2   35.23    1.15
  -3  -8  -2   34.60    1.27
  -3  -8  -2   35.38    1.29
  -3  -8  -2   34.28    1.25
   3   8   2   36.40    1.16
   3   8   2   34.84    1.25
   3   8   2   30.44    1.30
   3   8   2   34.24    1.15
  -4  -8  -2   16.38    0.72
  -4  -8  -2   15.44    0.70
  -4  -8  -2   16.25    0.57
   4   8   2   14.15    0.75
   4   8   2   15.39    0.57
   4   8   2   16.47    0.70
   4   8   2   16.61    0.60
   4   8   2   16.62    0.61
  -5  -8  -2    7.97    0.33
  -5  -8  -2    8.95    0.49
   5   8   2    7.68    0.47
   5   8   2    8.15    0.38
   5   8   2    7.58    0.39
   5   8   2    7.62    0.33
  -6  -8  -2    5.65    0.41
  -6  -8  -2    4.71    0.32
   6   8   2    5.49    0.33
   6   8   2    5.82    0.35
   6   8   2    4.61    0.28
   6   8   2    4.99    0.42
  -7  -8  -2   20.14    0.80
  -7  -8  -2   17.98    0.69
   7   8   2   18.68    0.73
   7   8   2   18.98    0.80
   7   8   2   18.96    0.76
  -8  -8  -2   22.22    0.87
   8   8   2   21.03    0.82
   8   8   2   19.99    0.85
   9   8   2    0.29    0.22
   9   8   2    0.07    0.19
 -10  -8  -2   20.63    0.87
  10   8   2   19.16    0.83
 -11  -8  -2    1.82    0.32
  11   8   2    1.93    0.31
  11   8   2    1.90    0.36
  11  -9  -2    1.08    0.27
  11  -9  -2    1.27    0.34
  11  -9  -2    0.83    0.22
  11  -9  -2    1.28    0.38
  11  -9  -2    0.86    0.28
 -11   9   2    1.19    0.57
 -11   9   2    1.50    0.38
 -11   9   2    2.04    0.33
  10  -9  -2    1.31    0.27
  10  -9  -2    1.52    0.38
  10  -9  -2    1.93    0.36
  10  -9  -2    1.66    0.24
  10  -9  -2    1.25    0.26
 -10   9   2    1.35    0.35
 -10   9   2    1.61    0.31
 -10   9   2    1.36    0.54
   9  -9  -2   11.47    0.57
   9  -9  -2   13.51    0.82
   9  -9  -2   11.87    0.57
   9  -9  -2   11.25    0.59
   9  -9  -2   11.58    0.77
   9  -9  -2   12.79    0.67
  -9   9   2   12.03    0.96
  -9   9   2   12.38    0.64
  -9   9   2   11.39    0.72
   8  -9  -2   17.25    0.83
   8  -9  -2   17.30    0.95
   8  -9  -2   19.36    0.75
   8  -9  -2   18.49    0.76
   8  -9  -2   19.01    0.84
   8  -9  -2   18.59    0.77
  -8   9   2   20.04    0.91
  -8   9   2   19.14    0.81
  -8   9   2   19.58    1.11
   7  -9  -2    0.16    0.16
   7  -9  -2    0.45    0.29
   7  -9  -2    0.68    0.29
   7  -9  -2    0.45    0.22
   7  -9  -2    0.32    0.17
   7  -9  -2    0.30    0.16
  -7   9   2    1.17    0.45
  -7   9   2    0.51    0.21
  -7   9   2    0.36    0.33
   6  -9  -2    0.68    0.18
   6  -9  -2    0.51    0.27
   6  -9  -2    0.45    0.15
   6  -9  -2    0.87    0.25
   6  -9  -2    0.49    0.17
   6  -9  -2    0.82    0.17
   6  -9  -2    1.34    0.32
  -6   9   2    0.70    0.42
  -6   9   2    0.80    0.16
  -6   9   2    0.32    0.24
  -6   9   2    0.95    0.22
   5  -9  -2   62.76    2.12
   5  -9  -2   55.38    2.05
   5  -9  -2   56.23    1.93
   5  -9  -2   58.84    1.93
   5  -9  -2   59.11    1.88
   5  -9  -2   56.99    2.12
  -5   9   2   56.53    1.92
  -5   9   2   57.13    2.17
  -5   9   2   59.77    1.96
  -5   9   2   58.38    2.05
   4  -9  -2   16.82    0.65
   4  -9  -2   17.63    0.60
   4  -9  -2   17.14    0.66
   4  -9  -2   18.03    0.84
   4  -9  -2   16.59    0.84
   4  -9  -2   16.01    0.67
  -4   9   2   16.13    0.61
  -4   9   2   16.44    0.79
  -4   9   2   15.97    0.64
  -4   9   2   17.11    0.75
  -4   9   2   16.50    0.94
   3  -9  -2   70.52    2.26
   3  -9  -2   69.72    2.28
   3  -9  -2   69.20    2.20
   3  -9  -2   68.90    2.42
   3  -9  -2   67.95    2.44
   3  -9  -2   68.86    2.41
   3  -9  -2   69.07    2.29
  -3   9   2   70.41    2.23
  -3   9   2   68.91    2.49
  -3   9   2   69.87    2.26
  -3   9   2   70.21    2.31
  -3   9   2   70.89    2.38
   2  -9  -2   29.47    1.19
   2  -9  -2   28.55    1.19
   2  -9  -2   29.75    1.20
   2  -9  -2   27.48    1.02
   2  -9  -2   28.25    1.08
   2  -9  -2   29.49    1.06
   2  -9  -2   30.22    1.03
  -2   9   2   28.89    0.97
  -2   9   2   29.53    1.01
  -2   9   2   29.47    1.13
  -2   9   2   29.11    1.11
  -2   9   2   29.03    1.25
   1  -9  -2    7.64    0.52
   1  -9  -2    7.98    0.55
   1  -9  -2    7.47    0.41
   1  -9  -2    6.98    0.45
   1  -9  -2    6.16    0.55
   1  -9  -2    7.59    0.33
   1  -9  -2    8.05    0.37
  -1   9   2    7.65    0.42
  -1   9   2    7.14    0.48
  -1   9   2    6.78    0.61
  -1   9   2    7.10    0.35
  -1   9   2    7.71    0.36
  -1   9   2    7.46    0.29
   0  -9  -2   98.15    3.40
   0  -9  -2  101.42    3.44
   0  -9  -2  103.39    3.24
   0  -9  -2   99.54    3.33
   0  -9  -2   98.11    3.29
   0  -9  -2  100.33    3.43
   0   9   2  105.11    3.29
   0   9   2  102.86    3.44
   0   9   2  102.79    3.34
   0   9   2   99.18    3.23
   0   9   2  100.91    3.24
   0   9   2  103.92    3.18
  -1  -9  -2   89.85    2.80
  -1  -9  -2   84.67    2.89
  -1  -9  -2   82.35    3.00
  -1  -9  -2   88.44    2.96
   1   9   2   86.76    2.79
   1   9   2   87.93    2.90
   1   9   2   88.04    2.99
   1   9   2   87.87    2.73
  -2  -9  -2    9.60    0.53
  -2  -9  -2   11.09    0.44
  -2  -9  -2   10.77    0.60
  -2  -9  -2    9.89    0.69
   2   9   2   10.36    0.43
   2   9   2   10.20    0.57
   2   9   2   11.44    0.45
  -3  -9  -2    0.56    0.21
  -3  -9  -2    0.37    0.12
  -3  -9  -2    0.15    0.31
   3   9   2    0.62    0.12
   3   9   2    0.48    0.21
  -4  -9  -2    0.39    0.12
  -4  -9  -2    0.47    0.21
   4   9   2    0.58    0.23
   4   9   2    0.19    0.10
   4   9   2    0.33    0.13
  -5  -9  -2   69.86    2.29
  -5  -9  -2   67.23    2.15
   5   9   2   62.26    2.13
   5   9   2   67.43    2.17
   5   9   2   65.11    2.25
   5   9   2   66.20    2.16
  -6  -9  -2    3.60    0.30
  -6  -9  -2    4.22    0.40
   6   9   2    3.66    0.29
   6   9   2    3.00    0.21
   6   9   2    3.37    0.35
   6   9   2    3.71    0.31
  -7  -9  -2    0.28    0.16
  -7  -9  -2    0.14    0.19
   7   9   2    0.07    0.16
   7   9   2    0.62    0.23
   7   9   2    0.34    0.19
  -8  -9  -2    1.04    0.24
   8   9   2    1.30    0.23
   8   9   2    0.88    0.23
  -9  -9  -2    0.33    0.22
   9   9   2    0.85    0.27
   9   9   2    0.45    0.21
 -10  -9  -2    2.55    0.34
  10   9   2    2.40    0.30
  10   9   2    2.12    0.41
  10 -10  -2    1.96    0.30
  10 -10  -2    2.59    0.29
  10 -10  -2    3.42    0.42
  10 -10  -2    2.67    0.32
  10 -10  -2    3.49    0.49
 -10  10   2    2.80    0.46
 -10  10   2    2.73    0.36
 -10  10   2    3.31    0.63
   9 -10  -2    0.69    0.33
   9 -10  -2    1.19    0.32
   9 -10  -2    1.08    0.25
   9 -10  -2    0.82    0.21
   9 -10  -2    1.20    0.24
  -9  10   2    0.86    0.25
  -9  10   2    0.79    0.34
  -9  10   2    1.05    0.54
   8 -10  -2   10.34    0.89
   8 -10  -2   10.97    0.53
   8 -10  -2   11.95    0.63
   8 -10  -2   10.43    0.56
   8 -10  -2   10.25    0.54
  -8  10   2    9.97    0.90
  -8  10   2   11.51    0.71
  -8  10   2   10.26    0.58
   7 -10  -2   23.20    0.93
   7 -10  -2   24.34    0.90
   7 -10  -2   24.79    1.00
   7 -10  -2   24.97    1.16
   7 -10  -2   25.26    0.94
   7 -10  -2   22.08    0.90
  -7  10   2   24.19    1.27
  -7  10   2   25.48    1.09
  -7  10   2   25.23    0.97
   6 -10  -2    1.87    0.23
   6 -10  -2    2.39    0.24
   6 -10  -2    2.17    0.37
   6 -10  -2    2.06    0.23
   6 -10  -2    2.23    0.24
  -6  10   2    2.10    0.51
  -6  10   2    1.97    0.27
   5 -10  -2    0.23    0.15
   5 -10  -2    0.04    0.15
   5 -10  -2    0.33    0.13
   5 -10  -2    0.54    0.20
   5 -10  -2    0.38    0.26
  -5  10   2    0.25    0.20
  -5  10   2    0.35    0.15
  -5  10   2    0.61    0.27
  -5  10   2   -0.16    0.38
   4 -10  -2    0.39    0.26
   4 -10  -2    0.21    0.12
   4 -10  -2    0.26    0.15
   4 -10  -2    0.45    0.15
   4 -10  -2    0.28    0.18
  -4  10   2    0.81    0.28
  -4  10   2    0.15    0.39
  -4  10   2    0.45    0.20
   3 -10  -2    0.44    0.15
   3 -10  -2    0.76    0.16
   3 -10  -2    0.34    0.25
   3 -10  -2    0.69    0.20
  -3  10   2    0.61    0.11
  -3  10   2    0.82    0.22
  -3  10   2    0.62    0.15
  -3  10   2    0.54    0.26
  -3  10   2   -0.30    0.34
   2 -10  -2    6.30    0.54
   2 -10  -2    6.19    0.41
   2 -10  -2    7.28    0.58
   2 -10  -2    6.51    0.34
   2 -10  -2    6.57    0.37
  -2  10   2    7.55    0.53
  -2  10   2    6.55    0.29
  -2  10   2    6.98    0.43
  -2  10   2    5.74    0.65
  -2  10   2    6.72    0.35
   1 -10  -2   14.53    0.85
   1 -10  -2   14.76    0.59
   1 -10  -2   14.69    0.81
   1 -10  -2   14.13    0.70
  -1  10   2   14.87    0.52
  -1  10   2   15.02    0.86
  -1  10   2   13.47    0.58
  -1  10   2   14.94    0.65
  -1  10   2   14.32    0.71
   0 -10  -2    0.85    0.27
   0 -10  -2    0.61    0.15
   0 -10  -2    0.96    0.22
   0  10   2    0.87    0.11
   0  10   2    0.94    0.17
   0  10   2    0.86    0.26
   0  10   2    0.96    0.23
   0  10   2    0.85    0.37
  -1 -10  -2   17.62    0.85
  -1 -10  -2   17.50    0.67
  -1 -10  -2   16.59    0.75
   1  10   2   17.87    0.80
   1  10   2   17.88    0.71
   1  10   2   17.55    0.91
   1  10   2   17.35    0.58
  -2 -10  -2   26.20    0.91
  -2 -10  -2   24.43    1.07
   2  10   2   25.75    0.91
   2  10   2   26.72    1.04
   2  10   2   24.67    0.90
  -3 -10  -2    4.14    0.43
  -3 -10  -2    3.81    0.27
   3  10   2    3.97    0.41
   3  10   2    4.18    0.26
   3  10   2    3.81    0.28
  -4 -10  -2   18.70    0.84
  -4 -10  -2   18.23    0.67
   4  10   2   17.48    0.81
   4  10   2   18.76    0.69
   4  10   2   17.73    0.67
  -5 -10  -2   30.34    1.01
  -5 -10  -2   30.76    1.22
   5  10   2   26.43    1.00
   5  10   2   30.69    1.05
  -6 -10  -2    1.50    0.28
   6  10   2    1.58    0.29
   6  10   2    1.62    0.22
   6  10   2    1.71    0.22
   6  10   2    1.38    0.14
  -7 -10  -2    4.11    0.32
  -7 -10  -2    4.04    0.43
   7  10   2    3.45    0.22
   7  10   2    4.06    0.40
   7  10   2    3.75    0.33
   7  10   2    4.07    0.36
  -8 -10  -2    0.64    0.25
   8  10   2    1.02    0.24
   8  10   2    1.29    0.30
   8  10   2    1.32    0.24
  -9 -10  -2    0.52    0.25
   9  10   2    0.69    0.23
   9  10   2    1.28    0.27
   9 -11  -2    0.41    0.21
   9 -11  -2    0.70    0.33
   9 -11  -2    0.16    0.19
   9 -11  -2    0.32    0.23
   9 -11  -2    0.43    0.28
  -9  11   2    1.02    0.36
  -9  11   2    0.14    0.24
  -9  11   2    0.82    0.53
   8 -11  -2   11.53    0.81
   8 -11  -2   12.66    0.62
   8 -11  -2   12.19    0.59
   8 -11  -2   12.70    0.64
  -8  11   2   14.09    0.82
  -8  11   2   12.93    1.01
  -8  11   2   13.03    0.66
   7 -11  -2   46.56    1.92
   7 -11  -2   49.15    1.73
   7 -11  -2   49.80    1.72
   7 -11  -2   48.43    1.68
  -7  11   2   50.20    1.75
  -7  11   2   51.38    1.89
  -7  11   2   52.09    2.07
   6 -11  -2    2.08    0.26
   6 -11  -2    1.99    0.39
   6 -11  -2    3.14    0.27
   6 -11  -2    2.29    0.26
  -6  11   2    2.42    0.30
  -6  11   2    2.87    0.56
  -6  11   2    2.52    0.41
   5 -11  -2   29.93    1.11
   5 -11  -2   28.73    1.04
   5 -11  -2   29.51    1.12
   5 -11  -2   30.15    1.12
  -5  11   2   30.79    1.43
  -5  11   2   32.29    1.29
  -5  11   2   33.80    1.16
   4 -11  -2   31.10    1.12
   4 -11  -2   30.49    1.13
   4 -11  -2   29.11    1.31
   4 -11  -2   30.03    1.09
  -4  11   2   31.84    1.15
  -4  11   2   30.48    1.41
  -4  11   2   30.39    1.08
  -4  11   2   30.84    1.44
   3 -11  -2   -0.02    0.18
   3 -11  -2    0.47    0.15
   3 -11  -2    0.42    0.26
   3 -11  -2    0.03    0.15
  -3  11   2    0.35    0.40
  -3  11   2   -0.01    0.20
  -3  11   2    0.28    0.26
  -3  11   2    0.15    0.10
   2 -11  -2   18.95    0.95
   2 -11  -2   19.33    0.76
   2 -11  -2   19.95    0.82
  -2  11   2   18.68    1.04
  -2  11   2   20.37    0.81
  -2  11   2   19.37    0.72
  -2  11   2   18.67    0.74
  -2  11   2   19.09    0.89
   1 -11  -2   13.16    0.77
   1 -11  -2   13.06    0.57
   1 -11  -2   13.17    0.63
  -1  11   2   12.25    0.71
  -1  11   2   11.95    0.55
  -1  11   2   14.50    0.65
  -1  11   2   13.32    0.86
  -1  11   2   13.70    0.49
   0 -11  -2   29.50    1.26
   0 -11  -2   30.15    1.07
   0  11   2   29.95    1.20
   0  11   2   29.57    1.32
   0  11   2   28.62    1.07
   0  11   2   30.92    1.15
   0  11   2   30.16    0.98
  -1 -11  -2    7.53    0.39
  -1 -11  -2    7.38    0.57
   1  11   2    7.32    0.54
   1  11   2    7.27    0.67
  -2 -11  -2    2.68    0.26
   2  11   2    3.90    0.40
   2  11   2    2.96    0.26
  -3 -11  -2   20.46    0.94
  -3 -11  -2   19.42    0.75
   3  11   2   20.75    0.76
  -4 -11  -2    1.03    0.27
  -4 -11  -2    1.24    0.17
   4  11   2    0.96    0.18
   4  11   2    0.72    0.27
  -5 -11  -2   -0.03    0.13
  -5 -11  -2   -0.04    0.21
   5  11   2    0.10    0.16
   5  11   2   -0.10    0.23
   5  11   2   -0.08    0.11
  -6 -11  -2    1.81    0.27
  -6 -11  -2    0.93    0.27
   6  11   2    0.85    0.14
   6  11   2    1.10    0.29
   6  11   2    1.05    0.20
  -7 -11  -2    1.96    0.33
  -7 -11  -2    2.03    0.25
   7  11   2    2.48    0.43
   7  11   2    1.75    0.32
   7  11   2    1.50    0.16
  -8 -11  -2    2.90    0.36
   8  11   2    2.05    0.35
   8  11   2    3.88    0.37
   8  11   2    3.74    0.35
   8 -12  -2    1.95    0.29
   8 -12  -2    2.48    0.43
   8 -12  -2    2.55    0.30
   8 -12  -2    1.88    0.30
  -8  12   2    2.95    0.46
  -8  12   2    2.54    0.34
  -8  12   2    2.95    0.62
   7 -12  -2   22.06    0.89
   7 -12  -2   22.21    1.12
   7 -12  -2   20.89    0.83
   7 -12  -2   19.54    0.88
  -7  12   2   21.92    1.27
  -7  12   2   22.90    1.08
  -7  12   2   22.27    0.92
   6 -12  -2    2.84    0.29
   6 -12  -2    2.93    0.32
   6 -12  -2    2.77    0.45
   6 -12  -2    3.01    0.31
  -6  12   2    2.49    0.58
  -6  12   2    4.04    0.42
  -6  12   2    3.62    0.48
   5 -12  -2   -0.10    0.26
   5 -12  -2   -0.09    0.16
   5 -12  -2    0.27    0.18
  -5  12   2   -0.02    0.49
  -5  12   2   -0.16    0.28
  -5  12   2    0.27    0.22
   4 -12  -2   21.64    0.86
   4 -12  -2   21.50    1.07
   4 -12  -2   20.61    0.83
  -4  12   2   22.91    0.91
  -4  12   2   21.05    1.17
  -4  12   2   22.93    1.04
   3 -12  -2   -0.18    0.23
   3 -12  -2   -0.15    0.15
  -3  12   2    0.20    0.13
  -3  12   2   -0.08    0.40
  -3  12   2    0.02    0.21
  -3  12   2   -0.15    0.27
   2 -12  -2   33.52    1.20
   2 -12  -2   33.04    1.41
  -2  12   2   34.54    1.49
  -2  12   2   32.57    1.12
  -2  12   2   33.62    1.36
  -2  12   2   34.41    1.25
  -2  12   2   31.48    1.17
   1 -12  -2    2.14    0.39
   1 -12  -2    1.51    0.22
  -1  12   2    2.05    0.17
  -1  12   2    1.87    0.23
  -1  12   2    2.12    0.31
  -1  12   2    2.59    0.37
  -1  12   2    1.62    0.46
   0 -12  -2   11.64    0.54
   0 -12  -2   11.70    0.74
   0  12   2   11.60    0.53
   0  12   2   12.39    0.71
   0  12   2   11.40    0.83
   0  12   2   12.08    0.44
  -1 -12  -2    0.37    0.16
  -1 -12  -2   -0.03    0.23
   1  12   2    0.79    0.18
   1  12   2    0.58    0.27
  -2 -12  -2   12.87    0.55
  -2 -12  -2   12.38    0.75
   2  12   2   12.39    0.55
   2  12   2   13.04    0.71
  -3 -12  -2    5.58    0.35
  -3 -12  -2    5.27    0.52
   3  12   2    5.52    0.34
   3  12   2    5.11    0.51
  -4 -12  -2    6.50    0.56
  -4 -12  -2    5.88    0.36
   4  12   2    6.43    0.54
   4  12   2    5.76    0.35
  -5 -12  -2    0.94    0.30
  -5 -12  -2    1.00    0.18
   5  12   2    0.78    0.27
   5  12   2    1.25    0.21
  -6 -12  -2    0.25    0.27
   6  12   2    0.53    0.30
   6  12   2    0.18    0.18
  -7 -12  -2    3.90    0.49
   7  12   2    3.66    0.43
   7  12   2    3.77    0.36
   7 -13  -2   12.68    0.67
   7 -13  -2   13.90    0.75
   7 -13  -2   14.19    0.62
   7 -13  -2   14.02    0.91
  -7  13   2   14.78    0.72
  -7  13   2   14.17    0.89
  -7  13   2   15.69    1.13
   6 -13  -2   -0.28    0.17
   6 -13  -2    0.07    0.32
   6 -13  -2    0.36    0.21
  -6  13   2    0.37    0.25
  -6  13   2    0.13    0.49
  -6  13   2   -0.36    0.30
   5 -13  -2   19.87    1.06
   5 -13  -2   19.99    0.84
  -5  13   2   18.34    1.16
  -5  13   2   20.79    0.89
  -5  13   2   21.67    1.05
   4 -13  -2    5.25    0.41
   4 -13  -2    6.10    0.62
  -4  13   2    5.87    0.48
  -4  13   2    5.40    0.55
  -4  13   2    5.56    0.70
   3 -13  -2    0.24    0.29
   3 -13  -2    0.36    0.18
  -3  13   2    0.23    0.25
  -3  13   2    0.00    0.29
  -3  13   2    0.97    0.46
   2 -13  -2    5.97    0.60
   2 -13  -2    5.91    0.40
  -2  13   2    6.49    0.74
  -2  13   2    5.26    0.29
  -2  13   2    6.61    0.42
  -2  13   2    6.20    0.59
  -2  13   2    6.28    0.49
   1 -13  -2    1.01    0.21
   1 -13  -2    0.71    0.30
  -1  13   2    1.70    0.22
  -1  13   2    0.75    0.44
  -1  13   2    1.79    0.36
  -1  13   2    1.61    0.31
  -1  13   2    1.15    0.14
   0 -13  -2    3.48    0.33
   0 -13  -2    3.62    0.47
   0  13   2    4.53    0.32
   0  13   2    3.96    0.46
   0  13   2    3.07    0.20
   0  13   2    2.51    0.50
  -1 -13  -2    0.07    0.24
  -1 -13  -2   -0.12    0.15
   1  13   2   -0.01    0.27
   1  13   2   -0.11    0.16
   1  13   2    0.41    0.20
  -2 -13  -2    1.66    0.23
  -2 -13  -2    1.89    0.36
   2  13   2    2.10    0.23
   2  13   2    1.96    0.37
  -3 -13  -2    4.02    0.53
  -3 -13  -2    4.16    0.39
   3  13   2    3.80    0.44
   3  13   2    4.27    0.32
  -4 -13  -2    6.93    0.63
  -4 -13  -2    8.32    0.44
   4  13   2    8.01    0.62
   4  13   2    7.68    0.43
  -5 -13  -2   11.84    0.54
  -5 -13  -2   11.48    0.74
   5  13   2   11.47    0.71
   5  13   2   11.37    0.54
   5 -14  -2   10.74    0.84
   5 -14  -2   11.98    0.91
  -5  14   2   12.68    0.77
  -5  14   2   13.56    0.86
  -5  14   2   13.00    1.03
   4 -14  -2    4.08    0.54
   4 -14  -2    5.13    0.42
  -4  14   2    5.14    0.54
  -4  14   2    4.24    0.53
  -4  14   2    4.92    0.71
   3 -14  -2    0.92    0.23
   3 -14  -2    0.70    0.33
  -3  14   2    1.24    0.38
  -3  14   2    0.08    0.48
   2 -14  -2    0.50    0.20
   2 -14  -2    0.28    0.31
  -2  14   2    0.46    0.31
  -2  14   2    0.28    0.45
  -2  14   2    0.12    0.26
   1 -14  -2    6.00    0.42
   1 -14  -2    6.38    0.64
  -1  14   2    7.20    0.64
  -1  14   2    5.91    0.69
   0 -14  -2    7.99    0.69
   0 -14  -2    7.42    0.46
   0  14   2    7.61    0.64
  -1 -14  -2    0.12    0.28
  -1 -14  -2    0.11    0.18
   1  14   2    0.08    0.31
   1  14   2    0.20    0.19
  -2 -14  -2    1.41    0.24
  -2 -14  -2    2.11    0.40
   2  14   2    1.92    0.25
   2  14   2    1.85    0.38
  -3 -14  -2    2.85    0.45
  -3 -14  -2    3.60    0.35
   3  14   2    2.97    0.28
   3  14   2    2.42    0.41
   0  13  -3    5.49    0.61
   0 -13   3    6.60    0.66
   0 -13   3    5.65    0.46
  -1  13  -3    1.09    0.37
  -1  13  -3    0.57    0.38
   1 -13   3    1.15    0.33
   1 -13   3    0.93    0.24
  -2  13  -3    2.79    0.48
  -2  13  -3    2.73    0.43
   2 -13   3    2.78    0.31
   2 -13   3    2.33    0.39
  -3  13  -3    0.26    0.39
  -3  13  -3    0.74    0.33
   3 -13   3    0.03    0.21
   3 -13   3    0.71    0.32
  -4  13  -3    0.62    0.33
   4 -13   3    0.85    0.32
   3  12  -3    1.03    0.35
   3  12  -3    1.14    0.28
  -3 -12   3    0.76    0.22
  -3 -12   3    0.74    0.29
   2  12  -3    2.18    0.32
   2  12  -3    1.03    0.36
  -2 -12   3    1.39    0.33
  -2 -12   3    1.67    0.25
   1  12  -3   13.47    0.79
   1  12  -3   11.73    0.47
   1  12  -3   12.28    0.69
   1  12  -3   13.96    0.80
  -1 -12   3   12.79    0.75
  -1 -12   3   13.56    0.62
   0  12  -3    2.83    0.43
   0  12  -3    3.38    0.46
   0 -12   3    3.57    0.37
   0 -12   3    3.14    0.41
  -1  12  -3   -0.05    0.10
  -1  12  -3    0.07    0.29
  -1  12  -3   -0.41    0.26
   1 -12   3   -0.25    0.23
   1 -12   3   -0.23    0.17
  -2  12  -3    4.95    0.54
  -2  12  -3    5.34    0.55
   2 -12   3    5.06    0.54
   2 -12   3    4.68    0.40
  -3  12  -3    2.67    0.40
  -3  12  -3    1.86    0.39
   3 -12   3    1.35    0.24
   3 -12   3    1.91    0.35
  -4  12  -3    0.30    0.28
  -4  12  -3    0.28    0.36
  -4  12  -3    0.72    0.36
   4 -12   3    0.20    0.26
   4 -12   3    0.44    0.21
  -5  12  -3    0.53    0.38
  -5  12  -3    1.47    0.35
  -5  12  -3    0.64    0.35
   5 -12   3    0.59    0.23
   5 -12   3    0.65    0.29
  -6  12  -3    8.44    0.63
  -6  12  -3    6.75    0.73
  -6  12  -3    7.38    0.71
   6 -12   3    6.47    0.48
   6 -12   3    7.17    0.61
  -7  12  -3    3.23    0.53
  -7  12  -3    2.92    0.43
   7 -12   3    2.74    0.42
   7 -12   3    2.93    0.50
   5  11  -3    2.94    0.33
   5  11  -3    3.05    0.42
  -5 -11   3    3.00    0.39
   4  11  -3    1.01    0.26
   4  11  -3    0.90    0.33
  -4 -11   3    0.92    0.28
   3  11  -3    0.38    0.30
   3  11  -3    0.52    0.23
  -3 -11   3    0.62    0.19
  -3 -11   3    0.75    0.26
   2  11  -3    1.95    0.31
   2  11  -3    1.88    0.15
   2  11  -3    1.61    0.17
   2  11  -3    1.12    0.33
  -2 -11   3    1.77    0.32
  -2 -11   3    1.97    0.24
   1  11  -3    0.95    0.32
   1  11  -3    0.63    0.17
   1  11  -3    0.95    0.11
   1  11  -3    0.95    0.32
  -1 -11   3    0.66    0.25
  -1 -11   3    0.67    0.20
   0  11  -3    1.20    0.33
   0  11  -3    1.42    0.14
   0  11  -3    1.26    0.33
   0 -11   3    1.39    0.31
   0 -11   3    1.34    0.22
  -1  11  -3    0.01    0.09
  -1  11  -3    0.20    0.27
  -1  11  -3    0.00    0.28
   1 -11   3   -0.01    0.23
   1 -11   3    0.02    0.16
  -2  11  -3    6.50    0.55
  -2  11  -3    7.55    0.61
   2 -11   3    6.74    0.58
   2 -11   3    7.23    0.43
   2 -11   3    6.47    0.55
  -3  11  -3    0.06    0.29
  -3  11  -3    0.08    0.32
  -3  11  -3    0.06    0.25
   3 -11   3   -0.16    0.17
   3 -11   3    0.03    0.23
  -4  11  -3   31.74    1.25
  -4  11  -3   29.01    1.27
  -4  11  -3   31.78    1.32
   4 -11   3   29.19    1.25
   4 -11   3   29.90    1.13
  -5  11  -3   32.08    1.40
  -5  11  -3   33.67    1.40
  -5  11  -3   34.34    1.35
   5 -11   3   33.94    1.37
   5 -11   3   33.62    1.24
  -6  11  -3   -0.32    0.28
  -6  11  -3    0.14    0.35
  -6  11  -3   -0.03    0.27
   6 -11   3   -0.14    0.17
   6 -11   3   -0.13    0.24
  -7  11  -3    6.38    0.65
  -7  11  -3    5.17    0.59
  -7  11  -3    5.88    0.57
   7 -11   3    5.21    0.54
   7 -11   3    5.37    0.42
   7 -11   3    5.19    0.41
  -8  11  -3    0.51    0.30
  -8  11  -3    0.71    0.42
  -8  11  -3    0.71    0.37
   8 -11   3    0.37    0.25
   8 -11   3    0.43    0.28
   8 -11   3    0.34    0.21
   6  10  -3    0.65    0.25
   6  10  -3    0.60    0.22
   6  10  -3    0.00    0.29
  -6 -10   3    0.37    0.25
  -6 -10   3    0.24    0.18
   5  10  -3    0.17    0.21
   5  10  -3   -0.13    0.25
  -5 -10   3    0.03    0.23
   4  10  -3    0.51    0.24
   4  10  -3    0.72    0.29
  -4 -10   3    0.98    0.26
   3  10  -3    0.84    0.29
  -3 -10   3    0.89    0.25
  -3 -10   3    0.87    0.19
   2  10  -3    8.65    0.61
   2  10  -3    8.31    0.39
   2  10  -3    9.14    0.35
   2  10  -3    9.31    0.61
  -2 -10   3   10.38    0.59
  -2 -10   3    9.66    0.47
   1  10  -3   -0.12    0.25
   1  10  -3    0.22    0.14
   1  10  -3    0.06    0.25
   1  10  -3   -0.21    0.07
  -1 -10   3   -0.19    0.18
  -1 -10   3    0.27    0.16
   0  10  -3   15.65    1.03
   0  10  -3   15.65    0.80
   0  10  -3   14.80    0.56
   0 -10   3   16.34    0.87
   0 -10   3   15.81    0.65
   0 -10   3   15.70    0.77
  -1  10  -3    3.04    0.40
  -1  10  -3    2.93    0.39
   1 -10   3    3.24    0.43
   1 -10   3    3.27    0.34
  -2  10  -3   12.99    0.50
  -2  10  -3   12.97    0.71
  -2  10  -3   13.88    0.75
   2 -10   3   12.38    0.64
   2 -10   3   13.53    0.71
  -3  10  -3    1.99    0.36
  -3  10  -3    2.27    0.35
  -3  10  -3    1.87    0.36
   3 -10   3    2.47    0.26
   3 -10   3    2.38    0.34
  -4  10  -3    4.39    0.47
  -4  10  -3    4.76    0.48
  -4  10  -3    4.38    0.48
   4 -10   3    4.71    0.36
   4 -10   3    4.59    0.47
  -5  10  -3    6.68    0.61
  -5  10  -3    6.64    0.59
  -5  10  -3    6.23    0.53
   5 -10   3    5.73    0.40
   5 -10   3    6.13    0.52
  -6  10  -3   11.53    0.81
  -6  10  -3   10.64    0.71
  -6  10  -3   10.91    0.74
   6 -10   3   10.14    0.51
   6 -10   3    9.52    0.52
   6 -10   3   10.58    0.65
  -7  10  -3    7.42    0.65
  -7  10  -3    6.90    0.58
  -7  10  -3    6.48    0.68
   7 -10   3    6.80    0.56
   7 -10   3    7.22    0.46
   7 -10   3    6.43    0.43
  -8  10  -3    1.48    0.38
  -8  10  -3    1.12    0.32
  -8  10  -3    1.05    0.43
   8 -10   3    1.28    0.23
   8 -10   3    1.57    0.29
   8 -10   3    1.22    0.32
  -9  10  -3    7.11    0.78
  -9  10  -3    8.50    0.63
  -9  10  -3    7.97    0.69
   9 -10   3    8.45    0.49
   9 -10   3    7.11    0.66
   9 -10   3    7.99    0.55
 -10  10  -3    0.94    0.89
 -10  10  -3    0.42    0.32
  10 -10   3    0.39    0.22
  10 -10   3    0.42    0.30
  10 -10   3    0.17    0.32
   8   9  -3    1.54    0.26
   8   9  -3    0.77    0.26
  -8  -9   3    1.00    0.32
   7   9  -3    5.49    0.54
   7   9  -3    6.28    0.47
   7   9  -3    5.46    0.37
  -7  -9   3    6.01    0.52
  -7  -9   3    5.36    0.35
   6   9  -3   -0.27    0.20
   6   9  -3   -0.10    0.25
   6   9  -3    0.21    0.15
  -6  -9   3   -0.08    0.21
  -6  -9   3    0.28    0.16
   5   9  -3   -0.13    0.23
   5   9  -3    0.11    0.20
   5   9  -3    0.26    0.13
  -5  -9   3    0.08    0.21
   4   9  -3    0.36    0.24
   4   9  -3    0.54    0.12
   4   9  -3    0.51    0.21
  -4  -9   3    0.40    0.21
   3   9  -3    0.40    0.09
   3   9  -3    0.20    0.25
   3   9  -3    0.46    0.21
   3   9  -3    0.28    0.11
  -3  -9   3    0.42    0.20
  -3  -9   3    0.25    0.15
   2   9  -3    3.64    0.26
   2   9  -3    4.34    0.44
   2   9  -3    4.21    0.49
   2   9  -3    3.79    0.22
  -2  -9   3    4.21    0.47
  -2  -9   3    3.93    0.49
  -2  -9   3    4.22    0.31
   1   9  -3    4.69    0.47
   1   9  -3    4.76    0.49
   1   9  -3    4.79    0.24
  -1  -9   3    4.52    0.32
  -1  -9   3    4.64    0.43
  -1  -9   3    5.25    0.58
   0   9  -3    2.23    0.34
   0   9  -3    2.45    0.19
   0   9  -3    2.74    0.35
   0  -9   3    2.68    0.33
   0  -9   3    2.49    0.43
   0  -9   3    2.32    0.24
  -1   9  -3   48.74    1.84
  -1   9  -3   49.29    1.66
  -1   9  -3   50.73    1.82
   1  -9   3   52.41    1.85
   1  -9   3   53.52    1.84
   1  -9   3   51.41    1.72
  -2   9  -3   23.75    0.85
  -2   9  -3   23.57    1.01
  -2   9  -3   25.39    1.02
  -2   9  -3   25.36    1.06
   2  -9   3   24.90    1.03
   2  -9   3   24.12    1.02
   2  -9   3   24.98    0.91
  -3   9  -3    3.94    0.25
  -3   9  -3    3.97    0.44
  -3   9  -3    4.63    0.51
  -3   9  -3    4.66    0.48
   3  -9   3    4.12    0.43
   3  -9   3    4.77    0.33
  -4   9  -3   13.41    0.75
  -4   9  -3   15.12    0.77
  -4   9  -3   14.53    0.72
   4  -9   3   13.13    0.71
   4  -9   3   13.69    0.60
  -5   9  -3    0.57    0.30
  -5   9  -3    0.01    0.23
  -5   9  -3    0.65    0.33
   5  -9   3    0.35    0.18
   5  -9   3    0.53    0.23
   5  -9   3    0.34    0.28
   5  -9   3    0.68    0.18
  -6   9  -3   11.87    0.67
  -6   9  -3   12.41    0.72
  -6   9  -3   11.60    0.75
   6  -9   3   12.41    0.68
   6  -9   3   10.96    0.54
   6  -9   3   11.86    0.69
  -7   9  -3    7.80    0.63
  -7   9  -3    7.92    0.70
  -7   9  -3    8.99    0.59
   7  -9   3    9.20    0.60
   7  -9   3    9.87    0.60
   7  -9   3    8.48    0.47
   7  -9   3    8.71    0.51
  -8   9  -3    0.58    0.33
  -8   9  -3    0.91    0.41
   8  -9   3    0.19    0.22
   8  -9   3   -0.15    0.21
   8  -9   3   -0.05    0.16
  -9   9  -3    6.65    0.66
  -9   9  -3    6.58    0.57
  -9   9  -3    7.29    0.63
   9  -9   3    6.00    0.53
   9  -9   3    6.42    0.43
   9  -9   3    6.97    0.51
 -10   9  -3    2.66    0.44
 -10   9  -3    3.41    0.56
 -10   9  -3    2.48    0.41
  10  -9   3    2.59    0.29
  10  -9   3    2.44    0.35
  10  -9   3    3.36    0.40
   8   8  -3    0.48    0.17
   8   8  -3    1.08    0.22
   8   8  -3    0.68    0.24
  -8  -8   3    0.61    0.28
   7   8  -3    7.86    0.49
   7   8  -3    7.63    0.42
   7   8  -3    6.67    0.37
   7   8  -3    9.66    0.58
  -7  -8   3    8.10    0.55
   6   8  -3    0.59    0.21
   6   8  -3    0.39    0.13
   6   8  -3    0.42    0.25
  -6  -8   3    0.57    0.16
  -6  -8   3    0.46    0.23
   5   8  -3   55.85    1.87
   5   8  -3   55.30    1.93
   5   8  -3   48.79    1.80
  -5  -8   3   59.09    1.92
   4   8  -3   12.12    0.72
   4   8  -3   11.19    0.41
   4   8  -3   10.67    0.51
   4   8  -3   11.72    0.56
  -4  -8   3   11.84    0.60
   3   8  -3   17.63    0.63
   3   8  -3   16.38    0.61
   3   8  -3   16.50    0.72
   3   8  -3   18.17    0.75
   3   8  -3   19.06    0.82
  -3  -8   3   18.73    0.78
  -3  -8   3   18.16    0.68
  -3  -8   3   17.71    0.92
   2   8  -3   18.57    0.70
   2   8  -3   20.60    0.87
   2   8  -3   19.46    0.86
  -2  -8   3   21.20    0.84
  -2  -8   3   17.49    0.93
  -2  -8   3   19.76    0.73
   1   8  -3    0.39    0.11
   1   8  -3    0.54    0.25
   1   8  -3    0.54    0.24
  -1  -8   3    0.44    0.30
  -1  -8   3    0.59    0.20
  -1  -8   3    0.58    0.15
   0   8  -3    2.60    0.32
   0   8  -3    1.96    0.16
   0   8  -3    1.57    0.29
   0  -8   3    1.99    0.36
   0  -8   3    1.86    0.27
   0  -8   3    1.52    0.19
  -1   8  -3    4.71    0.43
  -1   8  -3    4.23    0.24
  -1   8  -3    4.61    0.42
   1  -8   3    4.59    0.40
   1  -8   3    4.71    0.46
   1  -8   3    4.80    0.30
  -2   8  -3   10.49    0.52
  -2   8  -3    9.81    0.40
  -2   8  -3   10.36    0.57
  -2   8  -3   10.66    0.59
  -2   8  -3    9.66    0.57
   2  -8   3   10.12    0.46
   2  -8   3    9.18    0.57
   2  -8   3   10.41    0.56
  -3   8  -3    8.95    0.57
  -3   8  -3    8.42    0.46
  -3   8  -3    8.57    0.53
  -3   8  -3    7.93    0.60
  -3   8  -3    8.40    0.56
  -3   8  -3    8.72    0.37
   3  -8   3    8.30    0.52
   3  -8   3    8.22    0.42
  -4   8  -3    0.01    0.23
  -4   8  -3    0.03    0.22
  -4   8  -3   -0.09    0.26
  -4   8  -3    0.26    0.10
  -4   8  -3    0.11    0.21
   4  -8   3    0.23    0.14
   4  -8   3    0.39    0.26
   4  -8   3    0.18    0.15
   4  -8   3    0.17    0.19
  -5   8  -3    3.95    0.42
  -5   8  -3    3.64    0.45
  -5   8  -3    3.23    0.42
  -5   8  -3    4.22    0.43
   5  -8   3    3.50    0.40
   5  -8   3    3.41    0.31
   5  -8   3    3.45    0.29
   5  -8   3    3.36    0.40
  -6   8  -3    1.09    0.29
  -6   8  -3    0.75    0.35
  -6   8  -3    0.74    0.30
   6  -8   3    1.16    0.28
   6  -8   3    1.25    0.24
   6  -8   3    1.00    0.26
   6  -8   3    1.01    0.19
  -7   8  -3    8.06    0.65
  -7   8  -3    6.82    0.81
  -7   8  -3    8.17    0.57
   7  -8   3    8.40    0.55
   7  -8   3    8.19    0.48
   7  -8   3    7.83    0.43
  -8   8  -3    0.10    0.27
  -8   8  -3   -0.20    0.34
  -8   8  -3    0.21    0.26
   8  -8   3    0.01    0.21
   8  -8   3   -0.41    0.20
   8  -8   3   -0.25    0.15
  -9   8  -3    4.80    0.49
  -9   8  -3    4.87    0.57
   9  -8   3    4.92    0.47
   9  -8   3    5.07    0.51
   9  -8   3    5.18    0.38
   9  -8   3    5.30    0.47
 -10   8  -3    1.93    0.37
 -10   8  -3    2.32    0.47
 -10   8  -3    2.19    0.40
  10  -8   3    2.24    0.26
  10  -8   3    1.94    0.38
  10  -8   3    1.84    0.31
  10  -8   3    2.42    0.59
 -11   8  -3    2.90    0.56
 -11   8  -3    2.60    0.42
 -11   8  -3    2.39    0.43
  11  -8   3    2.37    0.34
  11  -8   3    2.18    0.41
  11  -8   3    2.81    0.40
  11  -8   3    2.13    0.28
   9   7  -3    0.82    0.24
   9   7  -3    1.04    0.13
   9   7  -3    1.26    0.27
  -9  -7   3    0.85    0.29
   8   7  -3    0.83    0.24
   8   7  -3    0.79    0.11
  -8  -7   3    0.69    0.26
   7   7  -3    1.96    0.27
   7   7  -3    1.74    0.29
   7   7  -3    1.55    0.17
   7   7  -3    1.83    0.14
  -7  -7   3    2.08    0.30
   6   7  -3    0.18    0.22
   6   7  -3    0.39    0.20
   6   7  -3   -0.02    0.11
   6   7  -3    0.11    0.08
  -6  -7   3    0.24    0.14
  -6  -7   3    0.35    0.20
   5   7  -3    0.39    0.19
   5   7  -3    0.17    0.11
   5   7  -3    0.16    0.09
   5   7  -3   -0.07    0.21
  -5  -7   3    0.08    0.18
   4   7  -3    7.44    0.43
   4   7  -3    6.86    0.30
   4   7  -3    7.30    0.35
   4   7  -3    7.44    0.50
  -4  -7   3    7.07    0.71
  -4  -7   3    8.25    0.46
   3   7  -3   23.60    0.87
   3   7  -3   24.96    0.94
   3   7  -3   26.29    1.00
   3   7  -3   24.69    0.84
  -3  -7   3   25.67    0.96
  -3  -7   3   23.65    1.08
  -3  -7   3   25.10    0.88
   2   7  -3    0.96    0.26
   2   7  -3    0.95    0.16
   2   7  -3    0.93    0.14
   2   7  -3    0.92    0.14
   2   7  -3    1.08    0.25
  -2  -7   3    0.91    0.19
  -2  -7   3    0.91    0.15
  -2  -7   3    1.14    0.31
   1   7  -3    0.94    0.23
   1   7  -3    0.81    0.15
   1   7  -3    0.69    0.13
   1   7  -3    0.80    0.23
  -1  -7   3    0.78    0.19
  -1  -7   3    0.91    0.15
  -1  -7   3    1.11    0.24
  -1  -7   3    0.34    0.27
   0   7  -3   23.14    0.90
   0   7  -3   22.71    0.90
   0   7  -3   21.53    0.78
   0   7  -3   20.61    0.93
   0   7  -3   21.81    0.76
   0  -7   3   21.23    0.88
   0  -7   3   23.62    0.89
   0  -7   3   21.03    0.89
   0  -7   3   21.77    0.93
   0  -7   3   22.41    0.79
  -1   7  -3    0.02    0.09
  -1   7  -3    0.09    0.17
  -1   7  -3    0.10    0.19
  -1   7  -3   -0.06    0.15
  -1   7  -3    0.21    0.09
   1  -7   3    0.67    0.25
   1  -7   3    0.02    0.17
   1  -7   3    0.10    0.15
   1  -7   3    0.11    0.11
   1  -7   3    0.16    0.17
  -2   7  -3    0.09    0.09
  -2   7  -3   -0.02    0.17
  -2   7  -3   -0.31    0.20
  -2   7  -3   -0.19    0.18
  -2   7  -3   -0.08    0.08
  -2   7  -3    0.10    0.16
  -2   7  -3   -0.01    0.17
   2  -7   3    0.01    0.10
   2  -7   3    0.09    0.15
   2  -7   3    0.15    0.16
   2  -7   3    0.03    0.16
   2  -7   3    0.10    0.23
  -3   7  -3    1.06    0.19
  -3   7  -3    1.04    0.14
  -3   7  -3    1.09    0.24
  -3   7  -3    1.15    0.14
  -3   7  -3    1.30    0.25
  -3   7  -3    1.43    0.28
  -3   7  -3    1.25    0.25
   3  -7   3    1.33    0.23
   3  -7   3    1.19    0.16
   3  -7   3    1.12    0.22
   3  -7   3    1.48    0.23
  -4   7  -3    9.15    0.52
  -4   7  -3    8.88    0.38
  -4   7  -3    9.17    0.55
  -4   7  -3    8.68    0.55
  -4   7  -3    9.52    0.47
   4  -7   3    9.40    0.42
   4  -7   3    8.84    0.42
   4  -7   3    9.20    0.50
   4  -7   3    9.15    0.53
   4  -7   3    8.93    0.51
  -5   7  -3    4.97    0.50
  -5   7  -3    5.83    0.44
  -5   7  -3    5.03    0.31
  -5   7  -3    6.58    0.49
  -5   7  -3    5.63    0.37
   5  -7   3    4.93    0.39
   5  -7   3    5.41    0.35
   5  -7   3    5.47    0.33
   5  -7   3    5.23    0.42
   5  -7   3    5.13    0.43
  -6   7  -3   -0.04    0.22
  -6   7  -3    0.24    0.24
  -6   7  -3   -0.13    0.29
   6  -7   3    0.25    0.23
   6  -7   3    0.28    0.19
   6  -7   3    0.10    0.14
   6  -7   3    0.16    0.20
  -7   7  -3   12.34    0.75
  -7   7  -3   14.52    0.69
  -7   7  -3   12.89    0.69
   7  -7   3   12.67    0.56
   7  -7   3   12.27    0.65
   7  -7   3   13.14    0.62
  -8   7  -3   23.76    1.01
  -8   7  -3   23.67    1.08
   8  -7   3   24.44    0.89
   8  -7   3   22.03    0.96
   8  -7   3   22.82    0.94
   8  -7   3   23.72    0.99
  -9   7  -3   -0.26    0.36
  -9   7  -3   -0.28    0.24
  -9   7  -3    0.10    0.25
   9  -7   3    0.52    0.27
   9  -7   3    0.00    0.20
   9  -7   3    0.26    0.23
   9  -7   3    0.38    0.17
 -10   7  -3    0.95    0.32
 -10   7  -3    0.77    0.30
 -10   7  -3   -0.02    0.38
  10  -7   3    0.52    0.28
  10  -7   3    0.12    0.29
  10  -7   3    0.36    0.23
  10  -7   3    0.58    0.19
 -11   7  -3    5.34    0.53
 -11   7  -3    5.31    0.57
 -11   7  -3    3.38    0.61
  11  -7   3    3.92    0.37
  11  -7   3    4.03    0.47
  11  -7   3    4.57    0.44
  11  -7   3    4.38    0.46
 -12   7  -3    2.69    0.44
 -12   7  -3    2.23    0.54
 -12   7  -3    2.28    0.43
  12  -7   3    2.01    0.26
  12  -7   3    1.86    0.40
  12  -7   3    2.11    0.31
  12  -7   3    2.71    0.40
  10   6  -3    0.63    0.25
  10   6  -3    0.40    0.24
  10   6  -3    0.58    0.14
 -10  -6   3    0.35    0.29
   9   6  -3    1.37    0.15
   9   6  -3    2.06    0.19
   9   6  -3    2.35    0.30
  -9  -6   3    1.98    0.34
   8   6  -3    3.93    0.22
   8   6  -3    3.91    0.25
   8   6  -3    4.44    0.38
  -8  -6   3    4.35    0.44
   7   6  -3    0.21    0.11
   7   6  -3    0.41    0.09
   6   6  -3    0.67    0.13
   6   6  -3    0.68    0.09
   6   6  -3    0.82    0.23
   6   6  -3    0.77    0.21
  -6  -6   3    0.66    0.21
  -6  -6   3    0.67    0.14
   5   6  -3   13.87    0.61
   5   6  -3   13.35    0.48
   5   6  -3   12.79    0.52
   5   6  -3   14.08    0.65
  -5  -6   3   13.91    0.52
  -5  -6   3   15.24    0.63
   4   6  -3    0.06    0.08
   4   6  -3   -0.26    0.17
   4   6  -3   -0.11    0.09
   4   6  -3   -0.24    0.15
  -4  -6   3    0.17    0.15
  -4  -6   3    0.05    0.27
   3   6  -3    6.05    0.49
   3   6  -3    6.74    0.29
   3   6  -3    6.09    0.37
   3   6  -3    5.97    0.30
   3   6  -3    6.93    0.43
  -3  -6   3    6.12    0.49
  -3  -6   3    6.67    0.48
  -3  -6   3    6.58    0.39
  -3  -6   3    5.29    0.50
   2   6  -3    0.68    0.11
   2   6  -3    0.75    0.21
   2   6  -3    0.71    0.13
   2   6  -3    0.82    0.20
   2   6  -3    0.99    0.23
  -2  -6   3    1.08    0.27
  -2  -6   3    0.53    0.20
  -2  -6   3    0.84    0.13
  -2  -6   3    0.82    0.17
  -2  -6   3    0.97    0.21
   1   6  -3    2.46    0.19
   1   6  -3    2.54    0.28
   1   6  -3    2.72    0.19
   1   6  -3    2.21    0.29
   1   6  -3    2.52    0.28
  -1  -6   3    2.39    0.27
  -1  -6   3    2.46    0.28
  -1  -6   3    2.57    0.20
  -1  -6   3    2.92    0.27
  -1  -6   3    2.47    0.31
   0   6  -3    8.86    0.41
   0   6  -3   10.19    0.51
   0   6  -3   10.67    0.40
   0   6  -3    8.72    0.51
   0   6  -3   10.28    0.50
   0  -6   3   10.35    0.41
   0  -6   3   10.18    0.48
   0  -6   3    9.21    0.49
  -1   6  -3    1.19    0.13
  -1   6  -3    0.99    0.20
  -1   6  -3    0.75    0.18
  -1   6  -3    0.96    0.13
  -1   6  -3    1.58    0.23
   1  -6   3    1.07    0.18
   1  -6   3    0.93    0.22
   1  -6   3    1.00    0.13
   1  -6   3    0.82    0.18
   1  -6   3    0.94    0.19
  -2   6  -3    9.12    0.38
  -2   6  -3    9.03    0.45
  -2   6  -3    9.50    0.34
  -2   6  -3    9.85    0.49
  -2   6  -3    9.71    0.48
  -2   6  -3    9.93    0.50
  -2   6  -3    8.45    0.49
  -2   6  -3   11.05    0.52
   2  -6   3   10.03    0.40
   2  -6   3    9.41    0.48
   2  -6   3    9.54    0.38
   2  -6   3    9.36    0.47
   2  -6   3    9.67    0.53
   2  -6   3    9.31    0.47
  -3   6  -3    0.87    0.12
  -3   6  -3    1.21    0.18
  -3   6  -3    1.33    0.22
  -3   6  -3    1.18    0.14
  -3   6  -3    1.18    0.22
  -3   6  -3    1.27    0.23
  -3   6  -3    0.92    0.21
   3  -6   3    1.07    0.20
   3  -6   3    1.08    0.20
   3  -6   3    0.96    0.19
   3  -6   3    1.14    0.14
   3  -6   3    1.28    0.16
  -4   6  -3   36.67    1.38
  -4   6  -3   40.02    1.37
  -4   6  -3   38.44    1.36
  -4   6  -3   36.84    1.27
  -4   6  -3   37.76    1.37
  -4   6  -3   36.73    1.26
   4  -6   3   38.61    1.29
   4  -6   3   38.06    1.34
   4  -6   3   37.39    1.33
   4  -6   3   37.67    1.35
   4  -6   3   39.38    1.28
  -5   6  -3   31.43    1.15
  -5   6  -3   30.02    1.03
  -5   6  -3   29.81    1.15
  -5   6  -3   30.70    1.10
  -5   6  -3   31.76    1.16
  -5   6  -3   29.85    1.05
   5  -6   3   31.12    1.06
   5  -6   3   29.41    1.11
   5  -6   3   30.20    1.08
   5  -6   3   30.18    1.11
  -6   6  -3   14.02    0.65
  -6   6  -3   12.07    0.52
  -6   6  -3   13.70    0.64
  -6   6  -3   12.74    0.59
  -6   6  -3   12.11    0.67
   6  -6   3   13.52    0.53
   6  -6   3   12.59    0.57
   6  -6   3   12.57    0.59
   6  -6   3   12.92    0.62
  -7   6  -3   19.39    0.82
  -7   6  -3   18.43    0.82
  -7   6  -3   18.23    0.87
   7  -6   3   17.21    0.73
   7  -6   3   18.53    0.70
   7  -6   3   19.01    0.81
   7  -6   3   18.83    0.76
   7  -6   3   16.08    0.85
  -8   6  -3    1.76    0.30
  -8   6  -3    1.40    0.30
  -8   6  -3    1.63    0.37
   8  -6   3    1.69    0.26
   8  -6   3    1.89    0.30
   8  -6   3    1.33    0.23
   8  -6   3    1.36    0.19
   8  -6   3    1.49    0.25
  -9   6  -3    1.96    0.40
  -9   6  -3    2.12    0.35
  -9   6  -3    2.55    0.39
   9  -6   3    2.45    0.32
   9  -6   3    1.94    0.22
   9  -6   3    2.14    0.33
   9  -6   3    1.84    0.28
   9  -6   3    2.34    0.28
 -10   6  -3    2.62    0.37
 -10   6  -3    1.81    0.42
 -10   6  -3    2.16    0.37
  10  -6   3    2.33    0.34
  10  -6   3    2.24    0.30
  10  -6   3    2.62    0.37
  10  -6   3    2.11    0.24
  10  -6   3    2.91    0.32
 -11   6  -3    9.04    0.65
 -11   6  -3    8.36    0.64
  11  -6   3    8.30    0.57
  11  -6   3    9.10    0.55
  11  -6   3    8.80    0.61
  11  -6   3    7.64    0.52
 -12   6  -3    6.64    0.62
 -12   6  -3    6.06    0.63
  12  -6   3    6.66    0.56
  12  -6   3    6.05    0.40
  12  -6   3    5.92    0.50
  12  -6   3    6.33    0.57
  12  -6   3    5.33    0.47
  10   5  -3   10.13    0.56
  10   5  -3    9.33    0.41
 -10  -5   3    8.43    0.49
 -10  -5   3    9.41    0.64
   9   5  -3    4.83    0.29
   9   5  -3    4.91    0.27
   9   5  -3    5.26    0.41
   9   5  -3    5.51    0.28
  -9  -5   3    5.61    0.51
  -9  -5   3    4.86    0.39
   8   5  -3   10.10    0.42
   8   5  -3   11.13    0.54
   8   5  -3   10.77    0.41
  -8  -5   3   10.23    0.67
  -8  -5   3    9.57    0.48
   7   5  -3    0.63    0.20
   7   5  -3    0.38    0.09
   7   5  -3    0.05    0.10
  -7  -5   3    0.27    0.19
   6   5  -3    0.59    0.19
   6   5  -3    0.66    0.10
   6   5  -3    0.51    0.21
   6   5  -3    0.74    0.12
  -6  -5   3    0.69    0.21
  -6  -5   3    0.75    0.13
   5   5  -3    4.71    0.22
   5   5  -3    4.80    0.25
   5   5  -3    5.11    0.34
   5   5  -3    4.77    0.38
  -5  -5   3    4.91    0.26
  -5  -5   3    5.46    0.36
   4   5  -3    0.50    0.16
   4   5  -3    0.53    0.18
   4   5  -3    0.66    0.09
   4   5  -3    0.46    0.17
   4   5  -3    0.55    0.11
  -4  -5   3    0.78    0.20
  -4  -5   3    0.58    0.16
  -4  -5   3    0.75    0.21
   3   5  -3   27.06    0.97
   3   5  -3   26.36    0.89
   3   5  -3   26.62    0.95
   3   5  -3   26.30    0.88
   3   5  -3   25.15    1.00
  -3  -5   3   24.19    0.98
  -3  -5   3   26.75    1.00
  -3  -5   3   27.97    0.96
  -3  -5   3   25.71    1.03
   2   5  -3   40.71    1.42
   2   5  -3   40.21    1.34
   2   5  -3   40.35    1.34
   2   5  -3   41.62    1.43
   2   5  -3   39.13    1.45
  -2  -5   3   39.79    1.43
  -2  -5   3   41.92    1.44
  -2  -5   3   40.86    1.46
  -2  -5   3   42.53    1.40
  -2  -5   3   42.40    1.34
   1   5  -3    5.13    0.34
   1   5  -3    5.28    0.34
   1   5  -3    5.22    0.25
   1   5  -3    5.51    0.34
   1   5  -3    5.28    0.27
  -1  -5   3    5.20    0.37
  -1  -5   3    5.77    0.31
  -1  -5   3    5.31    0.26
  -1  -5   3    4.52    0.32
  -1  -5   3    4.63    0.35
   0   5  -3  191.13    6.00
   0   5  -3  173.57    5.84
   0   5  -3  187.55    5.73
   0   5  -3  181.15    5.75
   0  -5   3  177.47    5.84
   0  -5   3  179.75    5.81
   0  -5   3  184.15    5.75
   0  -5   3  195.12    5.87
   0  -5   3  181.52    5.82
  -1   5  -3   11.34    0.53
  -1   5  -3   10.33    0.39
  -1   5  -3   10.56    0.41
  -1   5  -3   10.12    0.50
  -1   5  -3   10.80    0.49
   1  -5   3   10.66    0.49
   1  -5   3   10.48    0.48
   1  -5   3   11.16    0.44
   1  -5   3    9.60    0.48
   1  -5   3   10.81    0.47
  -2   5  -3   96.23    3.08
  -2   5  -3   95.35    3.01
  -2   5  -3   95.22    3.09
  -2   5  -3   91.54    3.13
  -2   5  -3   96.62    3.10
  -2   5  -3   95.06    3.03
  -2   5  -3   92.42    3.04
   2  -5   3   94.60    3.10
   2  -5   3   94.70    3.09
   2  -5   3  100.21    3.08
   2  -5   3   95.69    3.10
   2  -5   3   98.87    3.07
   2  -5   3   97.77    3.04
  -3   5  -3    1.14    0.12
  -3   5  -3    1.02    0.22
  -3   5  -3    0.98    0.19
  -3   5  -3    1.12    0.17
  -3   5  -3    0.96    0.20
  -3   5  -3    1.69    0.15
  -3   5  -3    1.18    0.20
   3  -5   3    1.17    0.17
   3  -5   3    1.40    0.19
   3  -5   3    1.33    0.16
   3  -5   3    1.07    0.18
   3  -5   3    1.06    0.12
  -4   5  -3    9.85    0.44
  -4   5  -3    9.08    0.48
  -4   5  -3   10.53    0.49
  -4   5  -3    9.25    0.38
  -4   5  -3    9.42    0.48
  -4   5  -3    9.30    0.38
  -4   5  -3    8.79    0.48
   4  -5   3    9.51    0.45
   4  -5   3    9.74    0.40
   4  -5   3    9.88    0.46
   4  -5   3    9.39    0.42
  -5   5  -3    4.42    0.35
  -5   5  -3    3.67    0.23
  -5   5  -3    4.23    0.36
  -5   5  -3    4.29    0.33
  -5   5  -3    4.31    0.38
   5  -5   3    3.90    0.30
   5  -5   3    3.88    0.30
   5  -5   3    4.46    0.25
   5  -5   3    3.74    0.33
   5  -5   3    4.12    0.31
  -6   5  -3   13.74    0.54
  -6   5  -3   14.10    0.54
  -6   5  -3   14.72    0.60
  -6   5  -3   14.05    0.65
  -6   5  -3   15.27    0.66
  -6   5  -3   14.16    0.68
   6  -5   3   13.56    0.61
   6  -5   3   14.14    0.64
   6  -5   3   14.54    0.60
   6  -5   3   14.95    0.56
   6  -5   3   14.55    0.62
   6  -5   3   13.71    0.59
  -7   5  -3    0.19    0.20
  -7   5  -3    0.09    0.20
  -7   5  -3    0.12    0.11
   7  -5   3    0.13    0.16
   7  -5   3   -0.06    0.18
   7  -5   3    0.01    0.17
   7  -5   3    0.09    0.15
   7  -5   3    0.23    0.13
   7  -5   3    0.06    0.15
  -8   5  -3    0.39    0.23
  -8   5  -3    0.37    0.23
  -8   5  -3    0.26    0.12
   8  -5   3    0.22    0.18
   8  -5   3    0.52    0.21
   8  -5   3    0.18    0.17
   8  -5   3    0.31    0.14
   8  -5   3    0.33    0.22
  -9   5  -3    2.54    0.33
  -9   5  -3    2.86    0.36
   9  -5   3    2.51    0.33
   9  -5   3    2.16    0.27
   9  -5   3    2.67    0.23
   9  -5   3    2.96    0.37
   9  -5   3    3.10    0.34
 -10   5  -3   32.50    1.30
 -10   5  -3   34.01    1.31
  10  -5   3   33.19    1.26
  10  -5   3   33.55    1.15
  10  -5   3   35.11    1.30
  10  -5   3   29.99    1.21
  10  -5   3   31.08    1.32
 -11   5  -3   13.72    0.75
 -11   5  -3   13.12    0.74
  11  -5   3   12.12    0.63
  11  -5   3   13.37    0.56
  11  -5   3   12.37    0.71
  11  -5   3   13.12    0.70
  11  -5   3   12.66    0.63
  11  -5   3   11.46    0.54
 -12   5  -3    2.83    0.43
 -12   5  -3    2.66    0.41
  12  -5   3    2.53    0.41
  12  -5   3    2.73    0.40
  12  -5   3    2.63    0.34
  12  -5   3    2.82    0.26
  12  -5   3    2.63    0.32
  12  -5   3    3.08    0.28
 -13   5  -3    0.94    0.37
 -13   5  -3    0.35    0.35
  13  -5   3    0.77    0.35
  13  -5   3    0.40    0.18
  13  -5   3    0.70    0.27
  13  -5   3    1.46    0.36
  13  -5   3    0.99    0.24
  11   4  -3   -0.23    0.13
  11   4  -3   -0.06    0.22
 -11  -4   3    0.24    0.29
  10   4  -3    0.31    0.22
  10   4  -3    0.29    0.13
 -10  -4   3    0.28    0.27
   9   4  -3    0.84    0.23
   9   4  -3    0.46    0.12
   9   4  -3    0.75    0.12
   9   4  -3    0.86    0.14
  -9  -4   3    1.34    0.21
   8   4  -3    1.09    0.13
   8   4  -3    1.32    0.29
   8   4  -3    1.38    0.14
  -8  -4   3    1.09    0.19
  -8  -4   3    1.22    0.26
   7   4  -3    3.78    0.32
   7   4  -3    3.26    0.21
   7   4  -3    3.83    0.23
  -7  -4   3    3.41    0.37
  -7  -4   3    2.91    0.28
   6   4  -3    2.83    0.20
   6   4  -3    3.24    0.18
   6   4  -3    3.28    0.29
  -6  -4   3    2.89    0.26
  -6  -4   3    3.32    0.33
   5   4  -3   10.91    0.48
   5   4  -3   11.10    0.50
   5   4  -3   10.25    0.52
   5   4  -3   10.66    0.39
   5   4  -3   10.60    0.41
  -5  -4   3   10.12    0.45
  -5  -4   3   10.76    0.54
  -5  -4   3   10.63    0.41
  -5  -4   3   11.30    0.49
  -5  -4   3    9.92    0.52
   4   4  -3    1.40    0.14
   4   4  -3    1.51    0.13
   4   4  -3    2.08    0.21
   4   4  -3    1.27    0.19
   4   4  -3    1.42    0.22
  -4  -4   3    1.36    0.21
  -4  -4   3    1.84    0.22
  -4  -4   3    1.30    0.20
  -4  -4   3    1.61    0.14
   3   4  -3    0.19    0.13
   3   4  -3    0.05    0.11
   3   4  -3    0.00    0.11
   3   4  -3    0.08    0.07
   3   4  -3    0.08    0.07
  -3  -4   3    0.03    0.13
  -3  -4   3    0.13    0.11
  -3  -4   3    0.05    0.14
   2   4  -3  133.40    4.23
   2   4  -3  134.75    4.29
   2   4  -3  134.12    4.43
   2   4  -3  126.84    4.31
   2   4  -3  132.79    4.22
  -2  -4   3  148.68    4.40
  -2  -4   3  133.89    4.30
  -2  -4   3  136.57    4.22
  -2  -4   3  130.08    4.30
   1   4  -3    0.86    0.10
   1   4  -3    0.66    0.16
   1   4  -3    0.78    0.16
   1   4  -3    0.78    0.17
  -1  -4   3    0.83    0.17
  -1  -4   3    0.82    0.14
  -1  -4   3    0.62    0.18
  -1  -4   3    0.71    0.16
  -1  -4   3    0.76    0.10
   0   4  -3    0.35    0.15
   0   4  -3    0.49    0.14
   0   4  -3    0.41    0.08
   0   4  -3    0.26    0.11
   0   4  -3    0.30    0.14
   0  -4   3    0.42    0.09
   0  -4   3    0.54    0.17
   0  -4   3    0.26    0.11
   0  -4   3    0.29    0.14
   0  -4   3    0.40    0.15
  -1   4  -3    7.60    0.40
  -1   4  -3    7.67    0.39
  -1   4  -3    7.88    0.40
  -1   4  -3    7.99    0.32
  -1   4  -3    7.60    0.32
   1  -4   3    7.64    0.39
   1  -4   3    7.82    0.39
   1  -4   3    8.09    0.32
   1  -4   3    7.77    0.37
   1  -4   3    7.94    0.39
  -2   4  -3   48.45    1.61
  -2   4  -3   49.75    1.63
  -2   4  -3   47.91    1.63
  -2   4  -3   49.39    1.65
  -2   4  -3   50.53    1.67
  -2   4  -3   49.42    1.59
  -2   4  -3   48.92    1.69
  -2   4  -3   50.46    1.67
   2  -4   3   49.95    1.65
   2  -4   3   50.13    1.62
   2  -4   3   51.67    1.66
   2  -4   3   49.44    1.62
   2  -4   3   49.01    1.66
   2  -4   3   51.30    1.61
  -3   4  -3   34.27    1.18
  -3   4  -3   35.66    1.18
  -3   4  -3   33.23    1.15
  -3   4  -3   32.95    1.11
  -3   4  -3   32.28    1.18
  -3   4  -3   33.42    1.09
  -3   4  -3   33.77    1.11
  -3   4  -3   33.59    1.16
   3  -4   3   33.55    1.13
   3  -4   3   33.71    1.11
   3  -4   3   33.88    1.16
   3  -4   3   32.75    1.16
   3  -4   3   33.53    1.15
  -4   4  -3   39.14    1.32
  -4   4  -3   37.90    1.25
  -4   4  -3   38.22    1.30
  -4   4  -3   37.11    1.30
  -4   4  -3   38.01    1.32
  -4   4  -3   37.09    1.25
  -4   4  -3   39.03    1.32
   4  -4   3   38.62    1.25
   4  -4   3   37.61    1.30
   4  -4   3   37.95    1.28
   4  -4   3   37.20    1.30
  -5   4  -3    4.23    0.22
  -5   4  -3    4.03    0.37
  -5   4  -3    4.32    0.27
  -5   4  -3    4.00    0.22
  -5   4  -3    3.66    0.30
  -5   4  -3    4.23    0.32
   5  -4   3    4.57    0.31
   5  -4   3    4.43    0.28
   5  -4   3    3.79    0.27
   5  -4   3    3.55    0.27
  -6   4  -3   34.59    1.23
  -6   4  -3   35.47    1.20
  -6   4  -3   35.39    1.24
  -6   4  -3   33.95    1.15
  -6   4  -3   34.48    1.15
   6  -4   3   34.71    1.22
   6  -4   3   34.40    1.15
   6  -4   3   32.77    1.18
   6  -4   3   33.44    1.20
   6  -4   3   33.77    1.20
   6  -4   3   34.52    1.23
  -7   4  -3   14.04    0.54
  -7   4  -3   14.21    0.54
  -7   4  -3   14.86    0.66
  -7   4  -3   14.03    0.59
  -7   4  -3   14.29    0.64
   7  -4   3   13.97    0.60
   7  -4   3   14.10    0.60
   7  -4   3   13.79    0.59
   7  -4   3   15.14    0.55
   7  -4   3   14.63    0.62
   7  -4   3   14.32    0.64
  -8   4  -3   15.71    0.70
  -8   4  -3   16.16    0.72
  -8   4  -3   14.63    0.61
   8  -4   3   15.40    0.59
   8  -4   3   14.95    0.65
   8  -4   3   15.74    0.65
   8  -4   3   15.73    0.70
   8  -4   3   14.30    0.64
   8  -4   3   15.07    0.67
  -9   4  -3   11.02    0.62
  -9   4  -3   10.74    0.46
   9  -4   3   10.83    0.54
   9  -4   3   10.80    0.47
   9  -4   3   10.70    0.57
   9  -4   3   11.87    0.60
   9  -4   3   11.04    0.54
 -10   4  -3   16.42    0.62
 -10   4  -3   17.43    0.80
  10  -4   3   16.38    0.75
  10  -4   3   16.03    0.62
  10  -4   3   16.05    1.02
  10  -4   3   14.08    0.61
  10  -4   3   15.72    0.69
 -11   4  -3    1.78    0.41
  11  -4   3    1.56    0.30
  11  -4   3    1.19    0.31
  11  -4   3    1.72    0.26
  11  -4   3    1.34    0.24
  11  -4   3    1.58    0.20
  11  -4   3    1.23    0.18
 -12   4  -3    2.70    0.42
  12  -4   3    3.59    0.42
  12  -4   3    2.93    0.25
  12  -4   3    3.39    0.37
  12  -4   3    2.37    0.26
  12  -4   3    3.12    0.48
  12  -4   3    3.31    0.43
 -13   4  -3    1.19    0.38
  13  -4   3    0.82    0.27
  13  -4   3    1.26    0.20
  13  -4   3    1.32    0.39
  13  -4   3    1.25    0.37
  13  -4   3    1.95    0.38
  11   3  -3    0.84    0.18
  11   3  -3    0.89    0.26
 -11  -3   3    1.15    0.37
  10   3  -3    0.33    0.11
  10   3  -3    0.09    0.10
  10   3  -3    0.50    0.15
  10   3  -3    0.34    0.22
 -10  -3   3    0.41    0.25
   9   3  -3    1.34    0.14
   9   3  -3    1.34    0.25
   9   3  -3    0.91    0.12
   9   3  -3    1.19    0.16
  -9  -3   3    1.23    0.28
  -9  -3   3    1.30    0.20
   8   3  -3    0.20    0.18
   8   3  -3    0.19    0.10
   8   3  -3    0.09    0.10
   8   3  -3    0.18    0.11
  -8  -3   3    0.06    0.21
   7   3  -3    1.49    0.22
   7   3  -3    1.23    0.13
   7   3  -3    1.41    0.14
  -7  -3   3    1.39    0.24
  -7  -3   3    1.17    0.18
   6   3  -3   28.40    0.95
   6   3  -3   27.86    1.06
   6   3  -3   30.32    1.03
   6   3  -3   29.83    0.95
  -6  -3   3   27.63    1.00
  -6  -3   3   30.66    1.05
  -6  -3   3   27.50    1.26
  -6  -3   3   27.37    1.07
   5   3  -3    6.18    0.26
   5   3  -3    6.40    0.35
   5   3  -3    6.19    0.27
   5   3  -3    6.36    0.33
  -5  -3   3    6.83    0.36
  -5  -3   3    6.09    0.27
  -5  -3   3    6.18    0.39
  -5  -3   3    5.70    0.30
  -5  -3   3    5.94    0.37
   4   3  -3    0.08    0.10
   4   3  -3    0.03    0.11
   4   3  -3    0.09    0.12
   4   3  -3    0.15    0.07
  -4  -3   3    0.06    0.08
  -4  -3   3   -0.02    0.13
  -4  -3   3    0.21    0.10
  -4  -3   3    0.24    0.14
  -4  -3   3    0.08    0.11
   3   3  -3   51.77    1.70
   3   3  -3   54.67    1.74
   3   3  -3   51.27    1.76
   3   3  -3   51.98    1.75
   3   3  -3   53.94    1.70
  -3  -3   3   50.57    1.77
  -3  -3   3   54.14    1.69
  -3  -3   3   57.16    1.75
  -3  -3   3   51.65    1.77
   2   3  -3   48.64    1.56
   2   3  -3   47.31    1.62
   2   3  -3   48.26    1.57
   2   3  -3   49.16    1.63
   2   3  -3   49.09    1.61
  -2  -3   3   51.59    1.60
  -2  -3   3   47.14    1.62
  -2  -3   3   48.11    1.62
   1   3  -3  220.96    6.80
   1   3  -3  220.25    6.80
   1   3  -3  218.01    6.75
   1   3  -3  213.43    6.81
   1   3  -3  208.62    6.76
  -1  -3   3  220.10    6.75
  -1  -3   3  213.80    6.80
   0   3  -3   16.47    0.62
   0   3  -3   16.64    0.62
   0   3  -3   15.95    0.56
   0   3  -3   16.07    0.58
   0   3  -3   16.04    0.62
   0  -3   3   15.13    0.62
   0  -3   3   16.42    0.60
   0  -3   3   15.77    0.62
   0  -3   3   16.63    0.56
   0  -3   3   17.58    0.60
  -1   3  -3    5.38    0.23
  -1   3  -3    5.44    0.30
  -1   3  -3    5.47    0.29
  -1   3  -3    5.47    0.30
  -1   3  -3    5.34    0.25
   1  -3   3    5.60    0.29
   1  -3   3    5.27    0.28
   1  -3   3    5.60    0.29
   1  -3   3    5.32    0.24
   1  -3   3    5.58    0.27
   1  -3   3    5.45    0.26
  -2   3  -3   25.21    0.87
  -2   3  -3   25.56    0.89
  -2   3  -3   23.62    0.83
  -2   3  -3   25.80    0.85
  -2   3  -3   24.12    0.88
  -2   3  -3   25.16    0.84
  -2   3  -3   24.62    0.83
   2  -3   3   24.75    0.87
   2  -3   3   25.54    0.85
   2  -3   3   24.95    0.83
   2  -3   3   24.65    0.88
   2  -3   3   24.72    0.86
  -3   3  -3   11.00    0.45
  -3   3  -3   10.63    0.44
  -3   3  -3   10.54    0.40
  -3   3  -3   10.36    0.41
  -3   3  -3   10.48    0.46
  -3   3  -3   10.90    0.46
  -3   3  -3   10.49    0.40
  -3   3  -3   11.00    0.47
   3  -3   3   11.00    0.44
   3  -3   3   10.62    0.46
   3  -3   3   11.53    0.44
   3  -3   3   11.05    0.48
   3  -3   3   11.44    0.41
  -4   3  -3    0.16    0.14
  -4   3  -3    0.14    0.07
  -4   3  -3    0.20    0.11
  -4   3  -3    0.10    0.13
  -4   3  -3    0.21    0.11
  -4   3  -3    0.14    0.08
  -4   3  -3    0.12    0.07
   4  -3   3    0.22    0.08
   4  -3   3   -0.03    0.12
   4  -3   3    0.05    0.12
   4  -3   3    0.23    0.10
   4  -3   3   -0.09    0.11
  -5   3  -3    0.40    0.09
  -5   3  -3    0.23    0.07
  -5   3  -3    0.28    0.15
  -5   3  -3    0.55    0.15
  -5   3  -3    0.16    0.11
   5  -3   3    0.24    0.11
   5  -3   3    0.44    0.13
   5  -3   3    0.37    0.11
   5  -3   3    0.36    0.09
   5  -3   3    0.30    0.14
  -6   3  -3   70.95    2.34
  -6   3  -3   72.45    2.36
  -6   3  -3   74.09    2.38
  -6   3  -3   72.38    2.30
  -6   3  -3   72.61    2.31
   6  -3   3   75.38    2.49
   6  -3   3   69.91    2.35
   6  -3   3   69.76    2.34
   6  -3   3   71.68    2.30
   6  -3   3   70.85    2.34
   6  -3   3   73.16    2.38
  -7   3  -3    5.65    0.27
  -7   3  -3    5.79    0.27
  -7   3  -3    5.53    0.39
  -7   3  -3    5.30    0.31
   7  -3   3    5.37    0.33
   7  -3   3    5.62    0.36
   7  -3   3    6.35    0.28
   7  -3   3    5.51    0.33
   7  -3   3    6.22    0.38
  -8   3  -3   17.40    0.64
  -8   3  -3   19.75    0.78
   8  -3   3   17.28    0.70
   8  -3   3   18.57    0.76
   8  -3   3   17.39    0.71
   8  -3   3   17.66    0.74
   8  -3   3   17.52    0.65
  -9   3  -3   45.93    1.51
  -9   3  -3   47.58    1.65
   9  -3   3   45.68    1.58
   9  -3   3   43.47    1.50
   9  -3   3   46.09    1.64
   9  -3   3   47.19    1.62
   9  -3   3   46.99    1.51
   9  -3   3   44.66    1.57
 -10   3  -3    7.63    0.53
 -10   3  -3    6.57    0.41
  10  -3   3    6.02    0.48
  10  -3   3    6.51    0.42
  10  -3   3    7.08    0.35
  10  -3   3    7.12    0.43
  10  -3   3    6.55    0.47
  10  -3   3    6.50    0.33
 -11   3  -3   46.24    1.57
  11  -3   3   45.94    1.65
  11  -3   3   47.64    1.55
  11  -3   3   48.28    1.72
  11  -3   3   48.48    1.74
  11  -3   3   49.80    1.58
  11  -3   3   45.53    1.66
 -12   3  -3   28.19    1.01
 -12   3  -3   30.17    1.23
  12  -3   3   27.22    1.08
  12  -3   3   27.93    1.12
  12  -3   3   29.40    1.01
  12  -3   3   28.59    0.99
  12  -3   3   29.60    1.19
  12  -3   3   29.14    1.20
 -13   3  -3    0.21    0.31
  13  -3   3    0.46    0.26
  13  -3   3    0.53    0.32
  13  -3   3    0.26    0.29
  13  -3   3    0.40    0.16
  12   2  -3    2.07    0.35
  12   2  -3    3.40    0.32
 -12  -2   3    1.59    0.44
  11   2  -3   -0.07    0.15
  11   2  -3   -0.07    0.21
  10   2  -3   20.76    0.84
  10   2  -3   18.04    0.70
  10   2  -3   19.72    0.71
  10   2  -3   20.75    0.75
 -10  -2   3   22.00    0.92
   9   2  -3    3.10    0.31
   9   2  -3    2.80    0.21
   9   2  -3    3.39    0.24
   9   2  -3    3.44    0.22
  -9  -2   3    2.74    0.34
   8   2  -3    2.64    0.21
   8   2  -3    2.68    0.21
   8   2  -3    2.72    0.21
   8   2  -3    3.16    0.30
  -8  -2   3    2.50    0.24
  -8  -2   3    2.45    0.31
   7   2  -3  134.33    4.27
   7   2  -3  135.62    4.21
   7   2  -3  137.29    4.21
   7   2  -3  131.46    4.29
  -7  -2   3  129.81    4.25
  -7  -2   3  136.60    4.31
  -7  -2   3  131.62    4.40
   6   2  -3    0.69    0.22
   6   2  -3    0.54    0.10
   6   2  -3    0.42    0.14
  -6  -2   3    0.35    0.16
  -6  -2   3    0.42    0.18
  -6  -2   3    0.73    0.18
  -6  -2   3    0.18    0.12
   5   2  -3   11.71    0.48
   5   2  -3   11.36    0.47
   5   2  -3   11.79    0.42
  -5  -2   3   10.66    0.45
  -5  -2   3   11.53    0.52
  -5  -2   3   12.09    0.50
  -5  -2   3   11.25    0.50
   4   2  -3   19.44    0.78
   4   2  -3   19.37    0.63
   4   2  -3   18.34    0.67
   4   2  -3   18.79    0.68
   4   2  -3   17.90    0.63
  -4  -2   3   17.75    0.65
  -4  -2   3   17.74    0.70
  -4  -2   3   18.05    0.69
  -4  -2   3   19.88    0.69
  -4  -2   3   18.16    0.63
   3   2  -3    5.47    0.24
   3   2  -3    5.91    0.29
   3   2  -3    5.85    0.25
   3   2  -3    5.83    0.29
   3   2  -3    6.04    0.30
  -3  -2   3    6.18    0.32
  -3  -2   3    5.55    0.24
  -3  -2   3    5.97    0.30
  -3  -2   3    5.90    0.33
   2   2  -3  279.22    8.48
   2   2  -3  263.69    8.44
   2   2  -3  272.99    8.44
   2   2  -3  274.44    8.46
  -2  -2   3  268.49    8.48
  -2  -2   3  266.82    8.47
   1   2  -3   19.91    0.72
   1   2  -3   19.66    0.70
   1   2  -3   19.72    0.68
   1   2  -3   19.56    0.68
   1   2  -3   20.07    0.70
  -1  -2   3   21.54    0.69
  -1  -2   3   19.89    0.72
   0   2  -3   66.52    2.13
   0   2  -3   68.75    2.17
   0   2  -3   66.47    2.16
   0   2  -3   67.66    2.15
   0  -2   3   71.06    2.15
   0  -2   3   66.42    2.13
   0  -2   3   67.38    2.17
   0  -2   3   65.22    2.20
  -1   2  -3   61.82    2.05
  -1   2  -3   63.77    2.03
  -1   2  -3   63.87    2.02
  -1   2  -3   65.47    2.05
  -1   2  -3   62.16    2.05
   1  -2   3   65.32    2.05
   1  -2   3   62.79    2.04
   1  -2   3   66.26    2.03
   1  -2   3   62.17    2.05
   1  -2   3   64.10    2.02
  -2   2  -3  467.40   15.09
   2  -2   3  440.27   15.02
  -3   2  -3  174.37    5.33
  -3   2  -3  165.28    5.31
  -3   2  -3  170.43    5.32
  -3   2  -3  162.77    5.30
  -3   2  -3  168.82    5.30
  -3   2  -3  172.04    5.34
  -3   2  -3  168.51    5.29
   3  -2   3  169.90    5.33
   3  -2   3  169.84    5.32
   3  -2   3  166.35    5.30
   3  -2   3  174.02    5.34
   3  -2   3  171.27    5.29
  -4   2  -3    2.54    0.23
  -4   2  -3    3.06    0.25
  -4   2  -3    2.87    0.18
  -4   2  -3    2.96    0.16
  -4   2  -3    2.68    0.20
  -4   2  -3    2.87    0.17
   4  -2   3    2.49    0.22
   4  -2   3    2.72    0.22
   4  -2   3    2.76    0.23
   4  -2   3    3.05    0.16
   4  -2   3    2.86    0.19
  -5   2  -3   19.22    0.70
  -5   2  -3   19.98    0.73
  -5   2  -3   19.08    0.65
  -5   2  -3   19.10    0.66
   5  -2   3   18.97    0.68
   5  -2   3   19.01    0.70
   5  -2   3   19.02    0.69
   5  -2   3   19.41    0.72
   5  -2   3   19.46    0.66
   5  -2   3   19.52    0.71
  -6   2  -3    0.35    0.08
  -6   2  -3    0.59    0.10
  -6   2  -3    0.45    0.12
   6  -2   3    0.53    0.09
   6  -2   3    0.54    0.12
   6  -2   3    0.48    0.12
   6  -2   3    0.61    0.15
   6  -2   3    0.46    0.12
  -7   2  -3   21.26    0.81
  -7   2  -3   21.31    0.75
  -7   2  -3   20.58    0.70
   7  -2   3   21.46    0.70
   7  -2   3   19.87    0.74
   7  -2   3   17.31    0.69
   7  -2   3   20.52    0.75
   7  -2   3   20.92    0.79
   7  -2   3   21.18    0.78
  -8   2  -3    1.50    0.15
  -8   2  -3    2.02    0.32
  -8   2  -3    1.52    0.15
  -8   2  -3    1.21    0.24
   8  -2   3    1.49    0.23
   8  -2   3    1.43    0.23
   8  -2   3    1.12    0.18
   8  -2   3    1.32    0.18
   8  -2   3    1.28    0.13
   8  -2   3    1.26    0.13
  -9   2  -3    0.33    0.11
  -9   2  -3    0.48    0.23
   9  -2   3    0.39    0.12
   9  -2   3    0.43    0.21
   9  -2   3    0.44    0.12
   9  -2   3    0.47    0.17
   9  -2   3    0.28    0.20
 -10   2  -3    1.22    0.29
 -10   2  -3    1.28    0.15
  10  -2   3    1.01    0.16
  10  -2   3    0.94    0.26
  10  -2   3    0.86    0.21
  10  -2   3    1.05    0.17
  10  -2   3    1.16    0.27
 -11   2  -3    0.82    0.14
 -11   2  -3    1.40    0.36
  11  -2   3    0.86    0.27
  11  -2   3    0.73    0.14
  11  -2   3    1.56    0.30
  11  -2   3    0.86    0.14
  11  -2   3    1.14    0.15
 -12   2  -3    5.90    0.55
  12  -2   3    3.86    0.40
  12  -2   3    5.02    0.28
  12  -2   3    4.12    0.43
  12  -2   3    4.13    0.45
  12  -2   3    3.55    0.28
  12  -2   3    4.31    0.41
 -13   2  -3    0.18    0.33
  13  -2   3    0.53    0.25
  13  -2   3    0.51    0.30
  13  -2   3    0.35    0.14
  13  -2   3    1.07    0.35
  12   1  -3    2.04    0.33
  12   1  -3    1.78    0.24
 -12  -1   3    2.06    0.50
  11   1  -3    1.24    0.27
  11   1  -3    1.05    0.22
  11   1  -3    1.24    0.20
 -11  -1   3    0.84    0.38
  10   1  -3    1.40    0.19
  10   1  -3    0.86    0.23
  10   1  -3    1.08    0.22
 -10  -1   3    0.79    0.33
   9   1  -3   14.11    0.56
   9   1  -3   13.81    0.63
   9   1  -3   13.96    0.53
  -9  -1   3   15.30    0.72
   8   1  -3    0.34    0.18
   8   1  -3    0.13    0.11
   8   1  -3    0.13    0.11
   8   1  -3    0.15    0.16
  -8  -1   3    0.55    0.15
   7   1  -3    5.14    0.27
   7   1  -3    5.22    0.26
   7   1  -3    5.93    0.34
   7   1  -3    5.83    0.34
  -7  -1   3    5.69    0.31
  -7  -1   3    5.25    0.40
  -7  -1   3    5.25    0.41
   6   1  -3   19.04    0.69
   6   1  -3   18.68    0.64
   6   1  -3   18.66    0.69
   6   1  -3   19.10    0.64
  -6  -1   3   19.31    0.73
  -6  -1   3   18.23    0.70
  -6  -1   3   17.92    0.67
  -6  -1   3   17.23    0.73
  -6  -1   3   17.47    0.71
   5   1  -3    4.19    0.25
   5   1  -3    4.29    0.25
   5   1  -3    4.46    0.20
  -5  -1   3    4.24    0.21
  -5  -1   3    3.88    0.25
  -5  -1   3    4.06    0.23
  -5  -1   3    4.23    0.33
  -5  -1   3    3.86    0.26
  -5  -1   3    3.71    0.29
   4   1  -3    1.89    0.17
   4   1  -3    2.15    0.14
   4   1  -3    2.03    0.18
  -4  -1   3    2.10    0.20
  -4  -1   3    2.22    0.21
  -4  -1   3    2.17    0.16
  -4  -1   3    2.09    0.17
  -4  -1   3    1.91    0.22
  -4  -1   3    2.20    0.19
   3   1  -3   40.78    1.32
   3   1  -3   40.24    1.33
   3   1  -3   40.98    1.37
   3   1  -3   40.46    1.34
  -3  -1   3   43.79    1.36
  -3  -1   3   39.60    1.36
  -3  -1   3   40.81    1.31
  -3  -1   3   40.87    1.38
  -3  -1   3   40.22    1.36
   2   1  -3  433.81   13.30
  -2  -1   3  434.35   13.30
  -2  -1   3  413.80   13.28
   1   1  -3   43.17    1.41
   1   1  -3   44.02    1.43
   1   1  -3   44.80    1.42
   1   1  -3   43.50    1.41
  -1  -1   3   44.24    1.42
  -1  -1   3   43.46    1.40
  -1  -1   3   46.17    1.42
  -1  -1   3   42.45    1.43
   0   1  -3   63.30    2.02
   0   1  -3   61.91    1.99
   0   1  -3   64.26    2.01
   0   1  -3   61.45    2.02
   0   1  -3   64.87    2.00
   0  -1   3   61.15    2.02
   0  -1   3   66.66    2.00
   0  -1   3   62.11    2.01
   0  -1   3   63.36    1.99
  -1   1  -3  121.66    3.78
  -1   1  -3  121.32    3.76
  -1   1  -3  119.55    3.74
  -1   1  -3  119.43    3.77
   1  -1   3  119.63    3.77
   1  -1   3  117.30    3.77
   1  -1   3  120.12    3.76
   2  -1   3  314.62    9.80
  -3   1  -3   45.92    1.44
  -3   1  -3   45.51    1.43
  -3   1  -3   46.60    1.48
  -3   1  -3   43.70    1.45
   3  -1   3   44.13    1.43
   3  -1   3   45.13    1.43
   3  -1   3   44.84    1.47
  -4   1  -3   75.94    2.43
  -4   1  -3   75.24    2.39
  -4   1  -3   75.12    2.40
  -4   1  -3   74.87    2.37
  -4   1  -3   77.13    2.41
   4  -1   3   75.35    2.37
   4  -1   3   73.63    2.41
   4  -1   3   75.88    2.42
   4  -1   3   75.77    2.42
  -5   1  -3   19.30    0.68
  -5   1  -3   17.34    0.60
  -5   1  -3   17.75    0.62
  -5   1  -3   17.92    0.64
   5  -1   3   18.18    0.67
   5  -1   3   17.41    0.64
   5  -1   3   17.59    0.60
   5  -1   3   17.46    0.65
   5  -1   3   18.21    0.67
  -6   1  -3   19.49    0.73
  -6   1  -3   18.16    0.69
  -6   1  -3   20.29    0.67
   6  -1   3   18.33    0.63
   6  -1   3   19.31    0.69
   6  -1   3   19.64    0.65
   6  -1   3   19.76    0.81
  -7   1  -3   17.81    0.60
  -7   1  -3   18.35    0.71
  -7   1  -3   17.77    0.62
   7  -1   3   17.43    0.59
   7  -1   3   16.77    0.66
   7  -1   3   18.17    0.70
   7  -1   3   17.60    0.69
   7  -1   3   17.80    0.60
  -8   1  -3    5.42    0.25
  -8   1  -3    5.37    0.31
  -8   1  -3    5.61    0.27
  -8   1  -3    5.95    0.39
   8  -1   3    5.98    0.25
   8  -1   3    5.61    0.37
   8  -1   3    5.52    0.25
   8  -1   3    4.91    0.36
   8  -1   3    5.68    0.33
  -9   1  -3   52.51    1.78
  -9   1  -3   52.43    1.72
   9  -1   3   50.86    1.64
   9  -1   3   49.49    1.71
   9  -1   3   48.79    1.75
   9  -1   3   48.72    1.75
   9  -1   3   52.95    1.68
 -10   1  -3    1.00    0.27
 -10   1  -3    0.83    0.11
  10  -1   3    0.77    0.24
  10  -1   3    0.73    0.23
  10  -1   3    0.82    0.13
  10  -1   3    0.64    0.20
  10  -1   3    0.66    0.12
 -11   1  -3    3.13    0.54
  11  -1   3    2.12    0.19
  11  -1   3    2.28    0.33
  11  -1   3    2.72    0.28
  11  -1   3    2.75    0.35
  11  -1   3    1.69    0.22
 -12   1  -3    2.13    0.37
  12  -1   3    1.65    0.33
  12  -1   3    1.70    0.27
  12  -1   3    1.77    0.32
 -13   1  -3    0.53    0.32
  13  -1   3    1.25    0.27
  13  -1   3    1.53    0.35
  13  -1   3    0.88    0.32
  12   0  -3    0.13    0.25
  12   0  -3   -0.10    0.17
  12   0  -3    0.29    0.13
 -12   0   3    0.34    0.27
 -12   0   3    0.84    0.39
  11   0  -3    2.30    0.31
  11   0  -3    2.21    0.24
  11   0  -3    2.34    0.23
 -11   0   3    1.75    0.40
  10   0  -3    0.76    0.14
  10   0  -3    0.66    0.22
  10   0  -3    0.85    0.16
 -10   0   3    0.57    0.31
   9   0  -3    0.88    0.16
   9   0  -3    1.05    0.16
   9   0  -3    1.01    0.21
  -9   0   3    0.77    0.31
   8   0  -3    4.04    0.26
   8   0  -3    4.11    0.32
   8   0  -3    4.69    0.32
   8   0  -3    4.44    0.25
  -8   0   3    4.48    0.45
  -8   0   3    3.78    0.29
   7   0  -3   70.17    2.21
   7   0  -3   70.48    2.26
   7   0  -3   69.10    2.20
  -7   0   3   73.22    2.28
  -7   0   3   65.72    2.28
  -7   0   3   67.76    2.26
  -7   0   3   66.28    2.27
   6   0  -3    5.86    0.29
   6   0  -3    5.49    0.30
   6   0  -3    6.07    0.30
   6   0  -3    5.91    0.26
  -6   0   3    5.47    0.36
  -6   0   3    5.73    0.36
  -6   0   3    6.07    0.33
  -6   0   3    5.85    0.29
   5   0  -3    0.71    0.08
   5   0  -3    0.70    0.09
   5   0  -3    0.67    0.09
   5   0  -3    0.63    0.13
   5   0  -3    0.73    0.11
  -5   0   3    0.58    0.10
  -5   0   3    0.78    0.13
  -5   0   3    0.32    0.14
  -5   0   3    0.62    0.13
   4   0  -3   41.47    1.36
   4   0  -3   42.35    1.36
   4   0  -3   40.49    1.32
   4   0  -3   42.14    1.34
  -4   0   3   40.97    1.37
  -4   0   3   40.81    1.36
  -4   0   3   42.36    1.39
  -4   0   3   41.19    1.34
   3   0  -3  173.32    5.33
   3   0  -3  166.11    5.31
   3   0  -3  170.27    5.33
   3   0  -3  169.91    5.32
  -3   0   3  167.54    5.34
  -3   0   3  169.30    5.34
  -3   0   3  177.38    5.35
  -3   0   3  167.32    5.33
  -3   0   3  167.30    5.33
  -3   0   3  174.81    5.32
  -2   0   3  365.29   11.36
   1   0  -3  249.40    7.60
  -1   0   3  251.44    7.59
  -1   0   3  231.46    7.60
   0   0  -3  113.54    3.74
   0   0  -3  119.08    3.74
   0   0  -3  120.54    3.73
   0   0  -3  122.78    3.73
   0   0   3  121.44    3.73
   0   0   3  119.91    3.74
  -1   0  -3  305.04    9.92
   1   0   3  304.45    9.89
   2   0   3  416.61   13.92
   2   0   3  452.07   13.99
  -3   0  -3  154.34    5.01
  -3   0  -3  164.56    5.01
  -3   0  -3  154.78    5.00
  -3   0  -3  165.13    5.03
  -3   0  -3  158.81    4.98
   3   0   3  155.76    5.03
   3   0   3  163.08    4.98
   3   0   3  159.41    5.01
   3   0   3  165.50    5.02
  -4   0  -3    6.41    0.23
  -4   0  -3    6.43    0.28
  -4   0  -3    6.43    0.28
  -4   0  -3    6.90    0.31
  -4   0  -3    6.31    0.26
   4   0   3    6.68    0.31
   4   0   3    6.09    0.29
   4   0   3    6.67    0.24
   4   0   3    6.77    0.24
   4   0   3    6.44    0.30
  -5   0  -3  184.99    5.75
  -5   0  -3  183.92    5.79
  -5   0  -3  188.01    5.82
   5   0   3  184.51    5.82
   5   0   3  176.50    5.79
   5   0   3  188.65    5.81
   5   0   3  183.47    5.75
   5   0   3  188.92    5.75
  -6   0  -3   84.90    2.78
  -6   0  -3   89.00    2.81
  -6   0  -3   87.73    2.73
  -6   0  -3   88.35    2.75
   6   0   3   85.81    2.80
   6   0   3   87.65    2.85
   6   0   3   86.95    2.73
   6   0   3   85.56    2.77
   6   0   3   87.21    2.73
  -7   0  -3   32.81    1.15
  -7   0  -3   32.13    1.07
  -7   0  -3   31.88    1.10
  -7   0  -3   32.27    1.05
   7   0   3   32.31    1.05
   7   0   3   32.81    1.14
   7   0   3   31.70    1.13
   7   0   3   33.50    1.05
   7   0   3   32.37    1.05
   7   0   3   33.44    1.15
  -8   0  -3   -0.10    0.07
  -8   0  -3   -0.09    0.08
  -8   0  -3   -0.03    0.17
  -8   0  -3    0.18    0.11
   8   0   3    0.16    0.08
   8   0   3    0.14    0.07
   8   0   3    0.03    0.12
   8   0   3   -0.06    0.15
   8   0   3   -0.10    0.15
  -9   0  -3   23.08    0.83
  -9   0  -3   26.01    0.97
  -9   0  -3   23.45    0.80
   9   0   3   24.10    0.89
   9   0   3   24.26    0.94
   9   0   3   24.29    0.94
   9   0   3   24.51    0.83
[truncated: 1,150,791 more chars]
