# Supplementary material for: Triplet Metallovinylidenes of Palladium and Platinum Based on a Chelating P/Diazoalkene Ligand
Source: Angew Chem Int Ed Engl. 2025 Nov 10;65(1):e16032. doi: 10.1002/anie.202516032 (PMC12759197; doi:10.1002/anie.202516032)
Supplement: Supplementary file 2 — Supporting Information [file ANIE-65-e16032-s002.zip › compound 12.cif]

data_ma4_059tp
_diffrn_ambient_temperature_device 'Oxford Cryostream 800'
_publ_section_references
;
Sheldrick, G.M. (2015). Acta Cryst. A71, 3-8.
Sheldrick, G.M. (2015). Acta Cryst. C71, 3-8.
;
_audit_contact_author_address
;
Faculty of Chemistry and Chemical Biology
TU Dortmund University
Otto-Hahn-Str. 6
44227 Dortmund
Germany
;
_audit_contact_author_email       julian.holstein@tu-dortmund.de
_audit_contact_author_name        'Julian J. Holstein'
_audit_contact_author_phone       '+49 231 755 3426'
_publ_contact_author_id_orcid     0000-0002-8385-7805
_audit_creation_method
;
FinalCif by Daniel Kratzert, Freiburg 2019,
https://github.com/dkratzert/FinalCif
;
_shelx_SHELXL_version_number      '2014/7'
_chemical_name_systematic         ?
_chemical_name_common             ?
_chemical_formula_sum             'C44 H64 Cl4 N3 P Pt'
_chemical_formula_moiety          ?
_chemical_formula_weight          1002.84
_chemical_melting_point           ?
_chemical_absolute_configuration  ?
_space_group_crystal_system       monoclinic
_space_group_IT_number            15
_space_group_name_H-M_alt         'C 2/c'
_space_group_name_Hall            '-C 2yc'
_shelx_space_group_comment
;
The symmetry employed for this shelxl refinement is uniquely defined
by the following loop, which should always be used as a source of
symmetry information in preference to the above space-group names.
They are only intended as comments.
;

loop_
_space_group_symop_operation_xyz
'x, y, z'
'-x, y, -z+1/2'
'x+1/2, y+1/2, z'
'-x+1/2, y+1/2, -z+1/2'
'-x, -y, -z'
'x, -y, z-1/2'
'-x+1/2, -y+1/2, -z'
'x+1/2, -y+1/2, z-1/2'

_cell_length_a                    33.0683(12)
_cell_length_b                    12.2994(4)
_cell_length_c                    27.0644(16)
_cell_angle_alpha                 90
_cell_angle_beta                  123.5900(10)
_cell_angle_gamma                 90
_cell_volume                      9169.6(7)
_cell_formula_units_Z             8
_cell_measurement_temperature     100(2)
_cell_measurement_reflns_used     9805
_cell_measurement_theta_min       3.2085
_cell_measurement_theta_max       79.199
_exptl_crystal_description        needle
_exptl_crystal_colour             colourless
_exptl_crystal_recrystallization_method ?
_exptl_crystal_density_meas       ?
_exptl_crystal_density_method     ?
_exptl_crystal_density_diffrn     1.453
_exptl_crystal_F_000              4080
_exptl_crystal_size_max           0.300
_exptl_crystal_size_mid           0.050
_exptl_crystal_size_min           0.050
_exptl_absorpt_coefficient_mu     8.442
_exptl_absorpt_correction_type    multi-scan
_exptl_absorpt_correction_T_min   0.5594
_exptl_absorpt_correction_T_max   0.7542
_exptl_absorpt_process_details
;
SADABS-2016/2 - Bruker AXS area detector scaling and absorption correction:
Krause, L., Herbst-Irmer, R., Sheldrick G.M. & Stalke D., J. Appl. Cryst. 48
(2015) 3-10
;
_exptl_absorpt_special_details    ?
_shelx_estimated_absorpt_T_min    0.186
_shelx_estimated_absorpt_T_max    0.678
_exptl_transmission_factor_min    ?
_exptl_transmission_factor_max    ?
_exptl_special_details            ?
_diffrn_ambient_temperature       100(2)
_diffrn_ambient_environment       ?
_diffrn_radiation_type            CuK\a
_diffrn_radiation_wavelength      1.54178
_diffrn_radiation_monochromator   'mirror optics'
_olex2_diffrn_ambient_temperature_device ?
_diffrn_radiation_probe           ?
_diffrn_source                    'microfocus sealed X-ray tube'
_diffrn_source_type               'Incoatec I\ms 3.0'
_diffrn_source_voltage            ?
_diffrn_source_current            ?
_diffrn_detector                  HPAD
_diffrn_detector_type             'Bruker PHOTON II'
_diffrn_detector_area_resol_mean  7.41
_diffrn_measurement_device        'four-circle diffractometer'
_diffrn_measurement_device_type   'Bruker D8 VENTURE dual wavelength Mo/Cu'
_diffrn_measurement_method        '\w and \phi scans'
_diffrn_measurement_specimen_support 'MiTeGen micromount'
_diffrn_reflns_number             78770
_diffrn_reflns_av_unetI/netI      0.0328
_diffrn_reflns_av_R_equivalents   0.0744
_diffrn_reflns_theta_min          3.209
_diffrn_reflns_theta_max          79.288
_diffrn_reflns_theta_full         67.679
_diffrn_reflns_limit_h_min        -40
_diffrn_reflns_limit_h_max        42
_diffrn_reflns_limit_k_min        -14
_diffrn_reflns_limit_k_max        15
_diffrn_reflns_limit_l_min        -34
_diffrn_reflns_limit_l_max        34
_diffrn_measured_fraction_theta_max 0.979
_diffrn_measured_fraction_theta_full 1.000
_diffrn_reflns_Laue_measured_fraction_max 0.979
_diffrn_reflns_Laue_measured_fraction_full 1.000
_diffrn_reflns_point_group_measured_fraction_max 0.979
_diffrn_reflns_point_group_measured_fraction_full 1.000
_reflns_number_total              9742
_reflns_number_gt                 8437
_reflns_threshold_expression      'I > 2\s(I)'
_reflns_Friedel_coverage          0.000
_reflns_Friedel_fraction_max      .
_reflns_Friedel_fraction_full     .
_reflns_special_details
;
 Reflections were merged by SHELXL according to the crystal
 class for the calculation of statistics and refinement.
 
 _reflns_Friedel_fraction is defined as the number of unique
 Friedel pairs measured divided by the number that would be
 possible theoretically, ignoring centric projections and
 systematic absences.
;
_computing_data_collection        ?
_computing_cell_refinement        'SAINT V8.40B'
_computing_data_reduction         'SAINT V8.40B'
_computing_structure_solution     'SHELXT 2018/2 (Sheldrick, 2018)'
_computing_structure_refinement   'SHELXL-2014/7 (Sheldrick, 2014)'
_computing_molecular_graphics     ?
_computing_publication_material   ?
_refine_special_details           ?
_refine_ls_structure_factor_coef  Fsqd
_refine_ls_matrix_type            full
_refine_ls_weighting_scheme       calc
_refine_ls_weighting_details      'w=1/[\s^2^(Fo^2^)+(0.0386P)^2^+21.1921P] where P=(Fo^2^+2Fc^2^)/3'
_atom_sites_solution_primary      direct
_atom_sites_solution_secondary    ?
_atom_sites_solution_hydrogens    geom
_refine_ls_hydrogen_treatment     constr
_refine_ls_number_reflns          9742
_refine_ls_number_parameters      492
_refine_ls_number_restraints      0
_refine_ls_R_factor_all           0.0366
_refine_ls_R_factor_gt            0.0295
_refine_ls_wR_factor_ref          0.0785
_refine_ls_wR_factor_gt           0.0747
_refine_ls_goodness_of_fit_ref    1.037
_refine_ls_restrained_S_all       1.037
_refine_ls_shift/su_max           0.006
_refine_ls_shift/su_mean          0.000
_refine_diff_density_max          1.465
_refine_diff_density_min          -0.907
_refine_diff_density_rms          0.096
_refine_ls_extinction_method      none
_refine_ls_extinction_coef        .

loop_
_atom_type_symbol
_atom_type_description
_atom_type_scat_dispersion_real
_atom_type_scat_dispersion_imag
_atom_type_scat_source
'C' 'C' 0.0181 0.0091 'International Tables Vol C Tables 4.2.6.8 and 6.1.1.4'
'H' 'H' 0.0000 0.0000 'International Tables Vol C Tables 4.2.6.8 and 6.1.1.4'
'N' 'N' 0.0311 0.0180 'International Tables Vol C Tables 4.2.6.8 and 6.1.1.4'
'P' 'P' 0.2955 0.4335 'International Tables Vol C Tables 4.2.6.8 and 6.1.1.4'
'Cl' 'Cl' 0.3639 0.7018 'International Tables Vol C Tables 4.2.6.8 and 6.1.1.4'
'Pt' 'Pt' -4.5932 6.9264 'International Tables Vol C Tables 4.2.6.8 and 6.1.1.4'

_geom_special_details
;
 All esds (except the esd in the dihedral angle between two l.s. planes)
 are estimated using the full covariance matrix.  The cell esds are taken
 into account individually in the estimation of esds in distances, angles
 and torsion angles; correlations between esds in cell parameters are only
 used when they are defined by crystal symmetry.  An approximate (isotropic)
 treatment of cell esds is used for estimating esds involving l.s. planes.
;

loop_
_atom_site_label
_atom_site_type_symbol
_atom_site_fract_x
_atom_site_fract_y
_atom_site_fract_z
_atom_site_U_iso_or_equiv
_atom_site_adp_type
_atom_site_occupancy
_atom_site_site_symmetry_order
_atom_site_calc_flag
_atom_site_refinement_flags_posn
_atom_site_refinement_flags_adp
_atom_site_refinement_flags_occupancy
_atom_site_disorder_assembly
_atom_site_disorder_group
Pt1_1 Pt 0.72473(2) 0.56014(2) 0.77310(2) 0.02408(5) Uani 1 1 d . . . . .
Cl1_1 Cl 0.73302(3) 0.51612(7) 0.86336(3) 0.03506(17) Uani 1 1 d . . . . .
Cl2_1 Cl 0.78869(3) 0.69044(7) 0.82407(3) 0.03236(16) Uani 1 1 d . . . . .
P1_1 P 0.72461(3) 0.59015(6) 0.69294(3) 0.02218(14) Uani 1 1 d . . . . .
N3_1 N 0.62315(9) 0.3742(2) 0.62401(11) 0.0233(5) Uani 1 1 d . . . . .
N4_1 N 0.61720(9) 0.3885(2) 0.57148(11) 0.0234(5) Uani 1 1 d . . . . .
N5_1 N 0.65064(9) 0.4622(2) 0.58244(11) 0.0216(5) Uani 1 1 d . . . . .
C1_1 C 0.66927(11) 0.4472(3) 0.72739(14) 0.0256(6) Uani 1 1 d . . . . .
H1_1 H 0.6829 0.3756 0.7473 0.031 Uiso 1 1 calc R U . . .
C2_1 C 0.65865(11) 0.4371(2) 0.66699(13) 0.0231(6) Uani 1 1 d . . . . .
C3_1 C 0.67678(11) 0.4965(2) 0.64061(12) 0.0224(6) Uani 1 1 d . . . . .
C4_1 C 0.70971(12) 0.7283(3) 0.66242(14) 0.0291(7) Uani 1 1 d . . . . .
H4_1 H 0.7349 0.7768 0.6943 0.035 Uiso 1 1 calc R U . . .
C5_1 C 0.66143(13) 0.7637(3) 0.65198(16) 0.0363(8) Uani 1 1 d . . . . .
H5A_1 H 0.6561 0.8410 0.6415 0.055 Uiso 1 1 calc R U . . .
H5B_1 H 0.6620 0.7520 0.6882 0.055 Uiso 1 1 calc R U . . .
H5C_1 H 0.6351 0.7209 0.6195 0.055 Uiso 1 1 calc R U . . .
C6_1 C 0.71245(14) 0.7462(3) 0.60848(15) 0.0369(8) Uani 1 1 d . . . . .
H6A_1 H 0.6874 0.7026 0.5752 0.055 Uiso 1 1 calc R U . . .
H6B_1 H 0.7445 0.7242 0.6181 0.055 Uiso 1 1 calc R U . . .
H6C_1 H 0.7072 0.8233 0.5976 0.055 Uiso 1 1 calc R U . . .
C7_1 C 0.77814(11) 0.5454(3) 0.69380(14) 0.0267(6) Uani 1 1 d . . . . .
H7_1 H 0.7686 0.5380 0.6519 0.032 Uiso 1 1 calc R U . . .
C8_1 C 0.79395(13) 0.4336(3) 0.72348(16) 0.0343(7) Uani 1 1 d . . . . .
H8A_1 H 0.7665 0.3831 0.7032 0.051 Uiso 1 1 calc R U . . .
H8B_1 H 0.8049 0.4400 0.7652 0.051 Uiso 1 1 calc R U . . .
H8C_1 H 0.8206 0.4060 0.7210 0.051 Uiso 1 1 calc R U . . .
C9_1 C 0.82076(12) 0.6258(3) 0.72595(16) 0.0341(7) Uani 1 1 d . . . . .
H9A_1 H 0.8483 0.5978 0.7255 0.051 Uiso 1 1 calc R U . . .
H9B_1 H 0.8304 0.6346 0.7671 0.051 Uiso 1 1 calc R U . . .
H9C_1 H 0.8108 0.6964 0.7058 0.051 Uiso 1 1 calc R U . . .
C10_1 C 0.59305(11) 0.3076(3) 0.63463(13) 0.0249(6) Uani 1 1 d . . . . .
C11_1 C 0.58871(14) 0.3490(3) 0.67983(15) 0.0341(7) Uani 1 1 d . . . . .
C12_1 C 0.55979(14) 0.2883(3) 0.69239(16) 0.0369(8) Uani 1 1 d . . . . .
H12_1 H 0.5548 0.3137 0.7218 0.044 Uiso 1 1 calc R U . . .
C13_1 C 0.53825(13) 0.1923(3) 0.66305(15) 0.0364(8) Uani 1 1 d . . . . .
H13_1 H 0.5183 0.1530 0.6720 0.044 Uiso 1 1 calc R U . . .
C14_1 C 0.54555(12) 0.1531(3) 0.62066(15) 0.0314(7) Uani 1 1 d . . . . .
H14_1 H 0.5308 0.0865 0.6012 0.038 Uiso 1 1 calc R U . . .
C15_1 C 0.57405(11) 0.2087(2) 0.60571(13) 0.0248(6) Uani 1 1 d . . . . .
C16_1 C 0.61652(14) 0.4546(3) 0.71475(17) 0.0377(8) Uani 1 1 d . . . . .
C17_1 C 0.61890(16) 0.4637(4) 0.77213(18) 0.0462(9) Uani 1 1 d . . . . .
H17A_1 H 0.5859 0.4667 0.7633 0.069 Uiso 1 1 calc R U . . .
H17B_1 H 0.6365 0.5301 0.7931 0.069 Uiso 1 1 calc R U . . .
H17C_1 H 0.6359 0.4003 0.7971 0.069 Uiso 1 1 calc R U . . .
C18_1 C 0.58866(15) 0.5529(3) 0.67578(18) 0.0401(8) Uani 1 1 d . . . . .
H18A_1 H 0.5849 0.5456 0.6374 0.060 Uiso 1 1 calc R U . . .
H18B_1 H 0.6067 0.6196 0.6954 0.060 Uiso 1 1 calc R U . . .
H18C_1 H 0.5566 0.5563 0.6696 0.060 Uiso 1 1 calc R U . . .
C19_1 C 0.58252(13) 0.1624(3) 0.56013(15) 0.0311(7) Uani 1 1 d . . . . .
H19_1 H 0.6117 0.1994 0.5656 0.037 Uiso 1 1 calc R U . . .
C20_1 C 0.59315(19) 0.0406(3) 0.5690(2) 0.0495(10) Uani 1 1 d . . . . .
H20A_1 H 0.5651 0.0022 0.5641 0.074 Uiso 1 1 calc R U . . .
H20B_1 H 0.6218 0.0275 0.6091 0.074 Uiso 1 1 calc R U . . .
H20C_1 H 0.5994 0.0139 0.5397 0.074 Uiso 1 1 calc R U . . .
C21_1 C 0.53927(15) 0.1875(4) 0.49728(16) 0.0448(9) Uani 1 1 d . . . . .
H21A_1 H 0.5465 0.1631 0.4685 0.067 Uiso 1 1 calc R U . . .
H21B_1 H 0.5333 0.2661 0.4931 0.067 Uiso 1 1 calc R U . . .
H21C_1 H 0.5104 0.1496 0.4901 0.067 Uiso 1 1 calc R U . . .
C22_1 C 0.65352(11) 0.4932(2) 0.53255(13) 0.0239(6) Uani 1 1 d . . . . .
C23_1 C 0.68715(12) 0.4386(3) 0.52578(14) 0.0271(6) Uani 1 1 d . . . . .
C24_1 C 0.68940(14) 0.4695(3) 0.47759(15) 0.0340(7) Uani 1 1 d . . . . .
H24_1 H 0.7121 0.4354 0.4716 0.041 Uiso 1 1 calc R U . . .
C25_1 C 0.65900(15) 0.5491(3) 0.43870(16) 0.0375(8) Uani 1 1 d . . . . .
H25_1 H 0.6614 0.5696 0.4066 0.045 Uiso 1 1 calc R U . . .
C26_1 C 0.62488(14) 0.5997(3) 0.44576(15) 0.0361(8) Uani 1 1 d . . . . .
H26_1 H 0.6040 0.6536 0.4182 0.043 Uiso 1 1 calc R U . . .
C27_1 C 0.62105(12) 0.5721(3) 0.49309(14) 0.0275(6) Uani 1 1 d . . . . .
C28_1 C 0.71592(12) 0.3420(3) 0.56398(14) 0.0310(7) Uani 1 1 d . . . . .
H28_1 H 0.7169 0.3461 0.6015 0.037 Uiso 1 1 calc R U . . .
C29_1 C 0.68869(15) 0.2380(3) 0.53126(16) 0.0379(8) Uani 1 1 d . . . . .
H29A_1 H 0.6557 0.2405 0.5224 0.057 Uiso 1 1 calc R U . . .
H29B_1 H 0.7058 0.1747 0.5563 0.057 Uiso 1 1 calc R U . . .
H29C_1 H 0.6872 0.2322 0.4942 0.057 Uiso 1 1 calc R U . . .
C30_1 C 0.76830(14) 0.3386(4) 0.58067(17) 0.0436(9) Uani 1 1 d . . . . .
H30A_1 H 0.7683 0.3313 0.5446 0.065 Uiso 1 1 calc R U . . .
H30B_1 H 0.7852 0.2765 0.6068 0.065 Uiso 1 1 calc R U . . .
H30C_1 H 0.7849 0.4060 0.6012 0.065 Uiso 1 1 calc R U . . .
C31_1 C 0.58180(12) 0.6218(3) 0.49888(15) 0.0324(7) Uani 1 1 d . . . . .
H31_1 H 0.5915 0.6109 0.5407 0.039 Uiso 1 1 calc R U . . .
C32_1 C 0.57587(14) 0.7441(3) 0.48623(18) 0.0431(9) Uani 1 1 d . . . . .
H32A_1 H 0.5621 0.7565 0.4440 0.065 Uiso 1 1 calc R U . . .
H32B_1 H 0.6076 0.7796 0.5100 0.065 Uiso 1 1 calc R U . . .
H32C_1 H 0.5541 0.7744 0.4966 0.065 Uiso 1 1 calc R U . . .
C33_1 C 0.53337(14) 0.5626(3) 0.45790(19) 0.0426(9) Uani 1 1 d . . . . .
H33A_1 H 0.5231 0.5720 0.4165 0.064 Uiso 1 1 calc R U . . .
H33B_1 H 0.5087 0.5930 0.4633 0.064 Uiso 1 1 calc R U . . .
H33C_1 H 0.5375 0.4850 0.4677 0.064 Uiso 1 1 calc R U . . .
C5_2 C 0.5672(2) 0.3315(5) 0.3728(3) 0.0810(17) Uani 1 1 d . . . . .
H5A_2 H 0.5510 0.3942 0.3468 0.122 Uiso 1 1 calc R U . . .
H5B_2 H 0.5879 0.3561 0.4140 0.122 Uiso 1 1 calc R U . . .
H5C_2 H 0.5427 0.2808 0.3689 0.122 Uiso 1 1 calc R U . . .
C6_2 C 0.59870(19) 0.2736(5) 0.3550(2) 0.0646(13) Uani 1 1 d . . . . .
H6A_2 H 0.6228 0.3255 0.3579 0.078 Uiso 1 1 calc R U . . .
H6AB_2 H 0.6166 0.2131 0.3828 0.078 Uiso 1 1 calc R U . . .
C7_2 C 0.56825(19) 0.2297(5) 0.2926(2) 0.0680(14) Uani 1 1 d . . . . .
H7A_2 H 0.5449 0.1764 0.2905 0.082 Uiso 1 1 calc R U . . .
H7AB_2 H 0.5493 0.2902 0.2654 0.082 Uiso 1 1 calc R U . . .
C8_2 C 0.5962(2) 0.1768(5) 0.2717(2) 0.0681(14) Uani 1 1 d . . . . .
H8A_2 H 0.6156 0.1172 0.2994 0.082 Uiso 1 1 calc R U . . .
H8AB_2 H 0.6191 0.2306 0.2732 0.082 Uiso 1 1 calc R U . . .
C9_2 C 0.5652(2) 0.1297(5) 0.2081(2) 0.0753(16) Uani 1 1 d . . . . .
H9A_2 H 0.5456 0.1878 0.1801 0.113 Uiso 1 1 calc R U . . .
H9B_2 H 0.5438 0.0728 0.2065 0.113 Uiso 1 1 calc R U . . .
H9C_2 H 0.5867 0.0986 0.1973 0.113 Uiso 1 1 calc R U . . .
Cl1_3 Cl 0.93400(4) 0.48774(10) 0.59571(6) 0.0590(3) Uani 1 1 d . . . . .
Cl2_3 Cl 0.93534(5) 0.63296(15) 0.69213(5) 0.0758(4) Uani 1 1 d . . . . .
C1_3 C 0.88216(15) 0.5523(3) 0.58016(17) 0.0388(8) Uani 1 1 d . . . . .
C2_3 C 0.88258(14) 0.6172(3) 0.62267(16) 0.0392(8) Uani 1 1 d . . . . .
C3_3 C 0.84075(17) 0.6689(4) 0.60955(19) 0.0478(10) Uani 1 1 d . . . . .
H3_3 H 0.8412 0.7137 0.6384 0.057 Uiso 1 1 calc R U . . .
C4_3 C 0.79828(17) 0.6556(4) 0.5545(2) 0.0525(11) Uani 1 1 d . . . . .
H4_3 H 0.7692 0.6896 0.5458 0.063 Uiso 1 1 calc R U . . .
C5_3 C 0.79818(17) 0.5928(4) 0.51234(19) 0.0539(11) Uani 1 1 d . . . . .
H5_3 H 0.7691 0.5850 0.4742 0.065 Uiso 1 1 calc R U . . .
C6_3 C 0.83927(16) 0.5416(3) 0.52459(18) 0.0439(9) Uani 1 1 d . . . . .
H6_3 H 0.8386 0.4985 0.4950 0.053 Uiso 1 1 calc R U . . .

loop_
_atom_site_aniso_label
_atom_site_aniso_U_11
_atom_site_aniso_U_22
_atom_site_aniso_U_33
_atom_site_aniso_U_23
_atom_site_aniso_U_13
_atom_site_aniso_U_12
Pt1_1 0.02793(8) 0.02284(7) 0.01819(7) -0.00293(4) 0.01069(5) -0.00244(5)
Cl1_1 0.0434(4) 0.0367(4) 0.0194(3) -0.0011(3) 0.0137(3) -0.0041(3)
Cl2_1 0.0329(4) 0.0330(4) 0.0275(4) -0.0097(3) 0.0145(3) -0.0086(3)
P1_1 0.0221(3) 0.0214(3) 0.0191(3) -0.0014(3) 0.0089(3) -0.0017(3)
N3_1 0.0250(12) 0.0223(12) 0.0176(11) 0.0014(9) 0.0087(10) -0.0026(10)
N4_1 0.0253(12) 0.0210(12) 0.0197(11) 0.0007(9) 0.0098(10) -0.0020(10)
N5_1 0.0217(12) 0.0213(12) 0.0165(11) 0.0002(9) 0.0072(10) -0.0002(9)
C1_1 0.0267(15) 0.0268(15) 0.0209(14) 0.0001(11) 0.0117(12) -0.0013(12)
C2_1 0.0230(14) 0.0200(14) 0.0185(14) -0.0016(10) 0.0067(11) -0.0022(11)
C3_1 0.0228(13) 0.0229(14) 0.0154(13) -0.0005(10) 0.0067(11) 0.0011(11)
C4_1 0.0316(16) 0.0210(14) 0.0250(15) -0.0007(12) 0.0096(13) -0.0043(12)
C5_1 0.0389(19) 0.0264(16) 0.0301(17) -0.0016(13) 0.0105(15) 0.0054(14)
C6_1 0.046(2) 0.0278(17) 0.0306(17) 0.0033(13) 0.0169(15) -0.0064(15)
C7_1 0.0252(15) 0.0282(15) 0.0268(15) -0.0022(12) 0.0144(13) -0.0028(12)
C8_1 0.0287(16) 0.0345(18) 0.0332(18) 0.0030(14) 0.0131(14) 0.0035(14)
C9_1 0.0272(16) 0.0394(19) 0.0339(17) -0.0074(14) 0.0158(14) -0.0076(14)
C10_1 0.0262(14) 0.0252(15) 0.0193(13) 0.0025(11) 0.0102(12) -0.0010(12)
C11_1 0.048(2) 0.0313(17) 0.0277(16) 0.0017(13) 0.0235(15) -0.0015(15)
C12_1 0.049(2) 0.0380(19) 0.0298(17) 0.0030(14) 0.0255(16) 0.0011(16)
C13_1 0.0322(17) 0.049(2) 0.0273(16) 0.0066(15) 0.0161(14) -0.0028(15)
C14_1 0.0316(16) 0.0309(17) 0.0277(16) -0.0026(13) 0.0141(13) -0.0107(13)
C15_1 0.0247(14) 0.0242(15) 0.0223(14) 0.0011(11) 0.0110(12) -0.0007(12)
C16_1 0.0406(19) 0.041(2) 0.0352(19) 0.0048(15) 0.0231(16) 0.0015(16)
C17_1 0.052(2) 0.054(2) 0.039(2) -0.0079(18) 0.0292(19) -0.0086(19)
C18_1 0.042(2) 0.038(2) 0.044(2) -0.0026(16) 0.0261(18) 0.0023(16)
C19_1 0.0417(18) 0.0224(15) 0.0357(17) -0.0048(13) 0.0255(15) -0.0033(13)
C20_1 0.072(3) 0.0241(17) 0.068(3) -0.0065(18) 0.049(3) -0.0020(18)
C21_1 0.052(2) 0.053(2) 0.0290(18) -0.0116(16) 0.0226(17) -0.0070(19)
C22_1 0.0277(15) 0.0229(14) 0.0173(13) 0.0006(11) 0.0101(12) -0.0023(12)
C23_1 0.0313(16) 0.0279(16) 0.0201(14) -0.0028(11) 0.0129(13) -0.0042(13)
C24_1 0.0416(19) 0.0375(18) 0.0281(16) -0.0028(14) 0.0226(15) -0.0045(15)
C25_1 0.047(2) 0.040(2) 0.0265(17) 0.0021(14) 0.0212(16) -0.0077(16)
C26_1 0.0415(19) 0.0335(18) 0.0237(16) 0.0081(13) 0.0121(14) -0.0040(15)
C27_1 0.0279(15) 0.0254(15) 0.0206(14) 0.0014(11) 0.0080(12) -0.0024(12)
C28_1 0.0362(17) 0.0330(17) 0.0250(15) -0.0006(13) 0.0176(14) 0.0059(14)
C29_1 0.052(2) 0.0303(17) 0.0331(18) -0.0007(14) 0.0247(17) 0.0054(16)
C30_1 0.038(2) 0.054(2) 0.0349(19) -0.0021(17) 0.0182(16) 0.0117(17)
C31_1 0.0294(16) 0.0303(17) 0.0269(16) 0.0045(13) 0.0090(13) 0.0029(13)
C32_1 0.0378(19) 0.0334(19) 0.042(2) 0.0080(15) 0.0118(16) 0.0077(15)
C33_1 0.0302(18) 0.038(2) 0.047(2) 0.0050(16) 0.0137(17) 0.0005(15)
C5_2 0.065(3) 0.084(4) 0.086(4) -0.019(3) 0.036(3) -0.011(3)
C6_2 0.059(3) 0.075(3) 0.050(3) -0.003(2) 0.024(2) -0.012(3)
C7_2 0.053(3) 0.075(4) 0.064(3) -0.008(3) 0.025(3) -0.004(3)
C8_2 0.062(3) 0.065(3) 0.067(3) -0.014(3) 0.029(3) -0.010(3)
C9_2 0.057(3) 0.081(4) 0.062(3) -0.016(3) 0.017(3) 0.004(3)
Cl1_3 0.0597(6) 0.0631(7) 0.0641(7) -0.0068(5) 0.0404(6) 0.0059(5)
Cl2_3 0.0546(6) 0.1306(13) 0.0365(5) -0.0324(7) 0.0216(5) -0.0193(7)
C1_3 0.048(2) 0.039(2) 0.0363(19) -0.0070(15) 0.0272(17) -0.0102(16)
C2_3 0.043(2) 0.048(2) 0.0304(18) -0.0093(15) 0.0229(16) -0.0119(17)
C3_3 0.063(3) 0.049(2) 0.046(2) -0.0038(18) 0.040(2) -0.004(2)
C4_3 0.051(2) 0.065(3) 0.051(2) 0.015(2) 0.034(2) 0.006(2)
C5_3 0.046(2) 0.081(3) 0.033(2) 0.002(2) 0.0210(18) -0.017(2)
C6_3 0.055(2) 0.047(2) 0.038(2) -0.0132(17) 0.0305(19) -0.0203(19)

loop_
_geom_bond_atom_site_label_1
_geom_bond_atom_site_label_2
_geom_bond_distance
_geom_bond_site_symmetry_2
_geom_bond_publ_flag
Pt1_1 C1_1 2.077(3) . ?
Pt1_1 P1_1 2.1986(8) . ?
Pt1_1 Cl1_1 2.3654(8) . ?
Pt1_1 Cl2_1 2.3910(8) . ?
P1_1 C3_1 1.832(3) . ?
P1_1 C4_1 1.833(3) . ?
P1_1 C7_1 1.842(3) . ?
N3_1 N4_1 1.335(3) . ?
N3_1 C2_1 1.349(4) . ?
N3_1 C10_1 1.435(4) . ?
N4_1 N5_1 1.330(4) . ?
N5_1 C3_1 1.377(4) . ?
N5_1 C22_1 1.456(4) . ?
C1_1 C2_1 1.475(4) . ?
C1_1 C16_1 1.584(5) . ?
C1_1 H1_1 1.0000 . ?
C2_1 C3_1 1.370(4) . ?
C4_1 C5_1 1.523(5) . ?
C4_1 C6_1 1.528(5) . ?
C4_1 H4_1 1.0000 . ?
C5_1 H5A_1 0.9800 . ?
C5_1 H5B_1 0.9800 . ?
C5_1 H5C_1 0.9800 . ?
C6_1 H6A_1 0.9800 . ?
C6_1 H6B_1 0.9800 . ?
C6_1 H6C_1 0.9800 . ?
C7_1 C8_1 1.532(5) . ?
C7_1 C9_1 1.538(4) . ?
C7_1 H7_1 1.0000 . ?
C8_1 H8A_1 0.9800 . ?
C8_1 H8B_1 0.9800 . ?
C8_1 H8C_1 0.9800 . ?
C9_1 H9A_1 0.9800 . ?
C9_1 H9B_1 0.9800 . ?
C9_1 H9C_1 0.9800 . ?
C10_1 C15_1 1.394(4) . ?
C10_1 C11_1 1.404(4) . ?
C11_1 C12_1 1.395(5) . ?
C11_1 C16_1 1.570(5) . ?
C12_1 C13_1 1.381(5) . ?
C12_1 H12_1 0.9500 . ?
C13_1 C14_1 1.383(5) . ?
C13_1 H13_1 0.9500 . ?
C14_1 C15_1 1.393(4) . ?
C14_1 H14_1 0.9500 . ?
C15_1 C19_1 1.519(4) . ?
C16_1 C17_1 1.515(5) . ?
C16_1 C18_1 1.532(5) . ?
C17_1 H17A_1 0.9800 . ?
C17_1 H17B_1 0.9800 . ?
C17_1 H17C_1 0.9800 . ?
C18_1 H18A_1 0.9800 . ?
C18_1 H18B_1 0.9800 . ?
C18_1 H18C_1 0.9800 . ?
C19_1 C20_1 1.527(5) . ?
C19_1 C21_1 1.531(5) . ?
C19_1 H19_1 1.0000 . ?
C20_1 H20A_1 0.9800 . ?
C20_1 H20B_1 0.9800 . ?
C20_1 H20C_1 0.9800 . ?
C21_1 H21A_1 0.9800 . ?
C21_1 H21B_1 0.9800 . ?
C21_1 H21C_1 0.9800 . ?
C22_1 C23_1 1.395(5) . ?
C22_1 C27_1 1.402(4) . ?
C23_1 C24_1 1.399(4) . ?
C23_1 C28_1 1.516(4) . ?
C24_1 C25_1 1.380(5) . ?
C24_1 H24_1 0.9500 . ?
C25_1 C26_1 1.392(6) . ?
C25_1 H25_1 0.9500 . ?
C26_1 C27_1 1.397(5) . ?
C26_1 H26_1 0.9500 . ?
C27_1 C31_1 1.519(5) . ?
C28_1 C30_1 1.530(5) . ?
C28_1 C29_1 1.533(5) . ?
C28_1 H28_1 1.0000 . ?
C29_1 H29A_1 0.9800 . ?
C29_1 H29B_1 0.9800 . ?
C29_1 H29C_1 0.9800 . ?
C30_1 H30A_1 0.9800 . ?
C30_1 H30B_1 0.9800 . ?
C30_1 H30C_1 0.9800 . ?
C31_1 C32_1 1.530(5) . ?
C31_1 C33_1 1.536(5) . ?
C31_1 H31_1 1.0000 . ?
C32_1 H32A_1 0.9800 . ?
C32_1 H32B_1 0.9800 . ?
C32_1 H32C_1 0.9800 . ?
C33_1 H33A_1 0.9800 . ?
C33_1 H33B_1 0.9800 . ?
C33_1 H33C_1 0.9800 . ?
C5_2 C6_2 1.543(8) . ?
C5_2 H5A_2 0.9800 . ?
C5_2 H5B_2 0.9800 . ?
C5_2 H5C_2 0.9800 . ?
C6_2 C7_2 1.507(7) . ?
C6_2 H6A_2 0.9900 . ?
C6_2 H6AB_2 0.9900 . ?
C7_2 C8_2 1.476(8) . ?
C7_2 H7A_2 0.9900 . ?
C7_2 H7AB_2 0.9900 . ?
C8_2 C9_2 1.548(7) . ?
C8_2 H8A_2 0.9900 . ?
C8_2 H8AB_2 0.9900 . ?
C9_2 H9A_2 0.9800 . ?
C9_2 H9B_2 0.9800 . ?
C9_2 H9C_2 0.9800 . ?
Cl1_3 C1_3 1.717(4) . ?
Cl2_3 C2_3 1.728(4) . ?
C1_3 C6_3 1.389(6) . ?
C1_3 C2_3 1.394(5) . ?
C2_3 C3_3 1.378(6) . ?
C3_3 C4_3 1.379(6) . ?
C3_3 H3_3 0.9500 . ?
C4_3 C5_3 1.377(7) . ?
C4_3 H4_3 0.9500 . ?
C5_3 C6_3 1.362(7) . ?
C5_3 H5_3 0.9500 . ?
C6_3 H6_3 0.9500 . ?

loop_
_geom_angle_atom_site_label_1
_geom_angle_atom_site_label_2
_geom_angle_atom_site_label_3
_geom_angle
_geom_angle_site_symmetry_1
_geom_angle_site_symmetry_3
_geom_angle_publ_flag
C1_1 Pt1_1 P1_1 90.32(9) . . ?
C1_1 Pt1_1 Cl1_1 91.24(9) . . ?
P1_1 Pt1_1 Cl1_1 173.45(3) . . ?
C1_1 Pt1_1 Cl2_1 178.88(9) . . ?
P1_1 Pt1_1 Cl2_1 88.56(3) . . ?
Cl1_1 Pt1_1 Cl2_1 89.85(3) . . ?
C3_1 P1_1 C4_1 109.43(14) . . ?
C3_1 P1_1 C7_1 103.57(14) . . ?
C4_1 P1_1 C7_1 107.41(15) . . ?
C3_1 P1_1 Pt1_1 100.76(10) . . ?
C4_1 P1_1 Pt1_1 116.97(11) . . ?
C7_1 P1_1 Pt1_1 117.42(11) . . ?
N4_1 N3_1 C2_1 112.8(2) . . ?
N4_1 N3_1 C10_1 125.4(2) . . ?
C2_1 N3_1 C10_1 121.6(3) . . ?
N5_1 N4_1 N3_1 103.8(2) . . ?
N4_1 N5_1 C3_1 112.5(2) . . ?
N4_1 N5_1 C22_1 116.4(2) . . ?
C3_1 N5_1 C22_1 131.2(3) . . ?
C2_1 C1_1 C16_1 101.9(3) . . ?
C2_1 C1_1 Pt1_1 107.9(2) . . ?
C16_1 C1_1 Pt1_1 126.5(2) . . ?
C2_1 C1_1 H1_1 106.4 . . ?
C16_1 C1_1 H1_1 106.4 . . ?
Pt1_1 C1_1 H1_1 106.4 . . ?
N3_1 C2_1 C3_1 106.2(3) . . ?
N3_1 C2_1 C1_1 124.4(3) . . ?
C3_1 C2_1 C1_1 128.9(3) . . ?
C2_1 C3_1 N5_1 104.7(3) . . ?
C2_1 C3_1 P1_1 111.8(2) . . ?
N5_1 C3_1 P1_1 143.5(2) . . ?
C5_1 C4_1 C6_1 113.1(3) . . ?
C5_1 C4_1 P1_1 110.0(2) . . ?
C6_1 C4_1 P1_1 114.9(2) . . ?
C5_1 C4_1 H4_1 106.1 . . ?
C6_1 C4_1 H4_1 106.1 . . ?
P1_1 C4_1 H4_1 106.1 . . ?
C4_1 C5_1 H5A_1 109.5 . . ?
C4_1 C5_1 H5B_1 109.5 . . ?
H5A_1 C5_1 H5B_1 109.5 . . ?
C4_1 C5_1 H5C_1 109.5 . . ?
H5A_1 C5_1 H5C_1 109.5 . . ?
H5B_1 C5_1 H5C_1 109.5 . . ?
C4_1 C6_1 H6A_1 109.5 . . ?
C4_1 C6_1 H6B_1 109.5 . . ?
H6A_1 C6_1 H6B_1 109.5 . . ?
C4_1 C6_1 H6C_1 109.5 . . ?
H6A_1 C6_1 H6C_1 109.5 . . ?
H6B_1 C6_1 H6C_1 109.5 . . ?
C8_1 C7_1 C9_1 109.9(3) . . ?
C8_1 C7_1 P1_1 108.8(2) . . ?
C9_1 C7_1 P1_1 112.9(2) . . ?
C8_1 C7_1 H7_1 108.4 . . ?
C9_1 C7_1 H7_1 108.4 . . ?
P1_1 C7_1 H7_1 108.4 . . ?
C7_1 C8_1 H8A_1 109.5 . . ?
C7_1 C8_1 H8B_1 109.5 . . ?
H8A_1 C8_1 H8B_1 109.5 . . ?
C7_1 C8_1 H8C_1 109.5 . . ?
H8A_1 C8_1 H8C_1 109.5 . . ?
H8B_1 C8_1 H8C_1 109.5 . . ?
C7_1 C9_1 H9A_1 109.5 . . ?
C7_1 C9_1 H9B_1 109.5 . . ?
H9A_1 C9_1 H9B_1 109.5 . . ?
C7_1 C9_1 H9C_1 109.5 . . ?
H9A_1 C9_1 H9C_1 109.5 . . ?
H9B_1 C9_1 H9C_1 109.5 . . ?
C15_1 C10_1 C11_1 125.0(3) . . ?
C15_1 C10_1 N3_1 122.2(3) . . ?
C11_1 C10_1 N3_1 112.6(3) . . ?
C12_1 C11_1 C10_1 115.7(3) . . ?
C12_1 C11_1 C16_1 123.2(3) . . ?
C10_1 C11_1 C16_1 121.1(3) . . ?
C13_1 C12_1 C11_1 121.5(3) . . ?
C13_1 C12_1 H12_1 119.3 . . ?
C11_1 C12_1 H12_1 119.3 . . ?
C12_1 C13_1 C14_1 120.3(3) . . ?
C12_1 C13_1 H13_1 119.9 . . ?
C14_1 C13_1 H13_1 119.9 . . ?
C13_1 C14_1 C15_1 121.7(3) . . ?
C13_1 C14_1 H14_1 119.1 . . ?
C15_1 C14_1 H14_1 119.1 . . ?
C14_1 C15_1 C10_1 115.6(3) . . ?
C14_1 C15_1 C19_1 120.6(3) . . ?
C10_1 C15_1 C19_1 123.7(3) . . ?
C17_1 C16_1 C18_1 108.5(3) . . ?
C17_1 C16_1 C11_1 111.1(3) . . ?
C18_1 C16_1 C11_1 108.0(3) . . ?
C17_1 C16_1 C1_1 110.9(3) . . ?
C18_1 C16_1 C1_1 111.4(3) . . ?
C11_1 C16_1 C1_1 106.9(3) . . ?
C16_1 C17_1 H17A_1 109.5 . . ?
C16_1 C17_1 H17B_1 109.5 . . ?
H17A_1 C17_1 H17B_1 109.5 . . ?
C16_1 C17_1 H17C_1 109.5 . . ?
H17A_1 C17_1 H17C_1 109.5 . . ?
H17B_1 C17_1 H17C_1 109.5 . . ?
C16_1 C18_1 H18A_1 109.5 . . ?
C16_1 C18_1 H18B_1 109.5 . . ?
H18A_1 C18_1 H18B_1 109.5 . . ?
C16_1 C18_1 H18C_1 109.5 . . ?
H18A_1 C18_1 H18C_1 109.5 . . ?
H18B_1 C18_1 H18C_1 109.5 . . ?
C15_1 C19_1 C20_1 111.7(3) . . ?
C15_1 C19_1 C21_1 110.4(3) . . ?
C20_1 C19_1 C21_1 111.4(3) . . ?
C15_1 C19_1 H19_1 107.7 . . ?
C20_1 C19_1 H19_1 107.7 . . ?
C21_1 C19_1 H19_1 107.7 . . ?
C19_1 C20_1 H20A_1 109.5 . . ?
C19_1 C20_1 H20B_1 109.5 . . ?
H20A_1 C20_1 H20B_1 109.5 . . ?
C19_1 C20_1 H20C_1 109.5 . . ?
H20A_1 C20_1 H20C_1 109.5 . . ?
H20B_1 C20_1 H20C_1 109.5 . . ?
C19_1 C21_1 H21A_1 109.5 . . ?
C19_1 C21_1 H21B_1 109.5 . . ?
H21A_1 C21_1 H21B_1 109.5 . . ?
C19_1 C21_1 H21C_1 109.5 . . ?
H21A_1 C21_1 H21C_1 109.5 . . ?
H21B_1 C21_1 H21C_1 109.5 . . ?
C23_1 C22_1 C27_1 124.3(3) . . ?
C23_1 C22_1 N5_1 117.5(3) . . ?
C27_1 C22_1 N5_1 118.2(3) . . ?
C22_1 C23_1 C24_1 116.7(3) . . ?
C22_1 C23_1 C28_1 122.2(3) . . ?
C24_1 C23_1 C28_1 120.8(3) . . ?
C25_1 C24_1 C23_1 120.8(3) . . ?
C25_1 C24_1 H24_1 119.6 . . ?
C23_1 C24_1 H24_1 119.6 . . ?
C24_1 C25_1 C26_1 121.1(3) . . ?
C24_1 C25_1 H25_1 119.4 . . ?
C26_1 C25_1 H25_1 119.4 . . ?
C25_1 C26_1 C27_1 120.6(3) . . ?
C25_1 C26_1 H26_1 119.7 . . ?
C27_1 C26_1 H26_1 119.7 . . ?
C26_1 C27_1 C22_1 116.5(3) . . ?
C26_1 C27_1 C31_1 120.8(3) . . ?
C22_1 C27_1 C31_1 122.5(3) . . ?
C23_1 C28_1 C30_1 113.8(3) . . ?
C23_1 C28_1 C29_1 108.3(3) . . ?
C30_1 C28_1 C29_1 110.8(3) . . ?
C23_1 C28_1 H28_1 107.9 . . ?
C30_1 C28_1 H28_1 107.9 . . ?
C29_1 C28_1 H28_1 107.9 . . ?
C28_1 C29_1 H29A_1 109.5 . . ?
C28_1 C29_1 H29B_1 109.5 . . ?
H29A_1 C29_1 H29B_1 109.5 . . ?
C28_1 C29_1 H29C_1 109.5 . . ?
H29A_1 C29_1 H29C_1 109.5 . . ?
H29B_1 C29_1 H29C_1 109.5 . . ?
C28_1 C30_1 H30A_1 109.5 . . ?
C28_1 C30_1 H30B_1 109.5 . . ?
H30A_1 C30_1 H30B_1 109.5 . . ?
C28_1 C30_1 H30C_1 109.5 . . ?
H30A_1 C30_1 H30C_1 109.5 . . ?
H30B_1 C30_1 H30C_1 109.5 . . ?
C27_1 C31_1 C32_1 112.6(3) . . ?
C27_1 C31_1 C33_1 110.1(3) . . ?
C32_1 C31_1 C33_1 110.5(3) . . ?
C27_1 C31_1 H31_1 107.8 . . ?
C32_1 C31_1 H31_1 107.8 . . ?
C33_1 C31_1 H31_1 107.8 . . ?
C31_1 C32_1 H32A_1 109.5 . . ?
C31_1 C32_1 H32B_1 109.5 . . ?
H32A_1 C32_1 H32B_1 109.5 . . ?
C31_1 C32_1 H32C_1 109.5 . . ?
H32A_1 C32_1 H32C_1 109.5 . . ?
H32B_1 C32_1 H32C_1 109.5 . . ?
C31_1 C33_1 H33A_1 109.5 . . ?
C31_1 C33_1 H33B_1 109.5 . . ?
H33A_1 C33_1 H33B_1 109.5 . . ?
C31_1 C33_1 H33C_1 109.5 . . ?
H33A_1 C33_1 H33C_1 109.5 . . ?
H33B_1 C33_1 H33C_1 109.5 . . ?
C6_2 C5_2 H5A_2 109.5 . . ?
C6_2 C5_2 H5B_2 109.5 . . ?
H5A_2 C5_2 H5B_2 109.5 . . ?
C6_2 C5_2 H5C_2 109.5 . . ?
H5A_2 C5_2 H5C_2 109.5 . . ?
H5B_2 C5_2 H5C_2 109.5 . . ?
C7_2 C6_2 C5_2 111.5(5) . . ?
C7_2 C6_2 H6A_2 109.3 . . ?
C5_2 C6_2 H6A_2 109.3 . . ?
C7_2 C6_2 H6AB_2 109.3 . . ?
C5_2 C6_2 H6AB_2 109.3 . . ?
H6A_2 C6_2 H6AB_2 108.0 . . ?
C8_2 C7_2 C6_2 114.6(5) . . ?
C8_2 C7_2 H7A_2 108.6 . . ?
C6_2 C7_2 H7A_2 108.6 . . ?
C8_2 C7_2 H7AB_2 108.6 . . ?
C6_2 C7_2 H7AB_2 108.6 . . ?
H7A_2 C7_2 H7AB_2 107.6 . . ?
C7_2 C8_2 C9_2 115.0(5) . . ?
C7_2 C8_2 H8A_2 108.5 . . ?
C9_2 C8_2 H8A_2 108.5 . . ?
C7_2 C8_2 H8AB_2 108.5 . . ?
C9_2 C8_2 H8AB_2 108.5 . . ?
H8A_2 C8_2 H8AB_2 107.5 . . ?
C8_2 C9_2 H9A_2 109.5 . . ?
C8_2 C9_2 H9B_2 109.5 . . ?
H9A_2 C9_2 H9B_2 109.5 . . ?
C8_2 C9_2 H9C_2 109.5 . . ?
H9A_2 C9_2 H9C_2 109.5 . . ?
H9B_2 C9_2 H9C_2 109.5 . . ?
C6_3 C1_3 C2_3 119.1(4) . . ?
C6_3 C1_3 Cl1_3 120.3(3) . . ?
C2_3 C1_3 Cl1_3 120.7(3) . . ?
C3_3 C2_3 C1_3 120.1(4) . . ?
C3_3 C2_3 Cl2_3 119.6(3) . . ?
C1_3 C2_3 Cl2_3 120.3(3) . . ?
C2_3 C3_3 C4_3 120.1(4) . . ?
C2_3 C3_3 H3_3 120.0 . . ?
C4_3 C3_3 H3_3 120.0 . . ?
C5_3 C4_3 C3_3 119.7(4) . . ?
C5_3 C4_3 H4_3 120.2 . . ?
C3_3 C4_3 H4_3 120.2 . . ?
C6_3 C5_3 C4_3 120.9(4) . . ?
C6_3 C5_3 H5_3 119.6 . . ?
C4_3 C5_3 H5_3 119.6 . . ?
C5_3 C6_3 C1_3 120.2(4) . . ?
C5_3 C6_3 H6_3 119.9 . . ?
C1_3 C6_3 H6_3 119.9 . . ?

loop_
_geom_torsion_atom_site_label_1
_geom_torsion_atom_site_label_2
_geom_torsion_atom_site_label_3
_geom_torsion_atom_site_label_4
_geom_torsion
_geom_torsion_site_symmetry_1
_geom_torsion_site_symmetry_2
_geom_torsion_site_symmetry_3
_geom_torsion_site_symmetry_4
_geom_torsion_publ_flag
C2_1 N3_1 N4_1 N5_1 0.7(3) . . . . ?
C10_1 N3_1 N4_1 N5_1 175.2(3) . . . . ?
N3_1 N4_1 N5_1 C3_1 -1.4(3) . . . . ?
N3_1 N4_1 N5_1 C22_1 178.8(2) . . . . ?
N4_1 N3_1 C2_1 C3_1 0.3(3) . . . . ?
C10_1 N3_1 C2_1 C3_1 -174.5(3) . . . . ?
N4_1 N3_1 C2_1 C1_1 172.7(3) . . . . ?
C10_1 N3_1 C2_1 C1_1 -2.0(5) . . . . ?
C16_1 C1_1 C2_1 N3_1 -42.1(4) . . . . ?
Pt1_1 C1_1 C2_1 N3_1 -177.1(2) . . . . ?
C16_1 C1_1 C2_1 C3_1 128.5(3) . . . . ?
Pt1_1 C1_1 C2_1 C3_1 -6.4(4) . . . . ?
N3_1 C2_1 C3_1 N5_1 -1.1(3) . . . . ?
C1_1 C2_1 C3_1 N5_1 -173.1(3) . . . . ?
N3_1 C2_1 C3_1 P1_1 178.3(2) . . . . ?
C1_1 C2_1 C3_1 P1_1 6.3(4) . . . . ?
N4_1 N5_1 C3_1 C2_1 1.6(3) . . . . ?
C22_1 N5_1 C3_1 C2_1 -178.7(3) . . . . ?
N4_1 N5_1 C3_1 P1_1 -177.4(3) . . . . ?
C22_1 N5_1 C3_1 P1_1 2.3(6) . . . . ?
C4_1 P1_1 C3_1 C2_1 -126.4(2) . . . . ?
C7_1 P1_1 C3_1 C2_1 119.3(2) . . . . ?
Pt1_1 P1_1 C3_1 C2_1 -2.6(2) . . . . ?
C4_1 P1_1 C3_1 N5_1 52.6(4) . . . . ?
C7_1 P1_1 C3_1 N5_1 -61.7(4) . . . . ?
Pt1_1 P1_1 C3_1 N5_1 176.4(4) . . . . ?
C3_1 P1_1 C4_1 C5_1 59.9(3) . . . . ?
C7_1 P1_1 C4_1 C5_1 171.7(2) . . . . ?
Pt1_1 P1_1 C4_1 C5_1 -53.8(2) . . . . ?
C3_1 P1_1 C4_1 C6_1 -69.1(3) . . . . ?
C7_1 P1_1 C4_1 C6_1 42.7(3) . . . . ?
Pt1_1 P1_1 C4_1 C6_1 177.3(2) . . . . ?
C3_1 P1_1 C7_1 C8_1 -68.5(2) . . . . ?
C4_1 P1_1 C7_1 C8_1 175.7(2) . . . . ?
Pt1_1 P1_1 C7_1 C8_1 41.4(3) . . . . ?
C3_1 P1_1 C7_1 C9_1 169.2(2) . . . . ?
C4_1 P1_1 C7_1 C9_1 53.4(3) . . . . ?
Pt1_1 P1_1 C7_1 C9_1 -80.8(2) . . . . ?
N4_1 N3_1 C10_1 C15_1 37.7(4) . . . . ?
C2_1 N3_1 C10_1 C15_1 -148.2(3) . . . . ?
N4_1 N3_1 C10_1 C11_1 -147.1(3) . . . . ?
C2_1 N3_1 C10_1 C11_1 26.9(4) . . . . ?
C15_1 C10_1 C11_1 C12_1 -5.2(5) . . . . ?
N3_1 C10_1 C11_1 C12_1 179.8(3) . . . . ?
C15_1 C10_1 C11_1 C16_1 172.8(3) . . . . ?
N3_1 C10_1 C11_1 C16_1 -2.2(4) . . . . ?
C10_1 C11_1 C12_1 C13_1 1.9(5) . . . . ?
C16_1 C11_1 C12_1 C13_1 -176.1(3) . . . . ?
C11_1 C12_1 C13_1 C14_1 0.9(6) . . . . ?
C12_1 C13_1 C14_1 C15_1 -0.7(5) . . . . ?
C13_1 C14_1 C15_1 C10_1 -2.2(5) . . . . ?
C13_1 C14_1 C15_1 C19_1 178.4(3) . . . . ?
C11_1 C10_1 C15_1 C14_1 5.3(5) . . . . ?
N3_1 C10_1 C15_1 C14_1 179.9(3) . . . . ?
C11_1 C10_1 C15_1 C19_1 -175.3(3) . . . . ?
N3_1 C10_1 C15_1 C19_1 -0.8(5) . . . . ?
C12_1 C11_1 C16_1 C17_1 15.3(5) . . . . ?
C10_1 C11_1 C16_1 C17_1 -162.5(3) . . . . ?
C12_1 C11_1 C16_1 C18_1 -103.6(4) . . . . ?
C10_1 C11_1 C16_1 C18_1 78.6(4) . . . . ?
C12_1 C11_1 C16_1 C1_1 136.3(4) . . . . ?
C10_1 C11_1 C16_1 C1_1 -41.5(4) . . . . ?
C2_1 C1_1 C16_1 C17_1 179.0(3) . . . . ?
Pt1_1 C1_1 C16_1 C17_1 -57.8(4) . . . . ?
C2_1 C1_1 C16_1 C18_1 -60.0(4) . . . . ?
Pt1_1 C1_1 C16_1 C18_1 63.1(4) . . . . ?
C2_1 C1_1 C16_1 C11_1 57.9(3) . . . . ?
Pt1_1 C1_1 C16_1 C11_1 -179.0(2) . . . . ?
C14_1 C15_1 C19_1 C20_1 -43.2(5) . . . . ?
C10_1 C15_1 C19_1 C20_1 137.5(4) . . . . ?
C14_1 C15_1 C19_1 C21_1 81.3(4) . . . . ?
C10_1 C15_1 C19_1 C21_1 -98.0(4) . . . . ?
N4_1 N5_1 C22_1 C23_1 -94.5(3) . . . . ?
C3_1 N5_1 C22_1 C23_1 85.8(4) . . . . ?
N4_1 N5_1 C22_1 C27_1 82.7(3) . . . . ?
C3_1 N5_1 C22_1 C27_1 -96.9(4) . . . . ?
C27_1 C22_1 C23_1 C24_1 3.0(5) . . . . ?
N5_1 C22_1 C23_1 C24_1 -180.0(3) . . . . ?
C27_1 C22_1 C23_1 C28_1 -170.2(3) . . . . ?
N5_1 C22_1 C23_1 C28_1 6.9(4) . . . . ?
C22_1 C23_1 C24_1 C25_1 -1.0(5) . . . . ?
C28_1 C23_1 C24_1 C25_1 172.3(3) . . . . ?
C23_1 C24_1 C25_1 C26_1 -0.9(6) . . . . ?
C24_1 C25_1 C26_1 C27_1 0.9(6) . . . . ?
C25_1 C26_1 C27_1 C22_1 1.0(5) . . . . ?
C25_1 C26_1 C27_1 C31_1 -176.1(3) . . . . ?
C23_1 C22_1 C27_1 C26_1 -3.0(5) . . . . ?
N5_1 C22_1 C27_1 C26_1 180.0(3) . . . . ?
C23_1 C22_1 C27_1 C31_1 174.0(3) . . . . ?
N5_1 C22_1 C27_1 C31_1 -3.0(4) . . . . ?
C22_1 C23_1 C28_1 C30_1 -142.4(3) . . . . ?
C24_1 C23_1 C28_1 C30_1 44.7(4) . . . . ?
C22_1 C23_1 C28_1 C29_1 93.8(4) . . . . ?
C24_1 C23_1 C28_1 C29_1 -79.0(4) . . . . ?
C26_1 C27_1 C31_1 C32_1 -43.5(4) . . . . ?
C22_1 C27_1 C31_1 C32_1 139.6(3) . . . . ?
C26_1 C27_1 C31_1 C33_1 80.3(4) . . . . ?
C22_1 C27_1 C31_1 C33_1 -96.5(4) . . . . ?
C5_2 C6_2 C7_2 C8_2 177.8(5) . . . . ?
C6_2 C7_2 C8_2 C9_2 179.0(5) . . . . ?
C6_3 C1_3 C2_3 C3_3 0.7(6) . . . . ?
Cl1_3 C1_3 C2_3 C3_3 179.8(3) . . . . ?
C6_3 C1_3 C2_3 Cl2_3 -179.7(3) . . . . ?
Cl1_3 C1_3 C2_3 Cl2_3 -0.5(5) . . . . ?
C1_3 C2_3 C3_3 C4_3 0.6(6) . . . . ?
Cl2_3 C2_3 C3_3 C4_3 -179.1(3) . . . . ?
C2_3 C3_3 C4_3 C5_3 -1.6(7) . . . . ?
C3_3 C4_3 C5_3 C6_3 1.4(7) . . . . ?
C4_3 C5_3 C6_3 C1_3 -0.1(7) . . . . ?
C2_3 C1_3 C6_3 C5_3 -0.9(6) . . . . ?
Cl1_3 C1_3 C6_3 C5_3 179.9(3) . . . . ?

_shelx_res_file
;

    ma4_059tp.res created by SHELXL-2014/7


TITL sol_a.res in C2/c
REM Old TITL sol in C2/c
REM SHELXT solution in C2/c: R1 0.089, Rweak 0.003, Alpha 0.030
REM <I/s>   0.424 for  458 systematic absences,  Orientation as input
REM Formula found by SHELXT:  C44 N3 Cl5 Pt
CELL  1.54178  33.0683  12.2994  27.0644   90.000  123.590   90.000
ZERR   8.000   0.0012   0.0004   0.0016    0.000    0.001    0.000
LATT  7
SYMM -X, Y, 1/2-Z
SFAC C H N P CL PT
UNIT 352 512 24 8 32 8
TEMP -173.150
SIZE 0.05 0.05 0.30
REM COLOURLESS NEEDLE
ACTA TABS
WPDB -2
CONF
MORE -1
L.S. 10
OMIT 4   0   0
BOND $H
LIST 6
FMAP 2
PLAN 20
WGHT    0.038600   21.192102
FVAR       0.11908
RESI 1 TGP
PT1   6    0.724725    0.560136    0.773098    11.00000    0.02793    0.02284 =
         0.01819   -0.00293    0.01069   -0.00244
CL1   5    0.733015    0.516121    0.863361    11.00000    0.04336    0.03667 =
         0.01937   -0.00105    0.01372   -0.00413
CL2   5    0.788688    0.690436    0.824072    11.00000    0.03291    0.03300 =
         0.02755   -0.00972    0.01446   -0.00864
P1    4    0.724608    0.590152    0.692937    11.00000    0.02206    0.02139 =
         0.01908   -0.00137    0.00886   -0.00174
N3    3    0.623152    0.374201    0.624005    11.00000    0.02499    0.02233 =
         0.01759    0.00144    0.00872   -0.00263
N4    3    0.617198    0.388547    0.571481    11.00000    0.02533    0.02101 =
         0.01967    0.00071    0.00981   -0.00199
N5    3    0.650641    0.462239    0.582444    11.00000    0.02171    0.02134 =
         0.01652    0.00024    0.00721   -0.00024
C1    1    0.669268    0.447215    0.727393    11.00000    0.02668    0.02684 =
         0.02086    0.00012    0.01169   -0.00129
AFIX  13
H1    2    0.682906    0.375606    0.747266    11.00000   -1.20000
AFIX   0
C2    1    0.658649    0.437102    0.666992    11.00000    0.02299    0.02004 =
         0.01850   -0.00159    0.00667   -0.00225
C3    1    0.676782    0.496484    0.640606    11.00000    0.02281    0.02292 =
         0.01543   -0.00045    0.00672    0.00111
C4    1    0.709713    0.728280    0.662416    11.00000    0.03156    0.02098 =
         0.02503   -0.00066    0.00957   -0.00429
AFIX  13
H4    2    0.734911    0.776834    0.694301    11.00000   -1.20000
AFIX   0
C5    1    0.661434    0.763711    0.651979    11.00000    0.03893    0.02640 =
         0.03006   -0.00156    0.01054    0.00540
AFIX 137
H5A   2    0.656111    0.841024    0.641499    11.00000   -1.50000
H5B   2    0.662031    0.751978    0.688192    11.00000   -1.50000
H5C   2    0.635094    0.720931    0.619529    11.00000   -1.50000
AFIX   0
C6    1    0.712454    0.746225    0.608480    11.00000    0.04562    0.02779 =
         0.03057    0.00334    0.01692   -0.00637
AFIX 137
H6A   2    0.687404    0.702622    0.575162    11.00000   -1.50000
H6B   2    0.744534    0.724221    0.618124    11.00000   -1.50000
H6C   2    0.707181    0.823342    0.597557    11.00000   -1.50000
AFIX   0
C7    1    0.778142    0.545426    0.693796    11.00000    0.02517    0.02823 =
         0.02681   -0.00223    0.01442   -0.00279
AFIX  13
H7    2    0.768608    0.538048    0.651857    11.00000   -1.20000
AFIX   0
C8    1    0.793945    0.433552    0.723479    11.00000    0.02867    0.03445 =
         0.03323    0.00303    0.01309    0.00345
AFIX 137
H8A   2    0.766456    0.383111    0.703205    11.00000   -1.50000
H8B   2    0.804905    0.439973    0.765212    11.00000   -1.50000
H8C   2    0.820583    0.406012    0.721005    11.00000   -1.50000
AFIX   0
C9    1    0.820758    0.625842    0.725955    11.00000    0.02719    0.03945 =
         0.03393   -0.00738    0.01578   -0.00758
AFIX 137
H9A   2    0.848285    0.597811    0.725486    11.00000   -1.50000
H9B   2    0.830375    0.634580    0.767091    11.00000   -1.50000
H9C   2    0.810773    0.696385    0.705783    11.00000   -1.50000
AFIX   0
C10   1    0.593049    0.307641    0.634628    11.00000    0.02620    0.02525 =
         0.01934    0.00246    0.01018   -0.00098
C11   1    0.588707    0.348957    0.679831    11.00000    0.04759    0.03134 =
         0.02765    0.00170    0.02349   -0.00145
C12   1    0.559790    0.288349    0.692393    11.00000    0.04889    0.03798 =
         0.02984    0.00302    0.02552    0.00106
AFIX  43
H12   2    0.554799    0.313687    0.721787    11.00000   -1.20000
AFIX   0
C13   1    0.538254    0.192328    0.663047    11.00000    0.03219    0.04935 =
         0.02729    0.00658    0.01615   -0.00277
AFIX  43
H13   2    0.518341    0.153045    0.672006    11.00000   -1.20000
AFIX   0
C14   1    0.545554    0.153097    0.620659    11.00000    0.03163    0.03094 =
         0.02775   -0.00258    0.01405   -0.01069
AFIX  43
H14   2    0.530753    0.086484    0.601233    11.00000   -1.20000
AFIX   0
C15   1    0.574050    0.208732    0.605711    11.00000    0.02468    0.02424 =
         0.02227    0.00114    0.01098   -0.00071
C16   1    0.616516    0.454596    0.714749    11.00000    0.04059    0.04065 =
         0.03519    0.00480    0.02308    0.00155
C17   1    0.618897    0.463722    0.772129    11.00000    0.05162    0.05443 =
         0.03905   -0.00788    0.02919   -0.00862
AFIX 137
H17A  2    0.585902    0.466692    0.763300    11.00000   -1.50000
H17B  2    0.636460    0.530061    0.793097    11.00000   -1.50000
H17C  2    0.635870    0.400315    0.797109    11.00000   -1.50000
AFIX   0
C18   1    0.588657    0.552878    0.675781    11.00000    0.04220    0.03772 =
         0.04409   -0.00264    0.02609    0.00234
AFIX 137
H18A  2    0.584884    0.545604    0.637376    11.00000   -1.50000
H18B  2    0.606705    0.619569    0.695408    11.00000   -1.50000
H18C  2    0.556563    0.556328    0.669630    11.00000   -1.50000
AFIX   0
C19   1    0.582524    0.162389    0.560126    11.00000    0.04174    0.02241 =
         0.03567   -0.00481    0.02548   -0.00328
AFIX  13
H19   2    0.611676    0.199392    0.565616    11.00000   -1.20000
AFIX   0
C20   1    0.593146    0.040601    0.569032    11.00000    0.07242    0.02411 =
         0.06829   -0.00650    0.04919   -0.00197
AFIX 137
H20A  2    0.565142    0.002234    0.564057    11.00000   -1.50000
H20B  2    0.621750    0.027460    0.609053    11.00000   -1.50000
H20C  2    0.599362    0.013946    0.539703    11.00000   -1.50000
AFIX   0
C21   1    0.539274    0.187547    0.497276    11.00000    0.05244    0.05296 =
         0.02897   -0.01161    0.02258   -0.00702
AFIX 137
H21A  2    0.546460    0.163056    0.468462    11.00000   -1.50000
H21B  2    0.533256    0.266077    0.493061    11.00000   -1.50000
H21C  2    0.510414    0.149618    0.490065    11.00000   -1.50000
AFIX   0
C22   1    0.653521    0.493210    0.532547    11.00000    0.02768    0.02289 =
         0.01726    0.00056    0.01008   -0.00232
C23   1    0.687149    0.438632    0.525783    11.00000    0.03128    0.02790 =
         0.02009   -0.00281    0.01294   -0.00421
C24   1    0.689398    0.469530    0.477589    11.00000    0.04162    0.03748 =
         0.02814   -0.00278    0.02257   -0.00451
AFIX  43
H24   2    0.712110    0.435359    0.471575    11.00000   -1.20000
AFIX   0
C25   1    0.659003    0.549064    0.438704    11.00000    0.04698    0.04027 =
         0.02650    0.00206    0.02115   -0.00768
AFIX  43
H25   2    0.661412    0.569560    0.406578    11.00000   -1.20000
AFIX   0
C26   1    0.624883    0.599747    0.445756    11.00000    0.04154    0.03345 =
         0.02373    0.00806    0.01208   -0.00402
AFIX  43
H26   2    0.604020    0.653603    0.418155    11.00000   -1.20000
AFIX   0
C27   1    0.621047    0.572100    0.493090    11.00000    0.02788    0.02536 =
         0.02059    0.00143    0.00801   -0.00240
C28   1    0.715917    0.341984    0.563975    11.00000    0.03616    0.03301 =
         0.02496   -0.00062    0.01758    0.00594
AFIX  13
H28   2    0.716855    0.346140    0.601498    11.00000   -1.20000
AFIX   0
C29   1    0.688689    0.237967    0.531263    11.00000    0.05203    0.03032 =
         0.03307   -0.00067    0.02466    0.00535
AFIX 137
H29A  2    0.655679    0.240531    0.522401    11.00000   -1.50000
H29B  2    0.705793    0.174711    0.556306    11.00000   -1.50000
H29C  2    0.687186    0.232150    0.494166    11.00000   -1.50000
AFIX   0
C30   1    0.768304    0.338639    0.580671    11.00000    0.03827    0.05437 =
         0.03488   -0.00214    0.01821    0.01170
AFIX 137
H30A  2    0.768349    0.331268    0.544646    11.00000   -1.50000
H30B  2    0.785179    0.276476    0.606846    11.00000   -1.50000
H30C  2    0.784941    0.406031    0.601215    11.00000   -1.50000
AFIX   0
C31   1    0.581804    0.621821    0.498880    11.00000    0.02941    0.03034 =
         0.02693    0.00452    0.00897    0.00294
AFIX  13
H31   2    0.591470    0.610912    0.540682    11.00000   -1.20000
AFIX   0
C32   1    0.575868    0.744069    0.486228    11.00000    0.03779    0.03341 =
         0.04181    0.00805    0.01185    0.00774
AFIX 137
H32A  2    0.562100    0.756489    0.444013    11.00000   -1.50000
H32B  2    0.607628    0.779620    0.509983    11.00000   -1.50000
H32C  2    0.554077    0.774381    0.496586    11.00000   -1.50000
AFIX   0
C33   1    0.533371    0.562583    0.457902    11.00000    0.03021    0.03814 =
         0.04708    0.00496    0.01369    0.00049
AFIX 137
H33A  2    0.523063    0.572009    0.416543    11.00000   -1.50000
H33B  2    0.508673    0.592986    0.463305    11.00000   -1.50000
H33C  2    0.537484    0.484968    0.467720    11.00000   -1.50000
AFIX   0
RESI 2 PEN
C5    1    0.567213    0.331481    0.372811    11.00000    0.06498    0.08392 =
         0.08576   -0.01881    0.03646   -0.01090
AFIX 137
H5A   2    0.551039    0.394235    0.346817    11.00000   -1.50000
H5B   2    0.587870    0.356149    0.414041    11.00000   -1.50000
H5C   2    0.542732    0.280810    0.368915    11.00000   -1.50000
AFIX   0
C6    1    0.598702    0.273613    0.354959    11.00000    0.05877    0.07500 =
         0.05039   -0.00337    0.02407   -0.01244
AFIX  23
H6A   2    0.622827    0.325516    0.357897    11.00000   -1.20000
H6AB  2    0.616599    0.213060    0.382836    11.00000   -1.20000
AFIX   0
C7    1    0.568254    0.229696    0.292645    11.00000    0.05258    0.07483 =
         0.06422   -0.00806    0.02450   -0.00431
AFIX  23
H7A   2    0.544917    0.176353    0.290518    11.00000   -1.20000
H7AB  2    0.549254    0.290246    0.265418    11.00000   -1.20000
AFIX   0
C8    1    0.596185    0.176842    0.271653    11.00000    0.06229    0.06517 =
         0.06680   -0.01415    0.02947   -0.00968
AFIX  23
H8A   2    0.615644    0.117225    0.299358    11.00000   -1.20000
H8AB  2    0.619134    0.230631    0.273205    11.00000   -1.20000
AFIX   0
C9    1    0.565216    0.129695    0.208065    11.00000    0.05680    0.08132 =
         0.06236   -0.01627    0.01702    0.00368
AFIX 137
H9A   2    0.545610    0.187783    0.180111    11.00000   -1.50000
H9B   2    0.543783    0.072808    0.206497    11.00000   -1.50000
H9C   2    0.586651    0.098650    0.197333    11.00000   -1.50000
AFIX   0
RESI 3 DCB
CL1   5    0.934003    0.487736    0.595709    11.00000    0.05965    0.06309 =
         0.06409   -0.00678    0.04035    0.00586
CL2   5    0.935341    0.632957    0.692130    11.00000    0.05463    0.13056 =
         0.03653   -0.03236    0.02157   -0.01930
C1    1    0.882155    0.552321    0.580161    11.00000    0.04777    0.03867 =
         0.03630   -0.00696    0.02719   -0.01020
C2    1    0.882580    0.617239    0.622670    11.00000    0.04333    0.04780 =
         0.03041   -0.00935    0.02286   -0.01187
C3    1    0.840754    0.668909    0.609553    11.00000    0.06331    0.04943 =
         0.04640   -0.00385    0.04028   -0.00447
AFIX  43
H3    2    0.841177    0.713712    0.638429    11.00000   -1.20000
AFIX   0
C4    1    0.798278    0.655619    0.554529    11.00000    0.05081    0.06501 =
         0.05053    0.01473    0.03364    0.00581
AFIX  43
H4    2    0.769225    0.689650    0.545775    11.00000   -1.20000
AFIX   0
C5    1    0.798182    0.592790    0.512344    11.00000    0.04602    0.08069 =
         0.03338    0.00160    0.02101   -0.01681
AFIX  43
H5    2    0.769056    0.585032    0.474193    11.00000   -1.20000
AFIX   0
C6    1    0.839274    0.541648    0.524585    11.00000    0.05501    0.04666 =
         0.03782   -0.01319    0.03049   -0.02028
AFIX  43
H6    2    0.838624    0.498525    0.495031    11.00000   -1.20000
REM RESI 0
RESI 0
AFIX   0
HKLF 4

REM  sol_a.res in C2/c
REM R1 =  0.0295 for    8437 Fo > 4sig(Fo)  and  0.0366 for all    9742 data
REM    492 parameters refined using      0 restraints

END

WGHT      0.0386     21.1868

REM Highest difference peak  1.465,  deepest hole -0.907,  1-sigma level  0.096
Q1    1   0.5221  0.4630  0.3084  11.00000  0.05    1.47
Q2    1   0.7523  0.5602  0.7955  11.00000  0.05    1.06
Q3    1   0.5781  0.4692  0.6869  11.00000  0.05    1.05
Q4    1   0.5411  0.5152  0.7018  11.00000  0.05    0.94
Q5    1   0.6291  0.5073  0.7427  11.00000  0.05    0.88
Q6    1   0.7106  0.6148  0.7588  11.00000  0.05    0.75
Q7    1   0.5109  0.2514  0.1709  11.00000  0.05    0.68
Q8    1   0.9374  0.6981  0.6778  11.00000  0.05    0.66
Q9    1   0.5481  0.1592  0.1497  11.00000  0.05    0.62
Q10   1   0.9495  0.4865  0.6332  11.00000  0.05    0.61
Q11   1   0.5961  0.1617  0.3164  11.00000  0.05    0.55
Q12   1   0.5065  0.2762  0.3491  11.00000  0.05    0.54
Q13   1   0.7201  0.5143  0.7675  11.00000  0.05    0.52
Q14   1   0.5620  0.3544  0.6614  11.00000  0.05    0.49
Q15   1   0.5188  0.3722  0.2514  11.00000  0.05    0.45
Q16   1   0.6661  0.4798  0.6122  11.00000  0.05    0.41
Q17   1   0.8262  0.5536  0.6825  11.00000  0.05    0.40
Q18   1   0.7580  0.5222  0.8695  11.00000  0.05    0.39
Q19   1   0.9072  0.4450  0.5868  11.00000  0.05    0.39
Q20   1   0.7451  0.6403  0.8123  11.00000  0.05    0.38
;
_shelx_res_checksum               62246
_shelx_hkl_file
;
   2   0  -2 6343.87  325.37
  -2   0   2 6000.90  325.07
  -2   0   2 5439.26  325.27
  -2   0   2 5929.61  324.67
  -2   0   2 6604.54  327.67
   2   0  -2 6231.38  325.57
   2   0  -2 5531.65  324.77
   4   0  -4  931.31   62.49
   4   0  -4 1121.09   64.39
   4   0  -4 1139.99   64.09
  -4   0   4 1075.59   63.59
   6   0  -6  404.46   32.60
   6   0  -6  438.56   34.50
   6   0  -6  481.65   35.20
  -6   0   6  493.05   34.80
  -6   0   6  463.35   40.40
  -6   0   6  485.65   34.10
  -6   0   6  405.36   34.90
   8   0  -8 1550.84   91.99
   8   0  -8 1514.65   92.29
  -8   0   8 1501.05   99.29
   8   0  -8 1300.47   89.49
  -8   0   8 1413.26   89.79
  -8   0   8 1448.66   93.79
  -8   0   8 1394.66   95.89
 -10   0  10 7801.22  425.96
  10   0 -10 7363.56  423.06
  10   0 -10 7964.70  426.66
 -10   0  10 7178.78  428.26
 -10   0  10 7541.45  422.26
 -10   0  10 7361.46  433.56
  10   0 -10 7842.52  425.26
 -12   0  12 2361.46  147.99
 -12   0  12 2037.90  134.09
 -12   0  12 2062.59  131.99
  12   0 -12 2035.20  135.49
  12   0 -12 1860.41  129.79
 -14   0  14 1457.35   95.09
  14   0 -14 1442.06  110.59
  14   0 -14 1655.43  114.09
 -14   0  14 1760.12  128.69
  14   0 -14 1539.85   85.39
 -14   0  14 1498.05  113.79
  14   0 -14 1579.74  112.59
 -14   0  14 1603.34  111.29
 -14   0  14 1511.75  121.79
 -16   0  16   26.80    4.80
  16   0 -16   35.10   34.40
  16   0 -16   15.30   32.20
 -16   0  16   24.40    7.70
 -16   0  16   32.20   36.20
 -16   0  16   25.10   37.40
  16   0 -16   29.10    5.90
 -16   0  16   35.50   12.80
 -16   0  16   21.30    4.60
 -16   0  16  -34.50   39.90
 -16   0  16   -3.50   46.60
  16   0 -16   26.50    4.40
 -18   0  18  139.99   24.80
  18   0 -18  115.39   11.20
 -18   0  18  114.09   16.70
  18   0 -18  122.79   45.50
 -18   0  18  112.49    9.00
 -18   0  18   84.99   50.29
  18   0 -18  122.09   10.20
 -20   0  20  777.62  116.29
 -20   0  20 1010.30   74.89
 -20   0  20  879.61   57.89
 -20   0  20  812.42   48.60
  20   0 -20  868.71  105.19
  20   0 -20  832.52   49.90
  20   0 -20  832.42   51.79
 -22   0  22  857.51   50.99
  22   0 -22  908.01   54.99
  22   0 -22  977.90  138.69
 -22   0  22  865.01   69.99
 -22   0  22  843.42  144.79
 -22   0  22  917.41   61.39
  22   0 -22  921.71   52.79
  24   0 -24  913.01   54.19
 -24   0  24  999.20   64.39
 -24   0  24  764.82  228.28
  24   0 -24  962.50   57.29
 -24   0  24  893.21   52.89
  26   0 -26   16.30    5.20
 -26   0  26   19.50    9.10
 -26   0  26    3.00   14.10
  26   0 -26   32.00   10.60
 -26   0  26   14.10    3.00
 -26   0  26    5.50   18.30
  28   0 -28  130.39   12.80
 -28   0  28  152.48   26.30
  28   0 -28  128.39   10.30
  28   0 -28  111.39   16.30
 -28   0  28   99.79   16.40
  30   0 -30  115.29    8.70
 -30   0  30   91.79   13.20
  30   0 -30  104.49   10.90
  30   0 -30  132.09   14.90
  32   0 -32   19.70    2.60
  -1   1   1   40.30    5.10
   1   1  -1   46.60    6.10
   1   1  -1   38.70    5.20
  -1   1   1   41.40    4.10
  -1  -1   1   41.80    5.30
   1  -1  -1   42.50    5.10
   1  -1  -1   49.90    6.10
  -1  -1   1   50.19    5.40
  -1  -1   1   44.30    6.90
  -1  -1   1   41.30    5.00
  -1  -1   1   35.00    5.70
   1  -1  -1   41.00    4.20
   3   1  -3    2.90    4.20
   3   1  -3    4.40    5.40
  -3   1   3    5.40    7.00
   3   1  -3   16.60    6.30
  -3   1   3    8.00    4.60
  -3   1   3    2.10    3.40
  -3  -1   3    8.80    7.00
  -3  -1   3   15.20    5.70
   3  -1  -3   13.90    5.80
   3  -1  -3    5.40    4.50
   3  -1  -3   10.80    5.00
  -3  -1   3    7.40    5.00
   3  -1  -3   11.60    4.50
  -3  -1   3    3.70    5.40
   5   1  -5    6.70    6.70
  -5   1   5   17.40    7.60
  -5   1   5   16.80    7.10
  -5   1   5   17.20    7.60
   5   1  -5   35.70   11.30
   5   1  -5   13.90    8.50
  -5   1   5   22.60   11.30
  -5  -1   5   18.00   10.40
   5  -1  -5   16.80    8.40
   5  -1  -5   11.20    6.90
   5  -1  -5   16.60    6.60
  -5  -1   5   20.80    6.80
  -5  -1   5   14.70    7.50
  -5  -1   5   11.20    8.60
  -7   1   7 4778.02  251.07
   7   1  -7 4407.96  250.57
   7   1  -7 3780.72  241.28
  -7   1   7 3958.50  243.58
  -7   1   7 4261.37  240.98
   7   1  -7 4499.05  244.08
  -7   1   7 4472.45  243.48
  -7  -1   7 4374.36  241.98
  -7  -1   7 4779.82  252.87
   7  -1  -7 4015.40  241.48
   7  -1  -7 4627.44  243.38
  -7  -1   7 3841.12  245.48
   7  -1  -7 4323.47  242.98
  -7  -1   7 4365.86  244.08
  -9   1   9  159.48   29.50
   9   1  -9  183.78   24.00
  -9   1   9  157.38   24.90
   9   1  -9  185.98   27.00
   9   1  -9  135.69   20.90
  -9   1   9  181.78   24.40
  -9   1   9  196.78   23.60
   9  -1  -9  181.78   25.50
  -9  -1   9  147.99   22.10
   9  -1  -9  176.68   23.00
   9  -1  -9  134.09   20.50
  -9  -1   9  136.89   24.30
  -9  -1   9  148.19   27.80
  -9  -1   9  219.48   27.30
 -11   1  11   16.30   21.50
  11   1 -11   52.39   16.90
 -11   1  11   33.70   14.90
  11   1 -11   29.20   13.30
 -11   1  11   42.10   10.60
 -11   1  11   37.60   22.10
  11   1 -11   63.79   21.40
 -11   1  11   40.70   12.50
  11  -1 -11   33.90   13.50
  11  -1 -11   63.19   15.30
 -11  -1  11   40.40   14.40
 -11  -1  11   31.20   17.70
 -11  -1  11   50.49   20.10
  11  -1 -11   30.90   17.00
 -11  -1  11    7.40   20.40
 -13   1  13  438.76   62.89
 -13   1  13  420.76   48.20
 -13   1  13  450.35   35.50
 -13   1  13  406.76   51.89
  13   1 -13  520.05   52.09
 -13   1  13  492.55   68.69
  13   1 -13  421.06   26.60
  13   1 -13  508.95   54.59
 -13  -1  13  449.86   49.80
  13  -1 -13  447.16   26.80
 -13  -1  13  496.45   60.99
  13  -1 -13  579.04   50.79
  13  -1 -13  460.45   49.99
 -13  -1  13  461.15   27.00
 -13  -1  13  402.26   37.70
 -13  -1  13  427.46   49.40
 -13  -1  13  460.75   54.49
  13  -1 -13  497.45   50.69
  15   1 -15  187.58   41.30
  15   1 -15  163.48   12.20
  15   1 -15  274.77   48.10
 -15   1  15  182.28   45.00
  15   1 -15  166.28   13.40
  15   1 -15  163.18   35.10
 -15   1  15  205.48   22.00
 -15   1  15  156.98   48.50
 -15  -1  15  134.89   44.90
  15  -1 -15  186.38   12.40
 -15  -1  15  173.18   50.09
  15  -1 -15  124.59   36.30
 -15  -1  15  136.79   33.50
 -15  -1  15  172.58   12.50
  15  -1 -15  142.59   31.40
 -15  -1  15  159.88   21.50
 -15  -1  15  165.68   38.50
  15  -1 -15  218.98   42.20
  17   1 -17  487.75   71.09
 -17   1  17  456.05   28.40
 -17   1  17  538.15   36.30
  17   1 -17  430.26   70.19
  17   1 -17  521.75   31.40
 -17   1  17  547.05   42.90
  17   1 -17  451.05   29.20
 -17   1  17  489.25   76.39
  17   1 -17  411.26   70.29
 -17  -1  17  486.15   29.30
 -17  -1  17  405.56   65.89
 -17  -1  17  432.56   82.59
 -17  -1  17  533.65   88.79
 -17  -1  17  486.95   28.80
  17  -1 -17  548.85   68.89
  17  -1 -17  494.55   29.50
 -17  -1  17  439.46   84.89
 -17  -1  17  434.46   41.40
  19   1 -19  -13.20   60.39
 -19   1  19   44.60   11.60
  19   1 -19   37.80    7.00
 -19   1  19   38.70    5.10
  19   1 -19   32.10    5.40
 -19   1  19   31.90   14.60
 -19  -1  19  -16.60   70.09
 -19  -1  19   37.20   15.00
  19  -1 -19   37.10    5.40
 -19  -1  19    8.10   54.29
 -19  -1  19   42.70   11.40
  19  -1 -19   30.90    6.60
  19  -1 -19   34.90   42.30
 -19  -1  19   29.10    4.70
  21   1 -21  -63.59   95.59
 -21   1  21  -52.39   94.79
  21   1 -21   -2.40    2.90
 -21   1  21    4.50    6.40
 -21   1  21    4.70    2.20
 -21   1  21   14.90   12.00
  21   1 -21    5.30    4.20
 -21  -1  21    2.60    7.10
  21  -1 -21    1.70    3.90
  21  -1 -21    0.90    2.90
  21  -1 -21  -46.00   62.49
 -21  -1  21 -115.49   67.79
 -21  -1  21   30.90   15.60
 -21  -1  21    2.70    2.30
 -23   1  23   31.10    4.50
 -23   1  23   29.50   10.00
  23   1 -23   15.00    4.40
 -23   1  23   18.20   13.80
  23   1 -23   18.30    5.70
  23  -1 -23  -86.09  100.79
  23  -1 -23   25.50    5.40
 -23  -1  23   25.80    4.50
 -23  -1  23   11.80   16.40
 -23  -1  23   26.20   10.20
  23  -1 -23   31.60    7.20
 -23  -1  23   25.60  108.69
  25   1 -25   10.50    4.80
 -25   1  25    5.20    2.30
 -25   1  25   10.50    8.10
 -25   1  25    4.80   14.90
 -25  -1  25   18.50    9.00
 -25  -1  25   10.50    2.90
 -25  -1  25    7.20   17.70
  25  -1 -25   12.40    5.10
  27   1 -27   89.39   15.70
  27   1 -27   91.79    8.70
 -27   1  27   97.69   23.10
 -27   1  27  100.09   25.60
 -27   1  27   84.49   15.00
  27   1 -27   87.99   10.80
 -27  -1  27   86.09    7.20
 -27  -1  27   72.89   26.50
 -27  -1  27   75.19   15.00
  27  -1 -27   92.99   10.90
  27  -1 -27  107.89   22.20
  27  -1 -27   70.49    8.90
 -29   1  29   36.30   13.70
  29   1 -29   25.50    5.90
 -29   1  29   31.00    8.60
  29   1 -29   21.20    7.50
  29   1 -29   26.90    4.40
  29  -1 -29   32.50    6.50
 -29  -1  29   12.80   17.70
  29  -1 -29   23.10    4.20
 -29  -1  29   26.60    8.10
  31   1 -31   -8.80    3.70
  31   1 -31   -1.80    4.50
  31   1 -31    1.70    2.30
 -31   1  31   -3.60    3.80
 -31  -1  31    0.40    4.60
  31  -1 -31    1.40    2.00
   0   2   0 5330.87  288.07
   0   2   0 4937.81  286.47
   0  -2   0 5684.33  287.77
   0  -2   0 5299.47  286.87
   0  -2   0 5450.45  288.47
   0  -2   0 5077.29  288.27
  -2   2   2 1011.70   62.49
   2   2  -2  974.90   64.39
  -2   2   2 1133.09   64.69
   2   2  -2 1132.59   66.29
   2  -2  -2 1125.09   62.89
  -2  -2   2 1094.09   67.29
   2  -2  -2 1271.07   66.99
  -2  -2   2 1140.89   64.59
  -2  -2   2 1095.39   64.79
   2  -2  -2 1085.89   63.49
  -2  -2   2 1196.68   67.99
   2  -2  -2 1193.18   61.39
   2  -2  -2 1010.60   61.09
   4   2  -4  287.77   25.10
  -4   2   4  248.18   25.30
  -4   2   4  324.77   24.20
  -4   2   4  298.77   22.50
   4   2  -4  247.78   23.40
   4  -2  -4  324.57   22.50
  -4  -2   4  303.87   27.20
   4  -2  -4  332.47   22.80
  -4  -2   4  325.57   25.10
   4  -2  -4  292.87   23.20
  -4  -2   4  248.28   27.30
  -4  -2   4  304.67   23.90
   4  -2  -4  282.47   22.00
  -6   2   6    1.00    7.40
   6   2  -6   -4.20   11.60
   6   2  -6   -4.90    7.00
  -6   2   6    1.20   12.30
  -6   2   6    5.40    6.50
  -6  -2   6   -9.20    7.50
   6  -2  -6   10.30    8.50
   6  -2  -6    4.10    6.00
   6  -2  -6    1.20    6.50
  -6  -2   6    5.80    8.10
  -6  -2   6    9.50    7.80
  -6  -2   6   10.50   11.10
  -8   2   8 1805.32  115.09
  -8   2   8 1628.94  109.59
  -8   2   8 1750.82  108.19
  -8   2   8 1754.52  115.69
   8   2  -8 1894.31  112.89
   8   2  -8 1869.21  111.59
  -8   2   8 1650.53  100.39
  -8  -2   8 1905.41  112.49
   8  -2  -8 1709.73  107.69
  -8  -2   8 1780.92  108.49
  -8  -2   8 1624.84  114.09
  -8  -2   8 1925.51  121.09
   8  -2  -8 1825.52  108.69
   8  -2  -8 1841.42  108.99
 -10   2  10 1081.79   65.89
  10   2 -10 1063.79   79.39
 -10   2  10  992.40   76.89
 -10   2  10 1187.48   85.59
  10   2 -10 1146.99   79.69
 -10   2  10 1033.10   76.29
  10  -2 -10 1126.59   76.19
 -10  -2  10 1132.49   78.89
 -10  -2  10 1091.99   75.49
 -10  -2  10 1011.80   82.19
  10  -2 -10 1186.98   76.59
 -10  -2  10 1021.90   86.19
  10  -2 -10 1093.89   76.19
  12   2 -12  827.42   46.20
  12   2 -12  768.12   65.59
 -12   2  12  893.01   77.59
 -12   2  12  738.13   63.99
 -12   2  12  727.13   50.89
  12   2 -12  767.02   69.09
 -12   2  12  701.13   65.69
  12   2 -12  758.12   66.79
  12  -2 -12  770.22   62.59
  12  -2 -12  854.21   65.89
 -12  -2  12  731.13   63.69
 -12  -2  12  800.92   72.79
  12  -2 -12  787.32   62.79
  12  -2 -12  771.82   44.60
 -12  -2  12  823.12   45.20
 -12  -2  12  802.82   67.99
 -12  -2  12  808.42   78.99
 -14   2  14  -18.80   24.40
 -14   2  14    7.40   59.39
 -14   2  14   25.40   27.60
  14   2 -14   51.29   33.20
 -14   2  14   47.40   12.10
  14   2 -14   68.49   26.70
  14   2 -14   34.40   23.30
  14   2 -14   20.50    4.70
 -14  -2  14   30.90   26.80
  14  -2 -14   65.09   24.10
  14  -2 -14   38.80   23.70
  14  -2 -14   37.50   23.10
 -14  -2  14   26.90    4.80
 -14  -2  14   49.00   14.40
  14  -2 -14   25.50    4.40
 -14  -2  14  -14.30   22.10
 -14  -2  14   72.89   38.50
 -14  -2  14   21.40   28.20
  16   2 -16   78.39    7.90
 -16   2  16  152.88   54.99
  16   2 -16   62.29   75.29
  16   2 -16   65.19   48.20
 -16   2  16   87.69   17.20
 -16   2  16   84.69   13.50
  16   2 -16   59.09   41.00
  16   2 -16   76.79    9.10
 -16  -2  16   78.49    7.70
 -16  -2  16  111.39   46.10
 -16  -2  16  120.59   62.39
 -16  -2  16   79.59    7.40
 -16  -2  16  105.09   21.80
 -16  -2  16   61.29   31.20
  16  -2 -16   38.30   30.80
 -16  -2  16  168.08   48.10
  18   2 -18  512.95   33.20
 -18   2  18  540.75   43.90
 -18   2  18  489.05   29.80
 -18   2  18  578.24   38.10
  18  -2 -18  390.26   64.49
 -18  -2  18  514.85   30.60
 -18  -2  18  489.95   46.50
 -18  -2  18  524.35   39.30
 -18  -2  18  593.44   79.59
 -18  -2  18  429.76   87.39
  18  -2 -18  502.35   31.20
 -18  -2  18  503.25   31.40
 -20   2  20  265.27   24.50
  20   2 -20  262.87   20.50
 -20   2  20   86.39  118.69
 -20   2  20  283.07   32.60
  20   2 -20  251.57   18.10
 -20  -2  20  309.57   27.80
  20  -2 -20  365.06   67.89
 -20  -2  20  203.18   74.59
 -20  -2  20  263.47   17.70
 -20  -2  20  120.39   89.09
 -20  -2  20  312.17   39.70
  20  -2 -20  253.57   18.40
 -20  -2  20  253.67   18.00
 -22   2  22  226.18   28.90
 -22   2  22  202.28   21.70
  22   2 -22  215.58   17.40
 -22  -2  22  261.97   98.19
  22  -2 -22   97.39   71.49
  22  -2 -22  196.88   15.20
  22  -2 -22  213.48   17.60
 -22  -2  22  205.28   23.50
 -22  -2  22  165.88   13.60
 -22  -2  22  166.28   36.70
 -24   2  24  198.18   21.30
 -24   2  24  126.39   25.00
  24   2 -24  177.88   16.40
  24  -2 -24  319.07  125.69
 -24  -2  24  192.58   22.00
 -24  -2  24  162.48   12.60
  24  -2 -24  183.58   16.20
 -24  -2  24  264.67  131.19
 -24  -2  24  148.79   34.10
  24  -2 -24  175.88   14.10
 -26   2  26   31.30   16.00
  26   2 -26   25.10    4.80
  26   2 -26   18.50    8.50
 -26   2  26   19.70   12.00
  26   2 -26   20.70    6.00
 -26   2  26   14.30    8.60
 -26  -2  26   15.20    8.90
  26  -2 -26   20.30    4.70
  26  -2 -26   10.10    7.90
 -26  -2  26   32.90    4.60
 -28   2  28  220.18   24.70
 -28   2  28  191.08   19.70
 -28   2  28  260.17   29.60
  28   2 -28  215.48   14.40
  28   2 -28  158.68   21.50
  28   2 -28  201.18   16.70
  28  -2 -28  207.98   16.60
 -28  -2  28  183.18   20.50
 -30   2  30  139.49   13.90
  30   2 -30  108.29   11.00
  30   2 -30  134.29    8.80
 -30   2  30  107.29   19.40
  30   2 -30  110.99   13.50
  30  -2 -30  131.59   11.30
 -30  -2  30  102.19   14.20
  30  -2 -30  122.09    9.30
  32  -2 -32   58.79    4.70
  -1   3   1  103.09   12.90
  -1   3   1   93.69    9.00
   1   3  -1  104.89   13.10
   1   3  -1  105.09   11.70
  -1  -3   1  110.49   15.00
  -1  -3   1  102.69   12.10
   1  -3  -1  130.19   17.80
   1  -3  -1  116.99   10.90
  -1  -3   1   86.59   10.40
  -1  -3   1   92.69   16.20
   1  -3  -1  111.09   12.00
   1  -3  -1   98.69   11.70
  -3   3   3 4851.41  271.37
  -3   3   3 5233.08  269.07
   3   3  -3 4510.15  271.57
   3   3  -3 5250.88  274.17
   3  -3  -3 4578.64  267.67
  -3  -3   3 4859.51  272.57
  -3  -3   3 4648.73  270.97
  -3  -3   3 4837.52  276.07
   3  -3  -3 5327.07  269.97
  -3  -3   3 5164.28  272.07
   3  -3  -3 5021.70  269.07
   3  -3  -3 4948.00  268.27
  -3  -3   3 4776.92  276.17
   5   3  -5 1117.79   70.09
   5   3  -5  862.11   62.89
  -5   3   5  963.90   60.69
   5   3  -5 1009.10   65.39
  -5  -3   5 1020.00   70.39
   5  -3  -5  955.50   60.39
   5  -3  -5  995.60   60.29
  -5  -3   5 1004.10   64.09
  -5  -3   5 1020.00   62.99
   5  -3  -5 1017.80   60.79
  -5  -3   5  867.71   67.29
   7   3  -7 1707.33  114.19
   7   3  -7 1807.12  113.99
  -7   3   7 2053.39  118.19
  -7   3   7 1933.61  114.49
   7   3  -7 1868.41  116.39
  -7  -3   7 1856.81  121.09
  -7  -3   7 1910.41  112.79
  -7  -3   7 1707.93  122.19
   7  -3  -7 1960.00  111.39
   7  -3  -7 1866.61  111.19
   7  -3  -7 1636.44  110.09
  -7  -3   7 2073.29  116.79
  -9   3   9  282.87   29.20
  -9   3   9  352.96   44.50
  -9   3   9  243.68   30.30
   9   3  -9  319.27   39.70
   9   3  -9  242.78   29.80
  -9   3   9  244.88   20.40
   9   3  -9  222.98   30.00
  -9  -3   9  169.98   33.40
   9  -3  -9  259.07   27.80
  -9  -3   9  316.87   47.60
   9  -3  -9  225.18   29.90
  -9  -3   9  304.47   31.50
  -9  -3   9  266.27   31.50
   9  -3  -9  257.77   27.60
 -11   3  11   74.79   20.50
 -11   3  11   69.99   13.40
  11   3 -11   88.89   20.60
  11   3 -11   68.29   21.90
 -11   3  11   71.89   21.40
 -11   3  11   87.59   33.50
 -11  -3  11   46.70   24.90
 -11  -3  11   83.39   21.80
 -11  -3  11   56.89   21.10
  11  -3 -11   48.20   15.50
  11  -3 -11   68.99   18.00
  11  -3 -11   73.69   18.90
 -11  -3  11   69.79   20.00
  13   3 -13 1729.13  134.69
 -13   3  13 1778.02  131.59
 -13   3  13 1897.41  110.09
  13   3 -13 1951.90  133.99
 -13   3  13 1752.72  141.09
  13   3 -13 1841.12  132.79
  13   3 -13 1828.92  104.59
 -13  -3  13 1928.51  126.09
 -13  -3  13 1936.41  133.79
  13  -3 -13 1787.22  102.39
 -13  -3  13 1704.53  141.29
 -13  -3  13 1880.31  103.09
  13  -3 -13 1905.41  124.59
 -13  -3  13 1936.91  145.39
  13  -3 -13 2009.40  127.29
  13  -3 -13 1865.41  125.89
 -15   3  15 1579.34   86.99
 -15   3  15 1403.46   90.49
  15   3 -15 1508.55  126.29
  15  -3 -15 1462.05  109.39
 -15  -3  15 1561.54  149.49
  15  -3 -15 1470.35   81.59
 -15  -3  15 1545.55  112.69
 -15  -3  15 1320.47   80.79
 -15  -3  15 1449.15   82.09
 -15  -3  15 1598.44  126.29
 -15  -3  15 1396.16  130.99
  15  -3 -15 1466.05  111.59
 -17   3  17 1152.88   68.49
 -17   3  17 1129.29   73.99
  17   3 -17 1121.29   64.79
  17  -3 -17 1021.60   99.59
 -17  -3  17 1217.78   77.09
 -17  -3  17 1050.19   61.59
  17  -3 -17 1029.00   62.19
 -17  -3  17 1042.70  101.49
 -17  -3  17  944.71  120.09
 -17  -3  17 1078.59   62.69
  19   3 -19   67.79    9.90
 -19   3  19   90.09   15.00
 -19   3  19   65.59   16.80
  19  -3 -19   75.09    8.00
  19  -3 -19   17.60   41.20
 -19  -3  19   25.60   52.69
 -19  -3  19  123.59   60.09
 -19  -3  19   63.19    7.90
 -19  -3  19  127.49   24.10
 -19  -3  19   73.89    7.60
  21   3 -21   40.00    9.00
 -21   3  21   51.09   17.00
 -21   3  21   35.50    9.20
 -21  -3  21   35.70    7.00
 -21  -3  21  104.69  152.08
  21  -3 -21   43.40    6.70
 -21  -3  21 -107.19   96.89
 -21  -3  21   28.90   11.40
  21  -3 -21  -14.90   62.89
 -23   3  23  390.36   33.30
  23   3 -23  434.76   26.90
  23   3 -23  413.06   29.80
 -23   3  23  387.76   43.10
 -23  -3  23  450.45   26.50
  23  -3 -23  423.76   29.80
  23  -3 -23  459.35   27.90
 -23  -3  23  545.05  125.89
 -23  -3  23  372.66   35.50
  23  -3 -23  331.47   96.49
 -25   3  25  762.62   52.09
  25   3 -25  767.52   48.10
  25   3 -25  739.63   52.49
 -25   3  25  842.92   61.29
  25   3 -25  749.42   44.70
 -25  -3  25  784.62   44.40
  25  -3 -25  770.52   47.70
  25  -3 -25  803.52   46.00
 -25  -3  25  661.43   53.09
  27   3 -27  437.96   34.50
 -27   3  27  435.36   43.80
  27   3 -27  479.95   31.30
 -27   3  27  440.06   33.70
  27   3 -27  474.15   27.80
 -27  -3  27  474.65   27.40
  27  -3 -27  466.55   30.50
  27  -3 -27  467.55   28.70
 -27  -3  27  427.76   35.70
  29   3 -29   61.89    8.30
 -29   3  29   75.49   17.70
  29   3 -29   87.09    6.50
  29   3 -29   73.69   11.40
 -29   3  29   86.59   11.40
 -29   3  29   68.99   13.80
  29  -3 -29   65.29    8.20
  29  -3 -29   76.39   12.10
 -29  -3  29   92.89   14.10
  29  -3 -29   70.69    7.00
  31   3 -31   13.40    5.00
  31  -3 -31    3.60    3.80
  31  -3 -31    8.40    2.20
   0   4   0  287.97   22.50
   0   4   0  260.67   20.00
   0  -4   0  272.47   21.30
   0  -4   0  286.07   20.60
   0  -4   0  352.06   27.50
   0  -4   0  263.17   22.80
   2   4  -2   86.89   12.50
  -2   4   2   84.99    9.30
  -2   4   2   75.69    6.10
   2   4  -2   73.79   11.60
  -2   4   2   80.79   11.40
  -2  -4   2   91.29   15.40
   2  -4  -2   84.49   10.20
  -2  -4   2   90.09   15.80
   2  -4  -2   87.49   10.80
  -2  -4   2   80.59   11.40
  -2  -4   2   59.29   16.00
   2  -4  -2   85.69   10.80
   2  -4  -2   78.59    9.70
   2  -4  -2   74.79   13.10
  -2  -4   2   72.39   12.30
  -4   4   4 1064.99   64.09
  -4   4   4 1220.98   69.39
   4   4  -4  962.70   68.29
   4   4  -4 1196.28   71.29
  -4   4   4 1084.79   60.09
   4  -4  -4  922.21   63.99
   4  -4  -4 1144.29   65.29
  -4  -4   4  967.30   67.59
  -4  -4   4 1234.28   69.79
   4  -4  -4 1174.68   64.79
   4  -4  -4 1056.89   66.19
  -4  -4   4 1096.19   74.89
  -4  -4   4  905.31   72.99
   6   4  -6  310.47   32.90
  -6   4   6  361.86   29.90
  -6   4   6  390.46   24.10
   6   4  -6  421.06   36.40
  -6   4   6  389.76   33.30
  -6  -4   6  436.86   35.70
  -6  -4   6  370.36   40.40
  -6  -4   6  281.77   39.90
   6  -4  -6  419.26   30.40
   6  -4  -6  399.36   45.60
   6  -4  -6  413.66   29.50
  -6  -4   6  334.37   35.40
   6  -4  -6  346.07   30.80
  -8   4   8   19.20   38.40
   8   4  -8   11.10   12.10
  -8   4   8  -17.30   10.20
  -8  -4   8    8.50   16.60
   8  -4  -8   -2.00    8.40
   8  -4  -8   12.50   11.10
  -8  -4   8   -0.40   10.20
  -8  -4   8   -8.40   15.20
  -8  -4   8    6.50   11.40
   8  -4  -8    1.30    8.00
  10   4 -10   21.00   18.00
  10   4 -10   23.80   15.40
 -10   4  10   24.50   14.60
 -10   4  10    7.30   41.50
  10   4 -10   14.80    4.30
 -10   4  10   33.60   16.60
 -10   4  10   19.60    6.80
 -10  -4  10   19.50   17.20
 -10  -4  10   10.30   21.80
  10  -4 -10   31.70   12.50
  10  -4 -10   13.40   15.70
  10  -4 -10   30.10   13.30
 -10  -4  10   22.90   14.20
 -10  -4  10   23.60    4.40
 -10  -4  10   27.80   23.10
 -12   4  12  294.87   24.70
  12   4 -12  269.57   42.40
  12   4 -12  256.47   20.40
 -12   4  12  344.27   45.90
  12  -4 -12  310.27   41.00
  12  -4 -12  283.07   41.40
 -12  -4  12  323.07   19.40
 -12  -4  12  328.27   60.49
 -12  -4  12  386.66   45.50
 -12  -4  12  263.77   49.30
  12  -4 -12  230.58   33.90
 -12  -4  12  359.36   62.49
  12  -4 -12  287.07   18.80
 -14   4  14   62.49   13.10
  14   4 -14   33.90    7.00
  14   4 -14  -52.59   34.70
 -14   4  14   53.69    9.20
  14   4 -14   34.90    8.40
 -14   4  14    8.60   41.20
  14  -4 -14   -1.70   24.60
 -14  -4  14   51.49   26.00
 -14  -4  14   -1.20   28.10
 -14  -4  14   42.30    5.90
 -14  -4  14  -17.90   47.60
 -14  -4  14   44.60    5.30
  14  -4 -14   51.59   25.60
  16   4 -16    4.40    2.90
  16   4 -16    8.60    5.10
 -16   4  16   14.70    6.20
 -16   4  16    3.70    9.00
 -16  -4  16   11.60    3.70
  16  -4 -16   11.90    3.50
 -16  -4  16   14.60   36.40
 -16  -4  16   16.60    4.00
 -16  -4  16   -0.70    9.90
  16  -4 -16  -17.70   26.90
 -18   4  18  123.89   20.20
 -18   4  18  126.19   14.70
  18   4 -18  117.49   12.90
 -18  -4  18  103.39   58.89
 -18  -4  18  112.99   10.70
 -18  -4  18  125.59   10.00
  18  -4 -18  123.19   10.70
  18  -4 -18  101.79   40.30
 -18  -4  18  103.29   47.80
 -18  -4  18  103.29   16.50
 -20   4  20   14.50   12.00
  20   4 -20   12.60    3.40
 -20   4  20   18.60    7.20
  20  -4 -20    8.30    3.70
 -20  -4  20   19.20    9.80
  20  -4 -20  -17.50   46.90
 -20  -4  20   13.60    5.70
 -20  -4  20   21.50   66.29
 -20  -4  20   84.09   69.59
 -20  -4  20   13.90    3.80
  22   4 -22   -3.30    4.10
 -22   4  22    1.70    5.80
  22   4 -22   -4.20    6.20
 -22   4  22    0.40   11.10
  22   4 -22    5.10    2.70
 -22  -4  22    2.10    8.70
  22  -4 -22    2.70    3.20
 -22  -4  22    2.30    2.50
 -22  -4  22   37.60   83.29
  22  -4 -22   37.60   68.09
 -22  -4  22    2.90    3.00
  24   4 -24   18.00    3.90
  24   4 -24    8.80    5.30
 -24   4  24    6.60   11.80
  24   4 -24   14.20    7.20
 -24   4  24   12.40    8.10
  24  -4 -24   10.50    4.30
  24  -4 -24   10.80    3.80
 -24  -4  24 -145.39  138.19
 -24  -4  24   10.00    8.80
 -24  -4  24   13.30    3.40
 -26   4  26   -2.00    9.40
 -26   4  26    3.60   10.10
  26   4 -26   -8.80    4.00
  26   4 -26    3.40    6.80
 -26   4  26    4.80    6.10
  26   4 -26    1.70    2.20
  26  -4 -26    3.20    3.70
  26  -4 -26    4.50    3.20
 -26  -4  26    5.00    2.50
 -26  -4  26   -4.30    6.70
 -28   4  28   36.40   11.70
  28   4 -28   38.40    4.40
 -28   4  28   46.80   13.90
 -28   4  28   42.80    8.60
  28   4 -28   46.40    7.30
  28   4 -28   28.30    7.80
 -28  -4  28   38.20   10.30
  28  -4 -28   40.10    7.40
  28  -4 -28   39.70    6.60
  30   4 -30    0.00    4.60
  30  -4 -30   -2.70    3.00
  30  -4 -30    2.40    2.20
   1   5  -1  564.24   35.30
  -1   5   1  573.14   34.60
   1   5  -1  550.04   36.80
  -1   5   1  503.05   29.30
  -1   5   1  547.65   32.40
  -1  -5   1  445.26   39.30
  -1  -5   1  533.85   38.90
  -1  -5   1  458.35   36.20
   1  -5  -1  559.24   34.50
  -1  -5   1  565.64   35.50
   1  -5  -1  500.75   36.90
   1  -5  -1  440.56   34.50
  -3   5   3  590.64   36.60
  -3   5   3  586.34   38.50
  -3   5   3  591.74   33.70
  -3   5   3  605.34   39.50
   3   5  -3  668.73   45.00
   3  -5  -3  617.24   37.20
  -3  -5   3  667.93   43.40
  -3  -5   3  604.84   49.99
  -3  -5   3  569.14   51.99
  -3  -5   3  648.14   51.49
   3  -5  -3  609.54   37.60
   3  -5  -3  609.24   42.70
   3  -5  -3  528.55   39.20
   3  -5  -3  569.34   43.90
   5   5  -5 3060.49  175.68
  -5   5   5 3110.39  172.48
  -5  -5   5 3253.47  174.98
  -5  -5   5 2754.02  172.58
   5  -5  -5 2711.63  168.98
   5  -5  -5 3060.39  168.08
   5  -5  -5 3005.10  166.48
   5  -5  -5 2861.61  171.98
  -5  -5   5 2970.50  182.88
  -7   5   7  304.87   21.60
  -7   5   7  323.37   35.70
   7   5  -7  272.67   33.60
   7   5  -7  291.77   34.50
  -7   5   7  292.67   28.90
  -7  -5   7  334.27   42.90
   7  -5  -7  325.87   26.90
  -7  -5   7  380.06   36.00
  -7  -5   7  305.17   34.40
   7  -5  -7  309.67   29.40
   7  -5  -7  303.07   29.60
  -7  -5   7  374.96   45.30
  -9   5   9  504.25   50.09
  -9   5   9  555.54   34.60
  -9   5   9  543.25   47.60
   9   5  -9  498.35   33.40
   9   5  -9  625.84   53.99
   9   5  -9  539.55   58.49
   9  -5  -9  527.35   46.80
  -9  -5   9  616.54   62.09
  -9  -5   9  454.55   61.09
   9  -5  -9  605.34   43.80
   9  -5  -9  541.45   45.50
  -9  -5   9  521.35   47.70
 -11   5  11 1082.19   89.69
  11   5 -11 1035.00   64.79
 -11   5  11 1166.88   67.29
  11  -5 -11 1190.78   82.79
  11  -5 -11 1172.38   79.19
 -11  -5  11 1171.48   84.19
 -11  -5  11 1126.49  110.89
 -11  -5  11 1110.09   63.29
 -11  -5  11  976.40   99.89
 -13   5  13  656.63   42.80
 -13   5  13  602.24   39.80
  13   5 -13  678.13   44.20
  13  -5 -13  650.63   63.89
 -13  -5  13  564.64   36.00
 -13  -5  13  653.73   65.79
  13  -5 -13  626.84   37.00
  13  -5 -13  512.45   62.19
 -13  -5  13  723.53   86.59
 -13  -5  13  638.34   40.40
 -15   5  15 1291.07   79.99
 -15   5  15 1302.07   76.49
 -15  -5  15 1487.25  109.19
  15  -5 -15 1260.17   72.39
 -15  -5  15 1267.27  129.39
 -15  -5  15 1314.07   73.29
  15  -5 -15 1229.48  103.39
 -15  -5  15 1208.28   71.69
  17   5 -17  627.54   38.80
 -17   5  17  711.23   44.30
 -17   5  17  676.43   48.80
  17  -5 -17  754.42   82.69
 -17  -5  17  613.24   79.79
 -17  -5  17  624.04   38.80
 -17  -5  17  624.44   49.80
 -17  -5  17  701.23   40.70
  17  -5 -17  697.23   40.00
 -17  -5  17  540.05   96.79
  19   5 -19   90.49   13.30
 -19   5  19  109.49   14.30
  19   5 -19   88.39    8.70
 -19   5  19  105.89   18.80
 -19  -5  19   59.19   73.49
  19  -5 -19  126.89   46.80
 -19  -5  19   62.69   52.49
 -19  -5  19   87.39    8.60
  19  -5 -19   88.89    9.40
 -19  -5  19  118.19   19.70
 -19  -5  19  102.69   11.50
  21   5 -21   11.20    3.70
 -21   5  21   15.90   11.40
  21   5 -21    6.50    5.30
  21   5 -21    8.20    6.70
 -21   5  21   17.80    7.30
  21  -5 -21   87.69   61.49
 -21  -5  21   42.40   80.19
 -21  -5  21   19.10    4.30
 -21  -5  21   16.10    4.40
 -21  -5  21   11.30   10.10
  21  -5 -21   18.30    4.40
 -21  -5  21    6.10   85.29
  23   5 -23   62.99   11.30
  23   5 -23   66.49   13.60
  23   5 -23   72.59    7.00
 -23   5  23   90.39   17.30
 -23   5  23   67.89   12.00
 -23  -5  23   39.60  104.09
  23  -5 -23   72.39    8.60
  23  -5 -23  100.99   86.79
 -23  -5  23   80.59    7.50
 -23  -5  23   51.19   13.50
 -23  -5  23   69.19    8.30
 -25   5  25  638.14   43.40
 -25   5  25  621.84   54.39
  25   5 -25  650.23   42.10
 -25   5  25  745.43   55.89
  25   5 -25  650.13   45.90
 -25  -5  25  721.03   39.00
  25  -5 -25  694.73   40.20
  25  -5 -25  632.94   41.70
 -25  -5  25  621.64   48.00
 -27   5  27  294.67   21.10
 -27   5  27  284.47   29.10
  27   5 -27  261.57   20.00
  27   5 -27  224.98   22.50
  27  -5 -27  311.87   18.90
  27  -5 -27  268.87   20.00
 -29   5  29   19.10    8.50
 -29   5  29   31.20   12.00
  29   5 -29   41.40    7.80
  29  -5 -29   42.20    4.50
  29  -5 -29   30.50    5.10
  29  -5 -29   32.60    5.80
  31   5 -31    4.10    3.10
   0   6   0  536.85   33.20
   0   6   0  536.95   29.90
   0  -6   0  536.65   40.50
   0  -6   0  496.95   46.10
   0  -6   0  529.35   46.80
   0  -6   0  501.75   39.10
   0  -6   0  538.75   33.60
   2   6  -2 1422.36   76.89
   2   6  -2 1485.25   83.69
   2   6  -2 1339.57   81.69
  -2  -6   2 1304.87   92.29
   2  -6  -2 1308.97   86.59
   2  -6  -2 1322.47   88.69
  -2  -6   2 1330.67   92.89
  -2  -6   2 1515.55   82.99
  -2  -6   2 1323.27   86.09
  -2  -6   2 1425.76   87.59
   2  -6  -2 1163.58   81.59
   4   6  -4  459.15   36.20
   4   6  -4  383.66   35.60
   4  -6  -4  403.96   45.40
   4  -6  -4  374.46   37.90
  -4  -6   4  427.16   45.20
  -4  -6   4  445.36   38.40
  -4  -6   4  386.36   35.00
   4  -6  -4  339.97   32.10
  -4  -6   4  370.86   44.00
  -6   6   6  236.98   14.60
  -6   6   6  214.08   19.90
   6   6  -6  250.27   32.70
   6   6  -6  224.98   31.10
   6  -6  -6  230.98   20.40
  -6  -6   6  257.17   40.10
  -6  -6   6  290.37   33.00
   6  -6  -6  252.47   18.90
   6  -6  -6  185.88   25.40
   6  -6  -6  188.78   38.40
  -6  -6   6  134.89   36.60
  -6  -6   6  211.28   29.70
  -8   6   8  802.42   59.09
   8   6  -8  969.30   71.79
   8   6  -8  827.12   50.29
  -8   6   8  862.81   49.50
  -8  -6   8  878.41   49.10
   8  -6  -8  866.91   55.89
   8  -6  -8  814.12   59.59
  -8  -6   8  758.32   82.89
   8  -6  -8  880.61   64.19
  -8  -6   8  819.32   80.29
  -8  -6   8  915.71   67.59
 -10   6  10  304.37   21.70
  10   6 -10  299.47   21.30
  10   6 -10  297.07   23.90
 -10  -6  10  299.87   19.60
 -10  -6  10  293.67   40.30
  10  -6 -10  341.77   43.10
 -10  -6  10  260.77   51.09
 -10  -6  10  239.68   69.19
  12   6 -12  402.16   27.90
 -12   6  12  433.36   28.20
  12   6 -12  408.76   27.20
 -12   6  12  421.26   29.70
 -12   6  12  369.56   72.49
  12   6 -12  468.25   33.60
  12   6 -12  409.66   30.20
  12  -6 -12  350.26   49.10
 -12  -6  12  417.76   53.89
  12  -6 -12  400.66   25.80
 -12  -6  12  390.06   24.90
 -12  -6  12  359.76   66.49
 -12  -6  12  406.26   26.10
  14   6 -14   60.89   10.30
 -14   6  14   49.20   11.10
  14   6 -14   70.19    8.60
 -14   6  14   58.89   10.00
  14   6 -14   66.49   11.20
 -14  -6  14   65.29    6.70
  14  -6 -14   70.19    7.50
 -14  -6  14   56.79   44.80
  14  -6 -14   32.40   29.30
 -14  -6  14   73.09    8.00
  16   6 -16    0.00    4.90
 -16   6  16    8.30    7.70
 -16   6  16   -4.30    3.80
  16   6 -16    6.90    3.60
  16   6 -16   -0.30    5.40
  16  -6 -16    3.60   33.20
  16  -6 -16   -2.00    2.90
 -16  -6  16   -0.40    2.60
 -16  -6  16   12.80   53.09
 -16  -6  16    1.90    2.30
 -16  -6  16  -20.00   36.20
  18   6 -18  253.87   23.70
 -18   6  18  289.87   25.90
  18   6 -18  213.78   24.20
 -18   6  18  262.47   21.60
  18   6 -18  234.98   17.90
 -18  -6  18  190.38   62.49
  18  -6 -18  242.18   64.09
 -18  -6  18  240.78   18.60
 -18  -6  18  271.27   17.40
 -18  -6  18  374.56   99.29
  18  -6 -18  259.67   18.00
  20   6 -20  373.56   31.30
 -20   6  20  398.06   29.20
 -20   6  20  434.86   33.60
  20   6 -20  378.36   28.90
 -20  -6  20  364.36  106.19
 -20  -6  20  359.56   36.30
 -20  -6  20  398.96   26.50
  20  -6 -20  399.96   25.70
 -20  -6  20  403.26   24.90
 -20  -6  20  486.55   94.79
  20  -6 -20  321.27   74.09
 -22   6  22  243.38   35.10
  22   6 -22  242.68   20.50
 -22   6  22  220.88   19.90
 -22   6  22  249.97   23.10
  22   6 -22  221.78   22.80
 -22  -6  22  225.28   17.00
  22  -6 -22  222.68   16.80
  22  -6 -22   73.59   79.69
 -22  -6  22  240.68   16.20
 -22  -6  22  251.17  124.19
 -22  -6  22  205.78   26.70
 -24   6  24   31.80   14.90
 -24   6  24   25.10    6.60
  24   6 -24   24.90    8.60
  24   6 -24   33.20    7.10
  24  -6 -24   13.20    4.50
 -24  -6  24   17.00    4.30
  24  -6 -24   14.30    4.10
 -24  -6  24   14.00    3.30
  26   6 -26   -0.70    4.90
 -26   6  26    7.40   12.50
 -26   6  26    6.40    9.60
  26  -6 -26    0.50    3.50
  26  -6 -26   12.50    3.60
 -28   6  28    4.40   10.30
  28   6 -28   18.30    6.00
 -28   6  28   22.40    9.10
  28  -6 -28   22.70    3.90
  28  -6 -28   21.10    4.50
  28  -6 -28   23.10    3.90
  30   6 -30   85.99    8.20
   1  -7  -1  314.77   32.80
  -1  -7   1  336.67   34.30
  -1  -7   1  327.47   42.50
  -1  -7   1  355.96   61.79
   1  -7  -1  349.07   41.50
   1  -7  -1  442.56   45.60
   3   7  -3  896.81   61.69
  -3  -7   3  944.41   77.19
  -3  -7   3  820.52   66.39
  -3  -7   3 1039.30   67.39
  -3  -7   3  958.80   68.99
   3  -7  -3  855.91   63.39
   3  -7  -3 1117.29   73.59
   3  -7  -3  929.41   78.79
   5   7  -5  866.41   49.80
   5   7  -5  722.53   62.39
   5   7  -5  843.32   52.49
  -5  -7   5  840.82   48.10
  -5  -7   5  838.62   76.89
  -5  -7   5  944.71   66.99
   5  -7  -5  802.02   59.09
   5  -7  -5  868.81   68.39
   7   7  -7  941.51   79.19
   7   7  -7  811.92   53.59
   7   7  -7  929.21   53.69
   7   7  -7  909.11   53.49
  -7  -7   7  972.40   73.49
   7  -7  -7  921.71   67.49
  -7  -7   7  634.54  105.99
  -7  -7   7  886.91   87.59
   7  -7  -7  973.50   74.09
  -7  -7   7  972.60   52.29
   9   7  -9  307.87   22.80
   9   7  -9  329.47   22.70
  -9   7   9  323.37   21.60
   9   7  -9  352.56   23.70
   9   7  -9  336.97   24.30
   9  -7  -9  292.47   21.20
  -9  -7   9  339.37   21.50
  -9  -7   9  404.56   46.70
   9  -7  -9  367.36   53.89
  -9  -7   9  363.46   60.99
 -11   7  11   25.40    6.60
  11   7 -11   26.20    6.00
  11   7 -11   20.00    5.70
  11   7 -11   10.90    4.60
 -11   7  11   24.40    4.80
  11   7 -11   25.70    6.90
 -11  -7  11   27.20   22.60
  11  -7 -11  -28.60   21.90
 -11  -7  11   42.60   37.40
  11  -7 -11   27.70    5.20
 -11  -7  11   19.70    4.70
  13   7 -13   30.90    6.40
 -13   7  13   31.90    5.80
  13   7 -13   22.50    5.90
 -13   7  13   26.90    5.60
  13   7 -13   45.10    9.90
 -13   7  13   32.70    7.50
  13   7 -13   27.10    6.90
  13  -7 -13   22.60    4.90
 -13  -7  13   24.10    4.40
 -13  -7  13   39.40   43.50
 -13  -7  13   11.70   28.10
  13  -7 -13   15.70   28.70
 -13  -7  13   32.10    5.80
  15   7 -15  251.77   18.90
 -15   7  15  185.38   15.60
 -15   7  15  165.78   16.90
  15   7 -15  193.68   15.40
  15   7 -15  209.78   19.60
 -15  -7  15  280.47   75.99
 -15  -7  15  216.18   15.80
 -15  -7  15  250.07   54.29
  15  -7 -15  199.68   45.30
  15  -7 -15  198.98   14.90
 -15  -7  15  187.18   14.00
  17   7 -17  161.48   15.90
 -17   7  17  125.79   13.90
  17   7 -17  162.28   17.50
 -17   7  17  172.18   14.70
 -17   7  17  139.69   12.90
  17   7 -17  137.29   12.30
  17   7 -17  132.29   13.00
  17  -7 -17  141.49   12.10
  17  -7 -17  147.59   51.39
 -17  -7  17  134.99   11.20
 -17  -7  17  115.59   53.19
 -17  -7  17  227.38   86.49
 -17  -7  17  168.28   13.40
  19   7 -19   53.89   10.90
  19   7 -19   55.99    7.50
 -19   7  19   51.99   18.90
  19   7 -19   54.79    9.10
 -19   7  19   66.19    9.50
 -19  -7  19   62.99    7.00
  19  -7 -19   43.10    6.70
 -19  -7  19  -21.50   85.39
  19  -7 -19   56.99   52.29
 -19  -7  19  150.58   70.69
 -19  -7  19   57.59    8.00
 -21   7  21   27.30   17.90
 -21   7  21   31.10    6.50
  21   7 -21   24.80    8.50
  21   7 -21   33.20    8.80
 -21   7  21   37.70   16.50
 -21  -7  21   28.20    4.90
 -21  -7  21   27.70    5.70
 -21  -7  21  324.17  159.58
  21  -7 -21   27.60    5.10
 -23   7  23    0.00   11.00
  23   7 -23    1.60    5.20
 -23   7  23   -4.10   12.50
  23   7 -23    3.30    4.40
 -23  -7  23    6.00    3.50
 -23  -7  23    3.50    2.50
  23  -7 -23   -1.40    2.60
  25   7 -25   63.29   11.10
 -25   7  25   54.99   15.60
 -25   7  25   67.49   18.20
  25   7 -25   47.80    8.10
 -25  -7  25   59.39    6.90
  25  -7 -25   71.89    8.60
  25  -7 -25   66.39    7.30
  27   7 -27    4.20    4.20
 -27   7  27    2.80    8.00
  27  -7 -27    8.60    2.70
  27  -7 -27    4.30    2.10
  27  -7 -27   -0.50    3.00
  29   7 -29   -2.40    3.10
   0   8   0 1749.03  103.89
   0  -8   0 1983.60  118.49
   0  -8   0 1862.01  123.79
  -2   8   2 1638.14  101.99
   2   8  -2 2009.70  106.19
   2  -8  -2 1887.61  114.59
   2  -8  -2 1732.93  121.09
  -2  -8   2 1744.23  125.99
  -2  -8   2 1909.71  117.89
   4   8  -4  524.95   32.80
  -4   8   4  458.25   32.10
   4   8  -4  505.45   33.10
  -4   8   4  521.55   32.80
  -4  -8   4  622.54   68.19
  -4  -8   4  531.65   31.00
   4  -8  -4  526.45   60.89
   4  -8  -4  554.84   46.70
   6   8  -6   78.49   10.10
  -6   8   6   68.19   23.30
   6   8  -6   76.99    9.70
  -6   8   6   81.59   10.10
   6   8  -6   76.19    9.00
  -6   8   6   84.29    9.20
   6   8  -6   88.29   10.00
  -6  -8   6  112.79   28.00
  -6  -8   6   81.99   38.50
   6  -8  -6   60.49   22.40
   6  -8  -6   70.89   34.10
  -8   8   8 1679.53   97.69
   8   8  -8 1758.62   99.79
   8   8  -8 1657.43   99.69
  -8   8   8 1708.43  114.39
   8   8  -8 1708.23   99.39
   8   8  -8 1730.83   99.09
   8   8  -8 1830.22  107.09
  -8  -8   8 1826.42   98.19
   8  -8  -8 1691.13  126.49
  -8  -8   8 1737.13  141.59
   8  -8  -8 1903.51  117.89
  -8  -8   8 1992.20  124.69
  10   8 -10 1285.97   75.29
  10   8 -10 1347.27   80.09
 -10   8  10 1211.28   90.29
 -10   8  10 1260.87   71.49
  10   8 -10 1245.38   73.69
  10   8 -10 1280.37   73.19
 -10   8  10 1275.57   92.39
 -10  -8  10 1301.57  128.49
 -10  -8  10 1152.58   70.89
  10  -8 -10 1384.06   98.19
  10  -8 -10 1215.68  105.99
 -10  -8  10 1389.86   72.79
  10  -8 -10 1200.28   71.69
 -10  -8  10 1312.87  102.59
 -12   8  12 1615.04  108.39
  12   8 -12 1523.45   92.09
  12   8 -12 1577.84   95.69
 -12   8  12 1632.04  111.79
  12   8 -12 1571.84   91.19
  12  -8 -12 1735.03  121.59
 -12  -8  12 1696.33   91.09
  12  -8 -12 1610.54   89.99
  12  -8 -12 1304.27  125.29
 -12  -8  12 1580.94  149.99
 -12  -8  12 1611.74   89.39
 -12  -8  12 1831.72  128.69
 -14   8  14  322.57   43.70
 -14   8  14  276.67   35.00
  14   8 -14  288.27   21.90
  14   8 -14  341.67   25.40
  14   8 -14  316.07   23.60
  14   8 -14  307.37   21.30
  14  -8 -14  307.57   65.19
  14  -8 -14  305.87   20.70
 -14  -8  14  326.77   21.70
 -14  -8  14  274.67   19.60
 -14  -8  14  518.25  106.09
  16   8 -16   -2.40    3.50
  16   8 -16    9.50    4.30
 -16   8  16    4.30   12.10
  16   8 -16    2.50    6.50
  16   8 -16   -2.40    3.50
 -16   8  16  -10.60   16.40
 -16  -8  16   11.90   48.40
  16  -8 -16   28.00   62.79
 -16  -8  16   -0.30    2.50
 -16  -8  16    5.80   69.99
 -16  -8  16    0.20    1.80
  16  -8 -16   30.30   45.20
  16  -8 -16   -0.90    2.90
  18   8 -18  150.18   16.00
 -18   8  18  161.38   37.60
  18   8 -18  190.58   14.30
 -18  -8  18  186.48  121.19
  18  -8 -18  222.68   65.49
 -18  -8  18  183.38   14.90
  18  -8 -18  200.28  107.09
 -18  -8  18  249.88  102.29
  18  -8 -18  169.38   13.60
  20   8 -20  339.97   24.80
 -20   8  20  328.47   39.50
 -20   8  20  345.67   38.80
  20   8 -20  335.67   26.70
  20   8 -20  334.67   22.20
  20  -8 -20  336.47   23.10
 -20  -8  20  350.96   23.10
 -20  -8  20  303.27   21.00
  22   8 -22  393.16   28.20
 -22   8  22  391.66   39.50
  22   8 -22  368.46   26.70
 -22   8  22  306.47   36.70
 -22  -8  22  398.46   23.70
  22  -8 -22  392.66   24.30
 -22  -8  22  394.16   25.00
  24   8 -24   78.59   10.50
 -24   8  24   41.40   15.60
 -24  -8  24   91.39    8.10
  24  -8 -24   81.59    9.00
  24  -8 -24   70.99    7.20
  26   8 -26    7.00    4.00
 -26   8  26   -0.80    7.40
  26  -8 -26    4.20    3.30
  26  -8 -26    0.20    2.20
 -28   8  28   24.00    6.20
   1   9  -1    6.10    3.80
  -1   9   1    8.90    4.10
  -1   9   1    1.30    3.50
   1   9  -1    9.80    4.30
   1  -9  -1    9.40   21.80
   1  -9  -1   23.40   36.70
  -1  -9   1   -3.80   21.80
  -1  -9   1    5.90   36.80
  -3   9   3   39.70    6.80
   3   9  -3   30.70    6.50
  -3   9   3   28.40    5.70
   3   9  -3   33.70    7.10
  -3   9   3   24.10   17.40
  -3  -9   3   44.10   23.00
  -3  -9   3   -8.10   39.00
   3  -9  -3   38.60   24.10
   3  -9  -3    3.70   37.10
  -5   9   5  363.76   40.30
  -5   9   5  450.85   28.70
   5   9  -5  384.06   29.90
  -5   9   5  410.86   26.60
   5  -9  -5  356.06   52.59
  -5  -9   5  350.76   24.50
  -5  -9   5  266.67   61.29
   5  -9  -5  449.36   48.60
  -5  -9   5  464.35   51.59
   7   9  -7    4.70    4.20
   7   9  -7   -5.50    4.50
   7   9  -7    6.40    8.00
  -7   9   7   -5.10    4.60
  -7   9   7   -0.10    3.10
   7  -9  -7   46.30   47.80
   7  -9  -7   -6.70   27.10
  -7  -9   7   15.30   24.50
  -7  -9   7    0.50    2.80
  -7  -9   7  -21.70   43.90
   9   9  -9   49.99    8.90
  -9   9   9   49.40   18.70
   9   9  -9   57.29    7.90
   9   9  -9   61.69    8.70
   9   9  -9   62.79    8.90
   9   9  -9   84.89   15.70
  -9  -9   9  115.99   37.60
   9  -9  -9   71.79    8.00
  -9  -9   9   48.90    7.30
   9  -9  -9  158.28   55.79
  -9  -9   9   77.39    7.80
   9  -9  -9    7.50   30.10
  -9  -9   9   77.49   54.29
  11   9 -11   69.09   12.60
  11   9 -11   60.89    9.60
  11   9 -11   50.59    8.50
  11   9 -11   48.10    7.60
 -11   9  11   60.49   17.20
 -11   9  11   60.79    7.40
  11  -9 -11  112.09   42.00
  11  -9 -11   53.69    7.00
 -11  -9  11   56.89    6.40
 -11  -9  11   43.70    8.60
  11  -9 -11  139.89   68.59
 -11  -9  11   27.60   56.79
  13   9 -13   14.50    5.30
  13   9 -13   26.30    8.90
  13   9 -13   17.50    5.90
 -13   9  13   18.60    4.70
 -13   9  13    7.90   11.90
  13   9 -13   20.70    6.70
 -13   9  13    2.10   16.40
  13  -9 -13  -32.00   39.70
 -13  -9  13   16.60    3.90
 -13  -9  13   10.30   71.69
 -13  -9  13   17.20    4.40
  13  -9 -13   29.10    4.70
  15   9 -15   74.19   12.10
  15   9 -15   70.99    8.80
  15   9 -15   94.29   10.10
 -15   9  15   87.49   22.10
 -15  -9  15  147.99   57.49
  15  -9 -15   73.59    8.40
 -15  -9  15   55.49    8.50
 -15  -9  15    1.70   84.19
  15  -9 -15   97.69   51.99
  17   9 -17  113.49   14.00
 -17   9  17   89.09   22.30
  17   9 -17  107.09   10.50
  17   9 -17  114.89    9.80
  17   9 -17   69.29   12.10
 -17  -9  17   87.79   10.00
  17  -9 -17  206.88   66.29
 -17  -9  17  124.79    9.40
 -17  -9  17   76.79   78.09
  17  -9 -17   91.29    9.40
 -17  -9  17   -6.50  111.49
  19   9 -19  108.69    9.70
 -19   9  19   92.99   20.50
  19   9 -19   92.29   12.60
 -19  -9  19   98.39   10.00
  19  -9 -19   97.19    9.00
  21   9 -21   15.00    6.40
 -21   9  21   13.30   11.00
  21  -9 -21    8.50    2.90
 -21  -9  21   13.10    3.90
  23   9 -23   60.29    8.10
 -23   9  23   42.70   13.90
  23  -9 -23   46.50    5.30
 -23  -9  23   57.29    6.70
  23  -9 -23   42.90    6.30
 -25   9  25    6.00    7.60
  25  -9 -25    6.00    3.20
  25  -9 -25   10.30    4.10
   0  10   0  740.03   47.40
   0  10   0  780.92   46.80
   0 -10   0  880.01   72.39
  -2  10   2  237.38   17.60
   2  10  -2  223.78   18.40
  -2  10   2  219.98   17.80
   2  10  -2  237.48   18.00
  -2 -10   2  215.98   36.80
   2 -10  -2  272.37   40.50
  -2 -10   2  269.57   63.19
  -2 -10   2  222.78   16.30
   4  10  -4   36.30    7.40
  -4  10   4   57.19   19.50
   4  10  -4   34.60    6.90
  -4  10   4   36.50    6.50
  -4 -10   4   32.90    5.30
  -4 -10   4   86.09   61.29
   4 -10  -4   43.30   34.00
  -4 -10   4    3.40   27.70
  -6  10   6  282.07   19.80
   6  10  -6  295.27   21.10
   6  10  -6  314.37   22.20
  -6  10   6  251.67   34.00
  -6  10   6  264.07   19.70
  -6 -10   6  281.77   19.50
   6 -10  -6  308.07   49.70
  -6 -10   6  360.36   74.19
  -6 -10   6  217.58   71.99
   8  10  -8  520.75   33.00
  -8  10   8  413.26   46.00
  -8  10   8  523.45   31.60
   8  10  -8  513.65   33.70
  -8 -10   8  592.04   68.59
   8 -10  -8  439.76   59.49
  -8 -10   8  525.65   32.10
  -8 -10   8  544.15  112.09
  10  10 -10  123.89   13.40
 -10  10  10  139.79   11.20
  10  10 -10  143.39   12.60
 -10  10  10  107.39   24.10
 -10 -10  10  125.39   11.70
  10 -10 -10  130.59   11.50
 -10 -10  10   20.40   77.39
 -10 -10  10  177.78   44.00
  10 -10 -10  111.79   44.60
  12  10 -12    5.60    4.70
 -12  10  12    7.70   12.60
  12  10 -12   11.90    5.60
  12  10 -12   13.40    4.60
 -12 -10  12   64.39   91.09
  12 -10 -12   21.90   45.40
 -12 -10  12    4.30    3.70
  14  10 -14   22.50    5.70
 -14  10  14    7.80   12.30
  14  10 -14   11.70    4.60
  14  10 -14   17.60    5.30
 -14 -10  14  188.78  118.39
  14 -10 -14   17.10    4.10
  14 -10 -14   68.39   59.19
 -14 -10  14  -96.89   56.69
 -14 -10  14    7.80    3.90
  16  10 -16   46.20    7.10
 -16  10  16   55.59   18.70
  16  10 -16   23.80    6.70
  16 -10 -16   35.60    5.30
 -16 -10  16   31.00    8.50
 -18  10  18  196.98   27.80
 -18 -10  18  222.68   16.30
  18 -10 -18  222.58   15.00
  20  10 -20  516.35   29.90
 -20  10  20  435.06   41.30
  20  10 -20  484.55   30.00
  20 -10 -20  523.25   30.00
 -20 -10  20  540.65   32.70
 -22  10  22  114.89   19.60
  22 -10 -22  116.89   10.30
 -22 -10  22  139.89   10.30
  22 -10 -22  132.59    9.50
 -24  10  24    3.60    6.00
   1  11  -1    7.30    4.80
  -1  11   1   12.20    4.80
   1  11  -1   13.20    4.80
  -1  11   1    9.90    4.80
   1 -11  -1    9.30   33.60
   1 -11  -1    2.20    4.40
  -1 -11   1   -8.80   32.70
  -1 -11   1   14.50    4.60
   3  11  -3  172.58   15.40
   3  11  -3  165.78   14.80
  -3  11   3  161.68   14.10
  -3  11   3  179.78   14.70
  -3 -11   3  153.78   13.00
   3 -11  -3  203.08   40.30
  -3 -11   3  150.18   39.70
  -5  11   5  468.05   30.50
  -5  11   5  477.05   30.30
   5  11  -5  470.05   31.10
   5  11  -5  488.55   32.20
   5 -11  -5  602.44   64.79
  -5 -11   5  458.25   30.00
  -5 -11   5  548.45   62.59
   7  11  -7  522.75   33.10
   7  11  -7  515.25   32.00
  -7  11   7  478.45   30.60
  -7 -11   7  500.85   31.00
  -7 -11   7  494.55   65.89
   7 -11  -7  413.66   66.39
   7 -11  -7  452.05   30.60
  -9  11   9   44.90    6.20
   9  11  -9   35.70   11.10
  -9  11   9   30.40   16.40
   9  11  -9   41.60    7.80
  -9 -11   9   47.90    7.10
   9 -11  -9   46.80   58.89
   9 -11  -9   36.80    6.60
 -11  11  11   60.79    7.40
 -11  11  11   53.19   16.50
  11  11 -11   54.89    8.40
  11  11 -11   58.09    7.90
 -11 -11  11   45.30   65.19
  11 -11 -11   48.90    7.40
 -11 -11  11   43.30    6.90
  13  11 -13  105.09   10.30
 -13  11  13  112.39   10.20
  13  11 -13  127.09   11.80
 -13  11  13  112.49   23.10
 -13 -11  13  121.59   11.10
  13 -11 -13  127.19   10.60
  15  11 -15  314.47   21.30
  15  11 -15  312.67   20.70
 -15  11  15  285.77   33.80
 -15 -11  15  284.27   20.30
  15 -11 -15  285.77   19.20
  17  11 -17  273.47   18.20
  17  11 -17  268.17   17.80
 -17  11  17  217.98   27.90
 -17 -11  17  290.47   18.90
 -19  11  19   71.49   17.10
  19  11 -19   86.49    7.00
  19 -11 -19   78.09    7.10
 -19 -11  19   78.99    8.10
 -21 -11  21    5.70    3.40
  21 -11 -21   11.00    2.60
 -23  11  23   84.79   11.40
   0  12   0   13.60    4.70
   0  12   0   11.50    4.80
   0 -12   0   17.90   46.30
   0 -12   0   13.10    6.10
   2  12  -2   10.90    4.90
   2  12  -2   18.40    5.70
  -2  12   2    8.80    4.30
  -2  12   2   18.50    4.80
  -2 -12   2   62.69   46.70
  -2 -12   2   22.30    4.90
  -4  12   4   15.50    5.00
   4  12  -4   14.40    4.90
   4  12  -4   18.70    5.10
  -4  12   4   16.40    4.30
  -4 -12   4   16.10    7.10
  -6  12   6   61.29    7.60
   6  12  -6   47.40    7.50
  -6  12   6   47.90    6.90
   6  12  -6   59.49    8.40
  -6 -12   6   45.80    7.10
  -8  12   8   36.40    5.60
  -8  12   8   11.60   11.00
   8  12  -8   37.40    7.20
   8  12  -8   31.90    5.80
   8 -12  -8   27.40    5.70
  -8 -12   8   35.60    6.30
 -10  12  10    8.00    3.50
  10  12 -10    6.00    4.20
  10  12 -10    9.50    4.10
 -10  12  10    4.20   12.00
 -10 -12  10   12.20    3.60
 -12  12  12   -2.50    3.40
  12  12 -12    2.40    2.90
  12  12 -12    2.50    3.50
 -12  12  12   -1.20   10.20
 -12 -12  12   -0.40    2.60
 -14  12  14    6.60   10.60
  14  12 -14    9.50    3.90
  14  12 -14    8.00    3.00
  14 -12 -14   13.90    3.70
 -14 -12  14    7.90    3.40
  16  12 -16   12.50    3.40
  16  12 -16    9.80    2.80
 -16  12  16   22.30   11.30
 -16 -12  16    3.00    2.50
  16 -12 -16    3.10    2.80
 -18  12  18   10.20    8.70
  18  12 -18   13.10    2.70
 -18 -12  18   11.10    3.10
 -20  12  20   29.10    9.80
   1  13  -1   -2.90    3.00
   1  13  -1    1.10    3.60
  -1  13   1    5.80    3.30
  -1  13   1    3.30    3.40
   1 -13  -1   -9.10    4.50
  -1 -13   1    3.20    4.40
  -3  13   3  235.88   16.90
   3  13  -3  243.58   18.00
   3  13  -3  236.28   17.00
  -3  13   3  247.28   16.90
  -3 -13   3  224.28   17.00
   5  13  -5  739.93   43.60
   5  13  -5  685.93   42.20
  -5  13   5  712.23   41.90
  -5  13   5  754.52   42.10
  -5 -13   5  695.03   42.50
  -7  13   7  393.16   22.50
   7  13  -7  373.46   23.80
   7  13  -7  320.97   22.10
  -7 -13   7  313.87   22.50
  -9  13   9   60.79    6.50
   9  13  -9   43.70    7.00
   9  13  -9   54.69    7.50
  -9 -13   9   42.50    6.30
  11  13 -11   14.30    3.40
  11  13 -11   12.80    4.30
 -11 -13  11   12.30    3.50
  13  13 -13   89.69    8.40
  13  13 -13   80.19    7.20
 -13 -13  13   92.49    8.20
  15  13 -15  296.97   18.30
 -15 -13  15  285.97   18.40
   0  14   0   88.49    8.30
   0  14   0   80.59    8.00
  -2  14   2   85.09    7.90
   2  14  -2   83.99    8.60
   2  14  -2   83.09    8.10
  -2  14   2   95.49    8.10
  -2 -14   2   63.39    7.50
  -4  14   4    3.50    2.90
  -4  14   4    3.60    3.50
   4  14  -4    4.10    2.80
   4  14  -4    0.30    2.80
  -6  14   6    3.70    2.70
   6  14  -6    8.90    3.10
   6  14  -6    6.10    3.20
   8  14  -8   18.40    3.50
  -8  14   8    9.60    6.00
   8  14  -8   24.10    4.50
  -8 -14   8   11.10    5.10
  10  14 -10  119.89    9.00
 -10 -14  10   90.39    8.90
  12  14 -12   79.69    5.90
  12  14 -12   74.09    6.70
  14  14 -14    0.00    2.50
   1  15  -1    2.60    2.60
  -1  15   1   -0.30    2.50
   3  15  -3  104.49    8.30
   3  15  -3  106.89    8.20
  -3  15   3  109.29    8.20
   5  15  -5  280.67   17.30
   5  15  -5  272.67   16.50
  -5  15   5  269.87   16.60
   7  15  -7  251.17   16.30
   7  15  -7  277.97   15.70
   9  15  -9   52.89    5.20
  32   0 -31   -1.80    3.50
 -30   0  29   -6.90    4.60
  30   0 -29    4.00    3.70
  30   0 -29   -0.30    2.20
  30   0 -29    6.50    6.80
 -28   0  27    1.60    5.90
  28   0 -27   10.90    7.80
  28   0 -27    0.30    3.40
 -28   0  27    9.00   21.70
  28   0 -27    4.80    3.00
 -26   0  25    7.90   12.10
  26   0 -25   -4.00    7.50
  26   0 -25    2.50    3.50
 -26   0  25    0.90    1.90
 -26   0  25   -4.30    7.00
  26   0 -25    1.40    3.90
 -26   0  25   -4.30   13.30
 -24   0  23   -1.00   13.70
  24   0 -23  138.89  136.99
 -24   0  23   -6.00    6.50
 -24   0  23 -124.79  144.09
  24   0 -23    0.00    3.30
  24   0 -23   -1.90    2.70
 -24   0  23   -0.60    2.00
 -22   0  21   16.00   14.00
  22   0 -21  153.38   78.59
 -22   0  21   10.20    7.80
 -22   0  21  -13.60   89.89
  22   0 -21    1.70    3.50
  20   0 -19   -0.30    3.80
  20   0 -19   19.10   51.39
 -20   0  19    1.20    1.70
  20   0 -19    3.90    2.90
 -20   0  19    4.90    7.60
 -20   0  19   12.20   10.10
 -20   0  19   15.10   57.99
 -18   0  17  -10.00    5.20
  18   0 -17  -33.70   34.80
 -18   0  17   38.80   41.90
 -18   0  17   -7.80    7.60
 -18   0  17  -93.69   67.69
 -18   0  17   -0.60    1.70
  18   0 -17   -0.20    2.80
  18   0 -17   -1.50    2.10
  16   0 -15   -0.60    2.70
  16   0 -15   -1.40    1.90
  16   0 -15    1.30   26.30
 -16   0  15   -9.50   30.60
  16   0 -15    8.30   25.60
 -16   0  15   14.20   38.20
 -16   0  15   -7.60    7.30
  16   0 -15   38.50   28.30
 -16   0  15   -3.40    5.40
 -16   0  15  -21.30   31.70
 -16   0  15  -61.19   30.70
  14   0 -13    1.90   19.30
  14   0 -13    1.00    2.00
 -14   0  13   -4.10    7.90
  14   0 -13  -19.80   15.90
 -14   0  13  -20.30   23.60
 -14   0  13   10.30   21.90
 -14   0  13  -13.60   14.50
 -14   0  13   39.90   27.20
  12   0 -11   -8.80   14.30
 -12   0  11   -3.10   14.00
  12   0 -11   -1.50   10.50
 -12   0  11   10.70    8.40
 -12   0  11    3.70   19.20
 -12   0  11    6.70   12.30
  12   0 -11  -13.00   12.90
 -12   0  11   -9.80   19.10
  10   0  -9    0.70    8.50
  10   0  -9   -3.10    8.50
 -10   0   9   -0.20   10.80
 -10   0   9    2.60    9.00
 -10   0   9    2.10   14.10
  10   0  -9  -16.80   11.40
 -10   0   9    0.30   14.30
   8   0  -7    2.40    8.90
  -8   0   7    8.00    8.50
  -8   0   7    0.20   11.90
   8   0  -7   -3.40   10.10
  -8   0   7   -1.80   10.30
   8   0  -7   -3.70    5.30
  -8   0   7    2.90    9.10
  -6   0   5   -1.10    6.10
  -6   0   5  -12.40    8.80
  -6   0   5    3.00    6.40
   6   0  -5    3.90    7.00
  -6   0   5    0.10    7.80
   6   0  -5   -4.00    7.10
   6   0  -5    1.20    5.80
   4   0  -3    4.40    5.10
   4   0  -3    0.00    3.50
  -4   0   3    3.10    4.60
  -4   0   3    0.90    3.80
   4   0  -3   -1.40    5.20
  -4   0   3    1.40    6.20
  -4   0   3   -0.90    5.20
  -2   0   1    2.30    3.20
   2   0  -1    1.40    2.00
   2   0  -1    0.20    2.00
   2   0  -1   -0.60    2.40
  -2   0   1    0.80    2.20
   2   0  -1    2.00    2.60
  -2   0   1   -1.00    1.70
   2   0  -1   -0.10    2.50
  -2   0   1    1.20    2.60
   0   0  -1    0.00    0.90
   0   0   1    1.30    2.50
   0   0  -1   -1.40    1.80
   0   0   1   -0.40    1.50
   0   0  -1    0.10    1.60
   0   0   1   -3.40    2.10
   0   0   1   -0.50    1.20
   0   0   1   -0.10    1.10
  -2   0   3    2.70    3.60
   2   0  -3  -11.40    4.40
   2   0  -3    1.90    3.40
   2   0  -3    1.70    3.90
  -2   0   3   -0.10    3.40
  -2   0   3    0.20    4.90
  -2   0   3    1.30    3.90
   4   0  -5   -2.80    7.10
  -4   0   5    0.90    5.80
  -4   0   5   -0.50    6.20
   4   0  -5   -1.00    4.90
  -4   0   5   -2.40    5.70
   4   0  -5   -2.80    6.00
  -6   0   7   -1.10   14.90
   6   0  -7   -2.90    6.60
  -6   0   7    9.80   12.60
   6   0  -7   -1.90    8.50
   6   0  -7    2.00    7.10
  -6   0   7    0.10    7.90
  -6   0   7    4.30    6.60
  -8   0   9  -20.90   11.30
  -8   0   9   -7.80    7.30
   8   0  -9    7.30    9.80
   8   0  -9    6.80   12.20
  -8   0   9   -4.50    7.90
  -8   0   9    4.90   15.60
   8   0  -9    3.40    8.20
 -10   0  11    2.20   18.80
 -10   0  11   -3.70   16.30
  10   0 -11   -1.70   10.20
  10   0 -11    9.20   14.50
  10   0 -11    7.40   10.50
 -10   0  11   -2.80   12.70
 -10   0  11   14.60   13.40
 -12   0  13  -12.10   14.40
  12   0 -13   -1.40   13.30
 -12   0  13  -27.10   17.20
 -12   0  13   -7.60   20.90
 -12   0  13   -1.20   21.30
 -12   0  13    1.30    6.90
  12   0 -13   -3.00   15.70
  12   0 -13  -11.20   18.60
  12   0 -13    1.30    2.20
 -14   0  15  -15.20   29.60
 -14   0  15   -2.00   27.80
 -14   0  15    0.10    9.10
  14   0 -15  -26.30   23.30
  14   0 -15   15.00   24.30
 -14   0  15   15.80   26.80
  14   0 -15   -8.60   25.10
  14   0 -15    0.80    1.70
 -14   0  15    1.10    2.80
 -14   0  15  -17.40   26.60
  16   0 -17  -10.10   40.00
  16   0 -17   -0.30    2.10
 -16   0  17    0.50    1.80
 -16   0  17   -4.60    5.00
 -16   0  17   -7.80    3.10
  16   0 -17    9.30   33.20
 -16   0  17    2.30   44.90
 -16   0  17   -3.10   51.59
 -16   0  17  -48.80   45.40
 -16   0  17  -11.60   35.80
 -16   0  17    3.40    8.50
 -18   0  19   10.60    6.80
 -18   0  19    0.50   12.20
  18   0 -19   38.80   49.10
 -18   0  19   28.10   52.89
  20   0 -21   60.39   73.09
 -20   0  21    2.20   12.90
 -20   0  21   -3.10    4.10
 -20   0  21  -43.30   73.29
 -20   0  21    0.70    2.10
  20   0 -21    0.90    3.50
  20   0 -21    2.60    3.00
 -22   0  23   -1.30    2.20
 -22   0  23  -74.09  115.19
 -22   0  23   -4.50   12.90
  22   0 -23    0.00    4.30
 -22   0  23    0.30    7.60
  22   0 -23  352.76  126.49
  22   0 -23   -1.10    2.90
  24   0 -25    6.30    3.50
 -24   0  25    4.60   14.40
  24   0 -25    1.00    3.80
 -24   0  25   -0.30    2.00
 -24   0  25    1.70    8.00
  26   0 -27   -5.10    3.60
 -26   0  27   -1.00    1.80
 -26   0  27   -2.50   14.30
 -26   0  27   -1.30    6.70
 -26   0  27   14.40   17.30
  26   0 -27    4.60    7.10
  28   0 -29    0.90    3.90
  28   0 -29    0.60    3.70
 -28   0  29    8.20   14.80
  28   0 -29    9.80    7.00
 -28   0  29    1.30    6.50
  30   0 -31   -2.10    4.30
 -30   0  31   -2.50    4.90
  30   0 -31   -5.80    5.70
  30   0 -31   -1.20    1.70
  33  -1 -32    8.70    1.90
  31   1 -30    2.20    3.70
 -31   1  30   -2.70    4.90
  31   1 -30   -0.30    5.00
  31   1 -30   -2.40    1.80
 -31  -1  30    2.90    5.40
  31  -1 -30    0.60    2.30
  31  -1 -30    6.60    3.90
 -29   1  28  162.48   18.40
 -29   1  28  178.98   26.30
  29   1 -28  173.68   14.80
  29   1 -28  187.68   19.10
  29   1 -28  174.88   12.50
  29  -1 -28  177.78   15.00
  29  -1 -28  160.18   12.50
  29  -1 -28  126.79   19.00
 -29  -1  28  149.09   17.90
 -29  -1  28  237.48   33.70
 -27   1  26  770.52   61.49
  27   1 -26  731.63   47.90
 -27   1  26  636.34   54.39
 -27   1  26  774.22   51.99
  27   1 -26  745.93   43.40
  27   1 -26  733.93   51.09
  27  -1 -26  727.23   43.20
 -27  -1  26  686.63   51.49
 -27  -1  26  799.12   67.39
 -27  -1  26  739.13   42.00
  27  -1 -26  762.92   51.39
 -25   1  24 1025.30   78.69
 -25   1  24 1035.20   68.59
  25   1 -24 1029.10   62.99
 -25  -1  24 1065.89   70.59
 -25  -1  24 1055.29   60.89
 -25  -1  24 1106.19   84.29
  25  -1 -24 1055.49   60.79
 -25  -1  24  590.54  250.67
  25  -1 -24 1019.90   62.99
 -23   1  22  817.22   66.29
  23   1 -22  765.32   49.90
  23   1 -22  771.22   47.30
 -23   1  22  795.92   55.59
 -23   1  22  807.02   46.10
 -23  -1  22  825.12   57.09
  23  -1 -22  817.72   50.29
 -23  -1  22  850.61   68.89
  23  -1 -22  836.22   48.40
  23  -1 -22  898.21  133.09
 -23  -1  22  683.33  135.99
 -23  -1  22  816.42   46.60
  21   1 -20  -80.89   75.69
 -21   1  20   11.50   13.10
  21   1 -20   -0.40    2.70
 -21   1  20   -4.90    5.40
  21   1 -20    6.40    3.50
 -21   1  20    0.80    2.00
 -21   1  20   -7.90   83.29
  21  -1 -20    2.30    3.00
  21  -1 -20   32.20   53.49
  21  -1 -20    5.20    2.50
 -21  -1  20    0.50   13.90
 -21  -1  20   17.80   61.69
 -19   1  18  276.87   75.09
  19   1 -18  153.58   60.99
 -19   1  18  232.38   16.30
 -19   1  18  287.07   24.70
  19   1 -18  252.47   17.70
  19   1 -18  271.77   19.50
 -19   1  18  249.38   30.30
 -19  -1  18  333.07   76.39
 -19  -1  18  297.97   25.50
 -19  -1  18  269.77   31.90
 -19  -1  18  255.17   17.70
  19  -1 -18  274.97   19.80
  19  -1 -18  251.07   17.60
 -19  -1  18  246.58   16.80
  19  -1 -18  303.87   54.29
  17   1 -16  976.10   97.39
  17   1 -16  909.21  103.49
 -17   1  16  879.01   65.29
 -17   1  16 1016.80   61.19
  17   1 -16  951.00   56.09
 -17   1  16  896.01  105.49
  17   1 -16  910.71   54.59
  17   1 -16  784.42  102.49
  17  -1 -16 1016.70   91.19
  17  -1 -16  996.50   56.79
 -17  -1  16 1002.80  158.08
 -17  -1  16  979.50   54.69
  17  -1 -16  912.91  105.09
 -17  -1  16 1026.40   62.49
 -17  -1  16  898.41   96.79
 -17  -1  16 1041.40  107.59
 -17  -1  16  930.61   98.59
  15   1 -14 1205.28   73.29
  15   1 -14 1287.47   74.89
  15   1 -14 1516.85  107.89
 -15   1  14 1072.39  109.79
 -15   1  14 1368.36  104.59
 -15   1  14 1379.96  111.09
  15   1 -14 1408.16  104.39
 -15   1  14 1366.46  113.09
 -15   1  14 1399.26   86.89
 -15  -1  14 1392.86  102.19
 -15  -1  14 1224.88  113.79
  15  -1 -14 1541.95  103.49
 -15  -1  14 1238.38   84.99
 -15  -1  14 1366.06  104.79
  15  -1 -14 1367.76  105.09
  15  -1 -14 1289.47   73.49
 -15  -1  14 1361.16  114.29
 -15  -1  14 1309.37   73.69
  13   1 -12 1356.96   96.89
 -13   1  12 1399.46   94.89
 -13   1  12 1208.88  105.19
 -13   1  12 1349.36   80.79
 -13   1  12 1371.76   99.59
  13   1 -12 1445.86   97.89
  13   1 -12 1296.57   95.39
 -13   1  12 1227.58  102.69
  13   1 -12 1226.68   73.49
  13   1 -12 1215.18   72.29
  13  -1 -12 1446.86   95.29
  13  -1 -12 1348.57   94.19
 -13  -1  12 1324.67   93.39
  13  -1 -12 1448.96  105.79
  13  -1 -12 1193.58   72.19
 -13  -1  12 1212.68  105.19
 -13  -1  12 1531.25   97.79
 -13  -1  12 1261.77   81.99
 -13  -1  12 1304.07  101.49
  11   1 -10  213.58   29.20
 -11   1  10  207.38   36.80
 -11   1  10  248.38   30.80
 -11   1  10  217.28   27.90
  11   1 -10  181.08   28.40
 -11   1  10  197.98   35.10
  11  -1 -10  225.48   30.30
  11  -1 -10  137.49   23.60
 -11  -1  10  228.58   38.40
 -11  -1  10  181.38   28.00
 -11  -1  10  210.08   31.90
  11  -1 -10  215.28   26.70
 -11  -1  10  182.78   25.80
  -9   1   8 1058.99   75.89
   9   1  -8  854.71   65.69
  -9   1   8  935.31   69.09
   9   1  -8 1067.49   71.19
   9   1  -8 1068.89   69.99
  -9   1   8  992.50   66.89
  -9   1   8 1024.50   67.29
   9  -1  -8  895.11   64.99
  -9  -1   8 1119.09   78.29
   9  -1  -8 1070.69   68.29
  -9  -1   8 1026.40   66.99
  -9  -1   8  939.51   71.99
  -9  -1   8 1024.80   68.69
   9  -1  -8  974.30   67.09
   7   1  -6  456.95   34.90
  -7   1   6  402.76   31.30
  -7   1   6  437.76   32.40
  -7   1   6  349.27   31.90
   7   1  -6  448.76   36.40
   7   1  -6  393.36   31.90
  -7  -1   6  472.25   33.20
   7  -1  -6  481.05   33.80
  -7  -1   6  410.36   33.00
   7  -1  -6  382.06   31.60
   7  -1  -6  349.87   29.90
  -7  -1   6  384.36   39.90
   5   1  -4  880.51   53.59
   5   1  -4  905.61   55.69
  -5   1   4  896.21   55.79
  -5   1   4  726.33   51.59
  -5  -1   4  785.72   51.59
   5  -1  -4  774.32   50.89
  -5  -1   4  899.51   58.29
   5  -1  -4  873.71   52.09
   5  -1  -4  833.42   51.19
  -5  -1   4  907.91   53.29
  -5  -1   4  754.22   55.09
   3   1  -2 3333.07  201.28
   3   1  -2 3996.40  203.88
  -3   1   2 3609.94  199.38
   3   1  -2 3770.82  201.38
  -3   1   2 3759.62  200.88
  -3  -1   2 3726.03  204.28
  -3  -1   2 3524.15  203.58
   3  -1  -2 3852.71  199.88
   3  -1  -2 3446.76  205.08
   3  -1  -2 3693.83  198.78
  -3  -1   2 3637.24  200.98
   3  -1  -2 3730.13  199.48
   3  -1  -2 3583.54  198.68
  -1  -1   0  286.27   17.70
  -1  -1   0  269.37   20.30
  -1  -1   0  281.57   17.80
  -1  -1   0  280.97   18.60
   1   1  -2   57.49    6.60
   1   1  -2   64.39    6.80
  -1   1   2   69.99    7.40
  -1   1   2   94.89   11.40
   1  -1  -2   64.49    8.20
   1  -1  -2   68.39    7.80
  -1  -1   2   72.19   10.00
  -1  -1   2   70.09    8.20
   1  -1  -2   80.99    7.90
  -1  -1   2   61.79    7.20
  -1  -1   2   74.39    7.90
   1  -1  -2   77.59    8.90
  -1  -1   2   71.79    8.20
  -3   1   4 3245.98  173.68
  -3   1   4 3147.49  178.48
   3   1  -4 3384.06  175.88
   3   1  -4 3250.57  174.68
  -3  -1   4 3205.98  183.08
   3  -1  -4 3045.30  174.38
  -3  -1   4 3048.20  173.48
  -3  -1   4 2988.00  175.78
   3  -1  -4 3216.28  174.48
   3  -1  -4 2832.22  175.58
   5   1  -6 2678.23  145.49
  -5   1   6 2344.97  144.49
  -5   1   6 2636.74  143.39
   5   1  -6 2696.93  146.29
   5   1  -6 2213.58  143.29
  -5   1   6 2582.04  145.59
  -5  -1   6 2856.01  153.38
   5  -1  -6 2213.58  143.19
   5  -1  -6 2528.45  144.49
  -5  -1   6 2641.94  145.69
  -5  -1   6 2570.14  143.79
   5  -1  -6 2570.74  152.38
  -5  -1   6 2262.67  145.79
   7   1  -8 3464.55  210.38
  -7   1   8 3776.02  212.78
  -7   1   8 3435.36  211.98
  -7   1   8 3582.24  209.08
  -7   1   8 3811.72  218.88
   7   1  -8 3627.14  211.68
   7   1  -8 3763.12  212.98
   7  -1  -8 3844.32  211.98
  -7  -1   8 3871.01  210.88
   7  -1  -8 3389.06  209.88
  -7  -1   8 3903.61  221.48
  -7  -1   8 3499.25  214.28
   7  -1  -8 3927.21  212.18
  -7  -1   8 3867.61  213.18
  -9   1  10    5.30   10.60
  -9   1  10   23.20   11.70
   9   1 -10   10.00   11.40
  -9   1  10   20.20   16.60
   9   1 -10   35.80   18.00
  -9   1  10   10.50    7.60
   9   1 -10   13.80   12.20
  -9  -1  10    9.80   11.30
  -9  -1  10    1.60   10.90
   9  -1 -10    9.20   10.50
   9  -1 -10    9.60    9.80
   9  -1 -10   18.40   12.20
  -9  -1  10   55.29   15.90
  -9  -1  10   60.39   19.60
 -11   1  12   23.70   27.20
  11   1 -12    3.60   13.90
  11   1 -12    9.60   13.70
 -11   1  12   19.40    8.90
 -11   1  12   11.80   15.10
 -11   1  12    5.10   20.90
 -11   1  12   21.60   15.20
  11   1 -12   27.80   19.30
 -11  -1  12    8.60   15.90
  11  -1 -12    7.30   11.50
 -11  -1  12   13.20   15.40
  11  -1 -12    8.20   11.40
 -11  -1  12   15.00   21.20
  11  -1 -12   28.60   16.60
 -11  -1  12   -8.20   16.80
 -13   1  14 2524.95  175.28
  13   1 -14 2644.34  178.28
  13   1 -14 2578.04  144.59
  13   1 -14 2665.53  178.88
  13   1 -14 2602.14  152.68
 -13   1  14 2704.13  170.48
  13   1 -14 2507.45  143.09
 -13   1  14 2510.75  179.28
 -13   1  14 2718.03  175.18
  13  -1 -14 2610.24  168.28
 -13  -1  14 2680.33  184.98
 -13  -1  14 2370.46  153.18
 -13  -1  14 2716.73  143.69
  13  -1 -14 2865.71  172.78
 -13  -1  14 2479.85  177.68
 -13  -1  14 2988.20  191.08
  13  -1 -14 2712.83  169.18
  15   1 -16 1286.27  108.39
  15   1 -16 1216.48   71.59
  15   1 -16 1334.77   74.79
 -15   1  16 1237.48  115.59
 -15   1  16 1375.86   78.39
 -15   1  16 1252.57   82.69
 -15   1  16 1380.56  118.09
  15   1 -16 1283.17  111.29
  15  -1 -16 1333.47  106.09
 -15  -1  16 1226.48  118.89
  15  -1 -16 1315.27  104.79
  15  -1 -16 1228.48   71.69
  15  -1 -16 1449.85  108.79
 -15  -1  16 1280.67  105.39
 -15  -1  16 1316.37   71.99
 -15  -1  16 1187.08   71.19
 -15  -1  16 1387.96  113.49
 -15  -1  16 1465.65  132.29
 -15  -1  16 1163.08   86.69
  17   1 -18  987.30   59.09
 -17   1  18  965.80   57.99
  17   1 -18 1224.68  112.59
 -17   1  18 1026.00   72.19
  17   1 -18 1068.49   60.99
 -17   1  18 1136.49   66.89
 -17   1  18 1066.39  118.99
 -17  -1  18  962.40   58.29
 -17  -1  18 1225.28  127.59
  17  -1 -18 1115.09  101.69
 -17  -1  18 1088.89   67.09
 -17  -1  18 1068.19   59.19
  17  -1 -18 1042.40   59.19
 -17  -1  18  938.21   73.19
  19   1 -20   16.10   82.09
  19   1 -20   84.89    9.90
 -19   1  20  104.89   16.80
 -19   1  20   51.09   75.09
 -19   1  20   79.19   20.20
  19   1 -20   80.19    8.40
  19  -1 -20   48.10   54.09
  19  -1 -20   74.19    8.00
 -19  -1  20   99.79   64.59
 -19  -1  20  112.79   18.10
 -19  -1  20   86.49    8.50
 -19  -1  20   45.80   18.80
 -19  -1  20   59.39    6.80
  19  -1 -20   82.19    9.80
 -21   1  22   34.30   17.60
 -21   1  22   16.10    9.60
  21   1 -22   19.30    4.40
 -21   1  22   26.60    4.10
 -21   1  22  143.79  123.29
  21   1 -22   16.70    5.70
 -21  -1  22   28.40    4.40
 -21  -1  22   31.80   10.00
 -21  -1  22   50.59   18.20
  21  -1 -22  -50.89   75.79
  21  -1 -22   22.10    4.90
  21  -1 -22   15.60    5.60
 -21  -1  22   13.10   78.79
 -23   1  24  714.83   51.69
 -23   1  24  560.64   76.89
  23   1 -24  742.83   46.10
 -23   1  24  749.82   41.60
  23  -1 -24  726.13   43.60
 -23  -1  24  624.04  159.28
 -23  -1  24  698.53   51.69
  23  -1 -24  721.93   45.80
  23  -1 -24  574.54  147.19
 -23  -1  24  755.22   42.20
 -25   1  26  788.02   45.90
  25   1 -26  792.92   50.49
 -25   1  26  843.52   56.59
 -25   1  26  829.62   65.99
 -25  -1  26  817.82   46.80
  25  -1 -26  796.12   50.49
 -25  -1  26  971.90   74.09
 -25  -1  26  804.52   57.09
 -27   1  28  191.68   20.90
 -27   1  28  183.88   29.00
  27   1 -28  221.08   21.70
 -27   1  28  223.38   26.00
  27   1 -28  237.68   17.60
  27   1 -28  220.48   14.90
 -27  -1  28  183.98   20.90
  27  -1 -28  224.58   17.30
 -27  -1  28  189.18   14.40
 -27  -1  28  166.38   30.00
  27  -1 -28  225.48   21.70
  29   1 -30   48.50    7.00
 -29   1  30   33.90   13.40
  29   1 -30   42.60    9.00
 -29   1  30   55.89   10.20
  29   1 -30   46.20    5.30
  29  -1 -30   48.20    7.10
  29  -1 -30   36.10   10.20
 -29  -1  30   38.80    9.20
  29  -1 -30   48.40    5.40
  31   1 -32  -10.20    5.40
  31   1 -32    1.80    2.00
  31  -1 -32    1.80    1.80
  32   2 -31   72.19    6.20
  32   2 -31   63.19    9.00
  32  -2 -31   64.09    8.10
  32  -2 -31   62.09    5.70
  30   2 -29   79.09    9.90
 -30   2  29   71.79   15.50
  30   2 -29   66.29   10.80
  30   2 -29   67.19    6.10
 -30   2  29   61.49   11.00
  30  -2 -29   66.59    6.70
 -30  -2  29   60.09   11.70
  30  -2 -29   55.79   10.70
  28   2 -27   51.99   11.60
 -28   2  27   62.29   12.70
  28   2 -27   78.19    7.40
  28   2 -27   57.29    8.50
 -28   2  27   68.29   18.00
  28  -2 -27   68.49    7.90
  28  -2 -27   54.39    8.20
 -28  -2  27   33.60   26.30
 -28  -2  27   63.69   13.80
 -26   2  25   29.30   14.50
 -26   2  25   17.90   13.60
  26   2 -25   19.90    8.30
 -26   2  25   17.40    8.80
  26   2 -25   13.10    4.00
  26   2 -25   14.80    5.80
  26  -2 -25   14.20    4.10
 -26  -2  25   12.80    3.50
  26  -2 -25   14.80    5.40
 -26  -2  25   18.30    9.70
 -26  -2  25   23.20   23.90
 -24   2  23  329.27   29.00
 -24   2  23  281.37   36.20
  24   2 -23  328.67   24.50
 -24  -2  23  325.97  125.19
  24  -2 -23  336.37   24.20
 -24  -2  23  286.37   20.30
 -24  -2  23  337.27   30.90
  24  -2 -23  325.37   22.10
  24  -2 -23  261.37   99.79
 -24  -2  23  353.16   61.59
 -22   2  21  104.19    8.70
 -22   2  21  134.79   25.30
  22   2 -21  113.59   13.80
 -22   2  21  126.09   17.30
  22  -2 -21  119.29   10.90
  22  -2 -21  189.48   63.69
 -22  -2  21  114.09   26.50
 -22  -2  21  101.09   16.80
  22  -2 -21  118.79   12.60
 -22  -2  21  195.08   81.79
 -22  -2  21  114.19    9.50
  20   2 -19   78.89    9.10
 -20   2  19  115.19   21.30
 -20   2  19  106.19   14.20
  20   2 -19 -110.39   84.89
 -20   2  19  100.09    8.00
 -20   2  19   91.29  105.29
  20   2 -19   87.69   10.90
 -20  -2  19  118.99   26.30
 -20  -2  19   80.79   58.59
  20  -2 -19   97.59    9.50
 -20  -2  19  112.99    8.70
  20  -2 -19  122.69   50.09
 -20  -2  19  -50.89   65.69
 -20  -2  19   98.19    9.20
 -18   2  17    7.00   62.09
 -18   2  17   -0.10   11.30
  18   2 -17  -17.70   68.69
 -18   2  17   13.50    6.80
  18   2 -17   -0.80    2.90
 -18   2  17    6.60    2.50
  18   2 -17 -149.59   54.89
  18   2 -17   -2.60    2.50
 -18  -2  17   27.80   42.40
  18  -2 -17  -17.80   31.50
  18  -2 -17    1.10    2.50
 -18  -2  17  -26.70   40.10
 -18  -2  17    0.10    2.30
 -18  -2  17    4.60    2.40
 -18  -2  17  104.49   73.69
 -18  -2  17   16.10   11.40
 -18  -2  17   -0.50    7.50
 -16   2  15  105.89   13.70
 -16   2  15  121.99   49.00
  16   2 -15  155.58   49.30
 -16   2  15   95.59   18.40
  16   2 -15   94.49   36.80
  16   2 -15  107.79    9.10
  16   2 -15   73.09   40.00
  16  -2 -15  134.79   31.80
  16  -2 -15  102.99    8.80
 -16  -2  15  107.19    8.90
 -16  -2  15  172.18   46.20
 -16  -2  15  161.08   42.80
 -16  -2  15   87.79   33.20
 -16  -2  15   93.39   21.30
 -16  -2  15   83.49    8.00
 -16  -2  15   73.69   49.50
 -14   2  13  787.92   75.39
  14   2 -13  867.11   48.50
  14   2 -13  874.01   75.09
 -14   2  13  926.91   86.79
  14   2 -13  685.03   70.59
  14   2 -13  866.11   77.09
 -14   2  13  736.63   70.89
  14   2 -13  803.32   46.80
 -14  -2  13  793.32   82.99
  14  -2 -13  821.72   68.19
  14  -2 -13  808.32   46.60
  14  -2 -13  896.81   71.69
 -14  -2  13  913.01   85.59
 -14  -2  13  862.91   71.49
  14  -2 -13  794.72   69.29
 -14  -2  13  689.63   57.29
 -14  -2  13  883.01   47.30
  12   2 -11 1491.35   99.09
 -12   2  11 1357.46   81.89
 -12   2  11 1305.57   93.99
  12   2 -11 1414.06   98.99
  12   2 -11 1312.97   96.39
 -12   2  11 1436.56   98.89
 -12   2  11 1381.96  104.29
 -12  -2  11 1413.66   75.99
  12  -2 -11 1335.07   93.09
 -12  -2  11 1347.47  107.59
 -12  -2  11 1420.96   97.79
 -12  -2  11 1264.97  101.49
  12  -2 -11 1344.57   92.89
  12  -2 -11 1258.17   90.69
 -10   2   9  938.31   75.49
 -10   2   9 1046.50   65.39
 -10   2   9 1137.79   82.89
  10   2  -9  999.30   76.09
  10   2  -9 1130.49   79.19
  10   2  -9 1182.48   79.39
 -10  -2   9  992.20   80.99
 -10  -2   9 1156.98   75.09
  10  -2  -9 1142.59   74.29
  10  -2  -9 1131.39   73.29
  10  -2  -9 1088.09   73.89
 -10  -2   9 1152.68   87.59
 -10  -2   9 1169.28   77.89
  -8   2   7    7.40    8.20
   8   2  -7    5.10    9.20
  -8   2   7    7.30    8.50
   8   2  -7   -8.80   13.10
  -8   2   7    9.60   14.30
  -8   2   7    6.20    6.40
   8   2  -7   11.40    8.70
  -8  -2   7   20.40   12.90
  -8  -2   7    2.40    9.60
   8  -2  -7    9.20    7.10
   8  -2  -7   11.50    8.00
  -8  -2   7    8.50   10.70
  -8  -2   7   -0.90    8.40
   8  -2  -7    9.50    9.30
   6   2  -5 1117.59   67.89
  -6   2   5  969.70   62.59
   6   2  -5  980.50   65.09
   6   2  -5  954.30   64.59
  -6   2   5  972.90   64.99
  -6   2   5 1060.19   62.69
  -6  -2   5 1072.39   64.99
   6  -2  -5 1072.99   62.19
   6  -2  -5  940.11   62.79
   6  -2  -5 1033.60   61.59
   6  -2  -5  991.20   61.49
  -6  -2   5  934.71   67.99
  -6  -2   5  955.00   69.79
  -6  -2   5  971.00   63.39
   4   2  -3 5542.75  330.47
  -4   2   3 5844.02  327.67
  -4   2   3 6361.96  328.37
   4   2  -3 6365.96  329.87
   4  -2  -3 6218.78  326.37
   4  -2  -3 5931.21  327.07
   4  -2  -3 6425.56  327.47
  -4  -2   3 5507.35  333.57
  -4  -2   3 6253.97  330.57
  -4  -2   3 6251.77  335.27
  -4  -2   3 5564.74  329.47
  -2   2   1 1629.64   86.19
   2   2  -1 1374.46   89.09
   2   2  -1 1557.34   91.79
  -2   2   1 1570.94   85.19
  -2  -2   1 1608.54   93.09
   2  -2  -1 1585.04   85.29
  -2  -2   1 1491.75   88.49
  -2  -2   1 1618.14   89.09
  -2  -2   1 1611.14   92.29
   2  -2  -1 1626.64   85.39
  -2  -2   1 1559.14   89.79
   0   2   1 4140.49  226.28
   0   2   1 3743.33  222.78
   0   2   1 4138.09  224.28
   0   2  -1 3903.81  221.88
   0   2  -1 4211.48  222.28
   0  -2  -1 4038.20  225.18
   0  -2   1 4188.08  221.88
   0  -2   1 4318.57  223.48
   0  -2  -1 4269.47  223.98
   0  -2   1 4228.48  223.48
   0  -2  -1 3836.82  222.08
   2   2  -3  379.66   27.70
   2   2  -3  339.67   26.20
  -2   2   3  423.26   29.30
  -2   2   3  374.66   26.20
  -2  -2   3  384.96   27.00
  -2  -2   3  376.76   26.40
   2  -2  -3  434.46   28.00
   2  -2  -3  401.66   28.00
   2  -2  -3  390.46   26.60
  -2  -2   3  388.56   29.20
  -2  -2   3  399.86   28.80
  -2  -2   3  477.75   36.80
   2  -2  -3  413.26   26.60
  -4   2   5  193.38   24.20
  -4   2   5  174.78   17.00
   4   2  -5  152.28   17.20
  -4   2   5  174.88   20.10
   4   2  -5  189.88   21.50
  -4  -2   5  214.38   18.70
  -4  -2   5  178.28   20.40
   4  -2  -5  156.18   17.90
  -4  -2   5  198.08   26.90
   4  -2  -5  205.68   17.80
  -4  -2   5  187.28   19.70
   4  -2  -5  188.58   18.60
  -6   2   7 1582.54  110.59
   6   2  -7 1618.04   95.19
  -6   2   7 1445.86   97.49
   6   2  -7 1415.46   91.69
   6   2  -7 1462.65   93.09
  -6   2   7 1360.36   91.59
   6  -2  -7 1432.66   91.69
  -6  -2   7 1543.95   91.69
  -6  -2   7 1382.56   99.99
   6  -2  -7 1650.73   92.69
   6  -2  -7 1522.25   92.19
  -6  -2   7 1413.86   96.19
  -6  -2   7 1729.03   95.49
   8   2  -9  654.83   51.09
  -8   2   9  620.54   51.49
  -8   2   9  678.43   59.19
  -8   2   9  756.72   55.39
   8   2  -9  708.43   53.39
  -8   2   9  652.43   42.30
  -8  -2   9  639.44   50.49
  -8  -2   9  610.74   59.39
  -8  -2   9  750.12   54.29
   8  -2  -9  699.63   50.99
   8  -2  -9  679.03   50.89
   8  -2  -9  719.33   51.79
  10   2 -11 3746.33  224.28
 -10   2  11 3672.23  221.78
  10   2 -11 3661.93  221.88
  10   2 -11 3607.64  220.98
  10   2 -11 3439.86  208.88
 -10   2  11 3721.63  229.18
 -10   2  11 3577.94  208.78
 -10   2  11 3909.61  225.48
 -10   2  11 3671.93  224.28
  10  -2 -11 3892.01  221.88
 -10  -2  11 3744.73  234.88
 -10  -2  11 3981.70  226.08
  10  -2 -11 4249.57  231.98
  10  -2 -11 3900.61  221.98
 -10  -2  11 3632.54  219.88
 -10  -2  11 3862.21  230.88
 -12   2  13 1511.95  121.69
 -12   2  13 1546.65  113.99
  12   2 -13 1687.33   89.79
 -12   2  13 1568.84  115.09
 -12   2  13 1678.03  122.89
  12   2 -13 1571.64  114.39
 -12   2  13 1569.14   94.89
  12   2 -13 1456.65  111.49
  12  -2 -13 1605.44  109.49
 -12  -2  13 1394.16  106.39
 -12  -2  13 1691.33   87.99
  12  -2 -13 1512.65  108.79
  12  -2 -13 1578.54   87.39
 -12  -2  13 1654.33  125.09
 -12  -2  13 1341.17  117.59
  12  -2 -13 1684.03  110.09
 -14   2  15 1338.57  120.69
 -14   2  15 1214.48  116.29
  14   2 -15 1442.46  114.89
  14   2 -15 1352.16   77.99
  14   2 -15 1415.46  116.99
 -14   2  15 1355.46   87.09
  14   2 -15 1425.36   79.79
 -14  -2  15 1493.65   78.69
 -14  -2  15 1496.95  117.79
  14  -2 -15 1388.66   77.99
  14  -2 -15 1468.25  107.89
 -14  -2  15 1257.57   95.59
 -14  -2  15 1523.35  138.59
  14  -2 -15 1459.85  108.59
 -14  -2  15 1484.15  108.09
 -14  -2  15 1343.67  121.29
  16   2 -17   14.90   48.20
 -16   2  17   27.10   12.80
  16   2 -17  -52.69   57.49
 -16   2  17   11.10    6.80
  16   2 -17  -10.40   51.49
 -16   2  17   26.10   51.79
  16   2 -17   13.00    3.80
 -16   2  17   15.10    3.20
  16   2 -17   12.60    3.50
 -16  -2  17   11.10   37.00
  16  -2 -17    1.30   29.10
  16  -2 -17   15.10    3.60
 -16  -2  17   41.80   65.29
 -16  -2  17  -45.90   61.89
 -16  -2  17   15.40    3.40
 -16  -2  17   73.49   54.49
 -16  -2  17    0.00    8.20
  18   2 -19  105.69   85.19
 -18   2  19    4.50    2.50
 -18   2  19   28.00   78.49
  18   2 -19    6.00    4.00
  18   2 -19   -2.30    3.70
 -18   2  19    0.80    7.00
  18  -2 -19    5.30    2.90
  18  -2 -19   17.50   38.60
 -18  -2  19    7.70    2.80
 -18  -2  19    2.50    2.70
 -18  -2  19    1.50    6.60
 -18  -2  19   38.30   50.89
 -18  -2  19  -13.80   15.90
 -18  -2  19  -38.40   50.39
  20   2 -21  653.43   40.30
 -20   2  21  633.34   45.10
 -20   2  21  578.54   51.19
  20  -2 -21  538.25   86.49
 -20  -2  21  577.24   37.00
 -20  -2  21  602.84   46.00
 -20  -2  21  628.24   36.70
 -20  -2  21  664.23   59.49
  20  -2 -21  643.04   37.90
 -20  -2  21  532.05  105.19
  22   2 -23  296.07   22.30
 -22   2  23  301.17   35.10
 -22   2  23  270.77   26.00
 -22   2  23  265.37   17.60
 -22  -2  23  279.97   27.70
 -22  -2  23  292.07   40.70
  22  -2 -23  358.66   94.89
 -22  -2  23  204.18  107.19
 -22  -2  23  279.57   18.70
  22  -2 -23  305.87   22.30
  22  -2 -23  294.07   20.40
  24   2 -25  120.99   12.70
 -24   2  25  116.59   18.20
 -24   2  25   80.19   19.90
 -24  -2  25  103.49    9.10
  24  -2 -25  117.89   10.70
  24  -2 -25  129.39   12.70
 -24  -2  25   80.39   29.30
 -24  -2  25   92.19   16.80
 -24  -2  25  158.28  152.28
  26   2 -27   -2.20    5.20
  26   2 -27   -4.60    3.10
  26   2 -27    2.00    2.80
 -26   2  27   -1.90   10.70
 -26   2  27   -2.90   12.10
 -26   2  27    2.70    5.80
  26  -2 -27    1.60    3.40
  26  -2 -27    0.00    3.20
 -26  -2  27  -19.40   22.60
 -26  -2  27    4.70    2.20
 -26  -2  27    6.40    6.40
  28   2 -29   18.90    7.70
  28   2 -29   16.80    7.50
 -28   2  29   40.00   13.90
 -28   2  29   21.40    7.50
  28   2 -29   29.80    4.30
 -28   2  29   29.30   13.50
  28  -2 -29   28.20    6.10
 -28  -2  29   22.40    7.70
  30   2 -31   87.19    6.10
 -30   2  31   78.39   10.30
  30   2 -31   82.29   10.50
  30  -2 -31   86.89    7.00
 -30  -2  31   94.09   18.40
  30  -2 -31   73.69    9.40
  31   3 -30   -3.40    7.80
  31  -3 -30   10.90    2.70
  31  -3 -30   10.30    3.80
  29   3 -28   52.19   10.60
  29   3 -28   36.70    8.80
 -29   3  28   50.59   14.00
 -29   3  28   52.09   10.00
  29   3 -28   50.19    5.30
 -29   3  28   39.80   12.60
 -29  -3  28   52.69   11.20
  29  -3 -28   42.70    6.40
  29  -3 -28   47.30    7.60
 -27   3  26  185.18   25.00
  27   3 -26  167.18   11.90
 -27   3  26  119.79   22.90
 -27   3  26  163.08   18.10
  27   3 -26  138.89   14.40
  27   3 -26  158.18   18.70
 -27  -3  26  145.29   11.10
  27  -3 -26  144.89   14.00
 -27  -3  26  162.88   20.60
  27  -3 -26  165.28   12.90
 -25   3  24  172.18   19.40
 -25   3  24  143.29   24.80
  25   3 -24  144.79   19.90
  25   3 -24  168.38   12.80
  25   3 -24  167.78   15.60
  25  -3 -24  178.18   13.80
 -25  -3  24  105.09  135.99
 -25  -3  24  139.09   21.50
 -25  -3  24  161.18   12.10
  25  -3 -24  354.56  121.49
  25  -3 -24  148.29   14.80
  23   3 -22  156.18   13.00
 -23   3  22  200.78   28.00
  23   3 -22  150.78   15.60
 -23   3  22  160.38   19.20
 -23  -3  22  119.69   89.19
  23  -3 -22  167.68   13.60
 -23  -3  22  136.49   21.80
  23  -3 -22  171.58   15.70
  23  -3 -22  218.88   76.99
 -23  -3  22  189.28   12.80
 -21   3  20   48.50   10.60
  21   3 -20   56.29    9.40
 -21   3  20   54.69   16.70
 -21  -3  20 -107.59   81.09
 -21  -3  20   50.59    6.00
 -21  -3  20   53.29    7.00
  21  -3 -20   65.89   49.00
 -21  -3  20   49.60   12.60
 -21  -3  20   -5.40   65.19
  21  -3 -20   45.80    6.70
 -19   3  18   24.00   14.50
  19   3 -18   30.60    6.80
  19  -3 -18    0.70   39.20
 -19  -3  18  -17.50   51.09
 -19  -3  18   13.10   51.69
  19  -3 -18   27.70    5.00
 -19  -3  18   35.00    5.60
 -19  -3  18   45.40   12.10
 -17   3  16  180.78   18.00
  17   3 -16  194.58   15.00
 -17   3  16  148.69   22.20
 -17   3  16  -55.69   78.79
  17   3 -16   65.49   72.19
 -17  -3  16  149.39   11.70
  17  -3 -16  157.28   12.30
 -17  -3  16  172.78   12.90
 -17  -3  16  166.48   52.59
 -17  -3  16  171.38   20.30
  17  -3 -16  171.58   40.60
 -17  -3  16  101.49   36.50
  15   3 -14  551.04   33.80
  15   3 -14  394.06   61.19
 -15   3  14  506.15   39.30
 -15  -3  14  492.85   77.39
 -15  -3  14  483.05   75.79
  15  -3 -14  511.75   31.40
  15  -3 -14  593.04   61.59
 -15  -3  14  567.74   60.39
 -15  -3  14  577.04   34.60
  13   3 -12  509.45   55.99
  13   3 -12  519.25   32.80
 -13   3  12  436.36   54.49
  13   3 -12  538.75   55.69
 -13   3  12  521.45   38.00
 -13   3  12  596.74   75.19
 -13   3  12  506.15   54.69
  13   3 -12  547.25   62.59
 -13  -3  12  569.54   68.59
  13  -3 -12  584.44   53.39
 -13  -3  12  481.65   51.09
 -13  -3  12  539.55   56.59
 -13  -3  12  569.24   66.69
 -13  -3  12  520.15   31.60
  13  -3 -12  532.95   49.99
  13  -3 -12  567.84   48.10
 -11   3  10  253.37   35.10
  11   3 -10  284.17   34.00
 -11   3  10  249.58   31.20
  11   3 -10  231.58   34.60
 -11   3  10  272.27   22.30
 -11  -3  10  313.67   50.69
  11  -3 -10  253.47   29.30
 -11  -3  10  281.47   34.20
 -11  -3  10  217.48   30.80
  11  -3 -10  286.47   32.00
  11  -3 -10  273.87   34.40
 -11  -3  10  238.08   41.70
   9   3  -8  785.02   58.29
   9   3  -8  751.72   59.69
  -9   3   8  726.53   53.59
  -9   3   8  770.72   61.39
   9   3  -8  667.13   56.49
   9  -3  -8  669.83   50.39
  -9  -3   8  727.53   52.99
   9  -3  -8  680.23   49.99
  -9  -3   8  740.33   55.79
   9  -3  -8  635.54   65.59
  -9  -3   8  665.43   60.69
  -7   3   6  373.46   38.10
   7   3  -6  498.85   39.80
  -7   3   6  416.86   32.90
  -7   3   6  431.36   27.20
   7   3  -6  410.26   40.10
  -7   3   6  436.36   34.60
   7   3  -6  407.86   36.00
   7  -3  -6  373.66   37.10
   7  -3  -6  383.76   32.60
   7  -3  -6  483.95   33.00
  -7  -3   6  489.45   37.40
  -7  -3   6  444.66   42.00
  -7  -3   6  367.26   41.60
   7  -3  -6  451.55   40.60
  -7  -3   6  448.06   35.70
   5   3  -4   40.90   10.50
  -5   3   4   45.10    8.90
   5   3  -4   42.20   10.40
  -5   3   4   33.90    7.40
   5   3  -4   24.30   14.40
  -5  -3   4   44.30   13.40
  -5  -3   4   50.09   14.90
  -5  -3   4   40.10   11.00
   5  -3  -4   46.30    8.30
   5  -3  -4   37.80    7.30
  -5  -3   4   47.40   11.30
   5  -3  -4   42.30    7.40
   5  -3  -4   46.00    9.30
  -3   3   2 1828.72   99.69
   3   3  -2 1807.22  105.89
   3   3  -2 1692.23  103.39
  -3   3   2 1768.92   97.79
   3  -3  -2 1877.51   97.99
   3  -3  -2 1789.62   98.19
   3  -3  -2 1840.62  101.99
  -3  -3   2 1793.72  103.79
  -3  -3   2 1660.63  107.39
  -3  -3   2 1718.33  107.49
  -3  -3   2 1708.53  102.49
   1   3   0 1122.49   69.59
   1   3   0 1217.28   73.19
  -1   3   0 1161.58   65.99
  -1   3   0 1262.67   66.79
   1  -3   0 1230.58   68.49
   1  -3   0 1271.37   66.29
  -1  -3   0 1145.39   68.69
  -1  -3   0 1164.08   69.39
  -1  -3   0 1222.18   70.79
   1  -3   0 1215.28   67.39
   1  -3   0 1215.58   69.69
  -1  -3   0 1093.99   72.39
  -1  -3   0 1161.08   73.19
   1   3  -2 1324.37   76.49
  -1   3   2 1390.26   80.89
  -1   3   2 1337.67   75.79
   1   3  -2 1404.96   78.99
  -1  -3   2 1263.77   75.39
  -1  -3   2 1408.46   76.29
  -1  -3   2 1166.08   78.59
   1  -3  -2 1223.58   75.49
  -1  -3   2 1182.28   74.89
  -1  -3   2 1343.47   79.29
   1  -3  -2 1384.36   77.29
   1  -3  -2 1439.96   78.79
  -3   3   4  374.56   28.80
   3   3  -4  370.86   27.90
  -3   3   4  330.57   24.40
   3   3  -4  291.87   25.80
   3  -3  -4  386.66   27.00
   3  -3  -4  350.16   25.10
  -3  -3   4  364.86   30.20
  -3  -3   4  271.97   30.80
   3  -3  -4  329.67   29.10
  -3  -3   4  365.86   26.80
  -3  -3   4  279.27   25.30
   3  -3  -4  266.07   24.50
  -5   3   6  946.41   55.19
  -5   3   6 1079.89   68.59
   5   3  -6 1046.00   65.49
  -5   3   6  872.51   60.79
   5   3  -6  907.71   63.49
  -5   3   6 1012.50   65.49
   5  -3  -6  991.30   61.89
  -5  -3   6  889.51   61.29
  -5  -3   6  907.31   67.19
   5  -3  -6  964.10   61.29
  -5  -3   6  952.60   71.39
  -5  -3   6 1109.69   65.49
   5  -3  -6  907.81   61.19
  -7   3   8   -4.30   19.30
  -7   3   8    8.20    5.40
   7   3  -8   -1.10    8.90
   7   3  -8    2.10    8.80
   7   3  -8   -3.90   19.20
  -7   3   8   11.30   11.40
  -7   3   8  -11.20    6.40
  -7  -3   8    7.10   13.80
  -7  -3   8    1.80   10.80
  -7  -3   8    5.80    9.60
   7  -3  -8   -0.30    8.00
  -7  -3   8    6.60    9.40
   7  -3  -8    3.30    7.60
   7  -3  -8   14.50   10.00
  -9   3  10   71.49   18.20
   9   3 -10   54.19   16.90
   9   3 -10   71.09   28.10
  -9   3  10   84.89   29.50
   9   3 -10   58.99   17.80
  -9   3  10   78.29   11.90
  -9   3  10   58.69   16.90
   9  -3 -10   62.99   16.90
  -9  -3  10   84.89   25.50
  -9  -3  10   72.79   18.30
  -9  -3  10   69.09   21.90
   9  -3 -10   73.19   15.10
  -9  -3  10   79.69   19.40
   9  -3 -10   63.19   15.60
  11   3 -12   35.20   20.30
 -11   3  12   27.50   22.20
 -11   3  12   29.40   33.90
 -11   3  12   51.19   10.80
 -11   3  12   47.10   20.40
  11   3 -12   34.70    6.50
  11   3 -12   32.80   17.50
  11  -3 -12   32.50   18.80
 -11  -3  12   62.19   22.00
 -11  -3  12   46.30   24.00
  11  -3 -12   40.00    5.20
  11  -3 -12   59.59   17.50
  11  -3 -12   46.20   18.20
 -11  -3  12   57.19   26.50
 -11  -3  12   37.30   17.70
 -11  -3  12   43.90    5.70
  13   3 -14  117.69   35.80
 -13   3  14  159.68   19.80
 -13   3  14  131.89   50.29
  13   3 -14  195.68   15.10
  13   3 -14  127.89   34.60
 -13  -3  14  141.59   30.50
 -13  -3  14  177.58   12.80
  13  -3 -14  202.68   33.50
 -13  -3  14  164.48   46.90
 -13  -3  14  181.28   45.50
  13  -3 -14  172.78   12.40
  13  -3 -14  163.08   32.40
  15   3 -16  485.35   30.90
 -15   3  16  465.05   34.70
 -15   3  16  493.25   38.50
  15  -3 -16  434.36   58.29
 -15  -3  16  466.55   28.70
 -15  -3  16  502.75   63.89
  15  -3 -16  472.45   28.50
 -15  -3  16  409.76   28.20
 -15  -3  16  607.74  103.19
 -17   3  18    6.20    4.90
 -17   3  18  -78.59   97.19
  17   3 -18    6.80    3.40
 -17   3  18   14.60    3.20
 -17  -3  18   15.50    2.90
 -17  -3  18    5.80   43.40
 -17  -3  18    2.00    8.10
 -17  -3  18    5.40    2.90
 -17  -3  18    5.00   49.80
  17  -3 -18    8.90    3.10
  17  -3 -18    5.40   32.00
  19   3 -20    2.70    4.20
 -19   3  20    6.70    3.20
 -19   3  20    7.50    5.70
 -19   3  20    2.40    9.30
 -19  -3  20    1.70    7.10
 -19  -3  20   42.40   59.29
 -19  -3  20    0.40    3.00
 -19  -3  20    1.60    2.20
  19  -3 -20   -7.20   46.80
 -19  -3  20  -10.60   57.69
  19  -3 -20   10.40    3.60
 -21   3  22  218.48   22.40
 -21   3  22  228.38   30.40
  21   3 -22  233.08   19.10
  21  -3 -22   83.49   72.89
 -21  -3  22  204.88   15.70
 -21  -3  22  222.28   15.40
 -21  -3  22  133.09   87.59
 -21  -3  22  217.28   24.30
  21  -3 -22  227.48   16.60
 -23   3  24  184.68   29.30
 -23   3  24  174.88   30.70
  23   3 -24  189.68   17.10
 -23  -3  24   39.20  134.89
 -23  -3  24  193.08   15.90
  23  -3 -24  186.48   14.80
  23  -3 -24  184.08   16.70
  25   3 -26  238.38   16.30
  25   3 -26  243.28   19.50
 -25   3  26  237.78   22.90
 -25   3  26  250.17   31.90
 -25  -3  26  184.58   23.10
 -25  -3  26  229.08   15.80
  25  -3 -26  276.87   21.60
  25  -3 -26  251.97   17.60
  27   3 -28    7.00    5.00
 -27   3  28    2.30    9.30
 -27   3  28    8.30   10.80
  27   3 -28    1.60    2.30
  27   3 -28    1.20    6.40
 -27   3  28   -0.70    5.10
  27  -3 -28   -0.80    3.00
 -27  -3  28   -1.10    1.80
  27  -3 -28    5.90    3.80
 -27  -3  28    3.70    6.70
 -29   3  30    1.40    4.30
 -29   3  30   -1.90   10.00
  29   3 -30  -12.40    5.30
  29   3 -30    1.40    4.30
  29  -3 -30   -1.00    3.20
  29  -3 -30   -0.80    1.90
 -29  -3  30   -0.40    5.40
  31   3 -32   10.20    6.90
  32   4 -31  247.98   17.90
  32  -4 -31  281.57   16.00
  30   4 -29  380.46   27.60
 -30   4  29  341.97   29.80
  30   4 -29  386.86   25.10
  30  -4 -29  400.86   23.30
  30  -4 -29  413.36   25.30
  30  -4 -29  401.36   25.30
 -28   4  27  197.18   24.00
  28   4 -27  147.09   18.50
  28   4 -27  169.58   11.00
 -28   4  27  208.18   22.30
  28   4 -27  155.08   14.40
  28  -4 -27  156.78   12.60
  28  -4 -27  160.88   14.20
 -28  -4  27  132.99   18.70
 -26   4  25    0.40    6.00
 -26   4  25   -2.10    9.10
  26   4 -25    5.10    2.90
 -26   4  25   18.70   11.30
  26   4 -25    4.40    6.90
  26   4 -25    6.80    4.90
 -26  -4  25    8.00    8.70
  26  -4 -25    2.10    3.00
 -26  -4  25   12.30    3.40
  24   4 -23  442.96   37.20
  24   4 -23  405.76   26.40
  24   4 -23  499.25   31.60
 -24   4  23  467.95   35.70
 -24   4  23  374.86   38.50
 -24  -4  23  409.36   27.60
 -24  -4  23  427.86   36.80
 -24  -4  23  465.05  153.58
 -24  -4  23  394.86   26.80
  24  -4 -23  429.66   27.80
  24  -4 -23  451.85   30.40
  24  -4 -23  457.75  107.19
  22   4 -21  918.11   54.69
 -22   4  21  959.10   61.99
  22   4 -21  975.30   63.69
  22   4 -21 1011.20   59.49
 -22   4  21  937.41   68.59
  22  -4 -21  956.20   55.69
 -22  -4  21  970.80   65.89
 -22  -4  21  984.20  144.79
 -22  -4  21  905.71   55.49
 -22  -4  21  948.51   54.69
  22  -4 -21  929.11  112.29
  20   4 -19  802.52   49.60
  20   4 -19  924.91   54.19
 -20   4  19  922.51   63.39
 -20   4  19  880.01   56.19
 -20  -4  19  759.72  108.59
  20  -4 -19  864.61  100.19
 -20  -4  19  821.42   50.59
 -20  -4  19  882.61   49.70
  20  -4 -19  845.82   50.39
 -20  -4  19  708.33  122.29
  18   4 -17  498.05   32.70
  18   4 -17  447.06   28.70
 -18   4  17  543.45   41.20
 -18   4  17  458.45   34.00
 -18  -4  17  448.06   65.29
 -18  -4  17  461.55   29.90
 -18  -4  17  391.46   37.30
  18  -4 -17  487.35   29.50
 -18  -4  17  532.05   31.30
 -18  -4  17  346.17   80.79
  18  -4 -17  524.45   70.19
  16   4 -15    5.60    4.10
 -16   4  15   26.80   11.40
 -16   4  15    6.30    4.90
 -16  -4  15   12.40    3.10
  16  -4 -15    6.10    2.60
 -16  -4  15    3.90    2.50
 -16  -4  15    6.30   29.20
  16  -4 -15  -27.70   26.20
 -16  -4  15  -26.90   34.60
  14   4 -13  306.37   53.49
 -14   4  13  417.86   33.40
  14   4 -13  432.86   29.20
 -14  -4  13  487.85   28.00
 -14  -4  13  418.46   66.19
 -14  -4  13  448.66   79.39
  14  -4 -13  476.05   51.09
  14  -4 -13  441.76   26.70
 -14  -4  13  453.45   53.69
 -14  -4  13  397.46   60.19
 -12   4  11 1701.03  120.29
  12   4 -11 1706.63  101.89
  12   4 -11 1853.11  127.29
  12   4 -11 1552.84  134.09
 -12   4  11 1841.02  142.99
  12   4 -11 1706.53  125.69
 -12   4  11 1791.72  104.89
 -12   4  11 1720.73  122.29
 -12  -4  11 1963.30  128.39
  12  -4 -11 1799.22   99.79
 -12  -4  11 1963.70  100.69
 -12  -4  11 1862.41  121.09
  12  -4 -11 1895.91  116.69
  12  -4 -11 1868.41  119.49
  12  -4 -11 1776.32  117.19
 -12  -4  11 1920.01  144.19
  10   4  -9 1430.06  104.59
 -10   4   9 1542.55  102.39
  10   4  -9 1628.94  108.29
 -10  -4   9 1630.54   86.69
 -10  -4   9 1543.45  117.59
 -10  -4   9 1317.67  111.69
 -10  -4   9 1638.64  108.09
  10  -4  -9 1568.74  100.89
 -10  -4   9 1552.84  102.09
  10  -4  -9 1659.13   99.49
  10  -4  -9 1547.75   97.69
   8   4  -7  838.92   62.39
  -8   4   7  850.81   59.69
   8  -4  -7  733.43   64.99
  -8  -4   7  867.81   61.09
   8  -4  -7  904.11   55.99
  -8  -4   7  786.52   70.79
   8  -4  -7  801.42   57.29
  -8  -4   7  919.51   71.79
   8  -4  -7  853.11   55.49
  -6   4   5  348.17   21.50
  -6   4   5  359.26   29.20
   6   4  -5  379.36   34.80
   6   4  -5  291.07   30.40
  -6   4   5  366.36   26.60
   6  -4  -5  380.56   25.60
  -6  -4   5  269.37   30.70
  -6  -4   5  371.06   39.40
   6  -4  -5  380.26   26.30
   6  -4  -5  299.87   30.60
  -6  -4   5  284.37   36.40
   6  -4  -5  288.87   26.40
  -6  -4   5  424.96   33.10
  -4   4   3  199.88   14.80
  -4   4   3  191.88   12.30
   4   4  -3  164.38   20.50
  -4   4   3  195.28   17.20
   4   4  -3  197.48   22.60
   4  -4  -3  211.68   15.50
  -4  -4   3  221.38   28.20
   4  -4  -3  204.98   16.30
   4  -4  -3  196.38   15.30
  -4  -4   3  215.88   22.20
   4  -4  -3  226.28   14.80
  -4  -4   3  164.08   25.60
   4  -4  -3  264.27   29.80
  -4  -4   3  216.48   21.30
   2   4  -1 2241.18  130.69
   2   4  -1 2058.99  127.39
  -2  -4   1 2044.60  126.69
  -2  -4   1 2309.17  128.79
   2  -4  -1 2369.16  121.49
  -2  -4   1 2183.48  132.79
   2  -4  -1 2337.57  121.19
  -2  -4   1 2167.78  132.89
   2  -4  -1 2390.26  126.09
  -2  -4   1 2070.39  127.99
   2  -4  -1 2273.77  129.09
   0   4  -1 1886.51  103.09
   0   4   1 1938.91  109.49
   0   4   1 1833.72  104.79
   0   4  -1 1913.61  103.79
   0  -4  -1 1678.23  104.49
   0  -4   1 1860.11  105.79
   0  -4   1 1944.21  103.39
   0  -4  -1 1818.32  109.29
   0  -4  -1 1931.31  106.49
   0  -4   1 1853.31  108.39
   0  -4  -1 1833.92  107.99
   0  -4  -1 1837.42  105.69
   0  -4   1 1713.63  102.39
   0  -4   1 1817.42  103.09
   0  -4   1 1748.13  118.29
   2   4  -3 1081.19   69.29
  -2   4   3 1153.88   73.29
   2   4  -3 1125.99   69.79
  -2   4   3 1132.59   67.69
  -2   4   3 1106.89   63.29
  -2  -4   3 1095.49   69.19
  -2  -4   3 1173.48   75.19
  -2  -4   3 1116.19   71.09
  -2  -4   3 1189.78   69.39
  -2  -4   3 1107.39   73.79
   2  -4  -3 1180.88   69.89
   2  -4  -3 1210.58   69.99
   2  -4  -3 1117.89   67.89
   2  -4  -3 1231.08   69.89
  -4   4   5   12.90    3.90
  -4   4   5    4.20   10.80
   4   4  -5   11.70    7.50
   4   4  -5    7.10    7.20
  -4   4   5   14.40    6.70
  -4  -4   5   21.10   14.40
   4  -4  -5    6.10    8.50
  -4  -4   5   21.20    9.60
  -4  -4   5   22.50   11.20
   4  -4  -5   21.20    8.10
  -4  -4   5   12.90   13.60
   4  -4  -5    3.20   15.60
   6   4  -7    8.40    9.10
   6   4  -7   17.90   11.30
  -6   4   7   14.30   10.90
  -6  -4   7    4.20    9.40
   6  -4  -7    8.00    8.40
  -6  -4   7    1.40   12.60
   6  -4  -7   17.20   12.40
   6  -4  -7   18.20    9.10
  -6  -4   7   22.80   16.80
  -8   4   9 1718.03  110.99
   8   4  -9 1652.53  109.69
  -8   4   9 1610.84  118.69
   8  -4  -9 1731.23  105.59
  -8  -4   9 1728.13  110.79
  -8  -4   9 1597.84  117.69
  -8  -4   9 1648.94  105.89
  -8  -4   9 1564.54  120.09
   8  -4  -9 1724.63  105.39
   8  -4  -9 1677.83  106.29
 -10   4  11 1492.65  118.09
  10   4 -11 1348.47  103.99
 -10   4  11 1411.96   86.39
  10   4 -11 1446.96   83.79
  10   4 -11 1427.16  103.99
 -10   4  11 1521.25  106.89
 -10   4  11 1436.66  103.99
 -10  -4  11 1524.75  100.99
  10  -4 -11 1401.96   81.99
  10  -4 -11 1483.05  100.49
 -10  -4  11 1534.25  108.19
 -10  -4  11 1592.24  118.89
  10  -4 -11 1501.75  104.79
 -10  -4  11 1641.44   82.79
  10  -4 -11 1451.85   99.09
 -10  -4  11 1505.55  115.69
 -12   4  13 1606.04  101.39
  12   4 -13 1685.93  127.79
 -12  -4  13 1788.32   96.29
 -12  -4  13 1703.73  140.99
  12  -4 -13 1719.13  119.49
 -12  -4  13 1717.23  130.19
  12  -4 -13 1727.63   95.59
 -12  -4  13 1962.00  145.19
  14   4 -15  137.89   13.70
 -14   4  15  135.99   19.10
 -14  -4  15  172.88   12.50
 -14  -4  15  135.79   33.40
 -16   4  17    8.50    6.60
  16   4 -17   12.40    5.50
 -16  -4  17   20.20    3.80
  16  -4 -17   13.90    3.60
  16  -4 -17   -7.20   29.20
 -16  -4  17   10.10   43.70
 -16  -4  17   43.80   33.80
 -16  -4  17   15.40    3.80
 -18   4  19  168.88   24.30
 -18   4  19  157.88   17.20
  18   4 -19  174.28   16.20
  18   4 -19  157.08   13.80
 -18  -4  19  154.78   13.10
 -18  -4  19  182.08   65.39
 -18  -4  19  114.89   50.89
  18  -4 -19  161.58   53.89
 -18  -4  19  167.98   12.40
  18  -4 -19  179.08   13.60
 -20   4  21  684.83   47.40
  20   4 -21  665.33   40.30
 -20   4  21  695.63   54.39
  20   4 -21  709.03   44.80
 -20  -4  21  591.14  115.49
 -20  -4  21  697.33   41.60
  20  -4 -21  684.73   41.20
  20  -4 -21  652.23   97.59
 -20  -4  21  714.03   50.79
 -20  -4  21  653.93   40.20
 -22   4  23  962.20   60.49
  22   4 -23  928.91   56.89
 -22   4  23  899.71   69.69
  22   4 -23  891.11   52.79
 -22  -4  23  945.11   65.09
  22  -4 -23  841.82  125.19
 -22  -4  23  887.31   53.49
  22  -4 -23  957.90   54.09
 -22  -4  23  671.33  142.19
 -22  -4  23  908.11   52.79
  24   4 -25   79.79   11.20
  24   4 -25   62.79   13.00
  24   4 -25   65.89    7.00
 -24   4  25   77.19   18.10
 -24   4  25   84.99   13.50
  24  -4 -25   70.49   10.20
 -24  -4  25   75.79   16.00
  24  -4 -25   69.69    8.10
 -24  -4  25   56.39    6.60
 -26   4  27   25.10   11.70
  26   4 -27   16.50    7.50
 -26   4  27   31.70   16.90
 -26   4  27   23.00    7.70
  26   4 -27   27.40    3.80
 -26  -4  27   29.70    4.30
 -26  -4  27   17.50    9.20
  26  -4 -27   26.50    6.00
  26  -4 -27   25.40    5.00
 -28   4  29  238.98   23.80
 -28   4  29  239.58   18.50
  28   4 -29  221.48   19.20
  28   4 -29  209.88   22.20
  28  -4 -29  216.58   15.00
  28  -4 -29  237.48   17.00
 -30   4  31  208.18   27.20
  30   4 -31  207.88   16.20
  30  -4 -31  226.48   13.40
  31   5 -30   11.60    3.90
  31  -5 -30   10.20    2.00
 -29   5  28   52.89   15.20
  29   5 -28   43.10    9.10
 -29   5  28   32.30   10.60
  29  -5 -28   41.40    6.70
  29  -5 -28   43.30    4.90
  29  -5 -28   50.19    5.90
  27   5 -26   87.09   11.60
 -27   5  26  111.19   17.50
  27   5 -26   93.49   14.60
 -27   5  26  126.69   19.00
 -27   5  26  115.59   27.90
  27  -5 -26  111.19   11.40
  27  -5 -26  112.39   10.20
 -27  -5  26  125.69    8.90
  25   5 -24  175.18   16.50
 -25   5  24  172.08   17.50
 -25   5  24  195.18   22.70
 -25   5  24  173.98   27.60
  25   5 -24  169.18   19.80
  25   5 -24  176.58   12.20
 -25  -5  24  202.08   13.20
 -25  -5  24  144.29   22.30
 -25  -5  24  167.88   13.50
 -23   5  22  192.98   23.80
  23   5 -22  175.48   17.40
 -23   5  22  194.38   24.50
  23   5 -22  175.38   12.70
 -23  -5  22  163.78   14.00
 -23  -5  22  158.68   24.50
  23  -5 -22  146.49  102.19
 -23  -5  22  227.18  120.29
  23  -5 -22  182.18   14.30
  21   5 -20   39.60    8.40
 -21   5  20   34.10   12.50
  21   5 -20   41.80   10.70
 -21   5  20   29.30    8.80
  21   5 -20   34.50    5.30
 -21  -5  20   90.99   78.19
 -21  -5  20   32.20    5.80
 -21  -5  20   36.40   11.60
  21  -5 -20   48.60   52.39
  21  -5 -20   34.00    5.80
 -21  -5  20   36.70    5.60
 -19   5  18    2.20    4.50
  19   5 -18   -3.70    4.60
 -19   5  18    9.60   15.40
  19   5 -18    5.80    7.00
  19   5 -18    1.60    2.70
  19  -5 -18    1.50    3.00
 -19  -5  18    1.40    2.80
 -19  -5  18   -1.40    2.20
 -19  -5  18   -2.40    7.10
  19  -5 -18   33.00   38.50
 -19  -5  18  -76.69   47.30
 -19  -5  18   46.70   57.09
 -17   5  16  248.48   21.90
 -17   5  16  324.77   28.10
  17   5 -16  227.98   21.20
  17   5 -16  276.47   18.10
  17  -5 -16  298.77   50.69
 -17  -5  16  352.86   75.49
 -17  -5  16  226.08   50.29
 -17  -5  16  309.97   20.50
 -17  -5  16  239.58   28.90
 -17  -5  16  261.07   19.00
  17  -5 -16  280.37   18.60
  15   5 -14  213.88   15.50
  15   5 -14  257.67   24.20
 -15   5  14  185.68   18.60
 -15   5  14  243.08   22.40
 -15  -5  14  133.99   48.90
  15  -5 -14  234.78   16.40
  15  -5 -14  214.68   40.40
 -15  -5  14  238.68   15.40
 -15  -5  14  234.48   16.60
  13   5 -12   33.40   37.50
  13   5 -12   95.19   11.40
 -13   5  12  131.29   15.00
  13  -5 -12  109.79    9.80
 -13  -5  12  115.19    9.80
  13  -5 -12  101.29   28.10
 -13  -5  12   98.19   48.30
 -13  -5  12  125.79   42.20
 -13  -5  12  131.49   30.20
 -11   5  10  102.59   27.20
  11   5 -10  128.99   11.70
 -11   5  10  128.79   13.20
 -11   5  10  108.19   16.10
  11   5 -10  120.09   30.90
 -11  -5  10  103.39   23.20
 -11  -5  10  168.68   40.90
 -11  -5  10  108.09    9.70
  11  -5 -10  134.39   26.10
 -11  -5  10  148.09   40.90
 -11  -5  10  107.19   25.50
  -9   5   8  605.64   41.50
   9   5  -8  680.33   55.99
   9   5  -8  619.94   39.50
  -9   5   8  638.64   49.99
  -9   5   8  658.73   53.59
   9   5  -8  689.43   59.09
  -9  -5   8  634.14   53.19
  -9  -5   8  775.62   58.69
  -9  -5   8  687.63   69.49
   9  -5  -8  655.13   50.29
  -9  -5   8  685.93   38.40
   9  -5  -8  693.63   46.90
   9  -5  -8  678.83   49.20
  -9  -5   8  549.74   64.69
   9  -5  -8  672.73   74.79
   7   5  -6  889.51   64.59
  -7   5   6  867.91   57.79
   7   5  -6  795.02   62.89
  -7  -5   6  940.11   64.19
  -7  -5   6  921.81   73.69
   7  -5  -6  816.22   62.19
   7  -5  -6  864.11   51.99
   7  -5  -6  923.51   54.19
  -7  -5   6  813.02   61.29
  -7  -5   6  665.63   67.59
   7  -5  -6  693.13   54.79
   5   5  -4    5.90   10.50
   5  -5  -4   27.50    8.90
  -5  -5   4   37.80   16.30
  -5  -5   4   12.90   16.10
   5  -5  -4   17.00    4.10
  -5  -5   4   19.10   10.70
  -5  -5   4   16.90   12.20
   5  -5  -4   25.10   13.60
   3   5  -2    8.10    9.10
   3   5  -2    1.70    7.60
  -3  -5   2   11.00   14.10
   3  -5  -2   22.50    6.80
   3  -5  -2    2.00   25.00
   3  -5  -2   27.70    8.90
  -3  -5   2   12.40   10.60
  -3  -5   2   13.40   21.90
  -3  -5   2    6.70   11.70
  -3  -5   2   17.90    8.00
   3  -5  -2   12.00   10.60
   1   5   0  409.26   29.40
   1   5   0  416.16   33.00
  -1  -5   0  420.26   33.70
   1  -5   0  370.96   35.30
  -1  -5   0  387.96   30.90
   1  -5   0  382.76   49.70
   1  -5   0  432.36   34.70
  -1  -5   0  367.36   36.20
   1  -5   0  369.86   27.20
  -1  -5   0  358.16   36.90
   1  -5   0  465.45   25.10
   1   5  -2  960.10   57.29
  -1   5   2  922.31   52.49
  -1   5   2 1006.00   61.89
  -1   5   2  998.40   57.29
   1   5  -2 1013.40   57.89
  -1  -5   2  885.31   61.49
  -1  -5   2  933.81   60.89
  -1  -5   2  817.22   63.69
   1  -5  -2  918.61   59.09
  -1  -5   2  932.81   59.29
   1  -5  -2  890.11   61.49
   1  -5  -2  814.52   62.89
   1  -5  -2 1005.90   58.99
   1  -5  -2 1002.40   59.99
  -1  -5   2  991.60   57.69
  -3   5   4   20.30   11.60
  -3   5   4   -6.30    5.90
   3   5  -4    8.40    8.00
   3   5  -4   -3.20    7.60
  -3   5   4    5.50    3.20
   3  -5  -4    2.80   12.20
  -3  -5   4   -3.00    6.70
  -3  -5   4   22.30   11.40
   3  -5  -4    3.30    8.80
   3  -5  -4   -5.30    5.80
  -3  -5   4   -3.80   23.00
  -3  -5   4    6.80   11.40
   3  -5  -4    8.10    7.60
  -3  -5   4   18.80   15.20
   3  -5  -4   28.90   19.60
  -5   5   6   12.50   12.80
   5   5  -6    6.20   10.20
   5  -5  -6    9.10   11.10
  -5  -5   6    7.40   10.40
  -5  -5   6   12.30   15.00
  -5  -5   6    4.30   10.90
  -5  -5   6   18.90   16.70
   5  -5  -6   10.40   30.00
   5  -5  -6    8.40    9.40
   5  -5  -6    0.10    7.30
  -7   5   8   74.09   15.60
   7   5  -8   57.39   16.70
  -7   5   8   46.30   20.50
  -7   5   8   69.69    8.70
   7   5  -8   77.49   18.90
  -7  -5   8   81.29   20.10
  -7  -5   8  104.49   30.10
  -7  -5   8   25.40   19.80
   7  -5  -8   54.89   14.20
   7  -5  -8   71.49   17.50
  -7  -5   8   56.99   17.50
   7  -5  -8   54.99   15.20
  -9   5  10   38.80   22.40
   9   5 -10   10.80    4.00
  -9   5  10    7.20   15.20
  -9   5  10   21.40    6.10
   9   5 -10   -4.90   17.30
   9   5 -10    7.20   17.80
   9  -5 -10    6.10   14.20
  -9  -5  10   13.10   14.70
  -9  -5  10   -3.30   20.20
   9  -5 -10   20.60   15.90
   9  -5 -10    0.00   13.50
  -9  -5  10   -6.70   25.20
  -9  -5  10   15.80    3.60
  -9  -5  10   39.70   24.50
  11   5 -12  178.18   14.60
 -11   5  12  160.68   16.90
 -11  -5  12  185.28   53.89
  11  -5 -12  151.28   30.00
  11  -5 -12  122.29   26.80
 -11  -5  12  188.98   31.70
 -11  -5  12  181.88   47.20
  11  -5 -12  152.38   12.20
 -11  -5  12  179.58   14.40
  13   5 -14   67.49   15.70
  13   5 -14   49.90    8.40
 -13   5  14   60.89   12.00
 -13  -5  14   32.20   31.60
  13  -5 -14   45.20    6.40
 -13  -5  14   44.00    6.50
  13  -5 -14   57.29   25.60
  15   5 -16   23.50    7.60
  15   5 -16   15.10    6.10
  15   5 -16   18.50    5.30
 -15   5  16   19.00    6.80
 -15   5  16   20.90   10.60
  15   5 -16   23.40    4.70
 -15  -5  16   -6.10   45.40
 -15  -5  16  -36.00   28.70
  15  -5 -16   23.70   29.30
 -15  -5  16   20.20    4.50
 -15  -5  16   15.90    3.90
  15  -5 -16   21.60    4.30
 -17   5  18   76.99   12.80
  17   5 -18   77.89    7.80
 -17   5  18   82.49   16.80
  17   5 -18   60.19   10.50
 -17  -5  18   77.89   17.90
 -17  -5  18   33.60   43.00
 -17  -5  18   65.59    8.20
  17  -5 -18  103.89   45.80
  17  -5 -18   82.39    8.50
 -17  -5  18   78.69    7.30
 -17  -5  18    3.90   52.69
  19   5 -20  100.99    9.50
 -19   5  20  155.58   22.60
 -19   5  20   99.59   15.20
  19   5 -20  100.69   12.80
 -19  -5  20  172.88   83.49
 -19  -5  20  111.09    9.50
 -19  -5  20  109.19   10.70
 -19  -5  20  121.19   19.80
 -19  -5  20   10.60   70.89
  19  -5 -20  172.08   59.99
  19  -5 -20  115.29   10.70
  21   5 -22  113.99   13.60
  21   5 -22  130.69   18.10
  21   5 -22  106.29    9.70
 -21   5  22  122.19   15.70
  21  -5 -22  128.39   11.10
  21  -5 -22  189.28   74.19
 -21  -5  22  -12.60   99.49
 -21  -5  22  126.89   10.10
 -21  -5  22  129.99   20.80
 -21  -5  22  105.79   10.80
 -21  -5  22  138.89   89.79
 -23   5  24   47.80   13.80
  23   5 -24   39.10    4.80
  23   5 -24   34.40   10.00
  23   5 -24   40.30    8.10
 -23   5  24   34.40    9.00
 -23  -5  24   21.30    9.90
 -23  -5  24   39.80    5.80
  23  -5 -24   36.40    6.00
  23  -5 -24   31.00    6.70
 -23  -5  24   34.10    5.10
 -25   5  26   20.00    6.80
  25   5 -26   23.20    6.70
 -25   5  26   26.00   12.60
  25   5 -26   28.40    9.40
  25  -5 -26   22.70    4.40
 -25  -5  26   14.60    9.70
 -25  -5  26   29.90    4.50
  25  -5 -26   15.70    4.80
 -27   5  28  109.89   11.60
  27   5 -28  112.19   13.20
 -27   5  28  113.19   18.30
  27  -5 -28  133.59   10.10
  27  -5 -28  136.09   14.80
 -29   5  30  -11.20    9.70
  29   5 -30   15.00    4.40
 -29   5  30   18.80   12.40
  29  -5 -30   11.70    2.40
  29  -5 -30    7.20    3.30
  30   6 -29  133.89   11.50
 -30   6  29  104.29   15.50
  30  -6 -29  130.49    8.60
  28   6 -27   24.70    7.30
 -28   6  27   24.10    9.20
 -28   6  27   40.20   13.00
  28   6 -27   32.80    7.60
  28  -6 -27   38.40    5.10
  28  -6 -27   31.10    5.50
  28  -6 -27   39.50    4.50
  26   6 -25   40.60    9.10
  26   6 -25   39.20    6.80
 -26   6  25   27.30   12.50
 -26   6  25   33.10    6.50
 -26  -6  25   34.10    4.70
  26  -6 -25   34.10    6.10
  26  -6 -25   31.00    5.10
 -24   6  23  315.87   24.30
  24   6 -23  364.66   25.70
 -24   6  23  352.96   39.10
 -24   6  23  331.57   26.60
  24   6 -23  366.66   28.80
 -24   6  23  354.26   25.10
 -24  -6  23  333.37   21.30
  24  -6 -23  309.37   23.80
 -24  -6  23  350.06   22.50
  24  -6 -23  284.27   25.30
 -22   6  21  529.85   56.29
 -22   6  21  495.75   33.80
 -22   6  21  491.35   35.60
  22   6 -21  506.25   34.40
  22   6 -21  408.26   41.60
 -22  -6  21  469.45   40.60
 -22  -6  21  364.76  140.29
 -22  -6  21  502.95   30.70
 -22  -6  21  464.55   30.80
 -22  -6  21  524.55  131.79
  22  -6 -21  466.25   30.20
 -20   6  19  325.97   24.50
 -20   6  19  334.17   28.40
  20   6 -19  332.87   28.00
  20   6 -19  294.67   25.10
  20  -6 -19  309.27   21.20
 -20  -6  19  267.97   74.39
 -20  -6  19  303.17   32.10
 -20  -6  19  320.87   21.80
 -20  -6  19  165.68   83.09
  20  -6 -19  280.77   64.59
 -20  -6  19  295.37   20.30
 -18   6  17   35.20   10.70
 -18   6  17   -5.10   16.60
  18   6 -17   42.00   10.30
 -18   6  17   27.00    7.40
  18  -6 -17   76.09   40.50
 -18  -6  17  -30.50   42.60
 -18  -6  17   37.80    5.60
  18  -6 -17   30.40    5.20
 -18  -6  17   23.90    5.80
 -18  -6  17   48.60   66.29
 -16   6  15   36.20    8.10
  16   6 -15   34.60    7.80
  16   6 -15   35.40    5.80
  16   6 -15   45.10    9.60
 -16   6  15   14.80   14.00
  16   6 -15   29.40    5.60
 -16   6  15   39.70   10.90
  16  -6 -15   36.90    5.90
 -16  -6  15   36.80    5.90
 -16  -6  15   76.49   34.50
 -16  -6  15   40.50    6.20
 -16  -6  15   65.79   50.19
  16  -6 -15   51.39   32.80
  14   6 -13  305.17   22.80
 -14   6  13  336.87   26.10
 -14   6  13  294.07   29.10
 -14   6  13  392.96   25.50
  14   6 -13  357.56   25.30
  14   6 -13  306.57   23.00
 -14  -6  13  299.87   50.79
 -14  -6  13  398.56   23.40
  14  -6 -13  334.17   48.90
 -14  -6  13  318.27   21.20
  14  -6 -13  373.16   22.50
 -14  -6  13  346.77   70.29
  12   6 -11 1911.51  115.59
 -12   6  11 2175.88  116.89
  12   6 -11 2194.28  117.39
  12  -6 -11 1993.20  137.09
 -12  -6  11 2154.58  144.99
  12  -6 -11 2325.77  139.79
 -12  -6  11 1985.40  113.99
 -12  -6  11 2196.78  167.08
  12  -6 -11 1929.11  113.99
 -10   6   9  244.98   21.50
 -10   6   9  268.67   19.00
  10   6  -9  325.47   20.70
 -10   6   9  221.58   35.00
 -10  -6   9  426.76   65.39
  10  -6  -9  213.18   29.30
 -10  -6   9  272.57   38.70
 -10  -6   9  321.97   18.90
  10  -6  -9  306.97   37.90
   8   6  -7  198.18   33.50
   8   6  -7  176.98   34.10
   8   6  -7  180.68   14.10
   8  -6  -7  187.78   42.70
  -8  -6   7  186.98   15.00
  -8  -6   7  179.38   32.30
   8  -6  -7  161.48   15.40
  -8  -6   7  167.68   39.50
   8  -6  -7  160.48   23.10
  -8  -6   7  169.38   42.30
  -8  -6   7  186.68   29.80
   6   6  -5   13.80   16.10
   6   6  -5   18.10    4.60
   6   6  -5   30.70   14.40
  -6  -6   5   35.30   24.00
  -6  -6   5   19.10   14.00
  -6  -6   5   26.00   22.00
   6  -6  -5    2.00   11.20
  -6  -6   5   15.80   13.50
   6  -6  -5   14.00   22.70
   4   6  -3  408.26   39.00
   4   6  -3  430.66   36.50
  -4  -6   3  421.86   36.80
  -4  -6   3  434.76   40.20
   4  -6  -3  562.64   69.09
   4  -6  -3  467.85   38.20
  -4  -6   3  523.35   49.50
  -4  -6   3  400.96   45.40
   4  -6  -3  446.66   32.80
   2   6  -1 2252.77  129.69
   2   6  -1 2456.35  137.89
   2   6  -1 2335.67  134.79
   2  -6  -1 2285.37  138.79
  -2  -6   1 2621.04  136.49
  -2  -6   1 2268.87  138.69
  -2  -6   1 2254.37  145.29
   2  -6  -1 2287.07  149.09
  -2  -6   1 2259.57  146.69
   2  -6  -1 2354.56  135.29
  -2  -6   1 2477.25  140.69
   2  -6  -1 2243.18  132.99
   0   6   1 1299.27   79.19
   0   6   1 1336.67   75.19
   0  -6  -1 1253.47   83.89
   0  -6  -1 1375.46   80.19
   0  -6  -1 1320.57   82.39
   0  -6   1 1553.84   90.59
   0  -6   1 1384.46   86.49
   0  -6  -1 1503.25   92.99
   0  -6  -1 1420.96   91.19
   0  -6   1 1281.07   82.69
  -2   6   3 1142.99   68.69
   2   6  -3 1085.69   68.29
  -2   6   3 1115.09   62.69
  -2   6   3 1147.49   65.89
  -2  -6   3 1154.58   74.39
   2  -6  -3 1080.49   77.59
  -2  -6   3 1045.70   72.79
   2  -6  -3 1126.69   79.49
   2  -6  -3 1121.99   69.99
  -2  -6   3 1075.29   81.69
  -2  -6   3 1183.98   69.19
   2  -6  -3 1030.20   70.59
   2  -6  -3 1174.58   67.39
  -2  -6   3 1115.39   79.89
  -4   6   5    7.30    8.50
   4   6  -5   15.70   11.10
  -4   6   5    6.90   10.70
  -4   6   5   11.30    3.20
  -4   6   5    3.60    4.10
   4  -6  -5   -7.40    8.10
   4  -6  -5   17.00    6.90
  -4  -6   5   23.40   12.90
  -4  -6   5   -7.00   18.20
   4  -6  -5   10.80   11.40
  -4  -6   5   33.10   18.20
   4  -6  -5  -44.80   29.40
   4  -6  -5   10.10   16.10
   6   6  -7   -2.40   15.00
  -6   6   7   -8.30   18.90
   6   6  -7   27.10    4.90
   6   6  -7    8.50   16.40
  -6   6   7    7.40   12.20
  -6   6   7   22.40    5.10
  -6   6   7   16.60    7.10
  -6  -6   7   33.20    4.90
  -6  -6   7   20.80   17.80
  -6  -6   7   42.00   15.60
  -6  -6   7   30.00   25.20
   6  -6  -7   26.20   15.40
   6  -6  -7   26.20   13.10
  -6  -6   7   44.00   23.20
   8   6  -9 1397.96   83.49
  -8   6   9 1527.65   84.09
  -8   6   9 1627.24  111.99
  -8  -6   9 1380.46  117.99
  -8  -6   9 1470.25  100.99
   8  -6  -9 1541.45   99.69
  -8  -6   9 1446.96  119.89
  -8  -6   9 1447.56   82.29
 -10   6  11 1327.67   78.29
  10   6 -11 1391.86   77.29
 -10  -6  11 1405.06  119.29
 -10  -6  11 1410.96   75.89
 -10  -6  11 1081.29  160.08
  10  -6 -11 1169.68   90.29
 -10  -6  11 1325.67   98.39
  10  -6 -11 1460.45   98.39
  10  -6 -11 1308.77   75.29
  12   6 -13 1127.29   66.49
  12   6 -13  895.81   58.39
 -12   6  13  974.10   61.99
 -12  -6  13 1046.40  110.39
 -12  -6  13 1119.99   89.09
 -12  -6  13 1001.20   58.99
 -12  -6  13 1011.00   58.39
  12  -6 -13 1079.49   86.79
  14   6 -15   61.89    9.90
 -14   6  15   75.79   10.40
  14   6 -15   59.09    8.60
  14   6 -15   48.30    7.50
 -14   6  15   33.70   10.60
  14  -6 -15   77.79    7.70
 -14  -6  15   81.09   35.30
 -14  -6  15   67.49    7.90
  14  -6 -15   84.59   36.60
 -14  -6  15   45.30    6.20
 -14  -6  15   45.90   43.60
  16   6 -17   75.89   11.60
 -16   6  17  108.89   17.00
  16   6 -17  104.29   14.00
  16   6 -17   90.49   10.40
 -16   6  17  101.99   12.50
  16   6 -17  105.79   12.10
  16  -6 -17   94.69    9.50
 -16  -6  17   53.59   42.90
 -16  -6  17   89.99    9.60
 -16  -6  17   79.39    8.00
 -16  -6  17  115.59   66.99
  16  -6 -17   96.49   44.30
 -18   6  19  298.87   28.10
  18   6 -19  299.07   23.80
 -18   6  19  312.17   24.80
  18   6 -19  297.87   26.40
 -18  -6  19  304.67   20.00
  18  -6 -19  313.67   20.90
 -18  -6  19  283.67   21.30
  18  -6 -19  245.68  105.29
 -18  -6  19  359.96   72.99
 -18  -6  19  453.85  134.99
 -20   6  21  453.75   31.80
 -20   6  21  442.06   39.70
  20   6 -21  469.85   34.20
  20   6 -21  398.66   30.50
 -20  -6  21  712.53  131.59
 -20  -6  21  418.86   27.00
 -20  -6  21  413.86   28.00
  20  -6 -21  529.25   91.99
  20  -6 -21  405.26   27.30
 -20  -6  21  296.17   95.09
 -20  -6  21  426.66   48.10
 -22   6  23  577.04   52.79
  22   6 -23  568.04   37.40
 -22   6  23  582.44   38.20
 -22   6  23  587.14   40.30
  22   6 -23  596.44   41.10
 -22  -6  23  517.55   44.10
 -22  -6  23  615.74   34.20
  22  -6 -23  503.15   34.20
 -22  -6  23  538.75   36.00
  24   6 -25   75.19   12.80
 -24   6  25   63.09   18.60
 -24   6  25   82.79   10.60
  24   6 -25   80.39   10.10
  24  -6 -25   74.09    8.20
 -24  -6  25   92.49    8.70
 -24  -6  25   71.89    7.10
  24  -6 -25   82.59   10.10
 -26   6  27    1.00   10.70
 -26   6  27   13.80    9.90
  26   6 -27    7.80    5.60
  26  -6 -27    0.10    3.20
  26  -6 -27    2.60    3.90
 -28   6  29  113.79   15.40
  28   6 -29  113.19   13.10
  28  -6 -29  126.79    8.50
  28  -6 -29  145.79   13.60
  29   7 -28  166.68   12.40
 -29   7  28  152.68   16.50
 -27   7  26  181.68   22.50
  27   7 -26  208.38   17.00
  27  -7 -26  195.18   15.10
  27  -7 -26  226.68   14.30
  27  -7 -26  199.38   13.00
 -25   7  24  263.07   30.90
 -25   7  24  263.07   32.10
  25   7 -24  273.87   22.20
  25   7 -24  246.68   25.00
 -25  -7  24  264.47   20.00
  25  -7 -24  286.97   20.00
  25  -7 -24  254.77   17.90
  23   7 -22  191.18   19.10
 -23   7  22  183.48   31.50
 -23   7  22  179.68   28.70
  23   7 -22  181.38   16.80
 -23  -7  22  194.38   14.90
 -23  -7  22  213.98   14.00
  23  -7 -22  191.88   14.50
  21   7 -20    2.50    6.10
  21   7 -20    3.10    5.40
 -21   7  20    2.70    4.40
 -21   7  20   15.40   13.20
 -21   7  20   16.60   13.50
  21  -7 -20    0.60    2.60
  21  -7 -20  -52.69   62.79
 -21  -7  20  163.28  103.59
 -21  -7  20  -69.29   99.59
 -21  -7  20    1.90    3.00
 -21  -7  20    1.30    2.40
  19   7 -18  351.26   27.40
  19   7 -18  330.97   23.40
 -19   7  18  380.06   25.30
  19   7 -18  367.06   29.10
 -19   7  18  390.06   42.60
 -19  -7  18  357.06   22.90
 -19  -7  18  298.87   96.29
 -19  -7  18  330.67   74.99
  19  -7 -18  348.57   23.30
  19  -7 -18  430.06   76.19
 -19  -7  18  360.46   24.50
  17   7 -16  614.24   41.60
 -17   7  16  681.83   42.90
  17   7 -16  709.43   46.80
 -17   7  16  712.23   60.49
  17   7 -16  727.63   42.50
 -17  -7  16  719.13   40.90
  17  -7 -16  699.63   44.30
  17  -7 -16  679.63   96.89
 -17  -7  16  549.25  121.59
 -17  -7  16  706.43   42.70
  15   7 -14  779.92   47.30
  15   7 -14  761.02   50.89
  15   7 -14  701.23   46.60
  15   7 -14  762.42   49.70
 -15   7  14  782.62   47.40
  15  -7 -14  792.52   46.10
 -15  -7  14  925.71   92.39
 -15  -7  14  852.31   46.10
 -15  -7  14  883.51  116.79
  15  -7 -14  820.62   84.79
 -15  -7  14  787.32   47.10
  13   7 -12   47.40    8.80
 -13   7  12   75.39   23.90
  13   7 -12   65.49   10.50
  13   7 -12   67.39    8.70
  13   7 -12   63.59    8.30
  13  -7 -12   47.10    7.00
 -13  -7  12   59.19    6.70
 -13  -7  12   74.59    7.90
 -13  -7  12   17.20   40.50
 -13  -7  12   76.39   30.20
  13  -7 -12   73.19   28.30
 -11   7  10  145.49   12.10
  11   7 -10  173.18   13.90
  11   7 -10  142.29   18.80
 -11   7  10  171.28   29.70
  11   7 -10  139.69   13.30
  11   7 -10  155.68   14.80
 -11  -7  10  147.39   11.90
 -11  -7  10  128.59   47.60
  11  -7 -10  143.99   12.30
 -11  -7  10  169.68   36.20
 -11  -7  10  137.29   11.20
  11  -7 -10  172.58   31.20
   9   7  -8  347.77   24.40
  -9   7   8  293.77   34.40
   9   7  -8  296.77   22.30
   9   7  -8  378.86   29.80
   9  -7  -8  376.26   41.10
  -9  -7   8  357.06   57.59
   7   7  -6 1473.55   85.19
   7   7  -6 1409.26   85.19
   7  -7  -6 1493.65   96.49
  -7  -7   6 1786.32  106.49
  -7  -7   6 1370.56  113.89
  -7  -7   6 1605.94   83.89
   7  -7  -6 1396.46   99.69
  -7  -7   6 1528.95  122.89
   5   7  -4 1354.96   86.19
   5   7  -4 1247.28   71.49
   5   7  -4 1329.17   72.79
   5  -7  -4 1137.79   78.39
   5  -7  -4 1318.57   90.29
  -5  -7   4 1360.46   96.29
  -5  -7   4 1082.39   94.99
  -5  -7   4 1176.08   69.59
  -5  -7   4 1352.26   88.39
   5  -7  -4 1153.58   84.79
   3   7  -2  252.67   27.70
   3  -7  -2  311.17   36.20
  -3  -7   2  256.07   34.10
  -3  -7   2  290.37   35.40
  -3  -7   2  270.17   40.50
  -3  -7   2  259.87   31.00
   3  -7  -2  247.28   27.90
   3  -7  -2  270.97   33.60
   1   7   0  365.76   20.30
   1   7   0  340.87   25.40
   1   7   0  345.37   24.90
   1  -7   0  313.37   32.50
  -1  -7   0  331.57   43.70
  -1  -7   0  356.46   26.40
  -1  -7   0  343.47   36.60
  -1  -7   0  392.26   30.40
   1  -7  -2  297.97   31.70
   1  -7  -2  314.97   51.99
  -1  -7   2  320.37   47.30
   1  -7  -2  278.77   40.70
  -1  -7   2  359.86   35.00
  -1  -7   2  245.48   37.40
   3   7  -4  968.00   75.39
  -3  -7   4 1165.58   77.89
  -3  -7   4 1295.77   79.29
  -3  -7   4 1144.59   88.29
   3  -7  -4 1097.79   83.69
   3  -7  -4 1135.79   75.89
   5   7  -6 2143.29  127.59
   5   7  -6 2124.59  124.59
   5   7  -6 2553.14  158.68
  -5  -7   6 2157.08  122.29
   5  -7  -6 2364.56  137.29
   5  -7  -6 2145.69  142.59
  -5  -7   6 2527.15  141.29
  -5  -7   6 1999.10  149.79
   7   7  -8  459.85   29.30
   7   7  -8  415.46   29.80
   7   7  -8  398.16   52.79
   7   7  -8  449.76   29.50
   7  -7  -8  499.55   47.90
  -7  -7   8  497.65   49.30
  -7  -7   8  529.55   28.60
  -7  -7   8  527.15   66.39
   7  -7  -8  433.46   29.00
  -7  -7   8  418.66   65.19
   7  -7  -8  499.75   54.19
   9   7 -10  305.57   23.30
  -9   7  10  266.47   17.00
   9   7 -10  237.78   18.30
   9   7 -10  264.87   19.30
   9   7 -10  233.68   26.40
   9   7 -10  239.58   20.90
  -9   7  10  258.17   17.40
  -9   7  10  255.57   17.60
   9  -7 -10  236.78   17.20
  -9  -7  10  281.57   40.70
  -9  -7  10  290.77   82.09
   9  -7 -10  299.97   42.00
 -11   7  12  321.67   23.70
  11   7 -12  302.17   24.00
 -11   7  12  342.87   20.70
  11   7 -12  324.37   22.40
 -11   7  12  268.77   22.60
 -11   7  12  346.77   27.50
  11   7 -12  273.97   21.70
  11   7 -12  298.87   27.30
  11   7 -12  310.17   22.00
  11  -7 -12  300.67   20.50
 -11  -7  12  300.17   68.29
 -11  -7  12  309.87   21.10
 -11  -7  12  314.57   48.70
  11  -7 -12  342.07   50.79
 -11  -7  12  332.07   20.00
 -13   7  14  659.63   38.80
  13   7 -14  589.94   37.10
  13   7 -14  592.14   38.50
 -13   7  14  565.84   36.00
  13   7 -14  572.14   40.50
 -13   7  14  575.14   37.90
 -13  -7  14  618.04   96.69
 -13  -7  14  621.14   37.20
  13  -7 -14  549.95   69.29
  13  -7 -14  630.24   36.70
 -15   7  16  892.21   59.49
  15   7 -16  973.30   57.39
  15   7 -16  879.71   54.89
 -15   7  16  965.40   56.79
 -15   7  16  907.11   56.29
  15   7 -16  938.31   59.39
  15   7 -16  918.21   55.09
 -15  -7  16 1004.50  131.69
  15  -7 -16  934.81   54.29
  15  -7 -16  959.20   99.89
 -15  -7  16 1068.39  104.99
 -15  -7  16  931.01   53.49
 -17   7  18  629.04   39.80
  17   7 -18  576.14   37.80
  17   7 -18  596.74   39.10
 -17   7  18  660.23   42.80
 -17   7  18  628.24   40.10
  17   7 -18  680.03   41.40
  17   7 -18  605.64   42.90
 -17  -7  18  625.34   89.89
 -17  -7  18  510.95  108.39
 -17  -7  18  624.54   37.00
  17  -7 -18  689.43   88.79
 -17  -7  18  624.44   38.80
  17  -7 -18  617.04   37.80
  19   7 -20   66.19   10.10
 -19   7  20   75.99   10.80
  19   7 -20   76.89   17.80
  19  -7 -20   -2.10   62.99
 -19  -7  20   86.39    9.60
  19  -7 -20   90.69    8.90
 -19  -7  20  -35.30   95.79
 -21   7  22  181.98   16.10
 -21   7  22  230.28   40.80
  21   7 -22  215.68   20.60
 -21   7  22  237.58   32.30
  21   7 -22  207.68   17.90
  21  -7 -22  187.48   15.60
 -21  -7  22  200.18   18.20
 -21  -7  22  230.58   14.80
  23   7 -24  184.88   17.70
 -23   7  24  171.78   27.50
 -23   7  24  165.08   26.30
  23   7 -24  183.88   21.20
  23  -7 -24  186.28   13.80
 -23  -7  24  188.58   14.00
 -23  -7  24  183.18   12.80
 -25   7  26  341.17   34.60
  25   7 -26  394.06   27.70
  25  -7 -26  414.36   26.40
  25  -7 -26  420.76   30.30
  27   7 -28  332.37   25.30
 -27   7  28  255.67   24.80
  27  -7 -28  285.17   17.40
  27  -7 -28  285.27   17.90
  28   8 -27   44.90    5.40
 -28   8  27   33.70    8.70
  26   8 -25   -0.40    4.00
 -26   8  25   -2.50    8.00
  26  -8 -25    1.50    2.50
  26  -8 -25    3.10    3.40
  24   8 -23   30.50    6.80
 -24   8  23   13.70   10.70
 -24   8  23   54.09   14.60
  24  -8 -23   27.00    5.20
 -24  -8  23   27.10    4.80
  24  -8 -23   27.00    4.80
 -22   8  21   45.70   16.60
  22   8 -21   22.00    6.90
  22   8 -21   23.40    7.60
 -22   8  21   27.20   16.70
 -22  -8  21   31.40    4.70
 -22  -8  21   29.20    5.70
  22  -8 -21   27.20    5.00
  20   8 -19    9.90    5.30
 -20   8  19   15.70   14.20
 -20   8  19   -6.70   15.50
  20   8 -19    2.50    3.30
  20   8 -19   10.40    6.90
 -20  -8  19    6.40    2.70
 -20  -8  19 -102.29  146.19
 -20  -8  19    8.60    3.70
  20  -8 -19  -71.59  104.39
  18   8 -17   -0.70    5.20
  18   8 -17    6.30    3.80
  18   8 -17    4.20    6.30
 -18   8  17   15.00   12.00
 -18   8  17   10.00   17.70
 -18  -8  17  -14.80   82.09
 -18  -8  17  117.59   64.89
 -18  -8  17    8.80    4.20
  18  -8 -17   54.89   54.89
 -18  -8  17    5.50    2.40
  18  -8 -17    7.30    3.40
 -16   8  15   39.30   17.00
  16   8 -15   64.59    9.10
 -16   8  15   41.60   20.40
  16   8 -15   61.79    9.80
  16   8 -15   63.19   11.60
  16   8 -15   57.59    7.90
 -16  -8  15   73.69   70.69
  16  -8 -15   64.59    7.40
  16  -8 -15  -12.20   67.69
 -16  -8  15   55.99   85.79
 -16  -8  15   61.79    6.70
 -16  -8  15   54.09    8.30
  14   8 -13  144.39   13.30
  14   8 -13  164.38   16.60
  14   8 -13  154.68   15.10
  14   8 -13  196.08   23.60
 -14   8  13  159.68   28.30
  14   8 -13  160.88   14.20
 -14   8  13  149.09   30.90
 -14  -8  13  115.09   60.89
 -14  -8  13  144.19   13.30
  14  -8 -13  203.88   45.80
 -14  -8  13  173.08   12.20
  14  -8 -13  160.88   55.09
  14  -8 -13  149.39   12.60
 -14  -8  13  157.28   42.90
  12   8 -11   23.00    7.60
  12   8 -11   12.80    5.50
 -12   8  11   23.30   12.70
  12   8 -11   17.70    5.30
 -12   8  11   14.90   17.40
 -12   8  11   18.70    4.60
  12   8 -11   24.50    8.80
  12   8 -11   16.10    5.40
  12  -8 -11   28.70   43.80
 -12  -8  11   11.10    3.40
 -12  -8  11   -2.00   28.50
  12  -8 -11   16.70    4.60
 -12  -8  11   15.00    4.10
  12  -8 -11   17.40   28.00
 -12  -8  11   41.30   45.40
  10   8  -9   70.39    9.10
  10   8  -9   63.89    9.00
 -10   8   9   56.79    7.40
  10   8  -9   52.19    9.30
 -10   8   9   67.79   18.50
 -10   8   9   27.00   20.50
  10   8  -9   60.99    8.70
  10  -8  -9   80.49   39.30
 -10  -8   9   63.59    7.30
  10  -8  -9   39.30   25.10
 -10  -8   9   48.70    6.90
 -10  -8   9   70.29   28.90
 -10  -8   9   42.30   42.00
   8   8  -7    6.60    3.80
   8   8  -7   10.70    4.30
   8   8  -7   16.20    5.00
   8   8  -7   18.40    5.40
  -8   8   7   -0.40   19.10
  -8   8   7    8.00    4.00
  -8   8   7   22.90   12.30
   8  -8  -7   -4.80   19.50
   8  -8  -7   -2.20   32.80
  -8  -8   7   27.70   34.30
  -8  -8   7    7.80    2.90
  -8  -8   7   17.50   23.70
   6   8  -5   42.90    7.20
   6   8  -5   44.80    7.80
   6   8  -5   -2.10   34.90
  -6   8   5   32.70    6.10
   6   8  -5   36.20    7.00
  -6   8   5   41.90    6.90
   6   8  -5   39.30    6.90
  -6   8   5   45.60   14.70
   6  -8  -5  -11.70   29.60
  -6  -8   5   29.90    4.90
   6  -8  -5   28.30   18.60
  -6  -8   5   27.60   33.20
  -6  -8   5   55.69   21.90
   4   8  -3   -1.10    2.30
  -4   8   3   -9.30    3.70
   4   8  -3    5.60    4.10
   4   8  -3    3.70    3.60
  -4  -8   3  -14.30   28.70
  -4  -8   3    5.20   23.30
   4  -8  -3   -9.50   27.00
  -4  -8   3   -0.50    2.90
   4  -8  -3  -15.10   16.30
  -2   8   1   61.69    8.60
   2   8  -1   57.39    8.70
  -2  -8   1   42.80   28.60
  -2  -8   1   67.29   24.30
   2  -8  -1   26.20   26.60
   2  -8  -1   46.50   17.70
   0   8  -1    1.50    4.00
   0   8   1    4.10    3.60
   0  -8   1   32.40   27.30
   0  -8  -1   -8.40   25.70
   0  -8  -1    1.80   18.10
   0  -8   1    5.50   17.60
  -2   8   3   -0.80    4.20
   2   8  -3    3.30    3.80
   2   8  -3    4.50    4.10
  -2   8   3   -3.50    3.10
   2  -8  -3  -23.20   26.60
   2  -8  -3    0.40   18.30
  -2  -8   3  -23.50   27.50
  -2  -8   3    8.60   17.10
  -4   8   5   19.10    5.40
  -4   8   5   19.50    5.10
   4   8  -5   22.70    5.70
  -4   8   5   31.50   22.20
   4   8  -5   17.00    5.50
  -4  -8   5   24.00   18.60
  -4  -8   5    1.10   31.10
   4  -8  -5   17.90   20.10
   4  -8  -5   24.80   29.40
  -4  -8   5   19.60    4.40
   6   8  -7   20.60    6.50
  -6   8   7   12.50   11.90
   6   8  -7   -3.70   11.10
   6   8  -7   17.70    5.10
   6   8  -7   12.60    4.50
  -6   8   7   18.30    4.70
   6   8  -7   13.80    4.90
  -6  -8   7  -16.30   35.80
  -6  -8   7   31.70   35.00
   6  -8  -7   18.00   34.90
  -6  -8   7   21.20    3.80
   6  -8  -7   -8.40   20.60
   8   8  -9    6.40    3.90
  -8   8   9   -3.10    9.40
   8   8  -9    7.50   10.20
   8   8  -9    4.40    5.20
   8   8  -9    4.50    3.50
   8   8  -9    2.50    4.00
  -8   8   9    0.40    3.20
   8   8  -9   -4.40    5.60
  -8  -8   9    1.90   38.20
   8  -8  -9  -25.20   33.90
  -8  -8   9    2.20   21.00
  -8  -8   9    0.10    2.40
   8  -8  -9   -2.00    3.70
   8  -8  -9   15.10   23.10
 -10   8  11   74.39   28.70
 -10   8  11   47.90   15.20
 -10   8  11   68.89    7.80
  10   8 -11   62.29    9.40
  10   8 -11   59.59    8.50
 -10  -8  11   77.29   52.19
  10  -8 -11   68.99    8.20
  10  -8 -11   84.79   31.60
 -10  -8  11   63.59   30.40
 -10  -8  11   78.69    8.10
  10  -8 -11   66.49   42.70
 -10  -8  11   61.29    6.80
 -12   8  13    1.10    3.60
 -12   8  13   -4.60    9.00
  12   8 -13    6.80    4.00
 -12   8  13  -28.60   22.90
  12   8 -13   -2.20    5.10
  12   8 -13    4.80    4.10
  12   8 -13    3.80    3.80
  12  -8 -13   37.70   46.50
  12  -8 -13    3.00    3.10
 -12  -8  13    0.00    2.20
 -12  -8  13   32.50   54.59
  12  -8 -13   17.60   35.10
 -14   8  15   21.50    5.20
  14   8 -15   15.20    5.20
  14   8 -15    5.00    5.60
 -14   8  15   -2.80   21.10
 -14   8  15   10.70   11.40
 -14  -8  15    9.80   44.20
  14  -8 -15   47.60   41.60
 -14  -8  15  109.19   65.29
 -16   8  17  153.78   30.90
 -16   8  17  182.48   33.30
  16   8 -17  138.59   14.80
  16   8 -17  173.58   14.10
  16   8 -17  159.88   17.80
 -16  -8  17  161.88   13.80
  16  -8 -17  162.88   56.29
  16  -8 -17  169.28   70.89
 -16  -8  17  173.88   12.50
 -16  -8  17  307.77   71.79
  16  -8 -17  148.59   13.10
 -16  -8  17  192.18   87.09
  18   8 -19   -4.30    3.10
  18   8 -19   -0.20    5.80
 -18   8  19   -3.40   10.30
 -18   8  19    4.90   16.70
  18   8 -19   -7.30    4.40
  18  -8 -19  -16.70   97.19
 -18  -8  19  -17.70   96.89
  18  -8 -19  -23.00   61.09
 -18  -8  19  -23.80   72.79
  18  -8 -19    2.90    2.80
 -18  -8  19    2.00    3.10
 -18  -8  19    2.30    2.30
 -20   8  21    3.40   12.00
  20   8 -21    3.70    5.60
 -20   8  21   33.80   19.70
  20   8 -21    4.50    5.20
 -20  -8  21    2.00    2.10
  20  -8 -21    2.00    2.70
 -20  -8  21    0.40    2.60
 -22   8  23   12.10   15.40
 -22   8  23   14.80   12.80
  22   8 -23   36.50    8.30
 -22  -8  23   21.10    4.50
  22  -8 -23   26.90    4.70
 -22  -8  23   30.50    4.30
 -24   8  25   -5.10    7.60
  24   8 -25   -0.80    4.10
 -24  -8  25   -0.70    3.00
  24  -8 -25   -3.00    2.90
 -26   8  27   34.40    9.70
  26  -8 -27   24.00    4.40
  26  -8 -27   35.60    4.10
 -27   9  26  158.58   15.50
  25   9 -24  212.48   17.50
 -25   9  24  178.08   22.30
  25  -9 -24  194.38   14.40
  25  -9 -24  222.08   13.70
  23   9 -22   76.39    9.60
 -23   9  22   83.99   18.60
 -23  -9  22   65.49    8.30
  23  -9 -22   76.09    8.70
  23  -9 -22   85.49    7.40
  21   9 -20   13.70    5.70
  21   9 -20    0.50    3.40
 -21   9  20  -13.80   14.40
 -21   9  20    4.70    9.80
 -21  -9  20    0.90    2.40
  21  -9 -20    0.60    2.00
 -19   9  18  289.77   34.60
  19   9 -18  248.68   19.40
  19   9 -18  305.07   22.40
  19   9 -18  318.57   23.50
 -19  -9  18  285.57   20.40
  19  -9 -18  283.97   19.00
  17   9 -16 1119.79   63.99
  17   9 -16 1113.79   65.09
  17   9 -16 1044.70   60.09
  17   9 -16 1026.30   61.59
 -17   9  16 1051.19   78.89
  17  -9 -16 1165.18  122.99
  17  -9 -16 1004.30   60.19
 -17  -9  16 1030.20   61.89
 -17  -9  16 1043.30   59.99
 -17  -9  16 1079.29  123.59
  15   9 -14  628.94   37.80
 -15   9  14  545.75   52.19
  15   9 -14  609.84   40.10
 -15   9  14  469.55   52.29
  15   9 -14  566.24   38.30
  15   9 -14  605.24   36.30
 -15  -9  14  627.34   81.49
 -15  -9  14  619.94   37.40
 -15  -9  14  585.34   35.20
  15  -9 -14  601.94   35.70
 -15  -9  14  651.03  121.19
  15  -9 -14  567.74   76.49
  13   9 -12    6.60    4.80
 -13   9  12  -10.10   19.10
  13   9 -12    6.70    5.80
  13   9 -12   11.40    4.90
 -13   9  12    6.90    4.20
  13   9 -12   12.30    4.60
 -13   9  12    9.70   13.40
 -13  -9  12   12.50   49.30
  13  -9 -12    0.60    3.40
 -13  -9  12    6.90    3.30
 -13  -9  12  149.79   67.19
 -13  -9  12    8.70    3.20
  13  -9 -12   -8.50   38.00
  11   9 -10    2.40    3.90
  11   9 -10    2.60    5.40
  11   9 -10   13.70   15.90
  11   9 -10   -3.10    4.10
 -11   9  10  -15.40    9.40
  11   9 -10   -0.10    3.70
 -11   9  10   -3.80    3.10
 -11  -9  10    2.10    2.70
 -11  -9  10    5.30    3.20
 -11  -9  10   59.69   56.69
  11  -9 -10    0.40    3.80
  11  -9 -10  -80.19   29.50
 -11  -9  10   21.80   31.20
   9   9  -8  457.25   31.00
   9   9  -8  478.15   31.70
  -9   9   8  488.25   55.79
  -9   9   8  435.76   45.70
  -9   9   8  454.95   29.30
   9   9  -8  456.05   30.20
  -9  -9   8  373.26   75.19
  -9  -9   8  482.95   29.60
  -9  -9   8  530.45   61.69
   9  -9  -8  462.25   54.39
   7   9  -6 1695.43   90.89
  -7   9   6 1536.05  109.89
  -7   9   6 1497.65  105.39
  -7   9   6 1435.36   89.99
   7   9  -6 1583.54   89.29
   7   9  -6 1574.34   91.49
  -7   9   6 1491.35   92.49
  -7  -9   6 1641.34   89.59
  -7  -9   6 1832.22  119.59
  -7  -9   6 1700.93  139.99
   7  -9  -6 1848.12  111.29
  -5   9   4 1566.14  115.49
  -5   9   4 1719.43  101.79
  -5   9   4 1834.72  101.59
  -5  -9   4 1738.73  141.69
   5  -9  -4 1922.51  118.39
  -5  -9   4 1885.51  100.69
  -5  -9   4 2115.69  127.69
  -3   9   2  310.37   21.30
   3   9  -2  323.57   21.80
   3   9  -2  314.17   22.30
  -3   9   2  268.37   21.30
  -3  -9   2  272.97   59.59
   3  -9  -2  358.86   42.10
  -3  -9   2  311.77   20.10
  -3  -9   2  299.67   42.30
  -1   9   0   65.09    9.20
   1   9   0   43.40    6.90
  -1   9   0   41.60    7.20
   1   9   0   45.70    7.60
  -1  -9   0   37.70   25.60
  -1  -9   0   40.70   34.50
   1  -9   0   28.00   23.10
   1  -9   0   26.30   37.80
  -1   9   2  354.96   24.50
   1   9  -2  334.47   24.90
   1   9  -2  370.76   24.70
  -1   9   2  364.96   24.30
   1  -9  -2  398.56   48.60
   1  -9  -2  299.17   52.69
  -1  -9   2  419.86   55.29
  -1  -9   2  379.56   43.60
  -3   9   4 2264.57  121.89
  -3   9   4 2054.79  121.89
  -3   9   4 1883.31  134.69
   3  -9  -4 2217.88  148.59
  -3  -9   4 2296.97  172.28
  -3  -9   4 2437.06  142.49
   3  -9  -4 2336.57  141.19
  -3  -9   4 2207.28  120.49
   5   9  -6 2113.89  116.59
  -5   9   6 1887.91  115.39
   5   9  -6 2090.79  125.59
  -5   9   6 2149.88  116.99
  -5   9   6 1929.41  130.89
   5   9  -6 2027.50  117.09
   5  -9  -6 2024.30  145.29
  -5  -9   6 2115.59  114.89
  -5  -9   6 2265.37  139.19
   5  -9  -6 2286.17  138.39
  -5  -9   6 2021.70  156.48
  -7   9   8  861.81   49.00
  -7   9   8  736.13   48.80
   7   9  -8  924.41   58.79
   7   9  -8  804.72   51.39
   7   9  -8  824.92   48.50
  -7   9   8  777.12   64.39
   7  -9  -8  897.01   77.39
  -7  -9   8  914.41   49.30
   7  -9  -8  774.52   48.10
  -7  -9   8  978.50  107.29
  -7  -9   8  949.40   79.39
   7  -9  -8  784.92   96.09
   9   9 -10  157.78   14.40
   9   9 -10  177.88   15.50
  -9   9  10  168.88   28.10
  -9   9  10  163.38   13.10
   9   9 -10  182.88   20.80
  -9  -9  10  235.88   46.30
  -9  -9  10  153.58   13.40
  -9  -9  10  181.38   13.10
   9  -9 -10  143.79   38.80
  -9  -9  10  155.58   61.89
   9  -9 -10  170.68   13.60
  11   9 -12   44.10    8.20
  11   9 -12   30.90    6.50
 -11   9  12   37.10    5.80
 -11   9  12   43.50   16.00
  11   9 -12   34.60   10.20
  11   9 -12   37.70    7.80
 -11  -9  12   30.60    5.10
 -11  -9  12    6.90   68.69
 -11  -9  12   54.89   36.70
 -11  -9  12   33.00    5.70
  11  -9 -12   40.20   37.50
  11  -9 -12   42.70   65.89
  13   9 -14  982.90   57.09
  13   9 -14  874.11   53.99
 -13   9  14  849.41   49.80
  13   9 -14  808.42   50.89
  13   9 -14  869.81   52.09
 -13   9  14  800.62   67.19
 -13  -9  14  742.33  119.09
 -13  -9  14  884.91   49.50
  13  -9 -14  855.91   50.39
  13  -9 -14  601.24  104.49
  13  -9 -14  966.80   98.99
 -13  -9  14  926.71  106.89
 -13  -9  14  843.22   51.29
  15   9 -16  724.93   42.60
  15   9 -16  693.33   46.60
  15   9 -16  752.32   52.59
 -15  -9  16  692.13   43.40
 -15  -9  16  589.94  131.09
  15  -9 -16  737.43   92.69
 -15  -9  16  707.73   41.40
  15  -9 -16  684.33   42.10
 -15  -9  16  841.82  107.19
  17   9 -18  868.41   48.70
  17   9 -18  790.22   49.30
 -17   9  18  828.52   65.89
  17   9 -18  906.71   53.49
  17  -9 -18  820.12   49.20
 -17  -9  18  856.61   48.40
 -17  -9  18  815.72   50.19
  19   9 -20  198.48   14.30
 -19   9  20  191.48   27.80
  19   9 -20  212.78   18.10
 -19  -9  20  199.98   13.90
  19  -9 -20  195.58   14.50
 -19  -9  20  216.88   15.80
 -21   9  22   50.39   16.70
  21   9 -22   50.99    8.10
 -21  -9  22   47.00    6.60
  21  -9 -22   52.69    6.30
 -23   9  24  209.28   24.20
  23   9 -24  225.28   15.20
  23  -9 -24  208.78   15.40
  23  -9 -24  218.88   14.20
 -23  -9  24  202.38   14.40
 -25   9  26  210.48   20.70
 -26  10  25   18.30    7.20
 -24  10  23   23.70    9.90
  24 -10 -23   30.20    3.80
 -22  10  21   86.29   17.60
  22 -10 -21   88.89    7.20
 -22 -10  21   88.49    8.30
  22 -10 -21   81.59    8.90
 -20  10  19   52.09   14.70
  20  10 -19   97.09    7.90
  20  10 -19   68.19    8.90
  20 -10 -19   71.19    7.30
 -20 -10  19   80.99    8.50
  18  10 -17   56.49    8.50
 -18  10  17   59.69   17.30
  18  10 -17   72.59    8.00
  18  10 -17   60.69    7.00
  18 -10 -17   72.09    6.90
  16  10 -15   66.69    7.30
  16  10 -15   61.79    9.20
 -16  10  15   52.09   17.50
  16  10 -15   48.90    8.00
 -16 -10  15   60.49    8.20
  16 -10 -15   50.89    6.60
  14  10 -13  161.78   14.80
  14  10 -13  155.18   14.70
 -14  10  13  184.48   29.40
  14  10 -13  181.08   13.90
 -14 -10  13  312.57  110.29
  14 -10 -13  149.88   60.29
 -14 -10  13  217.68   85.99
 -14 -10  13  178.18   14.30
  14 -10 -13  170.48   13.30
 -12  10  11  283.17   18.60
  12  10 -11  261.37   19.70
  12  10 -11  294.87   20.20
  12  10 -11  298.77   21.60
 -12  10  11  271.77   35.00
 -12 -10  11  262.47   19.70
 -12 -10  11  200.38   92.29
 -12 -10  11  295.47   59.39
  12 -10 -11  279.27   18.80
  12 -10 -11  259.77   57.69
  10  10  -9  150.58   14.20
  10  10  -9  138.79   12.70
 -10  10   9  148.29   28.60
 -10  10   9  122.69   11.40
  10 -10  -9  168.18   44.10
 -10 -10   9  178.68   43.60
 -10 -10   9  137.99   12.10
 -10 -10   9   84.29   87.79
  -8  10   7  199.98   14.80
   8  10  -7  181.18   15.50
  -8  10   7  180.08   15.00
  -8  10   7  183.38   28.50
   8  10  -7  213.48   17.00
  -8 -10   7  172.78   14.60
  -8 -10   7  146.09   42.10
  -8 -10   7  157.88   67.99
   8 -10  -7  255.97   55.49
  -6  10   5  194.58   15.10
  -6  10   5  165.98   15.00
   6  10  -5  201.88   16.70
   6  10  -5  193.08   15.80
  -6  10   5  177.88   28.80
  -6 -10   5  188.78   64.09
  -6 -10   5  217.38   41.40
   6 -10  -5  193.68   41.40
  -6 -10   5  192.38   14.70
  -4  10   3  456.85   28.90
   4  10  -3  423.26   29.70
  -4  10   3  412.16   29.00
   4  10  -3  441.86   29.10
  -4 -10   3  461.65   27.90
  -4 -10   3  419.06   75.69
  -4 -10   3  480.85   57.39
   4 -10  -3  514.15   59.69
   2  10  -1  389.76   26.00
  -2  10   1  386.56   25.70
   2  10  -1  396.96   26.80
  -2  10   1  372.76   26.40
  -2 -10   1  371.26   71.29
  -2 -10   1  352.76   24.30
  -2 -10   1  403.96   51.89
   2 -10  -1  444.86   48.90
   0  10   1  461.45   30.30
   0  10  -1  457.55   29.90
   0  10  -1  457.45   30.70
   0  10   1  436.96   29.50
   0 -10  -1  570.34   61.19
   0 -10  -1  434.96   28.20
   0 -10   1  545.15   54.29
   2  10  -3  571.74   35.50
  -2  10   3  559.54   33.90
  -2  10   3  522.55   34.30
   2  10  -3  533.25   34.40
  -2 -10   3  508.85   32.50
  -2 -10   3  490.65   57.69
   2 -10  -3  570.94   67.49
  -4 -10   5   36.60   26.20
  -4 -10   5  109.19   64.19
   4 -10  -5   41.30   34.30
  -6  10   7   98.39   10.40
   6  10  -7  125.49   12.90
  -6  10   7  104.29   10.30
  -6  10   7   90.29   24.00
   6  10  -7  114.89   11.80
  -6 -10   7  130.39   70.99
   6 -10  -7   84.19   10.10
  -6 -10   7  111.29   37.20
  -6 -10   7   91.69   14.20
   8  10  -9  299.77   22.20
   8  10  -9  293.57   21.30
  -8  10   9  317.87   35.60
  -8  10   9  299.87   19.70
   8 -10  -9  246.38   19.10
  -8 -10   9  192.78   79.99
  -8 -10   9  361.06   83.19
  -8 -10   9  280.07   19.90
 -10  10  11  580.24   33.80
  10  10 -11  566.04   35.40
  10  10 -11  582.84   36.60
 -10  10  11  510.55   50.59
  10 -10 -11  554.24   70.39
 -10 -10  11  594.24  105.59
  10 -10 -11  540.65   34.00
 -10 -10  11  544.05   34.90
 -12  10  13  315.17   20.30
  12  10 -13  240.48   18.90
  12  10 -13  304.87   28.40
  12 -10 -13  288.97   19.20
 -12 -10  13  267.37   19.90
 -12 -10  13  143.49  121.69
 -12 -10  13  330.97   67.59
  12 -10 -13  209.38   59.09
 -14  10  15   29.90   13.90
  14  10 -15   29.80    5.90
  14  10 -15   35.50    6.50
  14  10 -15   28.90    6.50
 -14 -10  15   27.90    5.50
  14 -10 -15   26.70    5.30
 -16  10  17   -4.80    9.40
  16  10 -17    3.10    3.70
  16  10 -17    6.10    3.50
  16  10 -17   -1.30    4.00
 -16 -10  17    5.30    3.10
  16 -10 -17   -1.80    2.60
 -18  10  19   63.99   17.30
  18  10 -19   75.89    8.60
  18 -10 -19   90.79    7.90
 -18 -10  19   82.29    8.80
 -20  10  21  126.49   21.40
 -20 -10  21  159.58   12.30
  20 -10 -21  159.88   11.20
 -22  10  23   59.69   14.00
  22 -10 -23   80.49    6.50
 -22 -10  23   75.39    7.90
 -24  10  25   16.40    5.70
 -23  11  22   42.30    9.10
 -21  11  20   -3.50    6.90
  21 -11 -20   -4.90    2.80
 -21 -11  20    0.20    2.50
 -19  11  18   -6.90    7.00
  19  11 -18   -2.40    2.40
 -19 -11  18    0.20    2.50
  19 -11 -18    0.50    2.20
  17  11 -16  166.58   16.20
  17  11 -16  157.28   11.10
 -17  11  16  169.58   23.60
  17 -11 -16  147.89   11.30
 -17 -11  16  149.79   12.60
  15  11 -14   55.59    6.70
  15  11 -14   46.60    7.50
 -15  11  14   57.59   17.80
 -15 -11  14   47.70    7.00
  15 -11 -14   63.59    7.10
 -13  11  12   10.50   12.40
  13  11 -12    9.90    4.70
 -13  11  12    7.40    3.90
  13  11 -12    9.00    3.90
 -13 -11  12    8.80    4.60
  13 -11 -12    3.50    4.10
 -11  11  10   -1.70   11.30
 -11  11  10    0.60    3.10
  11  11 -10    4.00    4.00
  11  11 -10    0.60    4.20
 -11 -11  10   43.50   51.29
 -11 -11  10    2.90    2.70
   9  11  -8  145.89   15.30
  -9  11   8  131.69   33.60
   9  11  -8  126.89   14.20
  -9 -11   8  161.78   50.39
  -9 -11   8  128.59   11.80
  -7  11   6  204.78   15.40
   7  11  -6  222.88   16.40
  -7  11   6  136.49   27.10
   7  11  -6  183.58   16.50
  -7  11   6  178.68   14.90
  -7 -11   6  214.88   15.20
   7 -11  -6  195.58   50.49
  -7 -11   6  228.68   49.40
   5  11  -4  119.09   12.90
  -5  11   4  128.59   12.10
   5  11  -4  125.79   12.50
  -5  11   4  114.69   11.50
  -5 -11   4  123.69   10.90
   5 -11  -4  131.79   40.50
  -5 -11   4  174.78   39.80
   3  11  -2  119.69   12.10
  -3  11   2  138.29   13.00
   3  11  -2  137.99   13.40
  -3  11   2  121.19   12.00
  -3 -11   2  117.89   11.10
  -3 -11   2  154.68   38.90
   3 -11  -2  196.08   38.80
  -1  11   0   30.20    6.40
   1  11   0   29.20    6.40
   1  11   0   31.90    7.10
  -1  11   0   37.30    7.40
   1 -11   0   13.00   33.00
  -1 -11   0   72.99   35.10
  -1 -11   0   28.60    5.60
  -1  11   2   25.70    6.10
  -1  11   2   22.90    6.10
   1  11  -2   13.90    5.30
   1  11  -2   18.60    6.00
  -1 -11   2   15.10    4.60
  -1 -11   2   37.20   33.40
   1 -11  -2   86.39   39.00
   1 -11  -2   15.50    4.90
   3  11  -4  239.28   19.10
   3  11  -4  252.77   18.60
  -3  11   4  223.48   17.40
  -3  11   4  226.18   17.70
  -3 -11   4  258.27   44.90
   3 -11  -4  223.38   49.60
  -3 -11   4  218.68   16.80
   3 -11  -4  254.17   17.20
  -5  11   6  347.87   22.00
   5  11  -6  296.47   23.20
   5  11  -6  352.16   24.50
  -5  11   6  283.77   21.50
  -5 -11   6  355.16   50.99
   5 -11  -6  318.27   21.10
   5 -11  -6  262.27   58.09
   7  11  -8  249.48   19.70
  -7  11   8  260.47   17.70
   7  11  -8  261.27   18.90
  -7 -11   8  204.68   54.89
  -7 -11   8  227.68   17.50
   7 -11  -8  261.37   59.69
   7 -11  -8  230.38   17.50
   9  11 -10   24.00    5.80
  -9  11  10   26.00    5.00
  -9  11  10   27.60   14.60
   9  11 -10   22.50    6.20
  -9 -11  10   15.90    4.50
   9 -11 -10   -2.40   58.09
   9 -11 -10   26.60    5.20
  -9 -11  10   -8.60   46.90
  11  11 -12    4.50    3.70
 -11  11  12   -2.10   11.80
  11  11 -12    5.70    4.10
 -11  11  12   10.60    3.60
 -11 -11  12    3.90    3.00
  11 -11 -12    7.20    4.00
  13  11 -14  141.09   12.80
  13  11 -14  150.38   12.20
 -13  11  14  146.09   26.50
  13 -11 -14  150.18   11.50
 -13 -11  14  157.58   12.80
 -15  11  16   72.19   18.20
  15  11 -16   73.99    8.50
 -15 -11  16   96.19    9.00
  15 -11 -16   76.19    8.00
  17  11 -18   99.59    8.70
 -17  11  18   88.69   16.90
 -17 -11  18  111.59    9.40
  17 -11 -18   87.89    8.00
 -19  11  20   31.50   11.00
  19 -11 -20   20.30    3.60
 -21  11  22   14.50    7.60
 -20  12  19  362.36   28.50
 -20 -12  19  408.56   23.80
  18  12 -17  232.48   14.00
 -18  12  17  157.98   24.40
 -18 -12  17  207.18   14.70
  16  12 -15    3.10    2.50
 -16  12  15    4.50    9.80
  16  12 -15    5.10    3.30
 -16 -12  15    1.00    2.20
 -14  12  13  142.69   24.10
  14  12 -13  195.18   12.90
  14  12 -13  182.88   14.60
 -14 -12  13  191.68   14.20
  14 -12 -13  196.68   13.40
  12  12 -11  259.87   19.20
  12  12 -11  268.37   17.80
 -12 -12  11  250.67   18.40
  12 -12 -11  289.97   22.30
  10  12  -9  434.76   29.70
 -10  12   9  542.85   29.70
  10  12  -9  531.95   32.00
 -10  12   9  403.96   42.10
 -10 -12   9  484.45   30.60
  -8  12   7  764.82   44.40
   8  12  -7  707.23   44.80
   8  12  -7  806.22   46.80
  -8 -12   7  758.62   45.30
  -6  12   5   24.40    5.40
   6  12  -5   29.40    6.10
   6  12  -5   31.30    6.80
  -6  12   5   31.50    5.80
   4  12  -3  161.88   13.20
   4  12  -3  152.88   14.10
  -4  12   3  143.99   12.70
  -4  12   3  147.09   12.90
  -4 -12   3  145.99   12.80
  -4 -12   3  188.48   64.89
  -2  12   1  226.38   17.00
   2  12  -1  211.78   17.40
   2  12  -1  241.38   17.20
  -2  12   1  207.68   17.20
  -2 -12   1  213.58   53.29
  -2 -12   1  218.58   16.30
   0  12  -1  345.87   23.80
   0  12   1  324.07   23.20
   0  12  -1  316.27   22.80
   0  12   1  334.37   22.70
   0 -12  -1  345.87   23.10
   0 -12   1  343.17   67.29
   0 -12  -1  349.96   59.79
   2  12  -3  269.37   20.00
   2  12  -3  281.67   21.00
  -2  12   3  290.17   19.70
  -2  12   3  269.57   19.80
  -4  12   5    8.10    4.50
  -4  12   5    3.90    3.60
   4  12  -5    1.20    3.60
   4  12  -5    6.50    4.80
   4 -12  -5   -1.50    4.00
   6  12  -7  109.69   10.90
  -6  12   7  106.39   10.10
   6  12  -7  126.59   12.20
  -6 -12   7   81.69    9.50
   6 -12  -7  116.29   10.60
  -8  12   9  393.46   24.30
   8  12  -9  348.37   24.70
   8  12  -9  385.56   26.30
  -8 -12   9  405.46   25.30
   8 -12  -9  396.06   24.70
 -10  12  11  611.24   32.30
  10  12 -11  530.45   33.90
  10  12 -11  490.85   32.20
 -10  12  11  447.66   59.39
  10 -12 -11  531.85   32.10
 -10 -12  11  530.75   33.00
  12  12 -13  119.29   11.00
 -12  12  13  124.99   10.00
 -12  12  13   97.79   20.20
  12 -12 -13  135.29   13.90
 -12 -12  13  115.19   10.40
  14  12 -15   34.40    5.80
  14  12 -15   42.20    4.90
 -14  12  15   43.80   15.00
 -14 -12  15   30.70    5.10
  14 -12 -15   26.30    4.40
 -16  12  17   34.70   13.20
  16  12 -17   23.40    4.00
 -18  12  19  222.98   22.30
 -18 -12  19  274.47   18.50
 -17 -13  16   -0.50    2.70
  15  13 -14   20.90    4.60
 -15 -13  14   23.70    3.80
  13  13 -12   62.29    7.20
  13  13 -12   60.79    5.80
 -13 -13  12   56.59    6.60
  11  13 -10   19.00    4.50
 -11  13  10   18.70    4.00
  11  13 -10   16.10    3.60
   9  13  -8    2.50    3.50
   9  13  -8    3.60    3.30
  -9  13   8    3.30    3.00
  -9 -13   8   -1.70    3.00
   7  13  -6    1.80    3.30
  -7  13   6    2.40    3.30
  -7  13   6    3.70    4.10
   7  13  -6    6.00    3.30
  -7 -13   6    6.50    3.60
  -5  13   4   -0.50    3.90
   5  13  -4    3.00    3.50
   5  13  -4    3.00    3.40
  -5  13   4    2.00    3.50
  -5 -13   4   -4.00    3.70
  -3  13   2    1.90    3.50
   3  13  -2    1.20    3.50
   3  13  -2   -3.40    3.10
  -3  13   2    0.30    3.60
  -3 -13   2   -5.90    3.70
  -1  13   0   -0.50    3.00
  -1  13   0   -0.80    3.30
   1  13   0   -1.00    3.00
   1  13   0   -2.00    3.10
  -1 -13   0   -4.00    3.90
   1  13  -2    5.20    3.70
  -1  13   2   -0.80    3.40
   1  13  -2   -0.50    3.60
  -1  13   2    4.20    3.60
  -1 -13   2   -5.80    3.90
   1 -13  -2   -2.90    4.20
   3  13  -4    2.90    3.60
   3  13  -4    2.20    3.60
  -3  13   4    1.90    3.60
  -3 -13   4   -2.90    3.90
   5  13  -6   -0.10    3.00
  -5  13   6    3.30    3.30
   5  13  -6    9.00    3.80
  -5  13   6   -6.50    3.00
  -5 -13   6   -1.40    3.40
   5 -13  -6  -13.50    4.50
   7  13  -8   39.70    5.80
   7  13  -8   29.30    5.90
   7 -13  -8   35.40    5.90
  -7 -13   8   31.20    5.50
   9  13 -10   15.50    3.80
  -9  13  10   19.80    4.30
   9  13 -10   14.40    5.60
  11  13 -12   -1.40    2.60
  11  13 -12    4.10    2.60
 -11  13  12    7.20    3.50
  13  13 -14   11.90    3.40
  13  13 -14    4.90    2.50
 -13 -13  14    8.10    2.90
  15  13 -16    0.30    2.00
 -15 -13  16   -0.50    2.20
  14  14 -13   88.09    6.70
  12  14 -11  114.29    7.40
  12  14 -11  100.49   10.10
 -10  14   9  138.89   12.40
  10  14  -9  168.58   12.20
  10  14  -9  181.88   11.20
 -10 -14   9  163.58   12.80
   8  14  -7  252.67   16.60
  -8  14   7  272.57   15.60
   8  14  -7  224.48   15.20
  -8 -14   7  204.98   16.30
   6  14  -5    0.10    2.90
  -6  14   5    0.60    2.70
   6  14  -5    3.30    2.70
  -6 -14   5   -1.80    3.30
   4  14  -3   99.39    8.50
  -4  14   3  100.69    8.60
   4  14  -3  111.29    9.50
  -4 -14   3   78.19    8.70
  -2  14   1  100.69    8.70
   2  14  -1   82.99    8.90
   2  14  -1   97.39    8.40
  -2  14   1   91.69    8.80
   0  14   1  228.78   15.00
   0  14   1  206.48   15.20
   0  14  -1  215.98   15.60
   0  14  -1  229.08   15.10
   2  14  -3  137.69   10.90
  -2  14   3  137.89   10.50
   2  14  -3  143.79   11.50
  -2  14   3  139.79   10.70
  -4  14   5    7.80    3.10
   4  14  -5    2.90    3.30
   4  14  -5    0.80    2.60
  -4 -14   5    1.10    4.00
   6  14  -7   91.39    8.20
  -6  14   7  112.49    8.70
   6  14  -7  103.49    9.40
   8  14  -9  158.18   10.40
   8  14  -9  159.08   11.40
  -8  14   9  137.59   10.30
  -8 -14   9  129.69   11.00
  10  14 -11  167.48   10.30
  10  14 -11  143.79   11.10
  12  14 -13   56.49    5.40
   9  15  -8  129.69    8.90
   7  15  -6  404.06   23.40
   7  15  -6  413.16   24.10
  -5  15   4  341.97   20.50
   5  15  -4  367.66   21.20
   5  15  -4  335.87   20.50
   3  15  -2  169.38   13.80
   3  15  -2  182.58   12.20
  -3  15   2  188.48   12.00
  -1  15   0    9.50    3.20
  -1  15   0   14.60    3.70
  -1  15   2   44.60    5.40
   1  15  -2   47.30    5.40
  -3  15   4  207.68   13.60
   3  15  -4  228.48   14.10
   3  15  -4  202.18   13.40
   5  15  -6  384.06   22.00
   5  15  -6  409.06   22.80
  -5  15   6  329.37   24.10
   7  15  -8  132.89    9.50
   7  15  -8  133.69    9.20
  32   0 -30  195.18   14.80
  32   0 -30  199.88   12.90
  32   0 -30  183.08   20.90
 -30   0  28   93.69   21.70
 -30   0  28   62.09   12.80
  30   0 -28   91.39   10.50
  30   0 -28   63.49   12.20
  30   0 -28   92.29    7.90
 -28   0  26   35.70   10.90
  28   0 -26   35.30    6.80
  28   0 -26   50.59    6.80
 -28   0  26   85.59   23.80
  28   0 -26   35.20    9.80
 -26   0  24    1.40   14.00
  26   0 -24    1.60    4.10
 -26   0  24   -6.60   20.20
  26   0 -24    0.90    3.70
  26   0 -24   -4.30    7.60
 -26   0  24    5.10    2.40
  24   0 -22  303.37   22.90
 -24   0  22  285.17   18.80
 -24   0  22  277.77   37.80
  24   0 -22  288.87   20.40
 -24   0  22  525.15  140.19
 -24   0  22  327.97   29.50
  24   0 -22  241.78  113.99
 -22   0  20 1068.89   80.59
  22   0 -20 1150.48  130.89
 -22   0  20 1172.38   72.99
  22   0 -20 1162.78   66.49
  22   0 -20 1074.99   64.09
 -22   0  20  928.91  140.79
 -20   0  18  454.15   30.00
  20   0 -18  511.05   31.40
  20   0 -18  524.35   33.30
  20   0 -18  569.94   82.09
 -20   0  18  585.94   47.40
 -20   0  18  626.84  158.68
 -20   0  18  533.95   38.60
 -18   0  16  145.99   23.80
 -18   0  16  114.99   43.00
 -18   0  16  158.28   10.40
  18   0 -16  144.99   43.10
  18   0 -16  191.08   51.39
 -18   0  16   -5.50   57.29
  18   0 -16  113.79   13.80
 -18   0  16  137.09   17.10
  16   0 -14  229.38   15.30
  16   0 -14  194.38   41.40
  16   0 -14  122.19   36.70
 -16   0  14  201.48   45.40
 -16   0  14  201.08   45.40
  16   0 -14  190.98   13.40
 -16   0  14  132.59   34.50
 -16   0  14  199.08   47.60
  16   0 -14  207.08   39.90
 -16   0  14  192.08   23.40
 -14   0  12 2574.94  174.78
 -14   0  12 2739.43  167.88
 -14   0  12 2709.23  179.18
  14   0 -12 2774.32  170.28
 -14   0  12 2474.85  153.08
  14   0 -12 2497.55  167.48
  14   0 -12 2781.52  167.48
 -14   0  12 2694.83  165.98
 -12   0  10 2230.38  137.29
  12   0 -10 2244.68  138.79
 -12   0  10 1995.00  126.39
 -12   0  10 2054.39  141.79
 -12   0  10 2317.47  148.49
  12   0 -10 2398.56  138.79
 -12   0  10 2198.98  135.59
  10   0  -8  644.64   48.40
 -10   0   8  682.23   57.39
 -10   0   8  617.04   47.00
 -10   0   8  626.54   55.69
 -10   0   8  503.55   48.60
  10   0  -8  580.94   48.00
  -8   0   6  195.88   24.70
  -8   0   6  195.88   21.60
   8   0  -6  283.27   25.50
   8   0  -6  207.28   23.90
   6   0  -4   16.30    7.70
  -6   0   4    9.90    8.60
   6   0  -4   14.40    7.50
   6   0  -4   16.50    8.60
  -6   0   4   24.00    8.00
  -6   0   4    3.60    9.30
  -6   0   4   19.40    7.50
  -4   0   2 7726.03  388.16
   4   0  -2 7113.59  387.06
   4   0  -2 7871.41  388.86
  -4   0   2 6338.17  386.76
   4   0  -2 6409.76  384.96
  -4   0   2 7048.49  384.16
   4   0  -2 7200.98  384.96
   2   0   0 9301.87  498.75
   2   0   0 9807.92  496.75
  -2   0   0 8976.70  497.15
  -2   0   0 8963.70  496.45
  -2   0   0 8774.72  498.45
   2   0   0 9179.18  496.95
  -2   0   0 9999.00  498.35
   2   0   0 8734.13  496.65
   0   0   2 4682.83  248.48
   0   0   2 4611.64  246.88
   0   0   2 4345.27  246.78
   0   0  -2 4590.34  246.88
   0   0  -2 4302.27  247.88
   0   0  -2 4729.63  247.18
  -2   0   4 3330.17  186.58
  -2   0   4 3579.94  192.28
   2   0  -4 3236.58  186.88
   2   0  -4 3422.86  187.18
  -2   0   4 3313.97  187.88
   4   0  -6  388.16   31.40
  -4   0   6  416.06   31.60
  -4   0   6  460.85   39.20
  -4   0   6  402.86   32.30
   4   0  -6  444.16   35.80
   4   0  -6  404.06   32.30
  -4   0   6  434.66   33.20
  -6   0   8 3375.86  206.78
  -6   0   8 3918.61  208.78
  -6   0   8 3487.05  204.38
   6   0  -8 3625.14  205.88
   6   0  -8 3846.72  207.18
  -6   0   8 3514.35  213.98
   6   0  -8 3405.76  204.98
   8   0 -10 3440.46  190.88
  -8   0  10 3198.18  191.08
  -8   0  10 2766.22  189.48
  -8   0  10 3517.65  201.78
  -8   0  10 3169.98  187.08
   8   0 -10 2966.90  187.48
   8   0 -10 3460.95  190.18
  10   0 -12 8285.07  476.05
  10   0 -12 9026.20  479.75
 -10   0  12 8364.46  482.65
  10   0 -12 8632.54  476.55
 -10   0  12 8469.35  473.75
 -10   0  12 8896.51  481.65
 -10   0  12 7815.42  463.65
 -10   0  12 8477.55  491.75
 -12   0  14 1046.10   89.39
  12   0 -14  940.91   89.19
  12   0 -14 1160.48   86.89
  12   0 -14  931.11   80.39
  12   0 -14 1052.39   59.19
 -12   0  14 1083.69   84.09
 -12   0  14 1182.88   90.69
 -12   0  14 1177.78   97.59
 -12   0  14 1042.20   68.99
 -14   0  16  153.58   21.20
 -14   0  16  212.18   41.50
 -14   0  16  190.48   12.80
  14   0 -16  203.58   40.50
 -14   0  16   82.69   46.90
  14   0 -16  138.09   39.60
  14   0 -16  182.18   12.60
 -14   0  16   96.99   44.00
 -14   0  16  214.88   56.29
 -16   0  18  325.47   27.90
 -16   0  18  228.58   62.19
 -16   0  18  355.66   21.10
 -16   0  18  380.06   35.00
  16   0 -18  344.17   21.70
  16   0 -18  327.37   23.20
  16   0 -18  330.67   61.19
 -16   0  18  328.27   21.60
 -18   0  20  424.06   42.30
  18   0 -20  388.66   27.10
  18   0 -20  381.76   25.20
  18   0 -20  583.04   82.69
 -18   0  20  453.25   91.39
 -20   0  22 2141.19  117.49
 -20   0  22 1737.83  206.98
 -20   0  22 2225.08  128.09
 -20   0  22 2158.98  138.49
  20   0 -22 2119.29  118.79
  22   0 -24  939.51   55.89
 -22   0  24  994.90  185.38
 -22   0  24  943.71   62.39
 -22   0  24  900.41   72.79
 -22   0  24  873.91   51.69
  22   0 -24  887.71   52.79
 -24   0  26  133.99   18.30
  24   0 -26  133.19   12.90
 -24   0  26   85.39   23.70
 -24   0  26   96.39    8.40
  26   0 -28   24.60    5.90
 -26   0  28   18.70   18.00
 -26   0  28   14.70    8.40
  26   0 -28   34.70   10.00
  28   0 -30  102.39    8.20
 -28   0  30   75.59   13.10
  28   0 -30   94.69   10.40
 -28   0  30   93.99   20.70
  28   0 -30   85.99   12.90
  30   0 -32  140.79    8.90
 -30   0  32  112.59   14.20
  33   1 -31   16.50    2.50
  33  -1 -31   16.90    2.70
 -31   1  29    0.20    5.50
  31   1 -29    2.40    6.30
  31   1 -29   -5.00    3.50
  31   1 -29   -2.50    1.90
  31  -1 -29    1.40    2.30
 -31  -1  29   -2.30    4.90
  31  -1 -29    0.50    3.40
  29   1 -27   50.79    8.30
  29   1 -27   68.29    7.20
 -29   1  27   51.19   18.10
 -29   1  27   56.39   12.10
  29   1 -27   67.29   13.70
  29  -1 -27   51.39    7.70
 -29  -1  27   47.30   11.70
 -29  -1  27   93.39   23.90
  29  -1 -27   61.59    7.20
  29  -1 -27   43.60   11.40
  29  -1 -27   45.10    6.30
 -27   1  25   -8.00   14.10
  27   1 -25    9.00    5.00
 -27   1  25    5.10    7.30
  27   1 -25    8.80    7.60
 -27   1  25   -3.70   11.40
  27   1 -25    6.30    3.30
 -27  -1  25    8.50    8.20
 -27  -1  25    9.40    2.80
  27  -1 -25    2.80    4.00
  27  -1 -25   14.80    9.60
  27  -1 -25    8.20    3.70
 -27  -1  25  -26.50   14.80
  25   1 -23   18.10    5.00
 -25   1  23   26.50    9.40
 -25   1  23   16.90   15.60
  25   1 -23   19.20    6.50
  25   1 -23   22.00    9.90
 -25   1  23   23.90    3.80
 -25  -1  23   39.70   19.50
  25  -1 -23 -179.08  109.59
  25  -1 -23   22.80    5.10
  25  -1 -23   15.60    5.90
 -25  -1  23   19.50    9.20
 -25  -1  23   24.10    4.20
 -25  -1  23   19.10  137.19
  23   1 -21   94.29  104.49
 -23   1  21    0.00    5.70
 -23   1  21  -21.60  130.99
 -23   1  21   -9.80   12.00
  23   1 -21    6.70    3.40
 -23   1  21    6.40    2.50
  23   1 -21   -2.10    3.50
 -23  -1  21    8.50    7.50
 -23  -1  21  -71.69   88.59
  23  -1 -21    7.40    4.90
  23  -1 -21   10.40    3.90
 -23  -1  21    7.20    2.50
  23  -1 -21  108.99   69.29
 -21   1  19   50.29   18.50
  21   1 -19   38.50    6.00
  21   1 -19   39.60    7.30
 -21   1  19  106.09   79.69
  21   1 -19   77.39   71.29
 -21   1  19   38.10   10.20
 -21   1  19   42.50    5.00
  21  -1 -19   70.09   49.70
 -21  -1  19   32.70    5.10
 -21  -1  19   38.20   18.00
  21  -1 -19   40.50    6.00
  21  -1 -19   40.50    7.60
 -21  -1  19   32.50   58.79
 -21  -1  19   52.19   12.70
 -19   1  17    1.80    5.30
 -19   1  17    7.20   11.60
  19   1 -17    7.00    3.40
  19   1 -17    5.70    3.10
  19   1 -17  -11.40   42.70
 -19   1  17  -44.60   51.89
 -19  -1  17   17.30   10.80
 -19  -1  17    2.60    6.60
  19  -1 -17   66.39   58.39
 -19  -1  17    6.60    2.30
 -19  -1  17  -51.29   54.79
  19  -1 -17    7.40    3.10
 -19  -1  17   46.60   46.40
 -19  -1  17   10.50    3.60
  19  -1 -17    6.90    3.80
  17   1 -15   79.69    7.80
 -17   1  15   86.69   13.40
  17   1 -15   20.30   37.30
  17   1 -15   94.69   11.00
 -17   1  15   76.19   17.10
 -17   1  15   55.99   38.90
  17   1 -15   68.19   37.90
  17   1 -15   96.69   36.60
  17  -1 -15   53.09   29.50
  17  -1 -15   77.39    7.40
  17  -1 -15   91.99   30.50
 -17  -1  15   94.09   40.20
 -17  -1  15   54.59   16.60
 -17  -1  15   86.39   37.90
 -17  -1  15  124.89   55.09
  17  -1 -15   69.19   36.90
 -17  -1  15  105.89    8.80
 -17  -1  15   95.89   52.59
 -17  -1  15   81.69    8.40
 -15   1  13  271.47   40.70
  15   1 -13  261.17   41.80
 -15   1  13  255.17   46.20
 -15   1  13  188.98   48.10
  15   1 -13  258.87   17.10
  15   1 -13  306.47   47.00
  15   1 -13  303.47   40.80
 -15   1  13  269.37   25.90
  15   1 -13  266.97   18.50
 -15   1  13  312.37   52.89
 -15  -1  13  257.57   39.70
  15  -1 -13  269.67   39.40
  15  -1 -13  247.68   41.50
  15  -1 -13  275.07   40.10
 -15  -1  13  271.07   53.19
 -15  -1  13  258.87   17.40
  15  -1 -13  269.47   17.10
 -15  -1  13  295.97   50.49
 -15  -1  13  294.57   43.30
 -15  -1  13  289.17   28.20
  13   1 -11   38.10   16.20
 -13   1  11   10.10   16.00
 -13   1  11   29.60   23.40
 -13   1  11   18.80    9.00
 -13   1  11   32.40   11.90
  13   1 -11   20.90   15.40
 -13   1  11   39.80   26.30
  13   1 -11    4.20   17.70
  13  -1 -11   34.70   21.90
 -13  -1  11   13.70   20.00
 -13  -1  11   28.20   18.60
 -13  -1  11   37.00   16.00
  13  -1 -11   24.10    4.10
 -13  -1  11    9.10   21.50
 -13  -1  11   43.20   11.80
  13  -1 -11   31.90   16.30
 -11   1   9  119.49   20.30
 -11   1   9  144.79   25.60
  11   1  -9  123.49   22.50
 -11   1   9  102.79   14.30
  11   1  -9  129.49   23.20
 -11   1   9  156.58   30.30
  11   1  -9  155.68   27.20
 -11   1   9  101.59   20.70
 -11  -1   9  127.59   21.70
  11  -1  -9   97.39   17.90
  11  -1  -9  150.08   22.90
  11  -1  -9  118.99   21.10
 -11  -1   9  180.08   32.60
 -11  -1   9  113.69   23.30
   9   1  -7   72.59   15.60
   9   1  -7   86.49   17.60
  -9   1   7   79.89   17.70
   9   1  -7   77.59   17.80
  -9   1   7   96.49   18.10
  -9   1   7   88.99   22.00
  -9   1   7   80.89   14.40
  -9  -1   7   67.59   15.10
   9  -1  -7   98.59   16.80
  -9  -1   7   83.39   15.20
  -9  -1   7   72.09   18.50
   9  -1  -7   74.49   13.40
   9  -1  -7   86.49   14.60
  -9  -1   7  131.09   27.10
  -7   1   5   60.19   15.20
   7   1  -5   26.50   10.10
  -7   1   5   35.70   10.50
   7   1  -5   55.79   13.70
   7   1  -5   63.09   14.40
  -7   1   5   55.39   12.20
   7  -1  -5   41.60    9.90
  -7  -1   5   33.20   12.60
  -7  -1   5   41.40   10.00
  -7  -1   5   29.70    9.90
   7  -1  -5   49.20   11.00
   7  -1  -5   39.50    8.50
  -5   1   3  410.46   30.30
   5   1  -3  365.46   29.10
  -5   1   3  396.76   25.50
  -5   1   3  391.66   28.80
   5   1  -3  399.16   29.50
  -5   1   3  392.06   26.80
   5   1  -3  439.56   32.30
  -5  -1   3  425.26   29.00
  -5  -1   3  362.56   31.80
   5  -1  -3  397.56   28.20
  -5  -1   3  444.46   29.50
   5  -1  -3  381.76   26.80
   5  -1  -3  410.26   28.30
   3   1  -1   13.60    5.20
   3   1  -1   18.20    6.70
   3   1  -1   11.80    6.80
  -3   1   1   11.90    4.10
   3   1  -1   19.50    5.80
  -3  -1   1   18.40    5.40
  -3  -1   1   21.60    7.60
   3  -1  -1   19.80    4.00
   3  -1  -1   14.50    5.00
  -3  -1   1   14.70    7.60
  -3  -1   1   12.80    5.40
   3  -1  -1   15.70    4.20
   3  -1  -1   25.20    5.80
   1   1   1  809.02   51.29
   1   1   1  793.32   45.70
  -1   1  -1  718.93   43.50
  -1   1  -1  718.93   44.00
   1   1   1  873.71   49.90
  -1  -1  -1  694.33   47.50
   1  -1   1  778.52   44.60
  -1  -1  -1  760.32   46.00
   1  -1   1  872.41   45.40
   1  -1   1  766.82   43.70
  -1  -1  -1  827.22   47.50
  -1  -1  -1  776.02   45.80
  -1   1   3 1872.31  119.39
  -1   1   3 2228.98  120.29
  -1   1   3 2227.88  122.59
   1   1  -3 2136.99  119.09
  -1   1   3 2341.67  124.29
   1  -1  -3 2081.69  120.09
  -1  -1   3 1972.60  118.49
   1  -1  -3 2134.89  119.99
  -1  -1   3 2134.59  119.99
  -1  -1   3 2195.38  120.19
  -1  -1   3 2260.57  123.49
   1  -1  -3 2170.48  121.89
   3   1  -5  340.17   25.90
  -3   1   5  325.67   27.00
  -3   1   5  343.47   30.10
   3   1  -5  264.47   23.60
   3   1  -5  329.27   25.30
  -3   1   5  328.97   25.20
  -3   1   5  272.87   23.80
  -3  -1   5  284.77   25.70
   3  -1  -5  295.67   25.30
  -3  -1   5  306.17   25.00
  -3  -1   5  271.57   29.20
   3  -1  -5  313.57   25.30
   3  -1  -5  329.67   24.80
  -5   1   7  834.52   58.09
  -5   1   7 1022.30   67.39
  -5   1   7  914.81   60.69
   5   1  -7  773.62   57.19
   5   1  -7  927.21   59.29
  -5   1   7  888.91   57.89
   5   1  -7  986.00   60.19
  -5  -1   7  885.51   57.79
   5  -1  -7  800.92   57.29
  -5  -1   7  757.82   58.69
  -5  -1   7  921.01   59.59
   5  -1  -7  893.41   58.39
   5  -1  -7  876.71   58.79
  -7   1   9  146.69   23.10
  -7   1   9  223.08   34.80
   7   1  -9  170.38   24.30
   7   1  -9  159.28   22.70
  -7   1   9  140.29   21.60
  -7   1   9  166.58   24.00
   7   1  -9  123.19   19.10
   7  -1  -9  139.89   20.90
  -7  -1   9  147.29   27.10
   7  -1  -9  147.49   21.80
  -7  -1   9  153.18   23.40
  -7  -1   9  127.19   20.90
  -7  -1   9  134.39   21.10
   7  -1  -9  197.98   26.60
  -9   1  11  699.23   56.69
   9   1 -11  746.63   57.89
  -9   1  11  697.83   45.50
   9   1 -11  727.93   55.99
   9   1 -11  644.34   57.49
  -9   1  11  733.03   65.89
  -9   1  11  682.33   58.29
  -9   1  11  596.44   63.09
  -9  -1  11  747.23   62.09
  -9  -1  11  695.93   55.09
   9  -1 -11  605.24   55.19
   9  -1 -11  774.52   56.79
   9  -1 -11  715.23   55.49
  -9  -1  11  714.13   58.59
 -11   1  13  113.39   29.60
 -11   1  13  101.19   28.50
  11   1 -13   79.89    8.40
  11   1 -13   94.99   22.90
 -11   1  13   94.29   15.20
  11   1 -13   73.69   23.40
  11   1 -13   65.49    6.90
 -11   1  13   44.40   22.70
 -11   1  13   91.09   30.50
  11   1 -13  104.39   24.60
  11  -1 -13   97.49   23.60
 -11  -1  13  109.19   26.20
 -11  -1  13   67.59   24.90
 -11  -1  13  127.29   27.70
 -11  -1  13   89.69    7.60
  11  -1 -13   70.99   20.10
  11  -1 -13  125.89   24.60
 -11  -1  13   73.69   24.00
  13   1 -15  554.04   35.00
 -13   1  15  586.44   69.79
 -13   1  15  593.04   43.00
 -13   1  15  727.93   70.09
  13   1 -15  541.25   40.20
  13   1 -15  700.23   67.89
 -13   1  15  672.63   75.19
  13   1 -15  608.04   61.19
  13   1 -15  554.24   33.50
  13   1 -15  576.54   66.29
 -13   1  15  452.55   69.89
  13  -1 -15  550.94   33.50
  13  -1 -15  614.84   63.29
 -13  -1  15  629.24   75.09
  13  -1 -15  654.23   61.99
 -13  -1  15  553.94   33.90
 -13  -1  15  543.85   44.10
 -13  -1  15  737.63   71.39
 -13  -1  15  551.84   72.79
  13  -1 -15  630.94   66.19
 -13  -1  15  536.05   63.19
 -15   1  17  112.39   20.50
  15   1 -17   40.40   44.50
  15   1 -17   96.29    9.90
 -15   1  17   98.99    8.10
 -15   1  17  124.79   49.10
  15   1 -17  118.19   45.90
 -15   1  17  -21.30   52.19
 -15  -1  17  106.59    9.10
 -15  -1  17  106.29    9.60
  15  -1 -17   75.59   34.70
  15  -1 -17   58.79   42.80
 -15  -1  17  104.39   39.60
 -15  -1  17  111.19   57.19
 -15  -1  17  123.49   21.30
 -15  -1  17  113.49   43.30
 -15  -1  17  109.59   54.39
 -15  -1  17  113.79   15.20
  17   1 -19  208.78   15.10
  17   1 -19  203.28   16.60
 -17   1  19  155.58   66.59
 -17   1  19  232.78   21.60
  17   1 -19  143.59   65.39
 -17   1  19  204.58   14.00
 -17   1  19  208.88   27.00
  17  -1 -19  231.58   53.89
 -17  -1  19  231.28   22.60
 -17  -1  19  248.48   68.89
 -17  -1  19  201.88   14.80
 -17  -1  19  221.08   14.40
  17  -1 -19  203.58   14.90
 -17  -1  19  197.08   31.90
  19   1 -21   12.10    4.40
  19   1 -21   52.19   97.99
 -19   1  21   15.70    7.90
 -19   1  21   18.90   80.19
 -19   1  21    2.60   12.50
  19   1 -21   -2.70    3.10
 -19  -1  21   41.00   64.59
  19  -1 -21    8.10    3.20
  19  -1 -21   48.70   61.69
 -19  -1  21    3.90    2.30
 -19  -1  21   10.80    8.70
  19  -1 -21    5.70    3.50
 -19  -1  21    1.80    3.60
 -19  -1  21  -21.90   12.60
  21   1 -23    4.70    4.70
 -21   1  23   17.80    7.70
 -21   1  23   23.90   15.10
  21   1 -23   14.10    4.70
 -21   1  23   10.70    3.00
 -21   1  23   69.39  150.68
 -21  -1  23  112.19   86.89
 -21  -1  23   13.60    3.30
  21  -1 -23    8.40    4.10
 -21  -1  23   36.60   16.80
 -21  -1  23   16.50    9.40
  21  -1 -23   11.80    5.20
  21  -1 -23   85.09   97.79
 -23   1  25  238.48   34.40
 -23   1  25  198.08   13.80
 -23   1  25  197.88   32.20
  23   1 -25  210.98   17.80
  23  -1 -25  209.28   15.70
 -23  -1  25  201.08  162.28
 -23  -1  25  238.28   37.50
  23  -1 -25  191.28   17.40
 -25   1  27   68.29    6.20
 -25   1  27   77.59   14.80
  25   1 -27   80.29   10.30
 -25   1  27   77.49   21.90
 -25  -1  27   78.89   14.70
  25  -1 -27   93.89    9.30
 -25  -1  27   84.69    7.20
  25  -1 -27   79.99   10.10
 -27   1  29   65.99   17.40
 -27   1  29   55.89   11.50
  27   1 -29   82.89    9.10
 -27   1  29   91.79   20.70
  27   1 -29   88.39   13.00
  27   1 -29   61.69    8.60
  27  -1 -29   95.49   14.70
  27  -1 -29   84.89    9.70
 -27  -1  29   70.39   17.00
  29   1 -31   20.40    3.30
  29   1 -31   14.10    5.50
  29   1 -31    9.20    5.90
 -29   1  31   18.20    6.80
  29  -1 -31   21.30    3.50
  29  -1 -31    7.50    8.90
 -29  -1  31   26.90    6.70
  29  -1 -31   20.80    4.60
  31  -1 -33    7.20    1.60
  32   2 -30  173.38   10.10
  32   2 -30  158.78   14.40
  32   2 -30  128.59   14.70
  32  -2 -30  143.49   10.50
  32  -2 -30  144.29   12.40
  30   2 -28  204.88   13.00
  30   2 -28  180.58   18.60
 -30   2  28  197.58   25.50
 -30   2  28  207.18   22.20
  30   2 -28  184.48   15.60
  30  -2 -28  163.18   13.00
  30  -2 -28  171.78   16.70
 -30  -2  28  168.48   19.40
 -30  -2  28  230.68   48.70
  30  -2 -28  189.68   14.00
  28   2 -26  125.99   18.30
 -28   2  26  139.49   23.50
  28   2 -26  160.18   11.80
  28   2 -26  139.69   14.00
 -28   2  26  178.78   27.90
 -28   2  26  132.99   17.40
  28  -2 -26  144.59   11.90
 -28  -2  26  126.99   28.80
 -28  -2  26  123.09   18.00
  28  -2 -26  133.79   13.40
  26   2 -24   22.10    8.90
 -26   2  24   30.40   10.60
  26   2 -24   27.00    5.30
  26   2 -24   22.50    6.50
 -26   2  24   19.70   14.20
  26  -2 -24   18.20    5.00
 -26  -2  24 -167.98  151.08
  26  -2 -24  282.97  131.09
 -26  -2  24   25.10   10.10
  26  -2 -24   24.90    6.20
 -26  -2  24    2.40   20.90
 -26  -2  24   14.70    3.50
 -24   2  22  172.98   28.90
  24   2 -22  153.98   15.40
 -24   2  22  170.28   19.80
  24  -2 -22  200.88   80.89
 -24  -2  22   27.80  100.59
 -24  -2  22  156.68   20.40
  24  -2 -22  158.38   13.20
 -24  -2  22  152.28   12.00
  24  -2 -22  170.68   15.60
  22   2 -20  260.37   20.10
 -22   2  20  269.37   25.10
  22   2 -20  265.97   17.80
 -22   2  20  245.98   32.50
 -22   2  20  228.48   16.10
 -22  -2  20  256.47   25.50
  22  -2 -20  267.37   18.50
  22  -2 -20  325.17   72.29
 -22  -2  20  258.17   17.20
  22  -2 -20  264.27   20.30
 -22  -2  20  257.27   35.60
 -22  -2  20  359.56   95.69
  20   2 -18  358.06   24.00
 -20   2  18  306.97   20.30
  20   2 -18  319.37   21.60
 -20   2  18  383.06   29.20
 -20  -2  18  395.16   84.09
 -20  -2  18  324.17   21.00
 -20  -2  18  361.16   21.90
 -20  -2  18  250.67   35.60
  20  -2 -18  309.77   21.80
  20  -2 -18  462.45   68.09
 -20  -2  18  376.56   30.10
  18   2 -16  425.96   27.80
  18   2 -16  383.86   71.99
 -18   2  16  426.36   31.90
 -18   2  16  421.36   37.50
 -18   2  16  436.36   80.89
  18   2 -16  449.86   71.39
  18   2 -16  331.47   81.49
  18   2 -16  406.06   26.30
 -18  -2  16  429.46   25.40
 -18  -2  16  405.16   26.00
 -18  -2  16  411.86   88.89
  18  -2 -16  414.46   57.69
 -18  -2  16  357.46   67.59
 -18  -2  16  422.26   42.50
 -18  -2  16  413.36   60.69
  18  -2 -16  447.66   26.20
 -18  -2  16  391.46   33.30
 -16   2  14  -51.99   24.80
  16   2 -14    0.20    2.40
  16   2 -14   14.90   36.00
  16   2 -14  -20.70   26.10
  16   2 -14  -32.80   25.50
 -16   2  14    2.50    8.30
 -16   2  14   35.10   44.40
  16   2 -14    2.80    3.10
 -16  -2  14  -24.60   25.10
 -16  -2  14    6.80   31.10
  16  -2 -14  -16.20   27.60
 -16  -2  14   -0.60    2.10
  16  -2 -14    4.20    2.20
  16  -2 -14  -16.70   19.70
 -16  -2  14   16.70   38.80
 -16  -2  14  -39.80   24.80
 -16  -2  14  -11.80   12.80
  14   2 -12 1840.72  103.79
  14   2 -12 1855.11  130.99
 -14   2  12 1944.71  127.49
 -14   2  12 2052.09  140.09
 -14   2  12 1875.91  111.69
 -14   2  12 1778.72  131.89
  14   2 -12 1923.81  105.29
  14   2 -12 1666.43  132.19
  14   2 -12 1720.53  128.79
 -14  -2  12 2021.70  126.39
 -14  -2  12 1873.21  141.19
 -14  -2  12 1678.63  137.69
  14  -2 -12 1922.61  105.89
  14  -2 -12 2005.50  126.69
  14  -2 -12 1934.51  125.29
 -14  -2  12 1951.00  130.19
 -14  -2  12 1931.31  104.19
 -12   2  10  932.21   74.29
  12   2 -10 1032.80   75.49
 -12   2  10  910.01   59.39
  12   2 -10  962.90   75.29
 -12   2  10  899.41   80.19
  12   2 -10  850.11   71.59
 -12  -2  10  895.21   69.39
 -12  -2  10  984.70   84.19
  12  -2 -10 1087.89   71.19
  12  -2 -10 1047.50   69.19
  12  -2 -10  924.21   68.99
 -12  -2  10 1012.80   74.39
 -12  -2  10  892.91   79.39
  10   2  -8  568.54   48.50
  10   2  -8  443.76   43.80
 -10   2   8  603.64   52.99
  10   2  -8  637.64   49.80
 -10   2   8  551.24   42.00
 -10  -2   8  550.04   45.30
  10  -2  -8  524.05   42.10
 -10  -2   8  513.15   43.10
  10  -2  -8  531.25   43.00
 -10  -2   8  476.95   49.20
 -10  -2   8  633.44   55.69
  10  -2  -8  513.15   40.80
   8   2  -6  411.16   35.00
  -8   2   6  350.96   27.80
  -8   2   6  294.77   29.10
   8   2  -6  320.17   32.60
   8   2  -6  346.47   31.50
  -8   2   6  277.27   33.50
  -8  -2   6  343.77   36.20
  -8  -2   6  326.07   30.00
   8  -2  -6  346.67   27.20
   8  -2  -6  310.07   27.40
  -8  -2   6  313.07   29.20
   8  -2  -6  371.76   28.00
  -8  -2   6  296.87   35.30
   6   2  -4  998.10   62.59
  -6   2   4  992.80   58.39
   6   2  -4 1034.70   66.09
  -6   2   4 1005.50   60.29
   6   2  -4  894.81   61.79
  -6   2   4  892.41   59.29
   6  -2  -4  988.60   60.39
   6  -2  -4  989.00   57.99
  -6  -2   4 1063.19   62.49
   6  -2  -4 1024.60   58.89
  -6  -2   4  900.01   66.29
  -6  -2   4  849.52   65.59
  -6  -2   4  992.70   61.59
   6  -2  -4  908.11   57.29
   4   2  -2 1393.66   93.59
  -4   2   2 1544.85   89.79
   4   2  -2 1675.33   93.29
   4   2  -2 1836.52   98.59
  -4   2   2 1549.54   89.19
  -4  -2   2 1669.03   94.99
   4  -2  -2 1623.34   89.09
  -4  -2   2 1471.35   93.19
  -4  -2   2 1470.75   97.69
  -4  -2   2 1737.93   99.09
   4  -2  -2 1765.22   92.09
   2   2   0 4722.23  260.37
  -2  -2   0 4436.26  257.37
  -2  -2   0 4833.02  260.87
  -2  -2   0 4780.52  259.27
  -2  -2   0 4655.93  256.27
  -2  -2   0 4637.74  257.17
   0   2   2 1111.49   65.19
   0   2  -2 1014.90   58.99
   0   2   2  965.80   60.79
   0   2  -2 1052.89   59.49
   0  -2  -2 1052.69   61.89
   0  -2   2 1038.70   60.39
   0  -2   2 1061.89   58.19
   0  -2  -2 1099.09   62.09
   0  -2   2 1088.29   59.79
   0  -2  -2 1022.40   63.79
   0  -2  -2 1014.40   61.09
   0  -2   2  977.00   57.89
  -2   2   4 2656.03  143.69
  -2   2   4 2223.78  137.99
   2   2  -4 2676.73  139.59
  -2   2   4 2592.04  142.49
  -2   2   4 2567.54  137.29
   2   2  -4 2209.08  137.59
  -2  -2   4 2454.65  140.29
  -2  -2   4 2568.04  139.19
  -2  -2   4 2486.85  143.69
   2  -2  -4 2168.88  137.89
  -2  -2   4 2294.77  136.99
   2  -2  -4 2539.25  138.99
   2  -2  -4 2555.04  140.99
   4   2  -6  792.02   49.50
  -4   2   6  662.23   47.30
   4   2  -6  762.52   49.10
   4   2  -6  627.64   46.90
  -4   2   6  769.92   54.59
  -4  -2   6  777.42   49.90
  -4  -2   6  763.02   47.60
   4  -2  -6  671.13   48.00
   4  -2  -6  642.44   47.80
   4  -2  -6  767.42   48.50
  -4  -2   6  717.23   54.89
  -4  -2   6  619.64   49.70
   6   2  -8  240.98   24.80
  -6   2   8  233.88   34.20
  -6   2   8  242.68   28.50
   6   2  -8  262.67   26.40
  -6   2   8  206.38   23.60
   6   2  -8  247.48   27.80
  -6   2   8  230.68   27.20
  -6  -2   8  172.38   29.90
   6  -2  -8  277.17   26.00
  -6  -2   8  257.67   26.60
  -6  -2   8  239.78   27.20
   6  -2  -8  209.38   24.80
  -6  -2   8  224.78   25.50
   6  -2  -8  231.48   24.80
   8   2 -10 1697.23  107.69
  -8   2  10 1616.54   95.49
   8   2 -10 1652.23  105.79
  -8   2  10 1429.26  105.49
  -8   2  10 1853.61  108.99
   8   2 -10 1568.44   94.69
  -8   2  10 1576.94  108.69
  -8   2  10 1754.32  116.59
  -8  -2  10 1676.73  112.29
  -8  -2  10 1715.43  105.99
  -8  -2  10 1776.32  109.69
   8  -2 -10 1640.34  106.09
   8  -2 -10 1746.73  107.09
  10   2 -12 2379.46  149.59
 -10   2  12 2275.57  151.78
 -10   2  12 2504.35  159.88
  10   2 -12 2196.68  145.79
  10   2 -12 2420.16  149.19
 -10   2  12 2370.66  151.38
 -10   2  12 2260.07  149.39
 -10   2  12 2275.27  133.59
  10   2 -12 2155.18  132.19
 -10  -2  12 2361.66  151.38
 -10  -2  12 2599.84  164.38
  10  -2 -12 2318.27  147.09
  10  -2 -12 2259.07  127.59
 -10  -2  12 2185.08  153.98
  10  -2 -12 2478.65  147.99
 -10  -2  12 2507.75  147.29
  10  -2 -12 2421.76  147.79
 -12   2  14   80.39   32.20
  12   2 -14  127.69   11.20
  12   2 -14   94.69   27.70
 -12   2  14  113.09   36.50
 -12   2  14  107.89   16.40
  12   2 -14  104.49   29.90
  12   2 -14  104.19   14.30
 -12   2  14  100.69   31.70
 -12   2  14  166.68   57.39
  12   2 -14  164.88   39.00
  12  -2 -14  117.29    9.50
  12  -2 -14  152.58   33.00
 -12  -2  14  133.09   10.00
 -12  -2  14  113.79   33.60
 -12  -2  14  113.99   31.80
 -12  -2  14  158.48   32.20
 -12  -2  14   79.89   32.10
  12  -2 -14   98.69   31.00
  12  -2 -14  100.79   25.80
 -14   2  16   38.00   40.00
  14   2 -16   75.59    9.10
 -14   2  16  111.99   18.20
  14   2 -16   86.19    8.70
 -14   2  16   74.39   12.50
  14   2 -16  145.79   49.90
  14   2 -16   97.29   42.00
 -14  -2  16   64.29   20.30
 -14  -2  16   62.99   49.20
  14  -2 -16   95.89   31.50
  14  -2 -16   41.40   33.50
 -14  -2  16   72.39   29.70
  14  -2 -16  102.79    8.20
 -14  -2  16   99.99   43.50
 -14  -2  16   82.39    8.60
 -14  -2  16   66.29   36.90
 -16   2  18    2.60   10.40
 -16   2  18   16.30    7.20
  16   2 -18   90.19   64.59
 -16   2  18   69.49   59.49
 -16  -2  18    5.40    8.00
 -16  -2  18   53.09   38.80
  16  -2 -18   -5.00   30.60
 -16  -2  18   43.50   43.40
  18   2 -20  113.69   11.40
 -18   2  20  -65.09   87.19
 -18   2  20  129.99   15.80
 -18   2  20   90.39    7.80
 -18   2  20   94.79   20.00
  18  -2 -20   83.39    8.90
 -18  -2  20   93.69    9.00
 -18  -2  20   97.89    8.30
 -18  -2  20   53.79   58.59
  18  -2 -20  195.88   54.29
 -18  -2  20   98.99   25.10
 -18  -2  20   71.09   16.80
 -18  -2  20  -19.30   58.99
 -20   2  22 1343.47   96.79
  20   2 -22 1502.55   84.79
 -20   2  22 1514.65   90.39
 -20   2  22 1414.76   79.99
 -20  -2  22 1319.27   81.09
 -20  -2  22 1503.05  197.78
  20  -2 -22 1488.85   82.19
 -20  -2  22 1497.45   91.69
  20  -2 -22 1451.65   84.59
  20  -2 -22 1498.55  159.18
 -20  -2  22 1406.66   80.89
 -20  -2  22 1534.05  104.89
 -22   2  24  506.05   67.89
 -22   2  24  626.84   43.60
  22   2 -24  639.94   38.50
 -22   2  24  531.35   32.80
 -22  -2  24  556.84   43.80
 -22  -2  24  545.55   34.00
 -22  -2  24  447.46  128.69
  22  -2 -24  585.94   37.80
  22  -2 -24  577.14   35.40
  22  -2 -24  530.15  129.29
  24   2 -26   -0.70    2.80
  24   2 -26   -4.50    3.60
 -24   2  26    0.50    6.70
 -24   2  26   -8.10   12.10
 -24  -2  26   -2.10    5.60
  24  -2 -26   -3.90    3.00
  24  -2 -26   -4.50    2.70
 -24  -2  26    1.60   22.40
 -24  -2  26    3.40    2.60
 -26   2  28   21.10    7.90
  26   2 -28   32.60    4.70
  26   2 -28   17.80    5.50
 -26   2  28   15.80   10.40
  26   2 -28   20.50    7.70
 -26   2  28    6.90   12.90
  26  -2 -28   23.90    4.40
  26  -2 -28   16.00    5.20
 -26  -2  28   24.70    3.70
 -26  -2  28   12.70    7.30
  26  -2 -28   14.40    9.80
  28   2 -30   64.79   10.80
  28   2 -30   59.09    7.50
  28   2 -30   73.49    6.10
 -28   2  30   56.59   10.80
 -28   2  30   57.09   18.80
  28  -2 -30   51.29    7.30
 -28  -2  30   50.19   10.60
  28  -2 -30   68.99    6.60
 -30   2  32  132.29   11.90
  30   2 -32  116.59   11.20
  30  -2 -32  140.49    9.00
  33   3 -31    2.60    5.30
 -33   3  31    2.80    8.10
  33  -3 -31    4.80    1.70
  31   3 -29   55.29    7.50
  31   3 -29   61.49    9.90
 -31   3  29   68.29   16.80
  31  -3 -29   55.59    7.60
  31  -3 -29   61.39    6.20
 -29   3  27  439.26   37.20
  29   3 -27  413.26   28.50
 -29   3  27  458.75   32.10
  29   3 -27  403.36   35.60
  29  -3 -27  438.46   26.40
 -29  -3  27  339.17   39.20
  29  -3 -27  419.26   28.10
 -27   3  25  687.73   53.09
  27   3 -25  649.64   42.00
  27   3 -25  665.23   38.30
 -27   3  25  623.44   52.49
  27   3 -25  605.74   45.60
 -27   3  25  672.83   45.60
  27  -3 -25  693.93   42.00
 -27  -3  25  656.53   37.80
 -27  -3  25  544.35   46.10
 -25   3  23  798.72   60.69
  25   3 -23  760.02   48.50
  25   3 -23  793.52   46.30
  25   3 -23  806.02   64.59
 -25   3  23  748.23   52.69
 -25  -3  23  646.44   67.89
  25  -3 -23  750.12   48.10
 -25  -3  23  823.02   45.70
  25  -3 -23  751.52   46.00
 -25  -3  23  679.03  158.28
  25  -3 -23  580.64  121.79
  23   3 -21  260.77   20.30
 -23   3  21  230.28   23.20
  23   3 -21  242.78   25.00
  23   3 -21  238.98   17.20
 -23   3  21  243.48   31.10
 -23  -3  21  177.28   90.19
  23  -3 -21  296.47   73.29
  23  -3 -21  234.58   17.50
 -23  -3  21  252.77   16.70
 -23  -3  21  232.18   25.70
  23  -3 -21  239.88   19.60
 -23  -3  21  232.98   18.10
 -21   3  19  162.58   17.60
  21   3 -19  155.48   14.50
  21   3 -19  154.18   12.10
 -21   3  19  132.09   23.70
  21  -3 -19  175.18   55.29
 -21  -3  19  141.69   11.40
 -21  -3  19  209.88   76.39
  21  -3 -19  144.09   12.20
 -21  -3  19  140.89   12.10
 -21  -3  19  180.58   30.10
 -21  -3  19   -4.70   70.89
  19   3 -17  669.33   41.20
 -19   3  17  681.53   44.60
  19  -3 -17  619.44   38.40
 -19  -3  17  639.14   38.80
 -19  -3  17  609.94   76.09
 -19  -3  17  656.13  100.39
 -19  -3  17  662.43   46.90
 -19  -3  17  620.84   37.80
  19  -3 -17  715.03   82.19
  17   3 -15 1568.44   89.19
  17   3 -15 1530.95  146.59
 -17   3  15 1623.44  112.09
 -17  -3  15 1636.14  142.49
 -17  -3  15 1514.85   89.49
  17  -3 -15 1830.92  124.49
 -17  -3  15 1674.43  124.79
 -17  -3  15 1738.33  160.78
 -17  -3  15 1549.54  141.49
 -15   3  13 3003.80  208.98
  15   3 -13 3368.46  202.58
 -15   3  13 2982.90  172.78
  15   3 -13 3032.50  166.98
  15   3 -13 3058.09  197.88
  15   3 -13 2685.83  195.68
  15  -3 -13 3134.79  193.28
 -15  -3  13 2871.71  209.48
  15  -3 -13 3042.40  189.88
  15  -3 -13 2925.01  164.78
 -15  -3  13 2978.10  165.38
 -15  -3  13 3268.97  199.68
 -15  -3  13 3089.59  214.28
 -13   3  11 2200.38  146.99
  13   3 -11 2331.77  149.19
  13   3 -11 2236.98  148.49
 -13   3  11 2170.68  155.28
 -13   3  11 2059.19  130.19
  13   3 -11 2283.67  149.99
 -13   3  11 2204.08  143.89
 -13  -3  11 2258.57  142.29
 -13  -3  11 2325.17  123.29
 -13  -3  11 2134.79  158.68
 -13  -3  11 2279.07  161.18
  13  -3 -11 2300.27  142.29
 -13  -3  11 2418.16  150.18
  13  -3 -11 2138.19  122.39
  13  -3 -11 2351.86  142.09
  11   3  -9   84.19   18.30
 -11   3   9   79.69   32.30
 -11   3   9   73.19   17.50
  11   3  -9  111.59   23.00
 -11  -3   9   51.49   21.70
 -11  -3   9   88.99   20.10
  11  -3  -9   60.59   17.40
  11  -3  -9   67.69   14.20
 -11  -3   9   32.50   21.30
 -11  -3   9   92.99   20.50
  11  -3  -9  102.39   18.10
   9   3  -7   65.29   16.30
   9   3  -7   61.19   14.70
  -9   3   7   65.29   14.30
   9   3  -7  110.49   23.80
  -9   3   7  104.39   24.20
  -9  -3   7   71.59   16.20
  -9  -3   7   72.29   21.80
   9  -3  -7   79.69   13.70
   9  -3  -7   65.79   14.50
  -9  -3   7   79.79   17.70
  -9  -3   7   59.19   20.90
   7   3  -5 2852.71  160.28
  -7   3   5 2625.74  150.98
  -7   3   5 2664.73  156.78
   7   3  -5 3030.80  166.18
   7   3  -5 2395.86  160.38
  -7   3   5 2842.22  156.98
   7  -3  -5 2867.41  155.48
   7  -3  -5 2707.83  155.18
  -7  -3   5 2869.91  160.38
   7  -3  -5 2777.62  154.98
  -7  -3   5 3018.40  162.38
  -7  -3   5 2840.32  168.88
  -7  -3   5 2575.94  167.28
   7  -3  -5 2633.04  155.58
   5   3  -3  637.04   46.60
  -5   3   3  660.13   38.40
  -5   3   3  623.74   38.00
   5   3  -3  538.05   42.80
  -5  -3   3  614.64   43.60
   5  -3  -3  645.74   44.80
   5  -3  -3  646.84   37.00
  -5  -3   3  569.54   48.10
  -5  -3   3  589.14   49.10
   3   3  -1  503.85   37.60
   3   3  -1  570.74   41.10
  -3  -3   1  521.65   41.40
  -3  -3   1  516.65   36.30
  -3  -3   1  487.65   41.60
  -3  -3   1  553.64   43.30
  -3  -3   1  608.04   39.00
   1   3   1  137.69   14.60
   1   3   1  152.78   20.00
   1   3   1  201.58   20.80
  -1   3  -1  140.39   10.50
  -1   3  -1  140.59   10.20
  -1  -3  -1  165.78   18.50
   1  -3   1  141.09   10.70
  -1  -3  -1  103.89   16.60
   1  -3   1  153.98   12.90
  -1  -3  -1  159.98   18.30
  -1  -3  -1  147.19   15.20
   1  -3   1  182.88   14.70
  -1  -3  -1  156.08   16.60
  -1   3   3 2410.56  129.39
  -1   3   3 2465.35  131.79
  -1   3   3 2089.69  125.19
   1   3  -3 2215.28  125.09
   1   3  -3 2183.98  124.89
   1  -3  -3 2153.88  126.49
   1  -3  -3 2101.79  125.39
   1  -3  -3 2226.78  127.19
  -1  -3   3 2037.40  123.59
  -1  -3   3 2269.17  125.09
  -1  -3   3 2287.27  129.39
  -1  -3   3 2271.37  127.59
   1  -3  -3 2177.98  128.29
  -1  -3   3 2204.98  124.79
  -3   3   5 2101.19  129.79
  -3   3   5 2384.16  132.79
   3   3  -5 2268.37  127.29
  -3  -3   5 2072.29  129.39
  -3  -3   5 1951.60  124.39
  -3  -3   5 2133.69  132.79
   3  -3  -5 2303.97  126.69
   3  -3  -5 2214.68  127.79
  -3  -3   5 2410.86  127.99
   3  -3  -5 2017.60  125.19
  -5   3   7 1230.08   71.99
  -5   3   7 1214.48   79.39
   5   3  -7 1199.78   71.89
   5   3  -7 1366.16   83.09
  -5   3   7 1309.87   84.39
  -5   3   7 1385.56   87.79
   5   3  -7 1105.79   78.69
  -5  -3   7 1381.66   90.99
   5  -3  -7 1342.27   80.49
  -5  -3   7 1150.78   83.69
   5  -3  -7 1369.36   80.29
   5  -3  -7 1251.17   80.19
  -5  -3   7 1223.58   78.49
  -5  -3   7 1302.37   82.19
  -7   3   9  677.83   54.29
   7   3  -9  728.73   56.09
  -7   3   9  742.13   65.29
  -7   3   9  758.22   58.69
  -7   3   9  724.03   45.40
   7   3  -9  796.32   61.09
   7   3  -9  728.53   45.00
   7   3  -9  662.73   53.79
  -7  -3   9  711.73   64.69
  -7  -3   9  761.52   59.39
   7  -3  -9  703.13   54.79
  -7  -3   9  738.93   62.09
   7  -3  -9  773.72   55.19
   7  -3  -9  756.42   55.49
  -7  -3   9  848.32   59.79
  -9   3  11   -5.60   24.90
  -9   3  11    3.40    5.40
   9   3 -11   -6.40   11.80
  -9   3  11    6.40   12.80
  -9   3  11  -11.50   15.70
   9   3 -11   19.70   30.40
   9  -3 -11    1.50   11.80
  -9  -3  11  -13.80   14.90
  -9  -3  11   13.10   19.00
  -9  -3  11  -11.40   15.80
  -9  -3  11    6.80    3.00
   9  -3 -11  -16.10   11.50
   9  -3 -11    8.00   12.90
  11   3 -13  128.89   24.30
  11   3 -13  130.59   12.40
 -11   3  13   83.89   31.40
 -11   3  13  133.89   16.50
 -11   3  13   92.89   40.90
 -11  -3  13  158.18   32.20
  11  -3 -13  118.79   30.70
 -11  -3  13  129.79   10.70
  11  -3 -13  151.68   10.70
  11  -3 -13  140.49   28.80
 -11  -3  13  101.39   35.40
 -11  -3  13   81.99   32.40
  11  -3 -13  132.59   27.60
 -11  -3  13  186.78   35.10
  13   3 -15 1973.40  111.09
 -13   3  15 1547.75  145.49
 -13   3  15 1918.81  112.09
  13   3 -15 1722.93  105.19
 -13   3  15 1835.52  107.99
 -13  -3  15 1885.51  103.89
  13  -3 -15 2064.99  135.29
 -13  -3  15 1937.51  145.49
 -13  -3  15 1881.81  130.59
 -13  -3  15 1996.30  155.98
  13  -3 -15 1882.81  130.39
 -13  -3  15 1745.43  147.39
 -15   3  17  503.65   42.30
 -15   3  17  605.74   38.70
  15   3 -17  578.54   35.40
 -15  -3  17  494.15   81.69
  15  -3 -17  509.85   65.09
 -15  -3  17  493.05   31.80
 -15  -3  17  559.54   41.00
 -15  -3  17  529.35   33.20
  15  -3 -17  548.45   32.80
 -15  -3  17  510.25   68.49
 -17   3  19   31.10    4.40
 -17   3  19   49.10   11.30
  17   3 -19   33.80    7.20
 -17   3  19   33.80   12.90
 -17   3  19   47.80  113.99
 -17  -3  19   31.90    4.60
  17  -3 -19   28.10    4.80
 -17  -3  19   36.20   11.00
  17  -3 -19   12.20   36.70
 -17  -3  19  -28.50   44.30
 -17  -3  19   39.80    6.00
 -17  -3  19   32.70   51.69
 -19   3  21   16.50   12.10
  19   3 -21   18.80    5.70
 -19   3  21   17.20    7.10
 -19  -3  21   -3.70   74.89
 -19  -3  21   52.79   69.39
  19  -3 -21   -3.40   56.99
 -19  -3  21   16.40    4.70
 -19  -3  21   28.40    4.80
 -19  -3  21   16.40    9.10
  21   3 -23  148.89   15.70
 -21   3  23  185.68   27.20
 -21   3  23  171.38   19.20
  21  -3 -23  167.48   15.80
  21  -3 -23  182.48   14.10
 -21  -3  23  231.18   93.09
 -21  -3  23  175.98   12.60
 -21  -3  23  155.58   21.20
  21  -3 -23  123.89   81.29
 -21  -3  23  158.58   13.00
  23   3 -25  502.05   34.30
 -23   3  25  540.05   47.30
 -23   3  25  501.25   38.80
  23   3 -25  511.55   31.20
 -23  -3  25  544.45   31.00
  23  -3 -25  492.85   33.90
  23  -3 -25  504.15   32.00
 -23  -3  25  489.45   41.00
 -23  -3  25  479.55  145.09
  25   3 -27  427.76   25.80
  25   3 -27  379.86   32.50
 -25   3  27  410.26   39.70
 -25   3  27  426.66   32.40
  25   3 -27  426.96   29.10
  25  -3 -27  432.46   26.90
 -25  -3  27  441.86   25.70
  25  -3 -27  430.46   28.90
 -25  -3  27  389.36   34.30
 -27   3  29  285.87   28.90
 -27   3  29  256.77   21.40
 -27   3  29  241.18   26.10
  27   3 -29  244.18   19.10
  27   3 -29  223.58   21.50
  27   3 -29  273.27   16.10
  27  -3 -29  265.47   19.10
 -27  -3  29  246.18   23.70
  27  -3 -29  266.87   17.10
 -27  -3  29  263.17   16.10
 -29   3  31   43.40    8.50
  29   3 -31   46.00   13.50
  29  -3 -31   46.70    4.80
 -32   4  30   22.40   10.50
  32   4 -30    3.10    4.40
  32  -4 -30   -4.50    3.10
  30   4 -28    3.60    2.30
  30   4 -28    5.60    5.40
  30   4 -28    3.60    4.40
 -30   4  28   14.60   10.70
  30  -4 -28   -0.60    3.00
  30  -4 -28    6.50    4.10
  30  -4 -28    6.50    2.70
 -28   4  26    8.70   11.40
  28   4 -26   -3.00    4.20
 -28   4  26   -1.30    4.50
  28   4 -26   -5.10    5.30
  28  -4 -26   -1.20    3.30
 -28  -4  26   10.60   11.40
  28  -4 -26    1.60    2.80
  26   4 -24   -0.80    7.00
 -26   4  24   -2.30    9.30
  26   4 -24    0.90    5.10
 -26   4  24    2.60    5.10
  26   4 -24   -3.50    2.20
 -26   4  24   -0.50    9.70
  26  -4 -24   -0.10    2.80
 -26  -4  24    6.50    8.10
  26  -4 -24    1.00    3.90
 -26  -4  24    1.50    2.40
  24   4 -22   51.19    6.80
 -24   4  22   52.19   11.50
  24   4 -22   46.40   12.20
 -24   4  22   55.89   20.30
  24   4 -22   52.09    9.70
 -24  -4  22   87.09   99.59
 -24  -4  22   46.00    6.60
  24  -4 -22   33.90    7.00
 -24  -4  22   59.99    6.50
  24  -4 -22   50.69    7.60
  24  -4 -22   21.60   74.59
 -24  -4  22   50.09   12.40
  22   4 -20   20.80    4.60
 -22   4  20   21.00    7.90
  22   4 -20   30.70    7.50
 -22   4  20   19.10   12.90
  22   4 -20   19.40    9.10
 -22  -4  20   24.50    4.50
  22  -4 -20   26.30    5.50
 -22  -4  20   36.20   11.60
 -22  -4  20  -24.90   71.49
 -22  -4  20 -101.39   83.99
  22  -4 -20   37.80   49.50
 -22  -4  20   22.50    5.00
 -20   4  18    9.00   11.60
  20   4 -18    1.00    3.10
 -20   4  18    0.90    5.90
  20   4 -18    0.00    3.40
 -20  -4  18    0.30    2.30
 -20  -4  18    0.00    1.90
  20  -4 -18   -2.50   39.90
 -20  -4  18  -10.30    7.20
  20  -4 -18    1.10    2.90
 -20  -4  18    4.20   55.09
 -20  -4  18   38.10   53.89
  18   4 -16  126.59   12.90
  18   4 -16   98.99    9.50
 -18   4  16  119.19   14.70
  18  -4 -16  150.78   42.20
 -18  -4  16  141.49   19.00
  18  -4 -16  128.09   10.40
 -18  -4  16  136.19   11.10
 -18  -4  16  127.29   44.20
 -18  -4  16  119.49    9.60
 -18  -4  16   73.79   40.90
  16   4 -14  134.89   15.60
  16   4 -14  120.69   10.20
 -16   4  14  157.28   18.50
 -16   4  14  140.29   14.30
 -16  -4  14  129.09   11.00
 -16  -4  14  125.69   59.79
  16  -4 -14  138.59   10.50
  14   4 -12   49.60    7.00
 -14   4  12   45.30   11.10
  14   4 -12  134.19   59.59
  14   4 -12   76.39   56.29
 -14   4  12   24.70   24.70
  14  -4 -12   58.99   22.40
 -14  -4  12   35.60   21.50
 -14  -4  12   19.40   28.30
  14  -4 -12   60.69    6.60
  14  -4 -12   53.39   23.90
 -14  -4  12   67.79    6.90
 -14  -4  12   58.09   30.00
 -14  -4  12   -3.70   37.60
 -12   4  10   55.89   10.00
  12   4 -10    5.30   42.20
  12   4 -10   -2.70   43.60
  12   4 -10   57.19    7.80
  12   4 -10   41.60   18.80
 -12   4  10   34.90   19.70
 -12   4  10   30.60   19.30
 -12  -4  10   48.60   21.70
 -12  -4  10   10.90   26.40
 -12  -4  10   74.19   28.80
 -12  -4  10   64.29    6.70
  12  -4 -10   53.59   17.70
  12  -4 -10   38.30   16.70
 -12  -4  10   77.59   20.40
  10   4  -8   -0.10   13.00
  10   4  -8  -73.49   52.09
 -10   4   8    7.90   11.00
  10   4  -8  -12.20   19.30
 -10  -4   8   -4.60   18.70
  10  -4  -8   -1.10   11.50
  10  -4  -8   11.90    9.00
 -10  -4   8   12.40   12.80
 -10  -4   8    1.10    2.40
 -10  -4   8   17.20   13.60
 -10  -4   8  -10.20   19.20
  -8   4   6  175.48   14.00
  -8   4   6  220.68   22.60
  -8   4   6  187.98   20.80
   8   4  -6  174.18   25.40
   8  -4  -6  209.58   18.30
   8  -4  -6  211.48   25.50
   8  -4  -6  151.08   20.20
  -8  -4   6  212.58   25.50
  -8  -4   6  206.78   34.00
  -8  -4   6  167.08   34.00
  -8  -4   6  160.28   23.70
  -6   4   4   77.49    6.70
  -6   4   4   67.79    9.10
  -6   4   4   74.19   11.10
   6   4  -4   57.49   20.30
   6   4  -4   32.50   15.80
  -6  -4   4   79.59   21.30
  -6  -4   4   49.30   16.30
  -6  -4   4   74.29   15.20
   6  -4  -4   81.39    9.40
   6  -4  -4   89.79   12.20
   6  -4  -4   84.49   10.20
   4   4  -2  436.46   37.80
   4   4  -2  406.26   34.00
  -4  -4   2  422.66   40.90
  -4  -4   2  398.26   34.20
   4  -4  -2  515.65   35.30
  -4  -4   2  489.35   42.10
   2   4   0  240.88   23.30
   2  -4   0  327.67   26.30
   2  -4   0  344.87   22.90
  -2  -4   0  274.07   29.10
  -2  -4   0  279.37   28.80
  -2  -4   0  287.87   25.60
  -2  -4   0  265.97   24.30
  -2  -4   0  322.57   30.80
   0   4   2  101.69   18.10
   0   4  -2  116.49   10.10
   0   4   2   97.29   11.80
   0   4  -2  103.39   11.20
   0  -4  -2   87.49   16.40
   0  -4  -2   96.59   15.00
   0  -4   2   76.99   14.90
   0  -4   2   93.19   11.00
   0  -4  -2   87.49   13.00
   0  -4   2   96.19   11.50
   0  -4   2  101.99   13.40
   0  -4  -2   76.29   16.00
   0  -4   2  109.59   10.90
   0  -4  -2   96.69   15.20
   2   4  -4   24.40    7.70
  -2   4   4   17.70    6.60
  -2   4   4   24.30    4.50
  -2   4   4   22.00   15.10
   2   4  -4   23.10    7.60
  -2   4   4   33.60   11.70
  -2  -4   4   16.70    8.00
   2  -4  -4   18.00    8.80
  -2  -4   4   15.40    9.80
   2  -4  -4   42.20   17.50
   2  -4  -4   24.00    9.00
  -2  -4   4   13.60   12.50
  -2  -4   4   11.60   15.90
  -2  -4   4   25.30    9.00
   2  -4  -4   15.60    8.20
  -4   4   6   53.09   28.60
   4   4  -6   75.09   14.40
  -4   4   6   58.79   16.50
   4   4  -6   71.49   14.30
  -4  -4   6   68.59   14.10
   4  -4  -6  101.19   15.10
  -4  -4   6   69.69   18.30
   4  -4  -6   86.29   14.00
   4  -4  -6   55.19   13.50
  -4  -4   6   71.29   14.80
  -4  -4   6   38.30   14.70
   6   4  -8  205.18   25.50
   6   4  -8  209.58   24.50
  -6   4   8  179.98   26.60
  -6   4   8  235.78   38.80
   6  -4  -8  237.78   25.60
  -6  -4   8  207.58   32.70
  -6  -4   8  193.28   25.30
   6  -4  -8  188.88   26.10
  -6  -4   8  216.88   27.70
  -6  -4   8  198.88   36.20
  -8   4  10    4.90    5.50
   8   4 -10    8.50   12.40
  -8   4  10   51.09   37.80
  -8   4  10    7.30   13.40
   8  -4 -10   -7.40   10.60
  -8  -4  10  -16.60   19.40
   8  -4 -10    9.70   12.20
  -8  -4  10    7.50   18.90
  -8  -4  10    0.50    2.40
  -8  -4  10    0.50   12.80
   8  -4 -10    2.60   12.60
  -8  -4  10    9.20   14.30
 -10   4  12   11.30   24.50
 -10   4  12   15.60   20.60
  10   4 -12   46.10    6.90
  10   4 -12   54.19   25.10
  10   4 -12    4.20   18.10
 -10   4  12   24.80   46.40
 -10   4  12   32.90    9.50
 -10  -4  12   33.40   29.60
  10  -4 -12   12.60   16.10
 -10  -4  12   54.89    6.50
  10  -4 -12   42.80    5.50
  10  -4 -12   57.39   18.90
  10  -4 -12   48.10   21.50
 -10  -4  12   22.10   27.10
 -12   4  14   53.59   11.50
 -12   4  14  -28.50   66.39
  12   4 -14   29.30   13.10
 -12   4  14  -59.59   35.00
 -12   4  14   62.69   13.50
  12   4 -14   37.10    7.40
  12   4 -14   20.10   29.50
  12  -4 -14   51.79    6.00
 -12  -4  14   36.50   34.50
 -12  -4  14   68.79   24.80
 -12  -4  14   39.80    5.90
 -12  -4  14   78.79   44.10
  12  -4 -14   85.79   26.40
  12  -4 -14   36.40   26.40
 -14   4  16  242.58   24.80
  14   4 -16  240.48   22.10
 -14   4  16  237.98   20.70
  14  -4 -16  225.08   16.20
 -14  -4  16  228.78   16.70
 -14  -4  16  154.08   52.59
  14  -4 -16  206.18   46.60
 -14  -4  16  240.18   15.60
 -14  -4  16  245.18   46.60
  16   4 -18   -2.50    4.00
 -16   4  18   12.10   10.30
  16  -4 -18   18.10   36.30
 -16  -4  18    5.60   44.80
 -16  -4  18   -7.00    9.10
 -16  -4  18    6.70    3.10
  16  -4 -18   11.90    3.60
 -16  -4  18  -20.20   35.60
  18   4 -20   13.50    3.90
 -18   4  20    6.60    5.00
  18   4 -20   10.10    5.40
 -18   4  20    1.20   13.20
  18  -4 -20    7.10    2.90
 -18  -4  20   11.40    3.60
 -18  -4  20   12.60   13.20
 -18  -4  20   34.80   61.89
 -18  -4  20   41.40   63.49
  18  -4 -20  -25.00   48.70
 -18  -4  20    7.40    3.60
 -20   4  22   -2.90    9.40
  20   4 -22    8.50    4.70
 -20   4  22    6.30    6.00
  20   4 -22    1.40    2.50
  20  -4 -22   -0.70    2.50
 -20  -4  22   32.20   91.19
 -20  -4  22    3.80    8.20
  20  -4 -22  -28.10   62.69
 -20  -4  22    2.30    2.40
 -20  -4  22  -19.40   75.09
 -20  -4  22    3.90    2.90
 -22   4  24   42.10   15.30
  22   4 -24   59.39    9.80
 -22   4  24   47.40   11.40
  22   4 -24   53.39    6.70
 -22  -4  24   52.79    6.30
  22  -4 -24   56.39    9.30
 -22  -4  24  -79.29  102.89
  22  -4 -24   65.69   94.39
 -22  -4  24   66.29   15.40
  22  -4 -24   56.29    7.60
 -22  -4  24   45.40    6.70
  24   4 -26   50.49    5.40
  24   4 -26   40.40    7.70
 -24   4  26   36.20   14.40
  24   4 -26   37.80   10.30
 -24   4  26   36.10    9.20
  24  -4 -26   39.40    6.10
 -24  -4  26   24.30   10.00
 -24  -4  26   39.60    5.30
  24  -4 -26   28.00    6.00
 -26   4  28   -0.90    8.00
 -26   4  28   -6.30    9.00
  26   4 -28   -1.00    5.00
  26   4 -28    1.10    2.20
 -26   4  28    0.00    7.80
  26  -4 -28   -0.80    2.70
 -26  -4  28    3.00    7.10
  26  -4 -28   -2.10    3.90
 -28   4  30    8.40    4.20
  28   4 -30    2.10    4.90
 -28   4  30    1.90    7.00
  28  -4 -30    7.40    3.40
  28  -4 -30    2.60    2.20
  30   4 -32   19.40    7.30
 -31   5  29    5.60    9.40
  31   5 -29   -5.10    5.10
  31  -5 -29    7.20    5.20
  31  -5 -29    5.00    1.80
  29   5 -27  176.48   17.40
 -29   5  27  169.48   21.70
  29   5 -27  199.28   15.20
  29  -5 -27  189.68   15.20
  29  -5 -27  177.58   16.70
  29  -5 -27  178.98   12.50
 -27   5  25  571.74   43.20
  27   5 -25  563.14   32.60
 -27   5  25  580.94   37.90
 -27   5  25  529.35   47.20
  27   5 -25  540.35   40.00
  27   5 -25  573.04   37.20
  27  -5 -25  642.04   35.30
 -27  -5  25  564.24   33.50
  27  -5 -25  545.05   36.20
 -25   5  23  666.73   44.00
 -25   5  23  567.24   39.00
  25   5 -23  595.74   38.10
  25   5 -23  540.55   41.10
 -25   5  23  530.45   50.29
  25   5 -23  561.24   33.10
 -25  -5  23  629.44   34.00
 -25  -5  23  538.85   43.60
  25  -5 -23  536.75   34.50
  25  -5 -23  497.05   36.20
 -25  -5  23  528.95   34.00
  23   5 -21  268.37   22.70
  23   5 -21  287.17   27.10
 -23   5  21  298.77   36.90
  23   5 -21  278.27   18.30
 -23   5  21  277.17   24.00
  23  -5 -21  276.57   19.70
 -23  -5  21  309.77   19.20
 -23  -5  21  162.88  126.69
  23  -5 -21  207.28   74.49
 -23  -5  21  278.17   19.90
 -23  -5  21  205.38  105.19
 -23  -5  21  257.57   28.50
  21   5 -19   59.69    6.70
  21   5 -19   55.79   12.40
 -21   5  19   75.19   12.20
 -21   5  19   64.79   15.40
  21   5 -19   73.19   11.80
  21  -5 -19   41.50   47.90
 -21  -5  19   79.39   75.09
  21  -5 -19   45.20    7.00
 -21  -5  19   66.99   15.60
 -21  -5  19   47.50    6.70
 -21  -5  19   50.59    7.80
  19   5 -17  449.06   30.70
  19   5 -17  393.66   25.30
  19   5 -17  467.15   33.60
 -19   5  17  384.66   34.60
  19  -5 -17  414.76   62.99
  19  -5 -17  426.06   26.20
 -19  -5  17  393.46   36.40
 -19  -5  17  370.56   25.30
 -19  -5  17  479.25  100.89
 -19  -5  17  435.66   27.30
 -19  -5  17  285.87   62.89
  17   5 -15 1139.49   69.19
 -17   5  15 1140.29   70.59
  17   5 -15 1021.00   61.89
  17   5 -15 1076.29   66.49
 -17   5  15 1151.88   66.89
  17  -5 -15 1194.38   98.09
 -17  -5  15 1042.00   72.39
 -17  -5  15 1126.19   63.59
 -17  -5  15 1033.70   61.89
  17  -5 -15 1131.59   62.59
 -17  -5  15 1017.70  121.19
 -17  -5  15 1156.28  101.79
  15   5 -13 1938.41  117.79
 -15   5  13 2148.09  123.99
  15   5 -13 2183.88  123.79
 -15   5  13 2134.39  121.19
  15  -5 -13 2231.68  145.19
 -15  -5  13 2201.78  172.58
 -15  -5  13 2163.88  118.89
  15  -5 -13 2120.89  118.19
 -15  -5  13 2310.47  150.18
  13   5 -11  455.55   34.20
 -13   5  11  437.26   33.20
 -13   5  11  451.55   30.90
 -13   5  11  449.76   56.79
  13   5 -11  383.36   28.60
 -13  -5  11  375.36   64.49
  13  -5 -11  419.76   26.40
 -13  -5  11  550.94   53.19
  13  -5 -11  454.75   49.50
 -13  -5  11  507.45   74.29
 -11   5   9  283.47   37.70
 -11   5   9  308.07   23.20
  11   5  -9  353.06   23.10
  11   5  -9  261.97   40.70
 -11  -5   9  344.07   21.30
 -11  -5   9  382.56   41.40
 -11  -5   9  325.77   51.59
 -11  -5   9  240.18   47.70
  11  -5  -9  339.07   33.40
  11  -5  -9  359.06   37.00
 -11  -5   9  418.36   49.00
   9   5  -7  210.68   32.10
  -9   5   7  219.98   16.70
   9   5  -7  329.07   33.40
  -9   5   7  210.08   25.60
   9   5  -7  272.57   18.10
  -9  -5   7  276.17   16.50
  -9  -5   7  266.27   46.30
  -9  -5   7  248.98   34.50
  -9  -5   7  175.58   39.90
   9  -5  -7  227.38   27.30
  -9  -5   7  209.18   29.20
   9  -5  -7  264.97   38.10
   9  -5  -7  245.48   23.60
   7   5  -5 1263.27   93.69
   7   5  -5 1385.46   96.79
  -7  -5   5 1449.85   93.49
   7  -5  -5 1501.45   88.29
  -7  -5   5 1491.05  104.39
  -7  -5   5 1378.76  103.39
  -7  -5   5 1521.95   95.09
   7  -5  -5 1499.25   92.19
   5   5  -3 2710.53  159.48
   5  -5  -3 2338.37  144.99
   5  -5  -3 2669.53  145.69
   5  -5  -3 2723.13  159.48
  -5  -5   3 2707.33  172.28
  -5  -5   3 2327.37  154.48
  -5  -5   3 2778.62  165.48
  -5  -5   3 2970.50  156.38
   3   5  -1 1237.78   84.29
   3  -5  -1 1367.76   81.39
   3  -5  -1 1401.46   78.09
  -3  -5   1 1426.86   91.19
  -3  -5   1 1161.48   87.99
  -3  -5   1 1189.28   86.09
   1   5   1  247.28   27.00
  -1  -5  -1  209.68   28.10
  -1  -5  -1  200.88   22.60
   1  -5   1  234.68   24.60
   1  -5   1  194.38   17.50
  -1  -5  -1  256.97   26.10
  -1  -5  -1  228.48   31.40
   1  -5   1  260.17   34.40
  -1   5   3  547.95   36.90
   1   5  -3  547.25   35.10
  -1   5   3  569.54   44.00
  -1   5   3  502.75   30.90
   1   5  -3  523.05   35.70
  -1  -5   3  499.75   41.90
   1  -5  -3  541.65   47.20
   1  -5  -3  498.05   43.40
  -1  -5   3  536.05   40.30
   1  -5  -3  492.45   38.60
  -1  -5   3  514.05   37.50
   1  -5  -3  597.34   40.30
  -1  -5   3  466.25   43.50
   1  -5  -3  560.04   40.50
   3   5  -5 1157.08   72.49
  -3   5   5 1142.59   79.59
  -3  -5   5 1218.28   83.79
  -3  -5   5 1148.19   82.99
   3  -5  -5 1131.89   73.39
  -3  -5   5 1183.98   73.19
  -3  -5   5 1060.59   71.99
   3  -5  -5 1038.10   72.59
   3  -5  -5 1218.38   72.89
  -3  -5   5 1159.58   79.69
   3  -5  -5 1041.30   82.69
  -5   5   7 2886.21  168.18
   5   5  -7 2835.22  162.48
  -5  -5   7 2932.81  163.98
  -5  -5   7 2584.94  159.88
  -5  -5   7 2532.85  171.98
  -5  -5   7 2744.73  170.98
   5  -5  -7 2795.22  159.38
   5  -5  -7 2363.66  159.28
   5  -5  -7 2816.32  161.28
  -7   5   9  231.38   31.50
  -7   5   9  219.68   36.60
  -7   5   9  263.17   19.90
  -7  -5   9  312.27   18.20
   7  -5  -9  278.77   38.20
   7  -5  -9  225.88   31.50
  -7  -5   9  286.77   47.50
   7  -5  -9  287.07   30.60
  -7  -5   9  287.87   35.20
  -7  -5   9  246.38   39.60
  -9   5  11   -0.50   26.90
   9   5 -11    2.50   20.80
  -9   5  11   15.90    6.80
  -9  -5  11   -5.10   14.40
   9  -5 -11   25.20   16.20
   9  -5 -11    3.50   15.90
  -9  -5  11   64.19   33.40
  -9  -5  11   29.60   29.90
  -9  -5  11  -12.30   33.10
  -9  -5  11   17.10    4.00
  11   5 -13  541.25   34.30
  11   5 -13  539.55   40.10
 -11   5  13  584.74   38.30
 -11   5  13  517.55   36.30
  11  -5 -13  613.34   59.69
 -11  -5  13  518.45   32.70
  11  -5 -13  587.44   59.79
 -11  -5  13  547.95   85.89
  11  -5 -13  531.25   32.50
 -11  -5  13  412.96   69.89
 -13   5  15 1080.39   66.89
  13   5 -15  956.10   58.79
 -13   5  15 1065.89   63.09
  13   5 -15 1170.48   67.59
  13  -5 -15 1035.60   90.19
  13  -5 -15 1020.60   59.19
 -13  -5  15 1016.80  112.29
 -13  -5  15 1006.80   59.69
 -13  -5  15  957.00   58.19
 -13  -5  15 1099.29   92.99
 -15   5  17  868.61   57.89
  15   5 -17  806.32   51.49
  15   5 -17  788.42   47.60
  15  -5 -17  819.62   48.50
 -15  -5  17  908.11   90.89
 -15  -5  17  713.93  114.49
  15  -5 -17  937.11   90.99
 -15  -5  17  839.12   49.20
  17   5 -19  174.78   17.00
  17   5 -19  198.28   14.40
 -17   5  19  192.48   18.60
 -17   5  19  185.78   24.10
 -17  -5  19  163.28   13.10
  17  -5 -19  176.58   14.30
 -17  -5  19  295.97   87.89
 -17  -5  19  200.48   15.00
 -17  -5  19   98.49   52.69
 -17  -5  19  183.08   24.00
  17  -5 -19  192.38   54.89
  19   5 -21  175.38   17.20
 -19   5  21  181.28   18.90
  19   5 -21  187.28   13.50
 -19   5  21  204.38   25.30
 -19  -5  21  165.68   73.09
  19  -5 -21  224.18   70.99
 -19  -5  21  157.38   85.59
 -19  -5  21  181.98   15.00
 -19  -5  21  238.28   25.70
 -19  -5  21  163.28   13.30
  19  -5 -21  178.08   14.40
  21   5 -23   29.30    7.20
  21   5 -23   47.80    5.80
 -21   5  23   47.80   10.90
 -21   5  23   58.19   15.10
  21   5 -23   37.00   10.90
 -21  -5  23   27.30   10.60
 -21  -5  23  110.29  153.48
 -21  -5  23   55.49    6.50
 -21  -5  23   38.00    6.30
  21  -5 -23    5.00   83.69
 -21  -5  23  165.38  120.89
  21  -5 -23   44.00    6.60
 -23   5  25  417.56   34.40
  23   5 -25  340.47   25.80
 -23   5  25  367.26   28.10
  23   5 -25  351.66   29.40
  23  -5 -25  352.86   23.70
  23  -5 -25  351.96   25.70
 -23  -5  25  330.67   23.00
 -23  -5  25  390.36   23.20
 -23  -5  25  369.96   32.50
 -25   5  27  292.17   39.90
  25   5 -27  265.37   21.10
  25   5 -27  269.47   23.60
 -25   5  27  336.87   26.20
 -25   5  27  288.47   27.10
 -25  -5  27  281.77   27.00
  25  -5 -27  305.27   19.70
  25  -5 -27  299.47   21.30
 -25  -5  27  299.17   18.50
 -27   5  29  130.29   15.50
 -27   5  29  141.29   20.60
 -27   5  29  126.29   18.20
  27   5 -29  127.89   13.50
  27  -5 -29  139.69   11.60
  27  -5 -29  147.59   10.40
  29   5 -31   52.39    7.10
  29  -5 -31   41.30    3.80
 -30   6  28   91.19   13.80
  30   6 -28   81.99    9.60
 -30   6  28   50.39   12.40
  30  -6 -28   72.19    7.20
  30  -6 -28   92.59    9.50
  30  -6 -28   81.19    6.00
  28   6 -26   -1.80    4.40
  28   6 -26    9.50    5.80
 -28   6  26   -0.70    7.00
 -28   6  26   19.40   12.40
  28  -6 -26    3.60    3.10
  28  -6 -26    2.40    3.40
  28  -6 -26    4.40    2.50
 -26   6  24   28.00   13.60
  26   6 -24   35.40    7.30
  26   6 -24   35.00    9.10
 -26  -6  24   27.70    6.30
  26  -6 -24   23.60    6.00
 -26  -6  24   25.90    4.40
  26  -6 -24   27.70    4.90
 -24   6  22   22.30    7.50
  24   6 -22   28.50    8.60
 -24   6  22   29.70    8.60
 -24   6  22   34.80   16.20
  24   6 -22   27.40    9.20
 -24   6  22   33.20    7.60
  24  -6 -22   26.20    5.10
 -24  -6  22   35.60    8.20
 -24  -6  22   23.60    4.20
  22   6 -20  185.68   20.60
  22   6 -20  191.48   18.40
 -22   6  20  205.18   28.50
 -22   6  20  145.59   26.90
 -22   6  20  184.58   17.80
 -22  -6  20  192.88   13.80
 -22  -6  20  147.19  108.19
 -22  -6  20  167.28   32.00
 -22  -6  20   46.90   93.99
 -22  -6  20  182.68   15.00
  22  -6 -20  200.08   14.70
  22  -6 -20  226.08   71.19
  20   6 -18  494.05   29.50
  20   6 -18  458.35   34.70
 -20   6  18  508.45   49.50
  20   6 -18  483.75   37.00
 -20   6  18  564.84   37.40
 -20   6  18  472.55   33.70
 -20  -6  18  437.26   76.49
  20  -6 -18  485.25   30.70
 -20  -6  18  510.15   30.20
 -20  -6  18  502.55  108.39
  20  -6 -18  573.04   84.89
 -20  -6  18  481.45   31.40
 -20  -6  18  420.36   40.80
  18   6 -16    8.80    6.30
  18   6 -16   -5.60    3.70
  18   6 -16    3.70    3.50
 -18   6  16    4.50    7.50
 -18  -6  16  -44.20   41.10
 -18  -6  16   21.10   53.89
  18  -6 -16    6.80   34.90
 -18  -6  16    2.70    2.60
 -18  -6  16    2.40    2.30
  18  -6 -16    1.40    2.90
  16   6 -14   42.20    7.20
  16   6 -14   41.80    9.40
 -16   6  14   58.49   10.40
  16   6 -14   48.30    6.60
 -16   6  14   48.50   12.50
 -16   6  14   64.79    9.70
  16  -6 -14   55.69    6.70
  16  -6 -14   64.89   32.10
 -16  -6  14   49.50   32.70
 -16  -6  14   48.20    6.20
 -16  -6  14   59.99    7.10
 -16  -6  14   51.39   51.49
 -14   6  12  119.39   13.10
 -14   6  12  111.39   15.60
  14   6 -12  141.99   15.30
  14   6 -12  141.49   16.90
  14   6 -12  119.29   12.80
 -14   6  12  110.69   12.90
 -14  -6  12  120.69   10.70
 -14  -6  12  107.49   43.50
 -14  -6  12  108.39    9.40
 -14  -6  12  139.89   35.60
  14  -6 -12  145.59   31.80
 -12   6  10  589.54   38.90
  12   6 -10  581.94   38.30
  12   6 -10  624.24   41.30
 -12   6  10  529.65   71.79
  12   6 -10  654.93   41.60
 -12   6  10  640.04   38.00
 -12  -6  10  697.83   62.49
  12  -6 -10  669.43   57.49
 -12  -6  10  710.13   85.49
 -12  -6  10  677.13   37.90
  10   6  -8 1793.82  103.39
 -10  -6   8 1892.61  123.19
 -10  -6   8 1832.52  139.49
  10  -6  -8 1812.22  115.09
 -10  -6   8 1895.21  101.69
 -10  -6   8 1702.83  141.19
   8   6  -6  104.09   10.50
   8   6  -6   92.19   26.70
   8   6  -6  101.59   25.70
  -8  -6   6  115.79    9.50
  -8  -6   6  131.39   25.90
  -8  -6   6  154.18   25.80
   8  -6  -6   33.30   28.50
  -8  -6   6  143.49   36.00
   8  -6  -6   89.79   17.70
  -8  -6   6   71.29   31.50
   6   6  -4   26.80   16.00
   6   6  -4   25.70   17.70
   6   6  -4   32.30    5.20
   6  -6  -4   60.79   18.60
  -6  -6   4   40.10   23.10
  -6  -6   4   32.30   16.60
   6  -6  -4   56.99   42.20
   6  -6  -4   59.29   16.50
  -6  -6   4   58.29   24.30
   6  -6  -4   34.40   10.80
   4   6  -2 1067.49   60.49
   4   6  -2 1049.89   70.29
   4   6  -2 1170.98   74.79
   4  -6  -2  969.70   79.09
   4  -6  -2 1061.19   67.69
  -4  -6   2 1153.08   70.89
  -4  -6   2 1119.39   82.99
  -4  -6   2 1015.40   77.69
  -4  -6   2  970.10   71.89
   4  -6  -2  951.90   62.79
   2   6   0 1585.14   96.89
   2   6   0 1572.94   92.39
   2  -6   0 1528.65   92.49
  -2  -6   0 1503.05  105.59
   2  -6   0 1283.97  115.29
  -2  -6   0 1652.03   98.39
  -2  -6   0 1467.95   95.19
  -2  -6   0 1429.46  108.69
   2  -6   0 1519.95   93.49
  -2  -6   0 1659.33   93.49
   2  -6   0 1402.76   95.49
   0   6   2 1117.79   67.79
   0   6   2 1157.38   73.49
   0   6   2 1134.99   61.39
   0   6   2 1030.70   63.59
   0  -6  -2 1120.69   71.09
   0  -6   2 1079.19   74.69
   0  -6   2 1115.49   72.59
   0  -6  -2 1156.38   70.29
   0  -6  -2 1042.20   71.29
   0  -6   2 1086.29   68.89
   0  -6  -2 1010.60   81.09
   0  -6  -2 1077.69   82.89
   2   6  -4  857.01   54.99
  -2   6   4  899.41   48.60
  -2   6   4  889.81   55.19
  -2   6   4  877.11   64.99
  -2  -6   4  932.11   56.29
   2  -6  -4  894.31   56.79
   2  -6  -4  843.72   56.99
   2  -6  -4  752.22   64.29
  -2  -6   4  838.42   70.69
  -2  -6   4  772.12   57.89
   2  -6  -4  833.92   58.79
  -2  -6   4  798.82   71.39
   2  -6  -4  660.83   76.99
  -4   6   6   72.99   14.60
  -4   6   6  113.69    9.50
   4   6  -6   67.69   18.20
   4   6  -6   99.49   11.90
   4   6  -6  100.49   17.90
   4  -6  -6  108.39   22.80
   4  -6  -6   93.79   18.80
  -4  -6   6  103.79   20.50
  -4  -6   6   97.19   18.70
   4  -6  -6   90.09   18.40
  -4  -6   6   86.69   27.20
  -4  -6   6   52.19   22.70
  -6   6   8  176.58   37.00
  -6   6   8  213.28   15.50
   6   6  -8  172.28   14.00
   6   6  -8  184.18   29.20
  -6   6   8  148.69   19.30
  -6  -6   8  240.48   31.40
   6  -6  -8  179.58   37.10
  -6  -6   8  203.88   38.00
  -6  -6   8  204.48   38.80
   6  -6  -8  184.68   28.70
  -6  -6   8  200.28   13.60
  -8   6  10  630.04   46.70
  -8   6  10  707.03   77.59
  -8   6  10  754.72   42.70
   8   6 -10  614.54   40.40
   8  -6 -10  668.13   40.10
  -8  -6  10  666.23   39.60
  -8  -6  10  717.43   84.59
  -8  -6  10  708.23   60.59
   8  -6 -10  694.53   56.59
  -8  -6  10  617.84   74.49
   8  -6 -10  711.73   61.59
  10   6 -12  313.77   27.90
  10   6 -12  262.67   20.00
 -10   6  12  286.17   21.10
  10   6 -12  248.58   19.90
 -10   6  12  284.87   22.50
  10   6 -12  287.27   20.20
 -10  -6  12  311.87   64.29
 -10  -6  12  248.98   41.10
  10  -6 -12  299.87   48.50
  10  -6 -12  281.97   19.10
  12   6 -14  432.16   29.40
  12   6 -14  495.15   36.50
 -12   6  14  511.45   31.90
  12   6 -14  424.76   29.20
 -12   6  14  401.06   28.20
  12   6 -14  481.75   30.50
 -12  -6  14  489.65   87.99
 -12  -6  14  485.85   64.99
  12  -6 -14  485.35   61.79
  12  -6 -14  432.26   28.30
 -12  -6  14  431.16   27.30
 -12  -6  14  494.25   29.10
  14   6 -16   94.39   10.80
  14   6 -16  115.29   12.30
  14   6 -16  112.99   11.70
 -14   6  16  133.99   18.10
  14   6 -16  147.29   17.20
 -14   6  16  130.49   15.40
 -14  -6  16  133.99   11.20
 -14  -6  16  187.18   49.40
 -14  -6  16  161.68   62.79
 -14  -6  16  104.69    9.70
  14  -6 -16  127.49   10.90
  14  -6 -16  117.89   38.10
 -16   6  18  116.19   17.70
  16   6 -18   75.69   14.70
 -16   6  18   93.19   13.70
  16   6 -18  115.09   12.50
 -16  -6  18  116.69   65.19
  16  -6 -18  133.09   47.90
 -16  -6  18  111.09    9.30
 -16  -6  18   97.19   15.90
 -16  -6  18  107.89   54.19
 -18   6  20  665.13   44.60
  18   6 -20  556.54   38.00
 -18   6  20  529.05   38.70
  18   6 -20  573.34   41.20
  18  -6 -20  573.84   35.20
 -18  -6  20  454.95  101.59
 -18  -6  20  530.75   35.50
 -18  -6  20  620.04  100.79
  18  -6 -20  570.04   86.29
 -18  -6  20  580.74   34.30
 -20   6  22   74.89   14.90
 -20   6  22   84.09   12.10
  20   6 -22   82.69   14.10
  20   6 -22   70.59   11.20
 -20  -6  22   15.10   98.69
 -20  -6  22  106.89   29.10
  20  -6 -22   77.19    9.00
 -20  -6  22   83.69    9.30
  20  -6 -22  -36.90   72.49
 -20  -6  22   95.49    8.40
 -20  -6  22   60.09  102.39
 -22   6  24   70.19   10.90
 -22   6  24   72.69   12.80
  22   6 -24   62.39   11.70
 -22   6  24   53.49   19.30
  22   6 -24   73.79    9.90
 -22  -6  24   78.29    7.30
 -22  -6  24   86.59    8.70
  22  -6 -24   56.29    7.60
  24   6 -26   15.80    6.00
 -24   6  26    8.40   10.60
  24   6 -26   21.50    7.20
 -24   6  26   10.90    5.20
 -24  -6  26    8.80    2.60
 -24  -6  26    6.50    4.30
  24  -6 -26    7.30    3.30
  24  -6 -26    9.10    4.70
 -26   6  28    1.50    8.40
  26   6 -28    3.50    4.10
  26  -6 -28    0.40    3.10
  26  -6 -28   -3.50    2.40
  28   6 -30   78.79    8.80
  28  -6 -30   94.39    7.90
 -29   7  27    3.90   15.50
  29   7 -27    3.20    4.00
  29  -7 -27    1.40    2.80
  29  -7 -27    4.60    2.20
  27   7 -25   34.90    7.90
 -27   7  25   42.40   13.30
  27   7 -25   27.40    6.40
 -27   7  25   26.30   11.10
  27  -7 -25   22.30    8.60
  27  -7 -25   39.20    4.50
  27  -7 -25   25.90    4.60
 -25   7  23   39.70   16.00
  25   7 -23   47.10    7.40
  25   7 -23   39.70    9.60
 -25   7  23   60.69   17.80
 -25  -7  23   37.30    5.70
  25  -7 -23   40.70    5.70
  25  -7 -23   32.40    6.30
  23   7 -21   20.40    6.80
 -23   7  21   21.20   15.60
  23   7 -21   10.70    6.60
 -23   7  21   16.00   13.50
 -21   7  19   31.60   21.40
  21   7 -19   19.20    7.10
  21   7 -19   31.90   11.90
  21   7 -19   36.70    8.20
 -21   7  19   30.00    6.50
  21  -7 -19    3.70   60.99
  21  -7 -19   22.00    5.10
 -21  -7  19  -36.10  133.19
 -21  -7  19  111.79   99.09
 -21  -7  19   31.80    6.20
 -21  -7  19   19.20    4.90
 -19   7  17   50.99    8.50
  19   7 -17   43.30    9.90
  19   7 -17   41.30    9.20
 -19   7  17   28.00   16.20
  19   7 -17   34.60    6.60
 -19  -7  17   46.00    6.30
 -19  -7  17   33.70    6.20
 -19  -7  17   52.09   74.69
 -19  -7  17  134.99   59.69
  19  -7 -17  -35.70   46.00
  19  -7 -17   35.70    5.70
  17   7 -15   88.59   13.90
  17   7 -15   55.19    9.90
  17   7 -15   71.79    9.00
  17   7 -15   70.89    8.80
 -17   7  15   52.49   16.40
  17  -7 -15   78.39    8.20
 -17  -7  15   77.79   60.89
  17  -7 -15   49.90   38.70
 -17  -7  15   64.99    7.20
  15   7 -13  421.36   30.30
  15   7 -13  421.16   31.10
 -15   7  13  428.56   46.20
  15   7 -13  403.36   26.80
 -15   7  13  362.96   27.90
 -15  -7  13  386.76   84.29
  15  -7 -13  457.65   26.60
 -15  -7  13  358.96   62.29
 -15  -7  13  465.25   27.80
  15  -7 -13  483.85   59.49
 -15  -7  13  408.16   27.90
  13   7 -11   37.60    8.30
 -13   7  11   35.50    6.30
  13   7 -11   31.50    6.50
  13   7 -11   37.10    6.30
 -13   7  11   55.79   17.00
  13   7 -11   29.70    6.70
 -13  -7  11   20.20   25.40
 -13  -7  11   82.89   44.60
  13  -7 -11   53.79   27.10
 -13  -7  11   37.30    5.40
  13  -7 -11   38.20    5.50
 -13  -7  11   35.40    5.80
 -11   7   9  242.18   31.70
  11   7  -9  287.97   21.40
  11   7  -9  267.47   19.70
  11   7  -9  233.28   18.90
  11   7  -9  279.87   19.40
 -11   7   9  267.17   38.30
  11  -7  -9  279.17   37.70
 -11  -7   9  283.57   60.59
 -11  -7   9  218.98   36.40
 -11  -7   9  275.77   18.00
 -11  -7   9  238.08   16.70
  -9   7   7  419.76   41.30
   9   7  -7  436.76   28.40
   9   7  -7  455.85   30.40
   9   7  -7  394.56   28.50
  -9  -7   7  537.55   69.19
   9  -7  -7  481.05   44.00
  -9  -7   7  482.95   28.00
  -9  -7   7  584.24   52.99
  -9  -7   7  297.07   69.59
   7   7  -5  531.85   32.40
   7   7  -5  425.46   54.09
   7  -7  -5  568.74   49.20
  -7  -7   5  506.35   30.60
   7  -7  -5  627.64   56.49
  -7  -7   5  613.14   67.69
   7  -7  -5  440.46   40.00
  -7  -7   5  354.26   58.89
  -7  -7   5  568.14   51.59
   5   7  -3  726.33   60.49
   5   7  -3  735.43   44.80
  -5  -7   3  710.43   41.70
   5  -7  -3  684.13   55.59
  -5  -7   3  660.43   68.39
   5  -7  -3  692.23   55.39
   5  -7  -3  721.33   48.60
  -5  -7   3  711.43   60.09
   3   7  -1    1.00   16.10
   3   7  -1   23.90    7.30
   3  -7  -1   16.40   18.50
  -3  -7   1  -13.20   20.80
   3  -7  -1   13.60   11.60
  -3  -7   1    0.30   16.10
   3  -7  -1   10.40   19.40
   1   7   1  723.33   47.70
   1   7   1  762.62   41.20
  -1  -7  -1  637.24   64.89
  -1  -7  -1  736.03   49.50
   1  -7   1  724.43   58.29
   1  -7   1  659.13   59.39
  -1  -7  -1  745.03   52.29
  -1  -7  -1  784.82   57.89
   1  -7   1  672.73   51.09
  -1   7   3  785.92   53.09
  -1   7   3  808.92   50.89
  -1   7   3  855.81   46.20
  -1  -7   3  765.02   79.39
   1  -7  -3  887.01   61.49
   1  -7  -3  771.82   69.79
  -1  -7   3  850.81   68.89
  -1  -7   3  846.22   59.69
   1  -7  -3  845.52   53.49
  -3   7   5  486.05   27.40
   3   7  -5  456.35   30.90
   3   7  -5  421.76   34.70
   3  -7  -5  463.45   44.20
  -3  -7   5  493.45   43.00
  -3  -7   5  524.55   57.49
   3  -7  -5  599.84   54.79
   3  -7  -5  495.95   34.20
  -3  -7   5  473.35   45.60
   5   7  -7  584.54   35.40
  -5   7   7  593.84   33.50
   5   7  -7  523.25   36.10
   5   7  -7  571.14   35.80
  -5   7   7  570.94   38.80
  -5  -7   7  428.36   61.39
  -5  -7   7  523.45   66.49
  -5  -7   7  604.54   34.40
   5  -7  -7  575.54   59.19
   5  -7  -7  619.14   51.69
  -5  -7   7  724.83   54.39
   7   7  -9  475.35   30.10
  -7   7   9  429.36   77.99
  -7   7   9  455.15   29.40
  -7   7   9  489.95   29.10
   7   7  -9  488.75   32.20
   7   7  -9  515.35   31.50
  -7   7   9  415.26   30.60
  -7  -7   9  512.65   67.59
   7  -7  -9  395.66   43.30
  -7  -7   9  534.75   29.80
   7  -7  -9  517.05   58.59
  -7  -7   9  486.35   66.49
   7  -7  -9  512.95   52.29
   9   7 -11  116.59   11.60
   9   7 -11  153.38   14.30
   9   7 -11  143.89   21.00
   9   7 -11  130.59   12.50
  -9   7  11  135.99   12.80
  -9   7  11  123.49   13.10
  -9   7  11  116.39   15.60
   9   7 -11  127.99   12.30
   9  -7 -11  137.29   11.00
  -9  -7  11   99.69   30.50
  -9  -7  11  102.99    9.90
  -9  -7  11  136.19   11.00
  -9  -7  11  151.58   47.10
  11   7 -13  193.58   16.10
  11   7 -13  194.88   21.30
 -11   7  13  216.88   15.00
  11   7 -13  181.88   18.00
 -11   7  13  221.78   35.60
 -11   7  13  194.98   16.60
 -11   7  13  188.18   21.60
  11   7 -13  190.38   15.90
  11   7 -13  198.18   16.10
 -11   7  13  236.18   18.30
 -11  -7  13  201.78   13.90
  11  -7 -13  199.78   39.50
 -11  -7  13  209.38   57.69
 -11  -7  13  206.08   15.10
  11  -7 -13  181.38   14.70
  13   7 -15  575.04   37.60
 -13   7  15  656.73   39.30
 -13   7  15  649.43   40.50
  13   7 -15  586.04   37.30
 -13   7  15  528.45   36.00
  13   7 -15  616.24   38.60
  13   7 -15  624.64   41.50
 -13  -7  15  613.04   37.40
 -13  -7  15  746.83  111.79
  13  -7 -15  617.24   76.19
  13  -7 -15  597.34   36.70
 -13  -7  15  559.44   37.20
 -13  -7  15  766.52   80.99
  15   7 -17  447.56   32.80
  15   7 -17  410.36   27.70
 -15   7  17  448.46   31.70
 -15   7  17  453.65   30.30
 -15  -7  17  394.46   26.40
 -15  -7  17  470.35   72.49
  15  -7 -17  417.06   69.69
  15  -7 -17  433.76   27.60
 -15  -7  17  454.35   96.19
 -15  -7  17  435.06   28.40
 -17   7  19  293.57   20.80
 -17   7  19  231.18   20.90
  17   7 -19  271.47   20.80
 -17   7  19  204.48   28.50
  17   7 -19  214.58   17.30
  17   7 -19  278.97   23.10
  17   7 -19  233.18   22.20
 -17  -7  19  237.38   16.70
  17  -7 -19  239.78   17.70
  17  -7 -19  189.68   63.69
 -17  -7  19  207.38   67.69
 -17  -7  19  272.77   19.00
 -17  -7  19  383.96  110.79
 -19   7  21  175.78   15.70
  19   7 -21  166.48   16.40
 -19   7  21  178.08   15.50
  19   7 -21  193.68   19.40
 -19   7  21  191.78   15.20
  19  -7 -21  172.78   14.00
 -19  -7  21  326.07  108.29
 -19  -7  21  411.36   98.79
  19  -7 -21  214.78   77.29
 -19  -7  21  184.78   13.30
 -19  -7  21  174.48   14.60
 -21   7  23    2.10   11.10
 -21   7  23   -1.60   15.20
 -21   7  23    5.50    4.50
  21   7 -23    7.00    6.40
  21   7 -23   -8.60    5.80
 -21  -7  23    4.50    2.40
 -21  -7  23    4.60    3.50
  21  -7 -23    3.50    3.10
 -23   7  25   46.10   15.10
 -23   7  25   59.69   17.90
  23   7 -25   42.20    8.70
  23  -7 -25   39.10    5.40
  23  -7 -25   41.10    6.90
 -23  -7  25   39.30    5.20
 -23  -7  25   32.10    5.30
  25   7 -27   33.20    7.00
 -25   7  27   24.10   10.40
  25  -7 -27   32.60    4.50
  25  -7 -27   22.90    5.10
  27   7 -29   63.99    6.90
 -27   7  29   53.39   10.20
 -28   8  26   39.30    9.90
  28   8 -26   38.60    5.60
  28  -8 -26   27.20    5.40
  28  -8 -26   34.10    4.80
 -26   8  24  -19.70   14.20
 -26   8  24    7.10    9.20
  26   8 -24   10.90    5.20
  26  -8 -24    8.70    3.70
  26  -8 -24    7.30    2.70
  24   8 -22  158.28   15.40
  24   8 -22  135.29   14.20
 -24   8  22  122.69   23.50
 -24   8  22  119.89   23.10
  24  -8 -22  148.19   11.40
 -24  -8  22  148.69   11.90
  24  -8 -22  139.79   12.80
 -22   8  20  478.55   46.10
 -22   8  20  456.15   46.00
  22   8 -20  453.15   31.90
  22   8 -20  482.65   33.70
 -22  -8  20  448.36   29.70
  22  -8 -20  474.45   29.00
  20   8 -18  516.55   35.80
  20   8 -18  517.15   32.10
 -20   8  18  560.24   52.29
  20   8 -18  523.25   37.00
 -20   8  18  476.65   49.60
 -20  -8  18  603.24  133.39
  20  -8 -18  497.25   31.50
  20  -8 -18  528.05   88.79
 -20  -8  18  500.95   32.80
 -20  -8  18  526.65   31.20
 -20  -8  18  367.66   93.59
 -18   8  16   59.19   24.80
  18   8 -16   87.89   14.00
 -18   8  16  103.49   24.70
  18   8 -16  109.49   10.60
  18   8 -16   86.29   11.20
  18   8 -16   94.49   12.20
 -18  -8  16  123.59   59.09
 -18  -8  16   89.69    9.90
 -18  -8  16   98.89    8.80
 -18  -8  16   46.00   75.49
  18  -8 -16   57.29   49.40
  18  -8 -16  100.99    9.50
 -16   8  14  111.59   25.80
 -16   8  14  116.09   27.70
  16   8 -14  100.89   10.30
  16   8 -14  108.29   14.40
  16   8 -14  112.09   12.80
 -16  -8  14  136.89   67.69
  16  -8 -14   93.39   44.00
 -16  -8  14   99.49    9.00
 -16  -8  14  116.19   10.90
  16  -8 -14   99.49    9.70
  14   8 -12  222.18   19.80
  14   8 -12  181.28   16.70
 -14   8  12  203.48   30.60
  14   8 -12  221.38   18.60
  14  -8 -12  229.48   15.80
 -14  -8  12  267.27   69.89
  14  -8 -12  257.17   58.19
 -14  -8  12  237.98   16.90
  14  -8 -12  227.38   45.50
 -14  -8  12  195.48   44.30
  12   8 -10 1196.28   74.99
 -12   8  10 1272.17   89.39
  12   8 -10 1217.08   71.89
  12   8 -10 1336.07   75.89
 -12   8  10 1128.19   85.79
  12   8 -10 1167.58   70.69
  12   8 -10 1307.37   71.49
 -12   8  10 1157.28   68.39
 -12  -8  10 1249.97   69.89
  12  -8 -10 1318.07   95.69
 -12  -8  10 1216.48  128.09
  12  -8 -10 1203.78   68.69
 -12  -8  10 1330.27  102.99
 -12  -8  10 1126.59   67.99
  12  -8 -10 1085.99  102.59
  10   8  -8 1740.13  100.09
  10   8  -8 1704.03   99.49
  10   8  -8 1708.83   98.69
 -10   8   8 1678.13   97.49
 -10   8   8 1672.83  115.69
  10   8  -8 1710.73  100.59
 -10   8   8 1723.23  114.59
  10  -8  -8 1621.94  122.29
  10  -8  -8 1893.31  116.39
 -10  -8   8 2079.69  129.59
 -10  -8   8 1888.31   98.49
 -10  -8   8 1872.81  148.89
   8   8  -6  329.87   23.00
  -8   8   6  344.27   37.50
  -8   8   6  352.96   22.50
  -8   8   6  310.07   39.10
  -8   8   6  322.77   23.10
   8   8  -6  330.67   23.50
   8   8  -6  352.66   24.00
   8   8  -6  322.57   24.30
   8  -8  -6  388.26   41.10
  -8  -8   6  343.47   46.10
  -8  -8   6  347.57   60.19
  -6   8   4   28.40   15.20
   6   8  -4   44.50    7.30
   6   8  -4   40.60    6.90
   6   8  -4   36.70    7.20
  -6   8   4   40.80    6.90
  -6   8   4   28.90    5.80
   6   8  -4   37.10    7.70
   6  -8  -4   31.70   16.80
  -6  -8   4   25.40   31.30
  -6  -8   4   40.70    5.60
  -6  -8   4   30.50   21.20
  -4   8   2  249.48   20.00
   4   8  -2  296.07   20.00
   4   8  -2  299.57   18.50
   4   8  -2  252.27   19.90
  -4  -8   2  342.17   47.20
  -4  -8   2  334.17   52.49
   4  -8  -2  256.37   44.40
  -4  -8   2  293.37   18.70
   4  -8  -2  289.77   33.70
  -4  -8   2  227.48   36.40
   2   8   0 1748.72   99.09
  -2   8   0 1788.82   99.39
  -2  -8   0 1531.15   99.89
  -2  -8   0 1945.11  118.09
  -2  -8   0 1754.42  124.39
   2  -8   0 1890.11  113.89
   2  -8   0 1696.93  107.59
   0   8  -2 1964.30  113.19
   0   8   2 1864.81  111.39
   0  -8  -2 2089.99  128.49
   0  -8  -2 2044.80  137.59
   0  -8   2 2126.59  123.69
   0  -8   2 1962.10  131.99
  -2   8   4 1669.23   93.99
   2   8  -4 1648.94   95.69
  -2   8   4 1469.25   94.19
   2   8  -4 1688.73   95.09
   2  -8  -4 1705.63  111.89
  -2  -8   4 1861.41  124.09
  -2  -8   4 1919.11  110.49
   2  -8  -4 1710.13  120.89
  -4   8   6    6.80    4.70
  -4   8   6   13.50   12.30
   4   8  -6    3.70    4.60
   4   8  -6    6.00   11.70
  -4   8   6   11.90    3.90
   4   8  -6    4.00    3.90
  -4  -8   6   15.60   17.30
  -4  -8   6    6.50    3.60
   4  -8  -6    7.00    8.10
   4  -8  -6   12.40   31.90
  -4  -8   6    5.10   32.00
   4  -8  -6   19.50   21.10
   6   8  -8  558.94   36.10
   6   8  -8  548.55   33.30
  -6   8   8  557.44   33.40
  -6   8   8  522.25   48.60
   6   8  -8  549.45   35.00
   6   8  -8  542.15   35.60
   6  -8  -8  649.43   70.19
  -6  -8   8  525.45   78.29
   6  -8  -8  506.15   32.90
   6  -8  -8  645.34   59.79
  -6  -8   8  628.74   58.09
   8   8 -10 1904.31  113.59
   8   8 -10 1880.81  106.49
   8   8 -10 1769.32  105.39
   8   8 -10 1879.51  104.79
   8   8 -10 1677.43  103.99
  -8   8  10 1833.52  102.79
   8  -8 -10 1843.42  103.19
  -8  -8  10 1935.41  132.19
   8  -8 -10 1818.02  139.29
  -8  -8  10 1967.00  103.79
  -8  -8  10 1731.23  151.88
   8  -8 -10 2074.09  131.69
  10   8 -12  733.63   45.80
  10   8 -12  716.83   45.60
  10   8 -12  818.02   50.79
  10   8 -12  750.42   47.80
  10  -8 -12  694.83   88.79
  10  -8 -12  737.13   44.60
 -10  -8  12  804.12   45.30
 -10  -8  12  905.21   81.79
 -10  -8  12  843.72  108.69
 -10  -8  12  685.23   43.30
  10  -8 -12  838.82   77.19
  12   8 -14  437.76   29.20
  12   8 -14  444.56   29.10
 -12   8  14  455.75   27.90
  12   8 -14  423.56   29.30
  12   8 -14  470.05   32.20
  12   8 -14  508.75   35.90
 -12  -8  14  413.06   63.29
  12  -8 -14  517.85   69.09
  12  -8 -14  379.56   69.19
  12  -8 -14  402.36   27.70
 -12  -8  14  519.55   91.89
 -12  -8  14  414.96   26.90
  14   8 -16  230.08   18.70
  14   8 -16  301.27   23.10
  14   8 -16  250.57   18.80
  14   8 -16  254.37   19.60
  14  -8 -16  290.87   57.89
 -14  -8  16  237.28   16.80
 -14  -8  16  293.97   87.59
 -14  -8  16  171.98   54.09
 -14  -8  16  288.67   19.30
  14  -8 -16  228.28   17.70
 -16   8  18  126.59   27.30
  16   8 -18   89.19   14.40
  16   8 -18  124.39   13.80
 -16  -8  18  133.59   10.10
  16  -8 -18   37.90   74.79
 -16  -8  18  221.78   72.29
  16  -8 -18  102.09   57.39
 -16  -8  18  114.79   11.30
  16  -8 -18  115.39   10.70
 -16  -8  18  267.77   94.59
  18   8 -20  684.83   38.60
  18   8 -20  633.04   43.10
 -18   8  20  623.34   54.99
  18  -8 -20  591.74   38.40
 -18  -8  20  654.13   38.00
 -18  -8  20  656.63   39.80
 -20   8  22  447.46   42.90
  20   8 -22  464.75   30.70
  20  -8 -22  385.16   25.90
 -20  -8  22  381.36   25.20
 -20  -8  22  436.56   27.20
  22   8 -24  305.17   22.20
 -22  -8  24  281.27   19.30
 -22  -8  24  302.77   18.50
  22  -8 -24  282.37   19.00
  24   8 -26  154.18   13.00
 -24   8  26  123.69   20.00
  24  -8 -26  158.38   11.10
  24  -8 -26  159.08   12.20
 -26   8  28   -3.50    6.30
 -27   9  25   15.30    7.70
  25   9 -23    7.80    3.50
 -25   9  23    4.10    9.20
  25  -9 -23    5.10    2.60
 -25  -9  23   -2.40    2.70
  25  -9 -23   -0.10    2.90
 -23   9  21    4.80   14.20
 -23   9  21    2.20    9.80
  23   9 -21    7.70    4.90
 -23  -9  21   -0.10    2.80
  23  -9 -21    2.20    2.50
 -21   9  19    4.40    9.20
  21   9 -19    0.40    3.00
  21   9 -19    1.90    4.80
  21   9 -19    0.10    4.40
 -21  -9  19    0.70    2.70
  21  -9 -19    2.40    2.60
 -19   9  17   41.00   18.70
  19   9 -17   67.39    8.00
 -19   9  17   51.49   17.90
  19   9 -17   53.69    9.80
 -19  -9  17   41.10    6.90
  19  -9 -17   56.89    9.90
 -17   9  15   73.29   26.50
 -17   9  15   47.90   19.90
  17   9 -15   60.49    9.50
  17   9 -15   57.09    7.30
 -17  -9  15   55.69   95.89
  17  -9 -15   53.89    7.10
 -17  -9  15   49.50    7.60
 -17  -9  15   27.90   59.09
  17  -9 -15   93.49   53.49
  15   9 -13   13.50    4.70
 -15   9  13    9.30   12.50
  15   9 -13   12.60    6.60
  15   9 -13   10.20    5.10
 -15   9  13    7.20   16.30
 -15   9  13   -0.80    4.70
  15   9 -13   10.40    4.90
 -15  -9  13    7.70    3.70
  15  -9 -13   40.00   41.40
 -15  -9  13   35.20   69.29
 -15  -9  13   22.10   44.80
 -13   9  11   -2.30   17.00
 -13   9  11    4.00    3.70
  13   9 -11    0.00    4.50
  13   9 -11    3.70    3.80
  13   9 -11    0.80    3.80
  13   9 -11   -0.90    4.60
 -13   9  11   -6.90    8.40
 -13  -9  11    1.90    2.80
  13  -9 -11    4.00    3.70
 -13  -9  11    9.30   35.30
  13  -9 -11   75.99   34.90
 -13  -9  11   12.20   64.29
  11   9  -9    4.30    4.20
 -11   9   9    2.50    3.40
 -11   9   9   -0.10   15.80
  11   9  -9    7.00    4.30
  11   9  -9  -15.00   11.00
 -11   9   9    0.60   10.20
  11   9  -9    9.00    4.70
 -11  -9   9  -62.19   50.19
  11  -9  -9   19.70   30.30
 -11  -9   9   68.59   35.70
 -11  -9   9    2.20    3.10
   9   9  -7   72.89    9.80
   9   9  -7   45.70   10.40
  -9   9   7   75.39    9.80
  -9   9   7   59.89    7.80
  -9   9   7   72.09   20.10
  -9   9   7   50.49   20.20
  -9  -9   7   53.89   51.99
  -9  -9   7   74.99   32.80
  -9  -9   7   57.69    7.80
   9  -9  -7   95.29   29.90
   7   9  -5   92.39   10.90
  -7   9   5  104.39   11.10
  -7   9   5   98.19   21.50
  -7   9   5   84.99   20.40
   7   9  -5  101.99   11.20
   7  -9  -5   86.59   27.10
  -7  -9   5  101.99    9.70
  -7  -9   5   89.39   45.30
  -7  -9   5  112.69   31.80
  -5   9   3   39.10    7.20
  -5   9   3   26.30   15.40
  -5   9   3   13.10   18.20
   5   9  -3   48.90    8.50
  -5   9   3   44.80    7.20
  -5  -9   3   18.70   38.70
  -5  -9   3   38.50   25.30
   5  -9  -3   43.90   24.10
   3   9  -1   30.00    6.10
  -3   9   1   45.20    7.40
   3   9  -1   31.80    6.60
  -3   9   1   29.60    6.30
  -3   9   1   -1.80   22.80
  -3  -9   1   23.00   23.70
  -3  -9   1   21.80    4.90
   3  -9  -1   56.09   23.40
  -1   9  -1   -0.40   19.00
  -1   9  -1   27.10    5.40
   1   9   1   28.00    6.00
  -1   9  -1   36.80    7.10
   1   9   1   35.30    6.50
  -1  -9  -1   58.39   28.60
   1  -9   1   49.20   21.60
  -1  -9  -1    8.90   34.40
  -1   9   3  136.89   12.10
  -1   9   3  151.28   13.10
   1   9  -3  142.79   13.30
   1   9  -3  112.99   12.60
  -1  -9   3  186.88   47.90
  -1  -9   3  160.28   29.10
   1  -9  -3  181.38   35.40
   1  -9  -3   26.10   38.50
  -3   9   5   99.79   24.30
  -3   9   5  109.99   11.20
   3   9  -5   89.39   19.10
   3   9  -5  121.89   13.00
   3   9  -5  139.69   16.60
  -3  -9   5  164.88   32.20
   3  -9  -5   87.79   31.20
  -3  -9   5  112.89   52.69
   3  -9  -5  107.89   49.00
   3  -9  -5   82.99    9.90
   5   9  -7  136.99   13.40
  -5   9   7  140.09   12.80
   5   9  -7  164.88   14.80
  -5   9   7  151.78   12.50
   5  -9  -7  163.48   12.50
  -5  -9   7   76.19   49.50
   5  -9  -7  109.59   49.90
   5  -9  -7  163.78   35.80
  -5  -9   7  119.79   11.50
  -5  -9   7  191.68   37.50
   7   9  -9   33.80   21.00
   7   9  -9   26.20    6.00
  -7   9   9   40.80   19.90
   7   9  -9   35.90    7.20
   7   9  -9   27.70    6.20
  -7  -9   9   28.10   26.60
   7  -9  -9   26.60    5.30
  -7  -9   9   82.69   52.99
   7  -9  -9  -28.90   50.59
   7  -9  -9   30.90   32.10
  -7  -9   9   34.60    5.90
   9   9 -11   34.40    9.70
  -9   9  11   24.90    4.70
   9   9 -11   17.10    5.80
   9   9 -11   19.30    5.50
  -9   9  11   19.80   12.90
   9   9 -11   31.10    6.80
  -9  -9  11    7.80   31.70
   9  -9 -11   26.10    5.20
   9  -9 -11   63.29   36.30
   9  -9 -11   24.20   58.19
  -9  -9  11  -32.30   57.99
  -9  -9  11   18.90    4.60
 -11   9  13   32.00    5.30
 -11   9  13   41.20   16.20
  11   9 -13   41.90    7.50
  11   9 -13   42.50    7.60
  11   9 -13   27.20    8.90
  11   9 -13   23.90    6.70
  11  -9 -13  -25.00   67.49
  11  -9 -13   34.20    5.80
 -11  -9  13   22.00    5.20
 -11  -9  13  132.39   70.09
  13   9 -15   68.69    9.50
 -13   9  15   67.49   21.10
  13   9 -15   67.09   11.80
 -13   9  15   68.59    8.60
  13   9 -15   57.49   10.70
  13   9 -15   83.79    9.90
  13  -9 -15   83.89   85.89
  13  -9 -15  122.19   52.09
 -13  -9  15   71.19    7.00
  13  -9 -15   53.19    7.50
 -13  -9  15   72.29   49.99
 -13  -9  15   50.19    7.60
 -13  -9  15  106.99   87.59
  15   9 -17  139.49   16.10
  15   9 -17  161.58   13.30
  15   9 -17  172.38   13.80
 -15   9  17  145.39   28.90
 -15  -9  17   61.29   66.49
 -15  -9  17  145.89  111.69
  15  -9 -17   63.59   62.79
 -15  -9  17  192.68   12.20
 -15  -9  17  142.39   13.50
  15  -9 -17  153.88   12.70
 -17   9  19   41.50   16.00
  17   9 -19   25.90    5.70
  17   9 -19   45.40    6.90
  17   9 -19   44.70    8.70
 -17  -9  19   40.00    5.50
  17  -9 -19   38.20    5.70
  19   9 -21   11.20    5.40
 -19   9  21   14.70   11.10
  19  -9 -21    9.70    3.10
 -19  -9  21   14.10    3.10
 -19  -9  21    7.10    3.10
 -21   9  23   17.40   11.50
  21   9 -23   30.20    5.90
 -21  -9  23   25.20    5.20
  21  -9 -23   27.00    4.00
 -23   9  25   10.20    8.90
  23  -9 -25   10.00    3.40
  23  -9 -25    8.30    2.80
 -25   9  27   50.99    9.40
 -26  10  24   -2.00    5.50
 -24  10  22  109.39   17.70
  24 -10 -22  109.29    9.70
 -24 -10  22  124.99   12.80
  24 -10 -22  112.59    8.50
 -22  10  20  500.45   44.00
  22  10 -20  590.34   33.90
  22 -10 -20  558.54   33.20
 -22 -10  20  609.04   35.00
  20  10 -18  692.83   38.50
  20  10 -18  673.53   42.50
 -20  10  18  570.64   51.09
  20 -10 -18  616.74   37.60
 -20 -10  18  655.53   39.30
  18  10 -16  282.77   18.70
  18  10 -16  252.17   19.70
 -18  10  16  225.18   30.40
 -18 -10  16  242.98   18.40
  18 -10 -16  253.07   17.20
 -16  10  14   42.00   16.70
 -16 -10  14   51.49  104.79
  14  10 -12   47.50   10.50
 -14  10  12   18.90   16.50
  14  10 -12   41.70    8.70
  14 -10 -12   -1.90   53.79
  14 -10 -12   39.60    6.10
 -14 -10  12   73.49   51.99
 -14 -10  12  118.99   93.89
 -14 -10  12   37.60    6.40
  12  10 -10  452.85   29.30
  12  10 -10  447.96   30.30
  12  10 -10  466.65   29.10
 -12  10  10  445.36   27.50
 -12  10  10  378.36   43.40
 -12 -10  10  588.54   75.59
  12 -10 -10  451.15   27.70
 -12 -10  10  434.86   29.00
  12 -10 -10  455.95   60.19
 -12 -10  10  510.15  103.59
 -10  10   8  598.94   54.89
 -10  10   8  664.83   38.50
  10  10  -8  679.33   39.70
  10  10  -8  597.84   37.90
  10  10  -8  661.13   40.90
  10 -10  -8  604.04   67.69
 -10 -10   8  623.84   39.20
 -10 -10   8  745.13  108.29
 -10 -10   8  580.24   89.29
  -8  10   6  189.08   15.90
  -8  10   6  204.68   15.50
   8  10  -6  194.08   16.90
  -8  10   6  183.18   30.80
   8  10  -6  213.28   16.30
   8 -10  -6  259.07   42.70
  -8 -10   6  277.77   46.90
  -8 -10   6  100.19   66.89
  -6  10   4  106.59   10.70
   6  10  -4   96.29   11.10
  -6  10   4   77.49   19.90
  -6  10   4   96.99   10.20
   6  10  -4  100.99   11.30
  -6 -10   4   79.29   57.39
  -6 -10   4   74.19    8.80
   6 -10  -4   85.69   33.30
  -6 -10   4   80.89   31.60
   4  10  -2   26.50    5.90
  -4  10   2   20.30    5.90
  -4  10   2    2.30   14.80
   4  10  -2   22.90    6.20
  -4  10   2   27.80    6.10
  -4 -10   2   32.50   29.90
  -4 -10   2   33.80   54.79
  -4 -10   2   23.60    4.80
   4 -10  -2    3.40   25.50
  -2  10   0  496.75   32.90
   2  10   0  493.35   32.00
  -2  10   0  517.55   32.50
   2  10   0  497.95   32.80
  -2 -10   0  513.25   76.99
  -2 -10   0  496.55   30.90
   2 -10   0  463.85   54.49
  -2 -10   0  540.95   61.99
   0  10   2  404.76   27.70
   0  10  -2  412.46   28.50
   0  10   2  432.86   27.40
   0  10  -2  420.16   27.90
   0 -10   2  425.66   47.70
   0 -10  -2  469.45   70.09
   0 -10  -2  470.45   60.99
   0 -10  -2  387.36   26.20
  -2  10   4  297.87   20.50
   2  10  -4  268.07   21.70
  -2  10   4  270.77   20.60
   2  10  -4  281.27   21.30
  -2 -10   4  314.77   42.20
   2 -10  -4  379.66   52.39
   2 -10  -4  327.17   20.20
  -2 -10   4  281.67   19.40
   4  10  -6   25.70    6.30
  -4  10   6   35.10   17.80
   4  10  -6   23.00    6.70
  -4  10   6   25.10    5.90
  -4  10   6   21.40    5.30
   4  10  -6   12.60   12.90
  -4 -10   6   14.70   70.19
  -4 -10   6   26.70    4.60
   4 -10  -6   26.10    5.30
   4 -10  -6  -52.89   32.60
  -4 -10   6   38.60   28.30
   6  10  -8  197.48   17.20
  -6  10   8  169.98   28.30
   6  10  -8  190.98   16.20
  -6  10   8  199.68   15.00
   6 -10  -8  149.99   43.80
  -6 -10   8  190.08   41.10
  -6 -10   8  215.38   76.49
  -6 -10   8  209.28   15.00
   8  10 -10  575.94   36.30
  -8  10  10  538.05   51.39
  -8  10  10  572.34   34.50
   8  10 -10  565.74   37.10
  -8 -10  10  576.74   35.30
  -8 -10  10  616.94  117.29
  -8 -10  10  693.33   76.89
   8 -10 -10  545.75   34.70
   8 -10 -10  555.14   69.59
 -10  10  12  209.68   14.70
  10  10 -12  212.88   17.30
  10  10 -12  201.48   16.40
 -10  10  12  192.78   30.40
  10 -10 -12  196.08   14.90
 -10 -10  12  188.18   15.20
 -10 -10  12  277.87   97.49
  10 -10 -12  168.88   54.19
 -10 -10  12  142.09   52.19
 -12  10  14   68.89    8.10
  12  10 -14   55.39    8.20
  12  10 -14   45.20    8.20
 -12  10  14   66.29   18.80
 -12 -10  14   61.29  111.99
 -12 -10  14   49.40    7.50
 -12 -10  14  119.19   59.09
  12 -10 -14  133.89   56.19
  12 -10 -14   51.89    7.00
 -14  10  16   28.70   14.50
 -14  10  16    3.30    4.60
  14  10 -16   18.00    4.40
  14  10 -16   14.20    4.80
  14  10 -16    7.00    4.30
 -14 -10  16   10.70    3.50
  14 -10 -16   12.00    4.00
 -16  10  18  184.78   27.90
  16  10 -18  203.08   13.80
  16  10 -18  184.48   14.30
 -16 -10  18  181.58   14.60
  16 -10 -18  192.28   13.90
  18  10 -20  335.17   20.60
 -18 -10  20  332.57   21.90
  18 -10 -20  313.87   20.40
 -20  10  22  176.28   23.20
 -20 -10  22  214.48   14.70
  20 -10 -22  212.18   13.70
 -22  10  24   50.19   11.60
  22 -10 -24   62.89    5.90
  22 -10 -24   73.89    7.20
 -23  11  21   66.99   12.00
 -21  11  19   -4.20    7.50
  21 -11 -19   -1.30    2.20
  21 -11 -19   -4.60    5.40
 -21 -11  19    2.00    2.80
 -19  11  17  226.18   28.00
  19  11 -17  285.97   17.90
  19 -11 -17  264.67   17.00
 -19 -11  17  270.87   18.60
  17  11 -15  249.68   16.20
 -17  11  15  217.98   28.30
  17  11 -15  264.77   18.30
  17 -11 -15  277.47   17.10
 -17 -11  15  240.98   18.10
  15  11 -13  353.96   22.20
  15  11 -13  348.97   23.80
 -15  11  13  298.07   36.00
  15 -11 -13  355.56   22.00
 -15 -11  13  365.66   23.80
 -13  11  11  494.65   28.40
 -13  11  11  405.06   43.50
  13  11 -11  517.85   31.50
  13  11 -11  456.15   29.20
 -13 -11  11  432.86   29.80
  13 -11 -11  478.35   28.80
  11  11  -9   44.80    7.00
 -11  11   9   60.09   18.20
 -11  11   9   47.80    6.30
  11  11  -9   50.79    8.30
 -11 -11   9  -12.90  126.59
  11 -11  -9  -17.00   59.59
 -11 -11   9   85.19   54.29
 -11 -11   9   32.10    6.00
   9  11  -7  262.27   19.70
   9  11  -7  299.67   21.60
  -9  11   7  285.17   19.40
  -9 -11   7  266.17   19.60
  -9 -11   7  298.07   57.69
  -9 -11   7  122.89  117.29
  -7  11   5  379.86   40.40
  -7  11   5  431.36   27.40
  -7  11   5  429.76   27.70
   7  11  -5  411.26   27.70
   7  11  -5  439.56   29.20
  -7 -11   5  413.16   27.20
  -7 -11   5  325.17  177.28
  -7 -11   5  485.15   63.19
   7 -11  -5  359.96   52.09
  -5  11   3  520.75   33.80
   5  11  -3  560.84   34.30
   5  11  -3  566.24   35.30
  -5  11   3  551.04   34.50
  -5 -11   3  589.34   67.39
   5 -11  -3  521.85   62.39
  -5 -11   3  484.15   33.10
   3  11  -1  397.36   26.30
   3  11  -1  423.96   27.70
  -3  11   1  398.56   27.10
  -3  11   1  378.36   26.20
  -3 -11   1  397.76   55.19
  -3 -11   1  353.86   25.00
   3 -11  -1  468.85   48.20
   1  11   1   95.39   10.10
   1  11   1   88.89   10.50
  -1  11  -1   80.59   10.00
  -1  11  -1   94.79   11.20
  -1 -11  -1  128.39   41.50
   1 -11   1  103.79   34.40
  -1 -11  -1   62.99    8.40
   1  11  -3  108.39   11.90
   1  11  -3  101.19   11.30
  -1  11   3  101.49   10.60
   1 -11  -3  132.79   45.20
  -1 -11   3  177.78   36.80
   1 -11  -3   93.39   10.30
  -1 -11   3   94.59   10.00
   3  11  -5  416.56   27.60
   3  11  -5  384.56   26.40
  -3  11   5  382.16   25.30
  -3  11   5  382.86   25.70
   3 -11  -5  343.77   24.50
   3 -11  -5  426.96   65.69
  -3 -11   5  522.65   58.19
  -3 -11   5  379.46   24.80
   5  11  -7  773.42   45.20
  -5  11   7  714.83   41.50
   5  11  -7  704.83   43.70
  -5  11   7  656.53   41.20
   5 -11  -7  619.74   79.69
  -5 -11   7  692.13   41.60
   5 -11  -7  647.64   41.10
  -5 -11   7  631.54   72.59
  -7  11   9   30.50   15.80
   7 -11  -9   41.00    7.20
  -7 -11   9   52.19    7.20
  -9  11  11    8.40   13.10
   9  11 -11   15.20    4.80
  -9  11  11   12.10    4.00
   9  11 -11   18.10    6.00
   9 -11 -11  -90.79   75.09
   9 -11 -11   16.40    4.90
  -9 -11  11   30.00   54.89
  -9 -11  11    9.60    4.10
  11  11 -13    5.40    3.70
 -11  11  13    1.40    5.00
  11  11 -13    3.70    3.70
 -11  11  13   11.70   12.50
 -11 -11  13    2.10    3.70
  11 -11 -13    6.80    3.50
  13  11 -15  191.48   14.20
  13  11 -15  201.58   15.50
 -13  11  15  166.18   26.90
  13 -11 -15  188.28   14.00
 -13 -11  15  203.28   15.10
 -15  11  17  427.06   44.00
  15  11 -17  479.75   27.90
  15  11 -17  411.96   26.20
 -15 -11  17  433.16   28.00
  15 -11 -17  445.36   26.70
  17  11 -19  169.58   12.70
 -17  11  19  154.78   21.80
  17 -11 -19  157.38   11.30
 -17 -11  19  151.88   12.20
 -19  11  21   15.50    9.30
  19 -11 -21    1.00    2.20
 -19 -11  21    3.60    2.30
 -21  11  23   12.00    7.80
 -20  12  18   63.19   12.50
 -20 -12  18  100.49    8.60
 -18  12  16   19.20   10.60
  18  12 -16    5.70    2.60
 -18 -12  16   10.30    3.20
  16  12 -14    9.60    3.50
  16  12 -14    4.30    2.80
 -16  12  14    9.00   10.40
 -16 -12  14    6.10    2.60
  14  12 -12    1.70    2.70
 -14  12  12   -0.90    8.90
  14  12 -12    1.70    2.90
 -14  12  12    8.80    5.00
  14 -12 -12   -2.70    3.80
 -14 -12  12   -2.30    2.30
  12  12 -10   10.00    4.40
 -12  12  10   14.70   12.30
 -12  12  10   22.70    5.20
  12  12 -10   18.90    4.30
 -12 -12  10   13.50    4.00
  10  12  -8  162.28   14.40
  10  12  -8  159.08   12.80
 -10  12   8  147.89   24.90
 -10  12   8  161.58   12.50
 -10 -12   8  176.48   13.70
   8  12  -6    0.90    3.80
   8  12  -6   11.80    4.10
  -8  12   6    3.90    4.00
  -8  12   6   -9.20   11.20
  -8  12   6    2.30    3.30
  -8 -12   6    3.40    3.20
  -6  12   4   15.30    5.00
  -6  12   4   15.40    4.80
   6  12  -4   12.40    4.90
   6  12  -4   11.80    4.80
  -6 -12   4   13.90    4.30
   4  12  -2   25.00    6.40
  -4  12   2   17.30    5.00
   4  12  -2   21.00    5.30
  -4  12   2   19.50    5.40
  -4 -12   2   20.80    5.10
  -4 -12   2  106.69   52.29
  -2  12   0    9.60    4.40
   2  12   0    7.30    4.00
  -2  12   0    6.60    4.40
   2  12   0    5.20    4.20
  -2 -12   0   -5.40    3.30
  -2 -12   0 -129.69   46.90
   0  12  -2   41.70    7.50
   0  12   2   44.90    6.70
   0  12   2   48.60    7.90
   0  12  -2   53.29    7.70
   0 -12  -2  135.29   54.79
   0 -12  -2   57.79    7.70
   0 -12   2   55.69    8.00
  -2  12   4    8.60    4.00
  -2  12   4   11.70    4.20
   2  12  -4   16.40    5.70
   2  12  -4   10.10    4.70
  -2 -12   4   16.10    5.10
  -4  12   6   36.10    6.10
  -4  12   6   37.00    6.00
   4  12  -6   50.49    7.80
   4  12  -6   54.79    8.50
   4 -12  -6   42.50    6.20
  -4 -12   6   31.90    5.90
  -6  12   8   10.50    4.00
   6  12  -8   12.90    4.70
   6  12  -8   11.30    4.70
   6 -12  -8    0.40    3.80
  -6 -12   8    8.60    3.50
  -8  12  10    7.90    3.50
   8  12 -10    3.90    3.80
   8  12 -10    9.50    3.90
   8 -12 -10    3.20    3.70
  -8 -12  10    0.30    2.80
 -10  12  12    4.40   12.00
  10  12 -12   16.60    4.00
  10  12 -12   13.00    4.80
 -10  12  12    9.70    6.40
 -10 -12  12   11.60    4.00
  10 -12 -12   19.10    4.60
  12  12 -14   11.30    3.50
 -12  12  14   18.50   10.90
  12  12 -14   14.90    7.90
 -12  12  14    3.40    4.00
  12 -12 -14    7.70    3.60
 -12 -12  14    9.60    2.80
  14  12 -16    4.70    2.60
  14  12 -16    2.70    2.80
 -14  12  16   -2.60    8.40
  14 -12 -16   -0.80    2.60
  16  12 -18    1.30    2.20
 -16  12  18    3.70    8.10
  16 -12 -18    4.10    2.50
 -16 -12  18    1.10    2.40
 -18  12  20    3.90    7.90
  17  13 -15  270.67   16.60
 -17 -13  15  262.27   18.00
  15  13 -13  143.89    9.30
  15  13 -13  142.09   11.00
 -15 -13  13  142.39   10.90
  13  13 -11  129.09    9.20
  13  13 -11  127.89   10.80
 -13 -13  11  121.99   10.40
  11  13  -9    3.40    4.00
 -11  13   9   -9.70   15.30
  11  13  -9    4.10    2.80
 -11  13   9    3.90    3.40
 -11 -13   9    5.10    3.00
  -9  13   7  282.07   17.30
   9  13  -7  252.17   17.40
   9  13  -7  261.07   18.90
  -9 -13   7  262.97   18.10
   7  13  -5  599.14   37.50
   7  13  -5  691.03   39.30
  -7  13   5  654.43   37.50
  -7  13   5  662.83   37.50
  -7 -13   5  572.94   38.00
  -5  13   3  313.17   23.20
   5  13  -3  323.77   21.00
  -5  13   3  331.17   21.10
   5  13  -3  337.27   22.30
  -5 -13   3  286.47   21.10
  -3  13   1  104.29   10.40
   3  13  -1  117.99   10.30
   3  13  -1  122.39   11.00
  -3  13   1  110.69   10.50
  -3 -13   1  102.19   10.60
  -1  13  -1    6.80    3.60
  -1  13  -1    7.80    4.00
   1  13   1    3.10    3.60
   1  13   1    6.70    3.70
  -1 -13  -1    2.50    3.90
   1  13  -3  282.07   18.70
  -1  13   3  256.87   17.90
   1  13  -3  248.38   18.90
  -1  13   3  264.17   18.30
   1 -13  -3  260.07   18.40
  -3  13   5  716.43   39.70
  -3  13   5  639.34   39.50
   3  13  -5  664.73   40.20
   3  13  -5  693.23   41.20
  -3 -13   5  647.84   40.10
  -5  13   7  939.21   50.69
   5  13  -7  913.61   52.29
   5  13  -7  796.72   50.79
   5 -13  -7  859.51   50.79
  -5 -13   7  904.51   51.49
   7  13  -9  301.87   20.10
   7  13  -9  295.97   20.70
  -7  13   9  321.47   19.50
   7 -13  -9  281.37   19.40
   9  13 -11   22.80    5.00
   9  13 -11   20.20    4.10
  -9  13  11   32.50    4.90
  -9 -13  11   16.60    4.40
   9 -13 -11   21.80    4.60
  11  13 -13   21.90    4.70
  11  13 -13   30.00    4.10
 -11  13  13   23.80    4.00
 -11 -13  13   24.40    4.30
  11 -13 -13   15.30    4.30
  13  13 -15  251.97   16.50
  13  13 -15  221.28   13.80
 -13 -13  15  222.48   15.20
  15  13 -17  350.96   21.70
  14  14 -12   78.29    6.50
  12  14 -10   97.99    7.90
  12  14 -10   95.49    6.60
 -12 -14  10   74.19    7.80
 -10  14   8   61.89    6.10
  10  14  -8   72.19    6.10
  10  14  -8   84.99    7.60
 -10 -14   8   54.59    7.70
   8  14  -6  113.79    9.40
  -8  14   6  100.99    8.00
   8  14  -6   88.69    7.80
  -8 -14   6   84.49    8.90
  -6  14   4    5.40    2.80
   6  14  -4    6.40    3.00
   6  14  -4    9.20    3.80
  -6  14   4   14.20    5.40
  -6 -14   4    5.70    3.60
   4  14  -2   27.30    5.10
   4  14  -2   22.10    4.30
  -4  14   2   24.70    4.60
  -4  14   2   31.10    4.70
  -4 -14   2   29.60    5.00
   2  14   0   87.89    8.20
  -2  14   0   85.89    8.40
  -2  14   0   84.29    8.00
   2  14   0   84.29    7.70
  -2 -14   0   59.99    7.70
   0  14  -2  159.78   12.20
   0  14   2  166.48   12.00
   0  14  -2  179.28   13.10
   0  14   2  162.18   12.10
   2  14  -4  119.69   10.40
   2  14  -4  112.49    9.70
  -2  14   4  125.29    9.60
  -2  14   4  112.79    9.10
  -4  14   6   50.69    6.00
   4  14  -6   47.50    6.00
   4  14  -6   51.59    6.70
   6  14  -8   21.10    3.80
   6  14  -8   26.30    4.80
  -6  14   8   23.10    4.40
  -6 -14   8   18.20    5.10
   8  14 -10   97.69    7.50
   8  14 -10   96.39    8.30
  -8  14  10   79.09    7.30
  10  14 -12   67.29    5.50
  10  14 -12   70.99    6.50
  12  14 -14   49.99    5.90
   9  15  -7  108.89    7.30
   9  15  -7  111.89    8.00
   7  15  -5  198.08   11.90
   7  15  -5  180.28   12.30
   5  15  -3   23.60    3.40
   5  15  -3   18.10    3.50
  -5  15   3   25.70    3.40
   3  15  -1    8.90    2.70
  -3  15   1    9.00    2.90
   3  15  -1    7.30    4.10
  -1  15  -1    4.50    3.40
  -1  15  -1    3.40    3.00
   1  15  -3   87.79    7.60
   1  15  -3   97.39    7.80
  -1  15   3   95.79    7.60
  -3  15   5  228.38   14.90
   3  15  -5  240.48   15.30
   3  15  -5  244.68   14.90
   5  15  -7  306.47   17.50
   5  15  -7  281.97   18.00
   7  15  -9   54.69    4.70
  34   0 -31    1.40    1.50
 -32   0  29    1.30    4.60
 -32   0  29  -34.10   13.80
  32   0 -29    4.10    3.60
  32   0 -29    0.30    1.90
  32   0 -29   -5.30    7.00
 -30   0  27   -1.60    5.60
  30   0 -27   12.30    7.20
 -30   0  27   25.10   14.60
 -28   0  25   19.90   16.50
  28   0 -25    0.60    6.70
  28   0 -25   -3.70    3.30
  28   0 -25   -0.60    3.10
  28   0 -25   -3.30    3.30
 -28   0  25   -5.30    6.50
  26   0 -23  124.19  225.98
  24   0 -21   96.19   89.39
 -24   0  21    8.70  109.09
 -22   0  19    1.60    2.00
  22   0 -19    0.70    3.20
 -22   0  19    0.70    5.80
  22   0 -19    1.10    2.80
 -22   0  19  -32.80   74.09
  22   0 -19   76.69   60.99
  20   0 -17    0.40    2.20
 -20   0  17   -3.40    1.60
 -20   0  17   10.80   12.40
 -20   0  17   -2.10    7.30
  20   0 -17   -0.20    2.40
  20   0 -17   -7.50   39.50
 -20   0  17   10.70   50.19
 -18   0  15  -16.00   34.60
  18   0 -15    6.70   35.00
  18   0 -15   11.40   29.10
 -18   0  15   14.20   42.60
  18   0 -15  -12.60   34.40
 -18   0  15    7.10    6.20
 -18   0  15  -35.90   51.49
  18   0 -15   -2.70    2.30
 -18   0  15   -3.10    8.80
  18   0 -15   -0.10    2.10
 -18   0  15  -34.30   30.90
 -16   0  13   30.60   28.30
 -16   0  13   -1.90   30.50
  16   0 -13   53.09   25.00
 -16   0  13  -12.80   32.60
 -16   0  13    5.10    9.50
  16   0 -13   -0.90    2.10
  16   0 -13   17.40   19.50
 -16   0  13    2.20   18.90
  16   0 -13   18.80   20.80
 -14   0  11   22.00   22.90
 -14   0  11  -16.10   10.80
 -14   0  11  -21.40   20.90
  14   0 -11   11.80   15.70
  14   0 -11   -6.90   16.50
  14   0 -11   -6.90   14.30
 -14   0  11  -11.70   16.70
 -14   0  11    0.10    7.30
 -12   0   9  -23.10   15.90
 -12   0   9    4.50    7.50
 -12   0   9    3.60   10.70
  12   0  -9   -6.10    8.70
  12   0  -9    2.40   10.40
 -12   0   9   12.80   17.30
  12   0  -9    8.80   12.90
 -12   0   9    3.60   11.30
 -10   0   7    0.70    7.00
 -10   0   7    1.70   10.50
  10   0  -7    1.80    9.30
 -10   0   7    1.40   11.30
 -10   0   7   -7.40   12.40
  10   0  -7    3.90    9.50
  10   0  -7    3.30    8.20
  -8   0   5    2.80    8.80
  -8   0   5    0.40    6.30
  -8   0   5   -4.60    8.80
  -8   0   5    1.00   11.10
   8   0  -5    0.90    6.90
   8   0  -5   -4.40    7.40
   8   0  -5   -9.80    6.90
  -6   0   3    5.50    8.80
  -6   0   3    5.50    5.90
   6   0  -3   -3.40    7.60
  -6   0   3   -3.20    7.60
  -6   0   3    2.90    5.60
   6   0  -3    0.20    7.60
   6   0  -3   -2.50    6.60
   6   0  -3   -4.70    5.70
  -4   0   1    2.20    6.30
   4   0  -1    0.90    6.30
   4   0  -1   -3.10    4.00
  -4   0   1   -3.30    4.70
   4   0  -1    1.60    6.50
  -4   0   1    2.90    4.60
  -4   0   1    0.50    4.80
   4   0  -1    5.70    4.70
  -2   0  -1    1.10    3.70
  -2   0  -1   -1.30    4.00
  -2   0  -1    3.90    4.80
  -2   0  -1   -1.40    4.50
   2   0   1    1.80    4.60
   2   0   1    1.70    3.30
   2   0   1    4.20    3.80
   2   0   1   -2.20    5.10
   0   0   3    1.90    4.20
   0   0   3    0.80    6.50
   0   0  -3    2.10    3.80
   0   0  -3   -5.30    4.70
   0   0  -3   -3.90    5.00
   0   0   3    6.60    4.70
   0   0   3   -5.40    5.00
  -2   0   5    1.50    5.70
  -2   0   5   -4.30    6.50
  -2   0   5   -5.50    7.00
  -2   0   5   -5.30    5.70
   2   0  -5   -0.80    6.10
   2   0  -5    3.30    7.10
   2   0  -5    5.00    6.10
  -4   0   7    1.40    7.40
   4   0  -7   -2.20    7.30
   4   0  -7   14.80   10.30
  -4   0   7   -4.10    8.20
  -4   0   7   -3.70   11.90
   4   0  -7    0.90    7.00
  -4   0   7   -9.10    7.40
  -6   0   9    0.90    8.10
  -6   0   9   12.60   12.00
  -6   0   9   -1.90    8.50
  -6   0   9    4.70   11.00
   6   0  -9   -3.50   11.40
   6   0  -9   -0.80    7.80
   6   0  -9    8.90    8.70
   8   0 -11   -0.80   10.40
  -8   0  11    3.20   15.60
  -8   0  11  -10.90   10.50
  -8   0  11    6.60   12.10
   8   0 -11  -10.20   14.60
  -8   0  11  -20.00   13.30
   8   0 -11    5.70   10.80
 -10   0  13   -0.10   20.50
 -10   0  13    4.20    7.70
 -10   0  13   12.40   17.00
  10   0 -13   -4.50   12.60
  10   0 -13  -15.50   17.70
  10   0 -13    2.40   13.10
  10   0 -13    2.00    2.10
 -10   0  13   -1.50   16.50
 -10   0  13   -2.50   17.00
 -12   0  15    7.20   23.90
 -12   0  15    7.10   24.40
  12   0 -15   -0.10    1.90
 -12   0  15  -18.50   25.10
  12   0 -15   14.70   21.10
  12   0 -15  -22.20   19.30
 -12   0  15    2.10    8.00
  12   0 -15  -14.10   25.90
 -12   0  15    2.00   24.90
 -12   0  15   -1.30    2.20
  12   0 -15   -5.00    7.40
 -14   0  17   -0.10    5.50
 -14   0  17    1.90    1.80
  14   0 -17   34.80   34.00
  14   0 -17    0.50    9.20
 -14   0  17    1.00    2.70
  14   0 -17    0.80    2.20
 -14   0  17   14.50   35.80
 -14   0  17  -21.30   53.39
 -14   0  17    3.90    9.40
  14   0 -17  -38.50   31.90
  16   0 -19   -0.90    2.60
 -16   0  19    4.40   10.60
 -16   0  19    3.50    3.50
 -16   0  19    4.50    6.70
 -16   0  19  -19.80   63.69
 -16   0  19   -8.50   45.60
  16   0 -19   61.69   48.30
  16   0 -19    0.70    2.30
  18   0 -21   -1.90    3.10
 -18   0  21   10.80   12.00
  18   0 -21   -0.60    2.60
 -18   0  21   11.00   66.19
  18   0 -21  -59.79   70.49
  20   0 -23 -187.78  124.99
 -20   0  23  -10.00   12.50
 -20   0  23    2.30    2.30
 -20   0  23   -1.20    6.90
  20   0 -23    1.40    3.90
  20   0 -23   -1.80    3.10
 -22   0  25   -4.80    5.70
  22   0 -25    2.80    3.90
 -22   0  25    6.00   16.00
  22   0 -25    1.00    3.50
 -22   0  25    0.40    2.20
 -22   0  25  -53.19  180.18
 -24   0  27    0.80    2.10
 -24   0  27    7.60   18.60
  24   0 -27   -3.30    3.50
 -24   0  27    2.40    6.80
 -26   0  29   10.10   15.70
  28   0 -31    0.70    2.00
  28   0 -31   -4.80    5.20
 -28   0  31    1.70    5.30
  28   0 -31   -6.80    3.90
  30   0 -33   -0.90    1.50
  33   1 -30    4.40    2.00
  33   1 -30    8.50    5.30
  33   1 -30    7.00    4.10
  33  -1 -30    0.40    3.30
  33  -1 -30    6.70    2.20
 -31   1  28   48.00   10.40
 -31   1  28   33.90   14.30
  31   1 -28   53.39   10.40
  31   1 -28   56.09    6.30
  31   1 -28   54.79    8.20
  31  -1 -28   53.79    8.00
 -31  -1  28   58.79   12.20
  31  -1 -28   51.69    6.30
  31  -1 -28   48.10   11.20
 -29   1  26  379.06   31.20
  29   1 -26  373.96   23.80
  29   1 -26  376.96   26.40
  29   1 -26  363.46   30.10
 -29   1  26  359.86   39.60
 -29  -1  26  415.86   56.29
  29  -1 -26  376.86   26.30
  29  -1 -26  370.46   31.10
 -29  -1  26  350.26   31.70
  29  -1 -26  366.16   23.80
  27   1 -24 1247.78   70.59
 -27   1  24 1214.78   78.99
 -27   1  24 1150.38   82.39
  27   1 -24 1290.77   78.99
 -27   1  24 1275.57   88.89
  27   1 -24 1255.97   73.49
  27  -1 -24 1233.68   70.79
 -27  -1  24 1219.48   79.99
 -27  -1  24 1266.07   92.19
 -27  -1  24 1203.88   68.99
  27  -1 -24 1244.58   78.29
  27  -1 -24 1229.88   73.19
 -25   1  22  261.27   34.80
  25   1 -22  280.87   27.50
 -25   1  22  255.47   16.70
  25   1 -22  265.57   18.30
 -25   1  22  280.77   26.40
  25   1 -22  258.47   20.70
  25  -1 -22  226.98   26.20
 -25  -1  22  253.47   27.00
  25  -1 -22  274.37   19.10
  25  -1 -22  425.56   99.59
  25  -1 -22  257.67   21.00
 -25  -1  22  302.77  139.49
 -25  -1  22  290.17   37.70
 -25  -1  22  252.07   17.20
 -23   1  20   38.70  112.09
  23   1 -20    3.00    4.00
 -23   1  20   -0.30   12.00
  23   1 -20    7.50    3.20
 -23   1  20    2.70    6.70
  23   1 -20  -13.20   87.89
 -23  -1  20   15.70   14.20
  23  -1 -20   17.80   59.19
 -23  -1  20    1.50    2.20
  23  -1 -20    1.60    2.90
  23  -1 -20    1.40    3.10
 -23  -1  20    2.50    6.30
 -23  -1  20   -8.50   76.89
  21   1 -18  102.49   11.30
 -21   1  18   84.19   15.70
 -21   1  18  111.09   24.50
 -21   1  18  106.89    8.40
 -21   1  18  132.59   76.39
  21   1 -18  101.99    9.50
 -21  -1  18  111.59    8.80
  21  -1 -18  108.79    9.90
 -21  -1  18  107.19   26.10
  21  -1 -18  137.19   53.99
  21  -1 -18   91.19   10.80
 -21  -1  18  104.49   17.20
 -21  -1  18   69.39   58.19
  19   1 -16  829.42  128.19
  19   1 -16  836.62   91.19
 -19   1  16  652.23   42.10
  19   1 -16  556.84   92.79
  19   1 -16  746.23   45.10
 -19   1  16  773.02   57.09
 -19   1  16  700.23   99.09
 -19   1  16  866.31   51.39
  19   1 -16  728.43   44.00
 -19  -1  16  814.52   53.59
 -19  -1  16  699.93   42.60
  19  -1 -16  777.52   82.29
  19  -1 -16  798.92   45.80
 -19  -1  16  696.23   57.79
 -19  -1  16  743.93   43.20
  19  -1 -16  746.83   43.50
 -19  -1  16  825.72  108.79
  17   1 -14 3497.85  199.18
  17   1 -14 3834.22  231.38
 -17   1  14 3783.82  244.98
  17   1 -14 3880.41  237.18
 -17   1  14 3754.42  243.58
  17   1 -14 3426.76  197.78
  17   1 -14 4006.20  253.67
 -17   1  14 3551.34  208.88
 -17  -1  14 3218.48  265.87
  17  -1 -14 3518.25  197.68
  17  -1 -14 3853.51  231.98
 -17  -1  14 3298.17  240.18
 -17  -1  14 3524.25  245.68
  17  -1 -14 3784.02  227.58
  17  -1 -14 4059.99  236.48
 -17  -1  14 3697.23  227.18
 -17  -1  14 3537.75  197.78
 -15   1  12 2937.81  195.88
  15   1 -12 3319.47  192.58
  15   1 -12 3050.99  186.38
 -15   1  12 2992.50  187.08
 -15   1  12 2906.41  192.78
  15   1 -12 2921.81  162.28
 -15   1  12 2966.60  184.68
  15   1 -12 2798.42  160.98
  15  -1 -12 2942.81  184.18
 -15  -1  12 2706.23  171.28
 -15  -1  12 3135.39  188.78
  15  -1 -12 3214.88  187.78
 -15  -1  12 2715.93  195.08
  15  -1 -12 2829.62  160.88
 -15  -1  12 3053.69  183.38
 -15  -1  12 3182.88  201.98
  15  -1 -12 2965.20  188.08
 -13   1  10  446.66   52.69
 -13   1  10  370.66   51.19
 -13   1  10  430.36   32.90
 -13   1  10  426.56   40.50
  13   1 -10  494.85   44.80
 -13   1  10  457.55   48.00
  13   1 -10  433.66   46.00
  13   1 -10  499.35   46.90
 -13  -1  10  380.06   48.30
  13  -1 -10  457.35   43.10
  13  -1 -10  472.55   44.10
  13  -1 -10  417.16   43.80
 -13  -1  10  388.06   61.49
 -13  -1  10  423.86   41.40
 -11   1   8   77.99   17.80
 -11   1   8  107.39   23.20
  11   1  -8   95.09   20.30
  11   1  -8  106.69   21.00
 -11   1   8   87.29   14.00
 -11   1   8   83.59   16.50
 -11   1   8  163.18   28.70
  11   1  -8   94.99   18.60
 -11  -1   8  157.48   30.20
 -11  -1   8   91.39   21.90
  11  -1  -8  131.99   19.90
 -11  -1   8  109.89   20.80
  11  -1  -8   86.19   18.30
  11  -1  -8   96.29   18.90
 -11  -1   8  104.79   18.00
   9   1  -6 1771.92  106.79
  -9   1   6 1717.13   99.59
   9   1  -6 1661.53  102.59
  -9   1   6 1564.24  103.99
   9   1  -6 1621.24  103.19
  -9   1   6 1702.33  107.09
  -9  -1   6 1665.03  109.29
  -9  -1   6 1530.75  106.99
  -9  -1   6 1769.72  102.69
   9  -1  -6 1548.25  100.59
   9  -1  -6 1673.83  100.69
  -9  -1   6 1603.44   99.99
   9  -1  -6 1779.62  102.79
  -7   1   4 2470.65  134.19
  -7   1   4 2099.39  131.99
   7   1  -4 2073.39  131.99
  -7   1   4 2228.28  128.89
   7   1  -4 2404.26  135.89
  -7  -1   4 2319.67  130.69
  -7  -1   4 2475.35  137.99
  -7  -1   4 2395.76  136.09
   7  -1  -4 2391.26  131.49
   7  -1  -4 2108.89  129.49
   7  -1  -4 2058.79  128.39
  -5   1   2 3640.54  207.08
  -5   1   2 4100.89  210.18
   5   1  -2 4001.10  210.28
   5   1  -2 3875.31  214.48
  -5   1   2 3492.75  209.58
  -5  -1   2 3891.81  211.38
   5  -1  -2 3736.63  207.98
   5  -1  -2 3690.53  210.48
  -5  -1   2 4158.08  219.58
  -5  -1   2 3756.12  209.78
   5  -1  -2 3465.15  206.28
   5  -1  -2 3697.33  209.08
   5  -1  -2 3782.22  206.88
  -3   1   0 4431.66  249.28
   3   1   0 4061.59  251.97
   3   1   0 4831.22  251.87
   3   1   0 4901.41  256.27
   3   1   0 4701.73  256.27
   3  -1   0 4945.41  251.27
   3  -1   0 4716.03  250.87
   3  -1   0 4683.13  251.17
   3  -1   0 4436.36  247.58
   3  -1   0 4559.34  247.78
  -3  -1   0 4710.43  252.97
  -3  -1   0 4668.93  254.67
  -3  -1   0 4186.48  255.27
   3  -1   0 4546.15  249.28
  -3  -1   0 4551.04  251.57
   1   1   2  414.46   29.60
  -1   1  -2  332.97   21.80
   1   1   2  359.36   27.70
  -1   1  -2  338.57   23.30
  -1   1  -2  355.26   22.40
   1   1   2  342.37   24.70
  -1   1  -2  357.96   23.60
   1   1   2  311.47   23.70
   1  -1   2  330.07   22.40
   1  -1   2  326.77   21.60
  -1  -1  -2  350.06   24.40
  -1  -1  -2  338.97   24.10
   1  -1   2  339.77   22.40
   1  -1   2  369.56   25.70
  -1  -1  -2  309.37   26.10
   1  -1   2  359.26   24.50
   1   1  -4 1983.20  110.19
   1   1  -4 1953.30  113.19
   1   1  -4 1756.82  110.39
  -1   1   4 2120.59  115.19
  -1   1   4 1952.50  111.09
  -1   1   4 2164.58  117.49
   1  -1  -4 2006.90  114.19
  -1  -1   4 2013.60  112.29
  -1  -1   4 1838.82  110.49
   1  -1  -4 1779.92  112.69
  -1  -1   4 1856.91  109.79
   3   1  -6  630.34   42.00
  -3   1   6  628.14   41.70
   3   1  -6  616.64   41.70
  -3   1   6  501.35   39.90
   3   1  -6  530.35   40.20
  -3   1   6  631.64   48.50
  -3   1   6  619.84   44.90
   3  -1  -6  616.54   42.00
  -3  -1   6  585.24   42.10
  -3  -1   6  559.74   41.70
  -3  -1   6  609.64   47.70
   3  -1  -6  508.75   40.70
   3  -1  -6  596.34   41.00
  -3  -1   6  595.24   40.60
   5   1  -8  589.14   44.00
  -5   1   8  589.74   46.50
  -5   1   8  656.63   44.50
   5   1  -8  528.15   42.40
  -5   1   8  513.35   42.70
   5  -1  -8  618.24   44.80
  -5  -1   8  591.94   45.30
   5  -1  -8  559.74   43.00
  -5  -1   8  523.15   44.00
   5  -1  -8  510.35   42.10
  -5  -1   8  629.04   43.80
   7   1 -10 3799.52  212.68
   7   1 -10 3647.84  210.78
  -7   1  10 3647.84  209.18
   7   1 -10 3252.57  209.18
  -7   1  10 3932.91  222.08
  -7   1  10 3297.07  210.98
  -7  -1  10 3660.73  221.68
   7  -1 -10 3945.01  211.98
  -7  -1  10 3688.73  209.68
  -7  -1  10 3751.72  214.28
   7  -1 -10 3673.43  211.28
   7  -1 -10 3459.85  210.28
  -7  -1  10 3309.17  212.88
   9   1 -12  170.28   26.30
  -9   1  12  136.39   28.10
  -9   1  12  103.69   29.20
   9   1 -12  157.18   28.70
  -9   1  12  156.18   27.90
  -9   1  12  140.99   26.60
   9   1 -12  147.39   15.30
  -9   1  12  177.38   17.10
   9   1 -12  125.79   25.20
  -9  -1  12  171.48   30.70
   9  -1 -12  144.89   25.40
   9  -1 -12  111.69   25.40
  -9  -1  12   91.39   28.50
  -9  -1  12  104.89   25.00
  -9  -1  12  140.39   28.30
  11   1 -14 3356.86  203.38
 -11   1  14 3392.26  210.48
  11   1 -14 3458.65  206.38
  11   1 -14 3153.98  183.98
  11   1 -14 3119.59  177.38
 -11   1  14 2879.41  209.78
  11   1 -14 3100.59  200.88
 -11   1  14 3216.28  207.48
 -11   1  14 3359.26  201.28
 -11   1  14 3176.58  185.78
  11   1 -14 3235.28  179.08
 -11  -1  14 3039.90  215.28
 -11  -1  14 3296.97  210.58
  11  -1 -14 3109.49  177.48
  11  -1 -14 3592.94  206.98
  11  -1 -14 3385.36  204.48
 -11  -1  14 3310.47  200.48
 -11  -1  14 3372.16  178.08
 -11  -1  14 3531.35  210.88
  11  -1 -14 3461.65  203.08
  13   1 -16 1466.05  115.19
 -13   1  16 1398.36   88.19
  13   1 -16 1417.66   79.19
  13   1 -16 1466.35  111.99
  13   1 -16 1358.96   77.39
  13   1 -16 1313.87  108.49
 -13   1  16 1330.57  130.19
  13   1 -16 1377.96   85.19
 -13   1  16 1460.85  123.39
  13  -1 -16 1524.05  109.99
 -13  -1  16 1436.16   77.89
 -13  -1  16 1535.25  125.49
  13  -1 -16 1304.07   78.29
 -13  -1  16 1448.85  123.89
 -13  -1  16 1355.06  117.79
 -13  -1  16 1394.56  105.79
 -13  -1  16 1256.97   88.69
  13  -1 -16 1436.56  110.69
  15   1 -18  620.34   91.59
 -15   1  18  705.13   54.99
 -15   1  18  816.12   50.39
  15   1 -18  731.33   51.79
 -15   1  18  814.82  102.79
  15   1 -18  799.82   45.40
 -15   1  18  713.23   42.50
  15   1 -18  725.23   43.10
  15   1 -18  525.25   79.39
  15   1 -18  763.12   90.19
 -15  -1  18  791.32   43.50
 -15  -1  18 1113.99  125.29
 -15  -1  18  714.03   42.60
 -15  -1  18  552.14  108.99
 -15  -1  18  804.62   53.09
 -15  -1  18  592.14   77.59
  15  -1 -18  754.92   85.69
  15  -1 -18  756.02   43.30
 -15  -1  18  688.53  121.39
 -15  -1  18  675.03   55.89
 -17   1  20  657.63   39.60
  17   1 -20  685.93   40.70
 -17   1  20  705.03   55.29
 -17   1  20  678.03  104.29
  17   1 -20  697.23   43.00
 -17  -1  20  673.33   42.50
  17  -1 -20  688.33   87.79
 -17  -1  20  658.03   56.09
 -17  -1  20  589.64  100.59
 -17  -1  20  754.32   49.10
  17  -1 -20  695.23   41.00
 -17  -1  20  689.33   40.70
  19   1 -22   10.30    4.90
 -19   1  22  -35.30   98.19
 -19   1  22    3.40    2.40
 -19   1  22   12.90    7.10
  19   1 -22    6.20    3.70
 -19   1  22    5.70   14.00
 -19  -1  22   18.20   72.39
  19  -1 -22    9.50    5.00
  19  -1 -22  156.58   79.39
  19  -1 -22   10.40    3.40
 -19  -1  22    8.60    7.20
 -19  -1  22   23.10    7.20
 -19  -1  22    2.50    2.50
 -19  -1  22   -9.10   14.30
 -21   1  24  280.07   27.50
 -21   1  24  284.17   35.30
 -21   1  24  -19.50  181.48
 -21   1  24  292.17   18.40
  21   1 -24  271.07   21.70
  21  -1 -24  290.17  135.29
 -21  -1  24  269.27   27.60
 -21  -1  24  303.87   19.10
 -21  -1  24  163.28  114.29
  21  -1 -24  270.27   22.00
 -21  -1  24  367.76   44.00
  21  -1 -24  307.37   20.50
 -23   1  26  618.34   35.70
  23   1 -26  612.64   39.90
 -23   1  26  611.94   45.70
 -23   1  26  627.84   55.09
 -23  -1  26  708.23   60.29
 -23  -1  26  615.94   36.30
  23  -1 -26  596.54   39.80
  23  -1 -26  624.74   37.50
 -23  -1  26  615.64   46.20
  25   1 -28  389.86   26.70
 -25   1  28  434.06   51.89
  25   1 -28  364.46   31.00
 -25   1  28  378.56   31.60
 -25  -1  28  363.26   31.90
  25  -1 -28  385.86   26.90
 -25  -1  28  389.16   23.30
 -25  -1  28  512.35   52.49
  27   1 -30  253.07   15.50
 -27   1  30  335.07   46.80
  27   1 -30  236.68   17.60
  27   1 -30  242.48   20.90
 -27   1  30  197.28   20.30
 -27  -1  30  201.18   20.80
  27  -1 -30  228.08   17.60
  27  -1 -30  242.58   15.70
  27  -1 -30  238.28   25.00
  29   1 -32    0.50    1.70
 -29   1  32    7.10    4.70
  29   1 -32    2.60    4.80
 -29  -1  32    1.50    4.50
  29  -1 -32    4.20    3.50
  34  -2 -31   22.30    2.80
 -32   2  29   53.19   13.10
  32   2 -29   43.40    9.00
  32   2 -29   55.79    5.20
  32   2 -29   44.50    6.80
  32  -2 -29   47.50    7.10
  32  -2 -29   49.70    5.30
  30   2 -27  111.29   14.80
 -30   2  27   97.19   17.50
  30   2 -27  103.69   11.40
 -30   2  27  112.99   20.20
 -30   2  27   88.49   14.00
  30   2 -27  105.99    8.90
  30  -2 -27  105.39   11.40
 -30  -2  27   91.69   15.00
  30  -2 -27  104.39    9.30
 -30  -2  27  131.89   29.10
  30  -2 -27  101.09    9.60
 -28   2  25   10.40    8.10
  28   2 -25   23.40    9.60
  28   2 -25   20.00    4.60
 -28   2  25   27.80   14.80
 -28   2  25   13.70   12.70
  28   2 -25   12.70    8.10
 -28  -2  25    0.60   23.60
 -28  -2  25   23.10    9.00
  28  -2 -25   22.00    9.90
  28  -2 -25   16.30    4.50
 -26   2  23   73.49   13.90
  26   2 -23   69.19   10.60
  26   2 -23   79.69   16.70
 -26   2  23   83.79   21.70
  26   2 -23   70.79    8.00
  26  -2 -23  187.38  105.99
  26  -2 -23   57.39    7.90
 -26  -2  23   38.20   21.30
  26  -2 -23   55.99    9.30
 -26  -2  23  101.99  147.79
 -26  -2  23   71.59   15.70
 -26  -2  23   67.99    6.90
  24   2 -21  403.46   28.10
  24   2 -21  425.56   34.00
 -24   2  21  404.96   33.20
 -24   2  21  355.36   40.00
  24  -2 -21  420.66   28.60
 -24  -2  21  401.46   34.60
  24  -2 -21  430.76   81.79
  24  -2 -21  395.06   26.10
 -24  -2  21  364.96   24.60
 -24  -2  21  392.26   45.30
 -24  -2  21  363.66  107.09
  22   2 -19  619.84   37.80
 -22   2  19  683.03   46.00
 -22   2  19  623.04   52.59
  22   2 -19  636.84   40.40
 -22   2  19  596.34   36.20
 -22  -2  19  551.74   73.09
 -22  -2  19  597.74  110.99
  22  -2 -19  683.13   41.00
 -22  -2  19  660.63   37.60
  22  -2 -19  826.02  100.69
  22  -2 -19  619.54   38.40
 -22  -2  19  610.74   37.60
 -20   2  17  263.47   22.90
  20   2 -17  259.97   18.90
  20   2 -17  225.38   16.70
 -20   2  17  284.57   30.40
 -20   2  17  227.18   15.60
 -20  -2  17  242.88   16.90
  20  -2 -17  231.48   52.69
 -20  -2  17  247.88   24.30
  20  -2 -17  254.77   17.20
 -20  -2  17  227.58   66.29
 -20  -2  17  256.17   16.40
 -20  -2  17  212.58   29.80
 -18   2  15    8.80   10.90
 -18   2  15   -1.80    4.50
  18   2 -15  -23.30   41.40
 -18   2  15  -32.00   69.39
  18   2 -15   -1.00   41.40
 -18   2  15  -23.60   51.09
  18   2 -15   -2.00    2.30
 -18  -2  15  -12.90   10.20
  18  -2 -15  -19.80   25.00
 -18  -2  15   16.80   36.50
 -18  -2  15    5.50    2.10
 -18  -2  15   -1.20    6.00
 -18  -2  15  127.29   58.19
 -18  -2  15   68.39   38.80
 -18  -2  15  -30.70   38.20
  16   2 -13  472.35   61.29
 -16   2  13  356.16   53.79
  16   2 -13  512.65   59.69
 -16   2  13  396.06   32.80
  16   2 -13  456.95   58.19
  16   2 -13  374.96   25.40
 -16   2  13  384.96   62.39
  16   2 -13  366.46   24.00
 -16  -2  13  417.76   24.60
 -16  -2  13  385.86   49.80
  16  -2 -13  382.16   50.59
 -16  -2  13  388.86   59.09
  16  -2 -13  350.16   47.50
 -16  -2  13  363.86   36.10
 -16  -2  13  366.06   62.89
 -16  -2  13  418.76   54.89
  16  -2 -13  405.06   53.19
  16  -2 -13  408.96   24.10
 -14   2  11  770.12   75.89
  14   2 -11  748.73   66.49
 -14   2  11  647.14   50.69
  14   2 -11  753.12   67.49
  14   2 -11  700.93   64.99
 -14   2  11  694.53   67.09
  14  -2 -11  714.03   61.49
  14  -2 -11  742.43   41.70
 -14  -2  11  651.03   72.29
 -14  -2  11  800.52   76.69
 -14  -2  11  718.43   67.99
  14  -2 -11  728.53   61.19
 -14  -2  11  743.13   42.20
 -14  -2  11  800.02   65.19
  14  -2 -11  842.12   63.59
 -12   2   9  880.91   56.69
  12   2  -9 1052.49   74.69
 -12   2   9  814.92   74.69
  12   2  -9  859.51   68.99
 -12   2   9  926.01   64.69
 -12   2   9  924.51   71.09
  12   2  -9  936.51   71.79
 -12  -2   9  920.21   79.99
 -12  -2   9  935.21   66.39
  12  -2  -9  854.91   64.89
 -12  -2   9  939.91   68.59
  12  -2  -9  917.11   65.99
  12  -2  -9  982.20   72.19
 -12  -2   9  785.02   74.59
  10   2  -7   69.29   15.50
 -10   2   7   88.09   17.30
  10   2  -7  104.69   22.00
 -10   2   7   80.99   14.40
  10   2  -7  101.49   20.70
 -10   2   7   64.19   22.10
 -10   2   7   76.89   11.50
 -10  -2   7   69.39   19.20
 -10  -2   7   95.39   17.50
  10  -2  -7   83.59   16.00
 -10  -2   7   75.99   23.00
  10  -2  -7   85.89   16.50
 -10  -2   7   78.99   16.80
  -8   2   5   31.80   13.30
  -8   2   5   25.50    7.70
   8   2  -5   43.80   12.50
  -8   2   5   32.80    9.80
   8   2  -5   25.50   13.00
   8   2  -5   51.49   14.30
  -8  -2   5   31.30   16.00
   8  -2  -5   34.80    8.40
  -8  -2   5   46.10   13.80
   8  -2  -5   34.70    9.60
  -8  -2   5   21.70   13.80
   8  -2  -5   41.30    9.40
   8  -2  -5   43.40   14.00
  -8  -2   5   27.90   10.60
   6   2  -3  775.32   48.20
   6   2  -3  699.93   51.09
  -6   2   3  699.13   44.30
  -6   2   3  669.13   41.40
   6   2  -3  579.74   45.90
   6   2  -3  775.62   52.79
   6  -2  -3  708.83   42.60
   6  -2  -3  707.13   45.40
  -6  -2   3  722.83   47.00
   6  -2  -3  679.53   41.00
  -6  -2   3  564.24   50.19
  -6  -2   3  707.13   48.10
  -6  -2   3  716.83   52.29
   6  -2  -3  623.24   40.30
   6  -2  -3  633.54   41.90
  -4   2   1 1312.27   72.59
   4   2  -1 1276.97   76.69
  -4   2   1 1277.17   71.09
   4   2  -1 1326.67   82.29
   4   2  -1 1362.96   82.19
  -4  -2   1 1219.18   76.79
  -4  -2   1 1253.67   81.39
  -4  -2   1 1152.48   81.89
   4  -2  -1 1328.87   71.69
   4  -2  -1 1395.26   73.49
  -4  -2   1 1289.77   78.59
  -2   2  -1 3833.32  211.18
   2   2   1 3907.41  214.78
  -2  -2  -1 3704.63  220.08
   2  -2   1 4102.99  212.48
  -2  -2  -1 4171.48  219.58
  -2  -2  -1 3889.41  217.28
   2  -2   1 4039.00  211.48
  -2  -2  -1 3588.04  215.18
   0   2  -3 1969.80  102.89
   0   2  -3 1779.52  102.19
   0   2   3 2011.30  111.19
   0   2   3 1600.14  103.49
   0  -2  -3 1633.14  103.99
   0  -2   3 1730.43  100.99
   0  -2   3 1747.53  102.09
   0  -2   3 1968.20  104.09
   0  -2  -3 1896.51  105.19
   0  -2  -3 1816.02  107.59
   0  -2   3 1795.72  106.19
   0  -2   3 1880.01  103.49
   2   2  -5  568.84   39.10
   2   2  -5  544.35   38.80
  -2   2   5  522.75   39.60
   2   2  -5  588.74   39.30
  -2   2   5  623.54   41.60
   2  -2  -5  525.85   41.20
  -2  -2   5  610.14   40.90
  -2  -2   5  548.95   37.90
  -2  -2   5  644.74   46.50
  -2  -2   5  540.95   40.10
   2  -2  -5  640.94   40.60
   2  -2  -5  627.24   41.00
   4   2  -7   38.90   11.10
   4   2  -7   32.60   10.20
  -4   2   7   61.09   18.40
  -4   2   7   44.70   13.70
   4   2  -7   35.20   14.80
  -4   2   7   26.80   13.90
  -4   2   7   40.20   10.90
   4  -2  -7   28.10   10.30
  -4  -2   7   46.70   11.40
   4  -2  -7   44.20   10.10
  -4  -2   7   38.30   15.20
  -4  -2   7   33.80    9.80
  -4  -2   7   21.50    9.00
   4  -2  -7   50.69   12.30
  -6   2   9  901.11   66.39
  -6   2   9  986.70   71.49
  -6   2   9 1042.30   69.29
  -6   2   9  936.01   75.39
   6   2  -9  982.80   66.99
  -6   2   9  967.50   57.89
   6   2  -9  924.41   57.39
   6   2  -9 1003.80   69.79
   6   2  -9  993.80   68.59
  -6  -2   9 1026.10   69.99
  -6  -2   9  947.61   70.59
  -6  -2   9  937.21   76.69
   6  -2  -9 1062.99   68.39
   6  -2  -9 1010.90   67.19
   6  -2  -9  931.51   67.49
  -8   2  11 2251.37  153.88
   8   2 -11 2519.05  154.58
  -8   2  11 2484.85  164.48
  -8   2  11 2442.66  141.49
   8   2 -11 2513.55  155.18
  -8   2  11 2610.84  155.48
  -8   2  11 2500.65  159.18
   8  -2 -11 2563.74  154.18
  -8  -2  11 2573.74  160.38
  -8  -2  11 2558.34  167.48
   8  -2 -11 2644.84  154.68
   8  -2 -11 2324.77  152.68
  -8  -2  11 2684.13  166.78
  10   2 -13 2390.56  156.78
 -10   2  13 2439.26  160.68
 -10   2  13 2390.06  163.28
 -10   2  13 2367.26  167.88
  10   2 -13 2585.24  161.88
  10   2 -13 2322.37  140.79
 -10   2  13 2488.65  142.59
 -10   2  13 2570.64  162.98
  10   2 -13 2488.65  159.58
 -10  -2  13 2625.74  136.39
  10  -2 -13 2675.43  159.48
 -10  -2  13 2368.56  165.58
 -10  -2  13 2729.13  175.48
 -10  -2  13 2485.75  164.58
 -10  -2  13 2434.16  155.78
  10  -2 -13 2635.04  158.88
  10  -2 -13 2401.86  135.69
  10  -2 -13 2401.86  157.98
  12   2 -15  444.36   28.00
  12   2 -15  559.34   65.39
  12   2 -15  404.96   26.30
 -12   2  15  427.46   34.70
 -12   2  15  434.86   56.49
  12   2 -15  456.05   34.60
  12   2 -15  396.76   50.39
  12   2 -15  394.16   55.79
 -12   2  15  508.35   71.39
  12  -2 -15  428.26   54.79
 -12  -2  15  420.76   59.59
 -12  -2  15  304.37   47.90
 -12  -2  15  386.66   60.89
  12  -2 -15  439.16   51.99
  12  -2 -15  432.56   26.20
  12  -2 -15  367.26   52.99
 -12  -2  15  458.55   26.80
 -12  -2  15  463.75   68.49
  14   2 -17  116.19   10.70
 -14   2  17  104.59    8.80
  14   2 -17  127.59   11.50
 -14   2  17  145.09   17.00
 -14   2  17  116.89   19.30
 -14   2  17  118.79   51.99
 -14  -2  17  114.39   42.20
 -14  -2  17  158.38   57.09
 -14  -2  17   59.39   55.09
  14  -2 -17  108.59    9.50
  14  -2 -17  149.69   37.90
 -14  -2  17  116.29   26.20
 -14  -2  17  141.69   20.50
 -14  -2  17  135.29   47.60
 -14  -2  17  110.79    9.70
 -14  -2  17  134.49   14.80
  16   2 -19  102.99   93.49
  16   2 -19  288.67   21.00
  16   2 -19  269.97   19.10
 -16   2  19  284.97   17.70
 -16   2  19  276.37   82.09
 -16   2  19  296.67   24.70
 -16   2  19  268.97   29.20
 -16  -2  19  354.46   64.59
 -16  -2  19  230.08   69.79
  16  -2 -19  345.57   58.39
 -16  -2  19  269.17   26.70
 -16  -2  19  301.87   18.50
 -16  -2  19  257.47   18.90
  16  -2 -19  281.97   18.90
 -16  -2  19  274.37   34.50
 -18   2  21 1000.80   73.89
  18   2 -21 1070.39   61.89
 -18   2  21  975.20   57.69
 -18   2  21 1119.89   67.29
  18  -2 -21 1076.99  126.09
 -18  -2  21 1042.90   58.39
 -18  -2  21  999.00  143.19
  18  -2 -21 1042.10   59.29
 -18  -2  21  955.50   76.29
 -18  -2  21 1002.20   59.09
 -18  -2  21  978.30   79.59
 -20   2  23  833.02   67.39
 -20   2  23  935.71   60.69
 -20   2  23  867.61   50.59
  20   2 -23  930.11   55.29
 -20  -2  23  700.13  228.98
  20  -2 -23  897.81   55.09
 -20  -2  23  906.91   76.39
 -20  -2  23  875.31   51.59
 -20  -2  23  931.31   62.39
  20  -2 -23 1098.99  148.89
  20  -2 -23  893.31   52.79
  22   2 -25  326.27   22.80
 -22   2  25  243.58   33.20
  22  -2 -25  272.57   20.10
  22  -2 -25  301.57   22.60
 -22  -2  25  285.17   31.10
 -22  -2  25  241.68   43.80
  22  -2 -25   27.00  151.58
 -22  -2  25  439.26  217.08
  24   2 -27   64.49    7.40
  24   2 -27   78.29   10.50
 -24   2  27   58.69   12.80
 -24   2  27   68.89   19.10
  24  -2 -27   51.69    8.10
  24  -2 -27   76.79    8.30
 -24  -2  27   55.29    6.30
 -24  -2  27   88.99   36.50
 -24  -2  27   71.49   15.00
 -26   2  29   -5.40    8.80
 -26   2  29    7.70    6.40
  26   2 -29   10.70    2.90
  26   2 -29    4.20    6.50
 -26   2  29   16.40   13.70
  26   2 -29    7.30    7.10
  26  -2 -29    6.70    9.80
  26  -2 -29  -21.80    8.40
 -26  -2  29    9.00    2.20
  26  -2 -29    3.40    3.90
 -26  -2  29    3.70    6.00
  28   2 -31   33.90    3.70
  28   2 -31   28.80    7.00
 -28   2  31   25.10    9.60
  28  -2 -31   34.10    4.50
 -28  -2  31   40.00    8.80
  28  -2 -31   27.80    5.10
  33   3 -30    0.80    4.10
  33  -3 -30    1.00    1.60
  33  -3 -30   -2.30    3.10
  31   3 -28    2.00    2.10
 -31   3  28    4.20    4.80
  31   3 -28   -2.90    4.00
  31   3 -28    4.90    4.80
 -31   3  28    1.40    8.80
 -31   3  28   -6.70    8.90
  31  -3 -28    0.70    6.10
  31  -3 -28   -5.10    3.00
  31  -3 -28   -1.80    2.30
  29   3 -26   57.09    6.00
  29   3 -26   42.80    8.00
 -29   3  26   39.30    9.50
  29   3 -26   37.40    9.80
 -29   3  26   21.80   12.40
  29  -3 -26   37.20    5.70
  29  -3 -26   40.00    7.60
 -29  -3  26   38.50   10.90
 -27   3  24  382.96   31.90
  27   3 -24  399.96   25.30
  27   3 -24  359.16   32.60
 -27   3  24  396.36   39.60
  27   3 -24  399.86   28.70
 -27   3  24  438.26   39.80
  27  -3 -24  419.56   26.60
 -27  -3  24  412.26   24.80
 -27  -3  24  479.05   57.29
  27  -3 -24  366.36   27.70
 -25   3  22   95.79   21.60
 -25   3  22   82.39   15.50
  25   3 -22  103.09    9.60
  25   3 -22  110.99   18.50
 -25   3  22   76.39   24.70
  25   3 -22   89.09   11.80
  25  -3 -22  108.29   10.50
 -25  -3  22  127.29  107.69
 -25  -3  22  108.89   19.20
 -25  -3  22  103.19    8.90
  25  -3 -22   98.29   12.00
  25  -3 -22   90.69   74.69
  23   3 -20    6.50    4.90
  23   3 -20    4.20    3.50
  23   3 -20   11.10    8.50
 -23   3  20    0.80   10.80
 -23   3  20   14.60    7.50
 -23  -3  20    7.70    3.80
 -23  -3  20    4.20    2.60
 -23  -3  20  220.98  131.69
  23  -3 -20    8.40    3.70
 -23  -3  20    5.80    7.60
  23  -3 -20   11.20    5.60
  21   3 -18   17.40    5.70
 -21   3  18   16.60    6.90
 -21   3  18   20.10   12.10
  21   3 -18   24.60    4.90
  21   3 -18    8.80    8.20
 -21  -3  18   33.50   18.80
  21  -3 -18   44.00   40.20
 -21  -3  18   -9.50   62.99
 -21  -3  18   56.99   56.39
 -21  -3  18    7.60   10.40
 -21  -3  18   16.40    4.00
  21  -3 -18   13.60    4.10
 -21  -3  18   23.80    4.30
  19   3 -16  138.39   12.90
  19   3 -16   86.39   78.69
 -19   3  16  184.08   17.90
  19   3 -16  189.48   15.00
 -19   3  16  181.78   25.20
 -19  -3  16  123.19   54.49
  19  -3 -16  175.78   12.70
 -19  -3  16  146.99   11.80
  19  -3 -16  194.78   47.20
 -19  -3  16  172.68   20.40
 -19  -3  16  160.28   12.70
 -19  -3  16  200.28   49.20
  17   3 -14 1275.57   72.79
 -17   3  14 1354.76   76.19
 -17   3  14 1241.68   79.79
  17   3 -14 1207.08   70.59
  17  -3 -14 1329.37  100.99
 -17  -3  14 1440.16  125.09
 -17  -3  14 1422.16  116.59
  17  -3 -14 1198.88   70.29
 -17  -3  14 1230.58  102.59
  17  -3 -14 1150.28  115.09
 -17  -3  14 1300.17   71.29
 -17  -3  14 1238.58  132.19
 -17  -3  14 1162.18   69.99
 -15   3  12  571.04   66.09
  15   3 -12  691.13   67.99
 -15   3  12  621.44   43.80
  15   3 -12  632.04   74.69
  15   3 -12  565.34   62.49
 -15   3  12  774.62   85.59
  15   3 -12  646.94   38.30
 -15  -3  12  618.64   74.69
 -15  -3  12  589.34   60.19
 -15  -3  12  639.94   36.80
  15  -3 -12  651.23   59.09
 -15  -3  12  670.93   81.29
 -15  -3  12  544.85   63.19
  15  -3 -12  595.54   36.00
  15  -3 -12  621.04   59.39
  15  -3 -12  581.34   58.39
  13   3 -10    7.50   17.70
 -13   3  10    5.20    7.20
  13   3 -10    3.50    3.30
 -13   3  10  -47.80   35.30
  13   3 -10   -5.40   27.90
  13   3 -10    3.00   15.50
 -13  -3  10    2.80   19.60
  13  -3 -10   11.60   13.70
  13  -3 -10   12.40   13.30
 -13  -3  10   -3.20   19.50
 -13  -3  10   35.60   16.40
  13  -3 -10   12.80   13.50
 -11   3   8   18.10   10.00
  11   3  -8   30.50   26.50
 -11   3   8   52.29   29.80
  11   3  -8   27.80   13.80
  11  -3  -8   32.10   12.40
 -11  -3   8   43.10   16.90
 -11  -3   8   21.20   22.10
 -11  -3   8   25.80   20.00
  11  -3  -8   10.00   10.30
  11  -3  -8   30.80   10.40
   9   3  -6   -1.00    9.00
   9   3  -6   12.20   13.10
  -9   3   6    8.10    4.70
  -9   3   6  -18.80   21.00
   9   3  -6    4.80   18.50
  -9   3   6   -8.70    7.30
  -9   3   6    3.40    6.90
  -9  -3   6   -3.90   10.40
   9  -3  -6    5.70    8.60
   9  -3  -6    1.20   17.10
  -9  -3   6   20.50   14.40
  -9  -3   6    5.60    9.60
   9  -3  -6    5.00    7.40
   9  -3  -6   -1.90    7.40
  -9  -3   6    6.20   13.40
   7   3  -4 1068.29   76.29
  -7   3   4 1147.89   66.99
   7   3  -4 1202.08   76.69
   7   3  -4 1232.48   81.69
  -7   3   4 1144.59   71.29
  -7   3   4 1125.09   69.49
   7  -3  -4 1154.58   69.19
   7  -3  -4 1283.07   70.19
   7  -3  -4 1162.18   68.79
  -7  -3   4 1134.09   83.09
  -7  -3   4 1226.08   83.59
   7  -3  -4 1220.78   69.29
  -7  -3   4 1220.78   75.69
  -7  -3   4 1256.67   76.59
   5   3  -2   13.10    9.60
  -5  -3   2    7.80    7.80
  -5  -3   2   11.60   12.10
   5  -3  -2   14.00   10.10
  -5  -3   2   22.20   12.60
  -5  -3   2   12.60    8.80
   3   3   0 1727.13   98.99
   3   3   0 1434.26   93.99
   3   3   0 1762.02  101.19
  -3  -3   0 1568.44   98.49
  -3  -3   0 1816.62   96.99
  -3  -3   0 1524.15   99.09
  -3  -3   0 1366.26   92.59
  -1   3  -2   20.70    4.30
  -1   3  -2   20.00    4.50
   1   3   2   16.80    7.10
   1   3   2   29.70   12.80
   1   3   2    0.90   12.10
  -1  -3  -2   21.70    7.70
  -1  -3  -2    8.00    7.60
  -1  -3  -2   16.00    9.00
   1  -3   2   22.40    5.90
   1  -3   2   24.30    5.80
  -1  -3  -2    2.10    8.40
  -1   3   4  520.15   46.50
   1   3  -4  549.15   36.40
   1   3  -4  551.34   35.70
  -1   3   4  612.64   44.40
  -1   3   4  493.15   37.10
  -1  -3   4  485.85   40.80
   1  -3  -4  555.04   41.30
  -1  -3   4  590.54   39.10
  -1  -3   4  629.84   38.40
   1  -3  -4  504.95   38.20
   1  -3  -4  603.84   39.70
  -1  -3   4  512.65   35.40
  -1  -3   4  498.05   41.40
  -3   3   6   59.89   20.80
   3   3  -6   19.30    7.50
   3   3  -6   34.30    9.30
  -3   3   6   38.40    6.40
   3   3  -6   26.90    5.40
  -3   3   6   32.50   12.10
  -3   3   6   33.40    9.60
   3  -3  -6   18.70    9.90
  -3  -3   6   24.30   10.20
   3  -3  -6   27.10    8.40
   3  -3  -6   41.60   11.80
  -3  -3   6   30.80    9.20
  -3  -3   6   24.00    9.50
  -3  -3   6   42.10   14.90
  -5   3   8   61.49   16.50
   5   3  -8   74.29   27.90
  -5   3   8  123.79   27.60
  -5   3   8   80.39   10.10
  -5   3   8   50.69   12.80
   5  -3  -8   79.49   16.70
  -5  -3   8   52.69   19.30
  -5  -3   8   81.99   16.60
   5  -3  -8   60.79   13.50
  -5  -3   8   66.79   14.90
  -5  -3   8   59.79   16.50
  -7   3  10 1012.70   58.29
  -7   3  10  887.01   92.89
   7   3 -10  975.90   69.79
   7   3 -10  908.11   57.09
   7   3 -10  920.81   76.19
  -7   3  10  982.20   79.99
  -7   3  10 1008.20   70.69
   7   3 -10  854.21   66.99
  -7  -3  10  865.11   77.69
   7  -3 -10 1009.00   69.69
  -7  -3  10  982.50   74.89
   7  -3 -10  982.60   69.19
   7  -3 -10 1033.40   69.39
   9   3 -12   34.20   15.70
  -9   3  12   13.10   15.90
   9   3 -12    0.90   14.20
   9   3 -12   55.39   36.90
   9   3 -12   14.50    6.60
  -9   3  12   28.50   29.00
  -9   3  12   24.60    8.40
  -9  -3  12   22.70   16.70
   9  -3 -12   12.70    3.60
   9  -3 -12   19.90   15.60
  -9  -3  12    2.90   15.80
   9  -3 -12    0.70   12.90
   9  -3 -12   27.50   18.20
  -9  -3  12  -21.30   23.90
  -9  -3  12   19.10   23.80
  -9  -3  12   18.80    4.20
 -11   3  14  653.53   83.89
 -11   3  14  743.03   49.60
 -11   3  14  641.64   67.09
  11   3 -14  747.63   67.19
  11  -3 -14  738.23   42.70
 -11  -3  14  603.74   78.99
 -11  -3  14  755.82   66.69
 -11  -3  14  741.53   43.00
  11  -3 -14  792.22   70.19
  11  -3 -14  803.12   71.89
  11  -3 -14  700.93   65.89
 -11  -3  14  821.42   76.59
 -11  -3  14  775.02   86.79
 -13   3  16   13.10    8.90
 -13   3  16  -42.80   74.49
  13   3 -16   24.60    7.80
 -13   3  16   25.40   50.99
  13   3 -16  -43.70   37.50
 -13   3  16   21.80    6.80
  13   3 -16   22.80    5.60
 -13  -3  16   75.29   53.89
 -13  -3  16   25.20   29.30
  13  -3 -16   -1.10   24.20
 -13  -3  16   12.60    3.10
 -13  -3  16   -4.30   32.40
 -15   3  18   83.79    8.00
 -15   3  18   47.60   78.29
  15   3 -18   98.29   11.20
 -15   3  18   97.29   19.00
 -15   3  18   98.39   13.50
  15  -3 -18  134.49   43.80
  15  -3 -18  112.19    9.60
 -15  -3  18  106.39    9.40
 -15  -3  18   95.99   51.39
 -15  -3  18   89.79    8.30
 -15  -3  18  132.49   19.90
 -17   3  20   50.89    6.10
  17   3 -20   63.09    9.20
 -17   3  20   82.99   15.70
 -17   3  20   70.69   16.90
 -17  -3  20   62.89    7.60
 -17  -3  20   11.70   45.40
 -17  -3  20   80.79   10.50
  17  -3 -20   79.09   50.59
 -17  -3  20   56.29   18.90
  17  -3 -20   71.59    7.90
 -17  -3  20  120.29   56.79
 -19   3  22    4.50    5.90
 -19   3  22    6.00   11.70
  19   3 -22    0.60    4.10
 -19   3  22   -3.00    2.30
  19  -3 -22   85.89   69.59
  19  -3 -22   -2.90    2.60
 -19  -3  22  -80.49   81.79
 -19  -3  22    2.30    2.30
 -19  -3  22    0.50    2.90
 -19  -3  22  -69.49   70.69
 -21   3  24  238.38   23.10
  21   3 -24  245.78   19.80
 -21  -3  24  222.98   24.80
 -21  -3  24  263.07   16.30
 -21  -3  24  211.38   16.30
  21  -3 -24  225.58   16.90
  21  -3 -24  172.28  101.89
 -21  -3  24  171.98  101.99
  21  -3 -24  209.68   18.60
 -23   3  26  104.49   16.20
  23   3 -26  106.29    9.40
 -23   3  26  128.39   23.90
  23   3 -26  113.79   12.20
 -23  -3  26   97.19    8.60
  23  -3 -26  101.79   11.70
 -23  -3  26  105.19   18.60
  23  -3 -26   98.99   11.00
 -25   3  28   69.79   12.20
 -25   3  28   57.29   16.10
 -25   3  28   76.99   22.50
  25   3 -28   51.59   10.90
  25   3 -28   60.69    9.20
 -25  -3  28  101.89   22.10
  25  -3 -28   59.09    8.40
  25  -3 -28   73.09    8.10
 -25  -3  28   71.89    6.40
 -27   3  30    2.50    4.40
  27   3 -30    4.60    2.10
  27   3 -30    5.90    5.30
 -27   3  30    5.00   12.80
  27  -3 -30    3.30    3.40
 -27  -3  30   10.20    6.80
  29   3 -32    1.00    4.00
  29  -3 -32    0.80    1.70
 -32   4  29  456.15   49.20
  32   4 -29  355.66   29.60
  32  -4 -29  352.06   23.40
  30   4 -27  225.38   13.30
 -30   4  27  192.28   23.20
  30   4 -27  187.28   19.50
  30   4 -27  192.88   18.80
  30  -4 -27  239.18   15.40
  30  -4 -27  191.48   16.00
  30  -4 -27  206.28   14.20
  28   4 -25   23.10    8.60
 -28   4  25   36.70    8.90
  28   4 -25   23.10    6.50
  28   4 -25   43.90    5.20
 -28   4  25   52.89   13.50
 -28   4  25   63.49   16.40
  28  -4 -25   42.70    6.50
 -28  -4  25   23.10    9.40
  28  -4 -25   35.70    7.30
 -26   4  23  154.78   17.50
  26   4 -23  165.68   19.00
 -26   4  23  140.09   22.30
  26   4 -23  124.69   14.10
  26   4 -23  125.89   10.60
 -26   4  23  102.09   22.30
 -26  -4  23  151.58   21.20
 -26  -4  23  120.99   10.40
  26  -4 -23  122.09   13.20
  26  -4 -23  189.58  137.29
  26  -4 -23  140.79   12.20
  24   4 -21  795.22   52.69
  24   4 -21  716.93   43.40
 -24   4  21  759.12   50.49
 -24   4  21  755.82   61.99
  24   4 -21  748.43   47.50
 -24   4  21  682.03   55.39
  24  -4 -21  874.41  113.29
 -24  -4  21  721.93   44.00
  24  -4 -21  731.53   46.80
 -24  -4  21  742.13   43.40
 -24  -4  21  548.45  130.09
 -24  -4  21  756.62   54.19
  24  -4 -21  747.23   44.50
  22   4 -19  919.91   55.99
 -22   4  19 1019.80   62.99
  22   4 -19 1008.20   65.29
 -22   4  19  948.81   68.49
  22   4 -19 1068.49   65.39
 -22  -4  19  960.00   56.09
 -22  -4  19  958.80   58.29
 -22  -4  19  997.00   67.19
  22  -4 -19 1066.79  117.99
 -22  -4  19  829.22  135.39
  22  -4 -19  967.30   57.09
  20   4 -17  571.44   36.00
  20   4 -17  610.14   43.70
 -20   4  17  649.14   48.50
 -20   4  17  592.84   41.70
  20   4 -17  610.64   39.90
  20  -4 -17  624.04   78.89
 -20  -4  17  585.74   35.90
  20  -4 -17  631.04   36.80
 -20  -4  17  619.54   37.30
 -20  -4  17  567.04   82.39
 -20  -4  17  626.14  107.29
 -20  -4  17  624.54   46.00
  18   4 -15  299.37   22.80
 -18   4  15  284.17   24.20
  18   4 -15  309.27   19.90
 -18  -4  15  304.97   20.70
 -18  -4  15  239.98   28.00
 -18  -4  15  235.18   61.09
  18  -4 -15  259.67   49.40
 -18  -4  15  285.57   54.89
  18  -4 -15  337.97   20.40
 -18  -4  15  353.46   20.10
  16   4 -13  151.98   12.60
 -16   4  13  166.18   19.10
 -16   4  13  204.58   17.50
  16   4 -13  189.18   15.60
  16  -4 -13  178.58   12.50
 -16  -4  13  271.97   70.19
 -16  -4  13  157.98   12.00
 -16  -4  13  245.68   55.19
 -16  -4  13  199.78   13.80
 -16  -4  13  195.48   37.10
  16  -4 -13  121.09   35.00
  16  -4 -13  168.18   35.80
 -14   4  11 1163.48   73.69
  14   4 -11 1284.07   71.19
 -14   4  11 1134.49   90.69
  14   4 -11 1068.29   95.29
 -14  -4  11 1275.07  119.79
  14  -4 -11 1179.78   87.39
  14  -4 -11 1206.78   69.79
 -14  -4  11 1452.25  114.89
 -14  -4  11 1236.08   90.89
 -14  -4  11 1267.47  106.49
 -14  -4  11 1301.57   69.29
  14  -4 -11 1143.79   87.29
 -12   4   9 1231.08   84.19
  12   4  -9 1237.88   91.59
  12   4  -9 1102.99   97.59
 -12   4   9 1164.18   81.49
  12   4  -9 1074.19   85.79
 -12  -4   9 1225.58   65.79
  12  -4  -9 1173.08   77.99
 -12  -4   9 1345.87   91.69
  12  -4  -9 1073.19   77.99
 -12  -4   9 1043.40   97.79
  12  -4  -9 1137.69   80.19
 -12  -4   9 1122.29   83.29
 -12  -4   9 1161.98   99.39
  10   4  -7 2435.96  150.38
  10   4  -7 2346.97  147.59
  10   4  -7 2240.48  146.49
 -10   4   7 2345.57  138.69
  10  -4  -7 2352.56  135.89
  10  -4  -7 2486.15  137.59
  10  -4  -7 2123.59  152.08
 -10  -4   7 2372.76  143.89
  10  -4  -7 2165.68  137.49
 -10  -4   7 2244.68  155.88
 -10  -4   7 2569.54  148.29
 -10  -4   7 2366.16  158.48
   8   4  -5  335.17   44.50
  -8   4   5  369.36   28.20
  -8   4   5  397.76   28.50
   8   4  -5  283.57   33.80
  -8   4   5  356.96   22.70
   8  -4  -5  343.87   28.00
   8  -4  -5  370.06   25.80
  -8  -4   5  365.96   37.30
   8  -4  -5  357.16   30.90
  -8  -4   5  372.36   43.00
  -8  -4   5  307.47   49.90
  -8  -4   5  405.96   36.10
   8  -4  -5  423.86   27.10
   6   4  -3   55.09   16.40
   6   4  -3   47.30   14.20
  -6  -4   3   67.89   15.60
   6  -4  -3   89.69   19.40
  -6  -4   3   57.89   18.90
  -6  -4   3   55.89   18.30
   4   4  -1  906.51   64.59
   4   4  -1 1066.69   70.89
  -4  -4   1  931.91   70.49
  -4  -4   1  930.31   64.09
  -4  -4   1 1074.59   66.99
  -4  -4   1 1085.69   72.29
   2   4   1 3489.55  200.18
   2   4   1 3625.34  196.08
  -2  -4  -1 3574.44  199.48
  -2  -4  -1 3129.29  197.38
  -2  -4  -1 3559.04  195.58
  -2  -4  -1 3476.05  204.18
  -2  -4  -1 3133.79  192.28
   0   4   3 4041.60  241.48
   0   4   3 4205.78  231.18
   0   4  -3 3847.31  225.18
   0   4  -3 4277.17  225.18
   0  -4   3 4264.47  226.28
   0  -4   3 4123.49  231.68
   0  -4  -3 4318.27  232.08
   0  -4   3 4182.28  225.28
   0  -4   3 4160.18  228.58
   0  -4  -3 4109.99  233.98
   0  -4  -3 4006.00  232.98
   0  -4  -3 3669.63  228.68
   0  -4   3 4193.08  225.88
   0  -4  -3 3987.50  232.08
  -2   4   5  336.27   52.39
   2   4  -5  367.36   30.20
  -2   4   5  371.86   30.80
  -2   4   5  404.76   24.90
   2   4  -5  387.06   30.60
  -2   4   5  513.45   42.40
   2  -4  -5  399.56   34.20
   2  -4  -5  412.36   33.10
  -2  -4   5  419.76   35.20
  -2  -4   5  417.36   32.50
   2  -4  -5  382.46   33.10
  -2  -4   5  392.26   41.30
  -2  -4   5  375.26   30.20
   4   4  -7  180.98   21.30
  -4   4   7  180.08   27.20
  -4   4   7  266.87   39.30
   4  -4  -7  196.88   23.10
  -4  -4   7  164.38   21.30
   4  -4  -7  186.08   27.10
   4  -4  -7  146.59   21.80
  -4  -4   7  148.19   24.20
  -4  -4   7  225.38   33.80
   6   4  -9 1312.77   87.29
  -6   4   9 1290.87   92.29
  -6   4   9 1300.77   86.69
   6   4  -9 1197.58   87.69
  -6   4   9 1329.47   75.39
  -6   4   9 1344.27  102.59
  -6  -4   9 1204.08   93.49
  -6  -4   9 1390.26   90.99
   6  -4  -9 1300.77   86.69
   6  -4  -9 1337.77   86.59
   6  -4  -9 1316.87   86.89
  -6  -4   9 1331.07   85.49
  -6  -4   9 1179.78   97.59
   8   4 -11 1977.50  139.69
  -8   4  11 2214.18  146.09
  -8   4  11 2137.59  150.88
  -8   4  11 2256.97  145.99
  -8  -4  11 2411.16  153.68
   8  -4 -11 2277.47  138.59
   8  -4 -11 2355.26  139.99
   8  -4 -11 2057.89  119.59
   8  -4 -11 2133.29  137.69
  -8  -4  11 2186.78  143.59
  -8  -4  11 2057.09  152.48
 -10   4  13 2374.36  173.88
 -10   4  13 2281.77  138.59
  10   4 -13 2550.44  137.79
 -10  -4  13 2528.65  133.69
 -10  -4  13 2512.95  174.48
 -10  -4  13 2465.75  156.58
 -10  -4  13 2233.98  164.28
  10  -4 -13 2348.57  133.19
 -10  -4  13 2219.98  172.28
  10  -4 -13 2496.15  156.88
  10  -4 -13 2632.14  158.08
 -12   4  15  534.95   41.40
  12   4 -15  559.24   36.40
 -12   4  15  636.54   39.00
  12  -4 -15  548.35   62.29
  12  -4 -15  573.64   34.60
 -12  -4  15  649.14   89.39
 -12  -4  15  564.14   64.19
 -12  -4  15  629.74   36.80
 -12  -4  15  515.05   33.40
 -14   4  17   25.90    6.90
 -14   4  17   11.80   10.20
  14   4 -17   13.10    5.40
  14   4 -17   30.40    8.10
 -14  -4  17   33.10   13.50
  14  -4 -17    4.10   30.00
 -14  -4  17  -22.70   27.50
  14  -4 -17   21.10    4.60
 -14  -4  17   10.10    3.50
 -14  -4  17   23.70    4.20
 -14  -4  17   22.90   42.70
 -16   4  19  165.78   23.10
 -16   4  19  162.68   26.50
  16   4 -19  139.99   14.50
 -16  -4  19  152.58   22.30
 -16  -4  19  198.98   53.29
  16  -4 -19  143.79   12.30
 -16  -4  19  105.79   61.09
 -16  -4  19  145.99   12.40
  16  -4 -19  154.28   49.90
 -16  -4  19  160.18   13.50
 -18   4  21  728.53   55.79
  18   4 -21  689.83   41.80
 -18   4  21  700.53   48.50
 -18  -4  21  750.52   43.40
  18  -4 -21  723.13   42.90
 -18  -4  21  609.44   98.89
 -18  -4  21  664.03   51.29
 -18  -4  21  734.03   42.00
 -18  -4  21  713.23  124.89
  20   4 -23  231.28   19.60
  20   4 -23  255.27   16.70
 -20   4  23  232.18   23.10
 -20   4  23  218.28   39.60
 -20  -4  23  228.48   25.70
  20  -4 -23  271.17   85.79
  20  -4 -23  227.48   17.30
 -20  -4  23   44.10  112.49
 -20  -4  23  259.47   16.70
 -20  -4  23  236.48   17.40
 -20  -4  23  119.69   90.89
 -22   4  25  224.28   29.20
 -22   4  25  269.47   24.10
  22   4 -25  254.77   16.60
  22   4 -25  260.87   24.30
  22  -4 -25  260.27   18.20
 -22  -4  25  221.68   26.00
 -22  -4  25  246.68   18.00
  22  -4 -25  253.97   20.10
 -22  -4  25  234.28   16.70
 -24   4  27   22.50    7.70
  24   4 -27    0.80    5.20
 -24   4  27   20.20   14.50
  24   4 -27   10.70    7.10
  24   4 -27   20.80    4.10
  24  -4 -27   15.00    4.90
 -24  -4  27    7.50    2.60
 -24  -4  27    7.00   12.00
  24  -4 -27   11.80    3.80
  26   4 -29   79.09   12.80
  26   4 -29   63.29    9.70
 -26   4  29   97.69   17.80
 -26   4  29  130.19   16.90
 -26   4  29  104.29   12.10
 -26  -4  29   79.29   13.60
  26  -4 -29   82.99   12.20
 -26  -4  29  107.69    7.50
  26  -4 -29   86.99    8.40
 -28   4  31  140.09   20.60
 -28   4  31  144.49   17.90
  28   4 -31  157.18   15.60
 -28   4  31  173.48   12.80
  28  -4 -31  192.88   12.90
  28  -4 -31  179.68   12.40
  33   5 -30    9.40    3.60
  31   5 -28   84.29   10.60
 -31   5  28   76.49   16.40
  31   5 -28   85.49   12.80
 -31   5  28   91.19   14.20
  31  -5 -28   86.59    7.50
  31  -5 -28   82.29    8.70
  29   5 -26  148.09   18.60
  29   5 -26  130.89   16.30
 -29   5  26  156.88   21.80
  29  -5 -26  153.48   11.40
  29  -5 -26  191.38   12.90
  29  -5 -26  153.78   13.50
 -27   5  24  100.59   14.50
 -27   5  24   58.29   19.50
  27   5 -24   77.79   11.00
  27   5 -24   91.19    7.40
 -27   5  24   73.59   11.60
  27   5 -24   80.59   13.40
 -27   5  24   77.59   18.80
  27  -5 -24   79.09    8.90
 -27  -5  24   93.59    7.60
  27  -5 -24   61.09    9.60
  25   5 -22  259.27   16.70
 -25   5  22  268.97   34.30
 -25   5  22  228.48   21.60
  25   5 -22  223.48   20.40
  25   5 -22  236.48   24.70
 -25   5  22  311.37   27.00
  25  -5 -22  338.47   92.59
 -25  -5  22  247.18   27.30
 -25  -5  22  238.98   17.60
  25  -5 -22  254.57   18.10
  25  -5 -22  233.88   20.00
 -25  -5  22  268.17   17.20
 -25  -5  22  -91.69  118.99
  23   5 -20  102.29    9.00
 -23   5  20  118.79   19.20
 -23   5  20   94.49   13.90
  23   5 -20   87.79   14.40
 -23   5  20  126.09   27.20
  23   5 -20  112.79   12.80
  23  -5 -20  106.79   10.30
 -23  -5  20   91.69   18.40
  23  -5 -20   57.69   56.49
 -23  -5  20  116.49   96.69
 -23  -5  20  118.69   10.90
 -23  -5  20   55.09   87.19
 -23  -5  20  105.79    9.30
 -21   5  18   93.19   17.30
 -21   5  18  104.09   13.90
  21   5 -18  120.39   18.50
  21   5 -18   78.29   14.00
  21   5 -18  103.09    8.80
 -21  -5  18   76.49   65.29
  21  -5 -18   61.79   73.79
 -21  -5  18  100.49    9.00
 -21  -5  18  148.89   67.89
 -21  -5  18   97.39   19.50
 -21  -5  18  100.09   12.10
  21  -5 -18  108.19   12.50
  19   5 -16  221.18   22.00
  19   5 -16  188.18   17.80
 -19   5  16  265.37   25.60
  19   5 -16  229.88   19.90
 -19   5  16  237.08   21.20
 -19  -5  16  178.58   64.59
 -19  -5  16  241.88   17.20
  19  -5 -16  238.18   16.30
 -19  -5  16  249.78   16.10
 -19  -5  16  222.18   26.30
  19  -5 -16  238.68   49.50
 -19  -5  16  270.17   58.79
  17   5 -14  181.78   18.90
  17   5 -14  163.88   14.10
 -17   5  14  196.48   21.70
 -17   5  14  195.28   17.20
  17   5 -14  184.08   16.50
  17   5 -14  162.58   12.60
 -17  -5  14  151.08   22.90
 -17  -5  14  171.68   12.80
 -17  -5  14  179.78   42.40
 -17  -5  14  111.09   51.99
  17  -5 -14  175.98   13.10
  17  -5 -14  206.98   41.10
 -17  -5  14  208.08   14.60
 -15   5  12  258.17   21.60
  15   5 -12  212.58   18.80
 -15  -5  12  210.78   58.99
 -15  -5  12  272.77   45.40
  15  -5 -12  169.48   53.79
 -15  -5  12  231.28   15.40
  15  -5 -12  205.88   37.40
 -15  -5  12  235.58   16.60
  15  -5 -12  237.58   15.70
 -13   5  10  522.15   36.70
  13   5 -10  523.55   34.70
 -13   5  10  530.05   56.59
 -13   5  10  554.04   36.00
 -13  -5  10  596.74   33.20
 -13  -5  10  592.54   73.89
  13  -5 -10  497.85   32.00
 -13  -5  10  616.74   90.09
 -13  -5  10  585.34   55.29
 -13  -5  10  599.34   86.49
  13  -5 -10  542.45   51.29
  13  -5 -10  570.94   51.29
 -11   5   8  -11.60   13.90
 -11   5   8  -18.10   13.60
  11   5  -8    2.00    3.30
 -11   5   8   12.50    5.80
 -11   5   8   -2.10    3.90
 -11  -5   8  -10.60   15.50
  11  -5  -8    5.90   12.00
 -11  -5   8    1.20    2.30
  11  -5  -8    1.90    9.80
 -11  -5   8    1.90   21.20
  11  -5  -8   -6.00    9.80
 -11  -5   8  -14.90   25.50
   9   5  -6  549.35   50.69
  -9   5   6  547.05   35.30
   9   5  -6  532.65   50.79
   9   5  -6  540.35   33.70
   9  -5  -6  650.93   49.70
  -9  -5   6  551.54   32.10
   9  -5  -6  536.35   34.20
  -9  -5   6  588.74   48.60
  -9  -5   6  513.85   58.29
  -9  -5   6  573.94   50.39
  -9  -5   6  460.45   58.39
   9  -5  -6  503.45   40.10
   7   5  -4  440.46   42.20
   7   5  -4  386.26   39.10
  -7  -5   4  364.96   38.00
   7  -5  -4  383.26   43.70
   7  -5  -4  385.06   27.70
   7  -5  -4  446.56   30.40
  -7  -5   4  337.47   43.90
  -7  -5   4  375.36   47.50
  -7  -5   4  418.36   37.60
   5   5  -2  747.13   73.09
  -5  -5   2  696.83   62.69
  -5  -5   2  632.54   57.49
  -5  -5   2  604.34   48.70
   3   5   0   81.99   17.50
  -3  -5   0   90.09   16.80
  -3  -5   0   73.99   22.00
  -3  -5   0   93.49   18.80
  -3  -5   0  101.49   17.30
   1   5   2    6.30   11.90
  -1  -5  -2   -2.30    8.90
  -1  -5  -2   16.60   24.20
   1  -5   2   20.70   12.60
  -1  -5  -2   -5.70   12.60
  -1  -5  -2    9.70    9.40
  -1  -5  -2   20.90   11.80
   1  -5   2   12.00    7.30
   1  -5   2    6.20   25.00
   1   5  -4  220.38   20.40
   1   5  -4  234.98   19.80
  -1   5   4  261.67   32.60
   1  -5  -4  171.48   24.20
   1  -5  -4  210.08   37.50
   1  -5  -4  262.37   26.30
  -1  -5   4  217.58   27.90
  -1  -5   4  184.28   28.10
  -1  -5   4  251.17   26.80
   1  -5  -4  232.18   29.70
   1  -5  -4  228.48   25.50
  -1  -5   4  197.48   24.20
  -1  -5   4  250.57   21.50
   3   5  -6   16.60    8.10
  -3   5   6    4.20   16.50
  -3  -5   6   15.00   10.70
   3  -5  -6   -2.90   10.70
   3  -5  -6    8.80    9.30
  -3  -5   6   11.30   13.40
  -3  -5   6   12.90   16.80
  -3  -5   6    3.60   10.30
   3  -5  -6    3.00   10.60
  -5   5   8  122.49   20.60
  -5   5   8  144.39   28.60
   5   5  -8  152.98   22.40
  -5   5   8  149.09   12.70
   5   5  -8  118.99   23.00
  -5  -5   8  141.59   23.00
   5  -5  -8  166.18   22.30
  -5  -5   8  154.28   26.10
  -5  -5   8  140.39   31.50
   5  -5  -8  158.58   24.20
   5  -5  -8  127.99   20.90
  -5  -5   8  133.79   27.80
  -7   5  10    5.80   23.70
   7   5 -10   62.79   21.90
  -7   5  10   33.40   17.60
  -7   5  10   69.59   10.10
   7  -5 -10   38.40   18.30
   7  -5 -10   44.80   16.70
   7  -5 -10   41.20   19.40
  -7  -5  10   44.40   15.20
  -7  -5  10   28.30   19.80
   7  -5 -10   44.80    5.80
  -7  -5  10   50.99   26.30
  -7  -5  10   22.70   25.70
   9   5 -12  175.28   13.90
  -9   5  12  178.38   17.60
  -9  -5  12  197.88   46.90
   9  -5 -12  182.98   35.50
  -9  -5  12  182.78   12.90
   9  -5 -12  138.59   28.80
   9  -5 -12  163.68   12.80
  -9  -5  12   98.99   46.20
 -11   5  14   10.20    7.70
  11   5 -14   10.80    9.40
  11   5 -14   13.20    4.70
 -11   5  14   19.60    5.80
 -11  -5  14   17.70    3.70
  11  -5 -14    5.30    2.80
  11  -5 -14   -1.90   30.30
 -11  -5  14   16.10   23.50
 -11  -5  14   11.00    3.50
  13   5 -16  157.68   14.70
  13   5 -16  151.28   12.60
  13   5 -16  146.79   14.10
 -13   5  16  151.48   15.90
  13   5 -16  193.18   19.80
  13  -5 -16  167.08   13.00
 -13  -5  16  209.68   46.70
 -13  -5  16   68.09   47.10
  13  -5 -16  224.68   44.40
 -13  -5  16  163.88   13.10
 -13  -5  16  180.48   12.20
  15   5 -18  128.49   11.20
  15   5 -18  128.49   13.70
 -15   5  18  155.48   21.60
  15   5 -18  122.29   13.60
 -15   5  18  141.19   19.20
 -15  -5  18  171.18   51.39
 -15  -5  18  121.69   64.59
 -15  -5  18  121.09   11.70
  15  -5 -18  134.49   46.20
  15  -5 -18  145.09   11.70
 -15  -5  18  160.38   12.60
 -17   5  20   -0.20    5.00
 -17   5  20    9.30   10.80
  17   5 -20    6.60    3.50
  17  -5 -20  -62.89   55.89
 -17  -5  20    0.10    2.90
 -17  -5  20  -18.80   61.29
 -17  -5  20    6.00    2.90
  17  -5 -20    3.40    3.20
 -17  -5  20   34.60   53.89
 -19   5  22   26.40    8.40
 -19   5  22   39.80   14.10
  19   5 -22   33.70    7.50
  19   5 -22   34.10    4.90
  19  -5 -22  -14.20   65.79
 -19  -5  22   31.50    6.40
 -19  -5  22   62.49   90.79
 -19  -5  22   17.20    4.30
  19  -5 -22   26.90    5.20
 -19  -5  22   14.80   11.70
 -19  -5  22   13.30   85.29
  21   5 -24   96.99   15.20
  21   5 -24   70.99   16.60
 -21   5  24  100.69   19.30
 -21   5  24   85.49   14.00
 -21  -5  24   96.89    9.50
 -21  -5  24  -68.39  131.79
 -21  -5  24  106.59   18.30
  21  -5 -24   88.99    9.30
 -21  -5  24   90.39    8.40
  23   5 -26   99.19   15.30
  23   5 -26   80.29   10.60
 -23   5  26  110.39   17.90
 -23   5  26   92.79   13.00
 -23  -5  26  108.89   18.60
 -23  -5  26   76.29    9.50
 -23  -5  26  113.29    8.80
  23  -5 -26   90.29   10.90
  23  -5 -26   99.59    9.40
  25   5 -28   62.49   10.70
 -25   5  28   68.59    9.90
 -25   5  28   69.49   16.90
 -25   5  28   95.39   13.50
 -25  -5  28   92.09    7.00
  25  -5 -28   86.69    8.80
  25  -5 -28   75.29    9.30
 -25  -5  28   94.59   16.10
 -27   5  30    2.10   12.80
  27   5 -30   17.10    5.50
 -27   5  30   31.70    9.60
  27  -5 -30   17.60    4.20
  32   6 -29  107.29    8.90
  30   6 -27   98.59   11.00
 -30   6  27   72.39   16.80
  30  -6 -27   87.29    7.60
  30  -6 -27   80.09    6.60
  30  -6 -27   84.39    8.90
 -28   6  25    0.30    8.70
 -28   6  25  -10.60   10.10
  28  -6 -25    6.80    3.40
  28  -6 -25    8.20    4.10
  26   6 -23   76.49   13.30
 -26   6  23   65.69   17.60
  26   6 -23   68.99   10.30
  26  -6 -23   56.19    8.30
  26  -6 -23   59.49    7.40
 -26  -6  23   72.39    8.00
 -24   6  21  379.16   27.60
  24   6 -21  393.36   29.60
  24   6 -21  435.66   32.80
 -24   6  21  393.56   42.90
 -24   6  21  389.56   28.40
 -24   6  21  402.26   26.30
 -24  -6  21  271.27  123.19
  24  -6 -21  408.96   26.10
 -24  -6  21  408.76   26.30
  24  -6 -21  486.25   90.69
 -24  -6  21  391.66   24.90
  22   6 -19  172.58   12.90
  22   6 -19  163.28   19.70
  22   6 -19  200.58   18.20
 -22   6  19  194.58   36.00
 -22   6  19  197.58   17.20
 -22   6  19  171.98   17.80
 -22  -6  19  171.98   14.50
 -22  -6  19  178.78   26.20
 -22  -6  19  159.08   13.20
  22  -6 -19  147.79   62.19
  22  -6 -19  173.88   13.80
 -22  -6  19  164.58   98.69
 -22  -6  19  105.79   88.69
 -20   6  17  152.28   29.80
 -20   6  17  159.58   17.30
 -20   6  17  168.78   15.70
  20   6 -17  127.49   12.20
  20   6 -17  145.49   11.50
  20   6 -17  153.48   16.60
  20   6 -17  140.79   17.50
  20  -6 -17  142.99   12.20
 -20  -6  17  142.29   12.80
  20  -6 -17  177.78   46.90
 -20  -6  17  218.98   74.09
 -20  -6  17  155.88   11.70
 -20  -6  17  143.89   24.60
 -20  -6  17  215.98   65.79
 -18   6  15   93.09   13.50
  18   6 -15  103.89   12.50
  18   6 -15  106.79   13.50
  18   6 -15   89.29    8.70
  18   6 -15   83.29   13.40
 -18   6  15  114.09   14.40
 -18  -6  15   92.79    9.70
  18  -6 -15  118.59   39.90
  18  -6 -15  105.89    9.30
 -18  -6  15   27.00   54.29
  16   6 -13   73.79   10.00
  16   6 -13  115.99   14.30
 -16   6  13  110.49   12.30
 -16   6  13   89.99   14.20
 -16   6  13   94.19   18.70
  16   6 -13   89.69   13.10
  16  -6 -13   93.09   32.60
  16  -6 -13   98.99    9.10
 -16  -6  13  116.89   10.10
 -16  -6  13  123.89   49.10
 -16  -6  13   89.19    8.30
 -16  -6  13  127.59   36.00
 -14   6  11  568.64   39.40
  14   6 -11  647.44   40.90
  14   6 -11  627.04   41.50
 -14   6  11  579.84   38.30
  14   6 -11  678.13   43.00
 -14  -6  11  679.13   38.70
  14  -6 -11  799.02   64.79
  14  -6 -11  629.04   37.50
 -14  -6  11  693.63   66.79
 -14  -6  11  920.21   99.29
  12   6  -9  507.45   33.70
 -12  -6   9  531.25   55.29
 -12  -6   9  367.26   70.19
  12  -6  -9  425.66   46.10
 -12  -6   9  519.45   76.19
 -12  -6   9  496.25   30.10
  10   6  -7 1119.69   63.99
 -10  -6   7 1116.29   97.89
 -10  -6   7 1041.50   81.99
  10  -6  -7 1077.89   89.49
  10  -6  -7 1028.80   72.79
 -10  -6   7 1100.89   61.79
 -10  -6   7 1133.69  106.09
   8   6  -5  160.08   12.90
   8   6  -5  105.69   26.50
   8   6  -5  151.18   28.60
  -8  -6   5  150.78   28.20
  -8  -6   5  173.38   28.80
  -8  -6   5  161.98   11.60
   8  -6  -5  154.38   24.60
  -8  -6   5  113.49   35.10
  -8  -6   5  159.38   35.90
   8  -6  -5  152.28   19.60
   6   6  -3    3.70   14.20
  -6  -6   3   11.60   13.90
   6  -6  -3   23.50   10.90
   6  -6  -3    9.10    8.50
  -6  -6   3   -4.20   19.10
  -6  -6   3   -1.90   19.90
   4   6  -1  826.72   62.79
   4   6  -1  759.52   56.59
  -4  -6   1  821.92   68.99
  -4  -6   1  808.82   60.09
  -4  -6   1  802.72   57.19
  -4  -6   1  739.43   63.39
   2   6   1 1805.22  115.69
   2   6   1 1862.71  108.99
   2  -6   1 1681.33  110.09
   2  -6   1 1985.10  109.39
   2  -6   1 1666.43  103.59
   2  -6   1 1822.42  116.29
  -2  -6  -1 1837.12  120.59
  -2  -6  -1 1756.82  113.99
  -2  -6  -1 1969.10  112.59
  -2  -6  -1 1787.02  142.99
  -2  -6  -1 1742.13  111.59
   0   6   3  262.77   34.80
   0   6   3  268.77   18.40
   0   6   3  256.37   26.00
   0  -6  -3  268.97   30.70
   0  -6  -3  320.47   38.40
   0  -6   3  313.67   34.00
   0  -6  -3  299.27   30.70
   0  -6   3  310.47   27.50
   0  -6  -3  290.07   30.20
   0  -6  -3  369.86   52.59
  -2   6   5   21.00    5.40
  -2   6   5   13.30    8.60
   2   6  -5   13.20    8.70
   2   6  -5   19.40    4.00
  -2   6   5    0.20   18.70
   2  -6  -5   13.60   13.60
  -2  -6   5   55.69   23.10
  -2  -6   5   -7.90   33.40
   2  -6  -5   12.40   11.40
  -2  -6   5   14.60   11.20
  -2  -6   5   13.60   11.20
   2  -6  -5   50.29   18.50
   4   6  -7   68.49    9.50
  -4   6   7   62.89   13.00
  -4   6   7   87.49    9.10
   4   6  -7   66.69   17.20
  -4   6   7   76.49   27.20
  -4   6   7   69.69   16.10
   4   6  -7   57.79   18.30
  -4  -6   7   85.19   21.40
  -4  -6   7   63.29   24.70
   4  -6  -7   53.09   15.20
   4  -6  -7  101.99   20.70
   4  -6  -7   74.29   19.80
  -4  -6   7   71.29   25.00
   4  -6  -7   52.99   18.70
  -4  -6   7   69.29   17.50
  -6   6   9  961.20   58.59
   6   6  -9  965.20   57.29
   6   6  -9 1016.60   74.79
  -6  -6   9 1031.50   91.19
  -6  -6   9  959.30   89.19
   6  -6  -9 1062.39   76.99
  -6  -6   9  925.81   72.49
  -6  -6   9 1046.60   56.79
   6  -6  -9 1014.80   71.59
   8   6 -11 1675.13   98.39
  -8   6  11 1796.52  100.99
  -8   6  11 1615.24  136.19
   8  -6 -11 1805.72  120.59
  -8  -6  11 1754.22  140.79
  -8  -6  11 1856.61  120.39
  -8  -6  11 1828.02   98.09
  -8  -6  11 1715.43  138.69
   8  -6 -11 1709.23   97.59
  10   6 -13  901.11   56.09
 -10   6  13  922.81   54.39
  10   6 -13  968.10   59.39
  10   6 -13 1067.99   64.69
  10   6 -13  946.81   56.49
 -10   6  13  885.51   58.39
 -10  -6  13  815.12   52.89
 -10  -6  13 1050.49   83.79
 -10  -6  13 1029.00  159.78
 -10  -6  13  986.10   54.79
  10  -6 -13 1039.20   85.69
  12   6 -15  219.58   16.60
  12   6 -15  190.38   16.00
  12   6 -15  162.98   15.10
 -12   6  15  221.78   17.90
 -12   6  15  177.28   20.20
 -12  -6  15  187.68   13.40
 -12  -6  15  260.77   65.49
  12  -6 -15  110.99   33.80
  12  -6 -15  203.98   14.90
 -12  -6  15  189.68   14.70
 -12  -6  15  173.48   40.50
 -14   6  17   80.79   15.80
  14   6 -17   83.79   11.70
  14   6 -17   83.39   16.00
  14   6 -17   81.99   10.60
 -14   6  17  118.49   17.40
 -14  -6  17   84.69    9.40
  14  -6 -17   86.89    9.10
 -14  -6  17   93.99   60.89
 -14  -6  17   75.59   11.80
 -14  -6  17  175.28   47.70
  14  -6 -17  120.59   44.50
  16   6 -19   92.59   15.50
  16   6 -19   84.89   10.50
 -16   6  19  103.79   13.50
 -16   6  19   87.89   16.80
 -16  -6  19  106.49   10.60
 -16  -6  19  111.39    9.10
  16  -6 -19  102.69   10.10
 -16  -6  19  132.69   72.89
 -16  -6  19   65.79   59.99
  16  -6 -19  134.89   50.99
  18   6 -21  547.45   40.90
 -18   6  21  589.84   39.90
  18   6 -21  558.74   38.00
  18  -6 -21  679.53   95.89
 -18  -6  21  592.44   34.60
  18  -6 -21  559.94   35.40
 -18  -6  21  561.54   96.09
 -18  -6  21  564.64   36.00
 -18  -6  21  773.12  134.69
 -20   6  23  261.87   22.80
 -20   6  23  293.87   26.60
  20   6 -23  263.67   24.70
  20   6 -23  293.97   22.90
 -20  -6  23  268.87   19.30
 -20  -6  23  267.77   18.00
  20  -6 -23  254.27   18.80
 -22   6  25  182.48   16.50
 -22   6  25  169.18   27.40
  22   6 -25  177.98   18.20
 -22   6  25  125.19   33.60
 -22   6  25  172.98   18.40
 -22  -6  25  173.98   12.60
  22  -6 -25  186.38   13.60
 -22  -6  25  181.58   23.60
 -22  -6  25  156.38   13.10
 -24   6  27    0.60    9.10
 -24   6  27    4.90    4.40
 -24   6  27   -5.10   11.90
  24   6 -27    3.70    5.10
  24  -6 -27    0.90    3.40
 -24  -6  27    0.40    1.70
  24  -6 -27   -0.50    2.40
 -26   6  29   34.40   10.30
  26   6 -29   30.80    6.70
  26  -6 -29   22.80    4.40
  31   7 -28   30.60    4.70
  29   7 -26   98.39   10.60
 -29   7  26   81.19   14.40
 -29   7  26   69.89   14.20
  29  -7 -26   91.69    7.90
  29  -7 -26   91.19    6.70
  29  -7 -26   93.89    8.70
  27   7 -24  181.28   18.80
 -27   7  24  186.18   26.40
  27   7 -24  144.69   14.70
 -27   7  24  141.89   22.50
  27  -7 -24  162.78   11.50
  27  -7 -24  168.08   13.90
  27  -7 -24  186.88   12.90
 -25   7  22  355.36   37.70
  25   7 -22  333.77   25.30
  25   7 -22  360.46   27.50
 -25   7  22  316.07   37.30
  25  -7 -22  317.17   23.60
 -25  -7  22  351.86   22.60
  25  -7 -22  329.87   22.00
  23   7 -20  125.89   15.80
 -23   7  20  161.18   30.80
 -23   7  20  162.98   30.30
  23   7 -20  150.48   17.80
 -23  -7  20  183.88  153.38
  23  -7 -20  159.78   12.70
 -23  -7  20  171.78   12.30
 -23  -7  20  158.58   13.20
 -21   7  18  120.29   26.60
  21   7 -18   90.39   13.50
 -21   7  18   80.39   22.10
  21   7 -18   90.59   13.80
  21   7 -18   84.09    9.60
 -21  -7  18  106.29   10.20
 -21  -7  18   -8.60   89.39
 -21  -7  18   28.10   71.99
  21  -7 -18   95.59    9.40
  21  -7 -18  181.28   63.79
 -21  -7  18   96.99    8.70
  19   7 -16  601.34   42.60
 -19   7  16  594.04   56.19
  19   7 -16  608.04   37.40
 -19  -7  16  658.63   95.29
  19  -7 -16  571.44   36.40
 -19  -7  16  624.74   36.30
 -19  -7  16  675.03  125.59
 -19  -7  16  595.14   37.70
  19  -7 -16  792.32   91.09
 -17   7  14  560.34   52.19
  17   7 -14  576.64   35.80
  17   7 -14  486.65   38.10
  17   7 -14  558.44   39.40
 -17  -7  14  556.84  102.79
  17  -7 -14  583.14   34.50
 -17  -7  14  581.44   34.00
 -17  -7  14  835.82   90.99
  17  -7 -14  682.73   73.79
 -17  -7  14  562.24   35.60
  15   7 -12  486.15   34.30
 -15   7  12  508.05   51.89
 -15   7  12  547.25   48.50
  15   7 -12  455.05   31.00
  15   7 -12  504.95   32.90
  15   7 -12  448.96   34.60
  15  -7 -12  518.35   30.40
 -15  -7  12  493.95   31.50
  15  -7 -12  600.24   62.69
 -15  -7  12  538.35   30.40
 -15  -7  12  500.55   69.29
 -15  -7  12  367.86   79.29
  13   7 -10  336.97   28.60
  13   7 -10  279.07   20.20
 -13   7  10  271.87   32.60
  13   7 -10  271.07   22.50
  13   7 -10  262.97   21.10
 -13   7  10  258.67   37.50
 -13   7  10  255.27   19.40
  13   7 -10  266.67   19.60
 -13  -7  10  268.77   18.00
  13  -7 -10  275.27   18.60
 -13  -7  10  322.57   48.80
  13  -7 -10  306.77   42.60
 -13  -7  10  309.57   19.50
 -13  -7  10  270.47   62.29
  11   7  -8  148.29   14.40
  11   7  -8  150.08   15.70
  11   7  -8  130.39   12.30
 -11   7   8  161.38   25.70
 -11   7   8  185.38   30.70
  11   7  -8  125.99   12.50
  11  -7  -8  144.89   27.00
 -11  -7   8  139.19   33.80
 -11  -7   8  162.28   13.80
   9   7  -6  732.73   47.60
   9   7  -6  710.43   45.20
   9   7  -6  787.12   46.90
  -9   7   6  693.83   56.99
   9   7  -6  696.63   44.40
   9  -7  -6  674.43   53.59
  -9  -7   6  805.12   43.30
  -9  -7   6  752.92   96.89
   9  -7  -6  745.83   60.39
  -9  -7   6  744.23   81.49
  -9  -7   6  753.02   65.89
   7   7  -4 1204.58   92.69
   7   7  -4 1225.78   75.49
   7   7  -4 1141.99   68.19
   7  -7  -4 1104.19   77.39
  -7  -7   4 1240.68   66.59
  -7  -7   4 1083.79   98.69
  -7  -7   4 1244.48   87.59
  -7  -7   4 1202.38  103.09
   7  -7  -4 1135.09   73.09
   5  -7  -2  882.41   53.39
  -5  -7   2  800.82   70.99
  -5  -7   2  849.72   66.59
  -5  -7   2  667.33   71.19
   5  -7  -2  750.82   50.59
  -5  -7   2  770.42   45.10
   3   7   0  101.19   28.50
   3   7   0  109.89   13.50
  -3  -7   0  123.29   26.20
   3  -7   0  151.98   22.20
  -3  -7   0  142.09   31.60
  -3  -7   0  152.38   27.70
   3  -7   0  123.89   17.70
   1   7   2   16.70    3.90
   1   7   2   32.70   21.50
   1  -7   2  -13.20   19.10
   1  -7   2   49.20   24.60
  -1  -7  -2   -4.80   21.90
  -1  -7  -2    1.20   15.00
   1  -7   2    1.70   12.10
  -1   7   4  186.98   12.60
   1  -7  -4  148.59   33.10
  -1  -7   4  132.69   32.60
   1  -7  -4  168.18   26.70
   1  -7  -4  147.69   20.60
  -1  -7   4  149.49   22.50
   3   7  -6 1705.33  103.69
   3   7  -6 1869.81  108.59
  -3   7   6 1776.62  119.89
  -3   7   6 1965.20  101.99
  -3  -7   6 1691.73  127.39
   3  -7  -6 1868.21  111.69
  -3  -7   6 1830.92  117.79
  -3  -7   6 1986.20  115.99
   3  -7  -6 1675.73  125.09
   3  -7  -6 1947.91  119.39
  -5   7   8 1400.36   75.29
  -5   7   8 1310.27   74.39
  -5   7   8 1514.25  115.59
   5   7  -8 1276.77   75.19
   5   7  -8 1271.17   75.79
   5   7  -8 1295.27   76.49
  -5  -7   8 1343.97   74.39
  -5  -7   8 1185.28  107.89
  -5  -7   8 1184.48  111.29
   5  -7  -8 1261.47   74.29
  -5  -7   8 1462.15   93.89
   5  -7  -8 1272.87  100.69
   5  -7  -8 1375.76   88.19
   5  -7  -8 1489.35   96.09
  -7   7  10  224.78   15.90
  -7   7  10  236.48   17.60
   7   7 -10  203.78   16.50
   7   7 -10  229.78   25.90
   7   7 -10  211.68   17.60
  -7   7  10  163.48   82.29
  -7   7  10  206.88   21.60
   7   7 -10  216.08   17.00
   7   7 -10  234.98   18.70
  -7   7  10  231.28   18.20
   7  -7 -10  257.87   46.60
  -7  -7  10  213.78   51.99
  -7  -7  10  259.97   16.20
  -7  -7  10  255.57   39.50
   7  -7 -10  204.08   36.50
   7  -7 -10  219.38   15.80
   9   7 -12    1.90    3.70
   9   7 -12   -9.10    7.60
   9   7 -12    2.60    3.20
  -9   7  12    1.60    3.20
  -9   7  12   -8.80    9.60
   9   7 -12    6.40    4.50
   9   7 -12    6.20    4.80
  -9   7  12   -0.90    4.40
  -9  -7  12  -12.80   22.40
  -9  -7  12    5.80   38.00
   9  -7 -12    4.70    3.50
  -9  -7  12    3.50    2.50
   9  -7 -12   -8.50   24.00
  11   7 -14   53.29    9.90
  11   7 -14   36.60    6.20
  11   7 -14   36.20    6.90
 -11   7  14   32.90    7.00
 -11   7  14   56.39   10.30
  11   7 -14   29.10    8.30
 -11   7  14   44.20    6.50
 -11  -7  14   51.59    6.40
 -11  -7  14    9.60   45.10
  11  -7 -14   74.19   34.10
  11  -7 -14   35.10    6.10
 -11  -7  14   33.20    5.70
 -11  -7  14   42.50   28.60
  13   7 -16  910.01   55.39
  13   7 -16  915.71   54.99
 -13   7  16  910.31   56.69
  13   7 -16  882.61   58.29
  13   7 -16 1006.40   62.49
 -13   7  16 1029.10   59.29
  13   7 -16  863.81   55.19
 -13  -7  16  902.11   54.79
 -13  -7  16 1061.69  100.49
  13  -7 -16  899.61   54.19
 -13  -7  16  965.60   53.29
  13  -7 -16  914.61   97.09
 -13  -7  16  758.62  119.59
 -15   7  18 1231.08   71.99
  15   7 -18 1084.79   71.69
  15   7 -18 1146.49   67.29
 -15   7  18 1146.59   69.59
  15   7 -18 1098.19   68.59
  15   7 -18 1327.07   75.89
  15   7 -18 1121.29   67.19
  15  -7 -18 1228.78  134.39
 -15  -7  18 1132.69   67.79
 -15  -7  18 1311.77  169.18
 -15  -7  18 1050.89  194.48
 -15  -7  18 1231.28   66.29
  15  -7 -18 1142.99   67.09
 -17   7  20  142.99   14.40
 -17   7  20  102.79   15.50
  17   7 -20  120.29   15.70
 -17  -7  20  130.89   71.99
 -17  -7  20  209.98   97.09
  17  -7 -20  117.99   64.09
  17  -7 -20  136.99   11.40
 -17  -7  20  106.79   10.00
 -17  -7  20  138.99   12.10
 -19   7  22    2.10    5.40
  19   7 -22    6.60    6.60
 -19   7  22   14.20   15.40
  19   7 -22    7.40    5.60
 -19   7  22    6.80    4.50
 -19   7  22    0.70    6.70
 -19  -7  22    2.40    3.10
  19  -7 -22    1.30    3.00
 -19  -7  22    0.90    2.20
 -21   7  24  114.39   22.50
 -21   7  24  121.69   24.30
  21   7 -24  104.29   14.20
  21  -7 -24  121.49   10.40
 -21  -7  24  120.09   10.60
 -21  -7  24  141.49   10.00
  23   7 -26  283.97   23.00
 -23   7  26  291.67   31.70
 -23  -7  26  309.77   19.80
  23  -7 -26  335.47   20.20
  23  -7 -26  298.27   21.50
 -23  -7  26  323.57   19.20
  25   7 -28  375.06   24.90
 -25   7  28  353.16   31.30
  25  -7 -28  389.06   22.80
  25  -7 -28  378.06   23.80
 -28   8  25   -1.70    6.40
  28   8 -25   -0.40    3.70
 -28   8  25  -16.80   11.90
  28  -8 -25   -0.40    2.10
  28  -8 -25   -2.80    3.40
 -26   8  23   34.20   13.70
  26   8 -23   59.69    9.30
 -26   8  23   69.69   16.00
  26   8 -23   51.59    7.60
  26  -8 -23   52.99    5.70
 -26  -8  23   47.20    5.80
  26  -8 -23   49.70    7.70
  26  -8 -23   52.69    6.10
  24   8 -21   69.89   11.00
 -24   8  21   72.19   22.00
  24   8 -21   67.89    9.50
 -24   8  21   63.79   16.70
  24  -8 -21   70.89    7.50
 -24  -8  21   54.39    7.50
  22   8 -19   18.70    6.40
  22   8 -19    4.80    6.00
 -22   8  19   18.30   15.20
  22   8 -19   16.40    4.10
 -22   8  19   16.90   14.20
 -22  -8  19   13.80    4.00
  20   8 -17   15.60    6.70
  20   8 -17   30.30    6.20
  20   8 -17   29.40   14.50
 -20   8  17   42.90   20.70
  20  -8 -17   97.69   63.79
 -20  -8  17   22.80    5.90
  20  -8 -17   33.90    5.00
 -20  -8  17   27.50    5.70
 -20  -8  17  110.99  100.69
  18   8 -15  148.09   17.40
  18   8 -15  132.99   11.90
  18   8 -15  156.88   13.30
 -18   8  15  140.79   32.20
  18   8 -15  145.49   16.30
 -18   8  15  171.08   30.00
  18  -8 -15  149.19   12.20
  18  -8 -15  219.38   52.99
 -18  -8  15  156.68   11.60
 -18  -8  15  144.79   80.29
 -18  -8  15  152.68   13.40
 -18  -8  15  200.68   61.09
 -16   8  13    4.80   11.50
  16   8 -13   -1.20    4.70
  16   8 -13    4.40    4.50
 -16   8  13   -7.90   15.00
  16   8 -13    8.20    3.90
  16   8 -13    1.80    3.30
 -16  -8  13    2.90    2.80
  16  -8 -13   11.30    3.60
 -16  -8  13    3.80    2.70
 -14   8  11  -32.60   13.30
 -14   8  11   12.80   11.60
 -14   8  11    5.10    3.70
  14   8 -11   -3.00    4.10
  14   8 -11    1.80    5.00
  14   8 -11   -1.20    3.70
  14   8 -11    5.30    4.10
  14  -8 -11   14.00    4.20
  14  -8 -11  -15.90   28.60
 -14  -8  11    2.60    3.30
 -14  -8  11  -40.70   46.70
  14  -8 -11  -34.90   46.50
 -14  -8  11  -27.90   30.60
 -14  -8  11    1.40    2.50
 -12   8   9   -0.20    4.10
  12   8  -9   -1.10    3.60
  12   8  -9    8.90    4.30
 -12   8   9   17.50   15.90
  12   8  -9    3.40    3.30
 -12   8   9    3.60   16.40
  12   8  -9    8.40    6.40
 -12  -8   9    4.30   26.80
 -12  -8   9    4.10    3.10
 -12  -8   9   -2.70    2.20
  12  -8  -9   -3.10   24.00
 -12  -8   9    3.10   43.90
  12  -8  -9    4.40   41.10
  10   8  -7  101.79   11.40
  10   8  -7  112.49   12.90
 -10   8   7  111.89   10.10
  10   8  -7  113.89   11.10
 -10   8   7   99.29   13.10
 -10   8   7  101.29   20.80
 -10   8   7  125.39   26.70
  10   8  -7  119.89   11.70
 -10  -8   7  121.89   10.20
 -10  -8   7  152.48   48.50
 -10  -8   7  132.89   32.00
  10  -8  -7   99.09   26.60
   8   8  -5  168.28   13.40
  -8   8   5  131.99   13.80
   8   8  -5  136.89   13.30
  -8   8   5  170.88   13.20
  -8   8   5  198.08   30.40
  -8   8   5  144.79   26.60
   8  -8  -5  138.59   25.00
  -8  -8   5  138.79   45.10
  -8  -8   5  183.58   37.30
   6   8  -3  146.69   13.30
   6   8  -3  143.79   13.70
  -6   8   3  155.88   13.90
   6   8  -3  148.59   13.20
  -6   8   3  184.98   15.90
  -6   8   3  131.99   25.30
  -6  -8   3  156.08   33.20
   6  -8  -3  168.28   32.60
  -6  -8   3  167.18   11.90
  -6  -8   3  174.08   45.40
  -6  -8   3  196.28   59.99
   6  -8  -3  169.38   23.40
  -4   8   1  128.69   12.50
   4   8  -1  137.29   11.60
   4   8  -1  108.59   12.90
   4   8  -1  124.39   11.50
   4   8  -1  119.49   30.60
   4  -8  -1  110.79   20.00
  -4  -8   1  106.19   35.80
   4  -8  -1  162.88   31.00
  -4  -8   1  113.69   10.50
   2   8   1   28.20    4.20
   2   8   1   19.60    5.50
  -2   8  -1   48.80    8.40
   2   8   1   25.50    4.20
   2  -8   1   26.50   16.10
  -2  -8  -1   54.69   30.80
  -2  -8  -1   36.50    5.40
  -2  -8  -1   37.30   21.60
   0   8   3    6.30    4.10
   0   8  -3    7.70    4.40
   0   8  -3   11.00    4.60
   0   8   3   11.60    4.40
   0  -8  -3   -2.70   27.60
   0  -8  -3    3.80    3.90
   0  -8  -3   32.00   19.60
   0  -8   3    5.90   14.30
   0  -8   3   -3.70   31.00
   2   8  -5  104.99   11.00
   2   8  -5  115.89   11.60
  -2   8   5  101.39   10.00
  -2   8   5  101.59   10.50
   2  -8  -5  103.19   26.60
  -2  -8   5   95.79   35.20
   2  -8  -5   83.09   33.90
   2  -8  -5   90.29   10.10
  -4   8   7    6.40    3.30
   4   8  -7   12.80    5.20
   4   8  -7    1.60   10.00
  -4   8   7    4.70   13.90
   4   8  -7   11.70    5.10
  -4   8   7    8.90    4.80
   4  -8  -7  -11.60   20.70
   4  -8  -7   -0.80    3.60
  -4  -8   7    0.80   17.40
  -4  -8   7    3.80    3.00
   4  -8  -7  -33.60   30.60
  -4  -8   7    4.90   34.80
  -6   8   9   53.79    6.90
   6   8  -9   53.59    8.20
  -6   8   9   36.00    9.30
   6   8  -9   12.60   11.80
   6   8  -9   37.80    7.40
   6   8  -9   52.29    8.20
  -6  -8   9   54.69   22.20
  -6  -8   9  -20.60   38.60
   6  -8  -9   15.40   33.00
   6  -8  -9   65.89   27.90
  -6  -8   9   36.60    5.60
  -8   8  11    9.60    4.10
  -8   8  11    1.10    5.20
   8   8 -11    1.00    4.30
   8   8 -11    6.40    5.20
   8   8 -11    3.70    8.00
   8   8 -11   -1.70    3.50
  -8  -8  11    6.50    2.90
  -8  -8  11   43.60   27.50
   8  -8 -11   23.90   38.10
   8  -8 -11    3.40   26.20
  -8  -8  11    7.60    3.30
   8  -8 -11    2.60    3.20
  -8  -8  11   30.60   44.90
 -10   8  13   -3.90    2.90
  10   8 -13    1.10    5.20
  10   8 -13   -0.90    3.50
  10   8 -13    1.30    3.60
  10   8 -13    8.10    4.50
  10  -8 -13   28.10   42.60
 -10  -8  13   -0.90    2.40
 -10  -8  13  -20.40   49.90
 -10  -8  13   -7.30    2.20
  10  -8 -13  -65.99   30.30
  10  -8 -13   -3.90    2.70
 -10  -8  13   -4.00   30.00
  12   8 -15   42.80    8.00
  12   8 -15   52.89   11.60
  12   8 -15   52.09   10.10
 -12   8  15   55.39    7.90
  12   8 -15   62.69    9.20
 -12   8  15   45.00    7.90
  12  -8 -15  130.29   43.20
 -12  -8  15   60.79    6.40
 -12  -8  15   43.20    7.10
 -12  -8  15   49.80   42.50
  12  -8 -15   52.29    7.10
  12  -8 -15  -12.00   53.69
 -12  -8  15   68.49   63.59
  14   8 -17   27.60    5.80
  14   8 -17   30.50    8.60
  14   8 -17   37.00    6.90
 -14   8  17   13.80    5.20
 -14   8  17   26.80    6.20
 -14   8  17   18.30   38.40
  14   8 -17   34.00    8.90
 -14  -8  17   23.40   50.29
 -14  -8  17   61.39   75.09
 -14  -8  17   28.70    4.80
 -14  -8  17   22.60    5.20
  14  -8 -17   32.90   50.49
  14  -8 -17  -82.39   58.79
  14  -8 -17   20.60    4.60
  16   8 -19    0.50    3.40
  16   8 -19    4.50    3.90
 -16   8  19   -1.80    3.70
  16   8 -19   -7.70    5.40
 -16   8  19  -30.90   21.10
  16   8 -19    3.30    5.10
 -16   8  19   -5.30    9.40
 -16  -8  19   62.49   65.39
  16  -8 -19   83.59   65.99
  16  -8 -19    1.70    3.10
 -16  -8  19   51.59  108.09
 -16  -8  19    0.80    3.00
  16  -8 -19  -49.60   77.79
 -16  -8  19   -0.50    2.10
  18   8 -21   18.90    7.20
 -18   8  21   -6.50   26.30
 -18   8  21    4.70   11.60
 -18  -8  21   10.10    3.10
  20   8 -23   16.50    5.90
 -20   8  23    5.20   11.50
  20  -8 -23    3.20    2.60
 -20  -8  23    5.00    2.50
 -20  -8  23    8.70    3.60
 -22   8  25   14.40   10.50
  22   8 -25   14.10    5.70
 -22  -8  25    5.00    3.20
 -22  -8  25   12.70    2.80
  22  -8 -25   10.40    3.00
  24   8 -27   19.50    4.40
 -24   8  27    9.80    8.40
  24  -8 -27   11.60    4.00
  24  -8 -27   11.20    3.20
  27   9 -24  157.78   10.90
 -27   9  24  130.79   18.60
  27  -9 -24  135.09   12.50
  25   9 -22  134.49   11.80
 -25   9  22  107.49   18.50
 -25   9  22   87.69   18.00
  25  -9 -22  117.19    9.50
  25  -9 -22  125.79   10.70
 -25  -9  22  132.39   10.20
 -23   9  20  103.39   22.50
  23   9 -20  131.19   13.30
 -23   9  20  121.69   23.70
 -23  -9  20  125.69   11.10
  23  -9 -20  139.29   10.40
  21   9 -18   27.80    7.30
 -21   9  18   19.80   15.90
  21   9 -18   20.40    5.10
 -21   9  18   21.60   13.00
  21   9 -18   34.40    8.10
 -21  -9  18   29.50    5.60
  21  -9 -18   30.10    4.90
  19   9 -16  632.74   40.50
  19   9 -16  592.04   37.10
 -19   9  16  526.65   51.79
  19   9 -16  621.04   40.40
  19  -9 -16  531.75   86.49
  19  -9 -16  607.84   35.90
 -19  -9  16  680.43  116.99
 -19  -9  16  624.44  142.79
 -19  -9  16  595.84   37.50
 -17   9  14  404.56   48.60
  17   9 -14  436.86   28.80
  17   9 -14  436.76   29.50
 -17   9  14  423.46   45.20
  17   9 -14  489.35   32.70
  17   9 -14  492.25   32.70
  17  -9 -14  462.35   69.69
 -17  -9  14  430.36   29.40
  17  -9 -14  475.75   28.10
 -17  -9  14  226.98   90.39
  15   9 -12  406.96   26.90
 -15   9  12  311.77   39.80
  15   9 -12  400.46   28.60
  15   9 -12  383.76   28.10
  15   9 -12  382.86   25.10
 -15   9  12  338.47   44.40
 -15  -9  12  493.95   98.09
 -15  -9  12  339.97   63.69
 -15  -9  12  405.96   26.20
  15  -9 -12  376.46   24.30
  15  -9 -12  379.96   56.69
  13   9 -10  125.99   11.60
  13   9 -10   98.69   12.90
  13   9 -10  124.99   12.50
 -13   9  10  106.99   10.50
 -13   9  10  138.89   27.50
 -13   9  10  103.69   23.40
 -13  -9  10  104.39   67.39
 -13  -9  10  128.09   11.40
 -13  -9  10  160.48   45.80
  13  -9 -10   95.29   37.50
  13  -9 -10  134.29   11.60
 -11   9   8  160.28   28.80
  11   9  -8  190.58   16.10
  11   9  -8  185.68   16.30
 -11   9   8  162.18   28.60
  11   9  -8  177.58   14.70
 -11  -9   8  191.38   14.60
  11  -9  -8  186.38   35.20
 -11  -9   8  135.29   58.39
 -11  -9   8  211.48   46.40
  -9   9   6  585.44   35.30
   9   9  -6  647.14   37.10
  -9   9   6  551.04   51.69
  -9   9   6  511.15   35.50
  -9   9   6  495.15   49.20
  -9  -9   6  636.14   35.80
  -9  -9   6  635.24   91.49
  -9  -9   6  556.54   68.09
   9  -9  -6  574.24   57.49
  -7   9   4  784.92   49.70
   7   9  -4  860.71   47.90
   7   9  -4  797.52   49.99
  -7   9   4  752.82   63.59
   7   9  -4  800.22   48.70
   7   9  -4  847.32   49.70
  -7  -9   4  824.12   98.59
  -7  -9   4  900.51   78.09
   7  -9  -4  867.11   64.09
  -7  -9   4  879.01   48.70
   5   9  -2  489.45   31.50
   5   9  -2  493.65   34.80
  -5   9   2  452.65   46.70
  -5   9   2  431.56   46.70
  -5   9   2  531.35   32.90
  -5   9   2  525.25   33.60
   5  -9  -2  558.34   48.30
  -5  -9   2  604.24   76.79
  -5  -9   2  610.54   59.99
  -5  -9   2  575.64   31.90
   3   9   0  135.69   12.90
  -3   9   0   90.89   23.70
  -3   9   0  167.48   28.40
   3   9   0  161.28   13.20
  -3   9   0  132.39   13.30
  -3   9   0  144.49   13.10
  -3  -9   0  169.98   14.30
   3  -9   0  121.79   26.50
  -3  -9   0  115.89   31.50
  -3  -9   0  226.68   48.90
   1   9   2   -3.00    3.10
  -1   9  -2    6.60    4.50
  -1   9  -2  -10.60   13.10
  -1   9  -2    4.10    4.00
   1   9   2    1.90    3.70
   1  -9   2   24.70   19.50
  -1  -9  -2  -16.70   67.09
  -1  -9  -2  -22.40   26.70
  -1  -9  -2   -2.90    3.40
   1   9  -4  511.95   47.10
  -1   9   4  548.65   35.60
   1  -9  -4  587.24   78.99
  -1  -9   4  573.74   67.99
   1  -9  -4  715.33   62.99
  -1  -9   4  686.53   52.99
   3   9  -6 1097.79   65.79
  -3   9   6 1135.49   63.79
   3   9  -6 1123.59   76.39
  -3   9   6 1012.10   63.69
  -3   9   6 1062.79   80.39
   3   9  -6 1140.59   65.09
  -3  -9   6 1213.68   84.49
   3  -9  -6 1068.99   63.09
  -3  -9   6 1049.20  105.49
  -3  -9   6 1099.29   62.79
   3  -9  -6 1148.29  106.99
   3  -9  -6 1275.67   92.39
   5   9  -8 1158.68   75.49
  -5   9   8 1092.89   64.89
   5   9  -8 1034.70   67.19
  -5   9   8 1007.10   63.99
   5  -9  -8 1068.79  107.39
   5  -9  -8 1090.89   63.79
  -5  -9   8 1292.27   90.29
  -5  -9   8 1236.38   64.29
   5  -9  -8 1236.38   93.69
  -5  -9   8 1176.08  113.69
   7   9 -10  173.18   14.30
  -7   9  10  192.78   14.00
   7   9 -10  170.38   16.10
   7   9 -10  182.88   16.00
  -7   9  10  161.58   29.30
  -7  -9  10  198.88   14.50
  -7  -9  10  190.08   60.99
  -7  -9  10  193.28   39.90
   7  -9 -10  205.98   60.39
   7  -9 -10  184.18   14.20
   7  -9 -10  207.08   41.20
   9   9 -12   72.79    9.70
   9   9 -12   63.89    9.70
   9   9 -12   67.69   13.70
   9   9 -12   62.19    9.10
  -9   9  12   71.39    7.90
  -9   9  12   66.79   19.10
  -9  -9  12   57.59    7.00
  -9  -9  12   51.69    7.70
  -9  -9  12   65.39   35.00
   9  -9 -12  109.99   38.40
   9  -9 -12   -5.70   62.39
  -9  -9  12   93.39   73.99
  11   9 -14  761.82   50.29
  11   9 -14  764.82   45.10
 -11   9  14  736.03   42.80
  11   9 -14  733.53   44.40
 -11   9  14  786.02   62.29
  11   9 -14  671.13   45.30
  11  -9 -14  681.33   43.00
 -11  -9  14  718.53   43.90
 -11  -9  14  690.83   41.90
  11  -9 -14  679.23   82.99
 -11  -9  14  713.73  121.19
 -11  -9  14  675.73   85.79
  11  -9 -14  638.94  100.49
  13   9 -16  872.31   59.69
  13   9 -16  716.03   45.80
 -13   9  16  788.32   62.79
  13   9 -16  704.33   55.29
  13  -9 -16  672.73   43.60
  13  -9 -16  594.84  112.69
 -13  -9  16  777.52   95.69
 -13  -9  16  816.92  129.49
  13  -9 -16  734.13   93.69
 -13  -9  16  739.13   44.80
  15   9 -18  883.51   53.39
  15   9 -18  886.01   49.70
 -15   9  18  853.21   67.69
  15   9 -18  835.62   50.19
  15  -9 -18  845.12   49.60
 -15  -9  18  859.61   48.70
 -15  -9  18  756.82   50.19
 -17   9  20  172.58   27.00
  17   9 -20  158.98   15.50
  17   9 -20  140.09   11.90
  17  -9 -20  152.58   12.10
 -17  -9  20  144.49   11.00
 -17  -9  20  162.38   13.20
  19   9 -22   -1.40    4.30
 -19   9  22   -1.50    9.10
 -19  -9  22    1.10    1.80
  19  -9 -22   -0.50    2.10
 -19  -9  22    3.00    2.60
  21   9 -24   99.59    9.20
 -21   9  24   97.79   18.00
  21  -9 -24   89.49    8.10
 -21  -9  24  101.19    8.80
 -23   9  26  271.27   26.20
  23  -9 -26  299.07   18.80
  23  -9 -26  296.47   18.00
 -26  10  23   -4.00    6.10
 -24  10  21    5.80    8.50
  24 -10 -21   13.30    3.80
 -24 -10  21   13.80    3.70
  24 -10 -21   19.60    3.50
  22  10 -19  170.48   14.00
  22 -10 -19  175.58   15.30
 -22 -10  19  169.58   13.10
  20  10 -17   73.59    9.90
 -20  10  17   92.19   21.30
 -20 -10  17   78.29    8.50
  20 -10 -17   69.09    7.50
  18  10 -15   39.90    6.90
 -18  10  15   19.30   17.20
  18  10 -15   55.89    8.90
 -18  10  15   24.70   13.50
  18  10 -15   46.40    5.90
  18 -10 -15   38.80    5.70
  16  10 -13   52.59    6.70
  16  10 -13   62.69    9.50
  16  10 -13   50.09    8.30
 -16  10  13   42.10   16.50
  16  10 -13   47.90    7.90
 -16  10  13   31.40   16.40
  16 -10 -13   27.80   60.49
 -16 -10  13   38.20  113.99
 -16 -10  13   44.90    7.40
  16 -10 -13   47.10    6.40
  14  10 -11   19.70    6.60
 -14  10  11   14.20   13.70
  14  10 -11   27.20    6.20
  14  10 -11   31.30    5.70
  14  10 -11   33.70    5.90
 -14  10  11   14.60    6.70
 -14 -10  11   99.19   89.69
  14 -10 -11   21.90    5.00
  14 -10 -11   -0.30   48.10
 -14 -10  11   17.50    4.70
 -14 -10  11   32.60   49.30
  12  10  -9  391.96   27.50
  12  10  -9  457.25   29.40
 -12  10   9  418.56   26.40
  12  10  -9  453.55   27.80
 -12  10   9  409.96   43.30
 -12 -10   9  566.64   73.69
 -12 -10   9  409.46   94.59
  12 -10  -9  405.86   56.29
 -12 -10   9  393.06   27.50
 -10  10   7  274.87   19.50
  10  10  -7  317.77   20.80
  10  10  -7  256.87   19.10
 -10  10   7  257.87   36.30
 -10  10   7  255.37   34.00
  10  10  -7  327.77   22.10
 -10 -10   7  247.48   19.60
 -10 -10   7  302.57   62.69
  10 -10  -7  365.16   48.20
 -10 -10   7  334.57   84.29
  -8  10   5   25.10   18.40
   8  10  -5   11.80    4.80
  -8  10   5   -4.30   10.80
  -8  10   5    6.40    4.10
  -8  10   5    6.20    4.20
   8  10  -5    3.10    4.10
  -8 -10   5  -35.40   39.50
  -8 -10   5  -30.30   58.79
   8 -10  -5   61.99   30.50
   6  10  -3  261.97   18.80
  -6  10   3  257.47   18.50
   6  10  -3  238.08   19.20
  -6  10   3  208.68   31.40
  -6  10   3  223.98   18.30
  -6  10   3  275.17   42.80
  -6 -10   3  320.97   49.60
  -6 -10   3  246.78   17.60
   6 -10  -3  280.87   36.40
  -6 -10   3  151.98   67.29
  -4  10   1  182.98   30.10
   4  10  -1  217.78   17.50
  -4  10   1  212.98   30.70
  -4  10   1  210.78   17.20
  -4  10   1  212.98   17.10
   4  10  -1  221.48   16.80
  -4 -10   1  140.79   59.39
  -4 -10   1  225.78   16.00
  -4 -10   1  246.78   42.50
   4 -10  -1  242.38   33.40
  -2  10  -1  174.58   14.90
   2  10   1  181.48   15.00
  -2  10  -1  178.48   15.20
   2  10   1  160.48   13.90
  -2  10  -1  140.49   27.20
   2 -10   1  184.48   30.70
  -2 -10  -1  143.09   13.00
  -2 -10  -1  217.68   45.60
  -2 -10  -1  108.99   55.79
   0  10   3  320.47   22.60
   0  10   3  322.87   22.00
   0  10  -3  342.57   23.80
   0  10  -3  258.37   33.20
   0 -10  -3  314.17   64.79
   0 -10  -3  443.86   56.39
   0 -10   3  335.17   41.50
   0 -10  -3  291.27   21.20
  -2  10   5  227.68   16.80
   2  10  -5  220.38   18.00
  -2  10   5  214.78   16.90
   2  10  -5  236.08   18.60
   2 -10  -5  219.48   16.40
  -2 -10   5  214.28   15.80
   2 -10  -5  185.88   65.59
   2 -10  -5  246.28   47.70
  -2 -10   5  232.48   39.30
  -4  10   7   49.10    7.00
   4  10  -7   45.40    7.60
   4  10  -7   65.19   15.00
  -4  10   7   47.00    7.50
  -4  10   7   61.29   19.70
   4  10  -7   63.79   10.10
   4 -10  -7  -15.90   84.39
  -4 -10   7   90.19   76.69
   4 -10  -7   55.69    7.50
  -4 -10   7   66.59    7.70
   6  10  -9  332.47   30.70
  -6  10   9  320.67   38.10
   6  10  -9  330.67   23.90
   6  10  -9  364.36   25.30
  -6  10   9  349.87   22.50
   6 -10  -9  310.57   22.30
  -6 -10   9  339.57   22.70
  -6 -10   9  389.36   93.49
  -8  10  11  407.96   40.30
  -8  10  11  350.46   22.80
   8  10 -11  307.17   29.10
   8  10 -11  359.26   24.60
   8  10 -11  369.46   25.80
  -8 -10  11  403.36   60.69
  -8 -10  11  310.87   95.89
  -8 -10  11  323.97   23.10
   8 -10 -11  321.37   59.09
 -10  10  13  293.17   45.30
  10  10 -13  339.27   37.60
  10  10 -13  318.77   22.70
  10  10 -13  302.87   22.10
  10 -10 -13  280.07   20.40
 -10 -10  13  290.07   20.80
  10 -10 -13  393.76   67.69
 -10 -10  13  252.57   59.29
 -10 -10  13  503.15  117.49
 -10 -10  13  291.47   19.70
  12  10 -15  442.46   30.60
  12  10 -15  370.96   25.40
  12  10 -15  379.96   26.10
 -12  10  15  386.06   40.80
  12 -10 -15  360.06   24.60
 -12 -10  15  394.66   23.80
  12 -10 -15  311.77   73.79
 -12 -10  15  545.95   83.79
 -12 -10  15  361.96   25.50
  14  10 -17   71.09    9.00
  14  10 -17   82.69    8.70
 -14  10  17   89.09   21.20
  14 -10 -17   89.59    8.80
 -14 -10  17   94.59    9.50
  16  10 -19   54.39    7.00
 -16  10  19   29.00   13.40
  16  10 -19   54.59    6.40
  16 -10 -19   53.79    6.30
 -18  10  21  143.19   22.80
 -18 -10  21  132.09   11.20
  18 -10 -21  146.69   10.50
 -20  10  23  105.39   17.60
  20 -10 -23  107.89    8.30
 -20 -10  23  100.49    8.70
 -22  10  25   54.19   10.30
 -25  11  22   46.00   11.00
 -23  11  20   28.50   10.70
 -23 -11  20   23.40    4.80
 -21  11  18    3.10    8.10
  21  11 -18    3.70    2.50
 -21 -11  18    2.60    2.80
  21 -11 -18    0.50    2.50
  19  11 -16  100.59    9.10
 -19  11  16   88.19   22.60
  19 -11 -16   88.09    8.20
 -19 -11  16   94.69    9.30
  17  11 -14   13.90    4.60
  17  11 -14   20.70    4.10
 -17  11  14   25.00   12.40
  17 -11 -14   15.40    4.20
 -17 -11  14   19.00    4.70
  15  11 -12  137.29   12.70
 -15  11  12  116.99   24.50
  15  11 -12  152.48   11.20
 -15 -11  12  134.99   12.20
  15 -11 -12  134.49   11.30
 -13  11  10   37.00   16.60
 -13 -11  10  -92.69   95.39
 -11  11   8   36.50    5.60
 -11  11   8   27.00   13.00
  11  11  -8   42.30    6.70
  11  11  -8   32.90    7.40
 -11 -11   8   31.40    6.00
 -11 -11   8  -13.10   79.99
 -11 -11   8  210.78  120.99
   9  11  -6  133.59   13.40
  -9  11   6  128.49   14.20
  -9  11   6  148.19   12.20
   9  11  -6  144.99   12.50
  -9  11   6  104.39   23.90
  -9 -11   6  118.09   47.60
  -9 -11   6  156.38   12.70
  -9 -11   6  -60.49  103.09
  -7  11   4  347.97   25.20
  -7  11   4  393.86   25.30
  -7  11   4  324.87   37.30
   7  11  -4  393.06   26.70
   7  11  -4  406.06   25.60
  -7 -11   4  357.96   24.70
  -7 -11   4  486.45   64.59
  -7 -11   4  328.47  101.19
   5  11  -2   77.49   10.40
  -5  11   2   69.49   10.20
   5  11  -2   95.19   10.30
  -5  11   2   90.69   10.50
  -5 -11   2  109.59   43.20
  -5 -11   2   93.09    9.20
   3  11   0   29.70    6.40
   3  11   0   39.80    7.10
  -3  11   0   34.20    7.40
  -3  11   0   42.40    7.30
  -3 -11   0   26.60   40.10
  -3 -11   0   41.80    6.40
   3 -11   0   39.00   30.00
  -1  11  -2   -0.60    4.20
   1  11   2    7.30    4.10
  -1  11  -2    7.50    4.40
   1  11   2    4.90    4.00
  -1 -11  -2    6.00    3.70
  -1 -11  -2   -2.30   40.10
   1 -11   2   23.10   31.40
  -1  11   4   51.89    8.50
  -1  11   4   70.49    9.00
   1  11  -4   64.59    9.10
   1  11  -4   60.49    9.70
  -1 -11   4   78.39    8.90
   1 -11  -4   63.99    8.10
   1 -11  -4    4.80   43.80
  -1 -11   4   78.19   35.10
  -3  11   6  504.85   33.50
  -3  11   6  538.35   33.40
   3  11  -6  564.44   35.00
   3  11  -6  522.55   35.50
   3 -11  -6  528.65   33.30
  -3 -11   6  639.44   66.29
  -3 -11   6  572.54   33.50
   3 -11  -6  521.85   70.39
  -5  11   8  419.36   26.10
   5  11  -8  379.56   28.10
   5  11  -8  410.86   27.60
   5 -11  -8  379.86   70.69
   5 -11  -8  411.66   26.60
  -5 -11   8  407.26   26.40
  -5 -11   8  400.06   61.29
   7  11 -10   87.09   11.10
  -7  11  10  102.49    9.30
  -7  11  10   69.69   20.60
   7  11 -10   81.59   10.50
   7 -11 -10   95.39    9.70
   7 -11 -10   50.69   57.59
  -7 -11  10   42.30   49.70
  -7 -11  10   88.09    9.10
  -9  11  12   20.40    4.60
   9  11 -12   20.70    5.50
   9  11 -12   29.70    6.80
  -9  11  12   23.20   13.80
  -9 -11  12   28.70    5.00
 -11  11  14   66.59    8.10
  11  11 -14   59.19    8.40
 -11  11  14   45.70   17.70
  11  11 -14   59.79    7.70
 -11 -11  14   81.29    8.40
  11 -11 -14   62.39    7.50
  13  11 -16  150.58   12.80
  13  11 -16  148.69   12.80
 -13  11  16  155.88   25.10
  13 -11 -16  153.28   11.90
 -13 -11  16  175.88   13.20
 -15  11  18  245.68   29.80
  15  11 -18  275.27   16.30
  15  11 -18  243.98   16.90
  15 -11 -18  250.17   16.50
 -15 -11  18  243.88   17.60
  17  11 -20   57.49    5.90
 -17  11  20   33.50   12.00
  17 -11 -20   67.59    5.90
 -19  11  22   -3.20    6.60
  19 -11 -22    0.60    2.20
 -19 -11  22   -1.70    3.70
 -20  12  17  252.57   26.10
  20  12 -17  331.27   18.60
 -20 -12  17  314.17   19.50
 -18  12  15   23.70   11.40
  18  12 -15   31.20    4.90
 -18 -12  15   17.40    4.50
  16  12 -13   38.40    4.80
  16  12 -13   30.80    5.70
 -16  12  13   32.10   12.20
 -16 -12  13   39.00    6.00
  14  12 -11  148.19   12.90
 -14 -12  11  148.39   12.20
 -12  12   9  466.65   43.80
 -12  12   9  555.24   31.20
  12  12  -9  557.24   33.70
  12  12  -9  498.75   31.60
 -12 -12   9  525.05   32.90
  10  12  -7  692.03   39.40
 -10  12   7  539.25   49.30
  10  12  -7  572.94   36.90
 -10  12   7  652.03   36.80
 -10 -12   7  609.04   37.80
  -8  12   5   92.09    9.10
   8  12  -5   91.59   10.60
   8  12  -5   78.99    9.20
  -8  12   5   85.69    9.40
   6  12  -3    4.00    3.80
  -6  12   3    7.70    4.50
   6  12  -3    3.50    3.80
  -6  12   3    2.50    3.60
  -6 -12   3    4.00    3.70
  -4  12   1  174.48   14.60
   4  12  -1  163.98   13.70
   4  12  -1  165.98   14.70
  -4  12   1  186.28   14.50
  -4 -12   1  306.67   60.59
  -4 -12   1  142.69   13.30
   2  12   1  289.57   20.50
  -2  12  -1  279.97   20.10
  -2  12  -1  291.57   21.00
   2  12   1  278.67   19.50
  -2 -12  -1  207.28   62.19
  -2 -12  -1  250.87   19.60
   0  12  -3  341.37   23.80
   0  12  -3  332.37   24.40
   0  12   3  334.77   23.30
   0  12   3  354.66   23.00
   0 -12  -3  357.26   24.00
   2  12  -5  233.38   18.30
  -2  12   5  226.58   16.40
  -2  12   5  214.78   16.60
   2  12  -5  224.58   17.50
   2 -12  -5  212.18   17.00
  -4  12   7    1.50    3.30
   4  12  -7    4.90    4.40
   4  12  -7    4.00    3.90
  -4  12   7    4.00    3.50
   4 -12  -7   -0.60    3.80
  -4 -12   7   -3.60    3.20
  -6  12   9  149.69   12.00
   6  12  -9  176.78   14.40
   6  12  -9  158.88   13.40
  -6 -12   9  136.29   12.00
   6 -12  -9  136.39   12.40
   8  12 -11  184.28   14.40
  -8  12  11  206.98   14.10
   8  12 -11  205.48   15.60
  -8 -12  11  170.78   14.10
   8 -12 -11  162.28   13.60
 -10  12  13   89.49   19.40
 -10  12  13  144.59   11.00
  10  12 -13  130.39   11.60
  10  12 -13  135.49   10.90
 -10 -12  13  138.29   11.10
  10 -12 -13  121.59   10.40
  12  12 -15  164.08   12.40
  12  12 -15  154.38   11.30
 -12  12  15  140.99   22.80
 -12 -12  15  154.28   11.90
  12 -12 -15  145.69   11.40
  14  12 -17    7.30    2.90
  14  12 -17    9.10    2.70
 -14 -12  17    5.00    2.70
 -16 -12  19  166.28   11.90
  16 -12 -19  168.98   13.20
  17  13 -14  114.39    8.30
 -17  13  14   74.09   13.80
 -17 -13  14   95.79    8.40
 -15  13  12   52.19   12.20
  15  13 -12   55.99    5.10
  15  13 -12   66.49    6.90
 -15 -13  12   40.30    5.80
 -13  13  10    9.00   10.10
  13  13 -10   16.70    4.30
  13  13 -10   12.80    3.20
 -13  13  10   -0.40    3.80
 -13 -13  10    4.30    3.70
  11  13  -8   17.50    5.60
 -11  13   8   15.70    3.70
  11  13  -8   15.30    3.70
 -11  13   8    6.70   17.10
 -11 -13   8   15.80    3.70
   9  13  -6    5.40    2.90
   9  13  -6    1.80    3.50
  -9  13   6   -1.20    3.00
  -7  13   4    4.50    3.50
   7  13  -4    5.20    3.30
  -7  13   4    6.40    3.30
   7  13  -4    3.60    3.50
  -7 -13   4   -3.10    2.80
  -5  13   2   26.20    5.40
   5  13  -2   24.10    5.10
  -5  13   2   31.60    6.00
   5  13  -2   33.30    6.20
  -3  13   0   28.60    5.90
   3  13   0   25.70    5.10
  -3  13   0   17.40    4.80
   3  13   0   22.10    5.20
  -3 -13   0   10.80    4.50
   1  13   2   13.70    4.20
  -1  13  -2   15.10    5.00
   1  13   2   10.70    4.10
  -1  13  -2   17.80    5.00
  -1 -13  -2   17.50    4.80
  -1  13   4    3.90    3.40
  -1  13   4    6.10    5.90
   1  13  -4    2.90    4.00
   1  13  -4    3.60    3.70
   1 -13  -4   -0.40    3.90
  -1 -13   4    8.20    4.80
  -3  13   6    5.40    3.60
   3  13  -6    0.50    3.50
  -3  13   6   -2.50    3.30
   3  13  -6    6.50    3.90
   3 -13  -6   -7.80    4.70
   5  13  -8   13.80    4.30
  -5  13   8    7.80    3.40
   5  13  -8    8.10    4.00
   5 -13  -8   16.40    4.90
  -7  13  10    6.90    3.50
   7 -13 -10   -0.20    4.10
[truncated: 2,004,099 more chars]
