# Supplementary material for: Triplet Metallovinylidenes of Palladium and Platinum Based on a Chelating P/Diazoalkene Ligand
Source: Angew Chem Int Ed Engl. 2025 Nov 10;65(1):e16032. doi: 10.1002/anie.202516032 (PMC12759197; doi:10.1002/anie.202516032)
Supplement: Supplementary file 2 — Supporting Information [file ANIE-65-e16032-s002.zip › compound 13.cif]

data_ma4_058dbp
_diffrn_ambient_temperature_device 'Oxford Cryostream 800'
_publ_section_references
;
Sheldrick, G.M. (2015). Acta Cryst. A71, 3-8.
Sheldrick, G.M. (2015). Acta Cryst. C71, 3-8.
;
_audit_contact_author_address
;
Faculty of Chemistry and Chemical Biology
TU Dortmund University
Otto-Hahn-Str. 6
44227 Dortmund
Germany
;
_audit_contact_author_email       julian.holstein@tu-dortmund.de
_audit_contact_author_name        'Julian J. Holstein'
_audit_contact_author_phone       '+49 231 755 3426'
_publ_contact_author_id_orcid     0000-0002-8385-7805
_audit_creation_method
;
FinalCif by Daniel Kratzert, Freiburg 2019,
https://github.com/dkratzert/FinalCif
;
_shelx_SHELXL_version_number      '2014/7'
_chemical_name_systematic         ?
_chemical_name_common             ?
_chemical_formula_sum             'C35 H52 Cl6 N3 P Pt'
_chemical_formula_moiety          ?
_chemical_formula_weight          953.55
_chemical_melting_point           ?
_chemical_absolute_configuration  ?
_space_group_crystal_system       monoclinic
_space_group_IT_number            14
_space_group_name_H-M_alt         'P 21/n'
_space_group_name_Hall            '-P 2yn'
_shelx_space_group_comment
;
The symmetry employed for this shelxl refinement is uniquely defined
by the following loop, which should always be used as a source of
symmetry information in preference to the above space-group names.
They are only intended as comments.
;

loop_
_space_group_symop_operation_xyz
'x, y, z'
'-x+1/2, y+1/2, -z+1/2'
'-x, -y, -z'
'x-1/2, -y-1/2, z-1/2'

_cell_length_a                    14.3657(5)
_cell_length_b                    15.2572(6)
_cell_length_c                    18.3780(7)
_cell_angle_alpha                 90
_cell_angle_beta                  99.0640(10)
_cell_angle_gamma                 90
_cell_volume                      3977.8(3)
_cell_formula_units_Z             4
_cell_measurement_temperature     100(2)
_cell_measurement_reflns_used     9122
_cell_measurement_theta_min       2.67
_cell_measurement_theta_max       33.0655
_exptl_crystal_description        block
_exptl_crystal_colour             colourless
_exptl_crystal_recrystallization_method ?
_exptl_crystal_density_meas       ?
_exptl_crystal_density_method     ?
_exptl_crystal_density_diffrn     1.592
_exptl_crystal_F_000              1912
_exptl_crystal_size_max           0.200
_exptl_crystal_size_mid           0.100
_exptl_crystal_size_min           0.030
_exptl_absorpt_coefficient_mu     3.999
_exptl_absorpt_correction_type    multi-scan
_exptl_absorpt_correction_T_min   0.4443
_exptl_absorpt_correction_T_max   0.5658
_exptl_absorpt_process_details
;
SADABS-2016/2 - Bruker AXS area detector scaling and absorption correction:
Krause, L., Herbst-Irmer, R., Sheldrick G.M. & Stalke D., J. Appl. Cryst. 48
(2015) 3-10
;
_exptl_absorpt_special_details    ?
_shelx_estimated_absorpt_T_min    0.502
_shelx_estimated_absorpt_T_max    0.889
_exptl_transmission_factor_min    ?
_exptl_transmission_factor_max    ?
_exptl_special_details            ?
_diffrn_ambient_temperature       100(2)
_diffrn_ambient_environment       ?
_diffrn_radiation_type            MoK\a
_diffrn_radiation_wavelength      0.71073
_diffrn_radiation_monochromator   'mirror optics'
_olex2_diffrn_ambient_temperature_device ?
_diffrn_radiation_probe           ?
_diffrn_source                    'microfocus sealed X-ray tube'
_diffrn_source_type               'Incoatec I\ms 3.0'
_diffrn_source_voltage            ?
_diffrn_source_current            ?
_diffrn_detector                  HPAD
_diffrn_detector_type             'Bruker PHOTON II'
_diffrn_detector_area_resol_mean  7.41
_diffrn_measurement_device        'four-circle diffractometer'
_diffrn_measurement_device_type   'Bruker D8 VENTURE dual wavelength Mo/Cu'
_diffrn_measurement_method        '\w and \phi scans'
_diffrn_measurement_specimen_support 'MiTeGen micromount'
_diffrn_reflns_number             111743
_diffrn_reflns_av_unetI/netI      0.0374
_diffrn_reflns_av_R_equivalents   0.0574
_diffrn_reflns_theta_min          2.670
_diffrn_reflns_theta_max          33.185
_diffrn_reflns_theta_full         25.242
_diffrn_reflns_limit_h_min        -22
_diffrn_reflns_limit_h_max        22
_diffrn_reflns_limit_k_min        -23
_diffrn_reflns_limit_k_max        23
_diffrn_reflns_limit_l_min        -27
_diffrn_reflns_limit_l_max        28
_diffrn_measured_fraction_theta_max 0.985
_diffrn_measured_fraction_theta_full 0.999
_diffrn_reflns_Laue_measured_fraction_max 0.985
_diffrn_reflns_Laue_measured_fraction_full 0.999
_diffrn_reflns_point_group_measured_fraction_max 0.985
_diffrn_reflns_point_group_measured_fraction_full 0.999
_reflns_number_total              14995
_reflns_number_gt                 11089
_reflns_threshold_expression      'I > 2\s(I)'
_reflns_Friedel_coverage          0.000
_reflns_Friedel_fraction_max      .
_reflns_Friedel_fraction_full     .
_reflns_special_details
;
 Reflections were merged by SHELXL according to the crystal
 class for the calculation of statistics and refinement.
 
 _reflns_Friedel_fraction is defined as the number of unique
 Friedel pairs measured divided by the number that would be
 possible theoretically, ignoring centric projections and
 systematic absences.
;
_computing_data_collection        ?
_computing_cell_refinement        'SAINT V8.40B'
_computing_data_reduction         'SAINT V8.40B'
_computing_structure_solution     'SHELXT 2018/2 (Sheldrick, 2018)'
_computing_structure_refinement   'SHELXL-2014/7 (Sheldrick, 2014)'
_computing_molecular_graphics     ?
_computing_publication_material   ?
_refine_special_details           ?
_refine_ls_structure_factor_coef  Fsqd
_refine_ls_matrix_type            full
_refine_ls_weighting_scheme       calc
_refine_ls_weighting_details      'w=1/[\s^2^(Fo^2^)+(0.0232P)^2^+8.0781P] where P=(Fo^2^+2Fc^2^)/3'
_atom_sites_solution_primary      direct
_atom_sites_solution_secondary    ?
_atom_sites_solution_hydrogens    geom
_refine_ls_hydrogen_treatment     constr
_refine_ls_number_reflns          14995
_refine_ls_number_parameters      427
_refine_ls_number_restraints      0
_refine_ls_R_factor_all           0.0541
_refine_ls_R_factor_gt            0.0307
_refine_ls_wR_factor_ref          0.0752
_refine_ls_wR_factor_gt           0.0646
_refine_ls_goodness_of_fit_ref    1.027
_refine_ls_restrained_S_all       1.027
_refine_ls_shift/su_max           0.005
_refine_ls_shift/su_mean          0.000
_refine_diff_density_max          1.978
_refine_diff_density_min          -1.069
_refine_diff_density_rms          0.142
_refine_ls_extinction_method      none
_refine_ls_extinction_coef        .

loop_
_atom_type_symbol
_atom_type_description
_atom_type_scat_dispersion_real
_atom_type_scat_dispersion_imag
_atom_type_scat_source
'C' 'C' 0.0033 0.0016 'International Tables Vol C Tables 4.2.6.8 and 6.1.1.4'
'H' 'H' 0.0000 0.0000 'International Tables Vol C Tables 4.2.6.8 and 6.1.1.4'
'N' 'N' 0.0061 0.0033 'International Tables Vol C Tables 4.2.6.8 and 6.1.1.4'
'P' 'P' 0.1023 0.0942 'International Tables Vol C Tables 4.2.6.8 and 6.1.1.4'
'Cl' 'Cl' 0.1484 0.1585 'International Tables Vol C Tables 4.2.6.8 and 6.1.1.4'
'Pt' 'Pt' -1.7033 8.3905 'International Tables Vol C Tables 4.2.6.8 and 6.1.1.4'

_geom_special_details
;
 All esds (except the esd in the dihedral angle between two l.s. planes)
 are estimated using the full covariance matrix.  The cell esds are taken
 into account individually in the estimation of esds in distances, angles
 and torsion angles; correlations between esds in cell parameters are only
 used when they are defined by crystal symmetry.  An approximate (isotropic)
 treatment of cell esds is used for estimating esds involving l.s. planes.
;

loop_
_atom_site_label
_atom_site_type_symbol
_atom_site_fract_x
_atom_site_fract_y
_atom_site_fract_z
_atom_site_U_iso_or_equiv
_atom_site_adp_type
_atom_site_occupancy
_atom_site_site_symmetry_order
_atom_site_calc_flag
_atom_site_refinement_flags_posn
_atom_site_refinement_flags_adp
_atom_site_refinement_flags_occupancy
_atom_site_disorder_assembly
_atom_site_disorder_group
Pt1_1 Pt 0.48881(2) 0.24834(2) 0.60955(2) 0.01513(3) Uani 1 1 d . . . . .
Cl1_1 Cl 0.50817(5) 0.17818(4) 0.72194(4) 0.02373(13) Uani 1 1 d . . . . .
Cl2_1 Cl 0.47900(5) 0.11022(4) 0.55296(4) 0.02342(13) Uani 1 1 d . . . . .
Cl3_1 Cl 0.47117(5) 0.31380(5) 0.49449(3) 0.02285(12) Uani 1 1 d . . . . .
Cl4_1 Cl 0.13974(5) 0.26011(6) 0.67576(5) 0.0399(2) Uani 1 1 d . . . . .
P1_1 P 0.50848(4) 0.37858(4) 0.66284(3) 0.01441(11) Uani 1 1 d . . . . .
N3_1 N 0.40262(14) 0.35472(14) 0.85038(11) 0.0153(4) Uani 1 1 d . . . . .
N4_1 N 0.48672(14) 0.38195(14) 0.88188(11) 0.0152(4) Uani 1 1 d . . . . .
N5_1 N 0.53436(14) 0.39333(14) 0.82621(11) 0.0139(4) Uani 1 1 d . . . . .
C1_1 C 0.31433(18) 0.31130(19) 0.72697(14) 0.0201(5) Uani 1 1 d . . . . .
H1_1 H 0.3263 0.2884 0.6813 0.024 Uiso 1 1 calc R U . . .
C2_1 C 0.39462(17) 0.34786(17) 0.77564(13) 0.0160(4) Uani 1 1 d . . . . .
C3_1 C 0.48142(17) 0.37450(16) 0.75850(13) 0.0145(4) Uani 1 1 d . . . . .
C4_1 C 0.22603(19) 0.3066(2) 0.73977(16) 0.0249(6) Uani 1 1 d . . . . .
H4_1 H 0.2104 0.3290 0.7845 0.030 Uiso 1 1 calc R U . . .
C7_1 C 0.63138(18) 0.41863(17) 0.66969(14) 0.0179(5) Uani 1 1 d . . . . .
H7_1 H 0.6438 0.4624 0.7105 0.021 Uiso 1 1 calc R U . . .
C8_1 C 0.69891(18) 0.34087(19) 0.68720(15) 0.0217(5) Uani 1 1 d . . . . .
H8A_1 H 0.6934 0.3018 0.6444 0.033 Uiso 1 1 calc R U . . .
H8B_1 H 0.6827 0.3086 0.7296 0.033 Uiso 1 1 calc R U . . .
H8C_1 H 0.7638 0.3625 0.6988 0.033 Uiso 1 1 calc R U . . .
C9_1 C 0.6479(2) 0.46207(19) 0.59742(15) 0.0236(5) Uani 1 1 d . . . . .
H9A_1 H 0.6266 0.4226 0.5561 0.035 Uiso 1 1 calc R U . . .
H9B_1 H 0.7153 0.4742 0.5996 0.035 Uiso 1 1 calc R U . . .
H9C_1 H 0.6125 0.5171 0.5905 0.035 Uiso 1 1 calc R U . . .
C10_1 C 0.32996(17) 0.34007(18) 0.89631(13) 0.0172(5) Uani 1 1 d . . . . .
C11_1 C 0.27126(18) 0.41105(19) 0.90504(14) 0.0197(5) Uani 1 1 d . . . . .
C12_1 C 0.19660(19) 0.3944(2) 0.94359(15) 0.0240(6) Uani 1 1 d . . . . .
H12_1 H 0.1542 0.4402 0.9507 0.029 Uiso 1 1 calc R U . . .
C13_1 C 0.1839(2) 0.3115(2) 0.97156(17) 0.0299(7) Uani 1 1 d . . . . .
H13_1 H 0.1316 0.3009 0.9963 0.036 Uiso 1 1 calc R U . . .
C14_1 C 0.2459(2) 0.2442(2) 0.96404(17) 0.0274(6) Uani 1 1 d . . . . .
H14_1 H 0.2367 0.1886 0.9849 0.033 Uiso 1 1 calc R U . . .
C15_1 C 0.3224(2) 0.25662(18) 0.92603(15) 0.0218(5) Uani 1 1 d . . . . .
C16_1 C 0.28751(19) 0.50214(18) 0.87681(15) 0.0213(5) Uani 1 1 d . . . . .
H16_1 H 0.3445 0.5007 0.8519 0.026 Uiso 1 1 calc R U . . .
C17_1 C 0.3051(3) 0.5668(2) 0.94053(17) 0.0337(7) Uani 1 1 d . . . . .
H17A_1 H 0.3218 0.6241 0.9222 0.051 Uiso 1 1 calc R U . . .
H17B_1 H 0.3570 0.5455 0.9774 0.051 Uiso 1 1 calc R U . . .
H17C_1 H 0.2480 0.5725 0.9631 0.051 Uiso 1 1 calc R U . . .
C18_1 C 0.2036(3) 0.5334(2) 0.8214(2) 0.0414(8) Uani 1 1 d . . . . .
H18A_1 H 0.2167 0.5920 0.8037 0.062 Uiso 1 1 calc R U . . .
H18B_1 H 0.1472 0.5355 0.8452 0.062 Uiso 1 1 calc R U . . .
H18C_1 H 0.1930 0.4927 0.7796 0.062 Uiso 1 1 calc R U . . .
C19_1 C 0.3906(2) 0.18254(19) 0.91754(17) 0.0257(6) Uani 1 1 d . . . . .
H19_1 H 0.4471 0.2085 0.9001 0.031 Uiso 1 1 calc R U . . .
C20_1 C 0.4239(3) 0.1362(2) 0.9904(2) 0.0409(8) Uani 1 1 d . . . . .
H20A_1 H 0.4713 0.0921 0.9835 0.061 Uiso 1 1 calc R U . . .
H20B_1 H 0.3701 0.1075 1.0074 0.061 Uiso 1 1 calc R U . . .
H20C_1 H 0.4516 0.1792 1.0272 0.061 Uiso 1 1 calc R U . . .
C21_1 C 0.3457(3) 0.1175(2) 0.85940(19) 0.0367(7) Uani 1 1 d . . . . .
H21A_1 H 0.3308 0.1474 0.8118 0.055 Uiso 1 1 calc R U . . .
H21B_1 H 0.2878 0.0940 0.8737 0.055 Uiso 1 1 calc R U . . .
H21C_1 H 0.3899 0.0694 0.8553 0.055 Uiso 1 1 calc R U . . .
C22_1 C 0.63374(17) 0.41576(17) 0.84929(13) 0.0158(4) Uani 1 1 d . . . . .
C23_1 C 0.65800(18) 0.50459(18) 0.85285(14) 0.0183(5) Uani 1 1 d . . . . .
C24_1 C 0.75345(19) 0.5238(2) 0.87602(15) 0.0223(5) Uani 1 1 d . . . . .
H24_1 H 0.7741 0.5830 0.8772 0.027 Uiso 1 1 calc R U . . .
C25_1 C 0.81798(19) 0.4578(2) 0.89725(15) 0.0241(6) Uani 1 1 d . . . . .
H25_1 H 0.8825 0.4721 0.9121 0.029 Uiso 1 1 calc R U . . .
C26_1 C 0.78976(18) 0.3710(2) 0.89723(14) 0.0220(5) Uani 1 1 d . . . . .
H26_1 H 0.8349 0.3269 0.9137 0.026 Uiso 1 1 calc R U . . .
C27_1 C 0.69575(18) 0.34707(18) 0.87336(14) 0.0185(5) Uani 1 1 d . . . . .
C28_1 C 0.58459(19) 0.57776(18) 0.84039(15) 0.0204(5) Uani 1 1 d . . . . .
H28_1 H 0.5270 0.5536 0.8092 0.024 Uiso 1 1 calc R U . . .
C29_1 C 0.5574(2) 0.6045(2) 0.91456(17) 0.0301(6) Uani 1 1 d . . . . .
H29A_1 H 0.5096 0.6508 0.9068 0.045 Uiso 1 1 calc R U . . .
H29B_1 H 0.6133 0.6262 0.9471 0.045 Uiso 1 1 calc R U . . .
H29C_1 H 0.5319 0.5535 0.9373 0.045 Uiso 1 1 calc R U . . .
C30_1 C 0.6169(2) 0.6571(2) 0.8007(2) 0.0361(8) Uani 1 1 d . . . . .
H30A_1 H 0.6405 0.6378 0.7561 0.054 Uiso 1 1 calc R U . . .
H30B_1 H 0.6673 0.6874 0.8333 0.054 Uiso 1 1 calc R U . . .
H30C_1 H 0.5637 0.6971 0.7871 0.054 Uiso 1 1 calc R U . . .
C31_1 C 0.66420(19) 0.25274(18) 0.87968(15) 0.0217(5) Uani 1 1 d . . . . .
H31_1 H 0.6005 0.2460 0.8492 0.026 Uiso 1 1 calc R U . . .
C32_1 C 0.6555(2) 0.2327(2) 0.96032(17) 0.0296(6) Uani 1 1 d . . . . .
H32A_1 H 0.6090 0.2722 0.9765 0.044 Uiso 1 1 calc R U . . .
H32B_1 H 0.7168 0.2413 0.9914 0.044 Uiso 1 1 calc R U . . .
H32C_1 H 0.6352 0.1719 0.9645 0.044 Uiso 1 1 calc R U . . .
C33_1 C 0.7311(2) 0.1859(2) 0.85244(18) 0.0309(7) Uani 1 1 d . . . . .
H33A_1 H 0.7036 0.1271 0.8525 0.046 Uiso 1 1 calc R U . . .
H33B_1 H 0.7920 0.1868 0.8852 0.046 Uiso 1 1 calc R U . . .
H33C_1 H 0.7404 0.2011 0.8023 0.046 Uiso 1 1 calc R U . . .
C64_1 C 0.43407(19) 0.46802(18) 0.61716(14) 0.0205(5) Uani 1 1 d . . . . .
H64_1 H 0.4593 0.4796 0.5704 0.025 Uiso 1 1 calc R U . . .
C65_1 C 0.3306(2) 0.4431(2) 0.59285(16) 0.0262(6) Uani 1 1 d . . . . .
H65A_1 H 0.3016 0.4842 0.5549 0.039 Uiso 1 1 calc R U . . .
H65B_1 H 0.2971 0.4458 0.6353 0.039 Uiso 1 1 calc R U . . .
H65C_1 H 0.3268 0.3835 0.5727 0.039 Uiso 1 1 calc R U . . .
C66_1 C 0.4434(2) 0.55508(19) 0.65858(16) 0.0262(6) Uani 1 1 d . . . . .
H66A_1 H 0.5103 0.5693 0.6731 0.039 Uiso 1 1 calc R U . . .
H66B_1 H 0.4132 0.5504 0.7027 0.039 Uiso 1 1 calc R U . . .
H66C_1 H 0.4127 0.6015 0.6266 0.039 Uiso 1 1 calc R U . . .
Cl1_2 Cl 0.99556(6) 0.35870(6) 0.80835(5) 0.03943(19) Uani 1 1 d . . . . .
Cl2_2 Cl 0.94968(8) 0.45147(9) 0.66825(6) 0.0554(3) Uani 1 1 d . . . . .
C1_2 C 0.9501(3) 0.4550(2) 0.76409(19) 0.0357(7) Uani 1 1 d . . . . .
H1A_2 H 0.9884 0.5055 0.7851 0.043 Uiso 1 1 calc R U . . .
H1AB_2 H 0.8848 0.4640 0.7736 0.043 Uiso 1 1 calc R U . . .

loop_
_atom_site_aniso_label
_atom_site_aniso_U_11
_atom_site_aniso_U_22
_atom_site_aniso_U_33
_atom_site_aniso_U_23
_atom_site_aniso_U_13
_atom_site_aniso_U_12
Pt1_1 0.01232(4) 0.01837(5) 0.01477(4) -0.00125(4) 0.00233(3) 0.00027(3)
Cl1_1 0.0315(3) 0.0197(3) 0.0189(3) 0.0019(2) 0.0008(2) -0.0010(3)
Cl2_1 0.0230(3) 0.0222(3) 0.0250(3) -0.0060(2) 0.0035(2) -0.0003(2)
Cl3_1 0.0277(3) 0.0265(3) 0.0144(2) -0.0010(2) 0.0035(2) 0.0021(3)
Cl4_1 0.0159(3) 0.0616(6) 0.0416(4) -0.0277(4) 0.0028(3) -0.0074(3)
P1_1 0.0133(3) 0.0182(3) 0.0122(2) 0.0008(2) 0.0036(2) 0.0007(2)
N3_1 0.0134(9) 0.0183(10) 0.0145(9) -0.0007(8) 0.0034(7) -0.0015(7)
N4_1 0.0138(9) 0.0190(10) 0.0133(8) -0.0006(8) 0.0036(7) 0.0000(8)
N5_1 0.0128(9) 0.0173(10) 0.0119(8) 0.0007(7) 0.0028(7) -0.0001(7)
C1_1 0.0171(11) 0.0272(13) 0.0165(11) -0.0032(10) 0.0041(9) -0.0025(10)
C2_1 0.0162(11) 0.0191(11) 0.0133(10) -0.0004(9) 0.0039(8) 0.0000(9)
C3_1 0.0131(10) 0.0169(11) 0.0136(10) 0.0012(9) 0.0019(8) -0.0010(8)
C4_1 0.0182(12) 0.0316(15) 0.0242(13) -0.0111(11) 0.0013(10) -0.0050(11)
C7_1 0.0167(11) 0.0204(12) 0.0176(11) 0.0000(9) 0.0063(9) -0.0025(9)
C8_1 0.0161(11) 0.0262(13) 0.0234(12) 0.0013(11) 0.0053(10) 0.0014(10)
C9_1 0.0242(13) 0.0268(14) 0.0217(12) 0.0015(11) 0.0097(10) -0.0042(11)
C10_1 0.0142(11) 0.0255(13) 0.0131(10) -0.0017(9) 0.0056(8) -0.0041(9)
C11_1 0.0167(11) 0.0281(13) 0.0151(10) -0.0025(10) 0.0052(9) -0.0013(10)
C12_1 0.0182(12) 0.0349(15) 0.0203(12) -0.0052(11) 0.0076(10) -0.0001(11)
C13_1 0.0242(14) 0.0405(17) 0.0279(14) -0.0058(13) 0.0135(11) -0.0125(13)
C14_1 0.0299(14) 0.0285(15) 0.0269(13) -0.0029(12) 0.0143(11) -0.0113(12)
C15_1 0.0237(12) 0.0241(13) 0.0193(11) -0.0034(10) 0.0088(9) -0.0072(11)
C16_1 0.0218(12) 0.0251(13) 0.0184(11) 0.0023(10) 0.0077(10) 0.0045(10)
C17_1 0.0451(19) 0.0320(16) 0.0235(14) 0.0006(12) 0.0041(13) -0.0106(14)
C18_1 0.045(2) 0.0391(19) 0.0343(17) 0.0047(15) -0.0123(15) 0.0068(16)
C19_1 0.0278(14) 0.0217(13) 0.0296(14) 0.0015(11) 0.0105(11) -0.0050(11)
C20_1 0.047(2) 0.0382(19) 0.0363(18) 0.0095(15) 0.0030(16) 0.0050(16)
C21_1 0.049(2) 0.0262(15) 0.0355(17) -0.0056(13) 0.0100(15) -0.0019(14)
C22_1 0.0115(10) 0.0228(12) 0.0135(10) -0.0008(9) 0.0030(8) -0.0018(9)
C23_1 0.0163(11) 0.0247(13) 0.0144(10) -0.0003(9) 0.0035(8) -0.0032(9)
C24_1 0.0174(12) 0.0301(14) 0.0196(12) -0.0013(11) 0.0035(9) -0.0060(10)
C25_1 0.0152(12) 0.0355(16) 0.0216(12) -0.0036(11) 0.0031(9) -0.0035(11)
C26_1 0.0154(11) 0.0330(15) 0.0176(11) -0.0023(11) 0.0022(9) 0.0024(10)
C27_1 0.0161(11) 0.0235(12) 0.0161(10) -0.0020(10) 0.0033(9) 0.0017(9)
C28_1 0.0213(12) 0.0188(12) 0.0198(11) 0.0023(10) -0.0007(9) -0.0026(10)
C29_1 0.0301(15) 0.0319(16) 0.0268(14) -0.0057(12) 0.0002(12) 0.0091(12)
C30_1 0.0325(17) 0.0270(15) 0.0465(19) 0.0142(14) -0.0003(14) -0.0072(13)
C31_1 0.0192(11) 0.0216(12) 0.0232(12) -0.0011(11) 0.0000(9) 0.0026(10)
C32_1 0.0332(16) 0.0287(16) 0.0261(14) 0.0035(12) 0.0029(12) -0.0022(12)
C33_1 0.0304(16) 0.0261(15) 0.0355(16) 0.0007(13) 0.0029(13) 0.0116(12)
C64_1 0.0222(12) 0.0237(13) 0.0161(11) 0.0026(10) 0.0043(9) 0.0061(10)
C65_1 0.0212(13) 0.0316(15) 0.0255(13) 0.0041(12) 0.0027(10) 0.0074(11)
C66_1 0.0357(16) 0.0218(13) 0.0210(12) 0.0014(11) 0.0036(11) 0.0083(12)
Cl1_2 0.0351(4) 0.0342(4) 0.0513(5) -0.0090(4) 0.0141(4) 0.0008(3)
Cl2_2 0.0502(6) 0.0834(8) 0.0362(5) -0.0065(5) 0.0174(4) -0.0096(5)
C1_2 0.0367(18) 0.0376(18) 0.0335(16) -0.0105(14) 0.0076(14) -0.0062(14)

loop_
_geom_bond_atom_site_label_1
_geom_bond_atom_site_label_2
_geom_bond_distance
_geom_bond_site_symmetry_2
_geom_bond_publ_flag
Pt1_1 P1_1 2.2137(7) . ?
Pt1_1 Cl1_1 2.3041(7) . ?
Pt1_1 Cl3_1 2.3161(6) . ?
Pt1_1 Cl2_1 2.3443(7) . ?
Cl4_1 C4_1 1.722(3) . ?
P1_1 C64_1 1.851(3) . ?
P1_1 C7_1 1.854(3) . ?
P1_1 C3_1 1.860(2) . ?
N3_1 N4_1 1.322(3) . ?
N3_1 C2_1 1.364(3) . ?
N3_1 C10_1 1.459(3) . ?
N4_1 N5_1 1.329(3) . ?
N5_1 C3_1 1.382(3) . ?
N5_1 C22_1 1.464(3) . ?
C1_1 C4_1 1.328(4) . ?
C1_1 C2_1 1.455(4) . ?
C1_1 H1_1 0.9500 . ?
C2_1 C3_1 1.394(3) . ?
C4_1 H4_1 0.9500 . ?
C7_1 C8_1 1.534(4) . ?
C7_1 C9_1 1.536(4) . ?
C7_1 H7_1 1.0000 . ?
C8_1 H8A_1 0.9800 . ?
C8_1 H8B_1 0.9800 . ?
C8_1 H8C_1 0.9800 . ?
C9_1 H9A_1 0.9800 . ?
C9_1 H9B_1 0.9800 . ?
C9_1 H9C_1 0.9800 . ?
C10_1 C15_1 1.396(4) . ?
C10_1 C11_1 1.397(4) . ?
C11_1 C12_1 1.399(4) . ?
C11_1 C16_1 1.514(4) . ?
C12_1 C13_1 1.388(4) . ?
C12_1 H12_1 0.9500 . ?
C13_1 C14_1 1.380(5) . ?
C13_1 H13_1 0.9500 . ?
C14_1 C15_1 1.405(4) . ?
C14_1 H14_1 0.9500 . ?
C15_1 C19_1 1.520(4) . ?
C16_1 C17_1 1.522(4) . ?
C16_1 C18_1 1.527(4) . ?
C16_1 H16_1 1.0000 . ?
C17_1 H17A_1 0.9800 . ?
C17_1 H17B_1 0.9800 . ?
C17_1 H17C_1 0.9800 . ?
C18_1 H18A_1 0.9800 . ?
C18_1 H18B_1 0.9800 . ?
C18_1 H18C_1 0.9800 . ?
C19_1 C20_1 1.523(4) . ?
C19_1 C21_1 1.524(4) . ?
C19_1 H19_1 1.0000 . ?
C20_1 H20A_1 0.9800 . ?
C20_1 H20B_1 0.9800 . ?
C20_1 H20C_1 0.9800 . ?
C21_1 H21A_1 0.9800 . ?
C21_1 H21B_1 0.9800 . ?
C21_1 H21C_1 0.9800 . ?
C22_1 C23_1 1.398(4) . ?
C22_1 C27_1 1.401(4) . ?
C23_1 C24_1 1.401(4) . ?
C23_1 C28_1 1.528(4) . ?
C24_1 C25_1 1.383(4) . ?
C24_1 H24_1 0.9500 . ?
C25_1 C26_1 1.385(4) . ?
C25_1 H25_1 0.9500 . ?
C26_1 C27_1 1.401(4) . ?
C26_1 H26_1 0.9500 . ?
C27_1 C31_1 1.519(4) . ?
C28_1 C30_1 1.522(4) . ?
C28_1 C29_1 1.531(4) . ?
C28_1 H28_1 1.0000 . ?
C29_1 H29A_1 0.9800 . ?
C29_1 H29B_1 0.9800 . ?
C29_1 H29C_1 0.9800 . ?
C30_1 H30A_1 0.9800 . ?
C30_1 H30B_1 0.9800 . ?
C30_1 H30C_1 0.9800 . ?
C31_1 C32_1 1.537(4) . ?
C31_1 C33_1 1.538(4) . ?
C31_1 H31_1 1.0000 . ?
C32_1 H32A_1 0.9800 . ?
C32_1 H32B_1 0.9800 . ?
C32_1 H32C_1 0.9800 . ?
C33_1 H33A_1 0.9800 . ?
C33_1 H33B_1 0.9800 . ?
C33_1 H33C_1 0.9800 . ?
C64_1 C66_1 1.526(4) . ?
C64_1 C65_1 1.532(4) . ?
C64_1 H64_1 1.0000 . ?
C65_1 H65A_1 0.9800 . ?
C65_1 H65B_1 0.9800 . ?
C65_1 H65C_1 0.9800 . ?
C66_1 H66A_1 0.9800 . ?
C66_1 H66B_1 0.9800 . ?
C66_1 H66C_1 0.9800 . ?
Cl1_2 C1_2 1.755(4) . ?
Cl2_2 C1_2 1.761(4) . ?
C1_2 H1A_2 0.9900 . ?
C1_2 H1AB_2 0.9900 . ?

loop_
_geom_angle_atom_site_label_1
_geom_angle_atom_site_label_2
_geom_angle_atom_site_label_3
_geom_angle
_geom_angle_site_symmetry_1
_geom_angle_site_symmetry_3
_geom_angle_publ_flag
P1_1 Pt1_1 Cl1_1 91.80(2) . . ?
P1_1 Pt1_1 Cl3_1 90.28(2) . . ?
Cl1_1 Pt1_1 Cl3_1 177.73(2) . . ?
P1_1 Pt1_1 Cl2_1 176.12(2) . . ?
Cl1_1 Pt1_1 Cl2_1 88.31(2) . . ?
Cl3_1 Pt1_1 Cl2_1 89.56(2) . . ?
C64_1 P1_1 C7_1 105.28(12) . . ?
C64_1 P1_1 C3_1 105.16(11) . . ?
C7_1 P1_1 C3_1 106.58(11) . . ?
C64_1 P1_1 Pt1_1 115.90(9) . . ?
C7_1 P1_1 Pt1_1 112.32(9) . . ?
C3_1 P1_1 Pt1_1 110.91(8) . . ?
N4_1 N3_1 C2_1 113.0(2) . . ?
N4_1 N3_1 C10_1 118.9(2) . . ?
C2_1 N3_1 C10_1 128.0(2) . . ?
N3_1 N4_1 N5_1 104.48(19) . . ?
N4_1 N5_1 C3_1 112.88(19) . . ?
N4_1 N5_1 C22_1 113.85(19) . . ?
C3_1 N5_1 C22_1 133.0(2) . . ?
C4_1 C1_1 C2_1 126.8(2) . . ?
C4_1 C1_1 H1_1 116.6 . . ?
C2_1 C1_1 H1_1 116.6 . . ?
N3_1 C2_1 C3_1 105.6(2) . . ?
N3_1 C2_1 C1_1 125.5(2) . . ?
C3_1 C2_1 C1_1 128.6(2) . . ?
N5_1 C3_1 C2_1 104.0(2) . . ?
N5_1 C3_1 P1_1 132.57(18) . . ?
C2_1 C3_1 P1_1 123.42(18) . . ?
C1_1 C4_1 Cl4_1 120.4(2) . . ?
C1_1 C4_1 H4_1 119.8 . . ?
Cl4_1 C4_1 H4_1 119.8 . . ?
C8_1 C7_1 C9_1 109.6(2) . . ?
C8_1 C7_1 P1_1 108.87(18) . . ?
C9_1 C7_1 P1_1 111.04(18) . . ?
C8_1 C7_1 H7_1 109.1 . . ?
C9_1 C7_1 H7_1 109.1 . . ?
P1_1 C7_1 H7_1 109.1 . . ?
C7_1 C8_1 H8A_1 109.5 . . ?
C7_1 C8_1 H8B_1 109.5 . . ?
H8A_1 C8_1 H8B_1 109.5 . . ?
C7_1 C8_1 H8C_1 109.5 . . ?
H8A_1 C8_1 H8C_1 109.5 . . ?
H8B_1 C8_1 H8C_1 109.5 . . ?
C7_1 C9_1 H9A_1 109.5 . . ?
C7_1 C9_1 H9B_1 109.5 . . ?
H9A_1 C9_1 H9B_1 109.5 . . ?
C7_1 C9_1 H9C_1 109.5 . . ?
H9A_1 C9_1 H9C_1 109.5 . . ?
H9B_1 C9_1 H9C_1 109.5 . . ?
C15_1 C10_1 C11_1 125.2(2) . . ?
C15_1 C10_1 N3_1 118.2(2) . . ?
C11_1 C10_1 N3_1 116.6(2) . . ?
C10_1 C11_1 C12_1 116.2(3) . . ?
C10_1 C11_1 C16_1 122.9(2) . . ?
C12_1 C11_1 C16_1 120.8(2) . . ?
C13_1 C12_1 C11_1 120.6(3) . . ?
C13_1 C12_1 H12_1 119.7 . . ?
C11_1 C12_1 H12_1 119.7 . . ?
C14_1 C13_1 C12_1 121.0(3) . . ?
C14_1 C13_1 H13_1 119.5 . . ?
C12_1 C13_1 H13_1 119.5 . . ?
C13_1 C14_1 C15_1 121.2(3) . . ?
C13_1 C14_1 H14_1 119.4 . . ?
C15_1 C14_1 H14_1 119.4 . . ?
C10_1 C15_1 C14_1 115.6(3) . . ?
C10_1 C15_1 C19_1 123.1(2) . . ?
C14_1 C15_1 C19_1 121.2(3) . . ?
C11_1 C16_1 C17_1 110.3(2) . . ?
C11_1 C16_1 C18_1 111.5(3) . . ?
C17_1 C16_1 C18_1 109.2(3) . . ?
C11_1 C16_1 H16_1 108.6 . . ?
C17_1 C16_1 H16_1 108.6 . . ?
C18_1 C16_1 H16_1 108.6 . . ?
C16_1 C17_1 H17A_1 109.5 . . ?
C16_1 C17_1 H17B_1 109.5 . . ?
H17A_1 C17_1 H17B_1 109.5 . . ?
C16_1 C17_1 H17C_1 109.5 . . ?
H17A_1 C17_1 H17C_1 109.5 . . ?
H17B_1 C17_1 H17C_1 109.5 . . ?
C16_1 C18_1 H18A_1 109.5 . . ?
C16_1 C18_1 H18B_1 109.5 . . ?
H18A_1 C18_1 H18B_1 109.5 . . ?
C16_1 C18_1 H18C_1 109.5 . . ?
H18A_1 C18_1 H18C_1 109.5 . . ?
H18B_1 C18_1 H18C_1 109.5 . . ?
C15_1 C19_1 C20_1 111.9(3) . . ?
C15_1 C19_1 C21_1 110.3(3) . . ?
C20_1 C19_1 C21_1 110.7(3) . . ?
C15_1 C19_1 H19_1 107.9 . . ?
C20_1 C19_1 H19_1 107.9 . . ?
C21_1 C19_1 H19_1 107.9 . . ?
C19_1 C20_1 H20A_1 109.5 . . ?
C19_1 C20_1 H20B_1 109.5 . . ?
H20A_1 C20_1 H20B_1 109.5 . . ?
C19_1 C20_1 H20C_1 109.5 . . ?
H20A_1 C20_1 H20C_1 109.5 . . ?
H20B_1 C20_1 H20C_1 109.5 . . ?
C19_1 C21_1 H21A_1 109.5 . . ?
C19_1 C21_1 H21B_1 109.5 . . ?
H21A_1 C21_1 H21B_1 109.5 . . ?
C19_1 C21_1 H21C_1 109.5 . . ?
H21A_1 C21_1 H21C_1 109.5 . . ?
H21B_1 C21_1 H21C_1 109.5 . . ?
C23_1 C22_1 C27_1 124.7(2) . . ?
C23_1 C22_1 N5_1 117.7(2) . . ?
C27_1 C22_1 N5_1 117.3(2) . . ?
C22_1 C23_1 C24_1 116.2(2) . . ?
C22_1 C23_1 C28_1 122.7(2) . . ?
C24_1 C23_1 C28_1 120.8(2) . . ?
C25_1 C24_1 C23_1 120.9(3) . . ?
C25_1 C24_1 H24_1 119.5 . . ?
C23_1 C24_1 H24_1 119.5 . . ?
C24_1 C25_1 C26_1 120.9(3) . . ?
C24_1 C25_1 H25_1 119.6 . . ?
C26_1 C25_1 H25_1 119.6 . . ?
C25_1 C26_1 C27_1 121.1(3) . . ?
C25_1 C26_1 H26_1 119.4 . . ?
C27_1 C26_1 H26_1 119.4 . . ?
C26_1 C27_1 C22_1 116.0(3) . . ?
C26_1 C27_1 C31_1 120.5(2) . . ?
C22_1 C27_1 C31_1 123.4(2) . . ?
C30_1 C28_1 C23_1 113.4(2) . . ?
C30_1 C28_1 C29_1 110.8(3) . . ?
C23_1 C28_1 C29_1 109.1(2) . . ?
C30_1 C28_1 H28_1 107.8 . . ?
C23_1 C28_1 H28_1 107.8 . . ?
C29_1 C28_1 H28_1 107.8 . . ?
C28_1 C29_1 H29A_1 109.5 . . ?
C28_1 C29_1 H29B_1 109.5 . . ?
H29A_1 C29_1 H29B_1 109.5 . . ?
C28_1 C29_1 H29C_1 109.5 . . ?
H29A_1 C29_1 H29C_1 109.5 . . ?
H29B_1 C29_1 H29C_1 109.5 . . ?
C28_1 C30_1 H30A_1 109.5 . . ?
C28_1 C30_1 H30B_1 109.5 . . ?
H30A_1 C30_1 H30B_1 109.5 . . ?
C28_1 C30_1 H30C_1 109.5 . . ?
H30A_1 C30_1 H30C_1 109.5 . . ?
H30B_1 C30_1 H30C_1 109.5 . . ?
C27_1 C31_1 C32_1 109.4(2) . . ?
C27_1 C31_1 C33_1 113.2(2) . . ?
C32_1 C31_1 C33_1 109.4(2) . . ?
C27_1 C31_1 H31_1 108.2 . . ?
C32_1 C31_1 H31_1 108.2 . . ?
C33_1 C31_1 H31_1 108.2 . . ?
C31_1 C32_1 H32A_1 109.5 . . ?
C31_1 C32_1 H32B_1 109.5 . . ?
H32A_1 C32_1 H32B_1 109.5 . . ?
C31_1 C32_1 H32C_1 109.5 . . ?
H32A_1 C32_1 H32C_1 109.5 . . ?
H32B_1 C32_1 H32C_1 109.5 . . ?
C31_1 C33_1 H33A_1 109.5 . . ?
C31_1 C33_1 H33B_1 109.5 . . ?
H33A_1 C33_1 H33B_1 109.5 . . ?
C31_1 C33_1 H33C_1 109.5 . . ?
H33A_1 C33_1 H33C_1 109.5 . . ?
H33B_1 C33_1 H33C_1 109.5 . . ?
C66_1 C64_1 C65_1 111.5(2) . . ?
C66_1 C64_1 P1_1 114.60(19) . . ?
C65_1 C64_1 P1_1 114.5(2) . . ?
C66_1 C64_1 H64_1 105.0 . . ?
C65_1 C64_1 H64_1 105.0 . . ?
P1_1 C64_1 H64_1 105.0 . . ?
C64_1 C65_1 H65A_1 109.5 . . ?
C64_1 C65_1 H65B_1 109.5 . . ?
H65A_1 C65_1 H65B_1 109.5 . . ?
C64_1 C65_1 H65C_1 109.5 . . ?
H65A_1 C65_1 H65C_1 109.5 . . ?
H65B_1 C65_1 H65C_1 109.5 . . ?
C64_1 C66_1 H66A_1 109.5 . . ?
C64_1 C66_1 H66B_1 109.5 . . ?
H66A_1 C66_1 H66B_1 109.5 . . ?
C64_1 C66_1 H66C_1 109.5 . . ?
H66A_1 C66_1 H66C_1 109.5 . . ?
H66B_1 C66_1 H66C_1 109.5 . . ?
Cl1_2 C1_2 Cl2_2 112.37(19) . . ?
Cl1_2 C1_2 H1A_2 109.1 . . ?
Cl2_2 C1_2 H1A_2 109.1 . . ?
Cl1_2 C1_2 H1AB_2 109.1 . . ?
Cl2_2 C1_2 H1AB_2 109.1 . . ?
H1A_2 C1_2 H1AB_2 107.9 . . ?

loop_
_geom_torsion_atom_site_label_1
_geom_torsion_atom_site_label_2
_geom_torsion_atom_site_label_3
_geom_torsion_atom_site_label_4
_geom_torsion
_geom_torsion_site_symmetry_1
_geom_torsion_site_symmetry_2
_geom_torsion_site_symmetry_3
_geom_torsion_site_symmetry_4
_geom_torsion_publ_flag
C2_1 N3_1 N4_1 N5_1 0.2(3) . . . . ?
C10_1 N3_1 N4_1 N5_1 -176.9(2) . . . . ?
N3_1 N4_1 N5_1 C3_1 0.6(3) . . . . ?
N3_1 N4_1 N5_1 C22_1 -174.4(2) . . . . ?
N4_1 N3_1 C2_1 C3_1 -0.9(3) . . . . ?
C10_1 N3_1 C2_1 C3_1 175.8(2) . . . . ?
N4_1 N3_1 C2_1 C1_1 173.4(2) . . . . ?
C10_1 N3_1 C2_1 C1_1 -9.9(4) . . . . ?
C4_1 C1_1 C2_1 N3_1 25.0(5) . . . . ?
C4_1 C1_1 C2_1 C3_1 -162.1(3) . . . . ?
N4_1 N5_1 C3_1 C2_1 -1.2(3) . . . . ?
C22_1 N5_1 C3_1 C2_1 172.7(3) . . . . ?
N4_1 N5_1 C3_1 P1_1 179.6(2) . . . . ?
C22_1 N5_1 C3_1 P1_1 -6.6(4) . . . . ?
N3_1 C2_1 C3_1 N5_1 1.2(3) . . . . ?
C1_1 C2_1 C3_1 N5_1 -172.9(3) . . . . ?
N3_1 C2_1 C3_1 P1_1 -179.48(18) . . . . ?
C1_1 C2_1 C3_1 P1_1 6.5(4) . . . . ?
C64_1 P1_1 C3_1 N5_1 -112.7(3) . . . . ?
C7_1 P1_1 C3_1 N5_1 -1.3(3) . . . . ?
Pt1_1 P1_1 C3_1 N5_1 121.3(2) . . . . ?
C64_1 P1_1 C3_1 C2_1 68.1(2) . . . . ?
C7_1 P1_1 C3_1 C2_1 179.6(2) . . . . ?
Pt1_1 P1_1 C3_1 C2_1 -57.9(2) . . . . ?
C2_1 C1_1 C4_1 Cl4_1 -179.5(2) . . . . ?
C64_1 P1_1 C7_1 C8_1 -164.78(18) . . . . ?
C3_1 P1_1 C7_1 C8_1 83.86(19) . . . . ?
Pt1_1 P1_1 C7_1 C8_1 -37.80(19) . . . . ?
C64_1 P1_1 C7_1 C9_1 -44.0(2) . . . . ?
C3_1 P1_1 C7_1 C9_1 -155.34(19) . . . . ?
Pt1_1 P1_1 C7_1 C9_1 83.00(19) . . . . ?
N4_1 N3_1 C10_1 C15_1 -90.7(3) . . . . ?
C2_1 N3_1 C10_1 C15_1 92.7(3) . . . . ?
N4_1 N3_1 C10_1 C11_1 91.2(3) . . . . ?
C2_1 N3_1 C10_1 C11_1 -85.3(3) . . . . ?
C15_1 C10_1 C11_1 C12_1 -3.5(4) . . . . ?
N3_1 C10_1 C11_1 C12_1 174.5(2) . . . . ?
C15_1 C10_1 C11_1 C16_1 174.9(3) . . . . ?
N3_1 C10_1 C11_1 C16_1 -7.2(4) . . . . ?
C10_1 C11_1 C12_1 C13_1 0.6(4) . . . . ?
C16_1 C11_1 C12_1 C13_1 -177.8(3) . . . . ?
C11_1 C12_1 C13_1 C14_1 1.9(5) . . . . ?
C12_1 C13_1 C14_1 C15_1 -1.9(5) . . . . ?
C11_1 C10_1 C15_1 C14_1 3.5(4) . . . . ?
N3_1 C10_1 C15_1 C14_1 -174.4(2) . . . . ?
C11_1 C10_1 C15_1 C19_1 -177.4(3) . . . . ?
N3_1 C10_1 C15_1 C19_1 4.7(4) . . . . ?
C13_1 C14_1 C15_1 C10_1 -0.8(4) . . . . ?
C13_1 C14_1 C15_1 C19_1 -179.9(3) . . . . ?
C10_1 C11_1 C16_1 C17_1 -118.2(3) . . . . ?
C12_1 C11_1 C16_1 C17_1 60.1(3) . . . . ?
C10_1 C11_1 C16_1 C18_1 120.2(3) . . . . ?
C12_1 C11_1 C16_1 C18_1 -61.5(3) . . . . ?
C10_1 C15_1 C19_1 C20_1 133.0(3) . . . . ?
C14_1 C15_1 C19_1 C20_1 -47.9(4) . . . . ?
C10_1 C15_1 C19_1 C21_1 -103.2(3) . . . . ?
C14_1 C15_1 C19_1 C21_1 75.8(4) . . . . ?
N4_1 N5_1 C22_1 C23_1 -94.1(3) . . . . ?
C3_1 N5_1 C22_1 C23_1 92.2(3) . . . . ?
N4_1 N5_1 C22_1 C27_1 79.6(3) . . . . ?
C3_1 N5_1 C22_1 C27_1 -94.2(3) . . . . ?
C27_1 C22_1 C23_1 C24_1 6.1(4) . . . . ?
N5_1 C22_1 C23_1 C24_1 179.2(2) . . . . ?
C27_1 C22_1 C23_1 C28_1 -167.6(2) . . . . ?
N5_1 C22_1 C23_1 C28_1 5.5(3) . . . . ?
C22_1 C23_1 C24_1 C25_1 -3.0(4) . . . . ?
C28_1 C23_1 C24_1 C25_1 170.9(2) . . . . ?
C23_1 C24_1 C25_1 C26_1 -1.0(4) . . . . ?
C24_1 C25_1 C26_1 C27_1 2.2(4) . . . . ?
C25_1 C26_1 C27_1 C22_1 0.6(4) . . . . ?
C25_1 C26_1 C27_1 C31_1 -174.8(2) . . . . ?
C23_1 C22_1 C27_1 C26_1 -4.9(4) . . . . ?
N5_1 C22_1 C27_1 C26_1 -178.1(2) . . . . ?
C23_1 C22_1 C27_1 C31_1 170.3(2) . . . . ?
N5_1 C22_1 C27_1 C31_1 -2.8(4) . . . . ?
C22_1 C23_1 C28_1 C30_1 -144.1(3) . . . . ?
C24_1 C23_1 C28_1 C30_1 42.5(4) . . . . ?
C22_1 C23_1 C28_1 C29_1 91.9(3) . . . . ?
C24_1 C23_1 C28_1 C29_1 -81.5(3) . . . . ?
C26_1 C27_1 C31_1 C32_1 75.9(3) . . . . ?
C22_1 C27_1 C31_1 C32_1 -99.2(3) . . . . ?
C26_1 C27_1 C31_1 C33_1 -46.4(3) . . . . ?
C22_1 C27_1 C31_1 C33_1 138.5(3) . . . . ?
C7_1 P1_1 C64_1 C66_1 -60.0(2) . . . . ?
C3_1 P1_1 C64_1 C66_1 52.4(2) . . . . ?
Pt1_1 P1_1 C64_1 C66_1 175.22(17) . . . . ?
C7_1 P1_1 C64_1 C65_1 169.38(19) . . . . ?
C3_1 P1_1 C64_1 C65_1 -78.3(2) . . . . ?
Pt1_1 P1_1 C64_1 C65_1 44.6(2) . . . . ?

_shelx_res_file
;

    ma4_058dbp.res created by SHELXL-2014/7


TITL sol_a.res in P2(1)/n
REM Old TITL sol in P2(1)/n
REM SHELXT solution in P2(1)/n: R1 0.079, Rweak 0.002, Alpha 0.015
REM <I/s>   0.656 for  324 systematic absences,  Orientation as input
REM Formula found by SHELXT:  C35 N3 P Cl6 Pt

CELL  0.71073  14.3657  15.2572  18.3780   90.000   99.064   90.000
ZERR   4.000   0.0005   0.0006   0.0007    0.000    0.001    0.000
LATT  1
SYMM 1/2-X, 1/2+Y, 1/2-Z
SFAC C H N P CL PT
UNIT 140 208 12 4 24 4
TEMP -173.150
SIZE 0.03 0.10 0.20
REM COLOURLESS BLOCK
L.S. 10
ACTA
WPDB -2
BOND $H
OMIT 1   1   1
OMIT  1   0   1
OMIT    -1   1   1
OMIT     1   1   0
OMIT     0   0   2
OMIT    -8  15  20
OMIT     0   1   2
CONF
MORE -1
LIST 4
FMAP 2
PLAN 20
WGHT    0.023200    8.078100
FVAR       0.21235
RESI 1 TGD
PT1   6    0.488813    0.248338    0.609548    11.00000    0.01232    0.01837 =
         0.01477   -0.00125    0.00233    0.00027
CL1   5    0.508170    0.178180    0.721943    11.00000    0.03148    0.01973 =
         0.01895    0.00192    0.00082   -0.00098
CL2   5    0.478998    0.110224    0.552957    11.00000    0.02298    0.02220 =
         0.02496   -0.00599    0.00345   -0.00035
CL3   5    0.471166    0.313798    0.494489    11.00000    0.02771    0.02648 =
         0.01443   -0.00100    0.00352    0.00211
CL4   5    0.139739    0.260108    0.675763    11.00000    0.01591    0.06161 =
         0.04161   -0.02766    0.00283   -0.00736
P1    4    0.508481    0.378577    0.662841    11.00000    0.01332    0.01817 =
         0.01225    0.00081    0.00359    0.00067
N3    3    0.402625    0.354719    0.850382    11.00000    0.01340    0.01828 =
         0.01451   -0.00073    0.00342   -0.00148
N4    3    0.486719    0.381953    0.881876    11.00000    0.01376    0.01901 =
         0.01334   -0.00064    0.00364   -0.00002
N5    3    0.534355    0.393328    0.826209    11.00000    0.01279    0.01734 =
         0.01193    0.00067    0.00284   -0.00012
C1    1    0.314327    0.311299    0.726969    11.00000    0.01708    0.02724 =
         0.01648   -0.00319    0.00409   -0.00252
AFIX  43
H1    2    0.326311    0.288397    0.681275    11.00000   -1.20000
AFIX   0
C2    1    0.394616    0.347861    0.775635    11.00000    0.01619    0.01906 =
         0.01328   -0.00044    0.00391    0.00002
C3    1    0.481420    0.374499    0.758501    11.00000    0.01307    0.01690 =
         0.01361    0.00119    0.00195   -0.00099
C4    1    0.226031    0.306604    0.739771    11.00000    0.01824    0.03158 =
         0.02420   -0.01108    0.00133   -0.00501
AFIX  43
H4    2    0.210381    0.329042    0.784525    11.00000   -1.20000
AFIX   0
C7    1    0.631384    0.418627    0.669693    11.00000    0.01674    0.02040 =
         0.01764   -0.00002    0.00634   -0.00250
AFIX  13
H7    2    0.643829    0.462433    0.710543    11.00000   -1.20000
AFIX   0
C8    1    0.698913    0.340869    0.687204    11.00000    0.01613    0.02625 =
         0.02336    0.00128    0.00525    0.00138
AFIX 137
H8A   2    0.693374    0.301798    0.644413    11.00000   -1.50000
H8B   2    0.682710    0.308633    0.729603    11.00000   -1.50000
H8C   2    0.763790    0.362507    0.698780    11.00000   -1.50000
AFIX   0
C9    1    0.647933    0.462073    0.597423    11.00000    0.02416    0.02682 =
         0.02166    0.00149    0.00973   -0.00416
AFIX 137
H9A   2    0.626593    0.422622    0.556073    11.00000   -1.50000
H9B   2    0.715298    0.474208    0.599555    11.00000   -1.50000
H9C   2    0.612465    0.517109    0.590534    11.00000   -1.50000
AFIX   0
C10   1    0.329960    0.340072    0.896308    11.00000    0.01422    0.02552 =
         0.01310   -0.00167    0.00556   -0.00411
C11   1    0.271258    0.411054    0.905041    11.00000    0.01666    0.02814 =
         0.01507   -0.00253    0.00517   -0.00126
C12   1    0.196603    0.394395    0.943587    11.00000    0.01820    0.03487 =
         0.02034   -0.00520    0.00757   -0.00008
AFIX  43
H12   2    0.154204    0.440246    0.950695    11.00000   -1.20000
AFIX   0
C13   1    0.183868    0.311497    0.971561    11.00000    0.02423    0.04054 =
         0.02789   -0.00581    0.01348   -0.01254
AFIX  43
H13   2    0.131646    0.300897    0.996269    11.00000   -1.20000
AFIX   0
C14   1    0.245884    0.244248    0.964039    11.00000    0.02993    0.02850 =
         0.02686   -0.00285    0.01430   -0.01134
AFIX  43
H14   2    0.236672    0.188579    0.984942    11.00000   -1.20000
AFIX   0
C15   1    0.322394    0.256622    0.926027    11.00000    0.02368    0.02407 =
         0.01935   -0.00340    0.00879   -0.00720
C16   1    0.287507    0.502138    0.876807    11.00000    0.02178    0.02513 =
         0.01837    0.00233    0.00765    0.00445
AFIX  13
H16   2    0.344520    0.500680    0.851851    11.00000   -1.20000
AFIX   0
C17   1    0.305133    0.566822    0.940527    11.00000    0.04508    0.03205 =
         0.02347    0.00064    0.00414   -0.01059
AFIX 137
H17A  2    0.321795    0.624102    0.922162    11.00000   -1.50000
H17B  2    0.356985    0.545538    0.977396    11.00000   -1.50000
H17C  2    0.247969    0.572481    0.963057    11.00000   -1.50000
AFIX   0
C18   1    0.203592    0.533391    0.821354    11.00000    0.04493    0.03905 =
         0.03432    0.00467   -0.01230    0.00677
AFIX 137
H18A  2    0.216715    0.592016    0.803678    11.00000   -1.50000
H18B  2    0.147215    0.535533    0.845176    11.00000   -1.50000
H18C  2    0.192995    0.492681    0.779622    11.00000   -1.50000
AFIX   0
C19   1    0.390628    0.182539    0.917540    11.00000    0.02783    0.02171 =
         0.02958    0.00146    0.01046   -0.00505
AFIX  13
H19   2    0.447120    0.208475    0.900092    11.00000   -1.20000
AFIX   0
C20   1    0.423879    0.136211    0.990412    11.00000    0.04697    0.03819 =
         0.03634    0.00947    0.00302    0.00499
AFIX 137
H20A  2    0.471316    0.092104    0.983530    11.00000   -1.50000
H20B  2    0.370141    0.107549    1.007387    11.00000   -1.50000
H20C  2    0.451575    0.179170    1.027206    11.00000   -1.50000
AFIX   0
C21   1    0.345746    0.117542    0.859400    11.00000    0.04935    0.02616 =
         0.03553   -0.00556    0.01003   -0.00191
AFIX 137
H21A  2    0.330750    0.147361    0.811764    11.00000   -1.50000
H21B  2    0.287780    0.094032    0.873721    11.00000   -1.50000
H21C  2    0.389852    0.069447    0.855339    11.00000   -1.50000
AFIX   0
C22   1    0.633737    0.415757    0.849292    11.00000    0.01146    0.02277 =
         0.01352   -0.00078    0.00297   -0.00178
C23   1    0.658001    0.504595    0.852850    11.00000    0.01628    0.02473 =
         0.01435   -0.00033    0.00347   -0.00324
C24   1    0.753446    0.523784    0.876016    11.00000    0.01738    0.03012 =
         0.01960   -0.00133    0.00351   -0.00605
AFIX  43
H24   2    0.774120    0.582984    0.877150    11.00000   -1.20000
AFIX   0
C25   1    0.817981    0.457769    0.897251    11.00000    0.01525    0.03551 =
         0.02156   -0.00356    0.00315   -0.00350
AFIX  43
H25   2    0.882530    0.472146    0.912050    11.00000   -1.20000
AFIX   0
C26   1    0.789757    0.370976    0.897229    11.00000    0.01538    0.03301 =
         0.01760   -0.00227    0.00216    0.00236
AFIX  43
H26   2    0.834908    0.326903    0.913679    11.00000   -1.20000
AFIX   0
C27   1    0.695745    0.347070    0.873357    11.00000    0.01611    0.02346 =
         0.01610   -0.00196    0.00334    0.00168
C28   1    0.584590    0.577758    0.840388    11.00000    0.02126    0.01876 =
         0.01979    0.00226   -0.00065   -0.00259
AFIX  13
H28   2    0.527021    0.553572    0.809157    11.00000   -1.20000
AFIX   0
C29   1    0.557414    0.604450    0.914558    11.00000    0.03010    0.03187 =
         0.02685   -0.00573    0.00023    0.00915
AFIX 137
H29A  2    0.509606    0.650760    0.906796    11.00000   -1.50000
H29B  2    0.613315    0.626152    0.947072    11.00000   -1.50000
H29C  2    0.531925    0.553524    0.937283    11.00000   -1.50000
AFIX   0
C30   1    0.616900    0.657057    0.800713    11.00000    0.03251    0.02704 =
         0.04652    0.01423   -0.00033   -0.00718
AFIX 137
H30A  2    0.640535    0.637753    0.756149    11.00000   -1.50000
H30B  2    0.667287    0.687353    0.833340    11.00000   -1.50000
H30C  2    0.563676    0.697114    0.787108    11.00000   -1.50000
AFIX   0
C31   1    0.664202    0.252739    0.879676    11.00000    0.01916    0.02163 =
         0.02320   -0.00105   -0.00002    0.00262
AFIX  13
H31   2    0.600500    0.245962    0.849223    11.00000   -1.20000
AFIX   0
C32   1    0.655520    0.232731    0.960319    11.00000    0.03323    0.02874 =
         0.02615    0.00351    0.00285   -0.00224
AFIX 137
H32A  2    0.609032    0.272230    0.976514    11.00000   -1.50000
H32B  2    0.716817    0.241339    0.991398    11.00000   -1.50000
H32C  2    0.635178    0.171870    0.964452    11.00000   -1.50000
AFIX   0
C33   1    0.731110    0.185886    0.852437    11.00000    0.03039    0.02612 =
         0.03550    0.00075    0.00291    0.01161
AFIX 137
H33A  2    0.703597    0.127116    0.852518    11.00000   -1.50000
H33B  2    0.791961    0.186819    0.885160    11.00000   -1.50000
H33C  2    0.740397    0.201133    0.802278    11.00000   -1.50000
AFIX   0
C64   1    0.434070    0.468020    0.617161    11.00000    0.02222    0.02365 =
         0.01609    0.00263    0.00434    0.00612
AFIX  13
H64   2    0.459259    0.479640    0.570366    11.00000   -1.20000
AFIX   0
C65   1    0.330554    0.443135    0.592853    11.00000    0.02118    0.03158 =
         0.02552    0.00413    0.00272    0.00738
AFIX 137
H65A  2    0.301554    0.484207    0.554934    11.00000   -1.50000
H65B  2    0.297076    0.445753    0.635324    11.00000   -1.50000
H65C  2    0.326795    0.383522    0.572747    11.00000   -1.50000
AFIX   0
C66   1    0.443403    0.555077    0.658579    11.00000    0.03574    0.02176 =
         0.02097    0.00138    0.00364    0.00826
AFIX 137
H66A  2    0.510285    0.569263    0.673098    11.00000   -1.50000
H66B  2    0.413231    0.550388    0.702675    11.00000   -1.50000
H66C  2    0.412687    0.601478    0.626558    11.00000   -1.50000
AFIX   0
RESI 2 DCM
CL1   5    0.995560    0.358697    0.808353    11.00000    0.03513    0.03423 =
         0.05129   -0.00900    0.01413    0.00076
CL2   5    0.949679    0.451465    0.668246    11.00000    0.05020    0.08337 =
         0.03615   -0.00647    0.01741   -0.00959
C1    1    0.950086    0.454970    0.764086    11.00000    0.03669    0.03761 =
         0.03350   -0.01047    0.00758   -0.00619
AFIX  23
H1A   2    0.988423    0.505515    0.785094    11.00000   -1.20000
H1AB  2    0.884844    0.463980    0.773649    11.00000   -1.20000
RESI 0
AFIX   0
HKLF 4

REM  sol_a.res in P2(1)/n
REM R1 =  0.0307 for   11089 Fo > 4sig(Fo)  and  0.0541 for all   14995 data
REM    427 parameters refined using      0 restraints

END

WGHT      0.0232      8.0782

REM Highest difference peak  1.978,  deepest hole -1.069,  1-sigma level  0.142
Q1    1   0.4212  0.2392  0.6224  11.00000  0.05    1.98
Q2    1   0.5142  0.2556  0.6485  11.00000  0.05    1.67
Q3    1   0.4461  0.3001  0.6041  11.00000  0.05    1.13
Q4    1   0.4425  0.2425  0.5701  11.00000  0.05    1.00
Q5    1   0.4973  0.3171  0.6339  11.00000  0.05    0.98
Q6    1   0.5311  0.2988  0.6163  11.00000  0.05    0.91
Q7    1   0.0358  0.2490  0.6741  11.00000  0.05    0.88
Q8    1   0.5051  0.3195  0.7205  11.00000  0.05    0.87
Q9    1   0.5052  0.1154  0.6641  11.00000  0.05    0.83
Q10   1   0.5169  0.1366  0.5845  11.00000  0.05    0.79
Q11   1   0.3368  0.3596  0.6430  11.00000  0.05    0.74
Q12   1   0.4782  0.3829  0.5512  11.00000  0.05    0.68
Q13   1   0.9678  0.3611  0.7692  11.00000  0.05    0.67
Q14   1   0.4678  0.1798  0.4900  11.00000  0.05    0.67
Q15   1   0.9211  0.5015  0.6430  11.00000  0.05    0.67
Q16   1   0.4402  0.3622  0.7710  11.00000  0.05    0.66
Q17   1   0.6653  0.3832  0.8552  11.00000  0.05    0.65
Q18   1   0.5033  0.1218  0.6101  11.00000  0.05    0.64
Q19   1   0.4810  0.1759  0.5832  11.00000  0.05    0.63
Q20   1   0.3668  0.5582  0.9459  11.00000  0.05    0.62
;
_shelx_res_checksum               65007
_shelx_hkl_file
;
   2   0   0 8464.55  406.26
   3   0   0    2.10    1.60
   3   0   0    3.60    1.30
   3   0   0    1.20    1.80
   3   0   0    1.00    1.40
  -3   0   0    1.10    1.30
  -3   0   0    0.60    1.50
  -3   0   0    2.70    1.50
   4   0   0 8634.24  432.66
   4   0   0 9084.49  432.06
  -4   0   0 8997.00  432.36
   4   0   0 9168.08  431.26
   4   0   0 9025.00  432.46
   5   0   0   11.90    3.50
  -5   0   0    6.40    2.40
  -5   0   0    5.70    2.50
   5   0   0    7.80    2.20
  -5   0   0    7.10    2.30
   5   0   0    8.30    2.70
  -6   0   0 9768.22  469.65
   6   0   0 9878.21  471.55
  -6   0   0 9459.85  470.95
  -6   0   0 9873.11  470.35
   6   0   0 9608.74  471.55
   6   0   0 9999.00  469.55
   7   0   0    8.50    2.40
   7   0   0    7.60    3.30
   7   0   0    4.90    3.20
  -7   0   0    9.10    3.00
  -7   0   0    6.20    2.70
   7   0   0    7.00    3.20
  -7   0   0    7.50    3.10
   8   0   0 3096.99  146.59
  -8   0   0 2910.81  143.49
  -8   0   0 2852.71  142.59
   8   0   0 2930.81  142.49
  -8   0   0 2773.22  144.39
  -9   0   0   -1.10    2.10
   9   0   0   -0.10    3.20
   9   0   0    3.00    3.80
   9   0   0   -0.20    2.50
  -9   0   0    3.90    2.60
   9   0   0   -1.00    2.10
 -10   0   0 1482.35   79.39
 -10   0   0 1533.45   76.99
 -10   0   0 1583.14   78.39
  10   0   0 1567.34   76.89
  10   0   0 1550.34   80.79
  10   0   0 1350.26   81.09
  10   0   0 1572.64   80.79
  11   0   0    4.10    4.50
  11   0   0    7.70    4.40
 -11   0   0    6.50    3.50
 -11   0   0    7.80    3.90
 -11   0   0    6.40    3.70
  11   0   0    9.30    5.20
  11   0   0   10.90    3.70
 -12   0   0  760.92   42.20
  12   0   0  734.93   46.10
 -12   0   0  758.32   45.20
  12   0   0  785.72   49.20
 -12   0   0  790.12   43.80
  12   0   0  881.71   47.90
  13   0   0    5.10    5.40
 -13   0   0    1.80    3.40
 -13   0   0    3.00    3.80
  13   0   0   11.20    5.60
  13   0   0    3.80    5.20
 -13   0   0    1.80    3.90
 -14   0   0  541.35   31.10
 -14   0   0  532.05   32.90
  14   0   0  548.35   36.40
  14   0   0  519.45   36.20
  14   0   0  504.15   39.00
  15   0   0   -1.20    5.40
  15   0   0    3.70    6.20
  15   0   0    1.50    7.10
 -15   0   0    5.70    4.20
 -15   0   0    6.90    4.20
 -16   0   0  258.57   18.20
  16   0   0  220.98   23.20
 -16   0   0  280.17   20.60
  16   0   0  205.78   31.80
  16   0   0  236.88   23.40
  17   0   0    6.70    8.80
  17   0   0    9.50    9.10
 -17   0   0   12.60    6.20
 -17   0   0    4.30    5.40
  17   0   0   14.60    8.50
  18   0   0   28.10   11.40
  18   0   0   29.70   12.80
  18   0   0   16.20    9.50
 -18   0   0   42.00    7.80
  19   0   0    9.40   10.50
  19   0   0    3.10    9.80
  19   0   0    8.50    9.10
  20   0   0   44.80   16.10
  20   0   0   35.00   12.00
  20   0   0    4.00   11.10
  21   0   0    5.50   10.70
  21   0   0   -5.70   13.00
  -1  -1   0   -0.10    0.50
   1   1   0   -0.40    0.40
   1   1   0    0.00    0.40
   2  -1   0  373.36   18.70
  -2  -1   0  338.67   19.00
   2  -1   0  350.86   18.70
   2  -1   0  355.56   18.70
  -2  -1   0  352.16   18.50
   2   1   0  378.66   18.60
   2   1   0  381.26   19.50
  -2   1   0  347.57   18.70
  -2   1   0  357.96   18.70
  -2   1   0  334.87   18.50
   2   1   0  374.36   18.70
   3  -1   0  442.96   25.20
  -3  -1   0  516.85   25.70
   3  -1   0  487.85   25.50
  -3  -1   0  509.65   25.00
  -3  -1   0  485.35   25.30
   3  -1   0  498.45   25.40
  -3   1   0  479.35   24.40
  -3   1   0  477.85   25.30
   3   1   0  482.55   24.90
  -3   1   0  477.55   25.50
  -3   1   0  467.85   25.20
   3   1   0  489.45   26.20
   3   1   0  490.35   25.40
  -4  -1   0 2850.81  134.49
  -4  -1   0 2755.12  134.19
   4  -1   0 2607.64  134.89
   4  -1   0 2824.72  135.29
   4  -1   0 2770.82  135.29
  -4   1   0 2853.61  134.99
   4   1   0 2873.21  134.39
  -4   1   0 2863.31  133.89
   4   1   0 2633.64  135.99
  -4   1   0 2800.82  135.59
   4   1   0 2824.52  135.29
  -4   1   0 2530.85  134.89
  -5  -1   0  122.49    8.90
   5  -1   0  108.89    8.90
   5  -1   0  122.79    9.10
  -5  -1   0  109.29    7.80
  -5  -1   0  112.59    8.10
   5  -1   0  107.29    8.60
   5   1   0  115.69    9.00
  -5   1   0  117.69    8.60
  -5   1   0  119.09    8.80
  -5   1   0  111.99    7.40
   5   1   0  126.79    8.20
   5   1   0  113.59    9.70
  -5   1   0  115.39    9.30
   5   1   0  119.09    9.30
  -6  -1   0 1171.78   60.19
  -6  -1   0 1178.28   61.29
   6  -1   0 1193.18   61.79
   6  -1   0 1104.29   61.09
   6  -1   0 1183.58   61.69
  -6  -1   0 1249.47   60.29
  -6   1   0 1191.08   59.59
  -6   1   0 1169.88   60.89
   6   1   0 1255.27   63.09
   6   1   0 1269.27   62.49
   6   1   0 1181.98   61.69
   6   1   0 1257.57   60.19
  -6   1   0 1234.88   62.49
  -6   1   0 1146.39   61.19
   7  -1   0   17.30    4.10
   7  -1   0   19.10    4.40
  -7  -1   0   12.80    3.50
   7  -1   0   13.80    4.30
  -7  -1   0   19.50    3.90
  -7  -1   0   17.30    4.10
  -7   1   0   23.20    3.90
   7   1   0   18.40    4.40
   7   1   0   13.00    4.10
   7   1   0   16.60    3.60
   7   1   0   12.30    4.80
  -7   1   0   18.90    4.20
  -7   1   0   17.00    4.30
   8  -1   0  609.84   40.70
  -8  -1   0  648.94   37.20
  -8  -1   0  694.43   36.20
  -8  -1   0  725.63   36.30
   8   1   0  705.73   35.80
   8   1   0  622.34   39.00
   8   1   0  724.73   38.70
  -8   1   0  680.63   36.80
  -8   1   0  674.13   35.10
  -8   1   0  666.83   37.40
   8   1   0  587.94   39.20
   9  -1   0   -1.40    2.80
   9  -1   0    2.50    3.80
  -9  -1   0   -0.40    2.20
  -9  -1   0    0.80    3.10
  -9  -1   0    2.10    2.70
   9   1   0   -2.00    2.40
  -9   1   0    7.40    3.70
  -9   1   0   -1.90    2.50
   9   1   0    5.90    3.70
   9   1   0   -0.90    3.30
 -10  -1   0  533.55   33.70
  10  -1   0  615.64   35.40
 -10  -1   0  548.35   32.10
 -10  -1   0  621.84   32.80
  10  -1   0  541.95   34.70
  10   1   0  560.14   34.90
  10   1   0  528.25   36.30
 -10   1   0  581.54   34.30
  10   1   0  597.24   35.20
  10   1   0  595.04   32.00
 -10   1   0  581.74   31.40
 -10   1   0  611.04   35.60
 -11  -1   0   -1.80    2.10
  11  -1   0   -1.00    3.10
  11  -1   0    3.50    4.60
 -11  -1   0   -0.20    2.90
  11  -1   0   -1.20    4.10
 -11  -1   0    1.70    3.10
 -11   1   0    0.10    2.50
  11   1   0    1.10    2.30
 -11   1   0    3.70    3.70
  11   1   0    3.50    3.60
  11   1   0   -4.80    3.20
  11   1   0    0.70    4.40
 -11   1   0    3.20    3.60
 -12  -1   0 1619.14   80.89
  12  -1   0 1573.34   84.09
 -12  -1   0 1492.05   82.39
 -12  -1   0 1525.55   80.09
  12  -1   0 1536.45   85.69
  12  -1   0 1715.43   85.29
  12   1   0 1534.95   79.59
  12   1   0 1557.14   83.89
  12   1   0 1586.24   84.29
 -12   1   0 1548.35   79.09
  12   1   0 1480.55   86.69
  12   1   0 1504.95   83.99
 -12   1   0 1568.94   82.99
 -12   1   0 1572.34   81.59
  13  -1   0    2.30    5.90
 -13  -1   0    4.80    4.20
  13  -1   0   -0.40    4.60
  13  -1   0   -0.20    5.00
 -13   1   0   10.00    4.00
 -13   1   0    3.90    4.40
  13   1   0   -3.90    4.80
  13   1   0    2.30    4.60
  13   1   0    8.00    4.20
  13   1   0   -1.90    4.80
  13   1   0   -0.30    4.20
 -13   1   0    5.00    4.20
  14  -1   0  888.11   58.09
  14  -1   0  879.51   55.49
 -14  -1   0  942.91   50.99
 -14  -1   0  931.81   51.59
  14  -1   0  964.60   55.69
  14   1   0  938.81   59.79
 -14   1   0  929.71   49.50
  14   1   0 1034.30   56.49
  14   1   0  790.02   54.29
  14   1   0  949.60   50.29
 -14   1   0  907.41   52.19
  14   1   0  969.50   59.09
 -15  -1   0    0.80    4.30
 -15  -1   0    1.30    4.40
  15  -1   0    2.90    6.80
  15  -1   0   12.20    8.90
  15   1   0    4.10    6.80
 -15   1   0    2.10    3.90
  15   1   0   -0.60    5.70
  15   1   0   -1.20    7.10
 -15   1   0    1.00    4.20
  16  -1   0  299.07   26.80
  16  -1   0  275.27   28.70
 -16  -1   0  307.97   28.20
 -16  -1   0  292.97   21.50
  16   1   0  284.27   25.90
  16   1   0  287.87   25.80
  16   1   0  307.97   52.09
 -16   1   0  291.37   19.20
  17  -1   0    3.90    6.90
  17  -1   0    7.10    7.90
  17  -1   0    5.60    9.60
 -17  -1   0    1.50    6.30
  17   1   0    4.00    8.30
 -17   1   0    1.60    6.50
  17   1   0    2.80    6.30
 -17   1   0    3.40    5.20
  17   1   0    5.20    8.30
  18  -1   0  451.65   37.00
 -18  -1   0  479.75   31.60
  18  -1   0  470.05   41.60
  18  -1   0  493.45   37.90
  18   1   0  474.95   38.10
  18   1   0  467.55   36.60
  18   1   0  399.56   40.40
  19  -1   0   -5.70    7.40
  19  -1   0    2.00    8.80
  19  -1   0   -1.20   10.00
  19   1   0   -6.20    8.50
  19   1   0  -16.00    8.00
  19   1   0    6.60    9.10
  20  -1   0  622.94   59.89
  20  -1   0  445.96   45.20
  20  -1   0  521.95   42.80
  20   1   0  523.45   47.70
  20   1   0  569.54   47.00
  20   1   0  540.45   43.20
  21  -1   0  -15.10   10.20
  21  -1   0  -15.70    8.10
  21   1   0   -0.50   11.30
  21   1   0    2.30   14.10
   0  -2   0 3816.72  194.08
   0  -2   0 4284.37  194.98
   0   2   0 4189.98  195.88
   0   2   0 3856.51  194.18
   1  -2   0    5.00    1.40
  -1  -2   0    6.30    1.40
   1  -2   0    5.70    1.40
   1  -2   0    3.50    1.50
  -1  -2   0    6.80    1.60
  -1  -2   0    7.30    2.20
  -1  -2   0    8.70    1.80
  -1  -2   0    7.60    1.70
   1   2   0    6.70    1.50
   1   2   0    4.30    2.00
  -1   2   0    5.20    1.40
  -1   2   0    4.80    1.50
   1   2   0    7.30    1.60
   1   2   0    6.60    1.40
   1   2   0    3.70    1.80
  -1   2   0    5.30    1.60
   2  -2   0 2942.71  145.39
   2  -2   0 3092.19  145.79
  -2  -2   0 2952.70  145.19
   2  -2   0 2999.40  145.29
  -2  -2   0 2986.00  145.29
  -2  -2   0 2919.71  146.29
   2   2   0 2946.91  145.49
  -2   2   0 2982.50  145.59
  -2   2   0 2965.90  145.39
   2   2   0 3103.59  146.49
   2   2   0 3114.89  145.39
  -2   2   0 2985.30  145.39
  -3  -2   0   41.00    4.60
   3  -2   0   46.10    4.70
  -3  -2   0   42.20    4.30
  -3  -2   0   42.00    4.40
   3  -2   0   37.20    5.00
  -3  -2   0   47.40    5.20
   3  -2   0   43.10    4.50
  -3   2   0   43.20    4.50
   3   2   0   42.40    4.40
   3   2   0   45.20    4.60
  -3   2   0   39.80    4.40
   3   2   0   47.00    6.20
  -3   2   0   41.10    4.90
   3   2   0   41.80    4.40
  -4  -2   0 2699.83  138.69
  -4  -2   0 2860.61  138.79
   4  -2   0 2840.02  139.09
   4  -2   0 2848.62  139.09
   4  -2   0 2835.32  139.39
  -4  -2   0 2936.71  139.79
  -4   2   0 2794.22  138.89
   4   2   0 2905.61  139.19
   4   2   0 2688.23  140.39
   4   2   0 2855.91  139.09
   4   2   0 2960.40  138.69
  -4   2   0 2919.31  139.29
  -4   2   0 2803.72  139.09
  -5  -2   0   12.30    3.30
   5  -2   0    7.80    2.90
  -5  -2   0    4.90    2.60
  -5  -2   0    7.30    3.00
   5  -2   0    8.40    3.00
  -5   2   0    2.30    2.30
   5   2   0    6.30    2.60
  -5   2   0    8.50    2.90
   5   2   0   12.80    3.90
   5   2   0    8.30    3.70
   5   2   0    7.90    2.80
  -5   2   0    7.80    2.10
  -5   2   0    6.80    2.50
   6  -2   0 3413.46  189.58
   6  -2   0 3928.81  190.28
   6  -2   0 3981.90  190.28
  -6  -2   0 3984.10  188.38
  -6  -2   0 3919.71  189.78
  -6  -2   0 3911.71  189.28
   6   2   0 3707.93  191.88
   6   2   0 4001.90  190.38
   6   2   0 4027.60  188.98
   6   2   0 3913.71  190.88
  -6   2   0 3844.52  190.48
  -6   2   0 3929.71  189.88
   6   2   0 3769.52  190.08
  -6   2   0 4009.60  187.98
  -6   2   0 3856.71  189.88
   7  -2   0  137.89   11.30
  -7  -2   0  139.09   11.10
   7  -2   0  126.89   11.20
  -7  -2   0  146.69    9.80
  -7  -2   0  140.89   10.70
   7  -2   0  136.09   11.60
   7   2   0  127.79   12.60
  -7   2   0  141.69   11.20
   7   2   0  154.58   12.20
   7   2   0  130.29   11.30
   7   2   0  164.48   12.10
   7   2   0  146.09   10.40
  -7   2   0  148.09    9.40
  -7   2   0  142.39   11.00
  -7   2   0  135.29   11.80
  -8  -2   0 2889.81  146.79
  -8  -2   0 3073.69  145.19
  -8  -2   0 2964.50  145.99
   8  -2   0 2918.31  147.89
  -8   2   0 3006.40  146.79
  -8   2   0 3064.79  144.49
   8   2   0 3013.80  145.49
  -8   2   0 2854.81  146.89
  -8   2   0 3025.70  148.49
   8   2   0 3085.99  148.49
   8   2   0 3090.89  147.89
   8   2   0 2643.04  149.19
   8   2   0 2795.02  147.39
   9  -2   0   26.00    6.50
   9  -2   0   36.10    7.20
  -9  -2   0   48.90    6.20
  -9  -2   0   55.19    7.30
  -9  -2   0   31.40    5.90
   9  -2   0   40.00    8.00
   9   2   0   38.70    6.70
   9   2   0   39.10    8.80
   9   2   0   52.89    6.80
   9   2   0   35.00    6.80
  -9   2   0   35.00    7.50
  -9   2   0   43.90    8.10
   9   2   0   34.20    7.20
  -9   2   0   45.30    5.60
 -10  -2   0 1365.76   68.59
  10  -2   0 1352.36   70.69
 -10  -2   0 1343.37   67.59
 -10  -2   0 1309.47   69.59
  10  -2   0 1275.77   70.49
  10   2   0 1214.58   70.19
  10   2   0 1371.06   67.89
 -10   2   0 1295.37   69.69
  10   2   0 1358.96   70.79
  10   2   0 1227.18   73.09
  10   2   0 1274.77   70.69
 -10   2   0 1329.27   66.39
 -10   2   0 1357.56   69.49
  11  -2   0   28.20    7.40
 -11  -2   0   23.70    5.10
  11  -2   0   22.00    6.00
 -11  -2   0   16.50    4.70
 -11  -2   0   33.80    6.80
  11   2   0   23.70    8.20
  11   2   0   29.00    5.90
 -11   2   0   28.50    6.60
 -11   2   0   24.70    7.50
  11   2   0   26.00    6.30
  11   2   0   12.90    5.20
 -11   2   0   31.60    5.10
  11   2   0   27.40    6.70
 -12  -2   0  775.12   44.90
 -12  -2   0  734.33   43.10
  12  -2   0  832.52   47.10
  12  -2   0  827.52   46.80
 -12   2   0  796.92   41.30
  12   2   0  736.23   49.20
 -12   2   0  757.62   44.20
  12   2   0  713.83   45.80
 -12   2   0  762.02   45.10
  12   2   0  746.53   42.30
  12   2   0  810.02   46.70
  12   2   0  801.62   46.40
  13  -2   0   31.90    8.70
  13  -2   0   28.10    8.20
 -13  -2   0   34.30    7.40
  13  -2   0   36.70    9.90
 -13  -2   0   27.50    6.10
 -13   2   0   38.40    9.00
  13   2   0   31.50    8.30
  13   2   0   29.80    7.80
 -13   2   0   34.10    6.90
  13   2   0   29.70    8.20
  13   2   0   35.20    7.90
  13   2   0    9.40    7.30
 -13   2   0   37.30    6.40
  14  -2   0  254.57   23.20
  14  -2   0  275.57   24.50
 -14  -2   0  252.87   18.70
  14  -2   0  261.27   22.70
  14   2   0  212.18   21.60
 -14   2   0  268.47   17.30
  14   2   0  299.47   27.10
  14   2   0  262.57   22.70
 -14   2   0  293.67   20.70
  14   2   0  254.67   18.70
 -15  -2   0   14.20    5.20
  15  -2   0   14.00    9.50
  15  -2   0    6.90    7.40
 -15  -2   0   16.20    5.90
  15   2   0    9.20    6.80
  15   2   0    7.90    5.60
 -15   2   0    8.90    5.80
 -15   2   0   16.50    4.40
  15   2   0   11.50    8.50
  15   2   0   11.30    7.40
 -16  -2   0  101.09   11.20
 -16  -2   0  113.29   13.60
  16  -2   0   75.29   14.10
  16  -2   0   77.99   17.00
 -16   2   0  113.59    9.60
  16   2   0  108.79   17.80
 -16   2   0  116.79   14.90
  16   2   0   95.89   15.70
 -17  -2   0   36.40    8.60
  17  -2   0   33.40   10.80
 -17  -2   0   31.90    8.10
  17  -2   0   40.70   12.50
  17   2   0   19.70    9.80
  17   2   0   23.50    9.20
  17   2   0   40.20   14.80
 -18  -2   0   15.60    8.00
  18  -2   0   16.00    9.80
 -18  -2   0   17.90    7.30
  18  -2   0   18.80   12.80
  18   2   0    7.40    9.20
  18   2   0   12.50    8.80
  18   2   0   23.10    9.80
  19  -2   0  -10.70    7.70
 -19  -2   0   -4.50    8.40
  19  -2   0  -12.00    8.20
  19  -2   0   -2.00   10.00
  19   2   0    6.30   10.30
  19   2   0    1.30    9.80
  19   2   0   -5.40    7.50
  20  -2   0    1.10   12.90
  20  -2   0   11.90    8.70
  20   2   0  -11.30   15.60
  20   2   0    8.70   11.20
  20   2   0  -12.10   15.40
  21  -2   0   -1.00    9.90
  21  -2   0  -15.30   13.30
  21   2   0    2.50   10.60
  21   2   0   27.30   18.10
   0  -3   0    2.30    1.40
   0  -3   0    3.80    2.20
   0  -3   0    1.30    1.60
   0   3   0    3.60    2.50
   0   3   0    1.90    2.10
   0   3   0    0.10    1.30
   0   3   0    0.80    1.60
   0   3   0    1.70    1.70
   1  -3   0   -0.70    1.50
  -1  -3   0    1.60    1.40
  -1  -3   0    4.50    2.00
   1  -3   0    1.50    1.70
  -1  -3   0    3.30    1.50
   1  -3   0    2.30    1.80
  -1  -3   0    3.50    1.50
  -1  -3   0    2.00    2.40
   1   3   0    3.90    1.90
   1   3   0   -1.00    2.20
   1   3   0    2.40    1.90
  -1   3   0    2.00    1.70
   1   3   0    0.90    1.40
  -1   3   0    4.00    1.70
  -1   3   0    2.90    1.80
  -2  -3   0  535.65   28.10
   2  -3   0  522.15   28.60
  -2  -3   0  532.35   27.40
   2  -3   0  556.04   28.40
  -2  -3   0  570.44   28.40
  -2  -3   0  561.94   29.70
   2  -3   0  541.05   28.70
  -2  -3   0  526.65   28.80
   2   3   0  528.45   28.10
  -2   3   0  558.84   28.30
   2   3   0  527.55   28.70
  -2   3   0  549.05   28.70
   2   3   0  549.05   28.30
   2   3   0  516.95   29.70
   3  -3   0    8.80    2.80
  -3  -3   0    3.60    2.10
   3  -3   0    4.00    2.20
   3  -3   0    6.10    2.40
  -3  -3   0    6.30    2.80
  -3  -3   0    6.80    2.40
  -3  -3   0    8.50    3.20
   3   3   0    5.10    2.30
   3   3   0    5.30    2.10
  -3   3   0    4.90    2.40
  -3   3   0    3.10    2.10
   3   3   0    4.00    2.00
   3   3   0    6.10    2.90
  -4  -3   0   55.19    6.30
   4  -3   0   52.19    5.90
   4  -3   0   67.19    6.40
  -4  -3   0   74.79    7.30
   4  -3   0   55.69    6.30
  -4  -3   0   65.79    6.00
  -4  -3   0   68.79    6.20
   4   3   0   65.39    6.10
  -4   3   0   60.59    6.30
   4   3   0   60.89    6.10
   4   3   0   56.89    6.10
  -4   3   0   56.49    6.00
  -4   3   0   61.79    6.10
   4   3   0   57.79    7.60
  -5  -3   0   72.69    7.80
   5  -3   0   69.39    7.40
  -5  -3   0   72.59    6.80
   5  -3   0   76.59    7.30
  -5  -3   0   74.59    7.30
   5  -3   0   66.59    7.00
  -5   3   0   72.89    7.10
   5   3   0   86.59    7.60
   5   3   0   81.79    8.80
  -5   3   0   66.09    6.90
  -5   3   0   61.49    6.90
   5   3   0   81.89    7.30
   5   3   0   69.69    6.70
   6  -3   0  140.29   11.70
  -6  -3   0  164.48   12.40
  -6  -3   0  151.98   11.50
   6  -3   0  153.08   11.80
  -6  -3   0  173.48   12.00
   6  -3   0  146.49   11.70
   6   3   0  159.08   13.70
  -6   3   0  166.68   11.80
  -6   3   0  136.49   11.60
  -6   3   0  150.18   11.70
   6   3   0  159.38   11.20
   6   3   0  157.78   11.90
  -6   3   0  161.58   10.20
   6   3   0  161.08   11.90
  -7  -3   0  100.19    9.50
  -7  -3   0  110.49    9.70
   7  -3   0  112.79   10.10
   7  -3   0   79.39    9.10
   7  -3   0  112.29   10.20
  -7  -3   0  110.59    8.00
  -7  -3   0   90.39    9.30
  -7   3   0  112.59   10.30
   7   3   0  101.29    9.70
  -7   3   0  118.69   10.00
   7   3   0   84.99   12.40
  -7   3   0  117.99    8.00
  -7   3   0  120.49   10.00
   7   3   0  121.59   10.30
   7   3   0  101.19    8.70
  -8  -3   0  356.56   21.00
   8  -3   0  353.66   21.90
  -8  -3   0  342.97   19.10
   8  -3   0  326.47   23.40
   8  -3   0  298.97   21.20
  -8  -3   0  326.27   20.90
  -8   3   0  322.77   22.00
  -8   3   0  335.97   18.60
  -8   3   0  316.07   20.90
  -8   3   0  290.47   20.60
   8   3   0  352.66   22.50
   8   3   0  355.16   20.40
   8   3   0  278.07   20.80
   8   3   0  307.07   23.50
   9  -3   0   98.49   11.90
   9  -3   0   65.09    9.70
  -9  -3   0   78.69   10.10
  -9  -3   0   88.89    9.40
  -9  -3   0   81.19    7.50
   9  -3   0   79.39   10.00
   9   3   0  104.89   13.10
   9   3   0   78.19   12.70
  -9   3   0   69.49   10.30
  -9   3   0   90.89    7.50
   9   3   0   59.39    8.80
  -9   3   0   95.99    9.80
   9   3   0  100.59   12.30
   9   3   0   92.79    8.60
  -9   3   0   78.19    9.60
  10  -3   0  462.15   30.10
  10  -3   0  433.16   29.70
 -10  -3   0  495.55   27.30
 -10  -3   0  513.85   29.80
  10  -3   0  498.45   30.70
 -10  -3   0  516.85   29.40
  10   3   0  432.46   30.10
  10   3   0  500.65   30.70
 -10   3   0  499.45   30.00
 -10   3   0  462.75   26.20
 -10   3   0  469.85   31.10
  10   3   0  437.46   32.50
  10   3   0  478.55   30.60
  10   3   0  495.05   28.10
  11  -3   0    1.80    4.20
 -11  -3   0    2.60    3.10
  11  -3   0   -1.30    3.50
 -11  -3   0   -2.40    3.60
 -11  -3   0    2.50    3.50
  11  -3   0    1.70    3.60
 -11   3   0   -0.20    2.80
  11   3   0    2.70    4.70
  11   3   0   -0.30    3.80
 -11   3   0   -4.00    3.40
  11   3   0   -0.60    3.20
 -11   3   0    4.70    3.70
  11   3   0   -2.40    4.70
  11   3   0    3.70    3.70
  12  -3   0 1023.20   56.89
 -12  -3   0  988.70   51.99
 -12  -3   0  877.21   54.29
  12  -3   0  956.90   55.99
 -12  -3   0 1019.20   55.79
 -12   3   0  965.30   54.49
  12   3   0 1003.70   57.09
  12   3   0  961.80   56.19
  12   3   0 1010.10   54.89
 -12   3   0  969.40   50.69
 -12   3   0  979.90   55.39
  12   3   0  986.50   60.49
 -13  -3   0  232.88   18.40
 -13  -3   0  244.98   16.80
  13  -3   0  263.07   22.20
  13  -3   0  206.58   19.60
 -13   3   0  238.98   15.20
 -13   3   0  246.98   18.80
 -13   3   0  214.18   19.10
  13   3   0  236.18   17.40
  13   3   0  214.48   20.10
  13   3   0  258.67   21.20
  13   3   0  204.08   22.40
 -14  -3   0  308.37   22.40
  14  -3   0  304.87   26.50
  14  -3   0  297.67   25.60
  14  -3   0  336.77   25.90
 -14  -3   0  337.87   21.20
  14   3   0  337.67   25.80
 -14   3   0  314.97   23.10
  14   3   0  271.67   24.90
 -14   3   0  298.07   19.00
  14   3   0  297.77   21.20
  14   3   0  353.96   30.80
 -15  -3   0   44.00    9.40
 -15  -3   0   37.20    7.50
  15  -3   0   18.60    8.70
  15  -3   0   39.60   10.90
 -15   3   0   47.10    6.40
  15   3   0   37.50    8.10
  15   3   0   36.20   12.90
 -15   3   0   53.09   10.30
  15   3   0   27.10    8.40
  15   3   0   33.00   11.00
 -16  -3   0  530.15   32.00
  16  -3   0  523.95   40.70
 -16  -3   0  516.45   33.30
  16  -3   0  532.15   38.60
  16   3   0  472.55   37.10
  16   3   0  487.15   31.90
  16   3   0  535.45   48.60
  16   3   0  576.74   38.40
  17  -3   0   14.10    8.70
  17  -3   0  -17.80    5.50
 -17  -3   0   14.00    6.10
 -17  -3   0    1.40    5.20
  17   3   0    3.40    5.90
  17   3   0    7.40    8.30
  17   3   0   -0.70    7.40
  17   3   0    0.20    9.00
  18  -3   0  415.96   35.60
 -18  -3   0  422.66   28.40
 -18  -3   0  426.36   29.20
  18  -3   0  400.36   39.60
  18   3   0  439.76   36.60
  18   3   0  451.15   34.90
  18   3   0  407.66   39.20
  19  -3   0   17.40   11.30
  19  -3   0   10.90    8.20
  19   3   0   11.00   10.30
  19   3   0   -0.50    7.90
  19   3   0   -6.30    9.60
  20  -3   0  272.77   30.70
  20  -3   0  272.57   49.20
  20  -3   0  255.87   29.00
  20   3   0  367.96   39.20
  20   3   0  288.97   46.20
  20   3   0  347.27   33.00
  21  -3   0   10.90   16.40
  21  -3   0   -4.80    8.20
  21   3   0   -4.60   11.30
  21   3   0  -14.40   14.30
   0  -4   0  414.66   22.10
   0  -4   0  397.96   22.10
   0  -4   0  411.46   25.00
   0   4   0  419.96   22.30
   0   4   0  412.36   23.20
   0   4   0  390.06   22.00
   0   4   0  425.96   22.20
  -1  -4   0 1124.49   54.69
   1  -4   0 1078.89   55.39
  -1  -4   0 1163.48   57.69
  -1  -4   0 1087.89   55.09
   1  -4   0 1106.39   55.39
  -1  -4   0 1075.19   56.39
   1  -4   0 1090.69   55.19
  -1   4   0 1017.20   55.19
   1   4   0 1090.69   56.19
  -1   4   0 1114.09   55.09
   1   4   0 1104.79   54.79
   1   4   0 1033.90   57.69
   1   4   0 1158.58   55.29
  -1   4   0 1106.29   55.29
  -1   4   0 1121.29   56.19
  -2  -4   0   71.39    5.30
   2  -4   0   64.39    6.10
  -2  -4   0   64.99    8.10
  -2  -4   0   53.59    5.60
  -2  -4   0   60.19    6.90
  -2  -4   0   73.59    5.90
   2  -4   0   65.69    6.40
   2   4   0   68.49    8.90
   2   4   0   58.99    6.40
   2   4   0   68.59    6.00
   2   4   0   69.39    5.70
  -2   4   0   81.99    6.30
  -2   4   0   64.39    6.30
  -2   4   0   77.39    6.50
   3  -4   0  394.36   23.60
  -3  -4   0  405.76   22.80
  -3  -4   0  421.56   22.00
   3  -4   0  419.46   23.70
   3  -4   0  440.46   23.20
   3  -4   0  421.36   23.20
  -3  -4   0  432.36   23.20
  -3  -4   0  466.85   24.40
  -3  -4   0  418.46   24.70
  -3   4   0  421.16   23.10
  -3   4   0  368.36   23.20
   3   4   0  426.26   23.10
   3   4   0  362.46   24.70
   3   4   0  428.66   23.80
   3   4   0  392.16   22.80
  -4  -4   0  255.47   16.60
   4  -4   0  256.47   16.70
  -4  -4   0  290.67   17.70
   4  -4   0  273.17   17.40
  -4  -4   0  275.87   15.80
   4  -4   0  279.87   16.90
  -4  -4   0  302.57   16.80
  -4  -4   0  288.67   18.50
   4   4   0  271.87   17.10
   4   4   0  260.67   18.60
  -4   4   0  274.97   17.20
   4   4   0  275.77   16.80
  -4   4   0  266.87   16.70
   4   4   0  269.07   16.70
   5  -4   0   11.20    4.10
  -5  -4   0   12.20    3.90
   5  -4   0   17.60    4.40
   5  -4   0   12.20    3.70
  -5  -4   0   16.90    4.20
  -5  -4   0   15.20    4.50
  -5  -4   0   19.60    4.00
  -5   4   0   15.10    4.10
   5   4   0   17.90    3.90
  -5   4   0    9.20    3.30
   5   4   0   13.10    3.90
   5   4   0    6.80    3.70
   5   4   0    9.50    3.30
  -5   4   0   14.70    3.70
  -6  -4   0  772.52   41.30
  -6  -4   0  704.53   39.40
   6  -4   0  617.34   39.90
   6  -4   0  762.92   40.30
   6  -4   0  748.83   40.00
  -6  -4   0  713.53   40.10
   6   4   0  787.52   40.30
  -6   4   0  710.73   39.80
   6   4   0  696.83   39.80
  -6   4   0  770.02   40.00
   6   4   0  754.02   39.70
  -6   4   0  748.33   40.20
  -7  -4   0  302.77   20.50
  -7  -4   0  318.37   21.00
   7  -4   0  333.07   20.90
   7  -4   0  339.47   20.90
  -7   4   0  313.87   20.50
   7   4   0  274.27   19.90
   7   4   0  281.37   22.30
   7   4   0  292.57   19.40
   7   4   0  310.17   20.40
  -7   4   0  351.36   18.70
  -7   4   0  316.67   20.40
  -7   4   0  347.57   20.90
  -8  -4   0  474.55   25.50
  -8  -4   0  449.86   27.60
   8  -4   0  502.95   28.90
   8  -4   0  478.15   28.70
   8  -4   0  392.56   28.10
  -8  -4   0  489.25   28.50
   8   4   0  406.56   27.90
   8   4   0  409.76   30.50
   8   4   0  476.75   27.40
  -8   4   0  488.35   25.80
  -8   4   0  462.35   28.10
   8   4   0  530.25   29.20
  -8   4   0  486.75   28.50
  -9  -4   0  235.18   17.60
   9  -4   0  214.18   18.10
  -9  -4   0  253.37   15.20
   9  -4   0  247.08   18.40
  -9  -4   0  234.68   17.20
   9  -4   0  249.68   18.70
   9   4   0  218.88   20.20
   9   4   0  254.27   18.30
   9   4   0  228.78   18.00
   9   4   0  238.08   18.60
  -9   4   0  240.98   15.00
  -9   4   0  228.68   17.60
   9   4   0  257.47   17.00
  -9   4   0  251.47   18.70
  -9   4   0  239.88   17.70
 -10  -4   0   23.00    5.70
 -10  -4   0   16.30    5.40
  10  -4   0   20.60    6.60
  10  -4   0   20.30    6.20
  10  -4   0   34.10    7.70
 -10  -4   0   18.60    4.30
  10   4   0   22.30    7.90
  10   4   0   22.20    7.10
  10   4   0   23.50    6.40
  10   4   0   27.70    6.60
 -10   4   0   19.70    4.40
 -10   4   0   21.50    6.20
 -10   4   0   26.40    5.60
 -10   4   0   19.80    6.40
  10   4   0   17.40    5.50
  11  -4   0   89.79   12.70
 -11  -4   0   84.79   13.50
 -11  -4   0   89.19   11.50
  11  -4   0   93.69   12.70
  11  -4   0   71.99   12.10
 -11  -4   0   79.69    7.90
 -11   4   0   81.69   12.00
 -11   4   0   73.89   10.90
  11   4   0   58.79    9.80
  11   4   0   72.59   13.90
  11   4   0   81.99   10.00
  11   4   0   70.09   11.20
  11   4   0   70.29   11.00
 -11   4   0   72.89    7.40
  12  -4   0  337.67   24.50
  12  -4   0  323.97   23.80
 -12  -4   0  310.47   22.30
  12  -4   0  305.37   23.90
 -12  -4   0  296.67   19.30
 -12   4   0  317.27   22.70
  12   4   0  304.87   23.80
  12   4   0  277.37   23.00
  12   4   0  283.27   26.30
 -12   4   0  294.57   18.50
 -12   4   0  322.17   23.40
  12   4   0  324.87   21.20
  13  -4   0   -2.80    6.00
  13  -4   0    0.20    5.30
 -13  -4   0    0.60    4.70
 -13  -4   0   -0.40    3.40
  13   4   0   -3.60    4.90
  13   4   0   -2.30    5.10
 -13   4   0    2.10    3.30
 -13   4   0   -5.30    3.90
  13   4   0   -0.90    4.70
 -13   4   0    1.60    4.30
  14  -4   0  221.08   20.90
 -14  -4   0  203.88   15.70
 -14  -4   0  210.38   18.10
  14  -4   0  216.38   20.60
  14   4   0  207.48   17.30
  14   4   0  175.08   19.70
 -14   4   0  236.78   21.40
  14   4   0  224.88   24.10
 -14   4   0  215.58   14.00
  14   4   0  213.58   20.40
 -15  -4   0   -2.00    5.40
 -15  -4   0   -2.10    4.00
  15  -4   0    0.00    6.70
  15   4   0   -5.40    7.90
 -15   4   0    0.40    3.40
  15   4   0    2.70    5.40
  15   4   0    3.20    7.30
  15   4   0   -3.10    6.20
 -16  -4   0   96.89   14.30
 -16  -4   0   90.59   10.80
  16  -4   0   82.79   17.70
  16  -4   0   86.59   15.40
  16   4   0   83.09   18.00
  16   4   0   75.99   11.00
  16   4   0   86.09   15.80
  16   4   0   82.59   15.40
 -17  -4   0    2.30    5.20
  17  -4   0   -4.80    7.70
  17  -4   0   -3.30    8.10
 -17  -4   0    0.10    6.00
  17   4   0   -5.00    7.20
  17   4   0   10.10   10.70
  17   4   0    3.70    6.80
  17   4   0   -2.30    7.10
  18  -4   0    6.60    7.80
  18  -4   0    6.10    9.80
 -18  -4   0   24.70    7.20
  18   4   0   15.90   11.90
  18   4   0   21.00    7.70
  18   4   0   43.20   12.50
  18   4   0   35.10   12.00
 -19  -4   0  -11.30   12.50
  19  -4   0    8.80   10.30
  19  -4   0   -1.60   11.30
  19   4   0   -3.70    7.60
  19   4   0    4.80   11.60
  19   4   0   -2.40    8.90
  20  -4   0   12.80   11.50
  20  -4   0  -15.10   11.10
  20   4   0  -12.50    7.60
  20   4   0  -10.50   14.10
  20   4   0   16.20   11.00
  21  -4   0  -18.90   17.70
  21  -4   0   12.30   23.80
  21   4   0   13.40   15.60
  21   4   0    6.50   11.00
   0  -5   0    3.80    2.50
   0  -5   0    2.70    1.80
   0  -5   0    0.40    3.40
   0   5   0    2.60    2.30
   0   5   0    3.00    1.90
   0   5   0    0.60    2.40
   0   5   0    3.00    2.30
  -1  -5   0  211.58   14.30
   1  -5   0  192.98   12.60
   1  -5   0  181.38   12.40
   1  -5   0  195.48   12.80
  -1  -5   0  209.68   12.10
  -1  -5   0  191.48   14.90
  -1  -5   0  196.08   12.40
   1  -5   0  187.78   16.10
  -1   5   0  200.08   13.80
   1   5   0  193.68   13.50
   1   5   0  196.88   15.60
  -1   5   0  182.48   12.60
  -1   5   0  195.98   12.30
  -1   5   0  179.68   12.40
   1   5   0  203.18   12.50
   1   5   0  202.28   12.20
  -2  -5   0  238.18   16.80
   2  -5   0  234.88   14.60
   2  -5   0  219.28   14.70
  -2  -5   0  244.48   14.70
  -2  -5   0  237.78   14.30
  -2  -5   0  233.18   13.60
   2   5   0  241.38   15.70
   2   5   0  230.48   14.00
  -2   5   0  233.78   14.40
  -2   5   0  240.88   15.10
   2   5   0  224.98   17.20
  -2   5   0  230.28   14.90
   2   5   0  226.58   14.50
  -3  -5   0   84.89    8.90
   3  -5   0   60.39    6.80
  -3  -5   0   68.39    6.90
   3  -5   0   66.19    7.30
   3  -5   0   68.49    6.90
   3  -5   0   79.59    7.30
  -3  -5   0   76.19    8.40
  -3  -5   0   71.29    5.80
  -3  -5   0   85.39    6.90
   3   5   0   87.89    7.40
   3   5   0   83.39    7.20
   3   5   0   84.59    8.20
   3   5   0   69.29    9.40
  -3   5   0   66.79    6.70
  -4  -5   0  213.28   15.80
   4  -5   0  226.08   14.30
  -4  -5   0  221.18   14.30
  -4  -5   0  193.68   14.90
  -4  -5   0  218.68   12.70
  -4  -5   0  197.58   13.50
   4  -5   0  221.08   14.40
   4  -5   0  230.88   15.10
   4   5   0  214.58   14.80
  -4   5   0  183.28   14.10
   4   5   0  178.08   13.60
   4   5   0  230.88   14.30
   4   5   0  216.38   16.60
  -4   5   0  207.28   13.90
  -5  -5   0   11.00    3.30
   5  -5   0    9.40    3.50
  -5  -5   0   11.10    4.60
  -5  -5   0   15.40    3.90
  -5  -5   0   20.90    5.50
   5  -5   0   10.50    3.50
   5  -5   0    8.50    3.50
  -5  -5   0   14.20    3.40
   5   5   0   10.10    3.50
   5   5   0   18.30    5.00
  -5   5   0    9.70    3.50
   5   5   0   11.40    3.60
  -5   5   0   17.90    4.50
   5   5   0   16.50    4.50
   6  -5   0 2101.19   98.79
   6  -5   0 1721.63   98.49
  -6  -5   0 1977.20   99.09
  -6  -5   0 1979.50   97.89
  -6  -5   0 1991.20   98.19
  -6  -5   0 2002.10  100.29
   6  -5   0 2035.90   98.39
  -6   5   0 1990.70   98.79
   6   5   0 1736.03   97.89
  -6   5   0 1861.71   97.89
   6   5   0 2004.40   98.39
   6   5   0 2128.49   98.79
   6   5   0 1703.33  100.29
  -7  -5   0   62.49    8.10
  -7  -5   0   79.69    9.90
   7  -5   0   79.69   10.10
   7  -5   0   47.80    8.50
   7  -5   0   68.59    9.50
  -7  -5   0   68.59   10.10
  -7   5   0   62.79    9.60
  -7   5   0   56.69    8.10
   7   5   0   57.69    9.90
   7   5   0   58.99    9.90
  -7   5   0   67.59    9.50
   7   5   0   67.29    8.70
  -8  -5   0  251.47   18.70
   8  -5   0  282.37   19.10
  -8  -5   0  283.97   19.50
   8  -5   0  258.67   18.90
   8  -5   0  244.48   18.90
   8   5   0  225.98   18.10
  -8   5   0  245.78   18.20
   8   5   0  256.17   17.90
   8   5   0  296.67   19.40
  -8   5   0  275.97   19.10
   8   5   0  243.98   23.40
  -8   5   0  266.47   16.50
  -8   5   0  267.37   20.80
  -9  -5   0  173.48   16.40
  -9  -5   0  169.08   13.70
  -9  -5   0  159.78   15.80
   9  -5   0  127.89   13.60
   9  -5   0  145.99   14.20
  -9  -5   0  156.78   10.80
  -9   5   0  177.48   11.90
   9   5   0  166.18   14.30
  -9   5   0  148.89   13.50
   9   5   0  126.79   13.40
  -9   5   0  165.78   14.50
   9   5   0  147.39   13.00
   9   5   0  169.88   16.80
  -9   5   0  147.59   13.80
  10  -5   0  167.38   16.80
  10  -5   0  231.08   18.00
 -10  -5   0  209.38   13.60
 -10  -5   0  191.98   15.90
 -10  -5   0  205.08   17.30
  10  -5   0  229.38   17.70
  10   5   0  238.88   17.90
 -10   5   0  204.58   16.80
  10   5   0  178.98   16.60
  10   5   0  203.78   19.80
 -10   5   0  203.58   13.90
 -10   5   0  180.68   16.10
 -10   5   0  209.88   17.70
  10   5   0  233.48   16.50
  10   5   0  227.48   18.40
  11  -5   0    3.50    4.80
 -11  -5   0    2.60    2.80
 -11  -5   0    1.00    3.90
  11  -5   0   -0.70    4.50
  11  -5   0   -2.90    3.40
 -11  -5   0    4.50    4.70
  11   5   0    7.70    5.50
  11   5   0   -1.20    3.90
 -11   5   0   10.80    6.20
  11   5   0    6.70    3.80
 -11   5   0    5.80    4.90
  11   5   0    6.20    5.20
 -11   5   0    2.70    3.80
 -11   5   0    3.40    3.30
  11   5   0   -0.20    4.60
  12  -5   0  684.13   43.90
 -12  -5   0  656.93   41.70
 -12  -5   0  689.53   41.60
  12  -5   0  662.13   42.50
 -12  -5   0  718.33   38.30
  12  -5   0  783.32   44.50
  12   5   0  704.53   47.70
  12   5   0  727.23   40.80
  12   5   0  700.13   43.70
 -12   5   0  691.03   44.00
  12   5   0  765.62   44.00
 -12   5   0  688.53   37.50
 -12   5   0  677.93   42.00
  13  -5   0   86.29   13.80
  13  -5   0   77.99   13.20
  13  -5   0   93.79   14.00
 -13  -5   0   94.89    8.80
 -13  -5   0  102.69   14.70
  13   5   0   86.99   12.60
  13   5   0   90.19   11.80
  13   5   0   95.19   18.00
  13   5   0   94.09   14.80
 -13   5   0   80.89   12.50
 -13   5   0   82.19    8.20
  14  -5   0  336.87   27.20
 -14  -5   0  302.07   25.00
  14  -5   0  381.36   29.00
 -14   5   0  355.16   20.40
  14   5   0  365.36   27.60
  14   5   0  408.96   33.90
  14   5   0  317.07   26.90
  14   5   0  347.17   24.20
 -15  -5   0   28.80    9.20
  15  -5   0   36.00   11.10
 -15  -5   0   48.50    7.80
  15   5   0   66.59   15.60
  15   5   0   37.10   10.30
  15   5   0   39.40    8.80
  16  -5   0  388.06   30.90
 -16  -5   0  346.97   27.20
  16   5   0  367.06   30.40
  16   5   0  373.76   35.30
  16   5   0  403.46   30.40
  16   5   0  305.57   24.50
  17  -5   0   58.49   13.60
  17  -5   0   63.19   15.60
 -17  -5   0   58.29   12.30
 -17  -5   0   68.79   10.30
  17   5   0   81.09   12.00
  17   5   0   94.59   20.00
  17   5   0   79.29   14.40
  17   5   0   89.79   17.10
  18  -5   0  584.14   45.70
  18  -5   0  555.84   41.90
 -18  -5   0  518.75   31.90
  18   5   0  501.45   41.20
  18   5   0  467.05   34.60
  18   5   0  597.74   41.10
  18   5   0  507.75   45.60
  19  -5   0   -9.70   10.00
  19  -5   0   -3.00   10.40
  19   5   0    7.40   18.00
  19   5   0   -5.60   10.40
  19   5   0    0.50    7.50
  20  -5   0  352.16   35.20
  20  -5   0  384.86   41.10
  20   5   0  418.06   43.80
  20   5   0  379.26   35.50
  20   5   0  337.57   32.50
  21   5   0   38.60   18.00
   0  -6   0 2064.99  100.09
   0  -6   0 2011.70  104.49
   0  -6   0 2025.20  100.19
   0   6   0 1978.50  101.49
   0   6   0 2059.09  100.29
   0   6   0 1957.40  100.09
   0   6   0 1994.00  100.09
   1  -6   0   60.99    7.60
   1  -6   0   58.29   10.10
  -1  -6   0   57.09    6.00
  -1  -6   0   53.49    8.90
  -1  -6   0   57.39    5.60
   1  -6   0   52.89    6.80
  -1   6   0   51.69    5.90
   1   6   0   57.79    8.20
  -1   6   0   61.89    8.20
   1   6   0   50.79    6.50
  -1   6   0   51.39    6.60
   1   6   0   47.70    8.50
   1   6   0   50.69    5.60
   2  -6   0 2180.78  102.19
  -2  -6   0 2062.49  101.49
   2  -6   0 1974.30  101.99
  -2  -6   0 2179.58  101.29
  -2  -6   0 2062.89  104.69
  -2  -6   0 1946.01  103.19
  -2  -6   0 1983.60  100.29
   2  -6   0 2037.90  101.69
   2   6   0 1996.30  100.89
   2   6   0 2068.69  103.19
   2   6   0 1813.12  104.89
  -2   6   0 2126.89  101.29
  -2   6   0 2002.60  101.89
   2   6   0 2012.70  101.39
  -2   6   0 2072.79  102.79
  -2   6   0 2045.50  101.99
   3  -6   0   78.89    8.30
  -3  -6   0   74.89    6.30
  -3  -6   0   78.59   10.20
   3  -6   0   54.59    7.30
   3  -6   0   77.09    7.70
  -3  -6   0   75.19    7.40
  -3  -6   0   95.29    7.80
  -3  -6   0   91.39   11.20
  -3   6   0   72.69    7.30
   3   6   0   75.19   11.00
   3   6   0   74.99    7.50
  -3   6   0   77.49    8.10
   3   6   0   89.29    8.90
   3   6   0   78.69    7.40
  -4  -6   0 1064.99   52.99
  -4  -6   0 1025.70   54.39
   4  -6   0  978.10   52.69
   4  -6   0 1050.89   53.59
   4  -6   0 1063.99   52.69
  -4  -6   0 1013.40   50.89
  -4  -6   0 1032.70   52.39
  -4  -6   0 1039.20   55.39
   4  -6   0  903.81   53.19
   4   6   0 1034.00   53.89
   4   6   0  891.51   55.49
  -4   6   0 1030.10   52.59
   4   6   0 1002.00   52.79
   4   6   0  872.51   52.19
  -4   6   0 1051.39   53.69
  -5  -6   0   24.00    5.20
  -5  -6   0   29.20    6.70
  -5  -6   0   23.00    6.60
  -5  -6   0   25.50    4.10
   5  -6   0   11.40    3.90
   5  -6   0   12.60    4.20
  -5  -6   0   15.20    4.50
   5  -6   0   21.30    5.10
   5  -6   0   14.40    3.80
  -5   6   0   23.50    4.90
   5   6   0   17.30    4.50
   5   6   0   18.60    4.50
   5   6   0   16.50    5.80
  -5   6   0   27.10    5.60
   5   6   0   32.60    6.70
  -6  -6   0 1464.75   72.69
  -6  -6   0 1376.66   76.59
   6  -6   0 1485.35   76.19
  -6  -6   0 1509.05   74.89
  -6  -6   0 1462.75   77.49
   6  -6   0 1448.26   75.19
   6  -6   0 1247.48   75.49
   6  -6   0 1509.55   75.09
  -6  -6   0 1434.76   76.19
  -6   6   0 1452.35   75.69
  -6   6   0 1472.45   74.89
   6   6   0 1484.55   75.99
   6   6   0 1480.85   75.49
   7  -6   0   83.49   10.90
  -7  -6   0   71.79   10.80
   7  -6   0   76.49    9.60
  -7  -6   0   57.69    8.30
   7  -6   0   63.59    9.20
  -7  -6   0   81.69    8.60
  -7  -6   0   67.99    6.90
  -7  -6   0   65.79   11.70
   7   6   0   58.29    8.70
  -7   6   0   56.69    8.80
   7   6   0   59.39    8.60
   7   6   0  111.09   16.90
  -7   6   0   66.19    9.00
   7   6   0   69.09   11.30
  -8  -6   0 1038.70   56.29
   8  -6   0  936.91   57.49
   8  -6   0 1116.79   57.49
  -8  -6   0 1095.29   58.79
   8  -6   0 1077.99   57.29
  -8  -6   0 1026.30   57.59
   8   6   0 1172.18   57.99
  -8   6   0 1071.39   57.19
   8   6   0  994.80   57.19
  -8   6   0 1071.49   57.59
   8   6   0  998.20   56.39
   8   6   0  977.80   60.29
   9  -6   0  134.29   13.50
  -9  -6   0  129.49   12.10
   9  -6   0  113.89   13.20
  -9  -6   0  131.19   13.50
  -9  -6   0  143.29   13.90
   9  -6   0  134.29   13.20
   9   6   0  113.59   12.70
   9   6   0  141.69   13.40
  -9   6   0  136.79   13.10
  -9   6   0  152.38   11.30
   9   6   0  133.59   12.70
  -9   6   0  142.29   13.30
   9   6   0  131.89   18.20
 -10  -6   0  111.19   12.40
  10  -6   0  125.19   16.30
 -10  -6   0  110.79   11.50
  10  -6   0  105.39   13.70
 -10  -6   0  116.89   13.30
 -10  -6   0  120.39    9.30
  10  -6   0  126.59   13.50
  10   6   0  129.19   12.20
  10   6   0  116.49   17.40
 -10   6   0  119.29   10.10
  10   6   0  125.19   15.80
 -10   6   0  116.49   13.00
 -10   6   0  114.69   12.30
 -10   6   0  110.69   12.30
  10   6   0  101.09   13.10
  11  -6   0   36.90    9.20
 -11  -6   0   35.10    7.90
 -11  -6   0   40.50    6.00
  11  -6   0   26.50    7.70
 -11  -6   0   21.10    8.40
  11  -6   0   35.80    9.20
 -11   6   0   33.70    7.00
 -11   6   0   42.50    6.20
 -11   6   0   23.00    7.10
  11   6   0   29.60    7.20
  11   6   0   22.30    8.40
  11   6   0   36.20    8.00
 -11   6   0   27.40    7.20
  11   6   0   25.80    9.40
  11   6   0   23.90    6.90
  12  -6   0  262.57   23.90
 -12  -6   0  279.17   22.90
  12  -6   0  301.07   23.50
  12  -6   0  306.67   24.40
 -12  -6   0  277.17   22.00
 -12  -6   0  310.17   18.70
  12   6   0  301.77   23.80
 -12   6   0  303.67   24.20
 -12   6   0  282.77   22.40
  12   6   0  258.77   26.00
  12   6   0  329.37   22.50
 -12   6   0  322.27   18.90
  12   6   0  286.07   23.60
 -12   6   0  329.17   23.90
  13  -6   0   57.09   10.50
  13  -6   0   55.79   11.60
 -13  -6   0   59.59    8.00
 -13  -6   0   94.69   14.30
  13  -6   0   59.09   12.00
  13   6   0   58.99    9.80
 -13   6   0   60.09   11.70
  13   6   0   48.70   11.40
 -13   6   0   71.59    7.50
  13   6   0   45.30   10.40
 -13   6   0   50.89   10.30
  13   6   0   67.89   14.40
  14  -6   0  324.37   30.80
 -14  -6   0  336.47   21.20
  14  -6   0  402.76   29.10
 -14  -6   0  347.37   26.90
 -14   6   0  336.87   20.30
  14   6   0  347.87   27.40
  14   6   0  341.17   32.00
  14   6   0  331.07   24.20
 -15  -6   0   62.29   11.90
  15  -6   0   66.29   12.70
  15   6   0   50.49   11.20
  15   6   0   90.19   16.30
  15   6   0   54.29   13.70
  15   6   0   87.99   11.70
 -16  -6   0   93.99   10.40
 -16  -6   0  101.19   15.70
  16  -6   0  135.99   19.50
  16   6   0  107.09   20.50
  16   6   0  100.89   17.90
  16   6   0  102.59   13.30
  16   6   0   88.79   15.90
 -17  -6   0   27.00    7.00
  17  -6   0   25.10    9.80
 -17  -6   0   41.80   10.80
  17   6   0   24.70    9.70
  17   6   0   43.20   12.70
  17   6   0   31.00    9.20
  17   6   0   23.20   10.70
  18  -6   0   -3.10   10.60
  18  -6   0    2.00    7.60
  18   6   0    3.80   10.00
  18   6   0   -0.80    8.50
  18   6   0    6.10    8.70
  18   6   0    7.60    8.00
  19  -6   0   33.60   18.70
  19  -6   0    7.60   14.50
  19   6   0    0.70   12.30
  19   6   0    3.70   10.00
  19   6   0    1.50   10.20
  20  -6   0   -5.60    9.50
  20  -6   0   23.30   15.70
  20   6   0    1.60    9.10
  20   6   0   -7.60   10.70
  21   6   0  -27.30   13.10
   0  -7   0    5.50    3.20
   0  -7   0    5.10    4.80
   0  -7   0    2.40    2.10
   0   7   0    2.80    2.70
   0   7   0    5.40    2.90
   0   7   0    2.70    3.50
   0   7   0    3.30    2.90
  -1  -7   0   13.80    3.60
  -1  -7   0   29.60    5.30
  -1  -7   0   22.90    6.70
   1  -7   0   26.10    5.30
   1  -7   0    9.00    5.30
   1  -7   0   24.80    4.90
  -1   7   0   19.50    4.20
   1   7   0   17.40    3.70
  -1   7   0   10.30    4.10
  -1   7   0   27.40    5.30
   1   7   0   12.40    4.10
   1   7   0   23.30    6.30
  -1   7   0   18.10    4.40
   1   7   0   21.00    4.60
   2  -7   0  134.69   11.60
  -2  -7   0  152.28   10.50
  -2  -7   0  131.99   11.00
   2  -7   0  161.28   11.80
   2  -7   0  146.69   11.60
  -2  -7   0  130.19   12.70
  -2  -7   0  150.98   14.00
  -2  -7   0  149.19   10.80
   2   7   0  139.19   11.10
   2   7   0  170.38   13.50
   2   7   0  110.79   13.80
   2   7   0  138.79   10.70
  -2   7   0  138.19   12.50
  -2   7   0  154.48   11.80
  -2   7   0  158.68   11.30
  -3  -7   0   34.30    6.00
   3  -7   0   30.50    5.60
   3  -7   0   30.30    5.20
  -3  -7   0   22.90    6.80
   3  -7   0   32.50    6.60
  -3  -7   0   25.80    6.10
  -3  -7   0   36.10    5.80
  -3  -7   0   34.00    4.90
  -3   7   0   36.80    6.10
  -3   7   0   38.10    7.40
   3   7   0   21.30    6.60
   3   7   0   27.60    5.40
   3   7   0   25.20    5.60
   3   7   0   41.00    6.10
  -3   7   0   26.20    6.20
  -3   7   0   39.00    6.90
  -4  -7   0   66.29    7.10
   4  -7   0   57.29    9.20
  -4  -7   0   81.69   11.60
   4  -7   0   60.89    8.30
  -4  -7   0   69.89    6.20
  -4  -7   0   69.79    9.80
   4  -7   0   53.79    7.40
  -4  -7   0   69.59    7.60
   4  -7   0   44.80    7.40
   4   7   0   59.69    8.20
   4   7   0   54.59    7.70
   4   7   0   50.19   10.10
  -4   7   0   64.89    7.50
  -4   7   0   45.80    8.20
  -5  -7   0   -2.40    2.70
   5  -7   0    3.40    3.40
   5  -7   0    2.40    3.30
   5  -7   0    1.50    3.10
   5  -7   0    1.00    2.40
  -5  -7   0   -1.30    3.80
  -5  -7   0    9.90    5.00
  -5  -7   0   -1.40    1.80
  -5  -7   0    1.90    2.10
   5   7   0    1.60    2.70
  -5   7   0    4.50    3.20
  -5   7   0   -0.40    3.10
   5   7   0   -1.60    2.90
   5   7   0    3.90    4.20
   6  -7   0  542.35   32.00
  -6  -7   0  520.85   28.20
  -6  -7   0  508.75   32.40
   6  -7   0  544.15   31.00
   6  -7   0  490.75   30.70
  -6  -7   0  530.75   31.00
  -6  -7   0  493.35   30.00
   6  -7   0  510.55   31.80
  -6   7   0  535.95   30.80
   6   7   0  501.45   30.70
   6   7   0  495.45   34.40
  -6   7   0  546.35   32.50
   6   7   0  532.95   31.70
  -7  -7   0    3.70    4.70
   7  -7   0    7.30    4.50
  -7  -7   0    7.90    3.20
   7  -7   0    6.10    4.40
  -7  -7   0   11.90    5.30
  -7  -7   0    3.90    4.40
  -7  -7   0   14.40    4.50
   7  -7   0    0.50    3.80
   7  -7   0    8.10    4.70
  -7   7   0   14.50    4.60
  -7   7   0    5.30    4.00
   7   7   0    9.50    4.30
   7   7   0    2.60    3.50
   7   7   0    1.30    4.50
   7   7   0   10.70    4.20
  -8  -7   0  148.79   13.60
  -8  -7   0  150.38   15.10
  -8  -7   0  166.28   11.50
   8  -7   0  152.78   14.20
   8  -7   0  176.58   15.30
  -8  -7   0  157.98   13.50
   8  -7   0  132.19   14.30
   8  -7   0  157.88   14.10
  -8   7   0  142.99   13.40
   8   7   0  119.99   16.70
   8   7   0  150.48   14.10
   8   7   0  159.88   14.20
  -8   7   0  164.98   14.70
  -9  -7   0   10.80    4.60
   9  -7   0    6.40    4.90
  -9  -7   0   17.10    5.90
   9  -7   0   13.10    5.50
  -9  -7   0   15.10    4.30
  -9  -7   0   12.80    6.30
   9  -7   0   11.70    6.00
   9   7   0    8.80    4.80
   9   7   0   13.80    6.10
   9   7   0   18.80    5.70
  -9   7   0    8.20    5.20
  -9   7   0    8.40    5.40
   9   7   0    7.10    6.00
 -10  -7   0  591.14   36.50
  10  -7   0  567.44   35.50
 -10  -7   0  597.54   31.90
 -10  -7   0  551.24   35.70
  10  -7   0  585.04   35.40
  10  -7   0  506.45   35.60
 -10  -7   0  555.44   34.20
 -10   7   0  546.25   31.70
 -10   7   0  507.05   34.70
  10   7   0  561.64   35.30
  10   7   0  556.84   39.60
 -10   7   0  564.84   35.00
  10   7   0  583.54   34.50
  10   7   0  522.15   35.20
 -11  -7   0    7.40    4.90
 -11  -7   0    0.10    5.40
  11  -7   0    0.10    5.10
 -11  -7   0   -3.80    5.00
  11  -7   0    3.40    5.60
  11  -7   0   -4.80    4.20
 -11  -7   0    2.10    3.00
 -11   7   0    1.00    4.70
 -11   7   0   -2.30    4.70
  11   7   0   -1.00    4.90
  11   7   0   -1.90    5.30
  11   7   0   -1.40    4.50
  11   7   0    0.60    3.70
 -11   7   0   -0.10    3.40
  11   7   0    0.30    4.60
 -12  -7   0  648.84   33.60
  12  -7   0  702.83   40.40
  12  -7   0  608.84   39.70
 -12  -7   0  643.34   40.40
  12  -7   0  536.65   39.40
  12   7   0  556.54   43.00
  12   7   0  644.04   39.90
  12   7   0  642.54   37.80
 -12   7   0  567.94   39.20
 -12   7   0  608.64   38.80
 -12   7   0  619.64   34.00
  12   7   0  539.55   39.20
  13  -7   0   -1.50    5.10
 -13  -7   0    7.10    3.20
  13  -7   0    5.40    5.40
 -13  -7   0    0.70    5.40
  13  -7   0   -3.30    6.80
  13   7   0    4.40    5.40
  13   7   0   -0.80    4.60
 -13   7   0    8.00    3.10
  13   7   0    8.20    7.70
  13   7   0   -1.00    5.20
 -13   7   0   -2.10    6.40
 -14  -7   0  864.71   44.30
  14  -7   0  876.31   63.99
  14  -7   0  862.01   53.29
 -14  -7   0  770.32   50.69
  14   7   0  801.32   56.49
 -14   7   0  808.42   43.60
  14   7   0  753.82   51.39
  14   7   0  804.22   48.20
  14   7   0  913.51   52.59
  15  -7   0   -0.30    6.80
 -15  -7   0    1.20    6.70
 -15  -7   0    1.70    3.60
  15   7   0    0.00    6.30
  15   7   0   -1.00    6.40
  15   7   0    0.00    6.90
 -16  -7   0  575.04   33.60
  16  -7   0  597.14   42.70
 -16  -7   0  601.54   40.60
  16   7   0  617.84   48.10
  16   7   0  548.25   37.10
  16   7   0  605.04   42.80
  16   7   0  635.94   42.50
  17  -7   0    1.00    7.20
  17   7   0    2.50    9.40
  17   7   0    0.10    7.00
  17   7   0   -3.00    7.00
  17   7   0  -18.90    6.40
  18  -7   0  553.54   42.30
  18  -7   0  542.05   44.00
  18   7   0  534.15   40.30
  18   7   0  535.35   42.30
  18   7   0  515.35   47.40
  19  -7   0    4.60    9.60
  19  -7   0    7.70   10.70
  19   7   0    7.60   10.10
  19   7   0   19.30   13.50
  19   7   0   16.40   12.50
  20  -7   0  387.46   42.50
  20  -7   0  428.46   43.80
  20   7   0  431.96   37.00
  20   7   0  427.46   46.10
   0  -8   0 2932.01  150.98
   0  -8   0 2917.01  145.09
   0  -8   0 2798.82  144.69
   0   8   0 2929.51  144.99
   0   8   0 2978.60  145.09
   0   8   0 2988.80  147.09
  -1  -8   0   40.40    8.20
  -1  -8   0   38.20    5.70
   1  -8   0   52.99   11.30
  -1  -8   0   48.30    6.30
   1  -8   0   43.50    6.50
   1   8   0   26.70    7.90
  -1   8   0   45.40    7.30
   1   8   0   35.50    6.00
   1   8   0   43.70    7.60
  -1   8   0   43.00    7.10
   1   8   0   30.90    5.60
   1   8   0   46.60    7.20
  -1   8   0   57.09    8.60
  -1   8   0   39.60    6.30
   2  -8   0 2334.37  115.39
  -2  -8   0 2260.67  114.39
  -2  -8   0 2369.16  113.89
  -2  -8   0 2248.48  119.09
   2  -8   0 2399.46  115.79
   2  -8   0 2175.28  122.19
  -2  -8   0 2163.08  116.59
  -2   8   0 2431.56  116.99
   2   8   0 2228.88  114.29
  -2   8   0 2337.17  115.59
   2   8   0 2212.48  114.69
  -2   8   0 2310.87  114.39
   3  -8   0   87.19    9.10
  -3  -8   0   68.19    8.50
  -3  -8   0   46.80   12.50
  -3  -8   0   86.79    8.70
  -3  -8   0   76.19   12.20
  -3  -8   0   73.59    7.10
   3  -8   0   71.19   10.80
   3  -8   0   63.79    8.60
  -3   8   0   72.39   10.50
   3   8   0   66.49   12.10
   3   8   0   74.19   10.10
   3   8   0   67.29    7.60
  -3   8   0   69.39    9.70
  -3   8   0   73.39    9.10
   3   8   0   72.99    9.70
  -3   8   0   83.69   12.70
  -4  -8   0 2001.10   98.29
  -4  -8   0 2014.50  103.29
   4  -8   0 1983.60  101.59
  -4  -8   0 1886.51   99.49
   4  -8   0 2000.70  101.29
   4  -8   0 1938.21  100.59
   4  -8   0 2012.00  100.09
  -4  -8   0 1937.41  103.59
  -4  -8   0 1837.32  100.09
   4   8   0 2172.98  102.69
   4   8   0 1885.21  100.19
  -4   8   0 1986.60   99.89
  -4   8   0 2006.90  101.29
  -4   8   0 2011.80  101.49
   5  -8   0    6.10    7.10
  -5  -8   0    0.00    3.60
   5  -8   0    2.60    3.40
   5  -8   0    1.50    2.80
  -5  -8   0   -1.00    2.60
  -5  -8   0    5.00    2.80
  -5  -8   0    7.10    3.90
   5  -8   0   -0.60    3.50
  -5  -8   0    2.10    4.00
   5   8   0    1.50    3.10
   5   8   0    1.90    5.80
  -5   8   0    9.00    4.20
   5   8   0    3.00    4.20
  -5   8   0    2.00    3.30
  -6  -8   0 2326.77  119.09
   6  -8   0 2315.37  120.29
   6  -8   0 2550.44  119.19
   6  -8   0 2460.45  120.19
   6  -8   0 2320.77  119.29
  -6  -8   0 2347.57  115.79
  -6  -8   0 2364.06  118.39
  -6  -8   0 2370.96  122.39
  -6  -8   0 2413.36  121.79
  -6   8   0 2308.87  119.79
   6   8   0 2080.49  118.49
  -6   8   0 2263.27  118.29
   6   8   0 2484.15  119.49
   6   8   0 2254.37  123.99
   7  -8   0   14.50    6.00
  -7  -8   0   14.60    5.50
   7  -8   0   25.00    7.00
  -7  -8   0   20.00    4.10
  -7  -8   0   21.80    7.10
  -7  -8   0   17.50   10.20
   7  -8   0   15.80    6.30
  -7  -8   0   11.00    4.00
   7  -8   0   12.90    4.70
   7   8   0    7.10    5.60
  -7   8   0   19.50    6.20
   7   8   0   16.60    5.90
   7   8   0   17.90    5.90
  -7   8   0   23.50    5.90
   7   8   0   12.70    5.00
  -8  -8   0 1973.10  100.59
   8  -8   0 1954.10   99.29
   8  -8   0 1991.30   97.99
   8  -8   0 1793.82   99.39
  -8  -8   0 1866.81  100.49
  -8  -8   0 1909.31   93.89
  -8  -8   0 1830.52   96.89
  -8  -8   0 1920.41   97.99
   8   8   0 1972.30   98.39
  -8   8   0 1844.42   98.39
  -8   8   0 1814.22   97.19
   8   8   0 1805.12  102.89
   8   8   0 1675.03   97.49
   8   8   0 1996.00   98.79
   9  -8   0  119.19   13.00
  -9  -8   0  115.99    9.40
  -9  -8   0  119.69   12.20
  -9  -8   0  115.19   12.70
   9  -8   0   89.09   12.80
  -9  -8   0  154.28   15.30
  -9  -8   0   91.19   13.90
   9  -8   0  130.29   13.60
   9  -8   0  124.19   14.30
  -9   8   0  110.89   12.60
   9   8   0  131.89   13.30
   9   8   0  129.99   13.40
   9   8   0  108.59   13.30
   9   8   0   96.99   15.90
  -9   8   0  112.19   12.70
  10  -8   0  754.72   50.09
 -10  -8   0  832.42   48.40
  10  -8   0  861.11   49.60
 -10  -8   0  829.02   44.70
 -10  -8   0  821.62   50.49
  10  -8   0  961.80   51.39
  10  -8   0  896.01   49.90
 -10  -8   0  817.12   50.99
 -10   8   0  860.11   49.90
 -10   8   0  870.71   49.40
  10   8   0  848.02   49.60
  10   8   0  862.11   50.19
  10   8   0  809.72   54.79
  10   8   0  828.02   48.80
 -11  -8   0   43.80    9.40
  11  -8   0   33.90    9.00
 -11  -8   0   37.10    5.60
 -11  -8   0   18.30    8.90
 -11  -8   0   32.10    5.60
  11  -8   0   29.10    9.40
  11  -8   0   34.90    7.80
  11  -8   0   32.40    8.10
 -11  -8   0   30.30    8.10
  11   8   0   38.30    8.10
 -11   8   0   25.80    7.20
 -11   8   0   25.40    7.40
 -11   8   0   33.10    6.20
  11   8   0   35.80   11.00
  11   8   0   37.60    9.00
  11   8   0   27.90    8.90
 -12  -8   0  739.53   40.20
  12  -8   0  669.93   46.60
 -12  -8   0  738.73   39.20
 -12  -8   0  762.02   47.30
  12  -8   0  823.32   46.90
  12   8   0  669.63   45.70
 -12   8   0  787.52   40.90
  12   8   0  651.13   49.99
  12   8   0  756.62   46.00
  12   8   0  718.63   44.00
 -12   8   0  756.42   46.10
  13  -8   0  142.49   18.10
 -13  -8   0  113.99   16.50
  13  -8   0  143.89   18.30
 -13  -8   0  142.69   11.40
  13  -8   0  108.59   16.90
 -13  -8   0  149.09   10.90
  13   8   0  168.58   15.60
 -13   8   0  139.59   17.90
  13   8   0  112.09   17.50
  13   8   0  127.99   17.60
  13   8   0  164.28   25.60
 -13   8   0  133.19   11.40
 -14  -8   0  543.55   29.90
 -14  -8   0  549.54   38.40
  14  -8   0  554.24   38.30
  14  -8   0  446.56   37.70
 -14  -8   0  527.95   30.80
 -14   8   0  549.54   31.00
 -14   8   0  543.35   38.20
  14   8   0  502.25   37.60
 -14   8   0  544.65   29.90
  14   8   0  579.44   44.10
  14   8   0  535.35   37.70
  14   8   0  525.95   34.80
  15  -8   0   13.90    9.40
 -15  -8   0    4.80    4.10
 -15  -8   0    9.10    4.10
 -15  -8   0   10.60    8.30
  15  -8   0   19.10    9.50
  15   8   0   15.10    8.10
  15   8   0   -3.10    7.00
  15   8   0   15.80    7.30
  15   8   0   17.20   11.60
 -16  -8   0   86.79    9.70
  16  -8   0   89.09   16.50
 -16  -8   0   78.39    8.80
  16   8   0   76.29   13.60
  16   8   0   75.89   16.70
  16   8   0   94.09   17.80
  16   8   0   71.69   13.80
  17  -8   0    1.10    8.20
  17   8   0   -0.50    7.90
  17   8   0   15.40    9.70
  17   8   0  -14.10    8.70
  18  -8   0   14.00   10.10
  18   8   0   10.90   13.30
  18   8   0   34.30   12.20
  18   8   0   23.00   10.20
  19  -8   0   21.20   14.50
  19  -8   0   13.50   11.40
  19   8   0   11.50   10.60
  19   8   0   17.00   16.00
  19   8   0   27.30   13.00
  20   8   0   20.50   12.10
  20   8   0   28.70   16.60
   0  -9   0   -0.40    2.90
   0  -9   0    6.10    4.10
   0  -9   0    3.90    2.60
   0   9   0    8.90    4.00
   0   9   0    2.60    3.40
   0   9   0   -2.60    3.10
   0   9   0    1.90    2.90
  -1  -9   0   -1.30    2.70
   1  -9   0    5.90    4.20
  -1  -9   0    2.10    3.10
   1  -9   0    2.10    2.90
   1  -9   0   -1.30    2.60
  -1  -9   0    2.70    4.40
  -1   9   0    2.80    2.90
   1   9   0    0.50    2.50
  -1   9   0    3.40    3.90
   1   9   0   -0.90    3.60
   1   9   0    0.90    3.10
  -1   9   0    3.50    4.00
  -1   9   0    1.20    3.30
   1   9   0   -0.50    3.10
  -2  -9   0  124.69   11.10
   2  -9   0  100.09   15.50
  -2  -9   0  121.49   13.90
  -2  -9   0  130.39   10.80
   2  -9   0  111.69   11.10
   2  -9   0  124.39   13.10
  -2  -9   0  138.39   10.60
   2   9   0  111.79   22.50
  -2   9   0  120.39   10.60
   2   9   0  126.79   12.50
   2   9   0  107.09   10.90
   2   9   0  137.89   11.00
  -2   9   0  110.29   11.20
  -2   9   0  102.89   10.70
  -3  -9   0  252.07   16.20
   3  -9   0  306.77   22.20
  -3  -9   0  226.08   17.20
   3  -9   0  243.48   17.80
  -3  -9   0  230.48   16.70
   3  -9   0  254.97   18.50
  -3  -9   0  272.27   21.40
   3   9   0  247.28   17.30
   3   9   0  234.98   20.90
  -3   9   0  262.37   17.30
  -3   9   0  260.87   22.80
   3   9   0  254.77   17.80
  -3   9   0  243.98   18.20
   3   9   0  191.98   23.70
  -4  -9   0  157.38   15.50
   4  -9   0  147.69   13.20
  -4  -9   0  151.68   15.00
  -4  -9   0  155.18   11.20
  -4  -9   0  128.99   13.90
   4  -9   0  134.19   12.90
   4  -9   0  140.39   13.70
  -4  -9   0  158.28   14.00
  -4   9   0  159.98   14.40
   4   9   0  143.59   20.10
   4   9   0  156.18   14.60
   4   9   0  149.09   13.00
  -4   9   0  158.68   13.80
  -4   9   0  149.49   12.60
   5  -9   0   17.20    5.80
  -5  -9   0   16.10    7.30
   5  -9   0   18.10    5.20
   5  -9   0   10.80    6.00
  -5  -9   0   21.40    5.50
  -5  -9   0   28.40    5.30
  -5  -9   0   34.30    9.10
   5  -9   0   21.90    6.30
  -5  -9   0   15.90    5.80
  -5   9   0   19.80    6.20
   5   9   0   15.30    6.30
  -5   9   0   16.50    5.20
  -5   9   0   17.30    5.30
   5   9   0    4.10    5.10
   5   9   0   11.40    4.50
  -6  -9   0  303.87   21.90
  -6  -9   0  321.27   23.30
   6  -9   0  304.87   22.30
   6  -9   0  322.27   21.70
   6  -9   0  312.77   22.10
   6  -9   0  311.07   23.30
  -6  -9   0  366.46   28.90
  -6  -9   0  330.87   19.40
  -6  -9   0  309.97   24.70
   6   9   0  294.97   25.90
  -6   9   0  341.17   22.50
  -6   9   0  294.07   22.30
   6   9   0  340.27   22.60
   6   9   0  336.37   23.70
  -7  -9   0    4.70    5.30
   7  -9   0    1.20    3.20
  -7  -9   0    2.20    4.70
   7  -9   0    5.10    4.40
   7  -9   0    2.40    4.20
  -7  -9   0    0.20    2.50
   7  -9   0   -2.80    4.50
  -7  -9   0   -3.20    3.20
  -7  -9   0    2.20    3.30
   7   9   0    1.30    5.40
   7   9   0   -0.10    3.50
  -7   9   0    5.20    3.80
  -7   9   0    3.90    4.30
   7   9   0    8.90    4.80
   7   9   0   -2.00    3.70
  -7   9   0    4.30    4.20
   8  -9   0   93.29   13.00
   8  -9   0  144.49   13.90
   8  -9   0  128.49   13.50
  -8  -9   0  129.19   13.10
  -8  -9   0  162.18   10.70
  -8  -9   0  123.29   12.50
   8  -9   0  143.99   13.90
  -8  -9   0  133.59   15.40
  -8  -9   0  113.99   15.20
  -8   9   0  132.39   13.70
  -8   9   0  133.09   13.30
   8   9   0   89.59   12.70
  -8   9   0  142.89   12.80
   8   9   0  108.19   17.00
   8   9   0  130.79   13.80
   8   9   0  124.29   13.40
   9  -9   0   10.00    5.90
  -9  -9   0    4.10    4.40
  -9  -9   0    5.70    3.00
  -9  -9   0   -0.80    4.70
  -9  -9   0    5.60    4.80
  -9  -9   0   -2.80    5.90
   9  -9   0   -1.00    4.50
   9  -9   0    1.40    5.50
   9  -9   0    5.10    5.90
  -9   9   0    4.50    4.90
   9   9   0    5.80    4.90
   9   9   0    3.20    6.60
   9   9   0    8.50    5.80
   9   9   0    3.80    4.80
  -9   9   0    1.90    3.60
  10  -9   0  345.07   25.80
 -10  -9   0  347.97   27.60
 -10  -9   0  301.37   23.10
  10  -9   0  334.87   25.10
  10  -9   0  308.87   26.00
 -10  -9   0  349.57   26.80
 -10  -9   0  344.37   20.20
  10  -9   0  356.96   25.50
 -10   9   0  346.47   25.10
  10   9   0  359.66   25.20
  10   9   0  295.27   29.00
 -10   9   0  325.57   24.90
  10   9   0  366.66   25.80
  10   9   0  300.07   24.90
 -11  -9   0   -0.10    4.60
  11  -9   0    6.00    5.80
  11  -9   0    6.50    6.30
  11  -9   0    4.40    6.70
 -11  -9   0   -4.20    6.30
 -11  -9   0   -1.90    4.80
 -11  -9   0    3.50    3.50
  11   9   0    2.00    6.60
  11   9   0   -2.60    5.00
  11   9   0    4.10    4.10
  11   9   0    2.10    4.90
 -11   9   0   -3.80    3.80
 -11   9   0    7.40    6.40
 -12  -9   0  520.25   28.60
 -12  -9   0  593.74   38.10
  12  -9   0  498.55   34.80
  12  -9   0  513.95   35.00
  12  -9   0  445.86   35.30
 -12  -9   0  507.15   28.20
 -12  -9   0  522.95   34.80
  12   9   0  539.05   37.70
  12   9   0  504.85   40.80
 -12   9   0  515.15   34.90
 -12   9   0  522.75   30.60
  12   9   0  427.56   34.30
  12   9   0  575.44   36.10
 -12   9   0  476.05   30.50
 -13  -9   0   29.10    5.30
 -13  -9   0    7.80    6.60
 -13  -9   0   25.90    4.50
  13  -9   0    6.40   11.00
  13  -9   0   15.30    6.70
  13  -9   0   13.60    7.40
 -13   9   0   20.70    5.90
  13   9   0   10.70    7.80
 -13   9   0   13.40    8.20
  13   9   0   12.60   10.40
  13   9   0    9.20    6.30
 -13   9   0   22.90    5.60
  14  -9   0  288.47   28.20
 -14  -9   0  337.87   19.20
  14  -9   0  326.27   27.70
 -14  -9   0  323.67   28.10
 -14   9   0  333.77   27.40
  14   9   0  353.96   28.00
 -14   9   0  330.27   20.30
  14   9   0  291.27   24.40
 -14   9   0  305.87   20.90
  14   9   0  307.27   32.10
  14   9   0  280.47   26.60
  15  -9   0   -2.90    5.40
  15  -9   0    4.50    8.90
  15   9   0    8.20    7.50
 -15   9   0   -8.60    3.60
  15   9   0   -1.60    5.80
  15   9   0   -5.30    8.20
  16  -9   0  371.26   31.50
  16   9   0  357.46   30.40
  16   9   0  341.77   31.20
  16   9   0  334.47   35.60
  17  -9   0   23.80   11.20
  17   9   0   35.60   16.90
  17   9   0   34.10   12.30
  17   9   0   19.30   11.60
  18  -9   0  409.56   39.00
  18   9   0  410.06   34.30
  18   9   0  410.96   42.10
  18   9   0  352.76   38.30
  19  -9   0   21.30   13.60
  19   9   0   41.80   17.10
  19   9   0   14.90   10.70
  19   9   0   15.40   12.20
  20   9   0  272.47   37.20
   0 -10   0 2408.56  122.19
   0 -10   0 2077.89  110.29
   0  10   0 2146.39  109.99
   0  10   0 2122.89  110.39
   0  10   0 2139.89  110.29
   1 -10   0   13.40    4.40
  -1 -10   0    8.70    4.70
  -1 -10   0   14.90    4.70
  -1 -10   0   12.60    5.70
   1 -10   0   10.60    4.40
   1  10   0   15.70    5.30
   1  10   0   10.60    4.20
  -1  10   0    9.70    5.00
   1  10   0   10.00    4.80
  -1  10   0   12.40    5.90
  -1  10   0    8.90    4.10
   1  10   0   10.80    5.00
  -1  10   0   17.90    5.30
  -2 -10   0 1233.58   65.19
   2 -10   0 1194.48   65.29
  -2 -10   0 1235.88   66.39
   2 -10   0 1265.77   73.89
  -2 -10   0 1216.88   70.19
   2 -10   0 1247.08   65.79
  -2 -10   0 1308.57   64.29
   2  10   0 1309.17   68.89
   2  10   0 1183.28   67.09
   2  10   0 1195.48   64.99
  -2  10   0 1118.09   65.09
  -2  10   0 1289.47   68.69
  -2  10   0 1194.38   66.59
   2  10   0 1054.19   70.49
   2  10   0 1251.07   64.89
  -2  10   0 1236.08   64.39
  -3 -10   0    0.40    2.20
  -3 -10   0   -0.60    3.30
   3 -10   0    5.80    5.00
  -3 -10   0    1.20    3.10
   3 -10   0    2.20    4.40
   3 -10   0    9.90    6.20
   3 -10   0    1.80    3.80
  -3 -10   0   -0.50    4.60
   3  10   0    3.00    4.40
  -3  10   0   -0.40    4.00
   3  10   0    2.70    6.00
  -3  10   0    6.70    3.90
   3  10   0    3.20    3.10
  -3  10   0   -0.80    3.50
   3  10   0    2.00    3.80
  -3  10   0    2.80    3.40
   4 -10   0  487.15   29.90
  -4 -10   0  434.46   28.60
  -4 -10   0  474.35   28.30
  -4 -10   0  489.35   36.40
   4 -10   0  513.95   30.90
   4 -10   0  416.66   31.10
  -4 -10   0  470.15   27.00
  -4  10   0  450.15   29.70
   4  10   0  399.06   33.60
   4  10   0  485.95   29.30
   4  10   0  478.15   31.10
  -4  10   0  470.45   28.50
  -4  10   0  466.75   30.00
  -5 -10   0  143.69   13.60
  -5 -10   0  152.68   16.70
   5 -10   0  177.78   15.00
   5 -10   0  157.68   15.50
   5 -10   0  192.88   14.70
   5 -10   0  152.58   14.40
  -5 -10   0  146.29   16.20
  -5 -10   0  163.28   12.10
  -5  10   0  166.28   15.30
  -5  10   0  156.18   14.80
   5  10   0  169.18   15.50
   5  10   0  133.59   19.70
   5  10   0  159.48   14.20
  -6 -10   0  963.80   54.69
  -6 -10   0  945.81   53.59
   6 -10   0 1085.29   56.39
  -6 -10   0 1001.10   58.19
   6 -10   0  983.50   55.09
   6 -10   0 1043.10   54.49
   6 -10   0  928.71   55.69
  -6 -10   0  912.91   57.79
  -6 -10   0  983.70   51.29
   6  10   0 1057.79   55.39
   6  10   0 1000.70   56.59
  -6  10   0  986.10   55.29
   6  10   0  883.41   59.89
  -6  10   0  965.40   53.79
  -6  10   0  963.40   57.29
   7 -10   0  174.18   16.80
   7 -10   0  184.88   16.70
   7 -10   0  176.18   15.90
  -7 -10   0  161.78   14.30
  -7 -10   0  185.88   12.40
   7 -10   0  167.78   15.30
  -7 -10   0  153.28   17.20
  -7 -10   0  156.28   17.80
  -7 -10   0  167.98   15.30
  -7  10   0  184.78   15.30
   7  10   0  185.48   16.00
  -7  10   0  149.59   15.50
  -7  10   0  152.48   15.20
   7  10   0  179.58   19.90
   7  10   0  153.48   16.10
  -8 -10   0  520.75   34.10
   8 -10   0  550.34   35.00
  -8 -10   0  550.24   33.30
   8 -10   0  617.34   34.70
  -8 -10   0  504.05   36.90
  -8 -10   0  588.74   38.40
   8 -10   0  526.25   36.00
  -8 -10   0  551.14   30.20
   8 -10   0  540.25   34.50
  -8  10   0  455.75   33.70
   8  10   0  559.14   35.60
   8  10   0  533.55   40.00
   8  10   0  557.34   34.80
  -8  10   0  555.14   33.90
  -8  10   0  530.55   33.50
   9 -10   0   30.00    8.20
  -9 -10   0   24.80    8.20
  -9 -10   0   33.50    5.50
  -9 -10   0   33.90    9.00
   9 -10   0   37.40    8.60
   9 -10   0   31.00    9.60
  -9 -10   0   23.00    7.40
   9 -10   0   35.90    8.40
   9  10   0   38.20   11.80
   9  10   0   49.30    9.20
   9  10   0   37.00    8.80
  -9  10   0   40.90    8.30
  -9  10   0   24.50    7.30
   9  10   0   22.70    7.50
  10 -10   0  364.76   30.40
 -10 -10   0  393.96   29.10
  10 -10   0  466.75   30.50
 -10 -10   0  417.06   28.50
 -10 -10   0  478.25   33.60
  10 -10   0  422.56   29.50
 -10 -10   0  441.16   24.40
 -10 -10   0  431.96   31.60
 -10  10   0  430.66   27.90
 -10  10   0  419.46   29.10
  10  10   0  399.86   34.80
  10  10   0  400.06   30.10
  10  10   0  448.56   30.60
 -11 -10   0   75.69   14.30
  11 -10   0   90.49   13.30
 -11 -10   0   87.59    7.70
  11 -10   0   63.09   12.10
  11 -10   0   80.29   12.90
 -11 -10   0   78.39   14.10
  11  10   0   71.29   11.80
 -11  10   0   77.19   11.90
 -11  10   0   80.69   11.20
  11  10   0   69.39   11.60
  11  10   0   76.19   16.70
  11  10   0   75.29   13.70
  12 -10   0  451.45   33.30
 -12 -10   0  496.95   26.80
 -12 -10   0  476.65   26.70
 -12 -10   0  446.56   35.70
  12 -10   0  489.05   33.80
 -12  10   0  463.25   37.10
  12  10   0  450.35   32.60
 -12  10   0  484.25   30.60
  12  10   0  552.94   35.30
  12  10   0  431.66   33.80
 -12  10   0  474.45   33.10
  12  10   0  523.85   41.80
 -13 -10   0  107.59   17.10
 -13 -10   0  144.39   10.50
  13 -10   0  128.89   18.80
  13  10   0  149.29   19.90
  13  10   0  139.49   22.20
  13  10   0  168.18   18.50
 -13  10   0  143.99   13.30
  13  10   0  135.69   21.60
 -13  10   0  179.58   18.00
  14 -10   0  196.88   25.50
  14 -10   0  250.07   24.40
  14  10   0  206.18   21.80
 -14  10   0  217.28   17.10
 -14  10   0  232.08   16.30
  14  10   0  206.38   34.80
  14  10   0  179.38   23.70
  15 -10   0   62.59   15.60
  15 -10   0   62.99   14.10
  15  10   0   85.49   19.50
  15  10   0  131.09   20.00
 -15  10   0   94.39   15.90
 -15  10   0   72.49    8.90
 -15  10   0   82.29    9.70
  16 -10   0  170.18   22.20
  16  10   0  153.38   20.80
  16  10   0  158.78   21.40
  16  10   0  161.88   27.00
  17 -10   0   -1.90    8.30
  17  10   0    8.10   11.60
  17  10   0    1.70    7.80
  17  10   0    6.90    8.40
  18 -10   0   43.50   12.70
  18  10   0   73.69   17.00
  18  10   0   60.09   17.30
  18  10   0   34.40   14.90
  19 -10   0   35.70   12.50
  19  10   0   28.40   18.90
  19  10   0   56.59   14.90
   0 -11   0    5.30    4.80
   0 -11   0   -1.40    3.10
   0 -11   0   -2.80    4.80
   0  11   0   -2.10    2.90
   0  11   0   -3.60    3.70
   0  11   0    2.10    3.80
  -1 -11   0   78.19   10.30
  -1 -11   0   78.89   15.40
   1 -11   0   90.39   14.70
   1 -11   0   74.59   11.40
  -1 -11   0   73.29   10.10
   1 -11   0   54.19    8.20
   1  11   0   79.79   10.90
  -1  11   0   88.19   12.90
   1  11   0   80.09   11.20
  -1  11   0   78.39   11.20
   1  11   0   83.59   13.00
  -1  11   0   80.29   11.60
  -1  11   0   68.89   10.20
  -2 -11   0    5.30    3.70
   2 -11   0    2.70    4.80
  -2 -11   0    5.50    4.00
   2 -11   0   -2.70    3.00
  -2 -11   0   10.90    6.90
   2 -11   0    1.40    3.30
   2  11   0    1.10    3.60
   2  11   0    1.50    4.10
  -2  11   0    2.40    4.70
  -2  11   0    1.90    4.00
   2  11   0    3.10    4.60
   2  11   0    1.80    3.90
  -2  11   0    2.40    3.50
  -2  11   0    3.00    4.50
  -3 -11   0    3.20    3.60
   3 -11   0    0.50    3.50
  -3 -11   0   -0.30    2.90
   3 -11   0    2.40    3.30
  -3 -11   0    0.40    4.70
   3 -11   0   16.00    8.10
  -3 -11   0    0.00    2.80
   3  11   0   -0.10    3.50
  -3  11   0   -2.20    3.70
   3  11   0    2.50    3.90
  -3  11   0    1.00    3.20
  -3  11   0   -3.00    4.30
   3  11   0   -5.70    5.00
   3  11   0    1.50    4.80
   4 -11   0  103.59   12.20
  -4 -11   0  113.79   10.40
   4 -11   0  119.69   12.10
   4 -11   0  110.79   19.00
   4 -11   0   96.99   13.50
  -4 -11   0  120.99   15.00
  -4 -11   0  116.49   15.90
  -4 -11   0  108.79   11.80
   4  11   0  131.29   12.70
   4  11   0  120.29   12.20
  -4  11   0  117.89   12.30
  -4  11   0  116.89   13.00
  -4  11   0  103.09   11.30
   4  11   0   85.99   13.40
   4  11   0   75.19   15.00
  -5 -11   0    9.40    5.10
   5 -11   0    8.70    5.00
   5 -11   0    4.40    6.00
   5 -11   0   12.70    6.20
   5 -11   0    8.60    5.10
  -5 -11   0   13.60    4.00
  -5 -11   0    7.60    6.00
  -5 -11   0    6.50    4.20
  -5  11   0    9.50    6.40
   5  11   0   11.10    6.30
   5  11   0    7.10    5.00
  -5  11   0    4.90    3.90
   5  11   0   10.00    6.30
  -5  11   0   21.50    6.00
   6 -11   0   76.39   10.50
   6 -11   0   89.99   13.70
  -6 -11   0   84.49    8.40
   6 -11   0   82.89   14.40
  -6 -11   0   85.19   11.50
  -6 -11   0   75.19   10.20
  -6 -11   0   75.39   12.90
   6 -11   0   91.99   14.20
  -6  11   0   83.79   12.00
  -6  11   0   74.19   10.50
   6  11   0   70.29   15.00
   6  11   0   96.69   14.50
  -6  11   0   86.49   11.80
   6  11   0   97.89   13.70
  -7 -11   0   -0.10    2.90
   7 -11   0    4.20    4.80
   7 -11   0   -3.30    4.60
   7 -11   0   -1.10    4.30
   7 -11   0    7.10    4.90
  -7 -11   0    3.20    4.70
  -7 -11   0   -0.20    3.70
  -7 -11   0   -1.30    4.90
  -7  11   0    4.90    4.10
   7  11   0  -10.30    5.90
  -7  11   0   -0.30    5.20
   7  11   0    0.70    4.90
   7  11   0    0.60    5.00
  -7  11   0    4.60    4.90
  -8 -11   0   68.39   10.10
  -8 -11   0   59.99   13.10
   8 -11   0   83.09   12.40
   8 -11   0   66.19   10.80
  -8 -11   0   72.69    7.90
  -8 -11   0   75.99   14.10
  -8 -11   0   73.59   13.70
   8 -11   0   60.59   11.30
   8 -11   0   52.79   10.80
   8  11   0   75.99   16.20
  -8  11   0   84.89   14.30
  -8  11   0   64.49   10.70
   8  11   0   79.59   11.40
  -9 -11   0   31.60    5.70
   9 -11   0   20.60    7.80
   9 -11   0   27.40    8.30
  -9 -11   0   26.40    9.90
   9 -11   0   22.10    7.20
  -9 -11   0   13.40    5.70
  -9 -11   0   24.80    8.80
   9  11   0   18.50    8.90
   9  11   0   11.30    6.70
  -9  11   0   21.80   13.40
   9  11   0   22.90    8.40
  -9  11   0   25.80    7.90
  10 -11   0  193.88   18.40
 -10 -11   0  232.98   19.10
 -10 -11   0  182.08   20.70
  10 -11   0  126.79   17.70
  10 -11   0  192.78   18.30
 -10 -11   0  175.48   12.60
 -10 -11   0  192.28   20.20
  10  11   0  169.68   25.70
  10  11   0  186.38   18.10
  10  11   0  177.48   18.30
 -10  11   0  168.58   16.60
  11 -11   0   69.49   13.40
  11 -11   0   69.89   12.30
 -11 -11   0   62.69    7.30
 -11 -11   0   29.40   10.40
  11  11   0   45.50   10.80
  11  11   0   41.60   10.40
  11  11   0   54.69   15.20
 -11  11   0   76.79   12.70
  11  11   0   93.39   14.50
  12 -11   0  458.15   31.50
 -12 -11   0  396.16   23.40
 -12 -11   0  412.26   23.50
  12 -11   0  381.66   32.30
  12 -11   0  414.46   30.60
 -12  11   0  431.96   27.10
 -12  11   0  433.46   30.70
  12  11   0  387.76   31.20
 -12  11   0  410.46   27.80
  12  11   0  442.16   37.70
  13 -11   0    3.00    6.80
  13 -11   0   -5.10    5.70
  13  11   0    9.10    7.70
  13  11   0    8.90    6.90
 -13  11   0   11.30    6.10
 -13  11   0    8.60    6.20
 -13  11   0   -3.30    6.80
  13  11   0   -3.80    7.60
  14 -11   0  415.76   35.60
  14 -11   0  427.36   32.90
  14  11   0  401.26   34.20
 -14  11   0  382.06   32.50
  14  11   0  444.56   39.70
  14  11   0  464.65   33.60
 -14  11   0  413.36   27.10
  15 -11   0   -9.40    8.30
  15 -11   0   -2.00    7.80
  15  11   0   -0.20    9.60
  15  11   0   -0.40    7.50
  15  11   0    3.60    9.00
 -15  11   0   -6.40    5.30
 -15  11   0    1.80    4.50
 -15  11   0    6.50    7.50
  16 -11   0  116.99   17.70
  16 -11   0  107.79   19.60
  16  11   0  118.49   24.30
  16  11   0  113.79   19.10
  16  11   0  110.39   18.00
  17 -11   0   -8.50    8.00
  17  11   0   19.80   10.80
  17  11   0   13.60   16.20
  17  11   0   38.80   22.30
  18 -11   0  193.18   26.50
  18  11   0  276.77   29.80
  18  11   0  258.77   35.70
  18  11   0  271.77   27.40
  19  11   0  -15.00   15.30
   0 -12   0  991.40   56.99
   0 -12   0 1038.10   64.39
   0 -12   0 1045.90   56.69
   0  12   0 1020.70   57.09
   0  12   0 1081.49   56.99
   0  12   0  954.30   58.89
  -1 -12   0    7.80    4.80
  -1 -12   0   14.00    5.10
  -1 -12   0    9.20    3.80
   1 -12   0   12.80    8.30
   1 -12   0   11.20    5.50
  -1 -12   0    1.80    5.60
   1 -12   0   13.00    5.40
  -1  12   0    8.70    5.40
   1  12   0   12.10    6.00
   1  12   0   13.50    5.90
   1  12   0   15.60    7.20
  -1  12   0    7.10    6.00
  -1  12   0   18.80    6.10
  -1  12   0    9.80    5.40
   1  12   0   13.40    6.40
  -2 -12   0  386.86   31.00
   2 -12   0  402.86   34.30
  -2 -12   0  385.26   25.90
   2 -12   0  356.06   26.20
   2 -12   0  379.96   26.30
  -2 -12   0  364.76   24.80
  -2  12   0  401.36   25.50
   2  12   0  396.56   26.90
   2  12   0  389.26   26.10
   2  12   0  401.46   26.50
  -2  12   0  384.46   26.60
  -2  12   0  372.96   26.80
   2  12   0  380.26   28.10
  -2  12   0  388.06   28.00
  -3 -12   0   38.10    7.10
  -3 -12   0   37.00   10.20
   3 -12   0   21.70    6.10
   3 -12   0   41.80    8.50
  -3 -12   0   43.00    8.30
   3 -12   0   36.60   10.70
  -3 -12   0   48.10    8.80
  -3  12   0   35.50    8.20
  -3  12   0   18.70    6.50
   3  12   0   35.80    7.30
  -3  12   0   40.40    8.20
   3  12   0   36.30    7.00
  -3  12   0   37.10    7.70
   3  12   0   18.20    6.60
   3  12   0   30.70    8.20
   3  12   0   37.20   12.10
  -4 -12   0  365.66   26.00
  -4 -12   0  335.37   28.50
  -4 -12   0  377.26   24.50
   4 -12   0  367.86   26.80
   4 -12   0  364.56   25.80
  -4 -12   0  336.07   25.00
   4 -12   0  388.26   34.40
  -4  12   0  324.37   25.60
   4  12   0  373.56   26.00
  -4  12   0  363.06   24.70
   4  12   0  372.06   32.50
   4  12   0  376.36   25.90
   4  12   0  409.96   28.10
  -4  12   0  394.36   27.40
   5 -12   0  224.18   17.40
  -5 -12   0  213.28   17.70
  -5 -12   0  198.28   15.20
  -5 -12   0  213.48   16.80
   5 -12   0  209.08   18.00
   5 -12   0  217.88   18.70
  -5 -12   0  187.88   19.40
   5 -12   0  210.28   29.30
   5 -12   0  171.58   18.30
  -5  12   0  226.88   19.00
  -5  12   0  202.58   18.50
   5  12   0  217.48   19.50
   5  12   0  189.18   17.60
   5  12   0  215.88   23.70
  -5  12   0  185.38   16.70
   6 -12   0  666.33   38.90
  -6 -12   0  674.23   36.30
   6 -12   0  628.34   39.80
   6 -12   0  641.44   41.00
  -6 -12   0  643.94   42.70
  -6 -12   0  631.34   43.40
  -6 -12   0  648.64   38.50
  -6  12   0  561.84   41.60
   6  12   0  625.34   39.30
  -6  12   0  627.94   38.40
  -6  12   0  669.23   40.20
   6  12   0  655.03   47.30
   7 -12   0   61.19   11.80
  -7 -12   0   66.89   11.30
  -7 -12   0   74.79   15.20
  -7 -12   0   70.69    8.80
  -7 -12   0   62.69    9.30
   7 -12   0   79.69   12.30
   7 -12   0   49.40   10.00
  -7  12   0   83.89   11.20
   7  12   0   70.49   12.90
  -7  12   0   54.99   10.30
   7  12   0   65.69   16.10
   7  12   0   56.39   10.30
   8 -12   0  646.64   43.20
   8 -12   0  687.93   41.00
  -8 -12   0  648.34   36.50
  -8 -12   0  640.44   44.30
  -8 -12   0  640.84   41.20
  -8 -12   0  651.93   39.90
   8 -12   0  670.73   41.80
   8  12   0  626.34   48.90
  -8  12   0  679.43   41.10
   8  12   0  645.74   41.50
  -8  12   0  700.23   40.50
   8  12   0  709.83   43.60
  -9 -12   0   12.60    7.40
  -9 -12   0    1.00    2.90
   9 -12   0    5.80    6.50
  -9 -12   0   -4.90    5.30
   9 -12   0   -1.30    5.20
  -9 -12   0    6.60    5.00
   9 -12   0   -9.60    5.50
   9  12   0   -8.10    5.00
   9  12   0   -5.10    7.20
  -9  12   0   -6.20    5.30
   9  12   0    5.10    5.30
  -9  12   0   -2.90    4.80
 -10 -12   0  239.78   25.80
 -10 -12   0  317.77   19.00
  10 -12   0  303.37   24.30
  10 -12   0  318.97   25.20
  10  12   0  307.17   25.00
 -10  12   0  306.67   23.00
  10  12   0  321.77   32.20
 -10  12   0  315.07   23.80
  11 -12   0    2.00    6.80
  11 -12   0   -4.30    6.10
 -11 -12   0    5.00    3.70
  11 -12   0   -2.50    5.80
 -11  12   0    7.30    6.20
  11  12   0    3.40    8.70
 -11  12   0    2.70    5.70
  11  12   0    6.90    6.80
  12 -12   0  145.79   21.00
 -12 -12   0  174.28   11.90
  12 -12   0  140.99   20.20
  12  12   0  178.28   19.80
  12  12   0  199.28   29.00
 -12  12   0  180.08   18.90
 -12  12   0  196.88   16.50
  13 -12   0  -10.00    6.80
  13 -12   0   13.60    7.20
  13  12   0  -18.60    8.60
  13  12   0    6.30    6.60
 -13  12   0    8.50    7.90
  13  12   0    2.50    6.60
 -13  12   0    1.70    4.90
 -13  12   0    8.20    7.10
  14 -12   0   87.29   16.40
  14 -12   0  103.99   17.20
  14  12   0  109.89   18.10
  14  12   0  127.69   19.80
 -14  12   0  108.09   12.50
  14  12   0  117.29   24.50
 -14  12   0  106.29   17.50
  15 -12   0  -17.60    8.00
  15 -12   0    2.50    6.80
 -15  12   0  -13.60    7.10
  15  12   0    0.80    7.00
  15  12   0   -7.70   10.20
 -15  12   0   -8.20    6.30
  15  12   0   12.60    9.40
  16 -12   0   34.80   13.30
  16 -12   0   34.40   10.20
  16  12   0   33.90   12.40
  16  12   0   37.50   12.30
  16  12   0   25.90   16.30
  17  12   0  -20.40   14.80
  17  12   0   16.70   11.60
  17  12   0   25.40   12.40
  18 -12   0    2.80   10.30
  18  12   0    6.60   14.50
  18  12   0    2.60    9.60
  18  12   0    1.00   18.10
   0 -13   0    2.50    4.20
   0 -13   0    2.30    6.40
   0 -13   0    0.70    3.80
   0  13   0    2.00    5.20
   0  13   0   -4.20    4.20
   0  13   0    1.70    4.10
   0  13   0    6.30    6.10
   1 -13   0   13.70    9.90
  -1 -13   0   34.50    7.40
  -1 -13   0   13.50    5.50
   1 -13   0   23.30    7.20
  -1 -13   0   20.40    8.60
  -1 -13   0   22.90    7.20
   1 -13   0   12.00    6.20
   1  13   0   44.10    9.80
   1  13   0   18.40    7.20
   1  13   0   18.30    6.90
  -1  13   0   18.10    7.90
  -1  13   0   17.70    6.40
  -1  13   0   34.70    8.80
   1  13   0   21.80    8.20
  -1  13   0   17.00    6.60
  -2 -13   0    3.90    4.60
   2 -13   0    5.10    4.20
  -2 -13   0   -1.90    5.20
   2 -13   0    8.30    7.60
  -2 -13   0   -1.60    3.70
   2 -13   0    1.30    4.60
  -2 -13   0    5.10    4.50
   2  13   0   -5.40    4.20
   2  13   0    4.10    5.00
   2  13   0   -0.90    4.90
   2  13   0    7.20    6.50
  -2  13   0   -1.20    4.00
  -2  13   0   -0.70    4.00
  -2  13   0    8.20    5.90
  -2  13   0    4.20    5.60
   3 -13   0  392.96   34.60
  -3 -13   0  357.96   23.90
  -3 -13   0  386.46   30.40
  -3 -13   0  342.97   26.40
   3 -13   0  326.87   25.80
  -3 -13   0  328.97   23.30
  -3  13   0  352.66   26.30
  -3  13   0  315.47   25.20
   3  13   0  346.47   26.00
   3  13   0  342.57   24.90
   3  13   0  352.16   25.30
  -3  13   0  349.77   24.30
  -3  13   0  347.07   26.00
  -4 -13   0  103.99   13.20
  -4 -13   0  144.09   21.30
  -4 -13   0  104.59   17.70
   4 -13   0  124.59   25.00
  -4 -13   0  123.39   12.00
   4 -13   0   99.89   14.50
  -4  13   0  124.49   16.80
   4  13   0  124.39   16.80
  -4  13   0  127.79   14.10
   4  13   0  131.09   18.00
   4  13   0   93.59   19.00
  -4  13   0  113.69   13.20
   5 -13   0   29.40    8.80
   5 -13   0   14.00    7.30
  -5 -13   0   26.40    6.50
  -5 -13   0   24.70    6.80
   5 -13   0   37.20    8.00
   5 -13   0   36.90   13.70
  -5 -13   0   29.60    7.70
  -5 -13   0   33.60   10.00
  -5  13   0   35.80    9.50
  -5  13   0   42.10    8.30
   5  13   0   40.30    9.90
   5  13   0   43.20    9.80
  -5  13   0   21.00    7.40
   5  13   0   27.20   12.30
  -6 -13   0  146.29   14.90
   6 -13   0  199.58   16.90
  -6 -13   0  174.18   14.40
   6 -13   0  180.58   18.50
   6 -13   0  184.88   17.80
  -6 -13   0  169.18   16.70
  -6 -13   0  178.28   20.20
  -6  13   0  174.08   16.10
  -6  13   0  183.18   17.60
  -6  13   0  164.68   16.70
   6  13   0  138.19   22.60
   6  13   0  179.08   17.40
   6  13   0  181.88   19.20
  -7 -13   0  191.78   31.90
   7 -13   0  117.49   15.30
   7 -13   0  159.48   17.80
  -7 -13   0  170.98   15.20
  -7 -13   0  145.19   14.20
  -7 -13   0  167.08   16.60
   7 -13   0  145.39   16.70
   7  13   0  156.28   24.60
   7  13   0  158.98   16.60
   7  13   0  145.59   19.40
  -7  13   0  160.78   16.50
  -7  13   0  131.99   14.30
  -7  13   0  157.88   22.90
  -8 -13   0  170.98   13.70
  -8 -13   0  177.68   16.30
   8 -13   0  206.78   18.40
   8 -13   0  152.98   17.90
  -8 -13   0  177.58   24.50
   8 -13   0  170.98   19.20
   8  13   0  190.28   18.30
   8  13   0  157.28   26.90
  -8  13   0  178.98   17.10
  -8  13   0  183.38   17.80
   9 -13   0   11.60    6.60
  -9 -13   0    2.30    3.20
   9 -13   0    0.40    5.90
   9 -13   0    3.70    7.10
  -9  13   0    1.20    5.30
   9  13   0    4.80    6.40
  -9  13   0    1.40    5.40
   9  13   0   -3.20    6.90
  10 -13   0  200.08   20.70
 -10 -13   0  212.08   14.80
  10 -13   0  194.68   21.90
  10 -13   0  261.17   21.60
 -10  13   0  226.58   19.70
  10  13   0  230.78   21.60
 -10  13   0  212.08   20.00
  10  13   0  174.58   27.00
  11 -13   0   12.20    7.80
  11 -13   0   -4.80    7.70
  11 -13   0   -2.90    7.10
 -11 -13   0    1.70    3.30
  11  13   0   -1.80    9.40
 -11  13   0   -2.40    5.70
  11  13   0   -3.70    7.10
 -11  13   0    7.00    6.90
  12 -13   0  311.17   26.90
  12 -13   0  371.76   30.90
  12  13   0  316.87   34.70
  12  13   0  362.56   29.20
 -12  13   0  351.46   24.90
 -12  13   0  291.57   25.60
  13 -13   0   20.90   10.00
  13 -13   0   25.80    9.50
  13  13   0   32.50   10.70
  13  13   0   34.40   15.40
 -13  13   0   43.90   10.30
 -13  13   0   39.90   11.40
 -13  13   0   37.70    8.70
  14 -13   0  251.37   24.30
  14 -13   0  222.58   29.80
 -14  13   0  280.07   25.90
 -14  13   0  216.98   20.00
  14  13   0  281.27   37.60
 -14  13   0  223.18   18.80
  14  13   0  265.97   25.50
  15 -13   0   25.50   10.80
  15 -13   0   -2.90    9.40
 -15  13   0   -1.20    8.60
  15  13   0   -1.00   12.80
  15  13   0   13.20   10.40
 -15  13   0   -9.70    4.90
  16 -13   0  186.78   23.30
  16 -13   0  170.08   25.10
  16  13   0  185.18   30.60
  17 -13   0    4.40   10.30
  17  13   0   19.90   16.00
  17  13   0    1.40   11.60
  18  13   0  294.77   43.30
   0 -14   0 2009.70  115.29
   0 -14   0 2240.48  115.39
   0  14   0 2292.67  119.19
   0  14   0 2277.57  116.69
   0  14   0 2304.67  115.39
   0  14   0 2175.08  115.79
   1 -14   0   -4.00    2.70
   1 -14   0    1.90    8.10
   1 -14   0    7.60    5.40
  -1 -14   0    4.60    5.20
  -1 -14   0    7.50    6.30
  -1 -14   0    5.80    9.90
  -1 -14   0   14.70    6.60
  -1  14   0    3.50    6.10
  -1  14   0    0.80    4.80
   1  14   0    7.30    7.50
  -1  14   0    3.60    5.20
   1  14   0   10.70    6.20
   1  14   0   11.10    7.70
   1  14   0   12.00    6.80
  -2 -14   0 1346.17   76.69
  -2 -14   0 1495.25   91.59
  -2 -14   0 1371.56   78.49
   2 -14   0 1473.85   90.29
  -2 -14   0 1506.75   77.59
   2 -14   0 1454.55   79.19
  -2  14   0 1319.97   78.79
   2  14   0 1421.76   78.79
   2  14   0 1429.56   78.89
   2  14   0 1502.05   79.39
  -2  14   0 1561.04   86.39
  -2  14   0 1363.26   79.09
  -2  14   0 1529.55   77.79
  -3 -14   0   29.20    7.40
  -3 -14   0   27.10    7.40
  -3 -14   0   23.70    6.90
   3 -14   0   22.80    7.70
   3 -14   0   19.70   12.40
  -3  14   0   16.20    8.10
   3  14   0   19.10    6.90
  -3  14   0   35.70    9.60
  -3  14   0   43.00    9.40
  -3  14   0   33.80    8.70
   3  14   0   22.40    7.90
   3  14   0   17.20    8.00
  -4 -14   0 1372.36   77.99
  -4 -14   0 1471.55   75.99
  -4 -14   0 1435.46   76.69
   4 -14   0 1467.05   79.59
  -4 -14   0 1376.76   93.89
   4  14   0 1478.95   80.09
  -4  14   0 1405.46   79.49
   4  14   0 1395.06   78.09
  -4  14   0 1414.76   79.29
  -4  14   0 1416.86   76.59
   5 -14   0    3.10    6.50
   5 -14   0    2.50    5.50
  -5 -14   0    5.50    5.80
  -5 -14   0   -2.10    4.60
  -5 -14   0    4.60    4.60
  -5  14   0    1.30    5.90
   5  14   0    9.70    5.80
   5  14   0    4.90    5.80
  -5  14   0    6.80    6.20
   5  14   0   29.60   12.40
  -5  14   0   14.60    5.90
   6 -14   0 1178.48   63.29
   6 -14   0 1132.89   66.09
   6 -14   0 1064.19   64.39
  -6 -14   0 1104.19   60.49
  -6 -14   0 1007.90   61.89
  -6 -14   0 1176.88   69.79
  -6  14   0 1217.48   65.49
   6  14   0 1148.99   74.89
   6  14   0 1102.49   64.19
  -6  14   0 1162.48   62.99
  -7 -14   0    9.40    5.10
  -7 -14   0   13.00    5.70
   7 -14   0    8.80    6.70
   7 -14   0    4.60    6.30
  -7 -14   0   -1.80    6.30
   7 -14   0   -0.10    5.50
  -7  14   0   -4.30    6.40
   7  14   0    8.20   10.00
   7  14   0   18.00    7.20
  -7  14   0   -1.90    5.00
   8 -14   0  562.24   39.20
  -8 -14   0  539.05   32.20
   8 -14   0  577.04   36.30
   8 -14   0  494.35   36.50
  -8  14   0  564.44   36.20
   8  14   0  518.55   45.10
  -8  14   0  561.34   35.70
   9 -14   0    6.20    8.20
  -9 -14   0    7.40    4.50
   9 -14   0    2.70    6.50
   9 -14   0   -0.90    6.80
   9  14   0   -5.50    5.90
  -9  14   0    2.60    6.30
  -9  14   0   -0.30    6.70
   9  14   0    5.30    9.80
 -10 -14   0  189.18   13.70
  10 -14   0  186.88   22.00
  10 -14   0  182.48   18.90
  10 -14   0  197.88   22.20
 -10  14   0  185.08   18.60
  10  14   0  171.28   21.30
 -10  14   0  187.58   19.10
  10  14   0  140.29   25.90
  11 -14   0   20.10    8.70
 -11 -14   0   29.70    5.70
  11 -14   0   48.00   13.30
  11  14   0   31.10   10.70
 -11  14   0   37.10    9.70
  11  14   0   48.90   17.00
 -11  14   0   23.10    8.10
  12 -14   0  245.98   23.00
  12 -14   0  245.68   25.90
  12  14   0  233.48   23.30
 -12  14   0  208.28   21.40
  12  14   0  279.67   36.10
 -12  14   0  221.58   21.00
  13 -14   0    4.90    8.30
  13 -14   0    0.00    9.10
 -13  14   0   12.20    8.20
  13  14   0   14.80    9.20
  13  14   0   15.40   12.90
 -13  14   0   26.20    9.90
  14 -14   0   43.60   12.80
  14 -14   0   53.39   14.60
 -14  14   0   49.50   13.10
  14  14   0   81.79   16.40
 -14  14   0   61.79   10.00
  14  14   0  117.19   23.30
 -14  14   0   67.99   12.80
  15 -14   0   -2.50   10.60
  15 -14   0    8.70    9.90
  15  14   0    1.70   13.00
  15  14   0    3.00    9.00
 -15  14   0    3.50    9.10
  16 -14   0   51.49   16.70
  16  14   0   22.80   17.00
  16  14   0   52.49   13.60
  17 -14   0   36.90   13.60
  17  14   0    3.20   21.60
   0 -15   0   -3.70    6.60
   0 -15   0    8.80    7.30
   0 -15   0    3.30    5.50
   0  15   0    6.10    7.20
   0  15   0   -2.50    5.70
   0  15   0   -3.20    5.10
   1 -15   0   97.89   13.60
  -1 -15   0  105.09   19.70
  -1 -15   0   94.39   14.00
  -1 -15   0  117.99   14.70
   1  15   0   75.09   11.40
   1  15   0  133.99   16.80
   1  15   0   63.79   12.40
  -1  15   0  103.89   13.70
  -1  15   0  103.69   14.80
  -1  15   0  113.59   23.40
  -2 -15   0   16.10    6.30
  -2 -15   0   21.60    6.10
   2 -15   0   18.60    8.10
  -2 -15   0   -1.10    8.60
  -2  15   0   12.50    6.60
   2  15   0   17.20    7.60
  -2  15   0   17.60    7.60
   2  15   0   18.20    7.50
  -2  15   0   30.00    8.40
   2  15   0   33.10    9.00
  -2  15   0   16.70    6.50
   3 -15   0   37.60   10.30
  -3 -15   0   52.59    9.00
  -3 -15   0   33.90    7.90
  -3  15   0   36.10    8.30
   3  15   0   41.90   11.00
   3  15   0   27.40    8.00
   3  15   0   16.80    7.40
  -3  15   0   40.00   12.10
  -3  15   0   26.10    9.90
  -4 -15   0   79.89   11.60
   4 -15   0   61.39   11.80
  -4 -15   0   73.39   11.20
  -4  15   0   58.79   12.60
  -4  15   0   72.29   11.10
  -4  15   0   57.29   12.90
   4  15   0   64.19   13.40
   4  15   0   67.79   13.30
  -5 -15   0   60.09   10.50
   5 -15   0   66.49   11.20
   5 -15   0   51.79   11.40
  -5  15   0   68.19   13.00
   5  15   0   56.99   13.00
  -5  15   0   62.49   11.50
   5  15   0   74.19   13.60
  -6 -15   0  177.08   18.20
  -6 -15   0  240.08   17.60
   6 -15   0  228.08   19.70
  -6  15   0  190.48   18.90
   6  15   0  234.78   33.30
  -6  15   0  224.78   21.50
  -7 -15   0   72.29   10.50
   7 -15   0   78.29   13.30
   7 -15   0   83.89   13.40
   7 -15   0   57.99   12.40
  -7  15   0  100.59   14.20
   7  15   0   50.79   15.80
  -7  15   0   65.79   11.50
   7  15   0   81.19   14.20
   8 -15   0  342.67   28.90
   8 -15   0  283.57   24.80
  -8 -15   0  316.07   21.30
   8 -15   0  286.27   29.30
   8  15   0  339.67   34.70
   8  15   0  328.87   26.70
  -8  15   0  335.67   26.30
  -8  15   0  322.07   24.70
   9 -15   0   11.00    7.50
   9 -15   0   20.40    9.20
   9 -15   0   28.70   10.30
  -9 -15   0   20.30    6.00
  -9  15   0   27.60    8.90
  -9  15   0   21.10    7.70
   9  15   0   24.40    8.40
   9  15   0   -1.80   11.10
  10 -15   0  254.67   28.80
  10 -15   0  247.18   25.60
 -10 -15   0  248.98   19.40
  10 -15   0  275.67   26.10
  10  15   0  281.77   25.20
 -10  15   0  257.37   22.10
 -10  15   0  213.98   22.70
  10  15   0  256.17   36.00
  11 -15   0    6.90    8.90
  11 -15   0   16.70    9.80
 -11 -15   0   14.20    4.60
  11  15   0    7.00    8.60
  11  15   0    6.80   11.30
 -11  15   0    7.90    9.00
 -11  15   0   13.50    8.00
  12 -15   0  320.77   31.70
  12 -15   0  374.36   28.70
  12  15   0  412.06   41.30
 -12  15   0  321.07   26.90
 -12  15   0  284.17   30.40
  12  15   0  339.17   28.80
  13 -15   0   -7.60    8.00
  13 -15   0   -0.10    9.70
 -13  15   0    3.40    7.80
  13  15   0   10.70   13.50
  13  15   0   -8.00    8.80
  14 -15   0   93.59   16.40
  14 -15   0   92.19   18.30
 -14  15   0   85.59   14.70
  14  15   0  111.59   20.00
  14  15   0  101.49   25.30
  15 -15   0    9.60   10.50
  15 -15   0    5.30   12.80
 -15  15   0   17.10   10.80
 -15  15   0  -10.20    6.90
  15  15   0   -2.00   15.70
  15  15   0   -1.10    9.30
  16 -15   0  234.28   25.30
  16  15   0  167.38   47.90
  16  15   0  233.98   34.50
   0 -16   0 1486.95   81.49
   0 -16   0 1528.85   81.29
   0  16   0 1416.06   82.39
   0  16   0 1450.45   93.59
   0  16   0 1507.65   81.49
  -1 -16   0    0.50    5.90
   1 -16   0    1.20    6.70
  -1 -16   0    2.00    6.40
   1  16   0   -2.60   10.90
  -1  16   0   -1.80    6.20
  -1  16   0    3.70    6.60
   1  16   0    1.90    6.40
   1  16   0    4.90    8.20
   2 -16   0 1120.69   63.19
  -2 -16   0 1049.00   60.59
  -2 -16   0 1102.79   61.29
  -2  16   0 1068.39   67.49
  -2  16   0 1141.49   61.69
   2  16   0 1122.79   63.09
  -2  16   0  948.91   63.49
   2  16   0 1013.80   62.79
  -3 -16   0    4.10    6.30
   3 -16   0   12.10    7.10
   3  16   0    4.10    6.60
   3  16   0    4.50    6.30
  -3  16   0   23.40    9.20
   3  16   0   28.40    8.20
  -3  16   0    8.50    7.00
  -4 -16   0 1057.79   63.79
   4 -16   0 1163.18   68.09
  -4 -16   0 1081.29   63.19
   4  16   0 1187.08   67.89
  -4  16   0 1184.28   64.59
   4  16   0 1215.68   67.29
  -5 -16   0   49.80    9.60
   5 -16   0   67.39   12.10
  -5 -16   0   81.59   11.50
   5 -16   0   52.79   11.60
  -5  16   0   55.19   11.70
   5  16   0   73.29   14.70
   5  16   0   52.79   12.00
  -6 -16   0 1048.90   57.39
   6 -16   0 1079.29   63.59
   6 -16   0  981.40   59.09
   6  16   0 1034.30   63.49
   6  16   0 1030.10   61.49
  -6  16   0 1023.70   59.19
  -7 -16   0   13.00    5.30
   7 -16   0   -4.40    6.10
   7 -16   0    3.50    8.70
  -7  16   0   -1.40    5.20
   7  16   0   14.00   13.40
   7  16   0   20.40    9.20
  -8 -16   0  492.45   31.30
   8 -16   0  492.75   37.20
   8 -16   0  535.45   40.10
   8 -16   0  538.65   35.60
  -8  16   0  531.85   34.90
   8  16   0  440.46   44.40
   8  16   0  556.34   38.00
   9 -16   0    3.40    8.70
  -9 -16   0    7.10    4.90
   9 -16   0  -15.00    9.40
   9 -16   0   -0.60    8.40
   9  16   0   15.50   14.90
   9  16   0    2.50    7.10
  -9  16   0   15.10    8.20
 -10 -16   0  307.47   21.30
  10 -16   0  319.47   26.80
  10 -16   0  318.07   30.10
  10  16   0  294.27   26.90
  10  16   0  330.87   37.40
 -10  16   0  329.77   25.10
  11 -16   0    7.40   10.80
  11 -16   0   -2.10    7.30
 -11 -16   0  -11.00    3.30
  11  16   0  -12.90   11.60
  11  16   0    8.80    9.50
 -11  16   0   -2.90    7.80
  12 -16   0  280.97   29.10
  12 -16   0  303.87   25.90
  12  16   0  212.88   33.90
  12  16   0  222.68   24.80
 -12  16   0  242.78   22.80
  13 -16   0   24.70   12.60
  13 -16   0   42.10   13.00
 -13  16   0   57.49   12.60
  13  16   0   54.99   20.90
  13  16   0   67.59   16.70
  14 -16   0   99.29   21.70
  14 -16   0   78.19   15.30
  14  16   0  102.79   18.40
 -14  16   0   95.89   15.20
 -15  16   0    4.10   12.10
  15  16   0  -35.70   31.50
  15  16   0    5.90   10.70
 -15  16   0    1.50   10.60
   0 -17   0    3.90    6.20
   0 -17   0    6.00    7.00
   0  17   0    6.20    7.60
   0  17   0   -7.30    6.90
   0  17   0    4.20    6.50
   1 -17   0   62.09   12.90
  -1 -17   0   35.10    9.30
  -1 -17   0   49.70   11.40
   1  17   0   26.50   10.40
   1  17   0   36.20   11.00
  -1  17   0   40.40    9.80
   1  17   0   39.30   10.90
  -1  17   0   36.60    9.60
   2 -17   0    3.80    6.50
  -2 -17   0   15.90    7.80
  -2 -17   0    1.60    5.80
  -2  17   0    2.20    5.70
   2  17   0   -0.30    7.90
   2  17   0    2.00    6.90
  -2  17   0    5.00    7.00
   2  17   0  -10.70    7.90
  -3 -17   0    5.00    6.90
  -3 -17   0    5.00    5.60
   3 -17   0    1.30    7.20
  -3  17   0    6.10    7.00
   3  17   0   15.50    8.30
   3  17   0    0.30    6.30
   3  17   0    6.80    7.70
   4 -17   0   49.60   12.80
  -4 -17   0   59.59   10.90
   4  17   0   73.79   13.80
  -4  17   0   57.59   10.80
   4  17   0   65.89   15.50
   5 -17   0   16.00    7.70
   5 -17   0    2.00    7.40
  -5 -17   0    9.20    6.50
  -5  17   0    6.50    6.50
   5  17   0    4.00    6.80
   5  17   0   -4.70    6.40
   6 -17   0   98.99   17.80
   6 -17   0   89.99   13.90
  -6 -17   0  114.69   13.70
  -6  17   0   98.79   14.70
   6  17   0   97.09   23.70
   6  17   0  100.99   15.40
   7 -17   0    3.60    7.40
  -7 -17   0    1.90    5.60
   7 -17   0   13.70    8.80
   7  17   0    2.60    8.00
   7  17   0   17.70   10.50
  -7  17   0    5.10    6.10
   8 -17   0   91.59   14.70
   8 -17   0   80.49   13.70
  -8  17   0  106.09   14.80
   8  17   0   76.49   21.30
   8  17   0   91.49   16.30
   9 -17   0   37.90   10.70
   9 -17   0   19.00   10.80
  -9 -17   0   12.90    6.00
  -9  17   0   16.40    8.00
   9  17   0   14.10   13.60
   9  17   0    9.50    9.60
  10 -17   0   84.59   14.70
  10 -17   0  111.69   18.90
 -10  17   0  119.49   19.40
  10  17   0   71.39   21.20
  10  17   0   85.59   15.50
  11 -17   0    6.00   10.10
 -11 -17   0   -5.20    4.30
  11 -17   0   -2.80    8.40
  11  17   0  -13.40    7.60
 -11  17   0   19.10    9.50
  11  17   0   11.60   14.90
  12 -17   0  211.48   22.70
  12 -17   0  190.68   27.10
 -12  17   0  247.98   22.70
  12  17   0  261.47   45.90
  12  17   0  209.88   36.10
  13 -17   0  -11.30    8.40
  13 -17   0   -8.90    9.60
 -13  17   0    2.60    9.50
  13  17   0    3.20    9.50
  13  17   0  -22.70   15.00
  14  17   0  123.89   22.30
 -14  17   0  107.99   17.60
  14  17   0  129.59   47.90
  15 -17   0  -20.40   10.70
  15  17   0    7.60   21.10
 -15  17   0   -3.30   11.60
   0 -18   0  521.15   37.40
   0  18   0  534.35   36.20
   0  18   0  505.85   38.40
   1 -18   0    2.30    5.80
  -1 -18   0    1.70    6.50
   1  18   0   10.60    8.60
   1  18   0   -0.10    6.90
  -1  18   0    8.70    7.40
  -1  18   0    4.60    8.80
   2 -18   0  279.07   25.40
  -2 -18   0  273.27   23.50
  -2  18   0  243.08   22.80
  -2  18   0  251.57   25.70
   2  18   0  252.37   24.90
   2  18   0  311.47   25.40
  -3 -18   0    4.20    6.30
   3 -18   0    2.90    7.30
   3  18   0   -0.90    6.50
  -3  18   0    4.30    6.80
   3  18   0    6.20    7.80
   3  18   0  -25.50    8.10
   4 -18   0  264.07   22.80
   4 -18   0  287.87   26.80
  -4 -18   0  248.38   22.00
   4  18   0  267.87   29.00
  -4  18   0  288.17   23.40
   4  18   0  304.87   26.30
   5 -18   0    2.40    5.80
  -5 -18   0    1.10    4.80
   5 -18   0   -5.00    7.20
  -5  18   0   13.50    7.30
   5  18   0   -0.10    8.80
   5  18   0  -10.20    6.20
   6 -18   0  145.99   20.70
   6 -18   0  165.38   22.30
  -6 -18   0  191.48   17.30
   6  18   0  147.89   21.40
   6  18   0  144.49   19.00
  -6  18   0  197.48   18.10
  -7 -18   0   20.80    7.70
   7 -18   0   30.10   10.30
   7 -18   0   29.80   12.30
  -7  18   0   36.10    9.40
   7  18   0   19.00   10.90
   7  18   0   17.30   10.10
   8 -18   0  321.57   30.30
  -8 -18   0  294.97   22.10
   8 -18   0  313.67   25.80
  -8  18   0  270.67   24.70
   8  18   0  378.46   32.70
   8  18   0  279.37   26.90
  -9 -18   0    1.80    5.20
   9 -18   0    8.90    8.50
   9 -18   0    3.00    8.20
   9  18   0    3.20    8.20
  -9  18   0    6.50    8.30
   9  18   0   23.40   17.30
  10 -18   0  103.29   14.60
 -10  18   0  118.29   16.50
  10  18   0  115.19   19.90
  10  18   0  106.79   25.70
  11 -18   0   -4.10    8.50
  11 -18   0   -4.30    8.30
  11  18   0   -0.10   16.00
 -11  18   0   17.10    9.60
  11  18   0   14.30    9.40
  12 -18   0  111.49   16.80
  12 -18   0  120.39   22.20
  12  18   0  125.19   19.40
  12  18   0   89.69   24.00
 -12  18   0  115.69   17.50
  13 -18   0   -9.70   12.30
  13  18   0   -4.90   17.70
  13  18   0  -29.60   17.00
 -13  18   0   26.60   11.20
 -14  18   0   36.50   13.20
  14  18   0   72.09   27.90
   0 -19   0   14.40    8.40
   0  19   0    5.60    8.70
   0  19   0   -9.40    6.30
  -1 -19   0    7.50    7.80
   1 -19   0   10.60    9.20
   1  19   0   26.50    9.70
  -1  19   0   17.90    8.40
   1  19   0    4.00    7.90
  -1  19   0    1.20    7.50
   2 -19   0   14.90    8.40
  -2  19   0   18.70    8.40
  -2  19   0   23.10   10.10
   2  19   0   10.60    8.80
  -3 -19   0    7.30    7.10
   3 -19   0    5.10    8.10
  -3  19   0   -3.10    6.00
   3  19   0   -0.70    8.20
   3  19   0    0.60    7.40
   4 -19   0   80.09   14.70
  -4 -19   0   65.59   11.90
  -4  19   0   65.59   12.60
   4  19   0   46.60   10.80
   4  19   0   42.90   11.70
   5 -19   0   15.40    9.00
   5 -19   0    7.20    8.60
  -5 -19   0   10.60    8.00
   5  19   0   13.90    9.00
   5  19   0   13.50   10.10
  -5  19   0   17.90    8.60
   6 -19   0   89.79   14.00
  -6 -19   0   86.39   13.90
   6 -19   0   86.69   15.90
   6  19   0  115.09   18.60
  -6  19   0   88.79   14.40
   6  19   0   87.39   16.20
   7 -19   0  -13.30    7.00
   7 -19   0    0.50    9.00
  -7 -19   0    6.00    6.60
   7  19   0   -7.40    9.20
   7  19   0   20.00   11.60
   8 -19   0   36.40   10.90
   8 -19   0   33.50   12.70
  -8 -19   0   58.89   10.70
   8  19   0   54.59   13.40
   8  19   0   46.70   14.50
  -8  19   0   45.20   10.80
   9 -19   0   17.30    9.80
   9 -19   0   22.70    9.60
   9  19   0   24.30   13.00
  -9  19   0   32.60   11.50
   9  19   0   14.80   20.10
  10 -19   0   66.29   14.20
  10 -19   0   68.39   17.10
 -10  19   0   73.49   13.50
  10  19   0  110.69   17.40
  10  19   0  101.29   21.20
  11 -19   0  -16.20   14.90
  11 -19   0  -21.60    8.40
  11  19   0   -2.40   22.60
 -11  19   0   -3.60    8.40
  11  19   0   -6.40    9.40
  12 -19   0  179.58   24.90
 -12  19   0  139.99   19.60
   0 -20   0  339.47   27.50
   0  20   0  252.67   28.00
   0  20   0  311.87   27.20
  -1 -20   0    4.40    8.70
   1 -20   0   -2.70    7.40
   1  20   0   11.50    8.30
  -1  20   0   10.50    8.50
   1  20   0    1.30    8.10
  -1  20   0   13.00    9.90
   2 -20   0  114.49   17.00
  -2 -20   0  129.89   17.40
   2  20   0   93.89   17.10
   2  20   0  137.39   19.60
   3 -20   0   -6.30    6.50
  -3 -20   0   -7.50    6.30
   3  20   0    1.30    6.90
   3  20   0    1.50    8.30
  -4 -20   0  103.69   19.00
   4 -20   0  123.69   16.50
   4 -20   0  117.99   16.80
  -4  20   0  147.39   22.00
   4  20   0  102.79   17.30
   4  20   0  123.69   19.70
   5 -20   0   21.60   11.20
  -5 -20   0    6.00    7.00
   5 -20   0    7.30    8.20
   5  20   0   -4.90   10.40
  -5  20   0   22.80    9.40
   5  20   0   32.40   11.20
   6 -20   0  212.38   20.50
   6 -20   0  106.59   20.40
  -6 -20   0  158.58   17.60
  -6  20   0  143.29   18.70
   6  20   0  195.58   33.70
   6  20   0  153.78   22.20
   7 -20   0    6.30    9.30
  -7 -20   0   18.60    8.40
  -7  20   0   10.50   11.10
   7  20   0    2.90    9.00
   7  20   0   20.00   11.30
   8 -20   0   41.80   11.80
   8 -20   0   43.40   13.70
   8  20   0   50.49   16.10
   8  20   0   56.59   14.50
  -8  20   0   51.29   12.00
  -9 -20   0  -19.10    6.40
   9 -20   0  -11.60    9.30
   9 -20   0    2.50    9.90
  -9  20   0   -9.70    9.70
   9  20   0   -4.50   10.00
   9  20   0    3.50   12.70
  10 -20   0   32.20   12.10
 -10  20   0   39.40   11.80
  10  20   0   82.29   19.80
  11 -20   0  -14.10   15.70
 -11  20   0   -9.50   11.50
  11  20   0    8.70   13.00
   0 -21   0    2.10    7.40
   0  21   0   -2.70    8.50
   0  21   0  -10.20   11.80
  -1 -21   0   33.70   10.10
   1 -21   0   54.19   13.50
  -1  21   0   34.10   14.90
  -1  21   0   27.60   11.00
   1  21   0   32.80   21.50
   1  21   0   37.00   11.70
   2 -21   0   13.60    8.80
  -2 -21   0   15.50    9.70
   2  21   0    6.80   10.70
  -2  21   0   12.50   10.20
  -3 -21   0   17.20    9.50
   3 -21   0   23.10   11.80
   3 -21   0   33.20   10.40
   3  21   0   39.70   12.30
  -3  21   0   34.50   11.40
   3  21   0   40.90   12.90
  -4 -21   0   27.60   10.20
   4 -21   0   10.60    9.50
   4 -21   0   15.90    9.50
  -4  21   0   19.10   16.20
   4  21   0   29.70   10.80
   4  21   0   13.80   10.80
  -5 -21   0   31.00   10.70
   5 -21   0   11.50    9.90
  -5  21   0    5.30    8.90
   5  21   0   23.40   12.30
   5  21   0   28.60   10.50
   6 -21   0   -1.90    8.80
   6 -21   0   15.20   11.80
  -6 -21   0   -8.10    7.50
   6  21   0   -0.10   10.30
  -6  21   0    4.60    9.20
   6  21   0   15.70   12.40
   7 -21   0   36.10   12.10
   7 -21   0   33.50   12.70
  -7 -21   0   20.70   11.20
   7  21   0   16.00   12.40
  -7  21   0   17.70   10.80
   7  21   0   20.30   10.70
   8 -21   0   85.49   16.10
  -8  21   0   86.89   15.60
   9 -21   0    1.50   12.00
   9  21   0   27.10   15.60
  -9  21   0   13.50   10.30
   0 -22   0  138.89   21.10
   0  22   0  183.68   22.30
   0  22   0  184.28   27.50
   1 -22   0   -8.10    9.20
  -1 -22   0    5.30    9.60
   1  22   0   -4.80    8.90
  -1  22   0    9.70   11.20
   1  22   0   10.60   11.70
  -1  22   0    6.60   14.20
   2 -22   0  138.39   19.40
  -2 -22   0  101.29   16.40
   2  22   0  128.39   17.60
   2  22   0  156.28   24.80
  -2  22   0  131.49   19.00
  -3 -22   0    0.80    9.10
   3 -22   0   -1.90   10.90
   3 -22   0  -14.00    9.80
   3  22   0   -7.10    9.30
   3  22   0   -8.60   10.40
  -3  22   0   -1.10    8.80
   4 -22   0  118.69   18.00
   4 -22   0  144.29   20.80
  -4 -22   0  154.38   20.20
   4  22   0  165.28   22.70
  -4  22   0  138.59   19.10
   4  22   0  136.59   25.00
   5 -22   0   25.90   14.20
   5 -22   0    3.40   11.40
  -5 -22   0    5.90   10.20
   5  22   0   27.10   13.90
  -5  22   0   24.00   11.90
  -6 -22   0  133.09   19.20
   6 -22   0  130.59   19.00
   6 -22   0  194.28   37.20
   6  22   0  131.29   23.50
  -6  22   0  111.79   17.00
  -7 -22   0  -22.80    9.20
   7 -22   0   -2.70   12.90
   7  22   0   -2.40   14.20
  -7  22   0   -2.20   11.00
   0  23   0    0.90   12.30
   1 -23   0   -6.20   10.70
  -1 -23   0  -11.70    9.70
  -1  23   0    8.70   11.80
   1  23   0  -26.70   10.50
   2 -23   0  -19.90   10.90
  -2 -23   0   -7.20    9.80
   2 -23   0   -2.60   10.70
   2  23   0  -14.10   11.80
  -2  23   0   -5.30   12.00
  -3 -23   0   20.20   11.60
   3 -23   0  -19.30   11.30
   3 -23   0    3.40   11.10
   3  23   0  -21.00   11.30
  -3  23   0   15.80   13.60
   4 -23   0    6.10   13.50
  -4 -23   0   -9.10   10.50
  -4  23   0    1.50   11.00
   4  23   0  -10.70   13.90
  21   0  -1   34.80   17.70
  21   0  -1   72.09   16.50
  20   0  -1  -14.00    8.70
  20   0  -1   15.40   10.90
  20   0  -1   -0.60    9.80
  19   0  -1  169.78   23.60
  19   0  -1  154.98   23.70
  19   0  -1  112.79   23.70
 -18   0   1   -9.20    5.00
  18   0  -1   12.00    9.00
  18   0  -1   -3.80    6.60
  18   0  -1   -9.70    7.50
 -17   0   1   41.80    8.30
  17   0  -1   29.50   12.60
  17   0  -1   47.30   14.70
  17   0  -1   42.40   12.20
 -17   0   1   42.50    9.90
 -16   0   1   -2.20    4.80
  16   0  -1    7.40    8.20
  16   0  -1    2.20    7.10
 -15   0   1   23.50    6.80
  15   0  -1   10.80    7.60
 -15   0   1   22.90    6.20
  15   0  -1   11.80    7.60
 -14   0   1   -1.70    3.40
  14   0  -1    3.10    5.90
 -14   0   1    2.10    4.40
  14   0  -1    1.50    5.20
  14   0  -1    2.70    5.40
 -14   0   1    0.40    4.00
  13   0  -1   18.10    6.90
 -13   0   1   10.70    5.10
 -13   0   1   10.90    5.10
 -13   0   1    6.60    4.80
  13   0  -1   10.70    6.60
  13   0  -1    9.30    7.00
  12   0  -1    2.50    5.20
 -12   0   1    0.90    2.90
  12   0  -1   -0.30    3.90
 -12   0   1    1.40    4.30
  12   0  -1    4.00    5.10
  11   0  -1  238.08   21.80
  11   0  -1  215.08   14.60
 -11   0   1  209.18   14.60
  11   0  -1  187.88   16.40
  11   0  -1  160.78   17.80
 -11   0   1  199.08   15.10
 -11   0   1  199.78   16.30
  10   0  -1   -0.40    2.50
  10   0  -1   -1.80    3.30
 -10   0   1   -3.00    2.30
  10   0  -1    0.30    3.60
 -10   0   1    3.40    3.70
 -10   0   1    1.70    2.70
  10   0  -1    0.00    3.10
   9   0  -1  803.22   45.30
   9   0  -1  766.82   45.40
  -9   0   1  815.22   43.70
  -9   0   1  814.02   46.30
  -9   0   1  796.02   42.90
   9   0  -1  852.61   43.00
   8   0  -1    0.80    2.90
  -8   0   1    3.70    2.60
   8   0  -1   -0.70    2.20
  -8   0   1   -0.70    2.30
   8   0  -1    0.50    3.00
  -8   0   1    0.10    2.50
   8   0  -1    1.40    3.20
   7   0  -1 1436.76   73.49
   7   0  -1 1431.46   73.79
  -7   0   1 1392.16   72.29
   7   0  -1 1422.56   71.69
  -7   0   1 1441.96   71.79
  -7   0   1 1461.75   73.09
  -6   0   1    3.60    3.30
   6   0  -1    1.60    2.60
  -6   0   1   -0.50    2.20
   6   0  -1    4.50    2.20
  -6   0   1    6.10    2.60
   6   0  -1    0.50    2.20
   6   0  -1    1.20    2.40
  -6   0   1    2.60    2.40
   5   0  -1 6282.87  294.97
  -5   0   1 6172.98  294.27
  -5   0   1 6165.98  294.67
  -5   0   1 5954.40  295.47
  -5   0   1 6139.09  293.87
   5   0  -1 5898.91  295.37
   5   0  -1 6019.70  293.77
  -4   0   1    0.40    1.50
  -4   0   1    1.70    2.20
  -4   0   1    3.70    1.80
   4   0  -1    0.20    1.60
  -4   0   1    0.70    1.70
   4   0  -1    0.50    1.70
   4   0  -1    0.60    1.60
  -3   0   1 7470.05  369.26
  -3   0   1 7976.80  369.16
   3   0  -1 7672.53  369.06
  -3   0   1 7740.33  369.36
   3   0  -1 7547.44  369.46
   2   0  -1   -0.40    0.80
   2   0  -1    1.10    1.00
   2   0  -1    1.30    1.10
   2   0  -1    1.10    1.00
  -2   0   1    1.40    1.00
  -2   0   1    0.80    1.10
  -2   0   1    1.00    0.90
   1   0   1    0.30    0.40
   1   0   1   -0.10    0.20
   2   0   1    0.70    1.10
  -2   0  -1   -0.20    0.90
  -2   0  -1    0.80    0.90
   2   0   1    0.70    1.00
  -2   0  -1    1.60    0.80
   2   0   1    1.20    0.80
   3   0   1 6458.15  302.27
  -3   0  -1 6104.09  303.57
  -3   0  -1 6053.29  302.97
   3   0   1 6508.95  303.17
   3   0   1 6383.26  303.67
   4   0   1    2.50    1.30
  -4   0  -1    1.50    1.30
   4   0   1   -0.50    1.70
   4   0   1    1.30    1.60
  -4   0  -1    1.40    1.40
   4   0   1    2.50    2.10
  -4   0  -1    0.40    1.50
  -5   0  -1 4468.55  213.88
   5   0   1 4406.76  214.98
  -5   0  -1 4424.76  215.68
  -5   0  -1 4460.75  214.78
   5   0   1 4339.77  215.88
   5   0   1 4603.14  213.88
   5   0   1 4341.97  216.08
  -6   0  -1    1.50    1.80
   6   0   1    2.20    1.80
  -6   0  -1    2.80    2.00
  -6   0  -1    2.40    2.10
   6   0   1    2.10    2.70
   6   0   1    0.90    2.10
   6   0   1    0.80    2.50
   7   0   1 2167.38  112.29
  -7   0  -1 2236.68  110.99
  -7   0  -1 2266.97  112.09
   7   0   1 2384.46  114.09
   7   0   1 2075.69  113.29
  -7   0  -1 2302.57  113.29
   7   0   1 2426.86  110.89
  -8   0  -1    0.90    2.70
  -8   0  -1    2.10    2.10
   8   0   1    2.10    2.00
   8   0   1    1.60    2.80
   8   0   1    1.90    2.80
   8   0   1    2.50    3.50
  -8   0  -1    2.30    2.40
   9   0   1 1825.22   86.79
   9   0   1 1528.15   90.29
  -9   0  -1 1782.92   86.99
  -9   0  -1 1789.52   89.99
   9   0   1 1656.33   90.29
   9   0   1 1853.31   93.19
  -9   0  -1 1783.12   88.39
 -10   0  -1    0.00    3.00
  10   0   1   -0.60    2.90
  10   0   1    0.60    2.20
 -10   0  -1   -0.20    2.60
  10   0   1    2.40    3.70
 -10   0  -1    0.00    2.60
  10   0   1   -0.30    3.30
  11   0   1 1564.14   90.59
  11   0   1 1806.52   86.39
 -11   0  -1 1765.12   86.59
 -11   0  -1 1686.83   89.89
  11   0   1 1889.21   91.99
  11   0   1 1595.84   92.09
  12   0   1    0.10    4.00
  12   0   1    1.50    4.80
 -12   0  -1   -3.70    2.80
  12   0   1    0.70    3.80
 -12   0  -1    2.10    3.70
 -12   0  -1   -1.90    3.20
  13   0   1  728.83   44.80
 -13   0  -1  710.73   41.00
  13   0   1  735.83   44.30
  13   0   1  682.13   46.30
 -13   0  -1  716.43   39.10
 -14   0  -1    4.90    4.60
  14   0   1   -5.30    4.60
  14   0   1   -6.10    5.10
  14   0   1   -6.90    5.30
 -14   0  -1    1.40    3.80
 -15   0  -1  813.12   44.10
  15   0   1  931.71   56.39
 -15   0  -1  798.62   46.70
  15   0   1  824.82   51.69
  15   0   1  745.73   50.69
  16   0   1    1.30    7.00
 -16   0  -1    1.90    4.90
  16   0   1   -0.70    6.40
 -16   0  -1    7.40    4.00
  17   0   1  255.27   29.20
  17   0   1  353.56   29.60
  17   0   1  296.77   27.80
 -18   0  -1   -4.70    6.70
  18   0   1   -4.30    7.50
  18   0   1  -11.40    7.50
  18   0   1   -8.40    5.30
  19   0   1  119.99   23.20
  19   0   1  149.79   23.10
  19   0   1  152.58   24.90
  20   0   1   14.80    9.90
  20   0   1   10.60   10.40
  20   0   1   -2.40   10.00
  21   0   1   66.89   23.70
  21  -1  -1   78.39   21.70
  21  -1  -1  136.09   24.00
  21   1  -1  129.89   24.60
  21   1  -1  136.99   21.00
  20  -1  -1   -2.20    9.90
  20  -1  -1  -15.50   10.20
  20  -1  -1   11.80   12.10
  20   1  -1    3.30    9.90
  20   1  -1   -2.00    8.50
  20   1  -1   14.90   12.10
  19  -1  -1  303.27   38.20
  19  -1  -1  298.97   28.10
  19  -1  -1  296.37   30.40
  19   1  -1  307.47   34.90
  19   1  -1  330.17   31.30
  19   1  -1  319.07   29.10
  18  -1  -1   -0.10    7.40
 -18  -1   1   -3.00    5.10
  18  -1  -1    4.40    8.40
  18  -1  -1   -4.50    9.30
  18   1  -1  -15.70    7.20
  18   1  -1   -0.20    7.70
 -18   1   1    8.60    5.60
  18   1  -1   -1.70    7.50
 -17  -1   1  684.83   41.30
  17  -1  -1  679.33   52.49
  17  -1  -1  752.22   48.50
  17  -1  -1  708.53   48.30
  17   1  -1  642.94   51.89
 -17   1   1  711.23   40.20
  17   1  -1  722.83   48.40
  17   1  -1  728.63   47.50
 -16  -1   1   46.10    8.80
 -16  -1   1   61.69    9.20
  16  -1  -1   38.70   13.00
  16  -1  -1   65.09   14.30
  16   1  -1   34.90   12.70
 -16   1   1   58.59    8.90
 -16   1   1   47.90   10.10
  16   1  -1   50.89   11.80
  16   1  -1   19.40   14.10
 -15  -1   1  931.81   51.69
  15  -1  -1  874.61   59.09
  15  -1  -1  862.81   60.29
 -15  -1   1  921.41   50.99
 -15   1   1  895.51   52.29
 -15   1   1  937.11   49.70
  15   1  -1  973.70   55.99
  15   1  -1  870.01   59.99
  14  -1  -1    7.10    5.90
  14  -1  -1    5.20    7.40
  14  -1  -1   19.70    8.10
 -14  -1   1    6.00    4.80
  14   1  -1    7.90    5.50
 -14   1   1    4.80    4.50
  14   1  -1    1.00    5.90
  14   1  -1   -1.00    5.00
 -14   1   1    6.30    4.50
  14   1  -1    7.00    6.00
 -14   1   1    4.20    4.00
  14   1  -1   10.80    4.90
 -13  -1   1 1064.89   54.59
  13  -1  -1  954.40   57.69
  13  -1  -1 1004.20   60.59
 -13  -1   1  972.60   53.69
  13  -1  -1 1044.70   57.89
  13   1  -1  983.20   57.69
  13   1  -1 1075.79   57.69
  13   1  -1  977.30   61.29
  13   1  -1  953.30   57.09
 -13   1   1  903.21   55.39
  13   1  -1 1029.60   54.59
 -13   1   1  969.80   52.59
 -13   1   1  931.41   54.39
  12  -1  -1    0.30    4.30
 -12  -1   1   -2.70    2.90
 -12  -1   1   -1.40    3.30
  12  -1  -1    4.60    4.60
  12  -1  -1    3.60    5.00
 -12  -1   1   -2.50    3.20
  12   1  -1    4.60    5.20
  12   1  -1   -2.10    3.50
  12   1  -1    2.20    3.90
 -12   1   1    0.30    3.00
 -12   1   1    0.20    2.70
  12   1  -1   -0.70    4.20
 -12   1   1   -2.80    3.60
  12   1  -1   -2.60    4.40
 -11  -1   1 3225.28  161.98
  11  -1  -1 3311.07  163.38
 -11  -1   1 3400.66  162.58
 -11  -1   1 3148.39  160.18
  11  -1  -1 3409.86  163.78
  11  -1  -1 3071.59  164.58
  11   1  -1 2925.61  165.38
 -11   1   1 3294.17  161.28
  11   1  -1 3322.17  163.68
  11   1  -1 3137.69  163.08
  11   1  -1 3272.47  159.88
 -11   1   1 3278.17  159.48
 -11   1   1 3199.28  162.08
 -10  -1   1   26.90    5.70
  10  -1  -1   31.00    7.60
 -10  -1   1   31.70    6.10
 -10  -1   1   28.40    5.40
  10  -1  -1   37.90    7.60
  10  -1  -1   31.90    7.00
 -10   1   1   48.40    6.50
  10   1  -1   13.30    6.20
  10   1  -1   21.00    6.30
 -10   1   1   25.40    5.90
 -10   1   1   40.40    6.60
  10   1  -1   38.30    8.10
  10   1  -1   25.70    5.40
  -9  -1   1 3830.22  179.88
   9  -1  -1 3466.45  181.38
  -9  -1   1 3774.92  179.78
   9  -1  -1 3771.92  182.38
  -9   1   1 3646.34  182.28
   9   1  -1 3240.18  183.18
   9   1  -1 3721.33  179.38
  -9   1   1 3759.02  180.48
   9   1  -1 3629.24  181.78
  -9   1   1 3702.73  178.88
  -8  -1   1    5.60    2.90
  -8  -1   1    2.80    3.20
  -8  -1   1    8.40    3.40
   8  -1  -1    3.80    3.30
   8  -1  -1    1.00    3.10
  -8   1   1    4.10    2.40
  -8   1   1   -0.70    2.30
   8   1  -1   -0.80    2.10
  -8   1   1    0.50    3.20
   8   1  -1   -3.10    2.80
   8   1  -1    2.50    3.10
  -8   1   1   -0.60    2.50
  -7  -1   1 4137.19  202.28
  -7  -1   1 4090.89  203.18
  -7  -1   1 4277.37  202.28
   7  -1  -1 4324.57  204.08
   7  -1  -1 4198.38  203.58
  -7   1   1 4160.38  201.58
  -7   1   1 4088.19  203.08
   7   1  -1 3810.52  203.28
  -7   1   1 4188.18  202.88
  -7   1   1 3995.30  204.28
   7   1  -1 4227.88  204.08
   7   1  -1 4292.87  202.18
  -6  -1   1  633.04   33.00
  -6  -1   1  598.14   32.90
   6  -1  -1  599.64   33.70
  -6  -1   1  619.74   33.60
   6  -1  -1  644.34   34.40
  -6   1   1  607.64   32.40
   6   1  -1  628.64   34.00
  -6   1   1  620.44   33.60
   6   1  -1  629.14   32.80
  -6   1   1  640.74   33.60
   6   1  -1  644.44   34.40
  -6   1   1  644.24   34.70
   6   1  -1  553.14   35.00
   5  -1  -1 4459.45  212.68
  -5  -1   1 4531.25  212.18
  -5  -1   1 4334.57  212.48
   5  -1  -1 4077.89  212.58
   5   1  -1 4588.24  214.48
   5   1  -1 4196.38  212.68
  -5   1   1 4249.38  213.18
  -5   1   1 4528.95  211.68
  -5   1   1 4487.85  212.58
   5   1  -1 4378.36  211.88
  -5   1   1 4272.27  212.38
   4  -1  -1  973.70   51.69
   4  -1  -1 1035.70   51.39
  -4  -1   1 1077.79   52.09
  -4  -1   1  980.00   51.29
  -4  -1   1 1052.49   51.19
   4  -1  -1  943.81   51.39
  -4   1   1 1037.80   51.99
   4   1  -1 1023.00   51.59
  -4   1   1  991.90   51.19
   4   1  -1 1004.50   50.99
  -4   1   1 1006.40   51.39
  -4   1   1 1024.40   50.69
   4   1  -1 1039.90   52.89
   4   1  -1 1064.99   52.09
  -3  -1   1 2411.96  118.59
   3  -1  -1 2491.65  118.89
  -3  -1   1 2412.16  119.29
   3  -1  -1 2275.57  118.79
  -3  -1   1 2556.04  118.49
   3  -1  -1 2457.85  118.49
  -3   1   1 2372.06  118.59
   3   1  -1 2424.26  118.69
  -3   1   1 2469.55  118.19
   3   1  -1 2497.55  119.89
   3   1  -1 2460.75  118.39
  -3   1   1 2446.56  118.99
  -3   1   1 2299.07  118.19
   3   1  -1 2504.85  118.39
  -2  -1   1  375.36   19.40
   2  -1  -1  371.46   19.00
  -2  -1   1  390.96   19.10
   2  -1  -1  388.56   19.70
  -2  -1   1  350.16   20.00
   2   1  -1  358.86   20.30
   2   1  -1  377.36   19.00
  -2   1   1  370.86   19.40
   2   1  -1  339.97   19.30
   2   1  -1  377.86   19.30
  -2   1   1  384.66   19.10
  -2   1   1  366.56   19.60
  -1  -1   1    0.20    0.60
   1  -1  -1    0.00    0.40
  -1  -1   1    0.00    0.30
  -1  -1   1   -0.10    0.40
   1  -1  -1   -0.40    0.40
  -1  -1   1   -0.90    0.30
   1  -1  -1    0.10    0.30
  -1   1   1    0.50    0.40
  -1   1   1   -0.10    0.40
   1   1  -1   -0.10    0.40
   1   1  -1    0.10    0.60
  -1   1   1   -0.50    0.30
   1   1  -1   -0.50    0.40
  -1   1   1    0.40    0.40
   1   1  -1    0.00    0.30
   1  -1   1    0.50    0.30
  -1  -1  -1    0.60    0.60
  -1  -1  -1    0.70    0.50
  -1  -1  -1   -0.10    0.50
   1  -1   1   -0.10    0.40
  -1   1  -1    0.10    0.30
  -1   1  -1    0.10    0.60
   2  -1   1  218.58   11.50
  -2  -1  -1  205.58   10.70
   2  -1   1  198.38   11.80
  -2  -1  -1  214.78   11.50
  -2  -1  -1  206.58   11.50
   2  -1   1  206.18   11.70
  -2  -1  -1  206.28   11.40
   2   1   1  217.08   11.90
  -2   1  -1  201.68   11.50
   2   1   1  210.58   11.80
  -2   1  -1  200.98   11.60
   2   1   1  209.88   11.40
   2   1   1  217.28   11.60
   3  -1   1  993.60   48.70
   3  -1   1  905.81   48.20
  -3  -1  -1  981.70   47.90
  -3  -1  -1 1023.30   47.30
  -3  -1  -1  906.51   48.20
   3  -1   1  954.30   48.30
  -3   1  -1  959.00   48.50
  -3   1  -1  965.00   48.50
  -3   1  -1  935.71   48.20
   3   1   1  990.90   48.50
   3   1   1  954.80   48.70
   3   1   1 1004.70   47.80
   4  -1   1    2.00    2.00
  -4  -1  -1    1.40    1.60
   4  -1   1    3.10    2.30
   4  -1   1    1.60    2.20
  -4  -1  -1   -0.10    1.50
  -4  -1  -1    1.50    1.30
  -4   1  -1    3.70    2.20
   4   1   1    2.70    2.10
   4   1   1    1.10    1.50
  -4   1  -1    1.00    1.90
  -4   1  -1    3.40    1.30
   4   1   1   -0.50    1.80
  -5  -1  -1 1550.24   74.39
   5  -1   1 1368.06   74.99
  -5  -1  -1 1524.75   74.09
   5  -1   1 1537.95   75.79
  -5  -1  -1 1573.14   75.59
   5  -1   1 1451.25   75.69
  -5   1  -1 1524.35   75.19
   5   1   1 1442.16   75.59
   5   1   1 1558.04   74.19
  -5   1  -1 1575.04   73.29
  -5   1  -1 1582.74   75.79
   5   1   1 1360.56   75.89
   6  -1   1   78.39    7.10
  -6  -1  -1   75.49    6.10
   6  -1   1   74.49    7.60
   6  -1   1   75.99    7.60
  -6  -1  -1   68.69    6.30
  -6  -1  -1   76.69    7.20
   6   1   1   79.19    8.20
  -6   1  -1   79.79    7.60
   6   1   1   70.79    6.00
   6   1   1   75.29    7.60
   6   1   1   72.19    8.00
  -6   1  -1   73.89    7.00
  -6   1  -1   84.49    5.60
   7  -1   1   11.30    3.80
  -7  -1  -1    8.00    3.40
   7  -1   1   12.70    3.90
  -7  -1  -1   12.70    3.40
   7  -1   1   14.60    4.50
  -7  -1  -1    8.40    2.80
   7   1   1    5.10    3.70
   7   1   1   11.90    4.20
  -7   1  -1   11.80    3.50
   7   1   1   10.20    2.80
  -7   1  -1    9.00    3.60
   7   1   1   14.00    4.20
  -7   1  -1   15.70    2.90
  -8  -1  -1   25.00    4.70
  -8  -1  -1   32.40    4.90
  -8  -1  -1   24.80    4.70
   8  -1   1   30.70    5.90
   8  -1   1   24.70    5.90
   8   1   1   18.60    5.20
  -8   1  -1   17.10    4.40
   8   1   1   25.30    4.30
   8   1   1   32.00    6.70
  -8   1  -1   27.70    5.40
   8   1   1   12.40    4.40
  -8   1  -1   27.90    4.00
  -9  -1  -1   15.10    4.90
  -9  -1  -1   19.30    4.50
  -9  -1  -1   12.60    4.10
   9  -1   1   14.40    4.20
   9  -1   1   21.60    6.30
   9  -1   1   26.30    6.00
   9   1   1   17.30    5.20
   9   1   1   15.10    5.70
  -9   1  -1   20.00    4.80
   9   1   1   20.60    3.80
  -9   1  -1   16.50    4.20
  -9   1  -1   11.30    3.20
  10  -1   1  184.58   15.30
 -10  -1  -1  179.38   13.10
 -10  -1  -1  157.28   14.10
 -10  -1  -1  182.88   13.10
  10  -1   1  201.48   16.20
  10   1   1  185.98   15.70
 -10   1  -1  176.88   15.30
  10   1   1  164.08   16.10
 -10   1  -1  169.18   14.40
 -10   1  -1  187.88   11.90
  10   1   1  180.98   12.40
  10   1   1  204.28   16.10
 -11  -1  -1   39.30    6.30
  11  -1   1   19.20    5.80
  11  -1   1    8.50    4.90
 -11  -1  -1   25.90    5.20
  11  -1   1   23.00    6.40
 -11  -1  -1   21.80    5.90
 -11   1  -1   35.50    5.40
  11   1   1   14.60    6.10
  11   1   1   19.30    6.50
  11   1   1   19.10    4.50
 -11   1  -1   30.90    6.80
 -11   1  -1   22.80    5.90
  11   1   1   12.30    6.00
  12  -1   1    8.30    5.50
 -12  -1  -1    2.00    3.60
 -12  -1  -1    1.70    4.10
 -12  -1  -1    6.00    4.70
  12  -1   1   -4.80    3.60
  12  -1   1   -2.80    4.10
  12   1   1    1.40    3.50
  12   1   1    2.60    4.20
  12   1   1   -1.30    4.60
 -12   1  -1   -3.30    3.70
  12   1   1    2.80    6.00
  12   1   1    9.40    6.30
 -12   1  -1    1.10    4.10
 -12   1  -1    3.20    3.00
  13  -1   1   37.10    9.20
  13  -1   1   40.30   10.40
 -13  -1  -1   54.39    8.60
 -13  -1  -1   60.69    8.90
  13  -1   1   49.00   10.20
  13   1   1   48.60   10.00
  13   1   1   48.40   12.80
  13   1   1   26.90    8.30
  13   1   1   55.29    7.70
 -13   1  -1   57.79    7.30
  13   1   1   54.49   11.00
 -13   1  -1   52.69    9.50
  14  -1   1   -0.10    6.00
 -14  -1  -1    0.10    4.40
  14  -1   1   -0.50    4.90
  14  -1   1    1.10    5.90
 -14  -1  -1    1.20    3.70
  14   1   1   -5.10    5.00
  14   1   1   -3.80    5.60
  14   1   1   -1.90    7.20
  14   1   1   -1.70    5.50
 -14   1  -1   -1.50    4.20
 -14   1  -1   -2.90    3.00
 -15  -1  -1  380.16   24.60
  15  -1   1  368.36   31.80
  15  -1   1  329.57   28.40
 -15  -1  -1  357.96   23.20
 -15   1  -1  377.76   22.00
  15   1   1  378.06   29.40
 -15   1  -1  347.77   25.20
  15   1   1  364.66   32.70
  15   1   1  362.46   29.00
 -16  -1  -1   27.80    6.50
  16  -1   1    8.50    9.70
 -16  -1  -1   18.50    6.00
  16  -1   1   18.30    8.60
  16   1   1   27.80    9.80
  16   1   1   28.30    9.00
 -16   1  -1   24.10    7.50
  17  -1   1   94.29   17.30
  17  -1   1   90.99   17.70
 -17  -1  -1   82.79   12.30
  17  -1   1   95.09   17.20
  17   1   1   91.89   17.50
  17   1   1   89.39   18.90
  17   1   1   94.89   16.70
 -17   1  -1   99.09   13.90
 -18  -1  -1    5.40    9.20
  18  -1   1   20.20    9.30
  18  -1   1    0.30    8.60
  18  -1   1    6.60   10.40
  18   1   1   -1.40    7.40
  18   1   1   -1.20    9.40
  18   1   1    6.10    9.20
  19  -1   1   70.99   15.40
  19  -1   1   62.19   17.30
  19  -1   1   63.79   15.20
  19   1   1   65.89   14.70
  19   1   1   65.79   18.30
  19   1   1   97.99   18.90
  20  -1   1    4.60   11.70
  20  -1   1   -0.70   10.10
  20  -1   1   -7.10   10.60
  20   1   1   -1.60   10.80
  20   1   1    8.70   12.90
  20   1   1    8.90    9.50
  21  -1   1  105.29   25.70
  21  -1   1  140.29   23.60
  21   1   1  176.88   30.30
  21   1   1  127.59   20.60
  21  -2  -1   52.59   13.40
  21  -2  -1   54.49   19.90
  21   2  -1   52.09   18.60
  21   2  -1   55.19   16.00
  20  -2  -1   -0.60   17.70
  20  -2  -1  -12.90    7.10
  20  -2  -1   -8.10    7.90
  20   2  -1    1.70   11.80
  20   2  -1   11.80   10.20
  20   2  -1   10.60   10.00
  19  -2  -1   24.00   10.10
 -19  -2   1   18.60    7.10
  19  -2  -1   15.60   12.60
  19  -2  -1   43.50   13.00
  19   2  -1    5.70   11.70
  19   2  -1   25.20   12.40
  19   2  -1   35.50   12.50
 -18  -2   1   15.90    7.20
  18  -2  -1    3.40    8.60
 -18  -2   1    6.10    7.50
  18  -2  -1    6.00    8.60
  18   2  -1   -3.80    9.60
  18   2  -1    7.60    9.10
  18   2  -1    9.40    9.60
 -18   2   1    4.80    4.90
 -17  -2   1  110.69   13.60
  17  -2  -1  101.09   17.00
  17  -2  -1   74.09   16.60
 -17  -2   1  111.69   14.00
  17   2  -1  110.99   17.50
  17   2  -1   83.49   14.70
 -17   2   1   87.59   10.50
  17   2  -1  104.89   21.40
  16  -2  -1   -1.70    6.00
 -16  -2   1    8.70    5.00
 -16  -2   1   -1.90    5.10
  16  -2  -1    2.00    7.30
  16   2  -1   -1.50    5.30
  16   2  -1    0.10    7.20
 -16   2   1   -5.20    4.20
  16   2  -1   -1.20    6.90
 -16   2   1   -1.00    3.80
  16   2  -1   -2.30    5.70
 -15  -2   1   14.00    5.50
  15  -2  -1   11.90    7.80
 -15  -2   1   16.80    6.70
  15   2  -1    3.90    8.80
  15   2  -1    1.80    6.40
  15   2  -1   18.50    7.40
  15   2  -1   15.10    7.70
 -15   2   1   17.20    5.20
 -14  -2   1   47.00    8.90
  14  -2  -1   29.00   10.50
  14  -2  -1   36.10    9.90
 -14  -2   1   48.80    8.50
  14  -2  -1   56.29   10.70
  14   2  -1   45.40    8.30
 -14   2   1   40.20   10.30
 -14   2   1   43.60    8.70
  14   2  -1   48.10   10.30
  14   2  -1   54.39   13.90
  14   2  -1   39.80   10.10
 -14   2   1   42.80    7.00
  13  -2  -1    4.30    5.90
  13  -2  -1   12.00    8.90
  13  -2  -1   -5.40    4.80
 -13  -2   1    0.30    5.10
 -13  -2   1    1.80    4.90
  13   2  -1    3.90    5.60
 -13   2   1    1.40    3.60
  13   2  -1   -0.20    2.60
  13   2  -1    4.80    5.00
  13   2  -1    1.10    3.70
 -13   2   1   -0.20    4.40
  13   2  -1    1.70    4.10
 -13   2   1    4.50    3.90
 -12  -2   1    7.60    4.20
  12  -2  -1    0.60    4.80
 -12  -2   1   -2.00    3.30
  12  -2  -1    7.60    4.40
  12  -2  -1    5.20    5.50
 -12  -2   1    3.80    3.60
 -12   2   1    2.50    3.00
  12   2  -1    5.70    4.70
  12   2  -1   10.50    5.90
  12   2  -1    6.00    5.40
 -12   2   1    1.50    4.10
 -12   2   1    2.90    4.10
  12   2  -1   -2.20    4.40
 -11  -2   1   86.89   10.70
  11  -2  -1   76.89   11.90
 -11  -2   1   87.59    8.80
 -11  -2   1   80.99   11.00
  11  -2  -1   89.19   11.50
  11   2  -1   73.59   13.70
  11   2  -1   83.79   12.70
  11   2  -1   84.99   10.00
 -11   2   1   94.89   12.00
 -11   2   1   83.39    8.20
  11   2  -1   73.89   11.10
 -11   2   1   86.89    9.80
  11   2  -1   67.19   10.00
 -10  -2   1   -0.10    2.70
  10  -2  -1   -2.10    3.70
  10  -2  -1   -1.70    3.20
 -10  -2   1    1.60    2.60
 -10  -2   1    0.80    3.30
 -10   2   1   -1.10    3.10
  10   2  -1   -0.50    2.70
  10   2  -1    2.70    3.40
  10   2  -1    0.00    4.60
 -10   2   1    3.90    3.10
  10   2  -1    1.70    3.20
  10   2  -1    2.10    3.80
 -10   2   1    3.40    4.30
 -10   2   1    0.50    3.00
  -9  -2   1   25.90    5.00
  -9  -2   1   26.40    5.80
   9  -2  -1   22.40    5.80
  -9  -2   1   24.00    5.70
   9  -2  -1   22.90    5.50
   9   2  -1   18.60    5.30
  -9   2   1   26.50    6.50
   9   2  -1   16.10    5.00
  -9   2   1   33.10    5.20
   9   2  -1   39.00    6.20
  -9   2   1   35.20    7.80
  -9   2   1   30.60    7.40
   9   2  -1   29.10    6.90
   9   2  -1   14.60    6.30
  -8  -2   1    5.80    3.20
   8  -2  -1   19.70    6.50
   8  -2  -1    6.70    3.80
   8  -2  -1   14.60    5.80
  -8  -2   1    4.90    3.40
  -8  -2   1    8.60    3.10
  -8   2   1    8.90    3.20
   8   2  -1    5.30    4.20
   8   2  -1    0.50    3.00
  -8   2   1    5.90    4.90
   8   2  -1    2.70    3.10
   8   2  -1    3.80    3.20
  -8   2   1    6.70    2.80
   8   2  -1    8.60    3.60
  -8   2   1    8.10    4.00
  -7  -2   1  200.68   13.90
  -7  -2   1  213.28   13.40
   7  -2  -1  234.58   15.00
  -7  -2   1  200.28   14.20
   7  -2  -1  201.18   14.80
   7  -2  -1  172.28   14.20
  -7   2   1  218.28   15.30
   7   2  -1  195.58   14.40
  -7   2   1  227.68   13.40
  -7   2   1  208.48   14.30
  -7   2   1  230.88   14.70
   7   2  -1  205.18   15.10
   7   2  -1  196.38   14.50
   7   2  -1  214.18   13.70
   7   2  -1  183.48   16.20
   6  -2  -1  286.27   17.30
  -6  -2   1  243.48   16.60
   6  -2  -1  263.17   17.40
   6  -2  -1  303.77   17.90
  -6  -2   1  275.87   17.50
  -6  -2   1  268.87   16.70
  -6   2   1  298.27   17.20
   6   2  -1  258.67   16.30
  -6   2   1  273.37   17.60
  -6   2   1  291.27   16.00
   6   2  -1  241.58   17.20
   6   2  -1  255.77   19.00
   6   2  -1  274.57   17.00
  -6   2   1  282.37   17.10
   6   2  -1  251.47   17.10
  -5  -2   1 1800.22   89.09
   5  -2  -1 1745.23   89.49
   5  -2  -1 1784.32   88.99
   5  -2  -1 1777.42   89.59
  -5  -2   1 1862.31   89.09
  -5  -2   1 1835.22   90.19
   5   2  -1 1777.32   89.79
   5   2  -1 1798.82   89.09
   5   2  -1 1814.52   89.49
  -5   2   1 1787.72   89.19
  -5   2   1 1813.02   88.89
   5   2  -1 1848.32   88.79
  -5   2   1 1699.13   89.49
  -5   2   1 1818.32   88.19
   5   2  -1 1640.54   90.99
  -4  -2   1   47.50    5.40
   4  -2  -1   53.69    5.80
  -4  -2   1   63.29    6.50
  -4  -2   1   44.50    5.00
   4  -2  -1   49.50    5.30
   4  -2  -1   68.19    6.00
  -4   2   1   63.59    5.80
  -4   2   1   61.29    6.00
   4   2  -1   52.29    7.20
   4   2  -1   50.49    5.10
  -4   2   1   54.39    5.30
   4   2  -1   46.00    5.10
   4   2  -1   48.30    5.40
  -3  -2   1 2220.78  107.89
   3  -2  -1 2257.87  107.69
  -3  -2   1 2187.58  107.59
   3  -2  -1 2127.19  108.19
  -3  -2   1 2145.09  109.19
  -3  -2   1 2301.27  108.19
   3  -2  -1 2397.36  111.09
   3   2  -1 2135.39  109.49
  -3   2   1 2208.28  107.59
   3   2  -1 2285.77  107.69
   3   2  -1 2103.39  107.89
  -3   2   1 2132.59  107.99
  -3   2   1 2171.58  108.29
   2  -2  -1   94.99    6.00
  -2  -2   1   92.59    6.40
   2  -2  -1   94.59    6.50
   2  -2  -1   90.39    6.70
  -2  -2   1   92.39    6.10
  -2  -2   1   91.69    6.80
   2  -2  -1   97.79    6.80
  -2  -2   1   93.09    7.60
   2   2  -1   84.89    6.50
  -2   2   1   91.69    6.00
   2   2  -1   94.49    6.50
  -2   2   1   88.79    6.70
   2   2  -1   90.29    6.00
   2   2  -1   94.69    7.50
  -2   2   1   95.29    6.60
   1  -2  -1  754.12   37.30
  -1  -2   1  739.83   37.50
   1  -2  -1  754.92   37.20
  -1  -2   1  703.03   37.30
  -1  -2   1  777.02   38.70
  -1  -2   1  757.72   37.00
   1  -2  -1  794.52   37.70
  -1   2   1  729.23   37.10
   1   2  -1  751.42   37.00
   1   2  -1  675.93   37.30
  -1   2   1  753.82   37.50
  -1   2   1  769.22   37.30
   1   2  -1  733.03   37.60
   0  -2   1 2105.59  102.59
   0  -2   1 2114.59  101.09
   0  -2   1 2140.69  100.99
   0  -2   1 2049.70  100.69
   0  -2  -1 2099.89  100.59
   0  -2  -1 1957.90  100.69
   0   2   1 2180.88  101.29
   0   2  -1 2090.29  100.99
   0   2   1 1893.91  100.49
   0   2  -1 2146.29  102.69
   0   2  -1 1866.81  100.79
   0   2  -1 2202.88  100.79
   0   2   1 2176.68  100.79
   1  -2   1 3615.44  175.28
   1  -2   1 3592.04  174.38
   1  -2   1 3535.75  175.08
  -1  -2  -1 3713.93  174.08
  -1  -2  -1 3651.93  174.48
   1  -2   1 3603.54  174.88
  -1  -2  -1 3514.65  174.98
  -1  -2  -1 3715.13  175.48
  -1   2  -1 3523.25  175.18
   1   2   1 3600.94  175.58
   1   2   1 3702.63  174.98
   1   2   1 3648.64  174.48
   1   2   1 3661.53  173.98
   1   2   1 3650.13  175.68
  -1   2  -1 3679.23  174.38
  -1   2  -1 3578.44  174.68
  -2  -2  -1   34.90    4.00
  -2  -2  -1   32.20    4.10
   2  -2   1   28.70    3.80
  -2  -2  -1   28.40    3.10
  -2  -2  -1   29.40    3.80
   2  -2   1   28.40    3.20
   2  -2   1   31.50    4.10
   2   2   1   28.10    3.10
   2   2   1   35.80    4.50
   2   2   1   26.50    3.70
  -2   2  -1   23.40    3.40
  -2   2  -1   27.10    3.10
   2   2   1   42.90    4.70
  -3  -2  -1 9743.53  457.25
  -3  -2  -1 9651.73  456.55
  -3  -2  -1 9564.14  456.95
   3  -2   1 8808.62  456.95
   3  -2   1 9499.45  457.05
   3  -2   1 9632.94  456.55
  -3   2  -1 9597.74  457.05
   3   2   1 9815.62  457.15
  -3   2  -1 9000.90  456.95
   3   2   1 9835.92  457.75
   3   2   1 9321.47  456.65
   4  -2   1  221.58   14.30
   4  -2   1  221.28   13.90
  -4  -2  -1  232.48   14.00
  -4  -2  -1  230.78   13.90
  -4  -2  -1  223.18   14.20
   4  -2   1  253.07   14.70
  -4  -2  -1  235.58   12.50
   4   2   1  244.28   14.60
  -4   2  -1  244.28   14.40
   4   2   1  216.08   15.00
  -4   2  -1  221.48   14.20
  -4   2  -1  231.68   14.10
   4   2   1  241.38   14.20
   4   2   1  241.58   13.80
   5  -2   1 2251.57  123.39
  -5  -2  -1 2503.65  123.09
   5  -2   1 2548.84  123.99
  -5  -2  -1 2524.85  123.39
   5  -2   1 2551.54  123.59
  -5  -2  -1 2593.24  121.59
  -5   2  -1 2445.46  123.69
   5   2   1 2663.03  124.19
  -5   2  -1 2612.74  121.19
   5   2   1 2578.04  122.69
   5   2   1 2350.16  124.69
  -5   2  -1 2549.24  123.59
   5   2   1 2402.16  123.59
  -5   2  -1 2480.15  123.69
  -6  -2  -1  229.68   12.80
   6  -2   1  212.68   14.60
   6  -2   1  243.48   15.30
   6  -2   1  197.78   14.40
  -6  -2  -1  212.88   13.90
  -6  -2  -1  229.18   14.60
   6   2   1  227.68   15.20
   6   2   1  214.38   13.40
  -6   2  -1  202.38   14.80
  -6   2  -1  217.08   14.40
   6   2   1  219.18   16.00
   6   2   1  207.58   14.70
  -6   2  -1  241.98   15.10
  -6   2  -1  212.88   12.10
   7  -2   1 1346.77   75.09
  -7  -2  -1 1455.85   74.69
  -7  -2  -1 1504.35   72.89
   7  -2   1 1284.67   74.49
  -7  -2  -1 1525.25   74.19
   7  -2   1 1560.24   75.49
   7   2   1 1321.67   74.89
  -7   2  -1 1504.35   71.89
  -7   2  -1 1536.35   75.39
   7   2   1 1559.14   75.89
   7   2   1 1548.25   73.59
  -7   2  -1 1491.15   74.79
   7   2   1 1371.26   76.69
  -8  -2  -1    1.00    2.90
  -8  -2  -1    4.60    3.00
  -8  -2  -1    3.50    2.40
   8  -2   1    4.20    3.60
   8  -2   1    3.40    3.30
  -8   2  -1    4.00    2.00
   8   2   1    4.70    2.90
   8   2   1    2.00    3.80
   8   2   1    0.00    3.60
  -8   2  -1    0.20    2.60
   8   2   1    2.20    3.50
  -8   2  -1    4.60    2.70
   8   2   1   -2.30    2.50
   9  -2   1 2684.83  148.09
   9  -2   1 3136.29  149.39
  -9  -2  -1 3059.69  147.19
  -9  -2  -1 2953.00  145.89
  -9  -2  -1 2940.81  148.19
   9  -2   1 2954.30  149.39
  -9   2  -1 3014.50  144.69
   9   2   1 3126.39  146.29
   9   2   1 3156.68  150.28
  -9   2  -1 3044.70  147.99
   9   2   1 2723.13  154.08
   9   2   1 2674.13  148.49
  -9   2  -1 2980.80  148.69
   9   2   1 3107.89  149.69
  10  -2   1  220.48   16.80
  10  -2   1  207.58   16.10
 -10  -2  -1  201.58   15.60
  10  -2   1  233.88   17.80
 -10  -2  -1  205.98   14.80
 -10  -2  -1  189.88   13.50
  10   2   1  201.18   16.50
 -10   2  -1  209.38   15.40
  10   2   1  220.78   14.10
  10   2   1  190.38   16.50
 -10   2  -1  184.88   15.70
  10   2   1  208.18   16.90
  10   2   1  184.38   17.80
 -10   2  -1  172.48   12.10
 -11  -2  -1  890.01   45.50
  11  -2   1  861.21   48.80
  11  -2   1  850.91   49.30
 -11  -2  -1  843.22   47.80
 -11  -2  -1  832.62   46.00
  11   2   1  866.81   49.30
  11   2   1  864.91   45.30
 -11   2  -1  846.92   48.20
  11   2   1  778.52   48.50
  11   2   1  741.13   50.49
 -11   2  -1  834.42   43.40
  11   2   1  919.51   49.70
 -12  -2  -1   -1.00    3.00
 -12  -2  -1   -3.00    3.40
  12  -2   1    5.00    4.00
 -12  -2  -1   -1.00    3.90
  12  -2   1    2.10    5.50
 -12   2  -1    1.20    4.80
 -12   2  -1    5.30    2.80
  12   2   1    4.20    4.60
  12   2   1    1.50    4.30
  12   2   1    3.80    4.20
  12   2   1   -1.90    5.80
  12   2   1    1.10    3.40
 -12   2  -1   -1.90    3.90
 -13  -2  -1  557.94   33.10
  13  -2   1  567.24   36.80
 -13  -2  -1  593.84   32.90
  13  -2   1  609.24   38.00
  13  -2   1  549.85   37.80
  13   2   1  501.85   38.70
 -13   2  -1  549.45   30.20
  13   2   1  507.45   36.20
  13   2   1  601.74   32.50
 -13   2  -1  535.75   34.10
  13   2   1  561.04   36.50
  13   2   1  558.94   37.00
  14  -2   1  113.59   16.40
  14  -2   1   87.69   15.00
  14  -2   1   90.99   14.00
 -14  -2  -1  110.29   10.90
 -14  -2  -1  108.79   11.40
 -14   2  -1  100.49   13.60
  14   2   1   92.79   10.90
  14   2   1   98.09   15.30
  14   2   1   91.49   17.00
  14   2   1   86.49   13.20
 -15  -2  -1  495.75   30.60
  15  -2   1  547.55   36.50
 -15  -2  -1  476.95   30.00
  15  -2   1  460.95   37.20
  15   2   1  515.85   40.00
  15   2   1  498.65   35.80
  15   2   1  439.96   34.40
 -15   2  -1  488.35   31.90
 -16  -2  -1   35.10   12.30
 -16  -2  -1   43.60    8.00
  16  -2   1   40.20   12.50
  16  -2   1   49.40   13.00
 -16   2  -1   34.10    8.00
  16   2   1   43.70   12.10
  16   2   1   48.30   12.40
  16   2   1   48.70   18.60
  17  -2   1  407.56   33.30
 -17  -2  -1  367.56   26.00
  17  -2   1  337.27   34.20
  17   2   1  458.65   34.10
  17   2   1  377.66   32.30
  17   2   1  430.86   37.50
  18  -2   1   10.20    9.20
  18  -2   1    5.40    8.10
 -18  -2  -1   13.80    7.10
  18   2   1   20.90    9.40
  18   2   1   12.10    9.80
  18   2   1   26.60   11.10
  19  -2   1   84.29   15.90
  19  -2   1  137.69   20.10
  19  -2   1  113.49   21.30
 -19  -2  -1  102.09   17.30
  19   2   1  118.89   24.80
  19   2   1  106.59   19.10
  19   2   1  179.98   22.90
  20  -2   1   13.60   10.50
  20  -2   1   24.30   11.80
  20  -2   1   26.10   19.70
  20   2   1   30.50   13.90
  20   2   1   46.70   18.40
  20   2   1   23.70   11.60
  21  -2   1   76.49   22.20
  21  -2   1   46.40   17.60
  21   2   1   66.49   20.90
  21   2   1   59.09   17.20
  21  -3  -1  263.47   39.30
  21  -3  -1  204.78   27.60
  21   3  -1  208.18   29.50
  21   3  -1  243.48   37.70
  20  -3  -1    7.60   10.70
  20  -3  -1    8.90   10.80
  20  -3  -1   -4.10   11.60
  20   3  -1    2.00   15.50
  20   3  -1   14.30   12.30
  20   3  -1    5.30    9.50
  19  -3  -1  418.86   37.50
  19  -3  -1  510.45   45.50
 -19  -3   1  426.76   31.80
 -19  -3   1  481.15   32.20
  19   3  -1  514.85   39.70
  19   3  -1  461.95   44.80
  19   3  -1  493.85   37.20
  18  -3  -1    3.80    8.50
 -18  -3   1   10.40    8.00
  18  -3  -1   10.30   11.00
 -18  -3   1   17.70    7.70
  18   3  -1   11.80    9.50
  18   3  -1    8.20    9.90
  18   3  -1   -3.40    9.90
 -17  -3   1  664.73   40.60
  17  -3  -1  608.04   45.00
  17  -3  -1  667.83   49.70
 -17  -3   1  619.04   38.90
  17   3  -1  581.14   38.70
  17   3  -1  700.33   46.90
 -17   3   1  695.33   36.60
  17   3  -1  651.83   51.09
  17   3  -1  710.23   45.40
 -16  -3   1   21.60    6.70
  16  -3  -1   12.90    9.60
 -16  -3   1   15.20    5.20
  16  -3  -1   14.60    8.90
  16   3  -1   20.70    9.50
  16   3  -1    9.60    6.40
 -16   3   1   10.00    4.40
  16   3  -1   12.80    7.70
  16   3  -1    7.00    8.90
 -15  -3   1  784.82   45.90
  15  -3  -1  710.73   51.19
 -15  -3   1  786.52   44.40
  15   3  -1  786.82   44.80
  15   3  -1  676.03   48.40
 -15   3   1  766.92   46.70
  15   3  -1  819.32   55.09
  15   3  -1  863.51   49.80
 -15   3   1  805.42   42.50
  14  -3  -1  128.69   17.10
  14  -3  -1   68.19   14.00
 -14  -3   1   87.79    9.90
 -14  -3   1  100.09   14.10
  14  -3  -1   88.49   14.00
 -14   3   1   82.19    9.30
  14   3  -1   79.29   13.00
  14   3  -1  119.39   20.20
 -14   3   1  127.09   15.50
 -14   3   1   90.39   17.80
  14   3  -1  105.39   15.20
  14   3  -1   82.79   11.00
 -13  -3   1  516.25   32.30
 -13  -3   1  538.05   30.60
  13  -3  -1  551.54   35.30
  13  -3  -1  522.75   34.60
  13   3  -1  535.35   31.40
  13   3  -1  507.25   34.10
 -13   3   1  510.85   29.40
 -13   3   1  487.65   32.30
  13   3  -1  445.36   33.60
 -13   3   1  516.15   33.40
  13   3  -1  465.25   37.80
 -12  -3   1   37.20    7.50
 -12  -3   1   61.79   12.00
  12  -3  -1   51.29    9.50
 -12  -3   1   45.60    8.90
  12  -3  -1   63.59   10.80
  12   3  -1   39.50   10.70
  12   3  -1   58.49    8.70
 -12   3   1   58.89   10.20
 -12   3   1   58.79    7.80
  12   3  -1   48.90    8.90
  12   3  -1   52.69   10.30
  12   3  -1   63.49   11.40
 -12   3   1   49.50    8.70
  11  -3  -1 1481.45   76.39
 -11  -3   1 1370.46   74.39
 -11  -3   1 1426.36   72.49
 -11  -3   1 1365.16   74.59
  11  -3  -1 1415.16   76.19
 -11   3   1 1464.95   75.39
  11   3  -1 1496.95   76.79
  11   3  -1 1434.96   75.79
 -11   3   1 1401.46   77.09
  11   3  -1 1352.56   75.89
 -11   3   1 1341.17   74.49
 -11   3   1 1439.76   71.89
  11   3  -1 1303.77   79.59
 -10  -3   1   22.70    5.00
 -10  -3   1   29.10    6.50
  10  -3  -1   19.50    6.00
  10  -3  -1   34.20    7.50
 -10  -3   1   20.00    6.00
  10   3  -1   27.00    7.10
 -10   3   1   22.70    6.10
 -10   3   1   22.30    5.70
  10   3  -1   22.10    5.30
  10   3  -1   12.80    6.70
 -10   3   1   22.00    6.30
  10   3  -1   27.70    7.20
  10   3  -1   19.10    5.10
 -10   3   1   31.70    5.30
   9  -3  -1 1283.37   65.59
  -9  -3   1 1266.07   64.59
  -9  -3   1 1251.27   62.89
  -9  -3   1 1147.69   64.29
   9  -3  -1 1100.69   65.09
   9  -3  -1 1242.88   68.19
  -9   3   1 1279.17   64.99
   9   3  -1 1146.99   68.49
  -9   3   1 1239.18   62.59
   9   3  -1 1224.28   65.89
  -9   3   1 1216.78   66.19
   9   3  -1 1294.07   65.49
   9   3  -1 1269.77   63.79
   9   3  -1 1151.68   65.29
  -8  -3   1   11.80    4.60
  -8  -3   1    8.70    3.80
   8  -3  -1   20.60    5.80
   8  -3  -1   16.70    4.80
  -8  -3   1   17.50    4.00
   8   3  -1   12.40    4.20
   8   3  -1   15.10    4.20
  -8   3   1   15.80    4.10
  -8   3   1   22.00    6.20
   8   3  -1   13.70    5.00
  -8   3   1   15.70    4.60
   8   3  -1   18.30    4.90
   7  -3  -1  449.86   27.10
  -7  -3   1  481.85   26.80
   7  -3  -1  494.95   27.20
  -7  -3   1  456.45   27.30
  -7  -3   1  436.76   26.40
   7  -3  -1  378.76   26.60
  -7   3   1  501.15   27.20
   7   3  -1  476.75   26.20
  -7   3   1  465.05   26.60
   7   3  -1  430.76   26.40
   7   3  -1  404.96   28.90
   7   3  -1  480.55   27.70
   7   3  -1  415.36   26.60
  -7   3   1  433.86   27.10
  -7   3   1  488.45   25.40
   6  -3  -1   15.40    4.50
  -6  -3   1    9.10    3.90
   6  -3  -1    9.80    3.30
  -6  -3   1   21.50    5.00
   6  -3  -1   12.30    3.80
  -6  -3   1   19.70    4.40
   6   3  -1   11.40    3.50
  -6   3   1    5.80    3.20
  -6   3   1   16.40    3.60
  -6   3   1   10.40    3.20
   6   3  -1   13.10    3.90
   6   3  -1   15.80    3.90
   6   3  -1    8.00    4.40
  -6   3   1   13.00    3.80
  -5  -3   1 1939.91   95.09
  -5  -3   1 1889.01   93.59
  -5  -3   1 1898.81   93.29
   5  -3  -1 1893.81   93.19
   5  -3  -1 1878.21   93.89
   5  -3  -1 1769.02   93.69
  -5   3   1 1926.31   93.79
   5   3  -1 1806.22   93.39
  -5   3   1 1832.62   93.69
   5   3  -1 1878.61   93.19
   5   3  -1 1886.51   96.09
  -5   3   1 1821.32   92.99
   5   3  -1 1889.51   93.19
   4  -3  -1   38.00    5.50
  -4  -3   1   36.30    5.00
   4  -3  -1   47.60    5.20
  -4  -3   1   42.20    5.50
  -4  -3   1   53.89    7.30
   4  -3  -1   33.50    4.80
  -4  -3   1   49.80    5.70
  -4   3   1   53.09    6.70
  -4   3   1   53.99    5.70
   4   3  -1   44.50    5.70
   4   3  -1   40.20    6.50
   4   3  -1   54.19    6.60
  -4   3   1   48.50    5.10
   4   3  -1   49.10    6.00
   3  -3  -1 5566.24  261.37
   3  -3  -1 5367.46  262.27
   3  -3  -1 5605.04  262.27
  -3  -3   1 5458.15  262.27
  -3  -3   1 5600.34  263.77
  -3  -3   1 5288.67  261.67
  -3  -3   1 5313.97  261.47
   3  -3  -1 5127.79  262.07
   3   3  -1 5508.05  261.47
   3   3  -1 5485.35  261.97
   3   3  -1 5494.85  263.87
  -3   3   1 5571.84  262.27
   3   3  -1 5186.48  261.87
  -3   3   1 5322.17  261.37
  -3   3   1 5302.17  262.07
  -2  -3   1   12.90    2.70
   2  -3  -1    7.10    2.40
   2  -3  -1   10.20    2.80
  -2  -3   1   12.10    2.50
   2  -3  -1   10.40    2.20
  -2  -3   1    9.70    3.40
  -2  -3   1    8.10    2.90
   2  -3  -1    6.80    1.90
  -2  -3   1    8.80    2.50
  -2   3   1    8.30    2.50
   2   3  -1    9.80    2.80
  -2   3   1   12.70    3.10
  -2   3   1    6.60    2.00
   2   3  -1    5.30    2.00
   2   3  -1   10.60    2.30
   2   3  -1    9.40    3.40
   1  -3  -1 1967.50   97.99
  -1  -3   1 1956.50   98.49
  -1  -3   1 2004.90   99.89
   1  -3  -1 2060.39   98.39
  -1  -3   1 1986.50   97.79
  -1  -3   1 1959.50   97.59
   1   3  -1 2010.40   98.09
   1   3  -1 2058.59   97.69
  -1   3   1 2042.80   98.19
   1   3  -1 2063.89  100.29
  -1   3   1 1919.71   97.89
   0  -3   1    3.80    1.60
   0  -3  -1    3.70    1.90
   0  -3   1    5.70    2.10
   0  -3   1    4.80    2.90
   0  -3  -1    4.20    2.70
   0  -3  -1    2.70    1.60
   0  -3   1    6.40    2.50
   0   3   1    2.00    1.80
   0   3  -1    4.30    1.90
   0   3  -1    7.00    1.90
   0   3   1    3.50    1.80
   0   3   1    3.40    1.60
   0   3  -1    3.00    2.30
   0   3  -1    5.90    1.70
   0   3  -1    7.10    3.40
   1  -3   1  535.45   28.50
  -1  -3  -1  520.25   29.30
  -1  -3  -1  542.55   27.70
   1  -3   1  547.65   27.80
   1  -3   1  553.34   28.60
  -1  -3  -1  542.45   27.50
   1  -3   1  531.65   28.60
  -1  -3  -1  536.25   28.30
   1   3   1  533.75   29.70
  -1   3  -1  565.14   28.70
  -1   3  -1  567.44   27.70
   1   3   1  577.14   28.50
   1   3   1  539.25   29.30
   1   3   1  556.04   27.80
  -1   3  -1  542.25   28.60
  -1   3  -1  528.15   28.40
   1   3   1  573.24   27.50
  -2  -3  -1  369.66   21.10
  -2  -3  -1  370.06   21.00
  -2  -3  -1  389.56   18.80
  -2  -3  -1  354.96   19.70
  -2  -3  -1  372.36   20.30
   2  -3   1  373.76   19.90
   2  -3   1  348.07   20.50
   2   3   1  382.56   21.50
   2   3   1  378.96   19.90
   2   3   1  363.36   20.30
   2   3   1  362.76   19.10
  -2   3  -1  369.06   19.70
  -2   3  -1  384.06   20.10
   2   3   1  386.36   21.00
  -3  -3  -1  418.56   22.90
   3  -3   1  409.86   21.90
  -3  -3  -1  397.96   21.60
   3  -3   1  421.36   22.80
  -3  -3  -1  410.46   20.40
  -3  -3  -1  401.96   22.90
   3  -3   1  399.16   22.40
  -3  -3  -1  368.26   22.00
  -3   3  -1  384.96   22.30
   3   3   1  383.66   22.10
  -3   3  -1  400.46   21.60
   3   3   1  399.36   21.80
   3   3   1  432.46   23.50
   3   3   1  398.86   22.40
   4  -3   1   15.70    3.80
  -4  -3  -1   21.70    4.60
   4  -3   1   14.50    3.90
  -4  -3  -1   30.30    5.30
   4  -3   1   20.70    3.70
  -4  -3  -1   29.80    4.60
  -4  -3  -1   24.10    3.70
   4   3   1   26.00    4.10
  -4   3  -1   18.20    3.60
  -4   3  -1   21.40    4.30
  -4   3  -1   17.10    3.60
   4   3   1   19.10    4.50
   4   3   1   18.90    3.70
   4   3   1   24.20    4.30
  -5  -3  -1  252.97   16.00
   5  -3   1  235.18   15.30
  -5  -3  -1  253.87   15.70
   5  -3   1  243.78   15.80
   5  -3   1  235.48   15.80
  -5  -3  -1  246.98   15.20
   5   3   1  230.98   16.80
   5   3   1  259.47   15.20
   5   3   1  214.68   15.40
  -5   3  -1  241.38   15.30
  -5   3  -1  239.98   15.70
  -5   3  -1  261.67   15.90
   5   3   1  239.78   15.40
  -6  -3  -1  226.68   15.20
   6  -3   1  239.08   15.50
  -6  -3  -1  233.98   15.10
   6  -3   1  238.28   15.90
   6  -3   1  212.08   15.60
  -6  -3  -1  238.88   13.20
  -6  -3  -1  247.78   15.60
   6   3   1  261.17   16.20
  -6   3  -1  235.98   15.60
  -6   3  -1  232.28   15.60
  -6   3  -1  217.78   15.30
   6   3   1  190.48   16.30
  -6   3  -1  233.28   13.10
   6   3   1  209.18   15.20
   6   3   1  243.78   14.90
  -7  -3  -1   24.80    3.60
   7  -3   1   17.40    5.00
  -7  -3  -1   20.20    4.40
  -7  -3  -1   21.90    5.00
   7  -3   1   21.20    4.80
   7  -3   1   29.90    6.20
  -7   3  -1   23.10    3.40
  -7   3  -1   22.30    5.30
   7   3   1   32.00    6.30
   7   3   1   19.90    6.00
  -7   3  -1   27.50    6.10
   7   3   1   34.30    5.80
  -7   3  -1   17.00    4.10
   7   3   1   27.80    5.90
  -8  -3  -1   14.10    4.30
   8  -3   1    8.90    4.10
  -8  -3  -1   21.60    3.80
   8  -3   1   20.50    5.50
  -8  -3  -1   20.70    5.20
  -8   3  -1   19.80    5.20
   8   3   1   17.40    4.30
  -8   3  -1   24.50    3.50
  -8   3  -1   19.20    5.20
  -8   3  -1   17.10    5.40
   8   3   1   21.00    5.90
   8   3   1   22.70    6.60
   8   3   1    8.90    3.70
  -9  -3  -1  162.98   10.80
   9  -3   1  154.58   13.20
   9  -3   1  162.78   13.80
  -9  -3  -1  146.19   12.70
  -9  -3  -1  148.09   12.60
   9  -3   1  175.38   14.50
  -9   3  -1  139.59   13.00
  -9   3  -1  148.29   12.80
   9   3   1  141.29   15.10
   9   3   1  173.18   14.60
   9   3   1  154.98   11.80
   9   3   1  128.49   13.00
   9   3   1  184.88   14.60
  -9   3  -1  145.09    9.70
  10  -3   1   34.00    7.90
  10  -3   1   18.60    5.90
 -10  -3  -1   20.00    5.40
 -10  -3  -1   22.00    5.70
 -10  -3  -1   23.90    4.80
  10  -3   1   15.90    6.50
  10   3   1   31.50    7.70
  10   3   1   35.30    5.80
  10   3   1   18.80    6.90
 -10   3  -1   19.40    5.70
 -10   3  -1   21.60    3.70
 -10   3  -1   24.40    6.20
  10   3   1   18.60    5.30
  10   3   1   24.20    7.00
 -11  -3  -1   89.19   12.00
 -11  -3  -1   93.59   10.00
  11  -3   1   82.39   11.50
  11  -3   1   76.29   11.00
  11  -3   1   60.59   10.30
 -11  -3  -1   85.89    8.10
  11   3   1   83.09   12.50
 -11   3  -1   89.09   11.50
 -11   3  -1   76.89    6.70
  11   3   1   96.79    9.30
 -11   3  -1   74.09    9.80
  11   3   1   63.99   12.70
  11   3   1   68.69   11.60
  11   3   1   58.09    9.60
  12  -3   1   -4.50    4.30
 -12  -3  -1    0.00    4.20
 -12  -3  -1   -0.40    3.50
  12  -3   1    8.30    5.40
 -12  -3  -1    2.50    3.10
  12   3   1    4.90    5.30
 -12   3  -1    5.90    4.10
 -12   3  -1    3.70    4.90
  12   3   1    7.70    5.90
  12   3   1    6.90    4.10
  12   3   1    3.40    6.20
 -12   3  -1    5.70    3.00
  13  -3   1   34.40    9.30
 -13  -3  -1   39.90    7.00
  13  -3   1   29.70    8.50
 -13  -3  -1   33.60    8.20
  13   3   1   34.90   10.10
 -13   3  -1   38.80    8.60
  13   3   1   37.30    8.70
  13   3   1   33.10    8.90
  13   3   1   34.10    8.30
 -13   3  -1   41.50    8.50
  13   3   1   33.50    9.50
 -14  -3  -1   33.30    8.70
 -14  -3  -1   29.90    6.40
  14  -3   1   15.20    7.90
  14  -3   1   40.20   10.10
  14   3   1   27.20   11.50
  14   3   1   33.70   10.60
 -14   3  -1   40.00    8.30
  14   3   1   43.10    7.40
  14   3   1   30.70    8.40
 -15  -3  -1  216.88   17.80
 -15  -3  -1  231.88   18.70
  15  -3   1  241.88   23.00
  15  -3   1  197.48   22.00
  15   3   1  207.18   23.40
 -15   3  -1  218.98   19.40
  15   3   1  206.98   21.80
  15   3   1  228.88   16.80
  15   3   1  241.38   29.60
  16  -3   1   -2.40    7.10
  16  -3   1   -0.20    7.60
 -16  -3  -1    1.10    5.20
 -16  -3  -1    7.50    5.10
  16   3   1    2.90    6.50
  16   3   1   13.90    8.00
 -17  -3  -1   36.60    7.70
  17  -3   1   37.00   13.20
  17  -3   1   37.20   11.60
  17   3   1   28.20   11.00
  17   3   1   38.30   10.00
  17   3   1   17.60    9.50
  17   3   1   56.99   13.90
  18  -3   1    7.40   10.50
  18  -3   1   -1.70    7.60
 -18  -3  -1    4.20    6.40
  18   3   1   16.40    9.50
  18   3   1   12.00    9.90
  18   3   1   -7.10    9.60
  19  -3   1   38.20   16.20
  19  -3   1   52.59   14.80
 -19  -3  -1   26.60   13.50
  19   3   1   48.60   16.10
  19   3   1   46.90   14.10
  19   3   1   50.39   13.70
  20  -3   1   12.40   22.20
  20  -3   1   -1.10   10.10
  20  -3   1  -22.80    7.10
  20   3   1   -9.60    8.70
  20   3   1    7.40   13.60
  20   3   1   -1.60    9.50
  21  -3   1  195.18   31.10
  21   3   1  150.58   28.10
  21  -4  -1   48.60   21.20
  21  -4  -1   38.50   14.80
  21   4  -1   49.40   19.40
  21   4  -1   55.39   15.90
  20  -4  -1   -8.50    9.00
  20  -4  -1    2.40   12.70
  20   4  -1    8.90   13.30
  20   4  -1  -13.90   13.60
  20   4  -1   -6.40    9.10
  19  -4  -1   71.89   16.20
  19  -4  -1   90.69   22.60
 -19  -4   1   95.49   14.70
  19   4  -1  116.69   22.30
  19   4  -1   72.19   15.60
  19   4  -1  103.49   19.50
 -18  -4   1    7.90    7.70
  18  -4  -1   -6.10    7.30
  18  -4  -1    0.20    9.70
 -18  -4   1    6.50    7.00
  18   4  -1    7.80    9.10
  18   4  -1    5.10    8.80
  18   4  -1   18.30   11.00
  18   4  -1  -13.40    6.30
 -17  -4   1  143.19   17.60
 -17  -4   1  113.89   13.40
  17  -4  -1  136.29   20.40
  17  -4  -1  140.09   23.60
 -17   4   1  135.59   11.30
  17   4  -1  186.18   28.20
  17   4  -1  122.09   14.70
  17   4  -1  132.59   19.70
  17   4  -1  117.19   19.40
 -16  -4   1    3.80    4.70
 -16  -4   1    4.60    6.70
  16  -4  -1   -5.70    6.50
  16   4  -1    9.20    7.30
  16   4  -1    1.00    6.40
  16   4  -1  -11.90    7.50
  16   4  -1    9.40    6.20
 -16   4   1    0.90    3.80
  15  -4  -1   81.69   20.20
  15  -4  -1  123.39   20.90
 -15  -4   1  130.29   12.30
 -15  -4   1  131.29   14.50
  15   4  -1  139.79   19.50
 -15   4   1  125.89   11.00
  15   4  -1  139.89   22.80
  15   4  -1  132.19   17.80
  15   4  -1  139.19   13.60
 -14  -4   1    1.70    6.10
 -14  -4   1   -0.90    3.70
  14  -4  -1    2.50    6.70
  14  -4  -1    7.90    6.60
  14   4  -1    2.30    5.90
 -14   4   1   -2.00    4.30
  14   4  -1    3.50    5.60
  14   4  -1    6.80    7.50
 -14   4   1    2.90    3.90
  14   4  -1   -0.90    5.00
 -13  -4   1   19.40    5.70
  13  -4  -1   23.90    7.20
  13  -4  -1   14.90    7.20
 -13  -4   1   18.20    7.30
  13   4  -1   17.60    9.00
 -13   4   1   30.50    7.60
  13   4  -1   21.70    6.60
 -13   4   1   28.30    7.60
 -13   4   1   23.80    6.00
  13   4  -1   11.70    6.40
  13   4  -1   24.50    7.60
  12  -4  -1   68.49   12.10
  12  -4  -1   56.19   10.50
 -12  -4   1   60.99   10.60
 -12  -4   1   52.69    7.80
 -12   4   1   65.09   10.40
 -12   4   1   73.09   10.30
  12   4  -1   44.30    9.70
 -12   4   1   67.79    8.60
  12   4  -1   33.70   10.60
  12   4  -1   52.49    9.80
 -12   4   1   41.00   10.10
  11  -4  -1   10.30    4.70
  11  -4  -1   22.50    7.30
  11  -4  -1   19.40    6.90
 -11  -4   1   16.50    5.00
 -11  -4   1   16.20    6.60
 -11  -4   1   19.20    4.60
 -11   4   1   22.10    7.60
  11   4  -1    7.40    5.50
  11   4  -1   14.40    7.50
  11   4  -1   18.20    6.30
  11   4  -1   15.20    5.90
 -11   4   1   15.40    4.60
 -11   4   1   15.40    5.60
  11   4  -1    8.10    4.10
 -11   4   1   10.10    4.40
  10  -4  -1  132.09   13.90
  10  -4  -1  155.38   14.50
  10  -4  -1  152.78   14.30
 -10  -4   1  149.69   13.30
 -10  -4   1  150.58   11.30
 -10   4   1  155.78   15.00
  10   4  -1  158.88   14.60
 -10   4   1  151.08   13.50
 -10   4   1  136.09   13.20
  10   4  -1  154.98   14.20
 -10   4   1  145.09   11.40
  10   4  -1  157.88   13.90
  10   4  -1  109.29   16.00
  10   4  -1  157.58   12.80
  -9  -4   1    8.60    3.20
  -9  -4   1    8.10    4.10
  -9  -4   1   13.20    5.00
   9  -4  -1   17.20    5.80
   9  -4  -1    9.80    4.70
  -9   4   1    6.10    4.60
   9   4  -1    9.10    4.30
   9   4  -1    5.30    3.60
   9   4  -1    3.10    3.70
  -9   4   1    7.50    3.90
   9   4  -1    5.60    3.70
  -9   4   1    8.40    3.40
   9   4  -1   16.20    6.80
  -8  -4   1   30.60    6.70
   8  -4  -1    5.60    3.40
  -8  -4   1   10.50    4.70
  -8  -4   1   13.60    4.30
   8  -4  -1   14.70    4.60
   8  -4  -1    6.70    3.70
   8   4  -1   10.30    4.10
   8   4  -1   17.60    4.60
   8   4  -1   13.50    4.50
  -8   4   1   12.30    4.20
  -8   4   1   12.90    3.80
  -8   4   1    9.40    5.50
  -8   4   1   11.40    4.50
   7  -4  -1   12.50    4.30
   7  -4  -1    8.60    3.80
  -7  -4   1    8.30    4.40
  -7  -4   1   11.50    4.30
   7  -4  -1    9.70    4.00
   7   4  -1    7.50    4.30
  -7   4   1   10.50    3.90
   7   4  -1    7.10    3.40
  -7   4   1    4.20    2.90
  -7   4   1    6.60    3.70
   7   4  -1    9.60    4.00
  -7   4   1    7.30    3.70
   7   4  -1    3.60    4.40
   6  -4  -1    2.70    2.70
   6  -4  -1    5.20    3.20
   6  -4  -1    2.80    2.80
  -6  -4   1    4.20    3.20
  -6  -4   1   -1.20    2.70
  -6  -4   1    3.90    3.10
  -6  -4   1    0.50    2.60
   6   4  -1   -0.60    2.40
   6   4  -1    4.50    4.00
   6   4  -1    2.40    2.70
  -6   4   1    4.80    2.70
  -6   4   1    2.10    3.30
   6   4  -1   -1.80    2.00
  -6   4   1    3.60    2.40
   5  -4  -1   68.89    6.70
  -5  -4   1   55.99    6.30
   5  -4  -1   64.69    7.30
   5  -4  -1   63.89    7.20
  -5  -4   1   58.69    6.40
  -5  -4   1   71.89    7.60
  -5  -4   1   71.09    9.70
   5   4  -1   56.39    6.40
  -5   4   1   70.29    8.20
  -5   4   1   48.60    6.40
   5   4  -1   66.79    8.10
   5   4  -1   59.59    9.40
  -5   4   1   62.89    7.00
   5   4  -1   61.49    6.90
  -4  -4   1   52.49    7.10
   4  -4  -1   36.50    4.80
   4  -4  -1   30.50    5.30
  -4  -4   1   42.70    5.50
   4  -4  -1   55.59    7.20
  -4  -4   1   42.50    5.90
  -4  -4   1   39.80    6.30
   4  -4  -1   48.80    7.00
   4   4  -1   37.70    6.40
   4   4  -1   49.00    5.30
   4   4  -1   41.50    5.90
  -4   4   1   40.70    6.00
   4   4  -1   28.50    4.60
  -4   4   1   36.50    5.20
  -4   4   1   50.49    6.40
  -3  -4   1 1052.59   56.89
   3  -4  -1 1135.19   57.69
  -3  -4   1 1110.69   58.09
   3  -4  -1 1086.89   57.59
  -3  -4   1 1127.39   56.89
  -3  -4   1 1189.48   59.69
  -3  -4   1 1138.29   57.29
   3  -4  -1 1110.09   56.69
  -3   4   1 1096.39   57.59
   3   4  -1 1183.28   57.09
   3   4  -1 1150.98   57.89
   3   4  -1 1175.58   60.29
  -3   4   1 1156.18   57.69
   3   4  -1 1095.09   57.39
   2  -4  -1  416.46   23.00
   2  -4  -1  401.66   22.70
   2  -4  -1  421.26   23.10
  -2  -4   1  397.06   22.30
  -2  -4   1  421.76   22.70
  -2  -4   1  403.16   22.20
  -2  -4   1  395.66   23.40
  -2  -4   1  424.46   25.00
  -2   4   1  418.26   22.90
  -2   4   1  424.16   22.90
  -2   4   1  403.36   22.90
   2   4  -1  445.46   22.60
   2   4  -1  420.46   25.30
   2   4  -1  393.76   22.90
   2   4  -1  388.36   23.10
   1  -4  -1  729.63   39.60
  -1  -4   1  757.32   39.10
  -1  -4   1  782.12   39.10
  -1  -4   1  765.92   41.80
   1  -4  -1  714.03   39.10
  -1  -4   1  772.82   40.20
   1  -4  -1  787.12   39.50
   1   4  -1  787.42   39.40
   1   4  -1  770.72   40.00
  -1   4   1  726.63   39.30
   1   4  -1  800.82   42.70
  -1   4   1  784.52   39.40
   1   4  -1  781.42   39.10
  -1   4   1  763.82   39.50
   0  -4   1   94.39    7.10
   0  -4  -1  104.29    7.30
   0  -4  -1  103.19    7.10
   0  -4   1   97.99    7.20
   0  -4   1   85.29    9.40
   0  -4   1   84.19    7.70
   0  -4  -1  114.19    9.70
   0   4   1  109.49    7.90
   0   4  -1   93.29    7.80
   0   4   1  102.59    7.30
   0   4   1   91.99    6.80
   0   4  -1   91.59    7.20
   0   4  -1   96.29    6.90
   0   4  -1   94.19    9.90
   0   4  -1   88.49    7.00
  -1  -4  -1 2164.38  103.39
   1  -4   1 2087.69  102.79
   1  -4   1 2092.49  103.49
   1  -4   1 2012.80  103.39
  -1  -4  -1 2150.18  102.49
  -1  -4  -1 2184.88  102.69
  -1  -4  -1 2033.70  104.99
   1   4   1 2149.08  104.79
   1   4   1 2011.10  105.39
   1   4   1 2142.29  102.49
  -1   4  -1 2162.58  102.59
  -1   4  -1 2078.89  103.49
  -1   4  -1 1989.60  103.49
  -1   4  -1 2077.59  103.59
   1   4   1 2181.98  103.49
  -2  -4  -1  637.04   34.00
   2  -4   1  632.34   34.50
  -2  -4  -1  676.63   32.60
   2  -4   1  597.94   34.30
   2  -4   1  684.33   33.70
  -2  -4  -1  660.23   35.60
  -2  -4  -1  672.73   33.50
  -2  -4  -1  671.33   35.50
   2   4   1  644.94   33.60
   2   4   1  663.03   33.50
   2   4   1  609.34   35.70
   2   4   1  622.74   34.00
  -2   4  -1  666.73   34.30
  -2   4  -1  623.24   34.30
  -2   4  -1  663.43   33.50
   2   4   1  651.03   35.00
   3  -4   1 1826.82   89.09
  -3  -4  -1 1806.62   90.59
   3  -4   1 1758.42   89.89
  -3  -4  -1 1831.42   87.39
   3  -4   1 1796.32   90.29
   3  -4   1 1888.61   89.79
  -3  -4  -1 1860.01   90.79
  -3  -4  -1 1822.32   88.89
  -3   4  -1 1824.62   88.89
   3   4   1 1660.33   90.79
  -3   4  -1 1723.63   88.89
  -3   4  -1 1803.22   89.89
   3   4   1 1824.52   90.29
   3   4   1 1657.63   88.79
   3   4   1 1880.51   89.69
  -4  -4  -1  261.17   15.80
   4  -4   1  263.57   16.10
   4  -4   1  250.37   16.80
   4  -4   1  277.47   16.80
  -4  -4  -1  259.97   16.40
  -4  -4  -1  271.87   14.40
  -4  -4  -1  263.47   17.40
  -4  -4  -1  267.77   17.30
   4   4   1  274.47   16.80
   4   4   1  266.17   16.20
   4   4   1  259.27   16.50
  -4   4  -1  262.07   15.90
   4   4   1  236.28   17.50
  -4   4  -1  279.27   17.00
  -5  -4  -1  836.42   42.10
  -5  -4  -1  770.32   42.80
  -5  -4  -1  820.02   42.60
  -5  -4  -1  791.62   43.40
   5  -4   1  749.82   42.80
   5  -4   1  846.82   42.90
   5  -4   1  839.32   42.50
   5   4   1  729.93   42.00
   5   4   1  810.62   42.80
   5   4   1  825.12   42.60
   5   4   1  768.72   44.20
  -5   4  -1  760.42   41.90
  -5   4  -1  794.02   42.80
  -6  -4  -1  140.29   11.50
  -6  -4  -1  154.48   11.00
   6  -4   1  128.39   11.20
   6  -4   1  117.69   11.00
   6  -4   1  149.49   11.30
  -6  -4  -1  135.59   11.60
   6   4   1  116.89   10.70
   6   4   1  139.59   12.90
   6   4   1  146.39   11.10
  -6   4  -1  140.79   11.30
  -6   4  -1  148.89   11.60
   6   4   1  145.59   11.60
  -6   4  -1  131.19   10.80
  -7  -4  -1 1078.39   52.39
  -7  -4  -1 1076.09   55.69
   7  -4   1 1021.00   55.39
  -7  -4  -1 1045.30   55.69
   7  -4   1 1106.39   57.69
   7   4   1 1088.69   54.99
   7   4   1 1034.60   57.99
  -7   4  -1 1106.89   55.99
  -7   4  -1 1032.30   55.59
   7   4   1  892.71   54.99
  -7   4  -1  995.80   56.09
  -7   4  -1 1064.89   52.69
  -8  -4  -1  162.28   13.20
  -8  -4  -1  157.58   12.50
   8  -4   1  122.39   12.70
   8  -4   1  137.59   13.00
  -8  -4  -1  162.78   10.10
  -8   4  -1  168.28   10.20
  -8   4  -1  140.09   13.00
   8   4   1  169.78   12.30
   8   4   1  121.39   12.50
  -8   4  -1  172.48   13.60
   8   4   1  155.78   13.30
   8   4   1  150.98   15.00
  -8   4  -1  165.08   13.20
  -9  -4  -1 1597.34   81.59
  -9  -4  -1 1642.14   78.29
   9  -4   1 1399.96   81.79
   9  -4   1 1614.04   82.79
  -9  -4  -1 1508.85   81.19
   9  -4   1 1563.24   81.99
  -9   4  -1 1573.04   77.69
   9   4   1 1618.24   80.49
  -9   4  -1 1553.74   82.59
  -9   4  -1 1626.64   82.39
   9   4   1 1462.45   84.89
  -9   4  -1 1579.54   81.99
   9   4   1 1625.94   82.69
  10  -4   1    1.10    3.10
 -10  -4  -1   -1.70    1.60
  10  -4   1   -1.40    3.80
  10  -4   1    6.40    5.10
 -10  -4  -1    0.30    3.60
 -10  -4  -1    0.10    3.00
 -10   4  -1   -0.50    3.20
  10   4   1   -0.40    3.00
  10   4   1   -1.60    3.00
  10   4   1    2.70    4.20
 -10   4  -1   -1.80    3.50
 -10   4  -1    2.40    2.30
  10   4   1    2.60    4.20
  10   4   1   -0.10    3.20
 -11  -4  -1 1463.15   77.79
 -11  -4  -1 1475.55   74.29
  11  -4   1 1562.24   79.39
 -11  -4  -1 1410.36   77.69
  11  -4   1 1515.85   79.99
  11  -4   1 1313.67   78.59
  11   4   1 1531.65   79.79
 -11   4  -1 1544.15   79.19
 -11   4  -1 1550.74   78.49
  11   4   1 1370.96   82.29
  11   4   1 1556.24   80.59
  11   4   1 1363.46   78.89
 -11   4  -1 1438.66   72.89
  12  -4   1   18.80    7.60
 -12  -4  -1   45.40    8.50
 -12  -4  -1   40.20    6.30
 -12  -4  -1   34.70    9.60
  12  -4   1   20.70    7.60
  12  -4   1   37.50    7.60
 -12   4  -1   16.50    7.60
  12   4   1   42.70    9.10
 -12   4  -1   31.50    4.60
  12   4   1   33.70    8.80
 -12   4  -1   40.70    8.20
  12   4   1   10.40    7.20
  12   4   1   28.40    6.40
 -13  -4  -1  458.85   25.10
  13  -4   1  425.36   30.60
 -13  -4  -1  427.76   28.20
  13  -4   1  402.46   29.70
 -13   4  -1  386.26   27.70
 -13   4  -1  406.56   29.10
  13   4   1  416.06   26.40
  13   4   1  365.46   32.20
  13   4   1  401.26   30.00
  13   4   1  437.46   30.50
  14  -4   1    7.70    7.40
  14  -4   1   24.90    7.90
 -14  -4  -1   30.50    8.50
 -14  -4  -1   26.20    5.80
  14   4   1   22.10   10.10
  14   4   1   22.20    7.90
  14   4   1   19.40    8.40
  14   4   1   16.30    8.30
 -15  -4  -1  665.53   40.60
  15  -4   1  710.43   45.20
 -15  -4  -1  697.33   37.50
  15   4   1  661.93   38.50
 -15   4  -1  543.35   40.60
  15   4   1  641.04   44.10
  15   4   1  721.13   49.40
  15   4   1  631.44   48.40
  16  -4   1    7.40    8.30
 -16  -4  -1   29.00    6.80
  16  -4   1   14.10    8.30
 -16  -4  -1    0.70    6.20
  16   4   1   14.90    6.80
  16   4   1   14.20    8.60
  16   4   1   17.30    7.50
 -17  -4  -1  844.42   47.60
  17  -4   1  900.61   56.99
  17  -4   1  877.51   59.39
  17   4   1  812.02   48.30
  17   4   1  865.21   55.99
  17   4   1  788.12   60.29
  17   4   1  928.91   56.39
  18  -4   1   13.70   10.00
 -18  -4  -1    7.60    5.80
  18  -4   1   14.00   10.10
  18   4   1   19.30    8.50
  18   4   1   11.60   10.30
  18   4   1   22.90   10.80
  18   4   1    9.90    7.40
  19  -4   1  258.67   43.10
  19  -4   1  163.98   27.30
  19   4   1  215.88   32.30
  19   4   1  185.48   25.10
  20  -4   1   23.90   10.60
  20  -4   1    9.10   12.20
  20   4   1  -12.10   11.80
  20   4   1    6.40    9.10
  20   4   1    4.70    9.30
  21  -4   1  112.39   31.40
  21   4   1  133.99   27.30
  21   5  -1   84.79   25.30
  21   5  -1   82.09   18.60
  20  -5  -1    3.90   13.20
  20  -5  -1   23.40   12.90
  20   5  -1   26.20   27.00
  20   5  -1    5.40   10.60
  20   5  -1   -9.60   10.40
  19  -5  -1  396.56   38.60
  19  -5  -1  387.66   35.40
 -19  -5   1  378.96   30.50
  19   5  -1  414.16   41.90
  19   5  -1  377.56   32.90
  18  -5  -1   87.29   16.60
  18  -5  -1   73.09   18.00
 -18  -5   1   71.99   11.10
 -18  -5   1   57.79   12.70
  18   5  -1   47.80   12.40
  18   5  -1   54.39   11.30
  18   5  -1   46.50   11.90
  18   5  -1   68.69   19.20
 -17  -5   1  529.15   33.70
  17  -5  -1  608.74   42.20
 -17  -5   1  492.75   36.90
  17  -5  -1  594.34   44.60
  17   5  -1  641.14   41.80
  17   5  -1  527.65   38.20
  17   5  -1  560.94   46.90
  17   5  -1  601.74   42.80
  16  -5  -1   40.20   11.70
 -16  -5   1   60.89   12.30
 -16  -5   1   48.60    8.30
  16  -5  -1   41.30   13.10
  16   5  -1   60.49   13.70
  16   5  -1   46.00   13.70
  16   5  -1   55.09    9.80
  16   5  -1   68.29   14.70
 -16   5   1   47.60    7.10
  15  -5  -1  691.13   44.90
 -15  -5   1  683.43   42.40
  15   5  -1  691.73   50.39
 -15   5   1  628.74   36.60
  15   5  -1  626.34   40.10
  15   5  -1  698.13   45.60
  15   5  -1  715.03   44.30
  14  -5  -1   21.00    8.10
  14  -5  -1   10.60    8.40
 -14  -5   1   22.10    8.80
 -14  -5   1   14.80    5.30
  14   5  -1   28.90    9.00
  14   5  -1   18.80    8.10
  14   5  -1   12.80    5.80
 -14   5   1   18.10    5.00
  14   5  -1   26.10   10.30
  13  -5  -1 1099.49   64.19
  13  -5  -1 1142.09   64.29
 -13  -5   1 1102.59   62.69
  13   5  -1 1192.48   64.29
 -13   5   1 1139.49   58.29
  13   5  -1 1077.69   69.09
 -13   5   1 1079.49   62.89
  13   5  -1 1115.99   61.09
  13   5  -1 1060.29   64.09
 -13   5   1 1106.69   65.09
  12  -5  -1  130.49   15.50
 -12  -5   1  117.09   13.20
  12  -5  -1  129.09   14.40
 -12  -5   1  125.29   14.20
  12  -5  -1  132.29   17.40
 -12  -5   1  125.39   10.80
  12   5  -1   88.69   16.10
  12   5  -1  117.79   15.40
 -12   5   1  123.59   10.80
  12   5  -1  119.99   12.40
 -12   5   1  127.09   17.00
 -12   5   1  126.09   13.50
 -12   5   1  135.09   13.60
  12   5  -1  124.19   15.00
 -11  -5   1 1034.70   59.29
 -11  -5   1 1102.29   56.49
  11  -5  -1 1157.68   61.49
 -11  -5   1 1099.19   60.39
  11  -5  -1  957.20   60.59
  11  -5  -1 1096.99   60.69
  11   5  -1 1026.80   64.89
  11   5  -1 1112.79   61.59
  11   5  -1 1155.18   60.79
  11   5  -1 1099.59   59.09
 -11   5   1 1091.79   56.59
 -11   5   1 1062.79   59.79
 -11   5   1 1074.09   61.49
 -11   5   1 1042.30   59.79
  10  -5  -1   11.30    5.50
 -10  -5   1   14.20    5.40
 -10  -5   1   17.90    5.80
 -10  -5   1    9.20    3.30
  10  -5  -1   13.10    5.10
  10  -5  -1   13.30    5.70
 -10   5   1   13.80    4.60
  10   5  -1   14.70    5.40
 -10   5   1   26.50    5.20
 -10   5   1    6.20    4.80
 -10   5   1   19.20    6.40
  10   5  -1   26.80    8.80
  10   5  -1   18.20    5.10
  10   5  -1    5.10    5.10
  10   5  -1   11.20    4.80
  -9  -5   1 1135.69   60.69
  -9  -5   1 1071.39   59.99
   9  -5  -1 1092.49   59.39
  -9  -5   1 1053.49   58.79
   9  -5  -1 1165.08   60.79
   9   5  -1  997.80   62.99
  -9   5   1 1091.49   59.19
  -9   5   1 1079.69   59.99
   9   5  -1 1159.48   59.79
   9   5  -1 1148.09   58.89
   9   5  -1  992.50   59.49
  -9   5   1 1126.09   57.19
   9   5  -1 1121.49   60.69
  -9   5   1 1072.79   59.39
   8  -5  -1   14.70    4.80
   8  -5  -1   17.30    5.20
  -8  -5   1   24.10    6.20
   8  -5  -1   11.20    4.60
  -8  -5   1   14.40    5.60
  -8   5   1   15.80    5.30
   8   5  -1   17.10    5.10
   8   5  -1   11.20    3.80
  -8   5   1   19.40    4.80
  -8   5   1   17.00    5.20
  -8   5   1   20.20    5.30
   8   5  -1   11.30    5.90
  -7  -5   1 1685.73   83.79
   7  -5  -1 1413.76   84.19
   7  -5  -1 1717.73   83.99
  -7  -5   1 1682.73   88.89
   7  -5  -1 1679.13   84.59
  -7  -5   1 1670.03   85.99
  -7  -5   1 1618.94   84.59
  -7   5   1 1634.74   84.29
   7   5  -1 1426.16   86.59
   7   5  -1 1673.23   83.89
   7   5  -1 1701.13   83.99
  -7   5   1 1679.63   83.69
  -7   5   1 1619.04   84.19
   6  -5  -1   50.69    7.80
   6  -5  -1   58.39    7.10
   6  -5  -1   36.50    6.60
  -6  -5   1   42.40    6.30
  -6  -5   1   53.49    8.30
  -6  -5   1   54.49    8.40
  -6  -5   1   59.59    7.60
  -6   5   1   42.80    6.50
   6   5  -1   41.80    6.60
   6   5  -1   51.39    9.30
  -6   5   1   29.00    5.50
  -6   5   1   57.39    8.20
   6   5  -1   48.80    7.00
   5  -5  -1  457.95   28.30
  -5  -5   1  479.95   27.00
  -5  -5   1  534.05   30.30
   5  -5  -1  483.55   27.20
  -5  -5   1  461.65   28.40
  -5  -5   1  451.25   27.10
  -5  -5   1  496.75   27.50
   5  -5  -1  476.45   27.90
   5  -5  -1  525.55   28.50
   5   5  -1  485.85   27.30
   5   5  -1  425.86   29.90
  -5   5   1  495.15   27.90
   5   5  -1  439.56   27.40
  -5   5   1  478.25   28.00
   5   5  -1  489.75   27.90
   4  -5  -1   48.60    6.30
  -4  -5   1   29.70    4.80
   4  -5  -1   38.80    6.10
  -4  -5   1   38.00    5.10
  -4  -5   1   36.50    6.20
   4  -5  -1   35.50    5.30
  -4  -5   1   33.40    7.10
  -4  -5   1   44.20    5.60
   4   5  -1   28.60    5.20
  -4   5   1   33.00    5.50
  -4   5   1   44.30    6.70
   4   5  -1   46.20    6.50
   4   5  -1   36.40    7.20
   3  -5  -1 1695.93   81.99
  -3  -5   1 1641.74   81.69
  -3  -5   1 1658.03   83.69
  -3  -5   1 1590.34   82.19
   3  -5  -1 1616.44   83.09
  -3  -5   1 1677.73   85.19
   3  -5  -1 1580.24   82.59
  -3  -5   1 1655.73   82.39
   3  -5  -1 1622.94   82.99
  -3   5   1 1601.04   82.89
   3   5  -1 1664.43   82.29
   3   5  -1 1642.54   85.99
  -3   5   1 1732.63   82.89
  -2  -5   1  102.39    7.80
  -2  -5   1   98.29    8.00
   2  -5  -1  108.99    8.80
  -2  -5   1  102.59    9.20
   2  -5  -1  119.99    9.10
   2  -5  -1  109.29    8.60
  -2  -5   1  115.39    8.60
  -2  -5   1  115.69   10.70
  -2   5   1   93.79    8.40
   2   5  -1  107.99   11.30
   2   5  -1  100.39    8.00
  -2   5   1   97.29    8.40
   2   5  -1  120.69    9.50
   2   5  -1   97.59    8.20
  -1  -5   1  407.66   22.40
  -1  -5   1  382.16   23.40
   1  -5  -1  392.06   22.90
   1  -5  -1  416.66   22.70
   1  -5  -1  391.76   22.40
  -1  -5   1  396.46   25.30
  -1  -5   1  415.36   22.20
  -1   5   1  371.36   22.30
  -1   5   1  375.46   22.40
   1   5  -1  412.36   22.50
   1   5  -1  419.76   23.50
  -1   5   1  409.16   22.60
   1   5  -1  422.56   26.50
   0  -5  -1  726.13   39.60
   0  -5   1  723.43   39.60
   0  -5  -1  764.72   43.00
   0  -5  -1  773.22   39.60
   0  -5   1  776.52   43.70
   0  -5   1  796.12   39.90
   0  -5   1  732.83   40.90
   0   5  -1  760.82   43.80
   0   5   1  781.62   40.30
   0   5   1  741.23   39.70
   0   5   1  791.92   39.60
   0   5   1  826.82   41.80
   0   5  -1  749.33   39.90
   0   5  -1  747.63   39.30
   0   5  -1  784.22   40.80
  -1  -5  -1   30.70    4.30
   1  -5   1   40.00    7.60
  -1  -5  -1   24.50    4.20
   1  -5   1   36.70    4.80
   1  -5   1   47.80    5.90
  -1  -5  -1   21.10    5.30
  -1  -5  -1   31.90    4.20
   1  -5   1   37.30    5.30
  -1   5  -1   26.70    4.70
   1   5   1   37.50    5.30
  -1   5  -1   28.10    4.70
   1   5   1   42.20    4.40
   1   5   1   43.80    7.10
  -1   5  -1   33.30    5.20
   1   5   1   43.50    7.50
  -1   5  -1   35.90    4.60
   2  -5   1  473.15   25.90
  -2  -5  -1  480.45   28.30
   2  -5   1  469.95   26.60
  -2  -5  -1  503.45   25.00
  -2  -5  -1  447.26   26.20
  -2  -5  -1  481.45   25.60
   2   5   1  486.75   25.20
   2   5   1  471.65   26.40
  -2   5  -1  501.85   26.80
   2   5   1  429.76   28.50
  -2   5  -1  470.25   26.90
  -2   5  -1  464.95   26.70
   2   5   1  481.35   27.60
  -2   5  -1  497.85   25.70
  -3  -5  -1   65.89    9.00
   3  -5   1   73.19    7.40
  -3  -5  -1   54.79    7.30
   3  -5   1   69.29    7.20
  -3  -5  -1   58.39    5.90
   3  -5   1   73.49    6.60
  -3  -5  -1   61.69    4.90
  -3  -5  -1   65.79    8.70
   3   5   1   64.49    8.10
   3   5   1   66.19    6.70
  -3   5  -1   66.99    6.70
   3   5   1   56.69    6.10
   3   5   1   49.20    7.90
  -3   5  -1   69.59    7.20
  -3   5  -1   66.29    6.30
   4  -5   1  500.85   27.00
   4  -5   1  453.85   26.00
   4  -5   1  467.75   27.20
  -4  -5  -1  480.05   25.90
  -4  -5  -1  472.15   26.60
  -4  -5  -1  441.36   27.70
  -4  -5  -1  491.05   24.10
  -4  -5  -1  443.86   27.70
   4   5   1  420.56   25.80
   4   5   1  446.16   28.50
  -4   5  -1  453.35   26.80
   4   5   1  460.05   27.00
  -4   5  -1  490.05   26.00
   4   5   1  455.55   26.40
   5  -5   1 1064.39   55.09
  -5  -5  -1 1096.79   54.29
   5  -5   1 1096.19   54.69
   5  -5   1 1013.50   55.49
  -5  -5  -1 1015.40   56.09
  -5  -5  -1 1067.59   51.99
  -5  -5  -1 1012.00   54.69
  -5  -5  -1 1069.69   55.99
   5   5   1  938.21   56.59
  -5   5  -1 1039.00   54.19
   5   5   1 1084.69   55.19
  -5   5  -1 1076.49   55.39
   5   5   1  961.00   54.29
   5   5   1 1060.99   54.99
   6  -5   1    8.50    4.30
  -6  -5  -1    9.20    3.30
  -6  -5  -1    9.20    3.50
  -6  -5  -1    6.90    4.30
  -6  -5  -1    5.90    4.20
   6  -5   1    6.40    3.20
  -6  -5  -1   12.80    2.90
   6  -5   1   10.00    3.90
   6   5   1    9.70    4.10
   6   5   1    7.50    4.30
   6   5   1    5.40    3.40
  -6   5  -1   11.20    3.90
  -6   5  -1    6.50    3.10
   6   5   1    7.40    4.00
  -7  -5  -1   98.89    9.20
   7  -5   1   97.69    9.70
  -7  -5  -1   98.59   10.00
   7  -5   1   73.69   10.30
  -7  -5  -1   88.79   10.90
   7  -5   1   91.99   10.80
   7   5   1   74.89   11.90
  -7   5  -1  108.79    9.90
   7   5   1   97.19   10.00
   7   5   1   96.39    9.40
  -7   5  -1   96.89    9.80
  -8  -5  -1   47.10    8.80
   8  -5   1   50.99    9.00
  -8  -5  -1   54.49    5.00
   8  -5   1   48.90    8.70
  -8  -5  -1   63.79    9.70
  -8  -5  -1   50.69    9.00
   8  -5   1   42.00    7.30
   8   5   1   51.39    9.10
   8   5   1   48.50    9.50
  -8   5  -1   66.89    6.20
  -8   5  -1   57.39    8.80
   8   5   1   61.19    8.10
  -8   5  -1   46.30    9.60
   8   5   1   54.29    8.60
   9  -5   1   85.79   12.10
  -9  -5  -1  100.39    7.70
   9  -5   1   95.09   12.60
   9  -5   1  102.39   11.10
  -9  -5  -1  132.39   14.80
  -9  -5  -1   95.49   10.20
  -9   5  -1  108.99    8.20
  -9   5  -1   86.99   12.00
  -9   5  -1  110.79   11.20
   9   5   1   91.29   13.90
   9   5   1   93.49   12.10
   9   5   1  113.59   14.30
  -9   5  -1  108.09   11.40
 -10  -5  -1    1.50    3.40
  10  -5   1    4.60    4.70
  10  -5   1   -3.00    3.90
  10  -5   1    4.70    4.20
 -10  -5  -1    1.00    5.10
 -10  -5  -1    3.20    2.40
  10   5   1    2.70    4.60
 -10   5  -1    3.90    4.10
  10   5   1    1.00    3.70
  10   5   1    2.10    5.10
 -10   5  -1    0.90    2.60
 -10   5  -1   -0.30    3.40
  10   5   1    2.80    3.90
 -10   5  -1    1.60    4.20
 -11  -5  -1    0.90    2.90
  11  -5   1    1.50    4.40
 -11  -5  -1   -0.90    3.20
  11  -5   1   -0.20    4.90
 -11  -5  -1    5.50    4.80
  11  -5   1    1.30    4.00
 -11   5  -1    2.80    2.70
  11   5   1   -1.80    4.70
  11   5   1   -4.70    3.40
 -11   5  -1    3.70    4.60
 -11   5  -1    2.50    4.50
  11   5   1    4.20    5.60
  11   5   1    5.70    4.30
  11   5   1    4.90    5.00
 -12  -5  -1   18.80    6.20
 -12  -5  -1   24.90    7.40
  12  -5   1   19.40    7.00
 -12  -5  -1   27.20    5.40
  12  -5   1   24.90    8.60
  12  -5   1    8.10    5.90
  12   5   1   36.40   10.60
 -12   5  -1   26.60    6.90
 -12   5  -1   18.40    3.80
  12   5   1   29.60    7.60
  12   5   1   15.10    6.10
 -12   5  -1   21.20    6.40
 -13  -5  -1   31.30    8.50
  13  -5   1   10.50    6.80
 -13  -5  -1   25.40    5.00
  13  -5   1   18.30    7.70
  13  -5   1   26.80    7.70
 -13   5  -1   12.40    6.10
 -13   5  -1   31.30    8.50
  13   5   1   27.90    7.70
  13   5   1   27.60    7.00
  13   5   1   28.60    8.10
  13   5   1   33.80   10.00
  14  -5   1    9.00    6.60
 -14  -5  -1    6.30    4.00
  14  -5   1   13.70    8.20
 -14  -5  -1    1.90    5.80
  14   5   1    8.40    6.50
 -14   5  -1    5.70    5.90
  14   5   1   11.10    5.30
  14   5   1    1.90    6.60
  14   5   1    7.70    7.90
 -15  -5  -1  157.88   16.40
 -15  -5  -1  144.39   12.00
  15  -5   1  138.29   19.20
  15   5   1  123.69   20.00
  15   5   1  130.19   14.00
  15   5   1  189.78   22.70
  15   5   1  102.19   16.20
  16  -5   1   10.30    7.90
 -16  -5  -1   12.00    5.40
  16   5   1    9.50    5.90
  16   5   1   11.20    8.40
  16   5   1    6.00    8.30
  16   5   1    4.90   10.60
  17  -5   1  109.79   18.60
 -17  -5  -1   93.09   11.00
  17  -5   1   76.69   16.80
  17   5   1  106.69   15.90
  17   5   1   60.19   15.80
  17   5   1  101.89   12.10
  17   5   1  106.79   18.20
  18  -5   1   -2.20    6.80
  18  -5   1   10.50   10.40
  18   5   1    8.00    7.70
  18   5   1    7.70   10.80
  18   5   1    9.10   11.80
  18   5   1    9.90    9.70
  19  -5   1  140.49   24.30
  19  -5   1  184.58   28.90
  19   5   1  186.18   29.60
  19   5   1  155.58   24.30
  19   5   1  180.38   24.90
  20  -5   1  -11.10   12.00
  20  -5   1    2.10   11.10
  20   5   1   21.80   13.10
  20   5   1   19.60   11.40
  20   5   1   26.30   15.80
  21   5   1  276.87   37.80
  21   6  -1  162.18   30.40
  20  -6  -1    0.20    9.70
  20  -6  -1  -23.50   11.80
  20   6  -1   -9.80   15.20
  20   6  -1   -6.40    9.30
  20   6  -1   14.30    9.50
  19  -6  -1   20.00   12.70
  19  -6  -1   14.60   14.00
  19   6  -1   43.30   13.50
  19   6  -1   55.89   18.60
  19   6  -1   38.00   11.00
 -18  -6   1    1.70    8.30
 -18  -6   1  -10.80    6.20
  18  -6  -1   -0.10    8.80
  18  -6  -1   -4.10    9.10
  18   6  -1    5.60    7.40
  18   6  -1    8.00    7.20
  18   6  -1  -11.70    9.60
  17  -6  -1  155.48   21.60
  17  -6  -1  116.59   21.30
 -17  -6   1  116.19   13.40
 -17  -6   1  137.89   18.10
  17   6  -1  104.19   15.10
  17   6  -1  125.79   17.90
  17   6  -1  108.69   19.40
  17   6  -1  119.29   23.90
  16  -6  -1    3.40    7.10
 -16  -6   1   -4.30    4.40
 -16  -6   1    0.70    6.30
  16   6  -1   -0.60    6.50
  16   6  -1   -4.20    7.50
  16   6  -1   -7.70    6.20
  16   6  -1    4.70    6.90
 -15  -6   1  112.49   16.30
 -15  -6   1  106.89   10.40
  15  -6  -1   73.09   14.30
 -15   6   1  101.59    9.80
  15   6  -1   92.39   13.20
  15   6  -1   85.09   18.50
  15   6  -1   87.99   15.70
  14  -6  -1   -9.70    4.90
 -14  -6   1    0.60    3.20
 -14  -6   1   -3.00    6.20
  14   6  -1    0.00    4.90
  14   6  -1    3.90    6.10
 -14   6   1    0.90    3.90
  14   6  -1   -2.80    5.10
  14   6  -1    7.10    9.70
  13  -6  -1   10.20    6.90
  13  -6  -1    3.50    6.00
 -13  -6   1    4.60    3.80
 -13  -6   1    7.90    6.40
 -13   6   1    5.10    6.00
 -13   6   1    1.00    4.80
  13   6  -1   -2.40    4.10
  13   6  -1    8.20    6.70
 -13   6   1   -1.40    5.50
  13   6  -1    4.50    7.60
  13   6  -1    3.70    5.00
 -13   6   1    9.30    4.30
  12  -6  -1    0.00    5.10
 -12  -6   1    0.10    5.60
 -12  -6   1    5.10    3.30
 -12  -6   1   -4.20    4.20
  12  -6  -1   -0.20    4.60
  12  -6  -1   -0.70    5.20
  12   6  -1   -0.10    3.70
 -12   6   1   -0.10    4.60
  12   6  -1    3.50    4.90
  12   6  -1   -1.00    5.10
 -12   6   1    5.90    6.60
  12   6  -1    5.10    5.40
  12   6  -1    2.00    2.90
 -12   6   1   -2.80    3.20
  11  -6  -1   39.60    8.80
  11  -6  -1   24.50    6.50
 -11  -6   1   24.10    6.50
 -11  -6   1   36.60    9.30
  11  -6  -1   34.10    8.90
 -11  -6   1   45.00    6.60
  11   6  -1   29.90   10.10
 -11   6   1   26.30    7.20
 -11   6   1   39.70    8.30
  11   6  -1   24.40    8.00
  11   6  -1   36.10    8.60
  11   6  -1   39.20    8.10
 -11   6   1   33.60    6.50
  11   6  -1   32.50    8.50
 -11   6   1   24.50    7.80
 -10  -6   1  100.09   12.80
 -10  -6   1   91.49   12.10
  10  -6  -1  112.49   12.40
 -10  -6   1  120.59   13.40
  10  -6  -1   87.19   12.40
  10  -6  -1  110.09   15.40
  10   6  -1  126.19   13.30
  10   6  -1  108.89   11.50
 -10   6   1  107.19   11.50
 -10   6   1  105.59   13.80
  10   6  -1  109.49   13.70
 -10   6   1   94.59   13.50
  10   6  -1   90.49   15.80
  10   6  -1  102.79   13.40
 -10   6   1  104.09   10.00
   9  -6  -1   27.30    7.30
   9  -6  -1   28.90    6.80
  -9  -6   1   31.20    6.20
   9  -6  -1   37.70    7.30
  -9  -6   1   28.80    7.10
  -9  -6   1   42.50    9.20
  -9   6   1   38.00    7.00
  -9   6   1   45.10    7.10
   9   6  -1   45.50    8.10
   9   6  -1   40.40    8.90
  -9   6   1   52.19    9.70
  -9   6   1   34.20    8.10
   9   6  -1   35.00   10.10
   9   6  -1   34.00    7.70
  -8  -6   1  131.39   13.10
   8  -6  -1  115.29   11.60
  -8  -6   1  119.49   12.90
   8  -6  -1  124.19   11.80
  -8  -6   1  110.59   11.10
   8  -6  -1   95.19   13.10
   8   6  -1  126.19   11.60
   8   6  -1  107.29   11.40
  -8   6   1  123.29   11.90
   8   6  -1  142.89   12.10
   8   6  -1   98.59   14.60
  -8   6   1  111.09   11.60
   7  -6  -1   90.89    9.40
   7  -6  -1   47.70    8.20
   7  -6  -1   70.79    9.00
  -7  -6   1   81.29    9.70
  -7  -6   1   67.19    8.90
  -7  -6   1   75.29   10.60
   7   6  -1   74.49    9.30
   7   6  -1   65.39   13.80
  -7   6   1   78.59   10.00
   7   6  -1   76.19    9.80
   7   6  -1   66.49    9.50
  -7   6   1   85.29   10.80
   6  -6  -1    7.40    4.00
   6  -6  -1    6.50    3.30
  -6  -6   1   16.30    5.90
  -6  -6   1   11.40    3.50
  -6  -6   1    4.70    3.60
  -6  -6   1    6.70    4.30
   6  -6  -1    8.10    3.50
   6  -6  -1    8.00    3.60
   6   6  -1    3.40    3.10
   6   6  -1    5.30    3.10
   6   6  -1    5.20    4.20
   6   6  -1    5.30    3.60
  -6   6   1    4.70    3.50
  -6   6   1    6.60    4.50
  -5  -6   1  343.87   22.00
   5  -6  -1  354.26   21.40
  -5  -6   1  321.37   19.20
  -5  -6   1  316.77   20.20
   5  -6  -1  334.47   21.00
  -5  -6   1  335.87   20.30
  -5  -6   1  332.57   23.00
   5  -6  -1  340.97   20.20
   5  -6  -1  268.27   20.50
   5   6  -1  293.37   20.30
   5   6  -1  321.17   21.00
   5   6  -1  310.17   23.60
  -5   6   1  320.07   20.60
   5   6  -1  333.57   20.30
  -5   6   1  322.87   21.10
   4  -6  -1  140.89   10.10
  -4  -6   1  132.49   10.20
   4  -6  -1  125.99   10.50
  -4  -6   1  124.09    9.90
  -4  -6   1  123.19    9.10
  -4  -6   1  118.29   11.80
   4  -6  -1  101.39   10.30
  -4  -6   1  111.39   11.10
   4  -6  -1  118.69   10.60
  -4   6   1  105.29   10.20
   4   6  -1  108.69   14.80
   4   6  -1  113.19    9.70
  -4   6   1  128.09   10.50
   4   6  -1  118.49   10.80
   3  -6  -1 1523.85   76.09
  -3  -6   1 1493.95   75.29
  -3  -6   1 1544.05   75.39
  -3  -6   1 1563.14   78.99
  -3  -6   1 1408.66   76.59
  -3  -6   1 1433.46   74.29
   3  -6  -1 1507.05   76.19
   3  -6  -1 1531.75   75.99
   3   6  -1 1408.36   79.19
  -3   6   1 1378.96   75.69
   3   6  -1 1460.55   75.19
  -3   6   1 1516.95   75.59
  -3   6   1 1511.15   76.09
   3   6  -1 1508.25   76.49
  -2  -6   1  176.38   13.40
  -2  -6   1  162.48   11.70
  -2  -6   1  166.58   11.70
  -2  -6   1  165.88   11.20
  -2  -6   1  176.78   14.80
   2  -6  -1  142.49   11.50
   2  -6  -1  152.28   12.10
   2  -6  -1  181.38   12.70
   2   6  -1  153.88   15.20
  -2   6   1  176.28   12.40
  -2   6   1  178.78   12.00
   2   6  -1  179.38   12.20
   2   6  -1  160.48   11.60
  -1  -6   1  490.65   27.10
   1  -6  -1  485.35   27.50
  -1  -6   1  512.15   31.10
  -1  -6   1  511.15   27.50
   1  -6  -1  509.85   32.00
  -1  -6   1  472.25   28.80
   1  -6  -1  499.65   28.10
   1   6  -1  440.96   31.00
  -1   6   1  472.85   27.50
   1   6  -1  522.75   28.80
  -1   6   1  490.25   27.50
   1   6  -1  479.65   27.40
  -1   6   1  522.55   29.40
   0  -6   1  295.27   17.10
   0  -6   1  242.68   20.10
   0  -6   1  258.37   18.00
   0  -6  -1  280.37   16.70
   0  -6  -1  287.47   17.10
   0  -6  -1  272.97   20.50
   0  -6   1  284.17   16.90
   0   6  -1  273.57   16.60
   0   6   1  276.67   16.70
   0   6   1  271.17   17.40
   0   6   1  276.97   16.90
   0   6  -1  265.77   17.90
   0   6   1  274.87   18.70
   0   6  -1  268.67   17.00
   1  -6   1 1409.06   70.39
  -1  -6  -1 1348.57   70.09
  -1  -6  -1 1425.76   69.49
  -1  -6  -1 1375.06   69.29
   1  -6   1 1371.26   70.39
   1  -6   1 1421.96   75.59
  -1  -6  -1 1433.36   73.49
   1   6   1 1359.86   70.09
  -1   6  -1 1372.06   70.59
  -1   6  -1 1417.76   71.19
   1   6   1 1256.87   73.39
   1   6   1 1420.36   69.49
   1   6   1 1440.46   72.09
  -1   6  -1 1331.57   69.29
  -2  -6  -1  503.35   27.50
  -2  -6  -1  505.25   26.10
   2  -6   1  448.46   27.60
  -2  -6  -1  489.55   29.80
  -2  -6  -1  478.55   26.50
   2  -6   1  475.25   27.00
   2  -6   1  497.25   28.10
   2   6   1  501.05   26.40
   2   6   1  437.16   30.10
  -2   6  -1  491.85   28.10
  -2   6  -1  484.75   28.00
   2   6   1  531.85   29.30
   2   6   1  505.85   27.70
  -2   6  -1  477.85   26.50
  -3  -6  -1 1092.99   59.49
   3  -6   1 1117.19   57.39
  -3  -6  -1 1089.09   57.69
  -3  -6  -1 1145.19   59.99
   3  -6   1 1095.29   58.29
   3  -6   1 1085.09   58.29
  -3  -6  -1 1110.19   56.79
  -3  -6  -1 1113.09   55.59
  -3   6  -1 1112.09   56.89
   3   6   1 1050.89   60.59
   3   6   1 1132.39   59.19
  -3   6  -1 1120.29   58.09
   3   6   1 1129.49   56.49
   3   6   1 1116.09   57.79
  -3   6  -1 1184.28   58.69
   4  -6   1 1546.55   83.09
  -4  -6  -1 1641.64   82.59
   4  -6   1 1563.44   82.29
  -4  -6  -1 1681.63   79.79
  -4  -6  -1 1715.93   84.59
  -4  -6  -1 1653.83   84.49
   4  -6   1 1623.54   81.99
   4  -6   1 1709.43   83.69
  -4  -6  -1 1631.04   81.59
   4   6   1 1603.74   82.49
   4   6   1 1710.83   83.79
   4   6   1 1502.15   81.79
  -4   6  -1 1627.54   81.59
  -4   6  -1 1594.74   82.99
   4   6   1 1499.95   84.99
  -4   6  -1 1623.74   82.29
  -5  -6  -1 1313.27   69.49
   5  -6   1 1415.56   67.99
   5  -6   1 1245.58   68.29
  -5  -6  -1 1289.97   67.49
  -5  -6  -1 1326.07   64.39
  -5  -6  -1 1352.26   66.79
   5  -6   1 1297.67   67.09
  -5  -6  -1 1308.27   69.19
  -5   6  -1 1327.97   66.79
   5   6   1 1145.69   66.69
   5   6   1 1135.99   69.59
  -5   6  -1 1371.66   69.09
   5   6   1 1344.17   68.29
   5   6   1 1308.77   67.59
  -6  -6  -1  562.54   32.70
   6  -6   1  453.45   31.10
  -6  -6  -1  534.35   30.20
   6  -6   1  527.55   30.70
  -6  -6  -1  539.35   32.70
  -6  -6  -1  562.24   27.80
  -6  -6  -1  566.94   31.40
   6  -6   1  544.45   31.40
  -6   6  -1  555.24   30.60
   6   6   1  471.75   30.40
   6   6   1  544.25   31.60
   6   6   1  538.85   31.40
  -6   6  -1  549.54   31.60
   6   6   1  436.26   32.80
  -7  -6  -1 1638.04   84.39
  -7  -6  -1 1650.83   80.39
  -7  -6  -1 1618.54   85.29
   7  -6   1 1447.36   84.19
  -7  -6  -1 1598.44   85.09
  -7  -6  -1 1669.63   83.29
   7  -6   1 1701.33   84.49
   7  -6   1 1698.53   83.89
   7   6   1 1600.44   87.29
  -7   6  -1 1654.33   83.59
  -7   6  -1 1673.03   84.79
   7   6   1 1493.25   83.59
   7   6   1 1610.94   84.19
   8  -6   1  603.24   34.10
  -8  -6  -1  530.75   36.80
  -8  -6  -1  577.34   29.80
   8  -6   1  473.65   33.40
   8  -6   1  568.44   33.10
  -8  -6  -1  568.64   34.10
  -8  -6  -1  540.15   32.30
   8   6   1  556.74   32.90
  -8   6  -1  600.34   34.00
   8   6   1  495.15   32.80
   8   6   1  565.54   33.70
  -8   6  -1  570.44   35.40
   8   6   1  505.05   35.70
  -9  -6  -1 2343.07  111.79
   9  -6   1 2438.66  117.69
  -9  -6  -1 2191.18  117.29
   9  -6   1 2143.49  117.49
  -9  -6  -1 2214.38  115.69
  -9   6  -1 2441.56  113.09
   9   6   1 2232.68  120.49
  -9   6  -1 2269.67  116.59
   9   6   1 2347.17  117.39
  -9   6  -1 2265.67  116.89
   9   6   1 2319.17  116.09
   9   6   1 2095.89  116.49
  10  -6   1  692.33   41.80
  10  -6   1  735.73   41.70
 -10  -6  -1  659.23   40.20
 -10  -6  -1  751.12   36.40
  10  -6   1  621.54   41.60
 -10  -6  -1  738.13   42.50
  10   6   1  612.64   41.10
 -10   6  -1  719.83   37.00
  10   6   1  697.73   41.90
 -10   6  -1  635.64   41.00
 -10   6  -1  727.83   41.60
  10   6   1  696.53   45.20
  11  -6   1 1285.27   78.19
 -11  -6  -1 1397.66   76.99
 -11  -6  -1 1411.66   78.39
  11  -6   1 1471.75   78.29
 -11  -6  -1 1445.96   72.39
  11  -6   1 1445.96   78.69
 -11   6  -1 1428.06   78.59
  11   6   1 1455.55   78.79
 -11   6  -1 1474.15   77.99
  11   6   1 1429.56   78.79
  11   6   1 1537.55   76.69
 -11   6  -1 1491.65   72.49
  11   6   1 1439.56   82.89
  12  -6   1  247.58   23.50
 -12  -6  -1  290.47   23.40
 -12  -6  -1  311.27   18.40
  12  -6   1  298.97   23.80
 -12  -6  -1  296.57   22.50
  12  -6   1  341.77   25.50
  12   6   1  337.07   22.10
  12   6   1  244.68   25.90
 -12   6  -1  339.17   24.30
 -12   6  -1  308.17   23.20
  12   6   1  277.07   23.70
 -12   6  -1  322.27   18.00
  12   6   1  340.47   25.00
  13  -6   1  683.03   47.00
 -13  -6  -1  807.42   40.70
  13  -6   1  841.92   48.00
  13  -6   1  777.82   48.40
 -13  -6  -1  784.92   47.00
 -13   6  -1  750.12   45.80
  13   6   1  750.52   47.60
  13   6   1  757.02   44.20
  13   6   1  766.32   47.50
  13   6   1  654.93   49.90
  14  -6   1   72.59   13.50
  14  -6   1   49.60   16.30
  14  -6   1   58.49   12.70
 -14  -6  -1   83.29    8.10
 -14  -6  -1   73.99   13.00
  14   6   1   77.69   11.20
  14   6   1  106.89   17.40
  14   6   1   82.09   17.10
 -15  -6  -1  726.03   39.80
  15  -6   1  727.53   48.60
 -15  -6  -1  758.72   46.60
  15   6   1  708.43   43.50
  15   6   1  757.62   53.89
  15   6   1  780.72   48.70
  15   6   1  723.33   48.40
  16  -6   1   -2.00    6.40
 -16  -6  -1    7.60    4.30
  16   6   1   20.30    9.50
  16   6   1    6.60    9.80
  16   6   1    7.00    6.40
  16   6   1   17.30    9.30
  17  -6   1  698.93   47.60
  17   6   1  649.43   51.29
  17   6   1  738.73   47.60
  17   6   1  661.73   47.30
  17   6   1  596.84   40.70
  18  -6   1    2.70   10.00
  18  -6   1   19.30   10.60
  18   6   1    8.30    8.60
  18   6   1   27.80   12.30
  18   6   1   -0.80    9.90
  18   6   1    4.60    8.30
  19  -6   1  342.97   49.20
  19  -6   1  292.27   30.90
  19   6   1  339.47   48.00
  19   6   1  240.58   35.40
  19   6   1  305.47   31.30
  20  -6   1   46.50   17.30
  20  -6   1   30.80   15.00
  20   6   1   43.40   13.30
  20   6   1   35.30   17.40
  20   6   1   42.80   32.10
  20  -7  -1    5.70   12.60
  20  -7  -1    3.70   10.80
  20   7  -1   11.20   10.10
  20   7  -1   13.90   15.30
  19  -7  -1  197.58   29.90
  19  -7  -1  220.78   31.80
  19   7  -1  310.47   30.00
  19   7  -1  227.08   25.30
  19   7  -1  225.48   35.60
 -18  -7   1   -3.80    8.60
  18  -7  -1   -1.10    8.90
  18  -7  -1   12.20    8.70
 -18  -7   1   -6.00    5.50
  18   7  -1    3.50    7.00
  18   7  -1   -8.50    7.10
  18   7  -1   -4.10   11.70
  17  -7  -1  443.96   36.30
 -17  -7   1  476.65   34.70
  17   7  -1  495.85   36.70
  17   7  -1  420.46   36.50
  17   7  -1  479.85   42.70
  16  -7  -1   -1.00    7.70
 -16  -7   1   -2.00    4.40
 -16  -7   1    6.10    6.70
  16   7  -1    8.30    9.90
  16   7  -1   17.20    8.90
  16   7  -1    9.30    8.00
 -16   7   1   -5.60    4.00
  16   7  -1   -3.60    6.10
 -15  -7   1  476.35   28.60
 -15  -7   1  488.35   35.20
  15  -7  -1  504.45   36.40
  15   7  -1  442.96   35.60
 -15   7   1  478.15   27.90
  15   7  -1  503.15   35.30
  15   7  -1  484.05   32.40
 -14  -7   1    9.20    8.00
  14  -7  -1    1.10    5.20
 -14   7   1   -1.20    6.40
 -14   7   1    3.00    3.60
  14   7  -1    2.80    6.60
  14   7  -1    0.90    6.90
  14   7  -1    8.10    7.10
  14   7  -1   -1.00    4.70
 -13  -7   1  656.43   41.90
  13  -7  -1  553.34   41.80
 -13  -7   1  667.53   35.90
  13  -7  -1  643.94   41.50
  13  -7  -1  637.74   41.60
  13   7  -1  676.33   41.80
 -13   7   1  694.83   36.50
  13   7  -1  652.73   47.20
  13   7  -1  590.54   41.70
 -13   7   1  573.04   41.30
  13   7  -1  662.03   39.50
  12  -7  -1    8.10    5.70
  12  -7  -1    2.80    6.50
 -12  -7   1   -1.50    3.30
 -12  -7   1   -1.70    3.00
 -12  -7   1    2.00    6.20
  12  -7  -1   -1.90    5.10
 -12   7   1   -2.20    5.50
 -12   7   1    6.70    4.40
  12   7  -1    5.00    4.20
 -12   7   1    2.50    3.80
  12   7  -1   -1.60    4.60
  12   7  -1    3.10    5.40
  12   7  -1   -1.40    5.90
  11  -7  -1  811.32   49.30
  11  -7  -1  844.32   49.10
 -11  -7   1  836.12   49.70
  11  -7  -1  800.12   50.59
 -11  -7   1  857.31   50.09
 -11  -7   1  880.61   53.79
  11   7  -1  795.22   49.40
  11   7  -1  862.01   48.20
 -11   7   1  814.02   49.30
  11   7  -1  884.81   49.40
 -11   7   1  836.72   45.80
  11   7  -1  825.42   54.59
 -11   7   1  808.12   48.90
  10  -7  -1    9.80    5.90
 -10  -7   1    2.40    3.80
  10  -7  -1    5.10    4.60
 -10  -7   1    2.20    4.70
  10  -7  -1    3.10    5.20
 -10  -7   1    3.70    4.20
 -10   7   1   14.60    6.60
 -10   7   1   11.90    6.10
  10   7  -1    9.10    5.20
  10   7  -1    5.50    6.00
 -10   7   1   11.50    4.60
  10   7  -1    0.30    3.30
  10   7  -1   18.40    6.70
   9  -7  -1 1367.96   70.79
   9  -7  -1 1301.97   69.99
  -9  -7   1 1255.67   68.69
  -9  -7   1 1306.07   71.69
  -9  -7   1 1308.97   70.79
   9  -7  -1 1320.87   69.29
  -9  -7   1 1375.36   67.69
   9  -7  -1 1128.29   69.89
  -9   7   1 1304.27   69.69
  -9   7   1 1300.67   69.89
   9   7  -1 1318.37   69.39
   9   7  -1 1341.17   69.39
   9   7  -1 1173.08   69.39
   9   7  -1 1165.18   73.69
  -8  -7   1    1.80    4.10
  -8  -7   1    5.60    3.90
   8  -7  -1    2.40    5.40
  -8  -7   1    1.60    3.10
   8  -7  -1    1.00    3.60
   8  -7  -1    1.60    3.20
  -8  -7   1    3.70    3.30
   8  -7  -1    2.20    4.60
  -8  -7   1   -2.40    4.30
   8   7  -1    3.80    3.50
   8   7  -1   -3.80    4.00
  -8   7   1   -1.20    3.00
   8   7  -1    1.10    3.50
   8   7  -1    5.80    4.50
  -8   7   1    3.20    4.40
   7  -7  -1 1295.27   68.59
   7  -7  -1 1340.47   67.79
  -7  -7   1 1288.47   65.69
  -7  -7   1 1269.27   69.19
  -7  -7   1 1284.67   70.79
  -7  -7   1 1344.57   68.49
   7  -7  -1 1283.47   68.19
   7  -7  -1 1180.48   68.59
   7   7  -1 1332.47   67.79
  -7   7   1 1350.36   68.29
   7   7  -1 1288.77   68.19
   7   7  -1 1152.18   71.79
  -7   7   1 1263.07   68.29
   7   7  -1 1155.98   67.59
  -6  -7   1   12.30    5.90
  -6  -7   1   16.90    5.20
   6  -7  -1   24.70    5.60
  -6  -7   1   19.60    5.10
   6  -7  -1   25.20    6.10
   6  -7  -1   23.80    5.90
   6  -7  -1   11.20    4.20
  -6  -7   1   25.90    6.00
  -6  -7   1   18.70    4.40
   6   7  -1   12.80    4.60
  -6   7   1   16.30    4.40
  -6   7   1   22.40    5.60
   6   7  -1   20.80    4.70
   6   7  -1    7.60    3.50
  -5  -7   1 1097.39   58.99
   5  -7  -1  931.01   55.89
   5  -7  -1 1048.80   55.99
   5  -7  -1 1094.99   54.99
  -5  -7   1  990.90   54.79
  -5  -7   1 1057.79   53.69
   5  -7  -1  975.20   55.59
   5   7  -1 1084.89   56.69
  -5   7   1 1062.09   55.59
  -5   7   1 1040.40   56.09
   5   7  -1 1051.89   55.19
   4  -7  -1   22.70    5.90
  -4  -7   1   24.10    5.90
  -4  -7   1   28.10    7.10
   4  -7  -1   18.40    4.50
  -4  -7   1   17.90    4.50
   4  -7  -1   21.60    5.30
  -4  -7   1   29.80    5.60
   4  -7  -1   26.60    4.90
  -4  -7   1   21.30    4.20
  -4   7   1   14.90    4.80
   4   7  -1   14.70    6.40
   4   7  -1   26.10    6.40
   4   7  -1   18.90    4.80
  -4   7   1   32.40    6.70
  -3  -7   1 3254.47  154.38
  -3  -7   1 2929.61  156.88
   3  -7  -1 3204.08  155.98
   3  -7  -1 3240.58  156.38
  -3  -7   1 3255.17  155.38
  -3  -7   1 3258.27  155.38
  -3  -7   1 3117.49  159.38
   3  -7  -1 3171.08  156.28
   3   7  -1 3313.27  155.38
  -3   7   1 2981.50  155.88
  -3   7   1 3087.59  155.28
   3   7  -1 2735.43  159.48
  -3   7   1 3128.69  155.98
   3   7  -1 3312.47  156.18
  -2  -7   1   37.70    6.40
  -2  -7   1   32.00    5.20
  -2  -7   1   19.20    5.70
   2  -7  -1   34.50    6.20
   2  -7  -1   38.70    6.70
  -2  -7   1   23.10    4.40
   2  -7  -1   22.30    4.30
  -2  -7   1   31.40    7.10
   2   7  -1   28.20    7.70
   2   7  -1   28.80    5.70
   2   7  -1   32.20    6.60
   2   7  -1   39.20    6.40
  -2   7   1   32.90    5.90
  -2   7   1   30.10    5.20
  -2   7   1   35.80    6.50
  -1  -7   1 1580.74   80.49
   1  -7  -1 1632.24   80.89
  -1  -7   1 1592.94   80.19
   1  -7  -1 1572.74   80.59
  -1  -7   1 1593.54   84.99
  -1  -7   1 1514.45   82.29
   1  -7  -1 1658.83   86.49
   1   7  -1 1424.66   85.09
  -1   7   1 1694.03   83.09
  -1   7   1 1630.04   80.79
   1   7  -1 1616.24   80.49
  -1   7   1 1535.25   80.59
   1   7  -1 1564.74   81.89
  -1   7   1 1605.54   80.79
   1   7  -1 1610.04   80.69
   0  -7  -1  186.88   16.20
   0  -7  -1  152.58   11.80
   0  -7   1  157.88   11.80
   0  -7  -1  191.38   12.30
   0  -7   1  162.48   11.90
   0  -7   1  161.68   15.80
   0   7  -1  143.29   11.80
   0   7   1  159.98   11.90
   0   7  -1  160.68   12.00
   0   7  -1  153.08   11.50
   0   7   1  160.18   13.70
   0   7   1  168.88   11.80
   0   7  -1  156.18   13.00
   0   7   1  152.48   12.20
   1  -7   1 1409.96   77.09
  -1  -7  -1 1356.76   70.89
  -1  -7  -1 1407.66   70.19
  -1  -7  -1 1400.76   74.79
   1  -7   1 1442.36   71.49
  -1  -7  -1 1388.56   70.19
   1  -7   1 1355.06   71.29
  -1   7  -1 1409.76   71.49
   1   7   1 1431.26   71.99
  -1   7  -1 1491.35   72.59
  -1   7  -1 1358.06   71.09
   1   7   1 1416.76   70.39
   1   7   1 1269.97   74.99
  -1   7  -1 1382.76   70.19
   1   7   1 1314.77   70.79
   2  -7   1   22.50    4.70
  -2  -7  -1   21.80    4.10
   2  -7   1   19.30    4.90
  -2  -7  -1   18.60    5.40
  -2  -7  -1   21.70    4.30
   2  -7   1   15.70    4.20
   2  -7   1   22.20    7.70
  -2  -7  -1   24.10    4.60
   2   7   1   13.80    5.50
  -2   7  -1   12.40    4.40
  -2   7  -1   27.30    5.80
   2   7   1   21.10    4.10
  -2   7  -1   19.70    4.70
   2   7   1   22.60    6.20
   2   7   1   16.40    3.80
  -2   7  -1   23.00    4.40
   3  -7   1  757.42   44.70
  -3  -7  -1  820.72   44.30
  -3  -7  -1  838.02   43.50
   3  -7   1  816.72   44.90
  -3  -7  -1  838.92   47.20
   3  -7   1  871.51   44.20
  -3  -7  -1  839.72   42.30
   3   7   1  805.22   44.30
   3   7   1  846.42   43.20
  -3   7  -1  785.92   44.80
  -3   7  -1  831.82   44.80
   3   7   1  862.91   46.40
  -3   7  -1  856.11   43.50
   3   7   1  708.23   47.40
  -4  -7  -1   14.60    5.10
  -4  -7  -1   24.60    5.00
   4  -7   1   14.50    4.90
   4  -7   1   30.60    5.70
   4  -7   1   19.70    9.20
   4  -7   1   22.40    5.20
  -4  -7  -1   27.30    6.70
  -4  -7  -1   29.70    4.20
   4   7   1   27.50    6.00
   4   7   1   22.10    7.10
  -4   7  -1   30.70    6.00
   4   7   1   20.20    4.80
   4   7   1   35.20    7.50
  -4   7  -1   31.40    5.50
  -5  -7  -1  603.34   37.00
  -5  -7  -1  616.44   35.00
   5  -7   1  570.04   34.10
  -5  -7  -1  612.54   31.70
   5  -7   1  621.24   35.00
  -5  -7  -1  611.44   34.00
   5  -7   1  579.04   35.70
  -5  -7  -1  590.04   36.80
   5  -7   1  653.43   36.20
   5   7   1  669.63   40.30
  -5   7  -1  627.04   34.20
   5   7   1  646.24   35.30
  -5   7  -1  604.84   35.40
  -5   7  -1  638.14   34.70
   5   7   1  528.35   34.00
   6  -7   1   59.39    8.80
   6  -7   1   77.69   10.30
  -6  -7  -1   84.39    8.80
  -6  -7  -1   89.59    6.70
   6  -7   1  107.79    9.80
  -6  -7  -1   96.49   11.00
  -6  -7  -1   94.69    9.80
  -6  -7  -1   76.19   10.60
  -6   7  -1   86.09    9.30
   6   7   1   84.39    9.50
   6   7   1   78.79   12.90
  -6   7  -1   87.69    8.90
   6   7   1   69.49   10.80
   6   7   1   76.39    9.80
   7  -7   1   82.09   10.50
   7  -7   1   50.99    8.40
  -7  -7  -1   69.29   10.60
  -7  -7  -1   86.89   10.50
  -7  -7  -1   69.29    6.20
  -7  -7  -1   96.49   13.60
   7  -7   1  107.89   13.70
  -7  -7  -1   80.49    8.50
   7  -7   1   74.39   10.10
  -7   7  -1   70.49    9.70
  -7   7  -1   79.59    9.00
   7   7   1   69.49    9.40
   7   7   1   98.39   10.10
   7   7   1   83.29   10.90
  -8  -7  -1   26.80    6.50
  -8  -7  -1   26.40    8.10
   8  -7   1   15.10    6.00
   8  -7   1   37.30    7.60
  -8  -7  -1   27.40    5.90
   8  -7   1   25.00    7.20
  -8  -7  -1   18.70    6.00
  -8   7  -1   28.70    6.80
   8   7   1   17.10    5.40
   8   7   1   15.50    5.30
  -8   7  -1   18.20    5.40
   8   7   1   15.50    6.20
   8   7   1   33.80   10.90
  -9  -7  -1   46.40    5.70
  -9  -7  -1   45.80    8.70
   9  -7   1   33.60    8.90
   9  -7   1   41.10    8.20
   9  -7   1   40.80    8.40
  -9  -7  -1   35.20    8.60
  -9  -7  -1   49.99   10.30
  -9   7  -1   42.50    7.40
   9   7   1   38.00    8.50
   9   7   1   43.30    8.60
   9   7   1   45.90    8.80
   9   7   1   30.90    9.30
  -9   7  -1   41.00    8.70
 -10  -7  -1   84.79    7.40
 -10  -7  -1  123.99   16.20
  10  -7   1  106.89   12.20
 -10  -7  -1   85.99   10.90
  10  -7   1   95.19   13.50
 -10  -7  -1   94.29   12.60
  10  -7   1   88.89   14.10
 -10  -7  -1   85.79    8.00
  10   7   1   88.29   15.00
  10   7   1   88.59   13.00
  10   7   1  114.59   11.90
 -10   7  -1   93.79    9.10
 -10   7  -1   78.29   11.40
  10   7   1  105.89   13.90
 -10   7  -1  113.69   12.40
  11  -7   1   15.00    5.60
 -11  -7  -1   11.10    7.10
 -11  -7  -1   21.00    4.10
 -11  -7  -1   20.60    6.40
 -11  -7  -1   20.60    4.60
  11  -7   1    9.60    6.80
  11  -7   1    7.00    5.70
  11   7   1   13.50    6.60
 -11   7  -1   26.10    7.40
 -11   7  -1   26.90    4.90
  11   7   1   16.90    6.40
  11   7   1    2.50    5.70
 -11   7  -1   11.70    6.30
  11   7   1    8.70    5.30
  12  -7   1   11.40    6.70
 -12  -7  -1    8.40    6.90
 -12  -7  -1    1.30    3.60
  12  -7   1   -1.50    5.40
  12  -7   1   -0.30    5.10
 -12  -7  -1   16.70    4.60
 -12  -7  -1   16.60    3.80
  12   7   1    4.40    6.00
  12   7   1    8.90    6.40
 -12   7  -1    8.40    7.00
 -12   7  -1    3.30    4.90
  12   7   1   12.90    5.20
 -12   7  -1   14.10    4.20
  12   7   1   10.50    7.30
  13  -7   1   55.99   10.60
 -13  -7  -1   57.99    6.90
  13  -7   1   38.70   11.40
  13  -7   1   45.90   10.80
 -13  -7  -1   53.89   11.60
 -13  -7  -1   68.99    7.40
  13   7   1   47.70   11.10
  13   7   1   45.00   10.70
  13   7   1   41.90   12.10
  13   7   1   61.09    9.80
  14  -7   1   31.20   10.00
  14  -7   1   35.70   10.40
 -14  -7  -1   30.60    5.00
 -14  -7  -1   33.80    6.70
 -14  -7  -1   47.80   11.40
  14   7   1   30.70    7.60
  14   7   1   32.10    9.80
  14   7   1   43.10   12.50
  14   7   1   29.40   11.00
 -15  -7  -1  235.58   15.60
 -15  -7  -1  263.57   17.00
  15  -7   1  277.17   25.40
  15  -7   1  230.98   23.40
  15   7   1  242.78   23.60
  15   7   1  230.28   20.00
  15   7   1  260.77   27.90
  15   7   1  240.88   24.90
  16  -7   1   25.30   10.20
  16   7   1   36.90   12.00
  16   7   1   25.40   10.50
  16   7   1   40.20   11.60
  16   7   1   49.40    9.90
  17  -7   1   31.70   12.20
  17   7   1   44.60   15.40
  17   7   1   77.79   15.20
  17   7   1   32.50    9.50
  17   7   1   49.30   13.40
  18  -7   1    7.10    9.40
  18   7   1   -8.20    8.10
  18   7   1    5.50    8.00
  18   7   1   -4.40   10.10
  18   7   1  -11.30    8.10
  19  -7   1  110.09   20.20
  19   7   1  103.49   19.40
  19   7   1  135.49   20.40
  19   7   1  126.69   24.50
  20  -7   1    0.60   13.50
  20   7   1  -16.60   14.30
  20   7   1    6.80   10.30
  20  -8  -1   27.80   19.00
  20   8  -1    0.80   10.50
  20   8  -1   16.90   15.40
  19  -8  -1    7.20   13.70
  19  -8  -1   26.80   12.80
  19   8  -1   -4.20   10.10
  19   8  -1   14.40   14.50
  18  -8  -1   52.29   14.90
  18   8  -1   76.39   20.60
  18   8  -1   36.40   11.00
  18   8  -1   40.30   14.70
  17  -8  -1   54.99   13.70
 -17  -8   1   13.00    7.90
 -17  -8   1   23.80    9.70
  17   8  -1   60.19   18.60
  17   8  -1   59.59   13.00
  17   8  -1   35.30   11.50
 -16  -8   1    7.30    9.10
 -16  -8   1    8.00    4.40
  16  -8  -1   15.00    8.90
  16   8  -1   -0.60    7.20
  16   8  -1    6.70   11.90
  16   8  -1    5.70    8.30
 -16   8   1    9.50    4.90
 -15  -8   1    4.20    7.50
 -15  -8   1   12.60    5.10
  15  -8  -1   -0.70    7.30
 -15   8   1    4.10    4.40
 -15   8   1    7.20    8.20
  15   8  -1   10.80    8.30
  15   8  -1   11.20    5.60
  15   8  -1   15.90    8.40
  15   8  -1    7.30    9.00
 -14  -8   1   19.80    9.10
 -14  -8   1    5.40    4.40
 -14  -8   1   17.30    5.30
  14  -8  -1   11.90    8.30
 -14   8   1    4.00    6.70
  14   8  -1   22.50    9.20
  14   8  -1   11.00    7.90
 -14   8   1    5.40    4.60
  14   8  -1    0.30    5.60
  14   8  -1   -2.40    8.30
 -13  -8   1   13.80    4.80
  13  -8  -1   10.00    7.00
  13  -8  -1    3.70    6.60
  13  -8  -1   13.40    7.10
 -13  -8   1   14.00    5.00
 -13  -8   1    5.80    6.60
 -13   8   1   14.10    5.10
  13   8  -1   12.70    7.20
  13   8  -1    3.50    8.10
  13   8  -1    6.70    6.10
 -13   8   1    9.10    6.70
  12  -8  -1   21.50    8.10
 -12  -8   1   23.70    5.90
 -12  -8   1   22.40    6.90
 -12  -8   1   22.40    5.20
 -12  -8   1   14.70    8.20
  12  -8  -1   23.00    9.10
  12  -8  -1   22.70    9.90
  12   8  -1   13.40    6.50
 -12   8   1   25.00    8.00
  12   8  -1   30.50   11.40
  12   8  -1   26.10    7.80
 -12   8   1   16.20    5.80
  12   8  -1   18.60    7.30
  11  -8  -1   13.30    6.60
  11  -8  -1   23.80    8.20
  11  -8  -1   17.80    8.40
 -11  -8   1   13.30    4.70
 -11  -8   1   22.20    8.70
  11  -8  -1   27.60    7.60
 -11  -8   1   17.00    5.80
 -11  -8   1   17.20    7.00
 -11   8   1   18.40    7.10
  11   8  -1   14.30    6.20
 -11   8   1   11.10    6.30
 -11   8   1   29.10    6.70
  11   8  -1   14.30    6.80
  11   8  -1   19.60    6.10
  11   8  -1   17.60    6.20
  11   8  -1   11.10    7.80
  10  -8  -1   73.99   11.60
 -10  -8   1   78.49   13.70
  10  -8  -1   89.99   13.60
 -10  -8   1   59.49   10.80
 -10  -8   1   72.09    9.20
 -10  -8   1   57.09    9.20
  10  -8  -1   79.69   12.10
  10  -8  -1   54.39   11.30
  10   8  -1   82.19   11.60
 -10   8   1   82.09   12.30
  10   8  -1   78.79   11.10
  10   8  -1   60.09   13.50
  10   8  -1   74.19   11.20
 -10   8   1   68.99   11.00
   9  -8  -1  187.18   15.80
  -9  -8   1  161.68   12.50
  -9  -8   1  159.68   14.30
  -9  -8   1  157.08   16.00
  -9  -8   1  154.88   16.30
   9  -8  -1  161.68   15.50
   9  -8  -1  161.88   16.30
   9  -8  -1  173.38   15.50
  -9  -8   1  157.98   14.90
   9   8  -1  151.48   15.40
   9   8  -1  150.18   14.90
  -9   8   1  168.28   15.40
   9   8  -1  165.08   15.40
  -9   8   1  165.88   15.40
   9   8  -1  138.69   19.10
  -8  -8   1    3.00    5.80
  -8  -8   1   14.80    4.20
   8  -8  -1    9.10    5.40
   8  -8  -1    7.40    5.00
  -8  -8   1    6.10    4.70
  -8  -8   1    5.90    4.30
   8  -8  -1    7.90    4.30
   8  -8  -1    5.80    4.60
  -8  -8   1   15.70    6.00
   8   8  -1    7.40    4.60
  -8   8   1   10.70    5.40
   8   8  -1    2.00    3.70
   8   8  -1   20.30    6.50
   8   8  -1    6.40    6.20
  -8   8   1   26.60    6.60
   7  -8  -1  140.99   12.70
   7  -8  -1  129.59   12.90
  -7  -8   1  140.19   14.70
  -7  -8   1  138.89   12.60
  -7  -8   1  156.78   15.10
   7  -8  -1  117.19   13.70
  -7  -8   1  153.08   12.80
  -7  -8   1  145.19   11.00
   7  -8  -1  135.09   13.30
   7   8  -1  100.29   15.90
  -7   8   1  137.19   13.20
   7   8  -1  128.09   13.00
   7   8  -1  151.48   13.80
  -7   8   1  114.89   12.20
   7   8  -1  123.79   12.50
  -6  -8   1   36.40    8.70
   6  -8  -1   27.20    6.00
  -6  -8   1   29.50    5.50
  -6  -8   1   27.80    6.10
   6  -8  -1   19.60    5.40
  -6  -8   1   29.20    7.70
   6  -8  -1   32.40    7.10
   6  -8  -1   49.20    7.50
   6   8  -1   28.30    8.50
  -6   8   1   17.80    5.40
   6   8  -1   22.60    5.80
  -6   8   1   39.00   11.40
   6   8  -1   37.20    7.30
  -5  -8   1  395.76   25.50
   5  -8  -1  449.86   27.30
  -5  -8   1  459.65   29.80
   5  -8  -1  420.56   27.40
   5  -8  -1  409.86   26.80
  -5  -8   1  419.36   28.20
  -5  -8   1  420.76   24.50
   5  -8  -1  450.15   26.00
  -5  -8   1  407.96   26.10
   5   8  -1  451.35   27.80
   5   8  -1  407.36   25.90
  -5   8   1  417.16   29.00
  -5   8   1  437.66   26.50
  -4  -8   1  178.98   18.40
   4  -8  -1  157.28   13.90
  -4  -8   1  191.28   12.60
   4  -8  -1  159.28   14.20
  -4  -8   1  166.38   15.40
   4  -8  -1  189.08   14.70
  -4  -8   1  168.18   13.20
   4  -8  -1  189.88   13.30
  -4  -8   1  158.78   13.20
   4   8  -1  181.08   15.00
  -4   8   1  165.88   14.00
   4   8  -1  188.98   16.40
   4   8  -1  165.78   17.30
  -4   8   1  176.08   13.70
  -3  -8   1  928.31   49.20
   3  -8  -1  928.81   51.29
   3  -8  -1  948.61   51.29
   3  -8  -1  947.51   50.89
  -3  -8   1  939.81   54.79
  -3  -8   1  928.61   50.19
  -3   8   1  984.30   50.69
   3   8  -1  936.91   50.29
   3   8  -1  929.31   50.79
   3   8  -1  944.11   52.09
  -2  -8   1  106.99   15.10
   2  -8  -1   95.69    9.90
   2  -8  -1  100.89    9.90
   2  -8  -1   80.39   13.70
  -2  -8   1   83.49    8.60
  -2  -8   1   90.79   12.20
  -2  -8   1   98.79    8.60
  -2  -8   1   85.59    8.70
  -2   8   1   86.79    9.10
  -2   8   1   97.29    9.30
  -2   8   1   95.39   10.70
   2   8  -1   76.09   12.60
   2   8  -1   95.29    9.00
   2   8  -1   87.99    8.80
  -2   8   1   82.69    8.90
  -1  -8   1  506.55   29.60
   1  -8  -1  477.35   34.40
  -1  -8   1  518.45   34.00
  -1  -8   1  454.35   31.00
  -1  -8   1  524.05   29.20
   1  -8  -1  542.85   30.10
  -1   8   1  505.05   29.70
  -1   8   1  507.05   29.60
   1   8  -1  530.85   29.90
   1   8  -1  493.65   29.30
   1   8  -1  559.14   30.00
  -1   8   1  527.75   32.00
  -1   8   1  505.35   29.70
   0  -8   1   51.59    9.80
   0  -8  -1   86.39    8.50
   0  -8  -1   80.89    8.10
   0  -8  -1   62.89   11.50
   0  -8   1   68.69    7.90
   0  -8   1   90.29    8.40
   0   8  -1   79.89    8.50
   0   8   1   72.59    8.50
   0   8   1   78.09    8.10
   0   8   1   72.99    7.90
   0   8  -1   78.19    8.10
   0   8  -1   70.39    9.60
   0   8  -1   74.49    7.90
   0   8   1   62.29    9.00
  -1  -8  -1 1171.28   60.09
  -1  -8  -1 1144.79   58.29
   1  -8   1 1164.88   66.19
  -1  -8  -1 1092.69   63.09
   1  -8   1 1182.88   59.89
  -1  -8  -1 1176.48   58.59
   1  -8   1 1130.69   59.69
   1   8   1 1040.20   58.99
  -1   8  -1 1124.99   59.79
  -1   8  -1 1109.29   58.29
   1   8   1 1167.48   61.79
  -1   8  -1 1044.00   59.09
  -1   8  -1 1139.89   60.59
   1   8   1 1126.99   60.09
   1   8   1 1144.39   58.59
  -2  -8  -1   41.50    7.40
  -2  -8  -1   43.30    9.10
   2  -8   1   47.00    7.10
   2  -8   1   41.40    6.80
  -2  -8  -1   57.09    6.70
  -2  -8  -1   52.89    6.70
   2   8   1   36.00    8.60
  -2   8  -1   38.30    6.70
  -2   8  -1   60.99    7.20
   2   8   1   48.00    6.80
   2   8   1   41.80    6.40
   2   8   1   76.49   13.80
  -2   8  -1   36.90    6.00
  -2   8  -1   53.29    8.70
   3  -8   1 3561.64  173.08
  -3  -8  -1 3590.64  171.28
   3  -8   1 3461.85  173.98
  -3  -8  -1 3477.95  172.18
  -3  -8  -1 3477.55  176.78
  -3  -8  -1 3423.16  173.18
   3   8   1 3617.64  175.78
   3   8   1 3667.73  172.28
  -3   8  -1 3484.45  174.18
  -3   8  -1 3407.16  173.78
  -3   8  -1 3518.95  172.18
   3   8   1 3334.57  175.28
  -4  -8  -1   57.79    5.90
   4  -8   1   67.59    8.90
   4  -8   1   66.29   10.30
   4  -8   1   43.50    7.70
  -4  -8  -1   56.69    9.50
  -4  -8  -1   49.50    7.20
  -4  -8  -1   38.10    7.40
   4   8   1   60.99   10.20
   4   8   1   56.89   11.20
  -4   8  -1   52.39    7.20
   4   8   1   47.40    7.70
  -4   8  -1   46.70    8.60
  -4   8  -1   46.30    7.60
  -5  -8  -1 1629.54   82.79
   5  -8   1 1497.75   79.39
   5  -8   1 1498.05   80.89
  -5  -8  -1 1600.74   80.29
  -5  -8  -1 1577.64   76.59
  -5  -8  -1 1543.45   83.49
   5   8   1 1552.84   79.99
   5   8   1 1429.96   83.79
  -5   8  -1 1572.94   83.39
  -5   8  -1 1575.04   79.79
  -5   8  -1 1578.84   78.89
   5   8   1 1366.36   78.89
   5   8   1 1528.05   81.19
  -6  -8  -1   32.50    7.30
  -6  -8  -1   49.20    8.90
  -6  -8  -1   45.70    5.30
   6  -8   1   41.50    7.60
  -6  -8  -1   34.40    6.40
  -6  -8  -1   42.20    9.80
   6  -8   1   36.20    7.00
   6  -8   1   30.00    6.60
   6  -8   1   28.80    6.80
  -6   8  -1   53.99    8.00
   6   8   1   32.30   10.20
  -6   8  -1   23.00    5.60
  -6   8  -1   43.10    7.40
   6   8   1   25.30    6.40
   6   8   1   38.50    7.30
  -7  -8  -1 1154.28   57.99
  -7  -8  -1 1180.68   64.89
   7  -8   1 1132.99   63.59
   7  -8   1 1221.08   63.99
  -7  -8  -1 1152.08   64.79
  -7  -8  -1 1175.68   62.69
  -7  -8  -1 1162.88   61.69
   7  -8   1 1153.58   62.59
   7  -8   1 1237.08   62.99
   7   8   1 1183.78   63.39
  -7   8  -1 1122.99   62.89
  -7   8  -1 1120.09   63.59
   7   8   1 1116.19   62.49
   7   8   1 1115.59   66.89
  -7   8  -1 1172.68   61.19
   7   8   1 1043.40   61.79
   8  -8   1  141.29   14.80
  -8  -8  -1  134.29   16.90
   8  -8   1  167.68   14.80
  -8  -8  -1  141.99    9.60
  -8  -8  -1  135.69   14.80
  -8  -8  -1  142.69   12.90
   8  -8   1  137.99   13.10
   8  -8   1  146.89   14.20
  -8  -8  -1  141.39   13.30
  -8   8  -1  125.99   12.50
   8   8   1  114.29   12.90
   8   8   1  128.69   18.30
   8   8   1  137.39   13.90
  -8   8  -1  138.09   13.70
  -8   8  -1  150.18   12.30
   8   8   1  135.39   13.70
  -9  -8  -1 2488.45  135.89
  -9  -8  -1 2631.34  128.59
   9  -8   1 2642.54  133.99
   9  -8   1 2761.12  136.09
  -9  -8  -1 2613.64  133.29
  -9  -8  -1 2682.53  135.99
   9  -8   1 2364.16  135.19
   9  -8   1 2758.92  134.89
   9   8   1 2520.25  139.39
   9   8   1 2556.34  134.49
   9   8   1 2626.74  134.19
  -9   8  -1 2743.23  131.69
  -9   8  -1 2470.95  134.29
   9   8   1 2871.01  135.49
  -9   8  -1 2657.23  133.49
 -10  -8  -1    1.80    3.90
 -10  -8  -1   -0.20    2.30
  10  -8   1   -1.40    5.10
  10  -8   1    8.40    5.00
 -10  -8  -1    0.50    4.20
 -10  -8  -1    0.50    1.90
 -10  -8  -1   -2.40    5.10
  10  -8   1    2.50    6.10
  10   8   1    1.80    5.60
  10   8   1    3.60    4.70
 -10   8  -1    0.90    4.20
  10   8   1    2.00    5.10
 -10   8  -1    0.60    4.00
  10   8   1    8.20    4.30
 -10   8  -1    5.10    5.10
 -11  -8  -1 1120.49   65.79
  11  -8   1 1183.48   65.09
 -11  -8  -1 1113.59   63.99
 -11  -8  -1 1142.29   57.79
 -11  -8  -1 1088.59   62.79
  11  -8   1 1156.28   64.19
  11  -8   1 1124.19   65.89
 -11  -8  -1 1155.68   57.39
  11   8   1 1079.39   64.39
  11   8   1 1260.67   65.69
  11   8   1 1193.18   63.59
  11   8   1  992.30   68.59
 -11   8  -1 1201.88   59.59
 -11   8  -1 1182.98   59.99
 -11   8  -1 1123.49   64.39
 -11   8  -1 1082.79   63.69
  12  -8   1   17.90    8.00
  12  -8   1    9.00    6.10
 -12  -8  -1   15.00    6.90
  12  -8   1   16.50    6.80
 -12  -8  -1   12.90    3.30
 -12   8  -1   14.10    7.60
 -12   8  -1   21.90    4.90
 -12   8  -1   21.60    4.90
  12   8   1   11.20    6.50
  12   8   1   15.40    6.70
  12   8   1   15.10    7.20
  12   8   1   15.30    6.30
  13  -8   1  627.94   42.00
  13  -8   1  588.74   42.90
 -13  -8  -1  679.83   43.60
  13  -8   1  662.43   42.70
  13   8   1  691.73   43.30
  13   8   1  598.14   42.20
 -13   8  -1  696.63   35.20
 -13   8  -1  674.93   35.50
  13   8   1  681.33   40.80
 -13   8  -1  634.34   42.40
  13   8   1  590.64   46.80
  14  -8   1   21.80    9.70
  14  -8   1   25.50   11.00
  14   8   1   30.30   12.50
  14   8   1   27.50    9.60
  14   8   1   31.40   10.30
  14   8   1   25.30    9.30
  15  -8   1  833.92   51.59
  15  -8   1  779.82   51.89
  15   8   1  779.22   50.89
  15   8   1  804.72   51.09
  15   8   1  711.93   46.40
  16  -8   1   -5.80    8.10
  16   8   1   19.10    9.60
  16   8   1    9.90    7.40
  16   8   1    5.60    6.70
  16   8   1   14.40   11.80
  17  -8   1  628.44   43.60
  17   8   1  511.65   46.80
  17   8   1  524.65   42.10
  17   8   1  560.14   41.20
  18  -8   1   10.30   10.00
  18   8   1   18.20   14.10
  18   8   1   -5.20    9.40
  18   8   1   -7.00    9.40
  19  -8   1  147.69   21.90
  19  -8   1  141.69   24.30
  19   8   1  161.88   24.20
  19   8   1  139.99   22.30
  19   8   1  133.09   26.10
  20   8   1   -0.20   16.20
  20   9  -1   81.19   21.70
  19  -9  -1  368.56   33.70
  19   9  -1  403.56   71.89
  19   9  -1  326.87   30.90
  19   9  -1  374.26   35.60
  18  -9  -1   11.80    9.10
  18   9  -1   22.60   13.00
  18   9  -1   12.10   10.40
  18   9  -1    8.70   13.20
  17  -9  -1  276.17   27.80
  17   9  -1  302.07   27.00
  17   9  -1  304.27   34.30
  17   9  -1  258.27   27.90
 -16  -9   1   23.00    6.20
  16  -9  -1    6.60    8.80
 -16  -9   1   16.20    5.20
  16   9  -1   22.90   10.90
 -16   9   1   19.80    5.80
  16   9  -1   20.60    9.80
 -16   9   1    0.60    5.90
  16   9  -1    5.50   12.10
 -15  -9   1  302.57   19.60
 -15  -9   1  293.27   27.40
  15  -9  -1  341.27   28.30
 -15  -9   1  312.37   20.60
  15   9  -1  285.87   28.10
  15   9  -1  298.97   26.60
 -15   9   1  334.27   28.50
  15   9  -1  263.97   31.20
 -15   9   1  332.67   20.90
  14  -9  -1   17.20    8.20
 -14  -9   1   36.20    6.50
  14  -9  -1   46.10   11.00
 -14  -9   1   39.90   10.90
 -14  -9   1   42.00    6.90
  14   9  -1   32.10    9.10
  14   9  -1   24.20    9.60
 -14   9   1   33.90    8.80
 -14   9   1   35.50   11.80
  14   9  -1   58.49   20.50
  14   9  -1   19.60    6.90
 -13  -9   1  328.27   29.30
 -13  -9   1  366.96   22.40
  13  -9  -1  409.96   29.70
  13  -9  -1  342.77   28.40
 -13  -9   1  385.56   23.50
  13   9  -1  378.96   27.40
  13   9  -1  367.76   28.30
 -13   9   1  375.26   29.00
  13   9  -1  394.06   35.60
  12  -9  -1   43.80    8.50
 -12  -9   1   26.90    9.90
  12  -9  -1   30.70    8.00
 -12  -9   1   40.20    6.60
  12  -9  -1   30.90    9.50
 -12  -9   1   18.20    6.50
  12   9  -1   54.39   15.00
  12   9  -1   43.00    9.00
  12   9  -1   38.00    9.20
 -12   9   1   20.40    7.70
  12   9  -1   28.40    9.00
  11  -9  -1  950.90   60.89
  11  -9  -1 1042.20   59.99
 -11  -9   1 1063.19   62.19
 -11  -9   1 1123.09   55.09
  11  -9  -1 1092.79   59.79
 -11   9   1 1064.59   59.69
  11   9  -1  958.60   65.69
  11   9  -1 1033.10   59.09
  11   9  -1 1053.39   59.59
  11   9  -1  906.61   59.49
  10  -9  -1   11.00    6.10
  10  -9  -1   -0.80    4.90
  10  -9  -1    3.90    6.30
 -10  -9   1   15.40    6.80
 -10  -9   1    9.10    7.00
  10  -9  -1    8.50    6.40
 -10  -9   1   23.50    8.80
 -10  -9   1   12.70    4.40
  10   9  -1    6.20    5.70
 -10   9   1    5.20    5.40
  10   9  -1   12.80    6.40
  10   9  -1   16.90    6.90
  10   9  -1   10.70    8.60
 -10   9   1    6.70    6.10
  -9  -9   1  495.35   28.20
   9  -9  -1  392.56   31.80
   9  -9  -1  482.85   32.10
   9  -9  -1  489.85   31.90
  -9  -9   1  525.45   34.50
   9  -9  -1  503.55   31.40
  -9  -9   1  503.85   34.10
  -9  -9   1  498.35   31.20
  -9  -9   1  459.35   31.00
   9   9  -1  489.55   31.50
   9   9  -1  523.25   32.60
   9   9  -1  480.15   32.20
  -9   9   1  481.75   32.10
   9   9  -1  491.25   37.40
  -9   9   1  449.95   31.00
   8  -9  -1  169.78   15.40
  -8  -9   1  155.38   14.40
  -8  -9   1  205.88   18.40
   8  -9  -1  180.38   15.50
  -8  -9   1  164.88   17.70
  -8  -9   1  160.18   15.10
   8  -9  -1  183.08   16.20
   8  -9  -1  160.98   16.30
  -8  -9   1  169.08   12.70
   8   9  -1  181.68   16.20
   8   9  -1  189.18   16.00
   8   9  -1  164.28   16.00
   8   9  -1  165.18   19.10
  -8   9   1  158.58   15.20
  -8   9   1  172.88   15.80
  -7  -9   1  473.05   29.80
  -7  -9   1  472.15   32.80
  -7  -9   1  480.55   30.30
   7  -9  -1  482.35   30.90
  -7  -9   1  506.75   27.80
   7  -9  -1  452.75   31.60
   7  -9  -1  496.85   30.00
  -7  -9   1  479.85   33.70
  -7   9   1  557.04   32.10
   7   9  -1  504.15   30.60
   7   9  -1  433.96   35.00
   7   9  -1  449.06   30.90
  -7   9   1  456.25   30.10
   6  -9  -1   22.90    6.90
  -6  -9   1   18.50    5.60
   6  -9  -1   23.40    6.20
  -6  -9   1   24.70    5.30
   6  -9  -1   16.80    6.10
  -6  -9   1   23.60    8.40
   6  -9  -1   17.70    5.60
  -6  -9   1   26.90    7.80
  -6  -9   1   29.10    6.40
  -6   9   1   26.60    6.50
   6   9  -1   26.90    8.60
   6   9  -1   19.00    5.90
   6   9  -1   21.00    6.50
  -6   9   1   21.10    4.90
   5  -9  -1  486.95   29.00
  -5  -9   1  519.25   33.00
  -5  -9   1  490.45   29.40
  -5  -9   1  521.15   28.10
  -5  -9   1  521.45   30.10
   5  -9  -1  468.05   30.80
   5  -9  -1  496.65   30.90
   5   9  -1  489.25   29.80
   5   9  -1  413.06   34.10
  -5   9   1  481.25   30.50
   5   9  -1  487.95   31.30
  -5   9   1  445.66   31.10
  -4  -9   1   11.60    4.10
   4  -9  -1   15.20    5.40
   4  -9  -1    1.60    3.60
  -4  -9   1   10.70    5.70
  -4  -9   1   11.00    5.00
  -4  -9   1    6.80    3.70
   4  -9  -1   12.00    4.90
  -4  -9   1    2.90    3.80
   4  -9  -1    7.30    4.00
  -4   9   1    9.90    5.70
   4   9  -1    3.60    3.40
  -4   9   1    4.80    4.10
   4   9  -1    6.00    4.60
   4   9  -1   13.30    5.70
   3  -9  -1  758.42   43.80
  -3  -9   1  788.72   47.50
   3  -9  -1  793.92   43.90
   3  -9  -1  767.92   43.60
  -3  -9   1  787.12   42.80
  -3  -9   1  726.93   45.20
  -3  -9   1  776.92   41.50
   3   9  -1  802.22   42.70
  -3   9   1  770.92   44.90
   3   9  -1  758.22   46.80
  -3   9   1  685.13   42.80
   3   9  -1  677.23   47.90
   3   9  -1  840.22   43.60
  -3   9   1  762.42   42.60
  -3   9   1  787.82   43.60
   2  -9  -1    9.00    6.70
  -2  -9   1    2.20    2.80
  -2  -9   1    5.20    3.90
  -2  -9   1    5.80    3.20
  -2  -9   1    2.00    2.50
   2  -9  -1    2.80    3.10
  -2  -9   1    0.20    4.10
   2   9  -1    2.60    5.20
   2   9  -1   -0.50    2.70
  -2   9   1    2.20    3.30
  -2   9   1    0.80    2.90
   2   9  -1    1.60    4.20
  -2   9   1    2.70    3.30
   2   9  -1    3.30    3.70
  -2   9   1    4.90    4.20
   1  -9  -1  598.94   34.80
   1  -9  -1  630.44   35.10
  -1  -9   1  623.64   34.40
  -1  -9   1  622.34   39.80
   1  -9  -1  578.64   40.40
  -1  -9   1  585.54   34.60
  -1   9   1  597.54   34.70
  -1   9   1  595.74   34.80
   1   9  -1  648.04   35.30
   1   9  -1  581.84   34.60
  -1   9   1  602.94   36.90
   1   9  -1  654.53   35.10
   1   9  -1  652.93   37.00
  -1   9   1  522.55   34.20
   0  -9  -1  217.88   16.10
   0  -9   1  212.98   19.90
   0  -9   1  212.08   15.90
   0  -9  -1  220.58   15.80
   0   9   1  206.08   16.00
   0   9   1  241.98   18.40
   0   9  -1  233.68   17.90
   0   9  -1  233.58   15.80
   0   9  -1  223.58   16.30
   0   9   1  233.68   15.90
   0   9  -1  203.68   16.10
   0   9   1  237.08   16.90
   1  -9   1  289.17   21.30
  -1  -9  -1  289.57   18.60
  -1  -9  -1  248.98   24.40
   1  -9   1  298.27   25.30
  -1  -9  -1  291.17   19.30
  -1  -9  -1  275.47   18.10
   1  -9   1  286.87   19.40
  -1   9  -1  279.47   20.90
  -1   9  -1  276.87   19.30
   1   9   1  299.47   18.80
  -1   9  -1  307.17   22.90
   1   9   1  277.77   19.90
   1   9   1  298.07   21.60
  -1   9  -1  290.77   18.50
  -2  -9  -1  516.45   29.70
  -2  -9  -1  524.45   29.90
   2  -9   1  552.44   32.00
   2  -9   1  545.15   38.50
  -2  -9  -1  529.95   31.10
   2  -9   1  554.24   31.70
  -2  -9  -1  549.65   45.40
  -2   9  -1  555.54   30.20
   2   9   1  525.15   30.20
  -2   9  -1  488.65   34.00
   2   9   1  567.04   33.70
   2   9   1  508.05   30.90
  -2   9  -1  519.85   31.70
   2   9   1  464.45   35.20
  -2   9  -1  509.75   31.60
   3  -9   1  273.57   20.30
  -3  -9  -1  261.77   22.20
   3  -9   1  295.67   19.80
  -3  -9  -1  310.67   18.30
  -3  -9  -1  307.77   19.00
  -3   9  -1  292.77   20.50
   3   9   1  302.27   18.90
  -3   9  -1  293.37   18.90
  -3   9  -1  304.47   20.80
   3   9   1  278.57   19.70
   3   9   1  248.48   23.30
  -4  -9  -1  494.45   27.60
   4  -9   1  495.95   30.00
  -4  -9  -1  515.35   33.10
   4  -9   1  528.65   31.40
   4  -9   1  440.66   30.60
  -4  -9  -1  501.85   30.30
  -4  -9  -1  516.05   29.10
   4   9   1  514.75   32.20
  -4   9  -1  509.25   30.80
  -4   9  -1  443.36   30.40
  -4   9  -1  500.15   29.10
   4   9   1  515.55   30.50
   5  -9   1  307.77   21.80
   5  -9   1  276.37   21.80
   5  -9   1  338.57   21.70
   5  -9   1  291.57   20.60
  -5  -9  -1  293.57   20.90
  -5  -9  -1  316.57   18.30
  -5  -9  -1  304.87   23.50
  -5  -9  -1  307.37   20.00
   5   9   1  267.07   24.60
   5   9   1  314.17   21.40
   5   9   1  310.77   22.60
  -5   9  -1  294.97   21.60
  -5   9  -1  322.87   20.40
  -5   9  -1  307.17   21.20
   6  -9   1   80.39   11.60
  -6  -9  -1   74.29    7.00
   6  -9   1   82.49   11.30
  -6  -9  -1   74.39   12.60
  -6  -9  -1   81.19   10.90
   6  -9   1   48.20    9.40
   6  -9   1   79.49   10.40
  -6  -9  -1   95.59   10.30
  -6   9  -1   68.19    9.40
  -6   9  -1   83.69   12.20
   6   9   1   73.99    9.80
  -6   9  -1   90.19   11.10
   6   9   1   62.89   12.50
   6   9   1   82.39   12.60
   7  -9   1    0.00    3.90
  -7  -9  -1   11.50    4.70
   7  -9   1    3.10    4.90
  -7  -9  -1    5.60    3.70
  -7  -9  -1   -2.20    4.10
  -7  -9  -1    1.70    2.50
   7  -9   1    2.60    4.20
   7  -9   1    1.80    4.00
  -7  -9  -1    4.70    4.80
   7   9   1    8.20    4.40
  -7   9  -1   -2.10    3.60
  -7   9  -1    4.10    4.60
   7   9   1    2.00    5.80
   7   9   1    3.20    4.10
   7   9   1   -2.30    3.70
  -7   9  -1   -1.10    3.60
   8  -9   1  102.19   13.90
   8  -9   1  173.78   15.30
   8  -9   1  139.39   14.30
  -8  -9  -1  117.29   15.60
  -8  -9  -1  141.99    9.80
  -8  -9  -1  159.48   13.30
  -8  -9  -1  136.09   14.00
  -8  -9  -1  111.99   15.00
  -8   9  -1  130.29   13.30
   8   9   1  151.98   14.80
   8   9   1  146.69   14.40
   8   9   1  132.99   13.90
   8   9   1  121.69   18.40
  -8   9  -1  157.28   14.90
  -8   9  -1  148.29   13.20
   9  -9   1   32.90    8.40
   9  -9   1   16.50    6.30
  -9  -9  -1   24.40    7.30
  -9  -9  -1   25.20    4.40
  -9  -9  -1   21.00    8.70
   9  -9   1   21.30    7.30
  -9  -9  -1   19.90    6.00
  -9  -9  -1   21.20    6.90
   9  -9   1   29.40    8.90
  -9   9  -1   19.00    6.50
  -9   9  -1   32.80    7.30
   9   9   1   29.90    8.20
   9   9   1   28.20    7.40
   9   9   1   32.10    7.70
   9   9   1   31.30   10.50
  -9   9  -1   27.40    7.30
  10  -9   1    9.00    6.30
  10  -9   1    8.60    6.60
 -10  -9  -1   12.90    3.30
 -10  -9  -1    7.80    5.30
 -10  -9  -1   -2.50    4.30
 -10  -9  -1   -0.10    5.50
  10  -9   1    9.00    5.40
  10  -9   1    9.50    6.10
  10   9   1   10.00    5.90
  10   9   1    9.00    5.70
 -10   9  -1   10.20    5.70
 -10   9  -1    7.70    5.50
  10   9   1   13.20    6.30
  10   9   1    9.80    6.70
 -10   9  -1   15.10    5.80
  11  -9   1   18.00    8.40
 -11  -9  -1   14.30    3.30
 -11  -9  -1    8.50    6.10
 -11  -9  -1   20.60    9.80
  11  -9   1    2.50    6.20
  11  -9   1   16.90    6.10
 -11  -9  -1   13.60    5.30
 -11   9  -1   15.10    5.30
  11   9   1   -1.90    6.50
 -11   9  -1   21.60    5.60
  11   9   1   13.60    6.40
 -11   9  -1   19.70    7.00
  11   9   1   14.70    7.00
  11   9   1    9.80    5.90
  12  -9   1    0.60    5.80
  12  -9   1    5.40    6.70
 -12  -9  -1   -3.70    5.10
  12   9   1   10.70    8.60
 -12   9  -1    5.00    6.20
 -12   9  -1    6.50    4.70
 -12   9  -1    1.60    3.80
  12   9   1    6.40    6.90
  12   9   1   -2.50    5.40
  13  -9   1   -2.70    8.80
  13  -9   1    1.70    7.40
  13   9   1    3.60    5.80
  13   9   1    3.00    7.10
 -13   9  -1   -3.90    3.80
 -13   9  -1    0.60    6.90
 -13   9  -1   -1.50    3.80
  13   9   1   -1.60    6.90
  14  -9   1    5.40    9.00
  14  -9   1    7.90    9.80
  14   9   1   13.60    8.90
  14   9   1    3.30    7.00
  14   9   1    9.70    6.60
  14   9   1    6.80   11.00
  15  -9   1  172.58   23.00
  15  -9   1  225.18   23.70
  15   9   1  200.78   23.40
  15   9   1  230.48   23.80
  15   9   1  167.28   26.80
  16  -9   1   14.60    8.80
  16  -9   1   -6.70    6.90
  16   9   1   -8.30    8.00
  16   9   1    4.30    7.90
  16   9   1   35.60   14.60
  17  -9   1   66.09   14.80
  17   9   1   91.99   17.60
  17   9   1  109.29   17.20
  17   9   1  111.69   25.40
  18  -9   1   -9.90   10.90
  18   9   1   22.50   13.10
  18   9   1    6.40   11.20
  19  -9   1   98.29   18.30
  19   9   1   97.09   22.30
  19   9   1  128.89   21.00
  19   9   1   80.29   15.50
  20   9   1   24.00   19.80
  19 -10  -1    3.10   10.20
  19  10  -1   15.10   10.00
  19  10  -1   -5.50   13.80
  18  10  -1   -7.10    8.80
  18  10  -1    2.40   13.40
  18  10  -1   12.60   10.50
  17 -10  -1   -6.10    7.80
  17  10  -1   19.10    9.80
  17  10  -1    8.70   12.60
  17  10  -1    0.10    9.00
  16 -10  -1   12.70    9.10
  16  10  -1   31.80    9.60
 -16  10   1  -14.50    7.20
  16  10  -1    4.00   11.80
  16  10  -1    6.40    9.70
 -15 -10   1   11.20    4.40
  15 -10  -1    5.70    8.80
 -15 -10   1    8.60    4.10
  15 -10  -1   12.10    9.00
 -15 -10   1   15.70    8.70
  15  10  -1   15.70    9.20
  15  10  -1   -2.00   10.50
 -15  10   1   25.00   11.60
  15  10  -1   16.90    8.30
 -15  10   1   18.80    7.50
 -14 -10   1   11.80    8.90
  14 -10  -1    3.00    7.60
 -14 -10   1   -6.60    3.00
 -14 -10   1   -1.10    3.20
  14 -10  -1   -8.40    6.30
 -14  10   1    4.10    4.30
  14  10  -1    2.20    7.80
  14  10  -1   -8.00    4.60
 -14  10   1    2.30    6.40
 -14  10   1    3.90    7.90
  14  10  -1   13.10   11.60
 -13 -10   1    3.60    4.10
 -13 -10   1   10.10    4.20
 -13 -10   1   22.40   10.30
  13 -10  -1   20.60    8.10
  13 -10  -1   20.00    9.20
  13  10  -1    2.40    7.70
  13  10  -1   15.30    9.60
 -13  10   1    9.40    6.80
  13  10  -1   16.00    8.00
 -13  10   1   13.10    5.70
 -13  10   1   25.30    8.70
 -12 -10   1   42.60   12.10
  12 -10  -1   32.60    8.70
  12 -10  -1   21.80    8.10
 -12 -10   1   16.00    4.70
  12  10  -1   31.90    8.90
 -12  10   1   29.20    7.20
  12  10  -1   41.00    9.70
  12  10  -1   27.70    8.70
  12  10  -1   29.90   12.70
 -12  10   1   26.00    8.70
 -11 -10   1   26.50    8.00
  11 -10  -1   28.70    8.50
  11 -10  -1   20.60    8.00
 -11 -10   1   27.40    5.40
 -11 -10   1   16.80    9.30
  11  10  -1   28.50    9.10
  11  10  -1   38.30    9.20
  11  10  -1   19.90    6.80
 -11  10   1   23.00    8.00
  11  10  -1   27.80   10.90
 -10 -10   1    0.10    5.50
 -10 -10   1   13.20    8.70
  10 -10  -1   11.20    6.20
  10 -10  -1    6.50    6.50
 -10 -10   1    0.50    4.40
  10 -10  -1    0.00    3.90
  10 -10  -1    3.30    5.40
 -10 -10   1    2.10    3.30
 -10 -10   1   -1.10    4.10
  10  10  -1    3.60    7.10
 -10  10   1    4.90    5.60
  10  10  -1    7.50    5.90
  10  10  -1    0.70    5.30
  10  10  -1   -7.90    7.70
  -9 -10   1   50.89    7.10
  -9 -10   1   32.60    9.80
  -9 -10   1   60.59    9.80
   9 -10  -1   48.30    9.10
   9 -10  -1   48.60    9.70
   9 -10  -1   57.79   11.60
   9 -10  -1   22.20    7.10
  -9 -10   1   31.60    7.50
  -9 -10   1   44.20   12.00
   9  10  -1   36.20    8.50
   9  10  -1   44.00   13.20
   9  10  -1   57.99   11.00
  -9  10   1   51.39    9.90
   9  10  -1   33.40    9.20
  -8 -10   1    6.00    7.70
   8 -10  -1    5.40    5.20
  -8 -10   1    4.60    4.70
  -8 -10   1    6.10    4.70
   8 -10  -1    4.50    4.30
  -8 -10   1   -0.60    3.80
   8 -10  -1    8.10    4.20
   8 -10  -1    6.30    5.40
  -8 -10   1   12.00    4.00
  -8  10   1   12.50    6.40
   8  10  -1    3.20    6.20
   8  10  -1    5.90    5.10
   8  10  -1    5.20    5.50
  -8  10   1   -0.30    3.40
   7 -10  -1  235.28   18.80
  -7 -10   1  214.68   15.00
  -7 -10   1  220.78   17.40
  -7 -10   1  187.88   19.90
   7 -10  -1  204.08   17.70
   7 -10  -1  220.48   19.60
  -7 -10   1  220.48   20.90
  -7 -10   1  211.68   17.50
   7 -10  -1  210.28   17.30
   7  10  -1  218.58   18.90
   7  10  -1  250.37   18.40
   7  10  -1  203.68   22.20
  -7  10   1  219.48   17.60
  -7  10   1  211.48   18.10
  -6 -10   1   -3.40    5.10
   6 -10  -1   -0.10    3.80
   6 -10  -1    6.10    4.20
   6 -10  -1    3.10    4.10
  -6 -10   1    1.40    3.20
  -6 -10   1    6.00    6.00
  -6 -10   1    2.70    3.90
  -6 -10   1   -0.30    3.70
   6  10  -1   -3.40    4.50
  -6  10   1   -1.10    3.70
  -6  10   1    2.90    3.80
  -6  10   1    7.50    5.00
   6  10  -1    0.00    3.40
   6  10  -1   -0.70    3.80
   5 -10  -1  377.56   24.20
  -5 -10   1  387.36   28.40
  -5 -10   1  376.86   28.10
   5 -10  -1  409.86   26.90
  -5 -10   1  362.46   24.70
   5 -10  -1  361.26   25.80
   5 -10  -1  384.56   25.80
  -5 -10   1  372.76   23.00
  -5 -10   1  346.37   24.20
  -5  10   1  395.76   25.20
  -5  10   1  414.66   26.90
   5  10  -1  345.27   30.40
  -5  10   1  395.36   25.90
   5  10  -1  377.56   25.00
   5  10  -1  384.36   26.90
  -4 -10   1  116.59   16.50
   4 -10  -1   78.69   11.50
  -4 -10   1   87.69   10.10
   4 -10  -1   93.09   10.00
   4 -10  -1   88.29   11.10
  -4 -10   1  104.49   15.20
  -4 -10   1  101.89   10.40
  -4 -10   1   98.29    9.50
   4  10  -1   97.59   17.30
  -4  10   1   87.39   11.10
   4  10  -1   94.99   10.60
  -4  10   1   83.59   12.70
   4  10  -1  114.79   12.30
  -4  10   1  118.49   12.90
  -3 -10   1  255.47   22.50
   3 -10  -1  257.87   19.40
   3 -10  -1  236.28   25.00
  -3 -10   1  255.47   21.30
   3 -10  -1  267.77   19.20
  -3 -10   1  263.17   17.50
   3 -10  -1  293.37   22.40
  -3 -10   1  273.17   18.80
  -3 -10   1  266.57   18.50
  -3  10   1  222.68   18.60
   3  10  -1  245.48   20.10
   3  10  -1  278.57   19.00
  -3  10   1  272.17   18.70
   3  10  -1  221.58   23.40
   3  10  -1  246.38   18.90
  -3  10   1  292.07   21.20
  -3  10   1  232.98   18.70
  -2 -10   1  119.29   18.70
   2 -10  -1  152.68   13.10
  -2 -10   1  140.79   12.20
   2 -10  -1  159.18   24.60
  -2 -10   1  152.58   12.90
  -2 -10   1  141.49   12.70
   2 -10  -1  152.98   13.50
  -2  10   1  180.28   13.70
   2  10  -1  121.19   18.60
   2  10  -1  135.59   12.60
   2  10  -1  138.99   13.10
  -2  10   1  158.18   13.60
  -2  10   1  157.08   16.60
   2  10  -1  138.59   14.00
   1 -10  -1  418.66   33.10
  -1 -10   1  413.86   26.70
  -1 -10   1  423.56   28.00
   1 -10  -1  452.25   27.30
   1 -10  -1  420.36   26.90
   1  10  -1  426.46   28.60
   1  10  -1  434.76   27.00
   1  10  -1  437.26   26.80
  -1  10   1  438.76   27.00
  -1  10   1  402.56   26.80
  -1  10   1  434.46   27.00
   1  10  -1  440.56   27.50
   0 -10  -1  271.17   22.90
   0 -10  -1  206.88   17.10
   0 -10  -1  284.57   18.10
   0 -10   1  221.98   17.50
   0 -10   1  255.67   18.00
   0 -10   1  220.08   25.10
   0  10   1  258.27   18.60
   0  10   1  216.08   17.60
   0  10  -1  255.67   17.50
   0  10   1  231.48   19.50
   0  10  -1  276.77   18.50
   0  10  -1  236.08   17.80
   1 -10   1  563.64   32.70
  -1 -10  -1  551.04   31.10
  -1 -10  -1  584.24   31.70
   1 -10   1  503.05   32.00
  -1 -10  -1  536.85   36.70
   1 -10   1  459.95   37.60
  -1 -10  -1  535.45   32.20
   1  10   1  543.15   32.30
  -1  10  -1  497.75   32.00
  -1  10  -1  539.15   31.20
  -1  10  -1  548.75   33.00
   1  10   1  537.25   34.40
   1  10   1  562.14   31.90
  -1  10  -1  549.95   33.80
  -2 -10  -1  622.24   38.50
   2 -10   1  734.53   47.80
  -2 -10  -1  675.63   37.60
  -2 -10  -1  700.33   37.70
   2 -10   1  672.53   39.40
  -2 -10  -1  643.34   42.90
  -2  10  -1  679.53   40.20
   2  10   1  732.83   40.70
   2  10   1  661.83   39.00
  -2  10  -1  608.64   39.00
   2  10   1  673.53   41.50
  -2  10  -1  667.33   41.90
   2  10   1  742.53   38.60
  -2  10  -1  665.73   37.60
  -3 -10  -1 1463.35   72.19
   3 -10   1 1349.47   73.59
   3 -10   1 1386.36   74.59
  -3 -10  -1 1410.86   78.39
  -3 -10  -1 1412.66   74.59
  -3 -10  -1 1410.56   74.09
   3 -10   1 1460.95   84.29
   3 -10   1 1424.76   74.99
  -3  10  -1 1429.66   72.79
  -3  10  -1 1468.25   75.39
  -3  10  -1 1371.16   74.89
   3  10   1 1220.58   79.09
  -3  10  -1 1369.16   74.89
   3  10   1 1408.36   74.09
   3  10   1 1432.26   73.09
  -4 -10  -1  141.79   11.00
  -4 -10  -1  130.89   15.10
   4 -10   1  152.88   13.80
  -4 -10  -1  128.89   12.50
   4 -10   1  127.69   12.30
  -4 -10  -1  120.49   11.30
   4 -10   1  135.69   13.70
   4  10   1  112.49   16.60
  -4  10  -1  131.09   11.70
   4  10   1  129.09   12.10
   4  10   1  131.39   14.10
  -4  10  -1  157.68   13.70
  -4  10  -1  133.29   13.20
   4  10   1  123.19   12.20
  -5 -10  -1  640.94   37.70
   5 -10   1  637.64   38.60
   5 -10   1  659.03   40.00
  -5 -10  -1  699.73   36.10
   5 -10   1  708.03   41.10
  -5 -10  -1  657.93   39.10
  -5 -10  -1  737.73   46.30
   5 -10   1  642.74   39.00
  -5  10  -1  655.13   39.20
   5  10   1  674.53   41.00
   5  10   1  671.33   39.60
   5  10   1  681.93   45.40
  -5  10  -1  655.53   37.70
  -5  10  -1  606.34   39.50
   6 -10   1  192.68   16.40
  -6 -10  -1  182.28   16.30
  -6 -10  -1  203.08   18.80
  -6 -10  -1  197.58   15.30
   6 -10   1  209.78   18.40
  -6 -10  -1  198.28   13.20
   6 -10   1  218.88   16.80
   6  10   1  174.98   20.60
   6  10   1  197.38   16.70
  -6  10  -1  205.78   17.40
  -6  10  -1  185.88   17.10
  -6  10  -1  191.88   16.00
   6  10   1  181.48   17.10
  -7 -10  -1  649.43   33.40
  -7 -10  -1  564.24   37.40
  -7 -10  -1  595.64   36.50
   7 -10   1  632.04   37.90
   7 -10   1  623.74   39.50
   7 -10   1  633.54   37.60
   7 -10   1  610.84   38.30
  -7 -10  -1  632.94   40.90
  -7  10  -1  628.44   37.30
   7  10   1  634.04   39.50
   7  10   1  604.04   38.10
  -7  10  -1  628.44   36.60
  -7  10  -1  610.34   38.40
   7  10   1  639.74   43.90
  -8 -10  -1  338.07   25.40
  -8 -10  -1  412.46   29.00
   8 -10   1  390.06   26.00
   8 -10   1  347.97   25.70
   8 -10   1  311.07   26.20
  -8 -10  -1  380.36   21.00
   8 -10   1  323.07   27.30
  -8 -10  -1  362.36   24.70
   8  10   1  393.06   26.70
   8  10   1  335.87   25.60
   8  10   1  352.46   31.00
   8  10   1  380.16   26.90
  -8  10  -1  401.06   25.40
  -8  10  -1  381.86   28.60
  -9 -10  -1 1113.99   63.59
   9 -10   1 1214.18   65.09
  -9 -10  -1 1224.38   58.99
   9 -10   1 1190.68   65.29
   9 -10   1 1093.79   66.59
  -9 -10  -1 1191.78   67.59
  -9 -10  -1 1137.79   65.09
  -9  10  -1 1191.68   66.09
   9  10   1 1246.08   66.19
   9  10   1 1018.80   69.79
   9  10   1 1189.38   66.09
   9  10   1 1086.19   65.09
  -9  10  -1 1199.08   64.19
  10 -10   1  306.37   23.00
 -10 -10  -1  276.27   22.60
 -10 -10  -1  269.87   16.30
  10 -10   1  278.67   24.40
  10 -10   1  299.37   23.30
 -10 -10  -1  257.37   22.80
 -10 -10  -1  279.97   23.40
  10  10   1  247.38   26.50
 -10  10  -1  276.57   20.30
  10  10   1  308.87   23.70
 -10  10  -1  298.37   22.00
  10  10   1  275.07   25.00
  10  10   1  289.87   23.40
  11 -10   1  452.85   32.00
  11 -10   1  476.65   33.20
  11 -10   1  403.66   33.20
 -11  10  -1  470.65   32.00
  11  10   1  458.35   38.20
  11  10   1  504.75   34.30
  11  10   1  477.35   33.40
 -11  10  -1  501.95   29.20
  11  10   1  488.15   33.00
  12 -10   1  220.98   21.70
  12 -10   1  234.58   22.20
 -12 -10  -1  230.88   20.90
 -12  10  -1  255.47   21.40
  12  10   1  254.17   22.70
 -12  10  -1  230.58   17.00
  12  10   1  264.47   28.00
 -12  10  -1  240.18   16.90
  12  10   1  235.78   21.00
  12  10   1  184.38   26.60
  13 -10   1  798.82   54.29
  13 -10   1  749.33   51.19
  13 -10   1  947.51   54.19
  13  10   1  786.72   51.09
  13  10   1  837.02   59.69
  13  10   1  893.21   54.49
  13  10   1  947.71   54.69
 -13  10  -1  898.91   52.99
 -13  10  -1  890.11   46.10
 -13  10  -1  832.22   46.20
  14 -10   1  100.39   16.20
  14 -10   1  133.49   20.70
  14  10   1  121.79   24.90
  14  10   1   87.99   15.50
 -14  10  -1   93.69   15.60
 -14  10  -1  113.49   10.60
  14  10   1  140.09   18.10
 -14  10  -1  108.79    9.60
  15 -10   1  615.94   42.80
  15 -10   1  547.25   43.30
  15  10   1  602.44   43.20
  15  10   1  580.84   48.10
  15  10   1  578.04   41.50
  16 -10   1   69.89   16.80
  16 -10   1   81.19   16.00
  16  10   1   70.59   14.80
  16  10   1   88.19   17.50
  16  10   1   85.49   19.50
  17 -10   1  412.06   36.10
  17  10   1  412.96   35.10
  17  10   1  397.36   35.60
  17  10   1  402.36   40.10
  18 -10   1    8.30   11.90
  18  10   1   31.60   12.90
  18  10   1   15.40   11.90
  18  10   1   16.40   15.60
  19 -11  -1  162.68   30.10
  19  11  -1  214.98   34.10
  19  11  -1  210.08   29.00
  18 -11  -1  -11.10    8.40
  18  11  -1   11.30   15.10
  18  11  -1   26.40   17.30
  18  11  -1    4.90   11.00
  17 -11  -1  392.86   32.90
  17  11  -1  365.76   32.80
  17  11  -1  398.56   41.10
  16 -11  -1   52.49   13.20
  16  11  -1   23.10   10.20
 -16  11   1   31.30   11.10
  16  11  -1   35.90   12.70
  16  11  -1   47.50   16.70
  15 -11  -1  386.06   33.50
  15 -11  -1  361.86   30.20
  15  11  -1  369.96   32.70
  15  11  -1  378.56   31.30
 -15  11   1  337.47   31.30
 -15  11   1  366.66   24.20
  15  11  -1  397.66   39.70
 -14 -11   1   58.09    7.40
  14 -11  -1   42.40   10.00
 -14 -11   1   61.19   14.60
 -14 -11   1   64.89    7.70
  14 -11  -1   57.19   14.30
 -14  11   1   45.90    9.60
  14  11  -1   64.49   15.50
  14  11  -1   42.80   11.50
  14  11  -1   46.90   14.60
 -14  11   1   33.80    8.50
 -14  11   1   31.00    9.80
 -13 -11   1  288.17   18.50
  13 -11  -1  241.08   26.80
 -13 -11   1  293.57   18.50
  13 -11  -1  296.17   28.80
  13  11  -1  257.97   25.40
  13  11  -1  345.87   52.19
 -13  11   1  264.57   24.20
  13  11  -1  322.37   26.20
 -13  11   1  298.67   22.90
 -13  11   1  326.77   22.20
  12 -11  -1   12.80    7.80
  12 -11  -1    1.50    7.50
  12 -11  -1    0.40    6.30
 -12 -11   1   13.70    4.30
 -12 -11   1    6.00    7.40
  12  11  -1   11.10   11.40
  12  11  -1   10.40    8.00
 -12  11   1    3.80    6.60
 -12  11   1   10.90    6.30
  11 -11  -1  571.54   37.70
 -11 -11   1  533.15   40.00
 -11 -11   1  577.04   31.50
  11 -11  -1  589.24   36.90
  11  11  -1  552.54   39.00
  11  11  -1  497.55   37.30
  11  11  -1  455.05   42.60
 -11  11   1  536.05   36.40
 -11  11   1  599.64   35.60
  11  11  -1  562.34   37.20
  10 -11  -1    5.80    6.40
 -10 -11   1   17.00    7.50
 -10 -11   1   -1.30    4.00
 -10 -11   1   -2.10    5.20
 -10 -11   1   15.60    9.40
  10 -11  -1    3.10    6.40
  10 -11  -1   11.00    6.80
 -10 -11   1    8.50    4.00
 -10  11   1   -1.00    6.30
  10  11  -1    7.10    6.60
  10  11  -1    0.60    5.40
  10  11  -1   10.30    9.10
 -10  11   1    7.00    6.50
  -9 -11   1  528.05   39.40
  -9 -11   1  620.14   43.80
  -9 -11   1  584.04   32.20
  -9 -11   1  540.75   37.70
   9 -11  -1  530.15   37.70
   9 -11  -1  579.64   37.10
   9 -11  -1  633.84   36.50
  -9 -11   1  559.34   36.20
   9  11  -1  540.15   43.20
  -9  11   1  579.64   36.00
  -9  11   1  515.45   35.30
   9  11  -1  544.35   37.20
   9  11  -1  554.44   36.20
  -8 -11   1    5.50    6.20
  -8 -11   1    1.50    4.40
   8 -11  -1   12.80    6.40
   8 -11  -1    9.00    7.30
  -8 -11   1   13.70    4.60
   8 -11  -1    0.10    3.70
   8 -11  -1    9.90    5.60
  -8 -11   1    8.00    7.40
  -8 -11   1   19.60    6.40
  -8  11   1   16.20    6.40
   8  11  -1    5.20    8.80
   8  11  -1   14.80    6.40
  -8  11   1   10.00    6.50
  -7 -11   1  391.06   26.40
   7 -11  -1  379.96   29.00
  -7 -11   1  421.26   24.60
   7 -11  -1  380.56   27.90
  -7 -11   1  375.26   30.30
   7 -11  -1  380.76   27.70
  -7 -11   1  398.86   31.00
   7 -11  -1  396.46   26.60
  -7 -11   1  399.36   27.20
  -7  11   1  433.46   29.70
   7  11  -1  419.86   29.20
   7  11  -1  413.36   34.30
   7  11  -1  416.66   27.70
  -7  11   1  388.36   27.90
  -7  11   1  410.66   27.20
   6 -11  -1    7.80    5.40
   6 -11  -1   15.60    5.90
  -6 -11   1   15.20    7.60
   6 -11  -1   22.80    6.40
   6 -11  -1   19.10    5.70
  -6 -11   1   15.40    7.60
  -6 -11   1   16.80    4.80
  -6 -11   1   11.90    5.70
  -6 -11   1   11.40    4.40
  -6  11   1   15.60    7.30
   6  11  -1   23.90    8.10
  -6  11   1   27.10    6.30
   6  11  -1   12.40    7.50
   6  11  -1    8.40    5.10
  -6  11   1   14.30    5.20
   5 -11  -1  277.47   19.60
   5 -11  -1  218.28   19.20
  -5 -11   1  270.67   19.70
   5 -11  -1  268.97   21.40
  -5 -11   1  276.07   18.30
   5 -11  -1  310.67   24.40
  -5 -11   1  271.17   23.60
  -5 -11   1  271.77   20.40
  -5 -11   1  243.78   22.70
   5  11  -1  296.87   20.60
  -5  11   1  279.77   20.10
  -5  11   1  264.17   20.80
  -5  11   1  261.87   21.50
   5  11  -1  239.08   25.60
   5  11  -1  297.77   22.80
   4 -11  -1  189.28   16.30
  -4 -11   1  164.78   13.60
  -4 -11   1  157.98   17.40
  -4 -11   1  171.48   14.90
  -4 -11   1  168.38   18.50
   4 -11  -1  171.78   16.10
   4 -11  -1  164.98   15.30
  -4 -11   1  183.88   14.80
   4  11  -1  149.49   15.70
  -4  11   1  212.98   17.90
  -4  11   1  194.28   15.60
  -4  11   1  162.98   15.30
   4  11  -1  152.78   23.20
   4  11  -1  160.98   14.70
  -3 -11   1  146.89   13.60
   3 -11  -1  153.88   14.80
  -3 -11   1  157.08   15.60
   3 -11  -1  138.49   13.70
  -3 -11   1  175.88   18.40
   3 -11  -1  198.48   21.50
  -3  11   1  162.48   14.20
   3  11  -1  158.88   15.30
   3  11  -1  122.49   20.30
  -3  11   1  144.29   14.50
   3  11  -1  160.48   14.50
  -3  11   1  173.28   16.40
   3  11  -1  162.98   14.30
  -3  11   1  181.78   15.20
  -2 -11   1  137.59   15.90
   2 -11  -1  142.29   20.90
  -2 -11   1  129.09   12.70
   2 -11  -1  141.19   13.00
   2 -11  -1  128.99   13.50
  -2 -11   1  146.19   12.70
  -2 -11   1  159.98   13.10
   2  11  -1  119.79   18.60
  -2  11   1  155.48   13.50
  -2  11   1  130.09   13.10
  -2  11   1  147.79   13.60
  -2  11   1  142.79   15.00
   2  11  -1  142.39   15.40
   2  11  -1  138.59   13.20
   2  11  -1  137.99   13.50
   2  11  -1  132.29   14.60
  -1 -11   1  239.98   17.90
  -1 -11   1  285.77   24.10
   1 -11  -1  230.08   18.30
  -1 -11   1  230.18   17.90
   1 -11  -1  238.18   24.20
   1 -11  -1  270.97   19.00
  -1  11   1  236.78   18.50
   1  11  -1  251.67   18.80
   1  11  -1  238.58   20.20
   1  11  -1  231.98   18.10
  -1  11   1  217.28   18.00
   1  11  -1  251.17   18.50
  -1  11   1  260.17   20.30
   0 -11   1   -6.60    4.30
   0 -11  -1    5.70    5.70
   0 -11   1   -3.80    2.90
   0 -11  -1    3.50    3.50
   0 -11   1    6.20    5.00
   0 -11  -1   -0.30    3.90
   0  11  -1    3.80    3.30
   0  11   1    3.30    4.60
   0  11   1   -0.60    3.60
   0  11  -1    1.10    3.20
   0  11   1   -0.20    3.20
   0  11   1   -0.10    3.20
   0  11  -1   -0.50    4.00
   1 -11   1  110.29   18.60
  -1 -11  -1  113.09   13.50
   1 -11   1  105.89   11.50
  -1 -11  -1  129.09   19.40
  -1 -11  -1   92.29   12.60
  -1 -11  -1   91.49   10.30
  -1  11  -1  122.59   11.10
  -1  11  -1   95.49   14.20
   1  11   1   93.39   12.30
  -1  11  -1   95.99   13.00
   1  11   1  119.49   11.20
   1  11   1   79.39   12.30
   1  11   1   81.29   11.50
  -1  11  -1  103.19   11.70
   2 -11   1    3.20    3.90
   2 -11   1   -0.20    3.50
  -2 -11  -1    3.30    3.20
   2 -11   1   -3.20    5.60
  -2 -11  -1    0.90    3.60
  -2 -11  -1    6.30    4.20
  -2 -11  -1   -3.20    4.20
  -2  11  -1   -0.90    3.10
  -2  11  -1    3.60    3.80
   2  11   1    5.60    4.60
   2  11   1    1.80    4.10
   2  11   1    0.50    3.50
  -2  11  -1    0.40    3.80
   2  11   1   -1.40    3.90
  -2  11  -1    2.50    4.40
  -3 -11  -1   57.69   12.20
   3 -11   1   54.69   14.50
   3 -11   1   56.19    8.30
  -3 -11  -1   64.29    9.00
  -3 -11  -1   89.49   10.40
  -3 -11  -1   77.89    8.60
   3 -11   1   62.59   10.00
   3  11   1   75.99    9.90
   3  11   1   54.59    9.70
  -3  11  -1   80.69   10.20
  -3  11  -1   80.19   11.80
   3  11   1   54.59   13.30
  -3  11  -1   69.49   11.10
   3  11   1   82.49   10.20
  -3  11  -1   77.79   11.10
   4 -11   1   -0.80    4.50
  -4 -11  -1    7.40    4.00
   4 -11   1   -0.80    3.20
   4 -11   1   14.00   10.10
  -4 -11  -1    4.10    3.50
  -4 -11  -1    0.70    4.20
  -4 -11  -1   -8.10    3.80
   4  11   1    0.50    4.70
  -4  11  -1   -2.70    3.90
  -4  11  -1    4.00    3.90
   4  11   1   -5.30    3.40
   4  11   1    2.60    4.20
   4  11   1    0.10    4.50
  -4  11  -1   -1.00    4.60
   5 -11   1  196.78   16.60
  -5 -11  -1  198.88   14.00
   5 -11   1  191.78   17.80
   5 -11   1  193.88   16.40
  -5 -11  -1  195.18   19.20
  -5 -11  -1  177.58   15.10
  -5 -11  -1  177.18   15.70
   5 -11   1  212.48   17.50
  -5  11  -1  195.68   16.60
  -5  11  -1  198.88   16.90
   5  11   1  168.78   17.10
   5  11   1  205.98   17.00
   5  11   1  190.28   21.40
   6 -11   1    0.30    3.30
  -6 -11  -1    3.50    4.30
   6 -11   1    0.30    4.00
  -6 -11  -1    1.50    5.50
  -6 -11  -1    3.20    2.80
   6 -11   1   -1.90    4.50
  -6 -11  -1    3.70    3.80
   6 -11   1   -4.60    4.20
   6  11   1   -4.00    4.20
  -6  11  -1    6.20    4.50
   6  11   1    3.10    4.50
  -6  11  -1    8.20    5.80
   6  11   1   16.30    8.20
  -6  11  -1    3.70    4.70
  -7 -11  -1    1.30    5.20
   7 -11   1    4.10    5.40
  -7 -11  -1   -0.50    4.40
   7 -11   1    3.40    5.00
   7 -11   1    6.20    4.70
  -7 -11  -1    1.10    3.80
  -7 -11  -1    0.70    3.10
   7  11   1    0.20    5.70
  -7  11  -1    3.90    5.10
   7  11   1   -0.60    6.60
   7  11   1    3.60    5.00
  -7  11  -1    8.70    6.00
  -8 -11  -1   17.90    7.50
   8 -11   1   16.40    7.00
   8 -11   1   20.90    7.40
  -8 -11  -1   25.50    7.00
   8 -11   1   24.80    8.40
  -8 -11  -1   16.20    4.20
  -8 -11  -1   25.00    8.20
   8  11   1   20.90    9.20
  -8  11  -1   10.70    5.50
   8  11   1   22.50    7.70
  -8  11  -1   12.90    5.40
   8  11   1   13.20    9.20
   9 -11   1    0.50    5.30
  -9 -11  -1   20.10    6.60
  -9 -11  -1    1.60    5.80
  -9 -11  -1   -0.70    3.80
  -9 -11  -1    0.10    2.60
   9 -11   1    7.30    5.40
   9 -11   1    2.60    5.80
   9  11   1   15.40    6.90
  -9  11  -1    0.00    4.10
  -9  11  -1   -3.80    4.20
   9  11   1   -1.00    4.70
   9  11   1    4.20    6.80
  10 -11   1  153.58   15.90
  10 -11   1  121.99   17.80
 -10 -11  -1  114.29    8.70
 -10 -11  -1  123.39   21.40
  10 -11   1  125.29   15.70
 -10 -11  -1  123.69   13.20
  10  11   1  130.49   17.90
  10  11   1  130.79   16.60
  10  11   1  115.39   16.00
 -10  11  -1  115.39   14.90
  10  11   1  119.59   20.30
 -10  11  -1   96.89   12.60
  11 -11   1   -1.40    6.30
 -11 -11  -1   -8.80    5.20
  11 -11   1    4.20    5.80
 -11  11  -1    7.20    6.60
  11  11   1    2.00    5.90
  11  11   1    6.80    9.80
  11  11   1    3.10    5.60
  11  11   1   -2.40    5.50
 -11  11  -1    6.40    5.40
  12 -11   1    1.50    6.40
  12 -11   1    7.60    6.90
  12 -11   1    4.50    7.50
  12  11   1   -2.80    7.60
 -12  11  -1    6.00    6.00
  12  11   1    5.60    6.50
 -12  11  -1   -1.30    6.20
  12  11   1   -0.30    7.60
  13 -11   1   21.20    9.40
  13 -11   1   21.90    9.50
 -13  11  -1   26.10    7.00
  13  11   1   31.80   12.30
 -13  11  -1   14.80    5.10
  13  11   1   36.10   10.20
  13  11   1   15.90    9.00
 -13  11  -1   22.60    8.80
  14 -11   1   -3.70    6.30
  14 -11   1    1.00    7.70
 -14  11  -1    4.80    5.90
  14  11   1    7.90    7.80
  14  11   1    0.40    6.60
  14  11   1    4.50   11.30
 -14  11  -1    0.10    4.70
  15 -11   1  107.99   17.10
  15 -11   1   85.99   18.50
  15  11   1  106.09   22.60
  15  11   1  103.59   16.30
  15  11   1   63.49   14.60
  16 -11   1   11.80   11.20
  16 -11   1    6.90    9.80
  16  11   1   13.30   10.90
  16  11   1   18.40   14.80
  16  11   1   14.20    9.30
  17 -11   1   89.99   22.20
  17  11   1   62.89   21.60
  17  11   1   60.89   19.80
  18 -11   1  -10.60   10.80
  18  11   1    9.50   11.10
  18  11   1   -9.50   10.10
  18  11   1  -18.10   11.90
  19  11   1   68.09   21.10
  18 -12  -1   -9.60    8.70
  18  12  -1   -0.10    7.90
  18  12  -1  -17.10   12.10
  18  12  -1    6.40   17.30
  17 -12  -1    5.10    9.70
  17  12  -1   11.70   16.00
  17  12  -1   11.50   10.70
  16 -12  -1    0.50    8.20
  16  12  -1    1.80    8.30
  16  12  -1    8.80   15.10
  16  12  -1   -9.90    7.30
 -16  12   1  -14.10    7.30
 -16  12   1   -7.50    4.70
  15 -12  -1    4.50    7.30
  15 -12  -1   -1.40    8.70
 -15  12   1   -1.80    5.90
  15  12  -1    4.60    7.00
 -15  12   1   -1.60    9.30
  15  12  -1    5.20    9.50
  15  12  -1   20.90   12.70
 -15  12   1   -4.70    8.90
  14 -12  -1   -0.10    7.90
  14 -12  -1   -1.90    6.80
 -14 -12   1   -3.40    3.60
 -14  12   1   -1.50    5.30
  14  12  -1    0.00    8.80
 -14  12   1    0.40    7.30
 -14  12   1   11.90    8.20
  14  12  -1   -5.20    6.50
  13 -12  -1   -2.00    7.00
  13 -12  -1    3.50    6.90
 -13 -12   1    1.70    3.40
 -13  12   1    4.70    6.10
  13  12  -1    5.90    9.40
 -13  12   1   -0.60    7.20
  13  12  -1   -0.40    6.00
 -12 -12   1   -4.80    6.70
  12 -12  -1    2.60    6.40
 -12 -12   1    7.90    3.70
  12 -12  -1    8.20    7.70
 -12  12   1    4.90    7.40
 -12  12   1    3.60    6.90
  12  12  -1   -1.90    7.20
  11 -12  -1   12.70    7.90
 -11 -12   1   -0.30    6.80
  11 -12  -1  -14.00    6.70
  11 -12  -1   -4.00    5.60
 -11 -12   1    4.10    3.30
 -11  12   1   14.60    8.10
  11  12  -1    9.70   10.20
 -11  12   1    7.90    6.50
  11  12  -1    0.70   11.60
 -10 -12   1   -1.90    3.10
 -10 -12   1   -2.10    6.50
  10 -12  -1   34.30   11.20
  10 -12  -1   -2.20    4.90
 -10  12   1   -2.00    6.20
  10  12  -1    5.80    7.40
  10  12  -1    0.50    7.30
 -10  12   1    2.60    5.80
   9 -12  -1   26.90    8.70
  -9 -12   1   17.70    6.50
   9 -12  -1   14.30    7.00
  -9 -12   1   24.80    5.50
  -9 -12   1   29.20    9.10
  -9 -12   1   37.00   12.30
   9 -12  -1   24.90    8.30
  -9 -12   1   21.20    7.20
   9  12  -1   17.70   10.60
   9  12  -1   31.50    8.90
  -9  12   1   19.30    8.00
   9  12  -1   40.40   10.60
  -9  12   1   28.90    9.20
   8 -12  -1   13.90    7.90
   8 -12  -1   13.50    7.60
  -8 -12   1    0.20    4.70
  -8 -12   1    8.80    4.30
   8 -12  -1   14.00    6.00
  -8 -12   1    2.00    6.80
  -8  12   1   11.50    6.90
   8  12  -1   15.60    9.50
  -8  12   1    0.70    5.20
   8  12  -1    7.00    6.50
   8  12  -1   -2.90    4.20
   7 -12  -1   80.69   12.80
   7 -12  -1   68.49   11.70
  -7 -12   1   65.99   13.80
   7 -12  -1  101.49   17.60
  -7 -12   1   74.79   10.70
  -7 -12   1  104.89   14.80
  -7 -12   1   75.59   14.30
   7 -12  -1   81.29   11.20
  -7 -12   1   59.19   10.00
  -7  12   1   71.09   12.00
   7  12  -1   79.89   16.70
  -7  12   1   79.69   11.60
   7  12  -1   91.29   13.50
  -7  12   1   98.69   13.80
   7  12  -1   81.89   13.80
   6 -12  -1   15.60    7.10
  -6 -12   1    8.70    5.30
   6 -12  -1   37.70   11.40
  -6 -12   1   14.80    7.80
   6 -12  -1    5.60    5.30
  -6 -12   1    9.30    5.10
  -6 -12   1   17.10    7.80
  -6 -12   1   18.00    5.60
   6 -12  -1   10.60    6.80
  -6  12   1   15.40    6.60
   6  12  -1   31.90   10.60
   6  12  -1   14.90    6.50
  -6  12   1   22.70    7.30
  -5 -12   1   58.29    8.90
  -5 -12   1   71.69   10.80
   5 -12  -1   75.59   12.20
  -5 -12   1   74.49   14.10
   5 -12  -1   85.39   12.90
   5 -12  -1   72.69   10.30
  -5 -12   1   67.59   10.10
   5  12  -1   73.29   12.20
  -5  12   1   89.09   12.60
  -5  12   1   69.59   11.00
   5  12  -1   65.09   15.00
   5  12  -1   76.59   12.40
  -5  12   1   61.29   11.00
   4 -12  -1    0.20    5.00
  -4 -12   1    1.70    4.10
  -4 -12   1   -0.10    3.70
  -4 -12   1   -3.80    4.40
   4 -12  -1    5.30    8.50
   4 -12  -1    4.80    4.20
  -4 -12   1   -2.30    5.00
   4 -12  -1   -5.70    4.60
  -4  12   1   10.40    5.60
   4  12  -1    7.10    5.00
  -4  12   1   -0.70    4.40
   4  12  -1   -0.10    4.30
   4  12  -1    1.00    6.60
  -4  12   1   -1.30    4.00
  -3 -12   1  756.12   45.40
  -3 -12   1  761.42   44.00
   3 -12  -1  755.62   45.80
  -3 -12   1  769.32   44.90
   3 -12  -1  823.32   46.70
  -3 -12   1  833.82   51.99
   3 -12  -1  866.01   56.29
   3  12  -1  704.33   52.69
  -3  12   1  732.63   45.90
  -3  12   1  823.62   48.20
   3  12  -1  762.82   46.20
  -3  12   1  775.42   46.20
   3  12  -1  809.22   46.50
  -3  12   1  849.81   45.70
   3  12  -1  781.72   45.60
   3  12  -1  768.22   47.60
  -2 -12   1   19.70    6.20
   2 -12  -1    3.30    7.40
  -2 -12   1   18.90    8.00
   2 -12  -1    7.10    4.10
  -2 -12   1   13.30    5.20
   2 -12  -1   16.10    6.50
  -2 -12   1    6.70    4.50
   2  12  -1    2.90    4.20
  -2  12   1    6.80    5.50
  -2  12   1    5.40    4.70
  -2  12   1    9.40    6.00
   2  12  -1    5.20    5.40
   2  12  -1   10.80    5.10
  -2  12   1   13.30    5.10
   2  12  -1    8.20    5.40
   1 -12  -1  284.07   28.20
   1 -12  -1  313.57   22.90
  -1 -12   1  327.47   22.30
  -1 -12   1  318.27   28.20
  -1 -12   1  340.07   22.90
   1 -12  -1  333.47   22.90
   1  12  -1  338.77   22.70
  -1  12   1  339.07   23.10
   1  12  -1  298.27   22.40
   1  12  -1  324.37   24.70
  -1  12   1  296.57   22.20
  -1  12   1  294.67   24.00
  -1  12   1  282.27   22.10
   1  12  -1  290.47   22.50
   0 -12  -1  127.29   19.60
   0 -12   1  107.99   12.10
   0 -12  -1  108.79   11.80
   0 -12   1  127.79   12.60
   0 -12   1  147.59   21.80
   0 -12  -1  106.69   12.90
   0  12   1  132.59   17.40
   0  12  -1  106.59   13.50
   0  12  -1  111.49   11.90
   0  12   1   84.69   11.10
   0  12  -1   98.49   13.20
   0  12   1  112.59   12.80
   0  12   1  119.59   12.60
   0  12  -1   82.39   13.20
  -1 -12  -1  396.56   32.10
   1 -12   1  394.76   27.20
  -1 -12  -1  379.46   25.50
   1 -12   1  420.56   34.60
  -1 -12  -1  429.96   26.60
  -1 -12  -1  395.56   26.90
  -1  12  -1  433.66   27.90
   1  12   1  411.46   29.00
  -1  12  -1  381.86   27.90
   1  12   1  388.46   27.10
   1  12   1  446.96   30.00
   1  12   1  415.16   28.00
  -1  12  -1  422.16   28.00
  -1  12  -1  391.66   28.70
   2 -12   1   85.79   17.00
   2 -12   1   60.99    9.20
  -2 -12  -1   54.59    9.40
  -2 -12  -1   77.59   10.10
  -2 -12  -1   69.39   12.80
  -2 -12  -1   72.59    9.40
   2 -12   1   72.09   10.60
   2  12   1   54.39    9.10
   2  12   1   55.89   10.30
   2  12   1   49.20    9.70
  -2  12  -1   81.89   12.60
  -2  12  -1   46.60    9.80
   2  12   1   66.49   10.60
   3 -12   1 1100.79   63.79
  -3 -12  -1 1128.19   63.19
  -3 -12  -1 1116.59   67.89
   3 -12   1 1128.79   73.59
   3 -12   1 1219.68   64.69
  -3  12  -1 1118.89   64.39
   3  12   1 1291.07   65.79
   3  12   1 1152.38   62.49
  -3  12  -1 1079.79   63.99
  -3  12  -1 1096.79   63.99
  -3  12  -1 1134.79   61.79
   3  12   1 1166.48   63.69
   3  12   1 1211.88   66.59
  -4 -12  -1   10.90    4.50
   4 -12   1    3.80    4.80
  -4 -12  -1   15.50    5.30
  -4 -12  -1   15.10    4.90
  -4 -12  -1    2.10    5.70
   4 -12   1    9.50    8.40
   4 -12   1   10.00    6.50
   4  12   1    8.40    5.80
   4  12   1    7.00    5.70
  -4  12  -1    5.90    4.70
  -4  12  -1   11.30    7.00
   4  12   1    8.10    8.70
  -4  12  -1    9.50    5.60
   4  12   1   18.80    6.10
   5 -12   1  660.13   40.50
   5 -12   1  659.73   39.90
  -5 -12  -1  629.64   38.70
  -5 -12  -1  687.83   37.50
   5 -12   1  764.32   54.69
  -5 -12  -1  646.44   40.30
   5 -12   1  715.33   42.50
  -5 -12  -1  646.84   43.80
  -5  12  -1  689.33   39.20
   5  12   1  637.54   40.30
   5  12   1  687.23   48.30
  -5  12  -1  660.43   41.60
   5  12   1  633.24   42.20
  -5  12  -1  691.23   41.30
  -6 -12  -1    6.30    6.10
   6 -12   1   14.60    6.90
   6 -12   1   11.70    7.00
   6 -12   1    7.30    5.60
  -6 -12  -1   26.10    8.90
  -6 -12  -1   16.70    4.70
   6 -12   1    3.60    3.20
  -6 -12  -1   13.30    4.80
  -6  12  -1    9.00    5.20
  -6  12  -1   10.70    5.00
  -6  12  -1   12.40    5.40
   6  12   1   12.10    7.70
   6  12   1    6.60    5.40
  -7 -12  -1  671.03   46.40
   7 -12   1  741.73   43.40
  -7 -12  -1  724.23   38.70
  -7 -12  -1  701.23   43.50
   7 -12   1  694.93   44.90
  -7 -12  -1  691.33   41.50
   7 -12   1  773.52   43.40
   7  12   1  721.03   44.00
  -7  12  -1  750.02   43.10
   7  12   1  685.13   45.20
   7  12   1  655.83   50.29
  -7  12  -1  688.43   41.40
  -8 -12  -1   69.69   10.50
  -8 -12  -1   58.89   10.70
   8 -12   1   60.19   11.70
  -8 -12  -1   57.39   11.50
  -8 -12  -1   80.59    7.90
   8 -12   1   62.29   11.80
   8 -12   1   71.09   12.70
  -8  12  -1   86.09   12.20
   8  12   1   74.39   16.40
  -8  12  -1   65.49   10.30
   8  12   1   88.19   14.20
   8  12   1   83.79   14.60
   9 -12   1  691.83   47.20
  -9 -12  -1  742.83   39.50
  -9 -12  -1  702.93   44.00
   9 -12   1  774.22   46.00
   9 -12   1  785.92   45.90
   9  12   1  726.83   46.20
   9  12   1  780.12   48.00
  -9  12  -1  727.33   44.20
  -9  12  -1  804.42   44.40
   9  12   1  708.63   52.79
  10 -12   1    8.00    6.30
  10 -12   1   21.70    8.40
  10 -12   1   26.40    9.40
 -10 -12  -1   23.50    4.40
 -10 -12  -1   10.80    7.50
  10  12   1   14.00   10.30
  10  12   1   17.80    8.60
 -10  12  -1   21.90    7.10
 -10  12  -1   21.00    7.60
  11 -12   1  443.16   33.20
  11 -12   1  479.25   33.60
  11 -12   1  446.56   35.20
 -11  12  -1  486.45   30.90
 -11  12  -1  471.55   32.50
  11  12   1  513.55   35.00
  11  12   1  465.55   40.80
  12 -12   1   28.30   11.10
  12 -12   1   21.50    8.40
  12 -12   1   23.90    9.30
  12  12   1   13.40    7.90
  12  12   1   18.40   12.80
 -12  12  -1   32.60   13.70
  12  12   1   21.40    7.70
 -12  12  -1   25.20    8.60
  13 -12   1  357.56   30.50
  13 -12   1  306.47   27.40
 -13  12  -1  329.77   22.90
  13  12   1  340.37   35.80
 -13  12  -1  318.57   22.10
 -13  12  -1  333.47   27.10
  13  12   1  329.57   28.70
  13  12   1  334.57   28.70
  14 -12   1    3.20    9.00
  14 -12   1    7.40    7.00
  14  12   1    7.40    7.50
  14  12   1    1.40    9.30
 -14  12  -1    3.80    8.30
  14  12   1   -5.10    5.10
 -14  12  -1   -6.80    4.20
  15 -12   1  287.27   27.20
  15 -12   1  274.87   30.10
  15  12   1  325.67   30.30
  15  12   1  324.47   37.60
  15  12   1  312.17   29.40
  16 -12   1   12.40   10.40
  16 -12   1    0.70    9.40
  16  12   1   -1.90    7.50
  16  12   1   -4.10    8.00
  16  12   1   -5.80   12.40
  17 -12   1  142.79   21.60
  17 -12   1  206.48   25.00
  17  12   1  180.18   31.20
  17  12   1  147.79   22.50
  17  12   1  181.38   26.50
  18 -12   1   -3.70   10.10
  18  12   1   -0.90   14.80
  18 -13  -1   -8.90   10.90
  18  13  -1   21.60   20.00
  17 -13  -1  376.06   34.20
  17  13  -1  467.15   65.29
  17  13  -1  382.86   33.80
  16 -13  -1   15.60   10.70
 -16  13   1    7.20    9.10
 -16  13   1   -4.00    6.10
  16  13  -1   15.00   15.40
  16  13  -1    6.10    8.30
  15 -13  -1  559.34   41.20
  15 -13  -1  570.24   45.20
 -15  13   1  562.54   41.40
  15  13  -1  573.24   41.40
  15  13  -1  612.24   54.09
  14 -13  -1    6.50    8.70
  14 -13  -1   12.80   11.30
  14  13  -1   31.40    9.90
  14  13  -1   18.30   13.20
 -14  13   1   31.30    8.20
 -14  13   1   20.20    9.20
 -14  13   1   38.50   10.60
 -13 -13   1  480.75   26.90
  13 -13  -1  461.85   37.60
  13 -13  -1  493.65   34.60
 -13  13   1  496.25   35.00
  13  13  -1  447.86   42.50
  13  13  -1  449.76   34.90
 -13  13   1  416.26   31.50
 -13  13   1  479.15   31.40
  12 -13  -1   -3.50    6.00
  12 -13  -1   11.60    8.90
 -12 -13   1   16.70    5.10
  12  13  -1   20.40    8.50
 -12  13   1   14.70    8.20
  12  13  -1   25.00   11.80
  11 -13  -1  744.43   45.60
 -11 -13   1  748.73   40.20
  11 -13  -1  716.03   48.90
  11 -13  -1  654.33   47.60
 -11  13   1  731.23   44.70
  11  13  -1  757.32   47.30
 -11  13   1  708.33   45.50
  11  13  -1  753.22   73.59
  10 -13  -1    1.80    6.70
  10 -13  -1    6.10    7.20
  10 -13  -1    9.20    7.10
 -10  13   1   -1.50    5.80
  10  13  -1   -6.40    8.70
 -10  13   1   14.20    6.70
   9 -13  -1  879.81   65.49
  -9 -13   1 1045.00   56.39
   9 -13  -1 1028.50   58.59
   9  13  -1 1011.10   59.79
   9  13  -1 1185.88   72.99
  -9  13   1 1001.50   58.69
  -9  13   1 1050.69   59.29
   8 -13  -1    1.80    7.30
   8 -13  -1  -12.40    5.80
   8 -13  -1   -6.90    3.60
  -8 -13   1    4.80    6.60
  -8 -13   1    4.20    4.30
  -8 -13   1   -4.90    5.90
  -8 -13   1    0.50    3.70
  -8  13   1   -6.50    5.50
  -8  13   1    6.90    6.50
   8  13  -1   -5.30    7.70
   8  13  -1    2.70    4.90
  -7 -13   1  888.01   57.49
  -7 -13   1  842.32   48.30
  -7 -13   1  828.42   51.89
   7 -13  -1  897.61   50.79
   7 -13  -1  867.21   54.29
   7 -13  -1  862.21   52.99
  -7  13   1  978.50   53.69
   7  13  -1  921.51   54.99
  -7  13   1  832.72   53.19
   7  13  -1  989.10   63.69
  -7  13   1  869.71   51.19
   7  13  -1  902.61   52.29
   6 -13  -1    8.70    8.20
  -6 -13   1    1.30    5.00
   6 -13  -1   -0.70    5.20
   6 -13  -1    3.60    6.20
  -6 -13   1    9.10    4.00
  -6 -13   1   11.50    6.10
   6 -13  -1    5.50    6.60
  -6  13   1    9.00    5.70
  -6  13   1    0.00    6.60
   6  13  -1    9.30    5.50
   6  13  -1    4.60    5.60
   6  13  -1   11.60    8.90
  -6  13   1    8.50    6.50
  -5 -13   1 1235.18   71.99
   5 -13  -1 1345.67   73.89
  -5 -13   1 1276.47   71.29
   5 -13  -1 1345.17   70.79
  -5 -13   1 1360.26   77.99
   5 -13  -1 1215.98   72.89
   5 -13  -1 1355.06   85.59
  -5 -13   1 1346.37   69.89
  -5  13   1 1372.46   74.39
   5  13  -1 1202.08   80.99
   5  13  -1 1339.57   72.59
  -5  13   1 1389.16   72.19
  -5  13   1 1327.97   73.69
   4 -13  -1    4.30    6.00
  -4 -13   1   -1.70    5.50
   4 -13  -1    2.30    3.80
  -4 -13   1    5.00    3.90
  -4 -13   1    3.60    4.30
  -4  13   1    3.60    5.40
  -4  13   1    2.10    6.00
   4  13  -1    9.00    3.50
   4  13  -1   -6.30    7.30
   4  13  -1    6.20    5.50
  -4  13   1    1.90    5.00
  -3 -13   1 1476.45   78.99
   3 -13  -1 1483.25   80.49
  -3 -13   1 1426.46   79.49
   3 -13  -1 1636.84   92.99
  -3 -13   1 1516.65   86.89
  -3 -13   1 1514.35   78.49
  -3  13   1 1392.06   80.19
  -3  13   1 1525.85   82.19
  -3  13   1 1507.75   79.29
   3  13  -1 1494.55   80.49
   3  13  -1 1513.95   80.89
  -3  13   1 1274.97   79.59
   3  13  -1 1524.95   79.99
  -2 -13   1    6.40    5.00
   2 -13  -1   -1.80    6.00
  -2 -13   1    7.60    5.10
   2 -13  -1    3.10    6.00
   2 -13  -1    2.90    3.80
  -2 -13   1   14.70    8.50
  -2 -13   1   -4.90    4.10
   2  13  -1    1.70    4.30
  -2  13   1   -2.20    4.60
   2  13  -1    0.50    5.20
  -2  13   1    0.30    4.00
   2  13  -1    2.00    5.30
  -2  13   1    5.00    5.80
   2  13  -1   -3.40    4.20
  -2  13   1    3.30    4.80
   1 -13  -1  767.82   46.20
   1 -13  -1  841.72   46.30
  -1 -13   1  739.63   45.50
  -1 -13   1  783.82   45.20
  -1 -13   1  732.83   52.19
   1 -13  -1  757.22   53.79
   1  13  -1  841.12   48.50
   1  13  -1  790.12   45.50
   1  13  -1  773.72   46.10
  -1  13   1  709.83   47.50
  -1  13   1  772.82   45.60
   1  13  -1  790.42   46.10
  -1  13   1  751.32   45.70
   0 -13  -1   49.80   13.30
   0 -13  -1   84.49   12.50
   0 -13   1   88.69   17.60
   0 -13   1   86.79   12.60
   0 -13   1   59.59   11.20
   0 -13  -1   70.89   10.60
   0  13   1   78.69   11.50
   0  13   1   74.79   11.50
   0  13  -1   84.69   12.00
   0  13   1   84.99   12.70
   0  13  -1   94.69   12.20
   0  13  -1   62.39   10.30
   0  13   1   63.59   10.20
   1 -13   1  913.91   52.79
  -1 -13  -1  883.51   58.49
  -1 -13  -1  864.71   53.19
   1 -13   1  886.31   52.89
  -1 -13  -1  947.21   51.89
  -1 -13  -1  932.61   52.99
   1 -13   1  958.60   62.49
   1  13   1  920.21   52.39
   1  13   1  921.31   53.09
  -1  13  -1  960.50   51.59
   1  13   1  938.61   53.39
  -1  13  -1  866.81   53.99
   1  13   1  849.41   54.99
  -1  13  -1  991.10   54.49
  -1  13  -1  921.51   53.69
   2 -13   1   74.79   12.70
  -2 -13  -1   56.69   13.20
  -2 -13  -1   54.19    9.10
   2 -13   1   71.29   16.30
  -2 -13  -1   82.29   10.90
   2 -13   1   56.39   11.00
  -2 -13  -1   46.80    9.00
  -2  13  -1   70.79   11.70
   2  13   1   89.09   14.90
   2  13   1   62.99   11.00
  -2  13  -1   54.79   10.50
  -2  13  -1   64.59   10.20
   2  13   1   78.19   12.00
   2  13   1   50.29    9.80
  -2  13  -1   67.09   12.00
  -3 -13  -1  182.08   20.30
  -3 -13  -1  175.98   15.00
   3 -13   1  187.68   17.80
  -3 -13  -1  175.28   14.90
   3 -13   1  247.78   42.60
   3  13   1  171.88   16.70
  -3  13  -1  167.58   17.20
  -3  13  -1  172.98   15.60
  -3  13  -1  179.28   17.70
   3  13   1  187.68   18.50
  -3  13  -1  207.58   18.50
   3  13   1  186.88   16.70
   4 -13   1    0.90    3.20
  -4 -13  -1   12.90    6.60
  -4 -13  -1    0.70    6.50
   4 -13   1   12.40    6.30
  -4 -13  -1   18.80    5.60
   4 -13   1    3.60    8.70
  -4 -13  -1    8.70    5.00
   4  13   1    8.30    5.60
   4  13   1    4.20    3.80
   4  13   1    4.00    7.10
   4  13   1   12.90    6.30
  -4  13  -1    0.00    5.80
  -4  13  -1   15.10    5.70
   5 -13   1  243.58   21.10
   5 -13   1  214.08   18.60
  -5 -13  -1  198.48   17.80
  -5 -13  -1  229.38   22.60
   5 -13   1  216.98   18.50
  -5 -13  -1  196.78   16.50
  -5  13  -1  182.88   18.60
   5  13   1  229.98   21.20
   5  13   1  154.98   25.40
  -5  13  -1  210.18   17.10
   5  13   1  200.68   18.30
  -5  13  -1  205.88   18.70
   6 -13   1    3.20    5.90
  -6 -13  -1    4.70    4.30
  -6 -13  -1    6.30    4.20
   6 -13   1   -1.60    5.40
   6 -13   1   11.40    7.00
  -6 -13  -1  -12.40    5.30
  -6 -13  -1   -0.30    4.50
   6  13   1    3.70    6.50
  -6  13  -1    5.40    6.20
  -6  13  -1   -1.00    5.00
   6  13   1   12.80    7.00
   6  13   1    2.50    7.30
  -6  13  -1    1.00    4.90
  -7 -13  -1   12.80    6.60
   7 -13   1    7.70    7.40
   7 -13   1   19.50    7.90
  -7 -13  -1   18.00    5.10
   7 -13   1   17.90    7.20
  -7 -13  -1   -3.40    5.60
  -7 -13  -1   11.00    5.40
   7  13   1    5.60    5.50
  -7  13  -1    3.50    4.80
  -7  13  -1   13.30    6.50
   7  13   1   -1.80    6.40
   7  13   1   -6.30    6.80
   8 -13   1   16.70    8.70
  -8 -13  -1   16.70    7.10
   8 -13   1    7.90    7.70
  -8 -13  -1    1.90    7.20
  -8 -13  -1   18.80    5.00
   8 -13   1    6.10    6.60
  -8  13  -1   14.00    6.50
   8  13   1   14.70    6.80
   8  13   1   18.30    9.80
  -8  13  -1    8.80    7.30
   9 -13   1    2.20    5.40
  -9 -13  -1   -0.30    2.60
   9 -13   1   -1.60    6.70
  -9 -13  -1    6.60    7.10
  -9 -13  -1   -0.80    8.10
   9 -13   1    4.40    6.90
  -9  13  -1   11.40    6.10
   9  13   1   12.20   12.10
   9  13   1   -8.00    7.40
  -9  13  -1    4.90    6.10
  10 -13   1   -3.90    5.50
 -10 -13  -1    5.70    3.10
  10 -13   1    4.30    6.40
 -10  13  -1    1.80    5.90
  10  13   1    5.10   10.90
  10  13   1    6.60    8.50
 -10  13  -1   -2.20    6.10
  11 -13   1   15.30    8.50
  11 -13   1   -1.00    7.70
  11 -13   1   15.00    8.90
 -11  13  -1    5.50    6.70
 -11  13  -1   12.70    7.10
  11  13   1    2.90    7.10
  11  13   1   -2.20    9.50
  12 -13   1   -2.20    6.60
  12 -13   1    8.90    7.10
 -12  13  -1    0.20    5.80
 -12  13  -1   -4.50    6.60
  12  13   1    1.60   13.50
  12  13   1    7.30    8.90
  13 -13   1   20.40   10.30
  13 -13   1    2.90    8.50
  13  13   1    7.90   11.10
 -13  13  -1    8.70    5.70
  13  13   1    1.20    7.00
 -13  13  -1    4.70    7.50
 -13  13  -1   22.40   10.20
  14 -13   1    0.40    7.90
  14 -13   1   13.90    6.70
  14  13   1    5.10    8.80
 -14  13  -1   -3.80    4.70
 -14  13  -1   -7.90    8.40
 -14  13  -1    8.40    8.30
  14  13   1   23.30   12.90
  15 -13   1   89.09   17.90
  15 -13   1   77.09   14.90
  15  13   1   71.99   18.40
  15  13   1   45.80   12.10
  16 -13   1    5.90   10.80
  16 -13   1   -7.20    9.80
  16  13   1   22.00   14.50
  16  13   1   -4.30    8.50
  17 -13   1   49.60   14.70
  17 -13   1   27.60   12.50
  17  13   1   25.00   12.40
  17  13   1   11.50   17.00
  18  13   1    7.50   18.90
  17 -14  -1   90.89   17.80
  17  14  -1  119.19   20.40
  16 -14  -1  -23.80    9.80
  16 -14  -1   13.60   11.80
  16  14  -1   -7.30   16.30
  16  14  -1    3.80    7.90
 -16  14   1   -6.20    7.40
 -16  14   1    9.40    9.90
  15 -14  -1   27.60   11.70
  15 -14  -1   11.50   11.40
  15  14  -1   33.70   20.00
  15  14  -1   18.60   10.40
 -15  14   1   26.10   11.50
  14 -14  -1   12.80    7.80
  14 -14  -1   18.10   11.20
  14  14  -1    7.30    9.80
 -14  14   1    8.00    7.90
  14  14  -1   -3.90   13.70
 -14  14   1   -5.80   10.80
 -14  14   1   14.30    8.30
  13 -14  -1  -15.20    7.80
  13 -14  -1   -6.60    6.30
  13  14  -1    2.10    8.20
 -13  14   1  -12.00    9.70
 -13  14   1    0.10    7.80
  13  14  -1   -0.70   12.00
  12 -14  -1   54.69   13.50
 -12 -14   1   45.50    7.30
  12 -14  -1   39.00   11.20
  12  14  -1   27.30   10.30
 -12  14   1   34.10   10.70
 -12  14   1   42.90   12.70
  12  14  -1   42.20   17.30
  11 -14  -1   12.90    9.30
  11 -14  -1   15.80   10.80
  11  14  -1   44.70   12.80
 -11  14   1   18.40    8.00
  11  14  -1   37.80   14.60
 -11  14   1   34.50   10.20
  10 -14  -1    4.10    8.80
 -10 -14   1   37.40    6.40
  10 -14  -1   21.70    9.30
  10 -14  -1   27.80    8.90
  10  14  -1   25.80    9.60
  10  14  -1   40.20   23.70
 -10  14   1    8.10    7.50
 -10  14   1   25.90    8.40
  -9 -14   1   60.79    8.90
   9 -14  -1   56.99   11.10
   9 -14  -1   70.89   13.90
   9 -14  -1   53.89   12.60
   9  14  -1   95.79   21.10
  -9  14   1   63.19   12.60
   9  14  -1   64.59   13.20
  -9  14   1   62.99   11.20
  -8 -14   1   59.29    9.30
   8 -14  -1   46.80   11.20
   8 -14  -1   67.49   11.40
   8  14  -1   77.49   20.20
  -8  14   1   55.39   12.70
   8  14  -1   69.19   11.90
  -8  14   1   83.39   14.40
  -7 -14   1  108.49   11.40
   7 -14  -1   72.69   13.50
   7 -14  -1  107.09   16.40
  -7 -14   1  134.59   16.10
   7 -14  -1  102.39   13.10
   7  14  -1   94.29   13.20
  -7  14   1  115.09   16.50
   7  14  -1  114.59   23.90
  -7  14   1  110.89   15.20
  -6 -14   1   57.99   13.40
   6 -14  -1   38.60    9.80
  -6 -14   1   51.99   11.90
   6 -14  -1   34.70    9.80
  -6 -14   1   34.60    7.70
   6 -14  -1   40.00    8.50
   6  14  -1   56.69   11.90
   6  14  -1   35.30   13.90
  -6  14   1   43.40    9.70
  -6  14   1   40.40    9.20
  -5 -14   1  568.04   36.20
  -5 -14   1  606.54   35.50
   5 -14  -1  606.94   39.20
  -5 -14   1  564.24   42.10
  -5 -14   1  537.65   36.90
   5 -14  -1  586.84   35.90
  -5  14   1  596.44   37.00
  -5  14   1  626.34   39.70
   5  14  -1  523.55   45.70
  -5  14   1  562.64   38.20
   5  14  -1  577.24   37.60
  -4 -14   1  137.19   14.80
  -4 -14   1  132.59   21.20
  -4 -14   1  132.29   13.60
  -4 -14   1  117.29   12.80
   4 -14  -1  128.49   16.10
   4  14  -1  139.59   23.80
  -4  14   1  126.59   20.60
   4  14  -1  156.68   16.90
  -4  14   1  122.79   15.40
   4  14  -1  100.59   13.50
  -4  14   1  112.19   14.70
  -3 -14   1  498.35   34.00
  -3 -14   1  473.55   39.60
  -3 -14   1  509.05   33.10
  -3 -14   1  546.05   32.90
   3 -14  -1  492.95   43.80
   3 -14  -1  565.24   35.60
   3  14  -1  555.64   35.40
   3  14  -1  526.75   34.90
  -3  14   1  559.14   34.20
   3  14  -1  496.85   34.80
  -3  14   1  467.75   34.60
  -2 -14   1  218.68   33.30
  -2 -14   1  202.18   19.10
   2 -14  -1  264.57   29.50
   2 -14  -1  235.58   20.30
  -2 -14   1  243.68   19.40
  -2 -14   1  219.78   18.70
   2  14  -1  224.48   19.70
   2  14  -1  260.47   21.10
  -2  14   1  205.58   19.70
  -2  14   1  216.78   19.50
   2  14  -1  255.47   21.00
  -2  14   1  212.18   19.50
   2  14  -1  223.58   21.00
  -1 -14   1  749.42   56.99
  -1 -14   1  794.42   45.50
  -1 -14   1  676.13   45.00
  -1 -14   1  776.02   45.40
   1 -14  -1  987.90   77.69
   1 -14  -1  792.92   46.20
   1  14  -1  761.52   45.30
  -1  14   1  746.43   46.10
   1  14  -1  829.72   48.90
   1  14  -1  760.72   46.60
   1  14  -1  689.63   45.70
  -1  14   1  729.13   46.20
  -1  14   1  743.23   45.40
  -1  14   1  796.22   49.70
   0 -14   1   50.59   14.00
   0 -14  -1   41.90   10.70
   0 -14   1   37.70    9.10
   0 -14   1   34.80    8.60
   0 -14  -1   46.90    9.30
   0 -14  -1   41.20    8.50
   0  14  -1   51.79    9.50
   0  14  -1   36.80    8.70
   0  14   1   27.70    8.70
   0  14   1   45.30    9.70
   0  14  -1   82.09   13.90
   0  14   1   50.89   10.70
   0  14  -1   40.20   13.00
   0  14   1   34.60    8.80
   1 -14   1 1087.99   71.29
  -1 -14  -1 1054.89   68.39
  -1 -14  -1 1101.39   59.99
   1 -14   1 1000.00   61.59
  -1 -14  -1 1120.99   60.59
   1 -14   1 1067.89   61.59
  -1  14  -1 1050.69   62.39
  -1  14  -1 1100.89   59.89
   1  14   1 1160.28   62.59
   1  14   1 1128.99   62.29
   1  14   1 1060.49   61.09
   1  14   1 1143.29   65.29
  -1  14  -1 1024.80   62.99
   2 -14   1   11.40    8.60
  -2 -14  -1   16.80    5.60
   2 -14   1    2.80    4.90
   2 -14   1   18.50    8.00
  -2 -14  -1   22.20   10.10
  -2 -14  -1    3.50    4.60
  -2 -14  -1   10.90    5.20
  -2  14  -1    7.10    5.60
  -2  14  -1    4.30    5.50
   2  14   1   13.10    7.40
   2  14   1   11.60    8.50
  -2  14  -1    7.10    5.30
   2  14   1    4.30    6.10
  -2  14  -1   13.70    6.20
   3 -14   1  819.82   49.99
  -3 -14  -1  812.12   48.90
  -3 -14  -1  822.22   54.89
  -3 -14  -1  816.22   47.00
  -3 -14  -1  822.12   47.20
  -3  14  -1  814.32   47.20
   3  14   1  846.92   53.39
  -3  14  -1  834.82   50.79
  -3  14  -1  807.02   50.19
   3  14   1  878.61   49.30
  -3  14  -1  779.12   50.19
   3  14   1  844.92   50.59
  -4 -14  -1  143.79   14.00
  -4 -14  -1  137.39   15.10
   4 -14   1  174.78   21.00
  -4 -14  -1  158.68   14.10
  -4 -14  -1  127.99   19.30
   4  14   1  173.68   19.00
   4  14   1  141.59   16.10
  -4  14  -1  159.18   15.10
  -4  14  -1  139.79   16.20
   4  14   1  170.98   17.00
  -4  14  -1  159.98   16.90
  -5 -14  -1  682.13   46.40
   5 -14   1  741.93   45.90
  -5 -14  -1  688.53   40.50
  -5 -14  -1  711.43   41.90
   5 -14   1  741.63   43.60
  -5  14  -1  740.73   42.30
   5  14   1  648.14   51.79
   5  14   1  696.63   44.20
  -5  14  -1  755.12   45.40
  -5  14  -1  674.13   44.90
  -6 -14  -1   29.20    7.20
   6 -14   1   40.60   11.10
   6 -14   1   31.90    9.10
   6 -14   1   38.10    9.10
  -6 -14  -1   36.70    7.10
  -6 -14  -1    8.30    8.80
   6  14   1   44.40   10.80
  -6  14  -1   29.20    8.30
   6  14   1   26.60   12.40
  -6  14  -1   38.90   10.00
  -7 -14  -1  560.34   39.20
   7 -14   1  585.94   37.20
  -7 -14  -1  558.14   34.70
  -7 -14  -1  540.75   41.30
   7 -14   1  635.94   43.00
   7 -14   1  531.95   37.50
   7  14   1  598.14   38.50
  -7  14  -1  585.54   35.90
  -7  14  -1  564.84   37.70
   7  14   1  574.84   45.90
   8 -14   1   -8.20    5.90
  -8 -14  -1    2.00    5.40
   8 -14   1    3.30    6.60
   8 -14   1   -1.70    7.20
  -8 -14  -1    1.80    3.70
   8  14   1   -4.80    8.80
   8  14   1   -5.70    6.20
  -8  14  -1   -5.90    6.20
  -8  14  -1    1.80    5.40
   9 -14   1  556.44   39.50
  -9 -14  -1  629.94   33.90
   9 -14   1  569.14   42.10
   9 -14   1  667.53   40.40
  -9  14  -1  610.94   39.10
   9  14   1  622.24   41.10
   9  14   1  547.85   48.20
  -9  14  -1  626.94   38.50
  10 -14   1   19.10    9.70
 -10 -14  -1   16.80    4.70
  10 -14   1   17.30    9.00
 -10  14  -1   35.10    9.00
  10  14   1   30.70   14.80
 -10  14  -1   34.90    9.50
  10  14   1   18.70    8.80
  11 -14   1  548.55   40.60
  11 -14   1  524.25   37.60
  11 -14   1  576.54   38.10
 -11  14  -1  514.65   34.20
  11  14   1  542.75   38.90
  11  14   1  499.15   51.19
 -11  14  -1  532.85   35.70
  12 -14   1   11.90    8.30
  12 -14   1   23.50   10.00
 -12  14  -1   10.80    9.20
 -12  14  -1   19.20    8.00
  12  14   1    5.20    8.80
  12  14   1   14.00   12.70
  13 -14   1  245.48   26.60
  13 -14   1  262.77   24.60
 -13  14  -1  205.98   19.80
 -13  14  -1  256.27   23.40
  13  14   1  346.07   35.10
  13  14   1  223.18   24.60
  14 -14   1  -15.00    7.80
  14 -14   1    0.30    8.60
  14  14   1  -13.10    7.70
 -14  14  -1  -15.60    8.80
  14  14   1   -4.90   11.80
 -14  14  -1    1.30    9.10
 -14  14  -1   -9.50    4.80
  15 -14   1  279.77   27.70
  15 -14   1  269.17   30.40
 -15  14  -1  266.67   26.10
  15  14   1  265.57   37.70
  15  14   1  199.88   34.60
  16 -14   1   20.20   14.40
  16 -14   1    3.60   10.40
  16  14   1    6.50   15.80
  16  14   1   -4.30    9.10
  17 -14   1  134.79   23.70
  17  14   1  150.58   34.60
  16 -15  -1   -0.40   11.00
 -16  15   1    5.10   11.70
  16  15  -1    9.70   11.20
  16  15  -1   13.40   18.60
  15 -15  -1  428.56   38.80
  15 -15  -1  357.36   32.00
  15  15  -1  409.26   47.50
  15  15  -1  412.86   33.80
 -15  15   1  365.66   32.70
  14 -15  -1    2.90    8.90
  14 -15  -1   17.70   10.20
 -14  15   1    6.50    8.60
  14  15  -1  -10.80    7.10
  14  15  -1    0.60   14.70
 -14  15   1   11.30    8.00
  13 -15  -1  766.42   53.69
  13 -15  -1  790.62   48.90
  13  15  -1  772.32   50.09
 -13  15   1  720.43   47.50
  13  15  -1  696.13   60.89
 -13  15   1  664.53   46.30
  12 -15  -1   11.90    8.80
  12 -15  -1    3.80    7.70
 -12 -15   1    2.10    5.60
 -12  15   1   -6.60    9.70
 -12  15   1    7.50    7.70
  12  15  -1   -6.00    6.50
  12  15  -1  -19.70   12.00
 -11 -15   1  937.31   52.29
  11 -15  -1 1017.70   58.69
  11 -15  -1  979.70   62.89
  11  15  -1 1036.70   73.49
 -11  15   1  936.71   58.19
  11  15  -1 1000.50   60.29
  10 -15  -1    3.70    8.00
  10 -15  -1   11.30    7.50
 -10 -15   1    0.80    4.60
  10  15  -1    3.30    6.80
  10  15  -1  -25.30    9.40
 -10  15   1   -7.10    7.90
 -10  15   1    0.90    7.70
  -9 -15   1 1065.09   57.99
   9 -15  -1 1014.70   63.99
   9 -15  -1 1101.59   66.29
   9 -15  -1 1060.09   61.49
  -9  15   1 1076.39   61.79
   9  15  -1 1076.19   63.49
   9  15  -1 1083.99   75.29
  -9  15   1 1085.59   62.89
   8 -15  -1    1.80    6.90
   8 -15  -1   -6.80    5.60
   8 -15  -1   -9.10    7.40
  -8 -15   1    3.20    5.00
  -8  15   1   -0.60    6.30
  -8  15   1   -3.00    7.60
   8  15  -1   -3.80   11.50
   8  15  -1   10.40    6.90
   7 -15  -1 1326.77   75.99
   7 -15  -1 1348.77   71.39
  -7 -15   1 1300.07   68.99
   7 -15  -1 1223.68   77.79
  -7  15   1 1202.58   72.79
   7  15  -1 1273.07   73.39
   7  15  -1 1290.57   84.89
  -7  15   1 1286.87   71.69
   6 -15  -1    4.80    7.70
  -6 -15   1    7.40    4.90
  -6 -15   1    2.50    5.00
   6 -15  -1   -8.70    4.90
   6  15  -1    1.70    5.80
  -6  15   1    5.50    6.90
  -6  15   1    1.40    5.70
   6  15  -1    9.20   10.60
   5 -15  -1 1373.56   75.39
   5 -15  -1 1283.77   70.99
  -5 -15   1 1306.57   70.59
  -5 -15   1 1287.77   72.09
   5  15  -1 1359.66   73.79
   5  15  -1 1162.18   83.09
   5  15  -1 1374.96   75.29
  -5  15   1 1267.97   71.99
  -4 -15   1   74.09   10.90
  -4 -15   1   69.39   14.20
   4 -15  -1   59.19   11.60
   4  15  -1   65.09   12.00
  -4  15   1   85.19   12.40
  -4  15   1   76.59   14.10
   4  15  -1   60.89   12.00
  -3 -15   1 1173.78   63.69
  -3 -15   1 1152.68   62.89
   3 -15  -1 1153.88   65.29
   3  15  -1 1101.49   64.49
   3  15  -1 1183.68   66.19
  -3  15   1 1043.70   64.39
  -3  15   1 1155.48   63.59
   3  15  -1 1179.18   64.89
  -3  15   1  995.80   64.49
  -2 -15   1   12.90    6.10
  -2 -15   1   12.30    6.30
   2 -15  -1   18.10    7.80
  -2 -15   1   30.60   13.60
   2  15  -1   19.10    8.30
  -2  15   1   23.90    7.70
   2  15  -1   18.30    7.60
  -2  15   1   16.90    7.30
   2  15  -1   23.40    8.40
  -2  15   1   31.10    9.10
  -1 -15   1  805.42   51.59
  -1 -15   1  844.92   49.40
   1 -15  -1  826.62   49.70
  -1 -15   1  904.01   49.90
   1  15  -1  879.51   49.40
  -1  15   1  740.93   49.50
   1  15  -1  792.62   49.70
   1  15  -1  872.21   51.49
  -1  15   1  769.22   50.29
  -1  15   1  857.31   49.60
   0 -15  -1   19.80   11.80
   0 -15  -1   19.40    7.90
   0 -15   1   27.60    8.10
   0 -15  -1   53.69    9.40
   0  15  -1   37.60    8.60
   0  15   1   39.10    9.50
   0  15   1   39.50    9.30
   0  15  -1   43.10   11.40
   0  15  -1   37.00    8.50
   0  15   1   48.10   10.30
  -1 -15  -1  482.15   40.50
  -1 -15  -1  541.25   33.40
   1 -15   1  564.44   35.20
  -1 -15  -1  535.25   32.60
  -1  15  -1  500.95   34.90
  -1  15  -1  474.65   34.70
   1  15   1  435.56   32.80
   1  15   1  508.25   34.60
  -1  15  -1  513.45   32.50
   1  15   1  469.15   33.80
  -2 -15  -1  125.99   13.10
  -2 -15  -1  124.69   21.70
  -2 -15  -1  100.79   13.80
   2 -15   1  109.69   15.80
   2  15   1  128.89   17.20
   2  15   1  117.09   16.30
  -2  15  -1  115.99   16.70
   2  15   1  112.49   15.80
  -2  15  -1   76.19   13.50
  -2  15  -1  123.59   18.40
  -2  15  -1  104.59   14.20
  -3 -15  -1  464.35   30.10
  -3 -15  -1  494.85   30.90
   3 -15   1  498.55   33.70
  -3 -15  -1  416.26   36.50
   3  15   1  488.75   34.00
   3  15   1  437.56   32.30
  -3  15  -1  472.45   30.70
  -3  15  -1  466.35   33.40
   3  15   1  408.26   31.40
  -3  15  -1  460.45   33.60
   4 -15   1   47.20   10.70
  -4 -15  -1   20.50   10.70
  -4 -15  -1   43.20    9.20
  -4 -15  -1   42.60    8.20
   4  15   1   48.40   12.30
  -4  15  -1   46.50   10.20
   4  15   1   47.30   10.70
  -4  15  -1   45.00    9.40
   4  15   1   49.00   10.40
   5 -15   1  303.97   23.10
  -5 -15  -1  257.27   20.00
  -5 -15  -1  245.28   20.90
   5 -15   1  320.07   25.80
   5  15   1  281.57   25.60
   5  15   1  297.87   25.50
  -5  15  -1  275.97   21.60
  -5  15  -1  289.07   24.30
   6 -15   1   39.50   10.50
   6 -15   1   34.50    8.80
  -6 -15  -1   55.89   10.80
  -6 -15  -1   53.39    8.80
   6  15   1   45.00   14.60
  -6  15  -1   52.19   10.40
   6  15   1   56.59   10.80
  -6  15  -1   63.79   12.50
   7 -15   1  186.78   20.60
  -7 -15  -1  135.19   13.10
   7 -15   1  170.48   17.60
   7 -15   1  169.48   18.40
  -7 -15  -1  157.08   15.30
  -7  15  -1  172.68   16.70
   7  15   1  178.48   19.00
   7  15   1  123.69   24.00
  -7  15  -1  171.68   18.20
   8 -15   1    8.20    8.20
   8 -15   1   12.50    9.10
   8 -15   1   24.90    8.50
  -8  15  -1   18.00    8.70
   8  15   1   15.50    8.40
  -8  15  -1   22.40    7.10
   8  15   1   11.00    9.60
   9 -15   1   18.50    9.20
   9 -15   1   20.90    9.60
   9 -15   1   17.80    9.40
   9  15   1    1.80   11.20
  -9  15  -1   21.10    7.90
   9  15   1   18.10    9.60
 -10 -15  -1   46.70    6.50
  10 -15   1   44.00   11.90
  10 -15   1   48.20   12.30
  10 -15   1   27.70   11.10
 -10  15  -1   43.70    9.40
  10  15   1   30.70   14.30
  10  15   1   50.19   12.00
 -10  15  -1   69.49   14.90
  11 -15   1   10.40    8.50
  11 -15   1   28.50    9.90
 -11  15  -1   25.50    8.30
  11  15   1   37.60    9.90
 -11  15  -1    2.70    9.50
  11  15   1   11.60   13.20
  12 -15   1   11.10    9.60
  12 -15   1   39.30   12.20
  12  15   1   10.60   12.60
  12  15   1   13.30   10.40
 -12  15  -1   18.20   10.80
  13 -15   1   -4.80    8.80
  13 -15   1    0.30    8.60
  13  15   1   16.80   11.20
  13  15   1   -1.50   14.20
 -13  15  -1   34.90   11.00
 -13  15  -1   -1.30    7.90
  14 -15   1   26.30   12.40
  14 -15   1    4.90    8.90
 -14  15  -1   11.00    9.10
  14  15   1   -1.40   16.20
 -14  15  -1   -8.00    6.10
  14  15   1   21.60   18.30
  15 -15   1   44.30   16.40
  15  15   1   59.99   15.80
 -15  15  -1   48.80   11.60
  15  15   1   56.49   19.70
  16  15   1   96.79   38.70
  16 -16  -1   -3.40   12.00
 -16  16   1   36.90   15.20
  16  16  -1   39.20   21.40
  15  16  -1   15.10    9.70
 -15  16   1   -0.30   10.10
 -15  16   1  -12.70    9.40
  15  16  -1  -15.70   19.30
  14 -16  -1   12.90   12.30
  14 -16  -1   29.70   11.00
 -14  16   1   35.80   13.50
  14  16  -1   34.50   20.50
 -14  16   1   35.80   11.90
  14  16  -1   24.50   10.90
  13 -16  -1   -3.60    8.10
  13 -16  -1    6.50   10.90
  13  16  -1   -9.90    8.50
 -13  16   1   -9.70    7.50
  13  16  -1  -15.20   12.60
  12 -16  -1   39.70   13.40
  12 -16  -1   27.40   10.70
 -12  16   1   15.60    9.50
  12  16  -1   21.70   18.30
  12  16  -1   30.30   10.00
  11 -16  -1    2.90   10.10
 -11 -16   1    1.10    4.40
  11 -16  -1    7.70    8.40
  11  16  -1    0.20   13.40
  11  16  -1   -2.90    6.40
 -11  16   1   11.40    8.10
  10 -16  -1   97.69   17.70
  10 -16  -1  100.79   14.60
 -10 -16   1   85.29   10.90
  10  16  -1   94.79   22.70
  10  16  -1   75.99   14.50
 -10  16   1  103.19   22.60
   9 -16  -1   68.89   12.60
   9 -16  -1   31.40   11.10
  -9 -16   1   53.69    9.20
   9  16  -1   53.09   14.00
  -9  16   1   33.10   10.30
   9  16  -1   38.00   16.30
   8 -16  -1  139.99   20.30
   8 -16  -1  179.58   18.30
   8 -16  -1  127.19   18.90
  -8 -16   1  170.48   15.20
  -8  16   1  197.48   19.00
   8  16  -1  160.48   22.20
   8  16  -1  178.58   32.10
   7 -16  -1  124.79   18.20
  -7 -16   1   75.89   11.80
   7 -16  -1   72.59   12.30
  -7  16   1  104.99   15.80
   7  16  -1   60.09   18.60
   7  16  -1   86.89   13.90
   6 -16  -1   52.99   13.30
   6 -16  -1   82.89   12.50
  -6 -16   1   59.69   10.50
   6  16  -1   65.89   11.50
   6  16  -1   73.99   14.80
  -6  16   1   63.29   13.10
   5 -16  -1  345.07   29.10
   5 -16  -1  363.96   25.50
  -5 -16   1  331.57   24.50
   5  16  -1  326.87   27.80
  -5  16   1  338.87   26.10
   5  16  -1  297.67   26.40
   4 -16  -1   58.49   11.80
  -4 -16   1   68.69   10.90
   4 -16  -1   78.49   12.10
  -4 -16   1   56.79   10.00
   4  16  -1   57.49   12.80
  -4  16   1   76.89   13.20
   4  16  -1   57.79   11.70
  -3 -16   1  518.95   33.90
   3 -16  -1  543.85   36.10
  -3 -16   1  527.85   33.70
   3  16  -1  466.95   36.00
   3  16  -1  509.85   35.30
  -3  16   1  417.36   34.80
  -3  16   1  542.65   34.70
  -2 -16   1   78.29   12.30
   2 -16  -1  106.29   15.90
  -2 -16   1   96.49   15.60
  -2  16   1   82.09   13.70
  -2  16   1   84.99   13.30
   2  16  -1   75.59   16.00
  -2  16   1   50.29   12.00
   2  16  -1  105.59   15.00
   1 -16  -1  397.56   28.70
  -1 -16   1  370.86   27.80
  -1  16   1  443.86   29.30
  -1  16   1  341.37   28.60
   1  16  -1  367.26   27.80
  -1  16   1  382.16   41.00
   1  16  -1  374.76   29.80
   1  16  -1  372.26   32.40
   0 -16  -1   50.19    8.80
   0 -16   1   34.20    8.30
   0 -16  -1   38.10    9.50
   0  16  -1   42.40   10.10
   0  16   1   40.40   10.10
   0  16  -1   35.20    9.70
   0  16  -1   72.79   17.60
   0  16   1   45.00   11.00
  -1 -16  -1  773.32   45.30
  -1 -16  -1  754.72   44.10
   1 -16   1  720.23   46.10
  -1  16  -1  763.42   44.60
  -1  16  -1  675.03   46.40
   1  16   1  653.43   45.50
   1  16   1  785.62   46.90
  -1  16  -1  729.53   61.09
  -2 -16  -1   28.00    6.90
   2 -16   1   24.50    8.80
  -2 -16  -1   14.60    7.60
   2  16   1   22.30   12.30
  -2  16  -1   50.09    9.80
   2  16   1   22.20    8.50
  -2  16  -1   35.00   11.50
   2  16   1   21.80    9.10
   3 -16   1  738.93   48.40
  -3 -16  -1  766.72   45.50
  -3 -16  -1  743.23   44.80
   3  16   1  796.52   49.10
   3  16   1  798.32   48.30
   3  16   1  708.23   47.50
  -3  16  -1  785.02   45.60
  -4 -16  -1   28.90    7.90
  -4 -16  -1   23.50    7.20
   4  16   1   22.00    9.50
   4  16   1   18.50    9.10
  -4  16  -1   31.40    8.10
  -5 -16  -1  545.25   36.10
   5 -16   1  586.44   40.50
  -5 -16  -1  530.55   34.70
   5 -16   1  582.44   37.80
   5  16   1  630.34   42.10
  -5  16  -1  566.24   36.30
   5  16   1  609.14   39.50
   6 -16   1    9.80    7.80
   6 -16   1   -4.10    6.70
  -6 -16  -1   -0.20    4.90
  -6 -16  -1  -11.80    3.70
  -6  16  -1   -0.20    5.60
   6  16   1   -0.90    6.80
   6  16   1   -2.60    6.70
   7 -16   1  588.34   38.30
   7 -16   1  581.24   41.30
  -7 -16  -1  554.64   34.00
  -7  16  -1  577.84   36.90
   7  16   1  570.24   39.90
   7  16   1  560.44   51.19
   8 -16   1    9.40    8.20
   8 -16   1   16.20   12.00
  -8 -16  -1    7.30    4.30
   8  16   1    7.40    7.80
   8  16   1   -5.10    9.60
  -8  16  -1   14.80    7.70
   9 -16   1  446.46   35.90
   9 -16   1  487.15   35.20
   9 -16   1  537.95   40.50
  -9  16  -1  504.55   33.50
   9  16   1  464.15   43.80
   9  16   1  555.14   37.90
 -10 -16  -1    6.80    4.00
  10 -16   1    6.20    8.40
  10 -16   1    5.50    8.30
  10  16   1   12.40   11.50
  10  16   1   12.40    8.00
 -10  16  -1    0.10    7.10
  11 -16   1  415.06   35.70
  11 -16   1  389.16   30.70
 -11  16  -1  412.26   30.20
  11  16   1  377.66   41.00
  11  16   1  397.36   32.90
 -11  16  -1  362.16   33.60
  12 -16   1   -6.80    9.90
  12 -16   1   -5.60    8.80
 -12  16  -1    9.10   12.90
  12  16   1   12.20   15.10
  12  16   1   -1.60    8.80
 -12  16  -1   -8.20    7.00
  13 -16   1  139.49   19.90
  13 -16   1  104.49   18.40
  13  16   1   94.89   26.80
  13  16   1  157.88   30.30
 -13  16  -1  155.08   19.40
  14 -16   1   -5.60    9.80
  14 -16   1  -12.50   10.50
  14  16   1    0.70    8.50
 -14  16  -1  -21.90    7.60
  14  16   1  -11.60   15.20
 -14  16  -1  -14.00    7.90
  15 -16   1   84.99   15.40
 -15  16  -1   96.69   18.00
  15  16   1  104.19   29.80
  15 -17  -1  168.58   22.40
 -15  17   1  189.48   26.40
  15  17  -1  203.98   35.40
  14 -17  -1    8.30   10.10
  14  17  -1   14.40   11.30
 -14  17   1   -5.60   11.10
  14  17  -1   20.00   22.00
  13 -17  -1  128.29   23.70
  13 -17  -1  146.79   19.40
 -13  17   1  124.89   18.10
  13  17  -1  138.49   30.20
  13  17  -1  145.29   21.10
 -12 -17   1   -9.30    5.50
  12 -17  -1   -6.50    9.90
  12 -17  -1   -6.80    7.80
  12  17  -1   -9.30    8.40
  12  17  -1   -1.50   13.40
 -12  17   1   -5.00    8.20
  11 -17  -1  377.96   33.70
  11 -17  -1  319.27   27.20
 -11  17   1  320.07   27.30
  11  17  -1  378.56   31.00
  11  17  -1  321.47   45.20
  10 -17  -1    5.00   10.40
 -10 -17   1    4.50    5.60
  10 -17  -1    3.70    8.20
  10  17  -1   -7.00   13.70
 -10  17   1  -11.40    7.10
  10  17  -1   -2.10    8.20
  -9 -17   1  325.27   23.30
   9 -17  -1  308.17   26.30
   9 -17  -1  360.06   31.60
   9  17  -1  353.06   40.40
   9  17  -1  333.37   28.60
   8 -17  -1   -4.70    7.10
  -8 -17   1    3.80    5.00
   8 -17  -1    5.10    7.40
   8  17  -1   -3.10    7.20
  -8  17   1    7.60    7.60
   8  17  -1    2.70   11.90
   7 -17  -1  459.15   32.50
   7 -17  -1  486.65   37.60
  -7 -17   1  471.85   31.00
   7  17  -1  490.55   46.30
   7  17  -1  491.15   35.70
  -7  17   1  452.65   33.20
   7  17  -1  506.05   37.90
   6 -17  -1   16.50   10.90
  -6 -17   1   16.40    6.40
   6 -17  -1   32.40    8.70
   6  17  -1   26.00   10.10
   6  17  -1   26.90    9.60
  -6  17   1   34.60   10.60
   5 -17  -1  323.17   25.40
  -5 -17   1  344.47   25.40
   5 -17  -1  345.87   29.30
  -5  17   1  323.77   25.90
   5  17  -1  335.97   28.20
   5  17  -1  323.07   27.70
   4 -17  -1    0.30    6.30
  -4 -17   1   -1.00    5.80
   4 -17  -1   -0.30    6.40
   4  17  -1    1.90    7.50
  -4  17   1    4.10    6.20
   4  17  -1    2.60    7.20
  -3 -17   1  344.17   26.10
  -3  17   1  332.97   26.50
   3  17  -1  395.76   29.20
  -3  17   1  295.77   27.70
   3  17  -1  303.47   28.20
   3  17  -1  337.57   27.80
   2 -17  -1    9.70    7.50
  -2 -17   1    6.70    7.10
  -2  17   1   14.00    7.30
   2  17  -1   13.30    8.00
   2  17  -1   13.00    8.60
  -2  17   1   22.40    8.30
   2  17  -1   23.00   10.70
   1 -17  -1  319.07   23.60
  -1 -17   1  306.87   24.40
   1 -17  -1  327.47   25.50
  -1 -17   1  258.17   23.00
  -1  17   1  278.97   25.60
   1  17  -1  277.17   23.90
  -1  17   1  282.87   24.30
   1  17  -1  286.97   26.40
   1  17  -1  276.67   25.30
   0 -17  -1    0.50    5.90
   0 -17   1    0.10    6.20
   0 -17   1   -2.60    6.40
   0 -17  -1    8.60    7.60
   0  17   1   -5.90    6.40
   0  17   1   -4.00    7.10
   0  17   1   -1.30    5.60
   0  17  -1   -4.10    5.60
   0  17  -1    3.00    7.10
  -1 -17  -1  187.68   18.10
  -1 -17  -1  155.58   16.20
   1 -17   1  193.28   19.00
  -1  17  -1  163.48   20.20
   1  17   1  170.78   20.80
  -1  17  -1  150.08   16.50
   1  17   1  118.39   16.90
   1  17   1  177.38   19.00
  -2 -17  -1   16.10    7.70
   2  17   1   10.80    8.20
  -2  17  -1   11.20    7.10
  -2  17  -1   28.90    8.40
   2  17   1    6.60    7.50
   2  17   1   21.30    9.20
   3 -17   1  119.29   18.20
  -3 -17  -1  137.99   14.90
  -3 -17  -1  148.39   15.70
  -3  17  -1  150.08   15.80
   3  17   1  117.49   17.60
   3  17   1  124.29   19.10
   3  17   1  177.58   19.00
   4 -17   1   26.70    9.70
  -4 -17  -1   32.80    8.50
  -4 -17  -1   39.40    9.30
   4  17   1   31.90    9.70
   4  17   1   30.10    9.90
  -4  17  -1   38.90    9.10
   5 -17   1   27.10    9.50
   5 -17   1   29.70   11.20
  -5 -17  -1   38.40    9.00
  -5  17  -1   31.10    8.70
   5  17   1   18.10    9.90
   6 -17   1    4.50    6.60
   6 -17   1    2.80    8.10
  -6 -17  -1   -2.50    4.90
   6  17   1    7.40    9.00
   6  17   1   17.90    9.40
  -6  17  -1    9.60    5.60
   7 -17   1    6.90    8.00
   7 -17   1   18.80    9.60
  -7 -17  -1   16.70    5.90
  -7  17  -1   22.10    7.50
   7  17   1    9.20    9.10
   7  17   1    2.70    6.40
   8 -17   1   11.40    8.20
   8 -17   1   15.20    9.30
  -8 -17  -1   -0.20    4.30
   8  17   1   -1.60   11.40
   8  17   1    6.40    7.60
  -8  17  -1   -7.00    5.80
   9 -17   1    5.80    8.90
  -9 -17  -1   -2.70    4.20
   9 -17   1    9.20    8.10
  -9  17  -1   -1.20    6.40
   9  17   1   11.50    8.60
   9  17   1    5.80   10.50
  10 -17   1   -5.40    8.60
  10 -17   1   -5.80    7.50
  10  17   1    9.50   16.50
  10  17   1    3.60    7.70
 -10  17  -1   25.20    9.60
  11 -17   1   13.50   11.70
  11 -17   1   -9.00    7.80
 -11  17  -1    3.20    7.40
  11  17   1   16.30   16.20
  11  17   1   12.80   10.00
  12 -17   1  -15.20    9.70
  12 -17   1    4.10    8.70
 -12  17  -1    1.90    8.10
  12  17   1    2.20    9.50
  12  17   1   18.10   15.50
  13 -17   1   -3.00    8.70
  13 -17   1   -3.90   11.80
 -13  17  -1    4.00    9.00
  13  17   1   -0.60   10.00
  13  17   1   -9.90   15.10
  14 -17   1   30.90   13.00
 -14  17  -1    8.00   10.10
  14  17   1   64.19   24.80
 -14  17  -1   14.30   12.10
  14 -18  -1   -1.70   10.90
  14  18  -1  -12.80   19.40
 -14  18   1   -8.50   10.80
  13 -18  -1   -3.00   10.20
 -13  18   1  -21.70    9.00
  13  18  -1   28.30   11.10
  13  18  -1   17.10   20.30
  12 -18  -1  -10.90    9.10
  12 -18  -1    7.80   10.40
  12  18  -1    6.10   19.50
  12  18  -1   15.70    9.50
 -12  18   1   -1.00    7.90
 -11 -18   1  -11.10    5.10
  11 -18  -1   -2.00   11.00
  11 -18  -1   -6.10    7.30
  11  18  -1   -0.20   17.60
 -11  18   1    6.60    8.20
  11  18  -1    5.70   15.40
  10 -18  -1    8.90   10.60
  10 -18  -1    5.30    8.90
 -10 -18   1   -3.90    5.10
  10  18  -1   -0.40    8.30
 -10  18   1    5.70    9.00
  10  18  -1   14.20   16.90
   9 -18  -1   42.60   12.80
  -9 -18   1   16.50    7.70
   9 -18  -1    1.80    8.20
   9  18  -1    8.40   16.70
  -9  18   1    7.80    8.10
   9  18  -1   16.20    8.60
  -8 -18   1    0.80    6.20
   8 -18  -1   -0.70    7.10
   8 -18  -1   11.90    8.70
   8  18  -1    4.90   10.70
   8  18  -1    6.70    8.00
  -8  18   1   -1.80    7.50
   7 -18  -1   38.50   12.60
  -7 -18   1   38.80    9.10
   7 -18  -1   36.30   10.90
   7  18  -1   18.80    9.00
  -7  18   1   26.10    8.30
   7  18  -1   28.20   10.80
   6 -18  -1    4.20    6.60
  -6 -18   1    1.40    5.40
   6 -18  -1   -8.30    8.00
  -6  18   1  -12.60    5.90
   6  18  -1   -7.00    6.70
   6  18  -1    6.50    8.80
  -5 -18   1   97.09   13.90
   5 -18  -1   97.29   18.70
   5 -18  -1   70.69   12.30
   5  18  -1   72.19   16.70
  -5  18   1  103.39   15.40
  -4 -18   1   10.10    7.00
   4 -18  -1    4.50    6.70
   4 -18  -1   -3.30    6.90
   4  18  -1    8.20    7.70
  -4  18   1   15.30    8.40
   4  18  -1    7.00    7.70
   3 -18  -1  175.78   19.60
  -3 -18   1  149.69   16.70
  -3  18   1  126.79   19.30
   3  18  -1  141.19   18.60
  -3  18   1  136.09   18.40
   3  18  -1  157.68   19.80
  -2 -18   1    4.80    6.30
   2 -18  -1    6.00    6.60
  -2  18   1   -2.40    8.30
   2  18  -1    5.90    6.90
  -2  18   1   -3.00    6.60
   2  18  -1   -3.30    6.00
   1 -18  -1  260.47   22.40
  -1 -18   1  221.68   22.00
  -1  18   1  211.88   23.00
  -1  18   1  224.88   22.10
   1  18  -1  253.57   22.80
   1  18  -1  243.18   24.30
   0 -18  -1   44.50   10.30
   0 -18  -1   69.79   11.50
   0  18   1   50.89   11.00
   0  18  -1   48.60   11.00
   0  18   1   57.79   15.00
   0  18  -1   27.70   10.80
  -1 -18  -1  269.37   22.30
  -1 -18  -1  254.67   22.70
   1 -18   1  248.88   23.90
   1  18   1  242.48   23.60
  -1  18  -1  251.77   25.40
  -1  18  -1  288.47   23.50
   1  18   1  256.07   25.00
   2 -18   1    6.70    7.80
  -2 -18  -1   25.50   10.00
  -2 -18  -1    3.50    6.20
   2  18   1    0.20    8.80
  -2  18  -1    1.40    7.30
  -2  18  -1   16.90    7.50
   2  18   1    6.80    9.00
   2  18   1   12.40    9.30
  -3 -18  -1  307.47   25.00
   3 -18   1  344.97   28.90
   3  18   1  330.77   28.40
  -3  18  -1  333.17   24.90
   3  18   1  286.27   27.50
   3  18   1  353.36   34.00
   4 -18   1   14.80    8.60
   4 -18   1    1.90    7.00
  -4 -18  -1    9.10    6.50
   4  18   1    0.20    6.50
   4  18   1    8.10    9.30
  -4  18  -1   16.50    6.80
   5 -18   1  418.16   33.40
  -5 -18  -1  364.36   27.10
  -5  18  -1  380.26   28.10
   5  18   1  442.46   34.00
   5  18   1  404.06   32.00
  -6 -18  -1   -3.00    5.60
   6 -18   1    2.00    6.40
   6 -18   1   11.40    9.00
   6  18   1   -0.90    8.90
   6  18   1    6.80    8.30
  -6  18  -1   -9.60    5.80
  -7 -18  -1  365.36   25.10
   7 -18   1  329.37   28.00
   7 -18   1  390.36   33.30
  -7  18  -1  357.86   27.20
   7  18   1  381.26   31.10
   7  18   1  337.57   32.20
  -8 -18  -1   -3.50    4.70
   8 -18   1   -8.60    7.90
   8 -18   1    2.80    7.90
   8  18   1  -12.20    8.40
   8  18   1   -6.80    7.50
  -8  18  -1    2.70    7.90
   9 -18   1  183.38   22.20
   9 -18   1  200.88   27.90
   9  18   1  231.18   30.10
   9  18   1  244.68   25.30
  -9  18  -1  231.48   21.30
  10 -18   1    2.30   12.20
  10 -18   1   -6.10    7.10
 -10  18  -1   -8.50    6.70
  10  18   1    6.30   13.00
  10  18   1   -1.70   13.80
  11 -18   1  235.58   23.60
  11 -18   1  208.78   28.80
  11  18   1  207.58   34.50
  11  18   1  265.27   25.70
 -11  18  -1  201.58   20.80
  12 -18   1    8.70   10.20
  12 -18   1   -0.50   11.50
 -12  18  -1   -3.50    8.70
  12  18   1   32.10   18.30
  12  18   1   -9.40    9.80
  13 -18   1  163.78   23.50
 -13  18  -1  152.18   19.50
  12 -19  -1   21.40   11.90
 -12  19   1   -2.70    9.70
  12  19  -1   -6.70   17.00
  11 -19  -1   94.09   19.40
  11 -19  -1  129.99   18.30
 -11  19   1   83.59   15.00
  11  19  -1  111.69   49.80
  11  19  -1  161.78   23.00
  10 -19  -1    1.80    8.70
 -10 -19   1  -13.90    6.00
  10 -19  -1  -10.50    9.80
  10  19  -1   -4.20    8.30
  10  19  -1    8.50   14.60
  10  19  -1   -4.80   10.60
 -10  19   1    0.60    9.50
  -9 -19   1  161.68   16.40
   9 -19  -1  139.29   18.70
   9 -19  -1  126.19   21.50
  -9  19   1  170.68   19.40
   9  19  -1  179.58   25.70
   9  19  -1  181.68   37.40
  -8 -19   1    6.70    6.90
   8 -19  -1   -6.80    7.50
   8 -19  -1    3.90    9.10
   8  19  -1   15.10    9.30
  -8  19   1   -3.70    8.30
   8  19  -1    1.10    9.10
   7 -19  -1   94.09   14.90
   7 -19  -1  121.89   20.00
  -7 -19   1  114.79   15.20
  -7  19   1   86.89   15.00
   7  19  -1  131.19   21.50
   7  19  -1   84.49   15.10
   6 -19  -1   16.50    8.30
  -6 -19   1   10.10    7.20
   6 -19  -1   -6.60    7.60
   6  19  -1    8.30   10.90
  -6  19   1   -2.90    7.40
   6  19  -1   15.20    9.30
   5 -19  -1   53.09   11.60
  -5 -19   1   46.10   10.10
   5 -19  -1   58.99   13.90
   5  19  -1   53.29   11.90
   5  19  -1   62.09   13.80
  -4 -19   1   -2.00    5.40
   4 -19  -1   -3.20    7.70
   4 -19  -1   -6.70    6.10
   4  19  -1   11.00    8.70
  -4  19   1    4.20    6.40
   4  19  -1   -3.20    7.60
   3 -19  -1   60.89   14.80
  -3 -19   1   58.39   20.40
   3  19  -1   36.60   12.40
  -3  19   1   53.59   13.10
   3  19  -1   43.40   11.40
  -2 -19   1   19.80    9.50
   2 -19  -1   11.90    8.60
   2  19  -1   19.60    9.00
  -2  19   1   20.80    8.90
  -2  19   1   11.80    7.70
   2  19  -1   11.60    8.30
   1 -19  -1   47.50   11.00
  -1 -19   1   41.40   12.00
   1  19  -1   33.60   10.70
  -1  19   1   22.30    9.40
   1  19  -1   39.30   10.50
  -1  19   1   25.30   10.30
   0 -19   1   13.20    9.00
   0 -19  -1   15.40    7.60
   0  19  -1   19.60    8.70
   0  19   1   20.20   11.00
   0  19  -1    8.80    7.70
   0  19   1   15.60   12.70
   1 -19   1   19.10    9.50
  -1  19  -1   31.70    9.60
   1  19   1   39.00   13.80
   1  19   1   28.60   10.90
  -1  19  -1   23.90    9.10
  -2 -19  -1   -0.20    7.10
   2 -19   1    0.70    7.70
   2  19   1   -3.40    6.40
  -2  19  -1   -0.40    7.10
   2  19   1   -8.30    6.30
   3 -19   1   -1.20    8.00
  -3 -19  -1    3.60    6.20
  -3  19  -1   11.50    7.70
   3  19   1    9.10    9.30
   3  19   1    7.10    9.30
   4 -19   1    8.30    7.80
   4 -19   1    2.60    8.60
  -4 -19  -1   11.90    7.50
   4  19   1   11.00   10.20
   4  19   1    2.20    8.40
  -4  19  -1   23.50    8.90
  -5 -19  -1   10.00    7.10
   5 -19   1   -4.40    7.40
   5 -19   1   12.10    8.10
   5  19   1    9.00    9.00
   5  19   1   14.00   10.20
  -5  19  -1    8.20    8.40
   6 -19   1   14.00    9.90
  -6 -19  -1    9.70    6.70
   6 -19   1    4.70    8.40
  -6  19  -1    4.30    6.80
   6  19   1    6.30   10.10
   6  19   1    1.80    8.10
   7 -19   1   11.80    8.60
  -7 -19  -1    3.60    6.00
   7 -19   1    5.00    8.90
   7  19   1   26.30   10.50
   7  19   1   17.60   11.80
  -7  19  -1   15.00    9.00
   8 -19   1   -5.30    8.70
   8 -19   1   -1.70    8.40
  -8 -19  -1   -6.40    5.10
   8  19   1  -14.70    7.90
   8  19   1  -11.10   10.50
  -8  19  -1   -6.40    8.30
   9 -19   1   12.10   10.10
   9 -19   1    3.20   10.20
  -9  19  -1   23.30    9.10
   9  19   1   45.80   15.10
   9  19   1   16.00    8.70
  10 -19   1   11.60    9.90
  10 -19   1   24.70   12.50
 -10  19  -1    1.80    8.50
  10  19   1   30.10   16.60
  10  19   1   -0.50    9.40
  11 -19   1    0.20    9.30
  11  19   1   15.10   10.40
 -11  19  -1   15.50   10.00
  12 -19   1   -4.00   10.60
  12  19   1   -3.40   17.50
 -12  19  -1    8.30   10.60
  11 -20  -1    8.50   11.60
 -11  20   1   14.20   10.70
  11  20  -1  -14.70   13.20
  10 -20  -1   -8.70   10.30
 -10 -20   1    4.10    9.00
  10  20  -1   13.60   13.80
 -10  20   1   -3.10    8.70
  10  20  -1   13.60   25.50
  -9 -20   1  -10.40    6.90
   9 -20  -1   15.10   10.20
   9 -20  -1    0.40    9.90
  -9  20   1   10.20   10.00
   9  20  -1   -1.00   10.30
   9  20  -1  -13.40   12.20
   8 -20  -1  -12.80    9.40
   8 -20  -1  -25.60    7.40
  -8 -20   1  -12.90    7.90
   8  20  -1   12.10   11.90
  -8  20   1    1.10    8.70
   8  20  -1   -6.90    8.80
  -7 -20   1   43.50   10.40
   7 -20  -1   63.69   12.90
   7 -20  -1   74.99   30.10
   7  20  -1   56.59   15.10
   7  20  -1   38.90   14.50
  -7  20   1   36.00   11.10
  -6 -20   1   -6.80    7.70
   6 -20  -1  -20.00    8.50
   6 -20  -1    3.30    8.00
   6  20  -1   11.40    8.90
  -6  20   1   -9.80    7.00
   6  20  -1   14.00   11.20
   5 -20  -1   33.30   10.30
  -5 -20   1   31.80   10.00
   5 -20  -1   21.00   10.10
   5  20  -1   30.20   11.10
   5  20  -1   35.90   12.40
  -5  20   1   33.50   11.00
   4 -20  -1  -10.10    6.80
  -4 -20   1   -3.40    6.80
   4 -20  -1    3.20    7.90
   4  20  -1    3.30    8.10
   4  20  -1  -17.20    7.60
  -4  20   1    6.30    8.90
   3 -20  -1  109.59   17.80
  -3 -20   1   92.09   15.30
   3  20  -1  105.19   16.40
  -3  20   1   86.09   14.40
   3  20  -1   73.29   15.50
   2 -20  -1   11.50    8.90
  -2 -20   1   14.40    8.00
  -2  20   1    7.10    8.40
   2  20  -1   -6.40    7.00
  -2  20   1   -2.50    9.00
   2  20  -1    6.20    8.90
  -1 -20   1   95.89   16.00
   1 -20  -1   67.29   14.70
  -1  20   1  100.19   16.30
   1  20  -1   86.29   16.50
  -1  20   1   89.29   18.10
   0 -20   1    2.50    7.90
   0 -20  -1    3.10    6.80
   0  20   1  -10.40    7.90
   0  20  -1   13.50    9.20
   0  20   1   -4.90    8.70
   0  20  -1    0.90    8.00
  -1 -20  -1  221.78   21.50
   1 -20   1  224.18   23.20
  -1  20  -1  215.38   27.40
   1  20   1  158.48   21.50
   1  20   1  206.28   22.30
  -1  20  -1  181.88   20.80
  -2 -20  -1   17.00    9.10
   2 -20   1    2.30    8.10
   2  20   1   13.80    9.20
   2  20   1   16.90    9.30
  -2  20  -1   21.60    8.00
  -3 -20  -1  204.68   26.30
   3 -20   1  216.28   23.80
   3  20   1  218.88   24.50
  -3  20  -1  235.18   21.70
   3  20   1  256.47   24.70
   4 -20   1   63.99   13.60
   4 -20   1   81.29   17.00
  -4 -20  -1   78.69   13.40
   4  20   1   62.89   15.10
  -4  20  -1   80.09   14.20
   4  20   1   97.99   18.20
   5 -20   1  218.38   28.20
   5 -20   1  210.08   22.20
  -5 -20  -1  260.07   21.80
   5  20   1  217.68   24.50
   5  20   1  242.48   26.40
  -5  20  -1  239.38   22.10
   6 -20   1   -1.30    8.70
   6 -20   1    7.40    9.30
  -6 -20  -1   -0.80    7.60
   6  20   1   38.20   18.00
   6  20   1    0.40   10.10
   7 -20   1  129.79   22.90
   7 -20   1  205.18   20.70
  -7 -20  -1  168.38   17.10
   7  20   1  226.88   28.50
  -7  20  -1  145.69   18.50
   7  20   1  126.19   19.90
   8 -20   1    6.00   10.90
  -8 -20  -1   -1.00    5.90
   8 -20   1    8.00   10.10
  -8  20  -1   18.00   10.10
   8  20   1   22.10   12.00
   8  20   1   21.40   14.60
   9 -20   1  194.78   22.60
   9 -20   1  196.58   27.10
  -9  20  -1  225.08   22.40
   9  20   1  254.27   27.30
   9  20   1  185.48   44.20
  10 -20   1   -5.00   11.20
 -10  20  -1   14.00   10.80
  10  20   1   -5.20   12.70
  11 -20   1  142.19   20.20
  11  20   1  167.58   32.90
 -11  20  -1  144.69   17.40
   9 -21  -1  103.19   17.30
  -9  21   1  127.09   17.10
   9  21  -1  117.59   20.10
   8 -21  -1    7.60   11.20
   8 -21  -1    1.00   10.20
  -8  21   1  -11.00    9.90
   8  21  -1    6.00   11.50
   8  21  -1    1.20   11.40
   7 -21  -1   83.09   16.50
  -7 -21   1   98.29   14.90
   7 -21  -1  105.69   16.70
   7  21  -1  127.49   22.70
   7  21  -1  117.29   19.40
  -7  21   1  111.59   17.20
  -6 -21   1    7.70    9.80
   6 -21  -1    3.10    9.90
   6 -21  -1   17.90   11.70
  -6  21   1   12.60   10.10
   6  21  -1   18.70   11.50
   6  21  -1    8.70   11.30
   5 -21  -1  133.59   22.60
   5 -21  -1  121.09   16.00
  -5 -21   1  135.09   18.50
  -5  21   1   99.49   16.00
   5  21  -1  119.09   20.60
   5  21  -1  132.99   20.90
  -4 -21   1   -3.70    8.30
   4 -21  -1   -5.50    8.50
   4 -21  -1   -0.60    8.00
   4  21  -1    7.40    8.50
   4  21  -1   12.00    9.30
  -4  21   1    9.00    9.90
   3 -21  -1   83.09   14.10
  -3 -21   1  135.79   20.30
   3 -21  -1   77.89   16.90
   3  21  -1  147.29   20.20
   3  21  -1  140.59   24.50
  -3  21   1  105.59   16.50
  -2 -21   1    9.90    8.40
   2 -21  -1   -5.40    7.80
   2  21  -1    6.90   12.70
  -2  21   1    4.80   10.40
   2  21  -1   12.00    9.20
  -1 -21   1   57.39   13.40
   1 -21  -1   33.50   10.80
   1  21  -1   28.20   21.10
  -1  21   1   24.80   13.30
  -1  21   1   47.00   12.20
   1  21  -1   42.00   12.30
   0 -21  -1   -8.70    8.90
   0 -21   1    6.10    9.30
   0  21  -1   15.50    9.30
   0  21   1   -5.30    9.60
   0  21   1   11.40   10.00
   0  21  -1   14.20   17.50
  -1 -21  -1   35.80   12.00
   1 -21   1   47.00   13.30
  -1  21  -1   26.80   10.90
  -1  21  -1   57.49   20.50
   1  21   1   50.39   12.20
   1  21   1   55.79   18.20
   2 -21   1    4.50    9.00
  -2 -21  -1    7.20    8.90
  -2  21  -1   -1.00    7.90
   2  21   1   -0.60   11.80
   2  21   1    1.20    8.50
  -3 -21  -1   -2.10    8.40
   3 -21   1   16.00    9.50
   3 -21   1   26.60   11.90
  -3  21  -1   32.40   10.30
   3  21   1   10.80    9.90
   3  21   1   32.10   12.10
   4 -21   1    7.50    7.90
   4 -21   1    4.70    9.60
  -4 -21  -1   -7.60    7.60
   4  21   1   -0.50    7.00
   4  21   1   12.00   11.80
  -4  21  -1    6.30    9.20
  -5 -21  -1   12.10    8.70
   5 -21   1   13.90    9.10
   5 -21   1   23.30   12.40
   5  21   1    4.20   13.30
  -5  21  -1   12.10    9.40
   5  21   1   -1.00   10.40
   6 -21   1   11.20   10.70
   6 -21   1  -13.70   10.00
  -6 -21  -1   -1.10    7.40
   6  21   1   18.70   13.00
   6  21   1    7.30   13.50
  -6  21  -1    6.40    8.90
  -7 -21  -1  -11.30    7.60
   7 -21   1   -0.10   10.30
   7 -21   1   -0.70   10.80
  -7  21  -1   14.60   10.30
   7  21   1   11.20   12.50
   7  21   1   -5.20    9.80
   8 -21   1   10.80   10.00
  -8 -21  -1    4.40    9.10
   8  21   1  -17.50   12.30
  -8  21  -1   12.50   11.50
   9 -21   1   16.30   17.70
   9  21   1   10.00   13.80
  -9  21  -1    3.40   10.20
  -7 -22   1   -6.70   10.00
   7 -22  -1  -11.40   11.40
   7  22  -1   -2.30   19.70
  -7  22   1    8.80   11.60
   6 -22  -1   -8.00   11.00
  -6 -22   1   20.50   11.50
   6 -22  -1    2.50   11.50
   6  22  -1   -9.80   13.90
  -6  22   1    8.10   11.60
  -5 -22   1   30.60   11.50
   5 -22  -1   46.50   12.40
   5 -22  -1   45.40   12.40
   5  22  -1   34.90   15.30
  -5  22   1   59.09   14.00
   4 -22  -1   28.70   11.80
   4 -22  -1    8.20    9.90
  -4 -22   1   34.90   11.90
  -4  22   1   16.30   12.00
   4  22  -1   33.70   13.20
   4  22  -1   34.40   14.70
  -3 -22   1   64.19   12.60
  -3  22   1   55.59   14.80
   3  22  -1   83.19   17.20
   3  22  -1   69.49   15.40
   2 -22  -1  -10.40    8.50
  -2 -22   1   27.10   10.90
   2 -22  -1    8.70    8.60
   2  22  -1   -6.90    9.90
  -2  22   1   16.10   11.70
   2  22  -1   -1.80   10.00
  -1 -22   1   90.89   16.80
   1 -22  -1   93.49   17.30
  -1  22   1   83.69   19.20
  -1  22   1   87.19   16.50
   1  22  -1   78.89   18.00
   1  22  -1  117.19   18.00
   0 -22  -1   14.20   10.70
   0 -22   1   -4.20    8.80
   0  22   1    3.90   10.80
   0  22  -1   32.20   14.60
   0  22  -1   -3.10   10.00
   0  22   1    1.60    8.20
  -1 -22  -1  105.99   17.90
   1 -22   1   97.79   18.10
  -1  22  -1  112.39   17.60
   1  22   1   91.09   17.90
   1  22   1  119.69   19.20
  -2 -22  -1    9.70    8.60
   2 -22   1   28.00   16.90
   2  22   1    7.70   10.80
   2  22   1    8.30   12.20
  -2  22  -1  -10.40    9.80
   3 -22   1  255.97   27.60
   3 -22   1  254.17   24.30
  -3 -22  -1  203.58   22.50
   3  22   1  220.18   27.80
  -3  22  -1  215.88   23.30
   3  22   1  147.89   25.20
   4 -22   1   -9.10   10.50
  -4 -22  -1   -9.60    9.50
   4 -22   1    3.10   11.20
   4  22   1    3.50   11.00
  -4  22  -1   -8.00    9.40
  -5 -22  -1   98.89   16.30
   5 -22   1   97.79   18.10
   5 -22   1  134.99   22.80
  -5  22  -1  132.99   17.80
   5  22   1  115.19   19.80
  -6 -22  -1   -3.50    8.60
   6 -22   1   -7.50   11.40
   6  22   1  -16.20   14.00
  -6  22  -1    3.90   11.00
   7 -22   1  147.09   20.90
  -7  22  -1  144.49   18.60
   7  22   1  191.48   25.20
   4 -23  -1    4.30   14.80
  -4 -23   1   -6.00   11.40
   4 -23  -1   -4.20   12.10
   4  23  -1  -16.30   12.90
  -4  23   1  -14.40   12.30
  -3 -23   1  112.99   17.70
   3 -23  -1   75.79   16.50
   3 -23  -1  108.09   18.80
   3  23  -1  119.29   20.40
  -3  23   1  126.39   19.50
   2 -23  -1   -4.30   11.40
  -2 -23   1   17.10   11.10
   2 -23  -1   -6.80   11.60
  -2  23   1   10.60   12.40
   2  23  -1   -0.70   12.40
   1 -23  -1   68.19   14.40
   1  23  -1  111.19   18.50
  -1  23   1   84.99   17.10
   0 -23  -1   -1.30   11.60
   0 -23   1   20.40   11.70
   0  23  -1   16.80   13.10
   0  23   1   63.39   15.50
  -1 -23  -1  121.39   18.40
   1 -23   1  106.69   18.50
   1  23   1  102.49   19.40
  -1  23  -1  116.49   17.80
   2 -23   1   11.60   11.60
  -2 -23  -1   22.10   11.10
   2 -23   1   32.70   12.70
   2  23   1   25.90   14.70
  -2  23  -1    3.90   11.20
  -3 -23  -1   35.40   13.70
   3 -23   1   19.00   12.80
   3 -23   1   22.20   12.60
  -3  23  -1   45.10   13.10
   3  23   1   62.69   18.00
   4 -23   1   -6.60   12.60
  -4 -23  -1   -2.00    9.90
   4  23   1   39.30   18.70
  -4  23  -1    4.20   11.50
  21   0  -2  -21.10   10.30
  21   0  -2    3.60   15.80
  21   0  -2   -7.20   11.30
  20   0  -2  585.64   49.10
  20   0  -2  490.45   39.70
  20   0  -2  487.65   42.00
  19   0  -2   14.00   12.90
  19   0  -2    3.20    8.70
 -19   0   2   -6.90    5.70
  19   0  -2    1.70    9.70
 -18   0   2  572.44   35.40
  18   0  -2  564.14   41.40
  18   0  -2  563.34   42.40
  18   0  -2  607.34   48.80
 -17   0   2   13.10    6.90
  17   0  -2    2.40    7.90
  17   0  -2    2.00    6.30
  17   0  -2    3.40    6.50
  16   0  -2  449.76   35.30
  16   0  -2  400.36   37.30
 -16   0   2  529.15   41.70
 -16   0   2  489.45   30.20
  16   0  -2  510.55   35.70
  15   0  -2   -6.90    6.10
 -15   0   2   12.70    6.30
 -15   0   2    2.70    4.80
  15   0  -2    4.40    5.50
  15   0  -2   -5.60    5.10
 -14   0   2  780.52   47.00
 -14   0   2  786.82   45.70
 -14   0   2  765.32   44.80
  14   0  -2  854.51   49.70
  14   0  -2  834.32   49.20
  14   0  -2  727.33   51.89
 -13   0   2    3.60    4.00
 -13   0   2    1.50    4.10
 -13   0   2    3.20    4.00
  13   0  -2   -2.30    4.50
  13   0  -2   -7.10    4.60
  13   0  -2   -1.80    4.00
  12   0  -2  410.56   28.30
  12   0  -2  406.06   25.30
  12   0  -2  418.66   28.10
 -12   0   2  396.26   25.20
 -12   0   2  447.96   26.50
 -12   0   2  378.06   26.30
  12   0  -2  384.56   30.40
 -11   0   2    0.90    3.20
  11   0  -2    2.30    4.40
  11   0  -2   -0.40    3.80
 -11   0   2    2.50    3.40
  11   0  -2   -0.70    4.90
  11   0  -2    1.30    3.40
 -11   0   2    3.60    3.50
  10   0  -2  301.37   18.70
 -10   0   2  285.77   19.20
  10   0  -2  287.97   20.60
  10   0  -2  243.58   21.50
  10   0  -2  321.67   21.30
 -10   0   2  269.47   19.40
 -10   0   2  277.07   18.50
  -9   0   2   -1.50    2.80
   9   0  -2   -1.70    3.30
   9   0  -2    2.30    3.00
  -9   0   2   -0.10    2.70
  -9   0   2    2.70    3.20
   9   0  -2   -0.90    3.00
   9   0  -2   -0.20    3.30
   8   0  -2 1409.26   70.99
   8   0  -2 1235.28   73.49
  -8   0   2 1461.55   74.09
  -8   0   2 1424.96   71.09
  -8   0   2 1422.36   71.59
   8   0  -2 1359.56   72.49
   8   0  -2 1451.05   73.09
  -7   0   2    6.00    2.80
  -7   0   2   -1.00    2.70
  -7   0   2    2.00    2.60
   7   0  -2    2.70    2.50
   7   0  -2    2.60    2.70
  -7   0   2    4.40    2.80
   7   0  -2   -1.80    2.10
   7   0  -2    4.30    3.50
  -6   0   2 1322.77   66.19
   6   0  -2 1282.27   65.99
  -6   0   2 1340.67   66.69
   6   0  -2 1358.86   67.59
   6   0  -2 1264.77   68.09
   6   0  -2 1273.67   66.79
  -6   0   2 1363.86   66.79
  -6   0   2 1287.87   67.79
   5   0  -2    2.80    2.50
  -5   0   2   -0.90    1.80
  -5   0   2    3.60    2.40
  -5   0   2    2.70    2.20
  -5   0   2    1.50    2.10
   5   0  -2    4.90    2.60
   5   0  -2    4.00    2.20
   5   0  -2    4.90    3.10
  -4   0   2 1320.27   70.19
   4   0  -2 1415.56   70.39
   4   0  -2 1467.95   71.09
   4   0  -2 1497.65   71.69
  -4   0   2 1500.15   70.49
  -4   0   2 1382.16   70.99
   4   0  -2 1345.87   70.39
  -3   0   2    2.10    1.70
   3   0  -2    1.50    1.60
   3   0  -2    0.90    1.80
   3   0  -2    2.00    1.80
   3   0  -2    2.60    1.70
  -3   0   2    1.40    1.80
  -3   0   2    1.50    1.50
  -2   0   2  396.56   20.40
   2   0  -2  370.36   20.30
  -2   0   2  404.86   20.50
   2   0  -2  388.66   20.00
   2   0  -2  393.26   20.80
  -2   0   2  380.76   19.90
  -2   0   2  383.36   20.30
  -1   0   2    0.00    0.40
  -1   0   2   -0.40    0.50
   1   0  -2   -0.90    0.50
   1   0  -2    0.30    0.70
   1   0  -2    0.00    0.40
  -1   0   2    0.40    0.60
  -1   0   2   -0.40    0.60
   1   0  -2    0.10    0.60
   0   0   2    0.70    0.50
   0   0   2    0.10    0.40
   0   0  -2    0.30    0.50
   0   0   2    0.00    0.50
  -1   0  -2    0.80    0.90
  -1   0  -2   -0.30    0.70
   1   0   2    0.90    0.80
   1   0   2   -0.20    0.80
   2   0   2   24.50    3.30
   2   0   2   24.10    2.60
  -2   0  -2   26.90    2.60
  -2   0  -2   29.90    3.50
  -3   0  -2    1.80    1.50
   3   0   2    0.70    1.50
   3   0   2    1.00    1.40
   3   0   2    0.50    0.90
  -3   0  -2    0.00    1.60
   4   0   2 2234.38  104.69
  -4   0  -2 2187.38  106.79
  -4   0  -2 2090.69  105.79
   4   0   2 2165.38  105.89
  -4   0  -2 2167.68  104.99
   5   0   2   -1.20    2.00
   5   0   2   -0.90    1.80
  -5   0  -2   -0.80    1.40
   5   0   2   -1.00    1.00
  -5   0  -2   -0.80    2.00
  -5   0  -2    2.20    1.70
   5   0   2   -0.40    1.70
   6   0   2 1592.94   79.79
   6   0   2 1710.73   78.29
  -6   0  -2 1629.94   78.49
   6   0   2 1487.75   80.99
  -6   0  -2 1560.54   79.59
  -6   0  -2 1555.44   80.79
   6   0   2 1661.63   81.69
   7   0   2    2.50    2.10
  -7   0  -2   -0.70    2.30
   7   0   2   -0.50    2.20
   7   0   2    0.50    3.00
  -7   0  -2    2.90    2.40
   7   0   2    1.10    1.60
  -7   0  -2   -0.60    1.70
  -8   0  -2  410.66   23.60
   8   0   2  374.96   23.70
   8   0   2  389.66   25.40
   8   0   2  439.66   22.00
  -8   0  -2  413.66   25.10
  -8   0  -2  415.36   22.30
   8   0   2  422.66   25.70
   9   0   2   -3.60    6.00
  -9   0  -2   -0.20    2.80
   9   0   2   -0.50    3.40
  -9   0  -2    1.30    2.30
  -9   0  -2    2.10    2.60
   9   0   2    1.70    3.30
   9   0   2    2.00    2.00
 -10   0  -2  163.58   10.90
  10   0   2  155.58   14.30
  10   0   2  154.98   14.00
 -10   0  -2  163.18   12.50
 -10   0  -2  151.88   13.60
  10   0   2  152.98   10.40
  10   0   2  164.08   14.90
 -11   0  -2   -1.20    2.50
 -11   0  -2    1.30    3.30
  11   0   2    1.00    2.40
 -11   0  -2    1.00    2.80
  11   0   2   -0.60    4.00
  11   0   2   -5.20    2.00
  11   0   2   -2.50    3.50
 -12   0  -2  534.45   28.30
  12   0   2  497.75   33.00
  12   0   2  473.25   33.20
 -12   0  -2  494.35   30.10
  12   0   2  515.05   35.20
  13   0   2    2.60    5.10
  13   0   2   -2.70    3.90
  13   0   2    4.80    4.90
 -13   0  -2    2.40    3.40
  14   0   2  121.89   15.80
 -14   0  -2  110.89   11.90
  14   0   2  104.89   17.40
  14   0   2  117.59   16.80
  15   0   2   -1.70    6.50
  15   0   2    0.00    5.60
 -15   0  -2    1.50    4.50
  16   0   2  157.88   20.60
  16   0   2  138.09   20.60
 -16   0  -2  120.99   14.00
  17   0   2    2.40    8.90
  17   0   2    1.20    7.60
  17   0   2   -2.70    5.90
 -17   0  -2   -8.10    4.60
  18   0   2  238.28   25.40
  18   0   2  224.68   24.50
 -18   0  -2  162.58   17.80
  18   0   2  201.58   29.40
  19   0   2   -3.00   10.30
  19   0   2   -9.60    8.20
  19   0   2   -7.10    7.00
  20   0   2  112.89   21.70
  20   0   2  200.08   31.00
  20   0   2  154.98   24.10
  21   0   2    2.20   15.00
  21  -1  -2  -11.20    9.10
  21  -1  -2   10.30   14.30
  21  -1  -2   24.40   21.70
  21   1  -2   25.50   17.00
  21   1  -2   15.00   12.90
  20  -1  -2   31.60   12.20
  20  -1  -2   36.00   16.40
  20  -1  -2   42.90   11.90
  20   1  -2   38.80   13.00
  20   1  -2   44.40   11.30
  20   1  -2   38.90   15.80
  19  -1  -2   26.30   12.20
 -19  -1   2   25.00    7.90
  19  -1  -2   23.30    9.40
  19  -1  -2   18.50   14.30
  19   1  -2   21.90   14.50
  19   1  -2   25.80   11.60
  19   1  -2   31.90   11.80
 -18  -1   2  107.59   14.00
  18  -1  -2   97.19   18.00
  18  -1  -2   81.59   18.20
  18  -1  -2   83.49   15.90
  18   1  -2   63.69   15.00
 -18   1   2   90.19   11.70
  18   1  -2   78.19   15.40
  18   1  -2   74.49   20.40
  17  -1  -2   11.50    7.70
  17  -1  -2   15.10    9.90
  17  -1  -2    3.70    7.80
 -17  -1   2   21.90    7.70
 -17  -1   2   12.00    6.80
 -17   1   2   19.80    6.40
  17   1  -2    4.30   10.20
  17   1  -2   -4.20    7.60
  17   1  -2    7.70    8.20
  16  -1  -2  686.33   44.20
 -16  -1   2  632.44   38.60
 -16  -1   2  666.33   38.90
  16   1  -2  650.73   42.60
  16   1  -2  665.93   44.20
 -16   1   2  646.74   37.30
  16   1  -2  554.74   46.60
 -16   1   2  579.44   39.10
 -15  -1   2   35.40    7.40
  15  -1  -2   32.50    9.80
 -15  -1   2   28.50    7.40
  15  -1  -2   47.50   13.20
  15   1  -2   33.10   15.40
  15   1  -2   29.30    9.10
  15   1  -2   10.60    8.10
 -15   1   2   35.70    8.10
 -15   1   2   32.40    7.50
  14  -1  -2 1188.38   68.29
  14  -1  -2 1030.80   70.29
 -14  -1   2 1205.58   64.59
  14  -1  -2 1231.38   68.69
 -14  -1   2 1278.47   65.09
  14   1  -2 1198.68   67.39
  14   1  -2 1258.17   64.29
  14   1  -2 1251.27   69.19
 -14   1   2 1237.98   66.99
  14   1  -2 1023.80   71.19
 -14   1   2 1216.38   64.19
 -14   1   2 1134.59   65.09
 -13  -1   2    9.10    5.50
  13  -1  -2    1.40    5.70
 -13  -1   2   24.80    6.10
  13  -1  -2   13.90    6.50
 -13  -1   2   17.40    6.10
  13  -1  -2    7.90    6.90
  13   1  -2   11.00    6.30
  13   1  -2    7.20    4.40
 -13   1   2    8.40    4.90
  13   1  -2   11.80    4.60
  13   1  -2   10.50    6.50
 -13   1   2    5.50    5.10
 -13   1   2   11.10    4.60
  13   1  -2   18.90    9.30
  12  -1  -2  729.63   42.90
 -12  -1   2  679.03   41.20
 -12  -1   2  741.63   40.20
  12  -1  -2  605.64   43.50
  12  -1  -2  731.83   42.90
  12   1  -2  753.02   43.30
  12   1  -2  738.63   42.90
 -12   1   2  657.03   40.90
 -12   1   2  683.93   40.30
  12   1  -2  650.13   45.40
  12   1  -2  715.23   42.00
 -12   1   2  706.23   39.30
  11  -1  -2   44.30    9.20
 -11  -1   2   42.90    6.80
 -11  -1   2   33.70    7.00
  11  -1  -2   24.40    6.40
 -11  -1   2   37.90    7.30
  11  -1  -2   39.20    9.40
 -11   1   2   29.80   10.30
  11   1  -2   38.70    7.40
  11   1  -2   38.90    7.30
 -11   1   2   35.30    8.10
  11   1  -2   39.80    8.30
 -11   1   2   29.90    6.40
  11   1  -2   23.80    8.00
  10  -1  -2 2114.39  103.99
 -10  -1   2 2027.00  101.59
 -10  -1   2 2061.49  101.79
 -10  -1   2 2010.90  102.79
  10  -1  -2 1754.92  104.29
  10  -1  -2 2095.59  104.29
 -10   1   2 2071.69  102.89
 -10   1   2 2085.89  102.49
  10   1  -2 2038.00  101.39
  10   1  -2 1986.30  103.89
 -10   1   2 2134.29  101.29
  10   1  -2 1772.32  105.59
  10   1  -2 1931.21  103.49
  -9  -1   2    2.50    2.50
   9  -1  -2   -0.90    2.90
  -9  -1   2   -1.30    2.80
  -9  -1   2   -1.40    4.90
   9  -1  -2   -0.70    2.90
   9  -1  -2    1.50    3.30
  -9   1   2    2.20    3.50
   9   1  -2   -1.50    3.00
  -9   1   2   -1.30    2.30
  -9   1   2   -0.80    2.90
   9   1  -2   -0.90    3.30
   9   1  -2    4.10    3.20
  -9   1   2    1.80    2.60
   8  -1  -2 3743.23  188.38
   8  -1  -2 3887.11  189.08
  -8  -1   2 3775.82  187.98
  -8  -1   2 3898.21  187.48
  -8  -1   2 3875.11  187.38
  -8   1   2 3967.40  186.88
  -8   1   2 3858.61  187.88
   8   1  -2 3808.32  189.08
   8   1  -2 3394.86  190.28
   8   1  -2 3956.70  187.18
   7  -1  -2    1.20    2.50
  -7  -1   2    2.50    2.80
   7  -1  -2    1.60    2.50
  -7  -1   2    5.10    2.80
  -7  -1   2    0.70    2.40
  -7   1   2    3.30    2.60
  -7   1   2   -0.10    2.40
   7   1  -2    2.00    2.50
   7   1  -2   -0.50    2.60
   7   1  -2    4.20    3.40
   7   1  -2    4.20    3.10
  -7   1   2    0.50    1.90
  -7   1   2   -0.40    2.20
   6  -1  -2 4267.07  208.88
  -6  -1   2 4283.07  208.08
  -6  -1   2 4442.66  207.88
   6  -1  -2 4275.07  208.18
  -6   1   2 4324.57  207.48
   6   1  -2 4242.28  208.38
   6   1  -2 4117.29  210.28
  -6   1   2 4059.59  208.88
   6   1  -2 4238.78  208.78
   6   1  -2 4322.37  207.68
  -6   1   2 4252.27  207.88
  -6   1   2 4359.56  208.18
  -5  -1   2  258.47   15.10
   5  -1  -2  246.78   15.00
  -5  -1   2  246.68   15.10
   5  -1  -2  240.68   15.60
  -5  -1   2  258.67   16.00
  -5   1   2  246.88   14.70
  -5   1   2  246.68   15.80
   5   1  -2  243.18   14.80
  -5   1   2  226.78   14.60
  -5   1   2  238.18   15.00
   5   1  -2  248.18   15.30
  -4  -1   2 4579.84  236.48
  -4  -1   2 5009.50  235.88
   4  -1  -2 4678.73  236.28
  -4  -1   2 4968.40  236.48
  -4  -1   2 4743.93  235.78
   4  -1  -2 4805.82  235.58
   4   1  -2 4922.91  237.68
   4   1  -2 5003.80  235.78
   4   1  -2 4932.21  235.98
   4   1  -2 5022.20  236.18
  -4   1   2 5107.69  236.18
  -4   1   2 4546.55  236.28
  -4   1   2 5100.59  235.68
  -4   1   2 4768.32  235.38
   3  -1  -2    0.80    1.70
  -3  -1   2    1.40    1.70
   3  -1  -2   -1.20    1.20
  -3  -1   2    1.20    1.70
  -3  -1   2    1.40    1.80
  -3  -1   2    1.60    1.80
  -3   1   2    0.50    1.90
  -3   1   2    1.20    1.50
  -3   1   2    4.10    2.10
   3   1  -2    2.40    2.20
   3   1  -2    1.00    1.40
   3   1  -2    2.00    1.60
   3   1  -2    0.00    1.60
  -3   1   2    2.10    1.70
   3   1  -2    4.00    1.60
   2  -1  -2 7841.12  384.06
  -2  -1   2 8059.39  382.86
  -2  -1   2 7770.82  384.66
   2   1  -2 8111.49  384.96
  -2   1   2 8027.40  383.06
   2   1  -2 8087.49  382.86
  -1  -1   2    6.40    1.20
   1  -1  -2    5.40    0.80
  -1  -1   2    3.40    0.80
   1  -1  -2    4.60    1.50
  -1  -1   2    2.20    1.50
  -1  -1   2    3.60    1.30
   1  -1  -2    2.90    0.90
  -1   1   2    3.20    0.70
  -1   1   2    7.90    2.20
   1   1  -2    4.10    1.00
   1   1  -2    3.50    1.70
   1   1  -2    2.90    1.20
   0  -1   2 1026.10   49.20
   0  -1   2 1068.09   49.99
   0   1   2  925.61   48.90
  -1  -1  -2    0.90    0.90
   1  -1   2    1.20    0.80
  -1  -1  -2    1.20    1.00
   1  -1   2    0.80    1.00
   1   1   2    0.50    0.80
  -1   1  -2    1.40    0.80
  -1   1  -2    2.90    1.30
   1   1   2    0.70    0.90
   1   1   2    1.10    0.70
   2  -1   2 5563.84  266.37
   2  -1   2 5423.96  265.87
  -2   1  -2 5489.05  266.37
   2   1   2 5462.25  266.27
   2   1   2 5769.92  265.67
  -2   1  -2 5467.25  265.87
   2   1   2 5479.35  265.77
  -3  -1  -2  301.07   16.70
  -3  -1  -2  298.77   15.40
   3  -1   2  311.07   16.80
   3  -1   2  309.27   16.80
   3  -1   2  293.47   17.20
  -3   1  -2  286.37   17.10
   3   1   2  332.57   16.90
   3   1   2  306.97   16.20
  -3   1  -2  292.17   16.60
   3   1   2  307.37   15.50
   3   1   2  285.37   16.70
  -4  -1  -2 1405.16   69.99
   4  -1   2 1401.46   71.29
  -4  -1  -2 1445.16   70.69
   4  -1   2 1485.75   71.69
  -4  -1  -2 1414.46   71.39
   4  -1   2 1440.96   71.99
  -4   1  -2 1379.06   71.69
   4   1   2 1501.35   70.39
  -4   1  -2 1366.36   71.09
   4   1   2 1427.16   71.49
   4   1   2 1474.35   70.09
   4   1   2 1444.56   71.59
  -5  -1  -2   11.60    2.80
  -5  -1  -2   16.40    2.80
   5  -1   2    9.60    2.80
   5  -1   2   10.20    3.20
  -5  -1  -2    7.00    2.70
   5  -1   2   20.80    4.40
   5   1   2    8.20    2.90
   5   1   2   11.10    2.50
  -5   1  -2   12.90    3.20
  -5   1  -2    9.70    2.90
   5   1   2   14.20    2.70
   5   1   2    8.50    3.10
   6  -1   2 1078.19   56.19
   6  -1   2 1022.30   55.19
   6  -1   2 1087.19   55.89
  -6  -1  -2 1062.29   54.09
  -6  -1  -2 1105.99   55.69
  -6  -1  -2 1107.89   53.99
   6   1   2 1165.88   53.79
  -6   1  -2 1095.99   55.09
  -6   1  -2 1009.20   55.59
   6   1   2 1038.50   56.09
   6   1   2 1028.20   55.79
   7  -1   2   27.90    5.20
  -7  -1  -2   41.40    6.50
  -7  -1  -2   46.90    5.50
  -7  -1  -2   49.90    5.60
   7  -1   2   30.20    5.40
   7  -1   2   26.80    5.10
  -7   1  -2   36.20    5.90
  -7   1  -2   40.90    6.20
   7   1   2   36.60    6.10
   7   1   2   23.30    5.50
   7   1   2   58.39    8.50
   7   1   2   47.10    4.60
  -8  -1  -2  753.32   37.90
   8  -1   2  673.13   40.20
  -8  -1  -2  709.13   37.50
  -8  -1  -2  720.83   39.70
   8  -1   2  660.23   38.80
  -8   1  -2  759.42   36.20
  -8   1  -2  714.83   39.80
   8   1   2  786.82   37.20
  -8   1  -2  737.33   38.80
   8   1   2  606.64   40.00
   8   1   2  646.44   39.80
   8   1   2  764.12   41.10
   9  -1   2   39.40    6.90
  -9  -1  -2   51.59    5.70
  -9  -1  -2   45.50    6.30
  -9  -1  -2   48.90    7.80
   9  -1   2   41.70    7.90
   9  -1   2   38.40    6.80
  -9   1  -2   48.20    7.00
   9   1   2   38.80    7.30
  -9   1  -2   48.60    5.20
   9   1   2   40.30    7.30
   9   1   2   50.99    5.90
  10  -1   2   67.79    9.40
 -10  -1  -2   75.39    8.40
 -10  -1  -2   65.39    7.10
  10  -1   2   75.59   11.20
  10  -1   2   55.89    9.40
 -10  -1  -2   65.39    9.30
  10   1   2   69.99   10.90
 -10   1  -2   63.49    8.40
 -10   1  -2   67.09    5.90
  10   1   2   77.19    6.80
  10   1   2   62.49   10.30
 -10   1  -2   67.49   10.00
  10   1   2   65.99    9.50
  11  -1   2  189.58   17.40
 -11  -1  -2  190.98   13.90
 -11  -1  -2  185.98   13.90
 -11  -1  -2  170.18   15.40
  11  -1   2  208.68   17.00
  11  -1   2  181.58   16.80
  11   1   2  183.58   18.10
 -11   1  -2  205.08   12.40
 -11   1  -2  200.18   16.50
 -11   1  -2  211.38   15.40
  11   1   2  211.18   17.40
  11   1   2  208.78   13.20
  11   1   2  173.78   16.50
  12  -1   2  168.88   17.20
 -12  -1  -2  142.89   15.50
 -12  -1  -2  168.88   14.80
  12  -1   2  171.98   16.90
 -12  -1  -2  163.58   13.20
  12  -1   2  199.18   16.90
  12   1   2  192.18   17.70
  12   1   2  159.68   17.90
  12   1   2  159.98   16.50
  12   1   2  163.38   16.00
  12   1   2  192.78   12.60
 -13  -1  -2    1.10    3.40
  13  -1   2    4.20    4.90
 -13  -1  -2    0.40    3.30
 -13  -1  -2   -2.90    3.40
  13  -1   2   -1.50    4.30
  13  -1   2    2.10    5.40
 -13   1  -2    2.00    4.10
  13   1   2    0.10    4.90
  13   1   2   -0.40    4.40
  13   1   2   -1.60    5.20
  13   1   2    4.20    3.30
  13   1   2    6.20    6.90
 -14  -1  -2  178.88   12.80
  14  -1   2  134.19   18.60
  14  -1   2  143.59   16.40
  14  -1   2  132.89   18.80
  14   1   2  135.29   17.40
  14   1   2  156.58   17.60
 -14   1  -2  166.78   14.70
  14   1   2  124.59   19.10
  15  -1   2    5.20    6.40
 -15  -1  -2   17.30    5.90
  15  -1   2   21.40    9.40
  15   1   2   18.40    6.80
 -15   1  -2   13.50    6.00
  15   1   2   27.00   17.50
  15   1   2   15.40    8.80
  16  -1   2   21.40    9.80
 -16  -1  -2   16.70    5.80
  16  -1   2    5.90    7.60
 -16   1  -2   20.80    6.00
  16   1   2   17.50   10.70
  16   1   2   18.00    8.60
  16   1   2    0.40    7.00
  17  -1   2    5.70    8.10
  17  -1   2   -1.80    7.50
  17  -1   2    6.10    9.80
 -17   1  -2   -6.30    6.20
  17   1   2   -2.00    5.70
  17   1   2    2.10    7.90
  17   1   2    5.40    9.20
  18  -1   2   24.10   11.40
  18  -1   2   35.70   15.60
 -18  -1  -2    8.30    6.90
  18  -1   2   35.60   11.90
  18   1   2    6.10    9.80
  18   1   2   26.70   11.60
  18   1   2   25.40   14.10
  19  -1   2   -3.70   10.50
  19  -1   2  -20.20    6.00
 -19  -1  -2  -10.10    9.30
  19  -1   2   -7.20    9.90
  19   1   2    9.80   10.40
  19   1   2   -3.60    8.10
  19   1   2   -3.00   10.70
  20  -1   2    1.20   10.70
  20  -1   2   11.60    9.90
  20  -1   2   -3.70    9.90
  20   1   2   -3.50   10.70
  20   1   2   -2.60   11.80
  20   1   2  -16.00    9.10
  21  -1   2   -0.20   11.40
  21   1   2   -6.20   11.60
  21  -2  -2  -14.70   12.50
  21  -2  -2  -18.00   10.10
  21  -2  -2   -9.90   14.30
  21   2  -2  -13.90    8.80
  21   2  -2   -5.40   13.90
  20  -2  -2  398.36   34.60
  20  -2  -2  365.16   34.70
  20   2  -2  418.66   41.70
  20   2  -2  374.26   34.90
  20   2  -2  400.16   33.90
  19  -2  -2   -1.70    8.20
  19  -2  -2    6.00    8.20
  19  -2  -2   -1.80   10.90
 -19  -2   2    4.60    7.40
  19   2  -2  -13.60    9.20
  19   2  -2   20.30    9.10
  19   2  -2   -2.80    8.30
 -18  -2   2  404.16   33.10
  18  -2  -2  467.35   41.20
 -18  -2   2  457.85   30.90
  18  -2  -2  417.16   35.60
  18   2  -2  508.75   36.10
 -18   2   2  433.66   28.40
  18   2  -2  496.05   37.70
  18   2  -2  419.76   41.50
  17  -2  -2    3.40    7.20
 -17  -2   2    4.40    5.80
  17  -2  -2    0.40    8.30
  17   2  -2   11.30    7.90
 -17   2   2    8.10    5.50
  17   2  -2    8.00   11.20
  17   2  -2   16.10    8.20
 -16  -2   2  465.35   30.00
  16  -2  -2  365.56   35.70
 -16  -2   2  452.45   30.20
  16  -2  -2  474.05   34.80
  16   2  -2  482.65   40.10
  16   2  -2  457.05   29.80
 -16   2   2  437.96   29.80
  16   2  -2  451.15   34.40
  16   2  -2  492.45   34.50
  15  -2  -2   28.90    9.30
  15  -2  -2   20.10    9.70
 -15  -2   2   21.10    7.40
 -15  -2   2   14.80    6.40
 -15   2   2   22.70    7.30
  15   2  -2   31.20    6.30
  15   2  -2    0.80    5.70
  15   2  -2    6.50    6.60
 -15   2   2   15.30    6.00
  14  -2  -2  955.00   57.09
  14  -2  -2  978.80   57.19
 -14  -2   2  924.51   53.49
 -14  -2   2  963.40   52.99
  14  -2  -2  938.81   59.89
 -14   2   2  911.01   54.89
 -14   2   2  937.41   54.39
  14   2  -2  963.70   61.99
  14   2  -2  899.91   56.59
  14   2  -2 1080.49   57.19
 -14   2   2  945.41   51.79
  14   2  -2  985.60   53.29
 -13  -2   2   -3.00    4.20
 -13  -2   2    0.70    3.80
  13  -2  -2    3.60    5.70
  13  -2  -2    0.90    4.20
  13  -2  -2   -2.90    4.40
 -13  -2   2   -1.60    3.40
  13   2  -2   -1.10    4.70
  13   2  -2    1.90    3.70
  13   2  -2    0.10    6.60
  13   2  -2    4.80    5.50
 -13   2   2    4.70    4.50
 -13   2   2   -2.90    3.20
 -13   2   2    7.30    4.20
  12  -2  -2  751.62   43.90
 -12  -2   2  700.13   41.30
 -12  -2   2  672.33   41.50
 -12  -2   2  744.13   40.50
  12  -2  -2  674.43   42.80
  12  -2  -2  666.33   44.30
  12   2  -2  697.23   40.10
 -12   2   2  690.53   41.80
  12   2  -2  678.73   46.70
  12   2  -2  722.43   43.50
 -12   2   2  696.73   39.40
  12   2  -2  783.82   44.10
  12   2  -2  771.42   43.00
 -12   2   2  702.63   41.40
  11  -2  -2   29.00    8.00
  11  -2  -2   24.10    6.70
 -11  -2   2   21.90    5.80
 -11  -2   2   21.50    5.40
 -11  -2   2   12.10    5.30
 -11   2   2   19.00    5.10
 -11   2   2   24.50    6.20
 -11   2   2   15.00    6.50
  11   2  -2   25.30    8.80
 -11   2   2   20.50    5.70
  11   2  -2   24.20    7.30
  11   2  -2   13.10    5.90
  11   2  -2   16.80    5.40
  11   2  -2   18.50    6.10
 -10  -2   2  765.82   45.10
 -10  -2   2  804.62   43.90
  10  -2  -2  827.92   46.20
  10  -2  -2  881.01   47.10
 -10  -2   2  835.82   44.90
  10   2  -2  847.22   45.80
 -10   2   2  810.82   43.60
 -10   2   2  785.42   47.10
  10   2  -2  822.12   44.20
  10   2  -2  819.42   46.60
  10   2  -2  819.22   46.50
  10   2  -2  685.63   48.20
 -10   2   2  835.82   45.20
 -10   2   2  772.02   45.00
   9  -2  -2   32.70    6.50
  -9  -2   2   27.20    5.40
  -9  -2   2   27.60    6.30
  -9  -2   2   27.40    7.30
   9  -2  -2   23.20    9.30
  -9   2   2   36.70    6.80
   9   2  -2   24.80    5.20
  -9   2   2   42.60    6.30
   9   2  -2   29.60    7.70
   9   2  -2   13.70    6.70
   9   2  -2   18.80    5.40
  -9   2   2   51.49    8.20
  -9   2   2   34.50    7.70
  -8  -2   2  234.78   16.20
   8  -2  -2  211.28   16.30
  -8  -2   2  233.18   16.40
  -8  -2   2  231.98   15.50
   8  -2  -2  229.28   17.10
   8   2  -2  258.07   16.80
  -8   2   2  265.07   16.80
   8   2  -2  240.38   17.10
   8   2  -2  221.88   15.60
   8   2  -2  234.98   19.30
  -8   2   2  249.18   15.50
  -7  -2   2  203.88   15.00
   7  -2  -2  249.28   16.50
   7  -2  -2  239.78   15.70
  -7  -2   2  211.98   15.00
  -7   2   2  247.18   14.90
  -7   2   2  227.98   15.10
   7   2  -2  220.68   15.20
   7   2  -2  199.28   17.40
   7   2  -2  223.28   15.00
   7   2  -2  244.28   16.30
  -7   2   2  226.38   16.40
  -7   2   2  243.48   15.80
  -6  -2   2  289.57   18.20
  -6  -2   2  291.47   17.40
  -6  -2   2  256.87   17.00
   6  -2  -2  307.47   17.50
   6  -2  -2  278.37   17.90
   6   2  -2  251.07   17.20
   6   2  -2  279.27   16.90
  -6   2   2  261.07   16.80
  -6   2   2  274.97   17.40
  -6   2   2  269.27   16.50
   6   2  -2  255.97   19.40
   6   2  -2  267.47   16.80
   6   2  -2  291.77   18.00
  -5  -2   2   59.99    8.00
   5  -2  -2   59.89    6.60
   5  -2  -2   58.09    6.40
  -5  -2   2   50.09    6.70
  -5  -2   2   57.19    6.90
   5  -2  -2   57.29    5.90
  -5   2   2   65.19    6.40
   5   2  -2   50.09    6.20
   5   2  -2   66.79    8.10
   5   2  -2   38.90    6.90
  -5   2   2   65.29    6.00
   5   2  -2   49.20    5.70
  -5   2   2   59.79    6.60
   5   2  -2   57.99    7.00
  -5   2   2   65.19    6.00
   4  -2  -2  267.77   15.80
   4  -2  -2  270.97   16.80
  -4  -2   2  299.37   16.70
  -4  -2   2  261.67   16.10
  -4  -2   2  287.17   17.80
   4  -2  -2  256.97   16.50
  -4   2   2  270.67   16.40
  -4   2   2  281.27   16.90
   4   2  -2  282.97   15.80
   4   2  -2  288.37   16.40
   4   2  -2  251.77   16.20
  -4   2   2  298.57   15.90
   4   2  -2  298.97   16.70
   4   2  -2  250.07   17.80
  -3  -2   2  614.64   32.80
   3  -2  -2  547.35   31.40
   3  -2  -2  589.34   30.40
  -3  -2   2  627.34   30.50
   3  -2  -2  569.64   31.40
  -3  -2   2  614.84   31.50
  -3   2   2  581.94   31.20
  -3   2   2  576.74   31.60
   3   2  -2  590.04   32.90
   3   2  -2  640.54   31.30
  -3   2   2  584.04   30.40
   3   2  -2  580.74   31.10
   3   2  -2  627.84   30.50
   2  -2  -2  922.91   45.80
  -2  -2   2  880.51   45.80
   2  -2  -2  874.61   46.00
  -2  -2   2  882.61   47.00
   2  -2  -2  913.91   45.20
  -2  -2   2  937.11   44.90
  -2  -2   2  902.71   45.60
   2  -2  -2  922.51   44.60
   2   2  -2  908.71   45.70
  -2   2   2  859.21   45.50
   2   2  -2  927.31   44.80
   2   2  -2  892.61   45.20
  -2   2   2  907.81   44.60
  -2   2   2  941.01   46.20
   2   2  -2  924.51   45.80
  -1  -2   2   10.00    1.80
   1  -2  -2    8.90    2.10
  -1  -2   2    6.60    1.80
  -1  -2   2   10.40    2.60
   1  -2  -2   10.20    2.00
   1  -2  -2    9.60    2.40
   1  -2  -2   11.00    1.20
  -1  -2   2    5.40    2.60
  -1   2   2    7.00    1.50
   1   2  -2    8.70    3.10
  -1   2   2    6.90    2.20
  -1   2   2    7.20    2.00
   1   2  -2    8.90    1.60
   1   2  -2    8.60    2.00
   0  -2   2  327.47   17.60
   0  -2  -2  340.17   16.90
   0  -2  -2  322.67   17.00
   0  -2   2  327.77   17.00
   0  -2   2  313.57   17.20
   0  -2   2  326.77   19.00
   0   2  -2  327.17   19.10
   0   2  -2  330.87   17.10
   0   2  -2  311.67   17.70
   0   2  -2  307.77   17.10
   0   2   2  328.57   17.10
   0   2   2  344.27   16.80
   0   2   2  321.67   17.80
  -1  -2  -2   33.60    3.40
   1  -2   2   32.10    2.50
  -1  -2  -2   35.10    2.80
   1  -2   2   39.60    3.80
   1  -2   2   29.30    3.10
  -1  -2  -2   37.10    3.50
  -1   2  -2   33.50    3.10
   1   2   2   34.40    2.50
   1   2   2   37.50    2.80
   1   2   2   35.30    3.50
   1   2   2   35.10    3.70
  -1   2  -2   30.50    2.40
  -1   2  -2   33.00    3.90
   2  -2   2   98.49    7.40
  -2  -2  -2  112.49    6.80
   2  -2   2   97.99    6.40
   2  -2   2  102.19    6.50
  -2  -2  -2  101.59    7.40
  -2  -2  -2  100.39    7.10
   2   2   2  118.89    8.10
   2   2   2  108.69    7.50
  -2   2  -2  111.59    7.50
  -2   2  -2  106.59    6.60
   2   2   2  111.59    6.90
   2   2   2  116.39    7.40
  -2   2  -2  111.29    6.20
  -3  -2  -2  290.27   16.20
  -3  -2  -2  297.17   15.60
   3  -2   2  250.17   15.80
   3  -2   2  284.07   15.40
  -3  -2  -2  267.07   15.50
   3   2   2  275.97   16.20
   3   2   2  262.77   15.50
   3   2   2  279.27   16.20
   3   2   2  291.87   15.90
  -3   2  -2  276.97   15.50
  -3   2  -2  267.57   15.90
   4  -2   2   87.49    7.70
  -4  -2  -2   89.99    7.30
  -4  -2  -2   90.59    7.00
   4  -2   2   81.49    7.30
   4  -2   2   92.59    7.00
  -4  -2  -2   91.59    5.30
   4   2   2   81.89    6.80
  -4   2  -2   90.09    7.20
  -4   2  -2   86.09    7.20
   4   2   2   84.89    7.10
  -4   2  -2   81.09    7.50
   4   2   2   90.79    7.80
  -5  -2  -2   19.40    4.10
  -5  -2  -2   17.80    3.50
   5  -2   2   24.20    4.40
   5  -2   2   13.60    3.60
  -5  -2  -2   23.90    2.90
   5  -2   2    8.80    3.20
   5   2   2   16.70    3.50
   5   2   2   21.60    4.50
   5   2   2   11.90    3.20
  -5   2  -2   12.60    3.20
  -5   2  -2   16.90    4.20
   5   2   2   14.80    3.30
  -6  -2  -2  389.26   22.90
  -6  -2  -2  406.46   22.60
   6  -2   2  386.16   23.80
   6  -2   2  354.56   22.90
   6  -2   2  405.96   23.30
  -6  -2  -2  406.66   21.00
   6   2   2  391.76   23.90
  -6   2  -2  428.26   23.30
   6   2   2  364.36   24.10
   6   2   2  421.56   22.00
   6   2   2  381.36   23.40
  -6   2  -2  406.16   23.70
  -7  -2  -2   93.59    8.70
   7  -2   2  102.69    9.30
   7  -2   2   86.19    8.90
  -7  -2  -2  108.19    7.30
  -7  -2  -2   93.99    8.50
   7  -2   2   97.09    9.80
   7   2   2   88.39   10.00
  -7   2  -2  115.29    9.30
   7   2   2   91.79    9.30
   7   2   2  104.39    7.90
   7   2   2   90.99    9.40
  -8  -2  -2  165.98   12.70
   8  -2   2  154.88   13.60
  -8  -2  -2  177.88   12.30
   8  -2   2  146.79   12.50
  -8  -2  -2  178.48   11.10
   8   2   2  173.68   14.20
   8   2   2  151.38   13.10
  -8   2  -2  159.18   12.50
   8   2   2  167.18   14.70
  -8   2  -2  166.08   13.30
   8   2   2  165.38   11.20
   8   2   2  165.48   13.90
   9  -2   2   -3.80    3.40
  -9  -2  -2    1.80    3.40
  -9  -2  -2   -1.80    2.70
  -9  -2  -2    4.70    2.70
   9  -2   2    1.40    3.60
   9  -2   2    1.90    3.10
  -9   2  -2   -0.80    2.90
   9   2   2    0.90    3.40
   9   2   2    1.60    3.80
   9   2   2    6.20    4.20
   9   2   2   -1.10    3.90
  -9   2  -2    1.80    2.80
   9   2   2   -2.60    2.20
 -10  -2  -2  544.75   31.60
 -10  -2  -2  577.14   30.90
  10  -2   2  510.75   33.40
 -10  -2  -2  534.45   33.10
  10  -2   2  599.84   34.40
  10  -2   2  598.64   35.20
  10   2   2  556.54   34.70
  10   2   2  539.35   30.60
 -10   2  -2  543.55   32.60
  10   2   2  572.24   36.50
  10   2   2  572.14   34.90
 -10   2  -2  559.94   33.80
  10   2   2  558.34   34.40
  11  -2   2   99.19   11.20
 -11  -2  -2  106.99   10.00
 -11  -2  -2   90.09    8.50
  11  -2   2   96.59   11.10
  11  -2   2   82.49   11.40
 -11  -2  -2   81.99   10.70
 -11   2  -2   97.69   11.00
  11   2   2   91.89    8.50
  11   2   2  113.09   15.50
  11   2   2   80.99   11.60
  11   2   2   90.19   14.70
  11   2   2  106.99   12.00
 -11   2  -2   77.29   10.60
 -12  -2  -2  907.81   46.40
  12  -2   2  875.51   50.39
 -12  -2  -2  925.81   58.69
  12  -2   2  821.02   50.59
 -12  -2  -2  830.02   46.90
 -12   2  -2  825.22   48.00
  12   2   2  760.52   49.80
  12   2   2  910.51   51.29
  12   2   2  948.71   51.79
  12   2   2  859.01   45.70
  12   2   2  803.52   52.99
 -13  -2  -2   86.99    9.80
  13  -2   2   78.49   13.40
  13  -2   2   66.79   12.90
  13  -2   2   91.99   12.80
  13   2   2   52.39   12.30
  13   2   2   80.99   12.40
  13   2   2   94.99   13.90
 -13   2  -2   88.19   11.50
  13   2   2   79.09   12.20
  13   2   2   85.69    8.50
  14  -2   2  494.15   36.30
  14  -2   2  564.14   38.80
 -14  -2  -2  549.05   31.90
  14  -2   2  526.25   36.10
 -14  -2  -2  547.15   31.60
 -14   2  -2  514.55   33.40
  14   2   2  554.44   37.20
  14   2   2  521.35   36.70
  14   2   2  553.04   30.80
  14   2   2  482.35   38.50
  15  -2   2  102.49   16.60
  15  -2   2  106.59   18.20
 -15  -2  -2  123.69   17.70
  15   2   2  106.09   16.90
  15   2   2   93.09   18.10
  15   2   2  112.79   17.30
  15   2   2  109.19   10.80
 -15   2  -2  114.89   12.80
 -16  -2  -2  344.17   24.10
  16  -2   2  347.07   30.30
  16  -2   2  396.36   33.60
  16   2   2  404.86   31.40
  16   2   2  329.57   29.90
  16   2   2  402.46   35.00
 -16   2  -2  386.16   26.50
  17  -2   2   16.60    9.40
  17  -2   2   19.10   10.00
 -17  -2  -2   19.60    6.60
  17   2   2   11.90    8.00
  17   2   2   12.60   11.20
  17   2   2    9.90    9.50
 -18  -2  -2  459.85   30.90
  18  -2   2  521.25   43.30
  18  -2   2  504.35   40.00
  18   2   2  468.45   42.30
  18   2   2  461.25   38.70
  18   2   2  546.65   39.90
  19  -2   2   41.40   15.30
  19  -2   2   45.60   21.20
  19  -2   2   31.50   13.60
  19   2   2   39.20   13.30
  19   2   2   29.90   14.70
  19   2   2   49.30   17.80
  20  -2   2  338.47   33.30
  20  -2   2  339.37   33.20
  20  -2   2  352.26   52.29
  20   2   2  291.97   37.60
  20   2   2  318.07   32.70
  20   2   2  305.17   31.70
  21  -2   2   -3.60   15.30
  21   2   2   -6.30   13.10
  21  -3  -2  -14.50   12.20
  21  -3  -2   -4.20    9.70
  21   3  -2   35.40   16.60
  21   3  -2    3.00   11.40
  20  -3  -2    3.50   10.20
  20  -3  -2    7.00   11.90
  20  -3  -2   19.50   14.90
 -20  -3   2   12.90    9.00
  20   3  -2   24.70   11.40
  20   3  -2   22.60   12.50
  20   3  -2   50.59   17.20
  19  -3  -2   -4.80   11.00
 -19  -3   2   10.20    8.50
  19  -3  -2    5.10    8.70
 -19   3   2   -1.10    4.70
  19   3  -2    3.60    7.50
  19   3  -2   23.20   12.70
  19   3  -2    5.10    9.90
 -18  -3   2   16.20    8.30
  18  -3  -2   34.40   12.90
  18  -3  -2   21.20   13.00
 -18  -3   2   30.40    9.40
  18   3  -2   28.30   14.60
  18   3  -2   30.10   10.50
  18   3  -2   24.60   10.40
  17  -3  -2    5.10    7.80
 -17  -3   2    5.50    6.00
  17  -3  -2    6.20    9.60
 -17  -3   2    6.90    7.20
  17   3  -2   17.40    8.50
  17   3  -2    8.90   10.10
  17   3  -2    2.60    7.10
  17   3  -2    7.70    6.40
  16  -3  -2  237.68   23.10
 -16  -3   2  213.38   19.30
 -16  -3   2  220.68   17.60
  16  -3  -2  240.78   26.30
  16   3  -2  190.88   25.10
 -16   3   2  248.08   20.10
  16   3  -2  220.38   22.90
  16   3  -2  234.98   18.90
  16   3  -2  205.98   29.30
  15  -3  -2   -5.80    5.30
  15  -3  -2    5.60    6.80
 -15  -3   2   -5.00    3.60
 -15  -3   2   -2.50    5.30
 -15   3   2    1.80    3.90
  15   3  -2    9.40    9.40
  15   3  -2   -2.90    5.10
  15   3  -2    2.50    5.40
 -15   3   2    1.90    5.00
  15   3  -2    4.10    5.50
  14  -3  -2  467.15   33.10
  14  -3  -2  477.15   33.50
 -14  -3   2  479.15   29.20
 -14  -3   2  476.65   31.10
  14  -3  -2  431.66   34.40
  14   3  -2  479.45   29.80
 -14   3   2  471.35   28.10
 -14   3   2  477.65   33.70
 -14   3   2  442.76   31.30
  14   3  -2  413.56   32.20
  14   3  -2  489.85   38.20
  14   3  -2  456.65   32.20
  13  -3  -2  385.06   27.30
 -13  -3   2  388.76   25.30
  13  -3  -2  332.07   27.80
  13  -3  -2  367.66   27.00
  13   3  -2  364.26   26.10
  13   3  -2  317.47   26.10
 -13   3   2  358.26   25.70
 -13   3   2  339.57   22.50
 -13   3   2  360.06   25.50
  13   3  -2  358.76   31.30
  13   3  -2  352.16   24.00
 -12  -3   2  398.66   25.60
  12  -3  -2  375.46   26.60
  12  -3  -2  375.26   26.70
 -12  -3   2  394.26   23.70
 -12   3   2  345.07   24.80
  12   3  -2  340.57   29.80
  12   3  -2  343.97   26.30
  12   3  -2  373.86   26.00
 -12   3   2  396.26   23.30
  12   3  -2  378.86   24.30
 -12   3   2  351.96   27.30
  12   3  -2  342.07   25.70
 -12   3   2  357.56   25.20
  11  -3  -2   17.80    5.40
 -11  -3   2   10.30    4.30
 -11  -3   2   12.70    5.00
  11  -3  -2   10.60    5.10
 -11  -3   2   12.20    5.30
  11   3  -2   15.30    4.70
  11   3  -2    7.20    6.10
 -11   3   2   15.60    6.60
  11   3  -2   11.80    4.80
 -11   3   2    6.60    4.10
 -11   3   2   12.50    5.60
  11   3  -2   10.50    5.40
 -11   3   2    9.00    4.50
  11   3  -2   14.30    5.60
  10  -3  -2 1376.06   71.79
 -10  -3   2 1307.27   70.19
 -10  -3   2 1334.17   68.69
  10  -3  -2 1317.67   70.89
 -10  -3   2 1343.47   70.29
 -10   3   2 1292.57   71.99
 -10   3   2 1393.06   68.59
  10   3  -2 1391.26   70.79
 -10   3   2 1361.96   70.49
 -10   3   2 1348.97   70.19
  10   3  -2 1153.28   74.09
  10   3  -2 1230.18   70.89
  10   3  -2 1349.47   71.49
  -9  -3   2   40.60    7.10
  -9  -3   2   66.29    7.10
   9  -3  -2   51.29    8.20
  -9  -3   2   65.69    9.60
   9   3  -2   53.19   10.40
   9   3  -2   60.79    8.30
  -9   3   2   53.09    8.20
   9   3  -2   38.80    7.50
   9   3  -2   56.79    9.50
   9   3  -2   55.19    8.20
  -9   3   2   47.70    8.90
  -9   3   2   47.60    6.90
  -9   3   2   51.99    7.70
   8  -3  -2 2155.58  110.09
[truncated: 2,947,150 more chars]
