# Supplementary material for: Triplet Metallovinylidenes of Palladium and Platinum Based on a Chelating P/Diazoalkene Ligand
Source: Angew Chem Int Ed Engl. 2025 Nov 10;65(1):e16032. doi: 10.1002/anie.202516032 (PMC12759197; doi:10.1002/anie.202516032)
Supplement: Supplementary file 2 — Supporting Information [file ANIE-65-e16032-s002.zip › compound 14.cif]

data_ma476dbp_sq
_diffrn_ambient_temperature_device 'Oxford Cryostream 800'
_publ_section_references
;
Sheldrick, G.M. (2015). Acta Cryst. A71, 3-8.
Sheldrick, G.M. (2015). Acta Cryst. C71, 3-8.
;
_audit_contact_author_address
;
Faculty of Chemistry and Chemical Biology
TU Dortmund University
Otto-Hahn-Str. 6
44227 Dortmund
Germany
;
_audit_contact_author_email       julian.holstein@tu-dortmund.de
_audit_contact_author_name        'Julian J. Holstein'
_audit_contact_author_phone       '+49 231 755 3426'
_publ_contact_author_id_orcid     0000-0002-8385-7805
_audit_creation_method
;
FinalCif by Daniel Kratzert, Freiburg 2019,
https://github.com/dkratzert/FinalCif
;
_shelx_SHELXL_version_number      '2014/7'
_chemical_name_systematic         ?
_chemical_name_common             ?
_chemical_formula_sum             'C34 H48 Cl2 N3 O P Pt'
_chemical_formula_moiety          ?
_chemical_formula_weight          811.71
_chemical_melting_point           ?
_space_group_crystal_system       monoclinic
_space_group_IT_number            15
_space_group_name_H-M_alt         'C 2/c'
_space_group_name_Hall            '-C 2yc'
_shelx_space_group_comment
;
The symmetry employed for this shelxl refinement is uniquely defined
by the following loop, which should always be used as a source of
symmetry information in preference to the above space-group names.
They are only intended as comments.
;

loop_
_space_group_symop_operation_xyz
'x, y, z'
'-x, y, -z+1/2'
'x+1/2, y+1/2, z'
'-x+1/2, y+1/2, -z+1/2'
'-x, -y, -z'
'x, -y, z-1/2'
'-x+1/2, -y+1/2, -z'
'x+1/2, -y+1/2, z-1/2'

_cell_length_a                    34.190(2)
_cell_length_b                    12.3772(8)
_cell_length_c                    24.7343(13)
_cell_angle_alpha                 90
_cell_angle_beta                  130.096(2)
_cell_angle_gamma                 90
_cell_volume                      8007.0(8)
_cell_formula_units_Z             8
_cell_measurement_temperature     100(2)
_cell_measurement_reflns_used     9653
_cell_measurement_theta_min       2.467
_cell_measurement_theta_max       33.767
_exptl_crystal_description        block
_exptl_crystal_colour             yellow
_exptl_crystal_recrystallization_method ?
_exptl_crystal_density_meas       ?
_exptl_crystal_density_method     ?
_exptl_crystal_density_diffrn     1.347
_exptl_crystal_F_000              3264
_exptl_crystal_size_max           0.150
_exptl_crystal_size_mid           0.050
_exptl_crystal_size_min           0.030
_exptl_absorpt_coefficient_mu     3.705
_exptl_absorpt_correction_type    multi-scan
_exptl_absorpt_correction_T_min   0.5758
_exptl_absorpt_correction_T_max   0.7471
_exptl_absorpt_process_details
;
SADABS-2016/2 - Bruker AXS area detector scaling and absorption correction:
Krause, L., Herbst-Irmer, R., Sheldrick G.M. & Stalke D., J. Appl. Cryst. 48
(2015) 3-10
;
_exptl_absorpt_special_details    ?
_shelx_estimated_absorpt_T_min    0.606
_shelx_estimated_absorpt_T_max    0.897
_exptl_transmission_factor_min    ?
_exptl_transmission_factor_max    ?
_exptl_special_details            ?
_diffrn_ambient_temperature       100(2)
_diffrn_ambient_environment       ?
_diffrn_radiation_type            MoK\a
_diffrn_radiation_wavelength      0.71073
_diffrn_radiation_monochromator   'mirror optics'
_olex2_diffrn_ambient_temperature_device ?
_diffrn_radiation_probe           ?
_diffrn_source                    'microfocus sealed X-ray tube'
_diffrn_source_type               'Incoatec I\ms 3.0'
_diffrn_source_voltage            ?
_diffrn_source_current            ?
_diffrn_detector                  HPAD
_diffrn_detector_type             'Bruker PHOTON II'
_diffrn_detector_area_resol_mean  7.41
_diffrn_measurement_device        'four-circle diffractometer'
_diffrn_measurement_device_type   'Bruker D8 VENTURE dual wavelength Mo/Cu'
_diffrn_measurement_method        '\w and \f scans'
_diffrn_measurement_specimen_support 'MiTeGen micromount'
_diffrn_reflns_number             133500
_diffrn_reflns_av_unetI/netI      0.0461
_diffrn_reflns_av_R_equivalents   0.0608
_diffrn_reflns_theta_min          2.153
_diffrn_reflns_theta_max          36.367
_diffrn_reflns_theta_full         25.242
_diffrn_reflns_limit_h_min        -55
_diffrn_reflns_limit_h_max        56
_diffrn_reflns_limit_k_min        -18
_diffrn_reflns_limit_k_max        20
_diffrn_reflns_limit_l_min        -40
_diffrn_reflns_limit_l_max        39
_diffrn_measured_fraction_theta_max 0.936
_diffrn_measured_fraction_theta_full 0.998
_diffrn_reflns_Laue_measured_fraction_max 0.936
_diffrn_reflns_Laue_measured_fraction_full 0.998
_diffrn_reflns_point_group_measured_fraction_max 0.936
_diffrn_reflns_point_group_measured_fraction_full 0.998
_reflns_number_total              18250
_reflns_number_gt                 14110
_reflns_threshold_expression      'I > 2\s(I)'
_reflns_Friedel_coverage          0.000
_reflns_Friedel_fraction_max      .
_reflns_Friedel_fraction_full     .
_reflns_special_details
;
 Reflections were merged by SHELXL according to the crystal
 class for the calculation of statistics and refinement.
 
 Structure factors included contributions from the .fab file.
 
 _reflns_Friedel_fraction is defined as the number of unique
 Friedel pairs measured divided by the number that would be
 possible theoretically, ignoring centric projections and
 systematic absences.
;
_computing_data_collection        ?
_computing_cell_refinement        'SAINT V8.40B'
_computing_data_reduction         'SAINT V8.40B'
_computing_structure_solution     'SHELXT 2018/2 (Sheldrick, 2018)'
_computing_structure_refinement   'SHELXL-2014/7 (Sheldrick, 2014)'
_computing_molecular_graphics     ?
_computing_publication_material   ?
_refine_special_details           ?
_refine_ls_structure_factor_coef  Fsqd
_refine_ls_matrix_type            full
_refine_ls_weighting_scheme       calc
_refine_ls_weighting_details      'w=1/[\s^2^(Fo^2^)+(0.0180P)^2^+32.3983P] where P=(Fo^2^+2Fc^2^)/3'
_atom_sites_solution_primary      ?
_atom_sites_solution_secondary    ?
_atom_sites_solution_hydrogens    geom
_refine_ls_hydrogen_treatment     constr
_refine_ls_number_reflns          18250
_refine_ls_number_parameters      391
_refine_ls_number_restraints      0
_refine_ls_R_factor_all           0.0599
_refine_ls_R_factor_gt            0.0365
_refine_ls_wR_factor_ref          0.0756
_refine_ls_wR_factor_gt           0.0673
_refine_ls_goodness_of_fit_ref    1.041
_refine_ls_restrained_S_all       1.041
_refine_ls_shift/su_max           0.002
_refine_ls_shift/su_mean          0.000
_refine_diff_density_max          2.071
_refine_diff_density_min          -2.094
_refine_diff_density_rms          0.152
_refine_ls_extinction_method      none
_refine_ls_extinction_coef        .

loop_
_atom_type_symbol
_atom_type_description
_atom_type_scat_dispersion_real
_atom_type_scat_dispersion_imag
_atom_type_scat_source
'C' 'C' 0.0033 0.0016 'International Tables Vol C Tables 4.2.6.8 and 6.1.1.4'
'H' 'H' 0.0000 0.0000 'International Tables Vol C Tables 4.2.6.8 and 6.1.1.4'
'Cl' 'Cl' 0.1484 0.1585 'International Tables Vol C Tables 4.2.6.8 and 6.1.1.4'
'N' 'N' 0.0061 0.0033 'International Tables Vol C Tables 4.2.6.8 and 6.1.1.4'
'O' 'O' 0.0106 0.0060 'International Tables Vol C Tables 4.2.6.8 and 6.1.1.4'
'P' 'P' 0.1023 0.0942 'International Tables Vol C Tables 4.2.6.8 and 6.1.1.4'
'Pt' 'Pt' -1.7033 8.3905 'International Tables Vol C Tables 4.2.6.8 and 6.1.1.4'

_geom_special_details
;
 All esds (except the esd in the dihedral angle between two l.s. planes)
 are estimated using the full covariance matrix.  The cell esds are taken
 into account individually in the estimation of esds in distances, angles
 and torsion angles; correlations between esds in cell parameters are only
 used when they are defined by crystal symmetry.  An approximate (isotropic)
 treatment of cell esds is used for estimating esds involving l.s. planes.
;

loop_
_atom_site_label
_atom_site_type_symbol
_atom_site_fract_x
_atom_site_fract_y
_atom_site_fract_z
_atom_site_U_iso_or_equiv
_atom_site_adp_type
_atom_site_occupancy
_atom_site_site_symmetry_order
_atom_site_calc_flag
_atom_site_refinement_flags_posn
_atom_site_refinement_flags_adp
_atom_site_refinement_flags_occupancy
_atom_site_disorder_assembly
_atom_site_disorder_group
Pt1_1 Pt 0.13459(2) 0.35582(2) 0.12435(2) 0.01750(3) Uani 1 1 d . . . . .
Cl1_1 Cl 0.16939(3) 0.30299(5) 0.07172(3) 0.02351(11) Uani 1 1 d . . . . .
P1_1 P 0.10327(2) 0.39850(6) 0.17654(3) 0.02049(12) Uani 1 1 d . . . . .
C1_1 C 0.20106(9) 0.3172(2) 0.22243(12) 0.0189(4) Uani 1 1 d . . . . .
Cl2_1 Cl 0.05831(2) 0.40857(6) 0.01348(3) 0.02787(13) Uani 1 1 d . . . . .
O2_1 O 0.27144(9) 0.2271(2) 0.23536(12) 0.0465(6) Uani 1 1 d . . . . .
C2_1 C 0.20245(9) 0.34625(19) 0.27971(11) 0.0170(4) Uani 1 1 d . . . . .
N3_1 N 0.23936(7) 0.33439(16) 0.35105(10) 0.0169(4) Uani 1 1 d . . . . .
C3_1 C 0.16115(8) 0.3933(2) 0.26927(11) 0.0166(4) Uani 1 1 d . . . . .
N4_1 N 0.22424(8) 0.37149(17) 0.38591(10) 0.0178(4) Uani 1 1 d . . . . .
C4_1 C 0.07130(11) 0.5290(3) 0.15466(14) 0.0302(6) Uani 1 1 d . . . . .
H4_1 H 0.0435 0.5297 0.1021 0.036 Uiso 1 1 calc R U . . .
N5_1 N 0.17708(7) 0.40602(17) 0.33580(10) 0.0170(4) Uani 1 1 d . . . . .
C5_1 C 0.10807(14) 0.6193(3) 0.17198(18) 0.0375(7) Uani 1 1 d . . . . .
H5A_1 H 0.1254 0.6007 0.1536 0.056 Uiso 1 1 calc R U . . .
H5B_1 H 0.1335 0.6286 0.2233 0.056 Uiso 1 1 calc R U . . .
H5C_1 H 0.0890 0.6867 0.1502 0.056 Uiso 1 1 calc R U . . .
C6_1 C 0.04498(12) 0.5496(3) 0.18606(16) 0.0389(8) Uani 1 1 d . . . . .
H6A_1 H 0.0252 0.6167 0.1665 0.058 Uiso 1 1 calc R U . . .
H6B_1 H 0.0710 0.5560 0.2376 0.058 Uiso 1 1 calc R U . . .
H6C_1 H 0.0221 0.4892 0.1741 0.058 Uiso 1 1 calc R U . . .
C7_1 C 0.06169(10) 0.2951(3) 0.16969(13) 0.0293(6) Uani 1 1 d . . . . .
H7_1 H 0.0578 0.3116 0.2056 0.035 Uiso 1 1 calc R U . . .
C8_1 C 0.08530(12) 0.1827(3) 0.18518(16) 0.0334(6) Uani 1 1 d . . . . .
H8A_1 H 0.0651 0.1307 0.1881 0.050 Uiso 1 1 calc R U . . .
H8B_1 H 0.1205 0.1840 0.2302 0.050 Uiso 1 1 calc R U . . .
H8C_1 H 0.0855 0.1614 0.1472 0.050 Uiso 1 1 calc R U . . .
C9_1 C 0.00852(11) 0.2990(3) 0.09609(15) 0.0402(8) Uani 1 1 d . . . . .
H9A_1 H 0.0117 0.2850 0.0600 0.060 Uiso 1 1 calc R U . . .
H9B_1 H -0.0066 0.3705 0.0883 0.060 Uiso 1 1 calc R U . . .
H9C_1 H -0.0134 0.2438 0.0930 0.060 Uiso 1 1 calc R U . . .
C10_1 C 0.28753(9) 0.2783(2) 0.38849(12) 0.0187(4) Uani 1 1 d . . . . .
C11_1 C 0.28757(9) 0.1667(2) 0.39687(12) 0.0209(5) Uani 1 1 d . . . . .
C12_1 C 0.33365(10) 0.1132(2) 0.42939(13) 0.0243(5) Uani 1 1 d . . . . .
H12_1 H 0.3352 0.0370 0.4352 0.029 Uiso 1 1 calc R U . . .
C13_1 C 0.37724(10) 0.1694(2) 0.45334(14) 0.0266(5) Uani 1 1 d . . . . .
H13_1 H 0.4082 0.1312 0.4747 0.032 Uiso 1 1 calc R U . . .
C14_1 C 0.37615(10) 0.2804(2) 0.44645(14) 0.0287(6) Uani 1 1 d . . . . .
H14_1 H 0.4067 0.3176 0.4643 0.034 Uiso 1 1 calc R U . . .
C15_1 C 0.33109(9) 0.3388(2) 0.41380(14) 0.0233(5) Uani 1 1 d . . . . .
C16_1 C 0.24022(10) 0.1036(2) 0.37148(14) 0.0248(5) Uani 1 1 d . . . . .
H16_1 H 0.2127 0.1565 0.3563 0.030 Uiso 1 1 calc R U . . .
C17_1 C 0.22126(13) 0.0334(3) 0.30805(15) 0.0354(7) Uani 1 1 d . . . . .
H17A_1 H 0.1904 -0.0055 0.2918 0.053 Uiso 1 1 calc R U . . .
H17B_1 H 0.2479 -0.0187 0.3218 0.053 Uiso 1 1 calc R U . . .
H17C_1 H 0.2133 0.0792 0.2698 0.053 Uiso 1 1 calc R U . . .
C18_1 C 0.25104(12) 0.0345(2) 0.43126(15) 0.0314(6) Uani 1 1 d . . . . .
H18A_1 H 0.2195 -0.0014 0.4147 0.047 Uiso 1 1 calc R U . . .
H18B_1 H 0.2637 0.0807 0.4718 0.047 Uiso 1 1 calc R U . . .
H18C_1 H 0.2769 -0.0201 0.4455 0.047 Uiso 1 1 calc R U . . .
C19_1 C 0.33124(10) 0.4617(2) 0.41037(16) 0.0292(6) Uani 1 1 d . . . . .
H19_1 H 0.2951 0.4877 0.3791 0.035 Uiso 1 1 calc R U . . .
C20_1 C 0.35949(17) 0.5090(3) 0.4836(2) 0.0479(9) Uani 1 1 d . . . . .
H20A_1 H 0.3590 0.5880 0.4809 0.072 Uiso 1 1 calc R U . . .
H20B_1 H 0.3950 0.4834 0.5150 0.072 Uiso 1 1 calc R U . . .
H20C_1 H 0.3427 0.4860 0.5022 0.072 Uiso 1 1 calc R U . . .
C21_1 C 0.35601(16) 0.5018(3) 0.3805(2) 0.0470(9) Uani 1 1 d . . . . .
H21A_1 H 0.3405 0.4650 0.3357 0.070 Uiso 1 1 calc R U . . .
H21B_1 H 0.3927 0.4863 0.4141 0.070 Uiso 1 1 calc R U . . .
H21C_1 H 0.3507 0.5799 0.3724 0.070 Uiso 1 1 calc R U . . .
C22_1 C 0.15070(9) 0.4536(2) 0.35857(12) 0.0217(5) Uani 1 1 d . . . . .
C23_1 C 0.12164(10) 0.3835(3) 0.36517(13) 0.0262(5) Uani 1 1 d . . . . .
C24_1 C 0.09692(11) 0.4313(3) 0.38707(14) 0.0352(7) Uani 1 1 d . . . . .
H24_1 H 0.0760 0.3881 0.3911 0.042 Uiso 1 1 calc R U . . .
C25_1 C 0.10234(12) 0.5404(3) 0.40297(16) 0.0398(8) Uani 1 1 d . . . . .
H25_1 H 0.0851 0.5709 0.4178 0.048 Uiso 1 1 calc R U . . .
C26_1 C 0.13258(13) 0.6057(3) 0.39751(16) 0.0353(7) Uani 1 1 d . . . . .
H26_1 H 0.1361 0.6801 0.4092 0.042 Uiso 1 1 calc R U . . .
C27_1 C 0.15802(11) 0.5633(2) 0.37490(13) 0.0267(5) Uani 1 1 d . . . . .
C28_1 C 0.12190(11) 0.2625(3) 0.35747(14) 0.0306(6) Uani 1 1 d . . . . .
H28_1 H 0.1303 0.2481 0.3262 0.037 Uiso 1 1 calc R U . . .
C29_1 C 0.16398(13) 0.2116(3) 0.42937(16) 0.0356(7) Uani 1 1 d . . . . .
H29A_1 H 0.1650 0.1336 0.4237 0.053 Uiso 1 1 calc R U . . .
H29B_1 H 0.1569 0.2249 0.4614 0.053 Uiso 1 1 calc R U . . .
H29C_1 H 0.1970 0.2437 0.4492 0.053 Uiso 1 1 calc R U . . .
C30_1 C 0.07043(15) 0.2088(4) 0.3236(2) 0.0580(12) Uani 1 1 d . . . . .
H30A_1 H 0.0430 0.2494 0.2814 0.087 Uiso 1 1 calc R U . . .
H30B_1 H 0.0645 0.2081 0.3575 0.087 Uiso 1 1 calc R U . . .
H30C_1 H 0.0708 0.1344 0.3103 0.087 Uiso 1 1 calc R U . . .
C31_1 C 0.19456(13) 0.6327(2) 0.37463(16) 0.0315(6) Uani 1 1 d . . . . .
H31_1 H 0.1978 0.5994 0.3408 0.038 Uiso 1 1 calc R U . . .
C32_1 C 0.24745(13) 0.6300(3) 0.44833(18) 0.0372(7) Uani 1 1 d . . . . .
H32A_1 H 0.2595 0.5551 0.4610 0.056 Uiso 1 1 calc R U . . .
H32B_1 H 0.2452 0.6600 0.4829 0.056 Uiso 1 1 calc R U . . .
H32C_1 H 0.2715 0.6730 0.4482 0.056 Uiso 1 1 calc R U . . .
C33_1 C 0.17612(18) 0.7492(3) 0.3507(2) 0.0479(9) Uani 1 1 d . . . . .
H33A_1 H 0.1984 0.7863 0.3446 0.072 Uiso 1 1 calc R U . . .
H33B_1 H 0.1773 0.7869 0.3866 0.072 Uiso 1 1 calc R U . . .
H33C_1 H 0.1409 0.7489 0.3058 0.072 Uiso 1 1 calc R U . . .
C41_1 C 0.23923(11) 0.2695(3) 0.23149(14) 0.0285(6) Uani 1 1 d . . . . .

loop_
_atom_site_aniso_label
_atom_site_aniso_U_11
_atom_site_aniso_U_22
_atom_site_aniso_U_33
_atom_site_aniso_U_23
_atom_site_aniso_U_13
_atom_site_aniso_U_12
Pt1_1 0.01589(4) 0.02522(5) 0.01125(4) 0.00181(3) 0.00868(3) 0.00186(3)
Cl1_1 0.0312(3) 0.0252(3) 0.0217(3) 0.0009(2) 0.0205(3) 0.0033(2)
P1_1 0.0135(3) 0.0347(3) 0.0116(2) 0.0028(2) 0.0073(2) 0.0034(2)
C1_1 0.0186(10) 0.0240(11) 0.0160(10) 0.0017(8) 0.0120(9) 0.0022(9)
Cl2_1 0.0187(3) 0.0464(4) 0.0125(2) 0.0042(2) 0.0074(2) 0.0024(3)
O2_1 0.0414(13) 0.0733(18) 0.0358(12) 0.0183(12) 0.0298(11) 0.0311(12)
C2_1 0.0144(9) 0.0223(11) 0.0119(9) 0.0016(8) 0.0075(8) 0.0000(8)
N3_1 0.0146(8) 0.0216(10) 0.0120(8) 0.0023(7) 0.0074(7) 0.0013(7)
C3_1 0.0136(9) 0.0238(11) 0.0119(9) 0.0023(8) 0.0079(8) 0.0020(8)
N4_1 0.0155(8) 0.0243(10) 0.0132(8) 0.0011(7) 0.0091(7) 0.0004(7)
C4_1 0.0264(13) 0.0450(17) 0.0176(11) 0.0094(11) 0.0134(11) 0.0172(12)
N5_1 0.0148(8) 0.0234(10) 0.0126(8) 0.0019(7) 0.0087(7) 0.0007(7)
C5_1 0.052(2) 0.0320(15) 0.0414(17) 0.0073(13) 0.0360(17) 0.0115(14)
C6_1 0.0307(15) 0.062(2) 0.0246(13) 0.0102(13) 0.0182(12) 0.0232(15)
C7_1 0.0180(11) 0.0530(18) 0.0160(11) -0.0023(11) 0.0105(10) -0.0068(11)
C8_1 0.0323(15) 0.0417(16) 0.0279(14) -0.0071(12) 0.0202(13) -0.0145(13)
C9_1 0.0180(12) 0.078(3) 0.0195(12) -0.0047(14) 0.0095(11) -0.0103(14)
C10_1 0.0149(10) 0.0255(12) 0.0120(9) 0.0030(8) 0.0069(8) 0.0036(8)
C11_1 0.0193(11) 0.0241(12) 0.0134(9) 0.0006(8) 0.0080(9) 0.0022(9)
C12_1 0.0243(12) 0.0247(12) 0.0166(10) 0.0013(9) 0.0098(10) 0.0064(10)
C13_1 0.0187(11) 0.0356(15) 0.0171(11) 0.0024(10) 0.0077(10) 0.0071(10)
C14_1 0.0148(11) 0.0377(15) 0.0236(12) 0.0051(11) 0.0078(10) 0.0033(10)
C15_1 0.0152(10) 0.0308(14) 0.0206(11) 0.0060(9) 0.0101(9) 0.0018(9)
C16_1 0.0227(12) 0.0233(12) 0.0226(12) 0.0016(9) 0.0120(10) 0.0001(10)
C17_1 0.0387(16) 0.0320(15) 0.0213(12) -0.0044(11) 0.0128(12) -0.0095(13)
C18_1 0.0333(15) 0.0309(14) 0.0288(14) 0.0028(11) 0.0195(13) -0.0023(12)
C19_1 0.0183(11) 0.0295(14) 0.0323(14) 0.0088(11) 0.0128(11) 0.0007(10)
C20_1 0.074(3) 0.0276(16) 0.051(2) 0.0046(14) 0.044(2) 0.0025(17)
C21_1 0.062(2) 0.047(2) 0.0450(19) 0.0127(16) 0.040(2) 0.0018(17)
C22_1 0.0176(10) 0.0350(14) 0.0144(10) 0.0023(9) 0.0111(9) 0.0048(9)
C23_1 0.0164(11) 0.0482(17) 0.0137(10) 0.0024(10) 0.0095(9) -0.0008(10)
C24_1 0.0213(12) 0.069(2) 0.0204(12) 0.0048(13) 0.0156(11) 0.0049(13)
C25_1 0.0304(15) 0.072(2) 0.0240(13) 0.0084(14) 0.0209(13) 0.0194(15)
C26_1 0.0404(17) 0.0459(17) 0.0256(13) 0.0056(12) 0.0240(13) 0.0167(14)
C27_1 0.0308(13) 0.0346(14) 0.0185(11) 0.0042(10) 0.0177(11) 0.0087(11)
C28_1 0.0287(13) 0.0473(17) 0.0199(11) -0.0066(11) 0.0175(11) -0.0156(12)
C29_1 0.0483(18) 0.0365(16) 0.0266(14) -0.0008(12) 0.0263(14) -0.0072(14)
C30_1 0.047(2) 0.096(3) 0.0412(19) -0.023(2) 0.0329(18) -0.043(2)
C31_1 0.0501(18) 0.0252(13) 0.0315(14) -0.0008(11) 0.0320(14) 0.0016(12)
C32_1 0.0447(18) 0.0347(16) 0.0392(16) -0.0060(13) 0.0303(16) -0.0124(13)
C33_1 0.088(3) 0.0277(16) 0.0464(19) 0.0048(14) 0.052(2) 0.0112(17)
C41_1 0.0264(13) 0.0411(16) 0.0171(11) 0.0075(10) 0.0135(11) 0.0108(11)

loop_
_geom_bond_atom_site_label_1
_geom_bond_atom_site_label_2
_geom_bond_distance
_geom_bond_site_symmetry_2
_geom_bond_publ_flag
Pt1_1 C1_1 2.044(2) . ?
Pt1_1 P1_1 2.2072(6) . ?
Pt1_1 Cl1_1 2.3524(6) . ?
Pt1_1 Cl2_1 2.3528(6) . ?
P1_1 C4_1 1.826(3) . ?
P1_1 C3_1 1.826(2) . ?
P1_1 C7_1 1.838(3) . ?
C1_1 C41_1 1.313(3) . ?
C1_1 C2_1 1.433(3) . ?
O2_1 C41_1 1.167(3) . ?
C2_1 N3_1 1.363(3) . ?
C2_1 C3_1 1.389(3) . ?
N3_1 N4_1 1.340(3) . ?
N3_1 C10_1 1.444(3) . ?
C3_1 N5_1 1.369(3) . ?
N4_1 N5_1 1.321(3) . ?
C4_1 C5_1 1.523(5) . ?
C4_1 C6_1 1.542(4) . ?
C4_1 H4_1 1.0000 . ?
N5_1 C22_1 1.460(3) . ?
C5_1 H5A_1 0.9800 . ?
C5_1 H5B_1 0.9800 . ?
C5_1 H5C_1 0.9800 . ?
C6_1 H6A_1 0.9800 . ?
C6_1 H6B_1 0.9800 . ?
C6_1 H6C_1 0.9800 . ?
C7_1 C8_1 1.528(5) . ?
C7_1 C9_1 1.536(4) . ?
C7_1 H7_1 1.0000 . ?
C8_1 H8A_1 0.9800 . ?
C8_1 H8B_1 0.9800 . ?
C8_1 H8C_1 0.9800 . ?
C9_1 H9A_1 0.9800 . ?
C9_1 H9B_1 0.9800 . ?
C9_1 H9C_1 0.9800 . ?
C10_1 C11_1 1.397(4) . ?
C10_1 C15_1 1.403(3) . ?
C11_1 C12_1 1.392(4) . ?
C11_1 C16_1 1.521(4) . ?
C12_1 C13_1 1.385(4) . ?
C12_1 H12_1 0.9500 . ?
C13_1 C14_1 1.382(4) . ?
C13_1 H13_1 0.9500 . ?
C14_1 C15_1 1.395(4) . ?
C14_1 H14_1 0.9500 . ?
C15_1 C19_1 1.524(4) . ?
C16_1 C17_1 1.526(4) . ?
C16_1 C18_1 1.534(4) . ?
C16_1 H16_1 1.0000 . ?
C17_1 H17A_1 0.9800 . ?
C17_1 H17B_1 0.9800 . ?
C17_1 H17C_1 0.9800 . ?
C18_1 H18A_1 0.9800 . ?
C18_1 H18B_1 0.9800 . ?
C18_1 H18C_1 0.9800 . ?
C19_1 C20_1 1.518(5) . ?
C19_1 C21_1 1.522(4) . ?
C19_1 H19_1 1.0000 . ?
C20_1 H20A_1 0.9800 . ?
C20_1 H20B_1 0.9800 . ?
C20_1 H20C_1 0.9800 . ?
C21_1 H21A_1 0.9800 . ?
C21_1 H21B_1 0.9800 . ?
C21_1 H21C_1 0.9800 . ?
C22_1 C27_1 1.393(4) . ?
C22_1 C23_1 1.405(4) . ?
C23_1 C24_1 1.395(4) . ?
C23_1 C28_1 1.510(4) . ?
C24_1 C25_1 1.385(5) . ?
C24_1 H24_1 0.9500 . ?
C25_1 C26_1 1.386(5) . ?
C25_1 H25_1 0.9500 . ?
C26_1 C27_1 1.404(4) . ?
C26_1 H26_1 0.9500 . ?
C27_1 C31_1 1.519(4) . ?
C28_1 C29_1 1.528(4) . ?
C28_1 C30_1 1.531(4) . ?
C28_1 H28_1 1.0000 . ?
C29_1 H29A_1 0.9800 . ?
C29_1 H29B_1 0.9800 . ?
C29_1 H29C_1 0.9800 . ?
C30_1 H30A_1 0.9800 . ?
C30_1 H30B_1 0.9800 . ?
C30_1 H30C_1 0.9800 . ?
C31_1 C33_1 1.531(4) . ?
C31_1 C32_1 1.532(5) . ?
C31_1 H31_1 1.0000 . ?
C32_1 H32A_1 0.9800 . ?
C32_1 H32B_1 0.9800 . ?
C32_1 H32C_1 0.9800 . ?
C33_1 H33A_1 0.9800 . ?
C33_1 H33B_1 0.9800 . ?
C33_1 H33C_1 0.9800 . ?

loop_
_geom_angle_atom_site_label_1
_geom_angle_atom_site_label_2
_geom_angle_atom_site_label_3
_geom_angle
_geom_angle_site_symmetry_1
_geom_angle_site_symmetry_3
_geom_angle_publ_flag
C1_1 Pt1_1 P1_1 87.10(6) . . ?
C1_1 Pt1_1 Cl1_1 91.12(6) . . ?
P1_1 Pt1_1 Cl1_1 177.40(2) . . ?
C1_1 Pt1_1 Cl2_1 177.28(7) . . ?
P1_1 Pt1_1 Cl2_1 91.38(2) . . ?
Cl1_1 Pt1_1 Cl2_1 90.47(2) . . ?
C4_1 P1_1 C3_1 111.18(12) . . ?
C4_1 P1_1 C7_1 107.98(14) . . ?
C3_1 P1_1 C7_1 103.84(11) . . ?
C4_1 P1_1 Pt1_1 117.50(9) . . ?
C3_1 P1_1 Pt1_1 100.64(7) . . ?
C7_1 P1_1 Pt1_1 114.66(10) . . ?
C41_1 C1_1 C2_1 123.2(2) . . ?
C41_1 C1_1 Pt1_1 122.06(18) . . ?
C2_1 C1_1 Pt1_1 114.72(16) . . ?
N3_1 C2_1 C3_1 105.58(19) . . ?
N3_1 C2_1 C1_1 131.8(2) . . ?
C3_1 C2_1 C1_1 122.6(2) . . ?
N4_1 N3_1 C2_1 112.13(19) . . ?
N4_1 N3_1 C10_1 120.33(18) . . ?
C2_1 N3_1 C10_1 127.17(19) . . ?
N5_1 C3_1 C2_1 104.78(19) . . ?
N5_1 C3_1 P1_1 140.89(17) . . ?
C2_1 C3_1 P1_1 113.45(16) . . ?
N5_1 N4_1 N3_1 104.52(17) . . ?
C5_1 C4_1 C6_1 112.3(3) . . ?
C5_1 C4_1 P1_1 109.7(2) . . ?
C6_1 C4_1 P1_1 115.4(2) . . ?
C5_1 C4_1 H4_1 106.2 . . ?
C6_1 C4_1 H4_1 106.2 . . ?
P1_1 C4_1 H4_1 106.2 . . ?
N4_1 N5_1 C3_1 113.00(18) . . ?
N4_1 N5_1 C22_1 116.91(18) . . ?
C3_1 N5_1 C22_1 130.06(19) . . ?
C4_1 C5_1 H5A_1 109.5 . . ?
C4_1 C5_1 H5B_1 109.5 . . ?
H5A_1 C5_1 H5B_1 109.5 . . ?
C4_1 C5_1 H5C_1 109.5 . . ?
H5A_1 C5_1 H5C_1 109.5 . . ?
H5B_1 C5_1 H5C_1 109.5 . . ?
C4_1 C6_1 H6A_1 109.5 . . ?
C4_1 C6_1 H6B_1 109.5 . . ?
H6A_1 C6_1 H6B_1 109.5 . . ?
C4_1 C6_1 H6C_1 109.5 . . ?
H6A_1 C6_1 H6C_1 109.5 . . ?
H6B_1 C6_1 H6C_1 109.5 . . ?
C8_1 C7_1 C9_1 110.9(3) . . ?
C8_1 C7_1 P1_1 111.01(19) . . ?
C9_1 C7_1 P1_1 110.0(2) . . ?
C8_1 C7_1 H7_1 108.3 . . ?
C9_1 C7_1 H7_1 108.3 . . ?
P1_1 C7_1 H7_1 108.3 . . ?
C7_1 C8_1 H8A_1 109.5 . . ?
C7_1 C8_1 H8B_1 109.5 . . ?
H8A_1 C8_1 H8B_1 109.5 . . ?
C7_1 C8_1 H8C_1 109.5 . . ?
H8A_1 C8_1 H8C_1 109.5 . . ?
H8B_1 C8_1 H8C_1 109.5 . . ?
C7_1 C9_1 H9A_1 109.5 . . ?
C7_1 C9_1 H9B_1 109.5 . . ?
H9A_1 C9_1 H9B_1 109.5 . . ?
C7_1 C9_1 H9C_1 109.5 . . ?
H9A_1 C9_1 H9C_1 109.5 . . ?
H9B_1 C9_1 H9C_1 109.5 . . ?
C11_1 C10_1 C15_1 124.2(2) . . ?
C11_1 C10_1 N3_1 117.5(2) . . ?
C15_1 C10_1 N3_1 118.3(2) . . ?
C12_1 C11_1 C10_1 116.7(2) . . ?
C12_1 C11_1 C16_1 120.1(2) . . ?
C10_1 C11_1 C16_1 123.2(2) . . ?
C13_1 C12_1 C11_1 120.9(3) . . ?
C13_1 C12_1 H12_1 119.5 . . ?
C11_1 C12_1 H12_1 119.5 . . ?
C14_1 C13_1 C12_1 120.7(2) . . ?
C14_1 C13_1 H13_1 119.7 . . ?
C12_1 C13_1 H13_1 119.7 . . ?
C13_1 C14_1 C15_1 121.2(3) . . ?
C13_1 C14_1 H14_1 119.4 . . ?
C15_1 C14_1 H14_1 119.4 . . ?
C14_1 C15_1 C10_1 116.2(2) . . ?
C14_1 C15_1 C19_1 120.5(2) . . ?
C10_1 C15_1 C19_1 123.2(2) . . ?
C11_1 C16_1 C17_1 110.6(2) . . ?
C11_1 C16_1 C18_1 110.9(2) . . ?
C17_1 C16_1 C18_1 110.6(2) . . ?
C11_1 C16_1 H16_1 108.2 . . ?
C17_1 C16_1 H16_1 108.2 . . ?
C18_1 C16_1 H16_1 108.2 . . ?
C16_1 C17_1 H17A_1 109.5 . . ?
C16_1 C17_1 H17B_1 109.5 . . ?
H17A_1 C17_1 H17B_1 109.5 . . ?
C16_1 C17_1 H17C_1 109.5 . . ?
H17A_1 C17_1 H17C_1 109.5 . . ?
H17B_1 C17_1 H17C_1 109.5 . . ?
C16_1 C18_1 H18A_1 109.5 . . ?
C16_1 C18_1 H18B_1 109.5 . . ?
H18A_1 C18_1 H18B_1 109.5 . . ?
C16_1 C18_1 H18C_1 109.5 . . ?
H18A_1 C18_1 H18C_1 109.5 . . ?
H18B_1 C18_1 H18C_1 109.5 . . ?
C20_1 C19_1 C21_1 109.2(3) . . ?
C20_1 C19_1 C15_1 109.9(2) . . ?
C21_1 C19_1 C15_1 112.0(3) . . ?
C20_1 C19_1 H19_1 108.5 . . ?
C21_1 C19_1 H19_1 108.5 . . ?
C15_1 C19_1 H19_1 108.5 . . ?
C19_1 C20_1 H20A_1 109.5 . . ?
C19_1 C20_1 H20B_1 109.5 . . ?
H20A_1 C20_1 H20B_1 109.5 . . ?
C19_1 C20_1 H20C_1 109.5 . . ?
H20A_1 C20_1 H20C_1 109.5 . . ?
H20B_1 C20_1 H20C_1 109.5 . . ?
C19_1 C21_1 H21A_1 109.5 . . ?
C19_1 C21_1 H21B_1 109.5 . . ?
H21A_1 C21_1 H21B_1 109.5 . . ?
C19_1 C21_1 H21C_1 109.5 . . ?
H21A_1 C21_1 H21C_1 109.5 . . ?
H21B_1 C21_1 H21C_1 109.5 . . ?
C27_1 C22_1 C23_1 125.2(2) . . ?
C27_1 C22_1 N5_1 117.7(2) . . ?
C23_1 C22_1 N5_1 117.0(2) . . ?
C24_1 C23_1 C22_1 115.7(3) . . ?
C24_1 C23_1 C28_1 121.5(3) . . ?
C22_1 C23_1 C28_1 122.4(2) . . ?
C25_1 C24_1 C23_1 121.3(3) . . ?
C25_1 C24_1 H24_1 119.4 . . ?
C23_1 C24_1 H24_1 119.4 . . ?
C24_1 C25_1 C26_1 120.8(3) . . ?
C24_1 C25_1 H25_1 119.6 . . ?
C26_1 C25_1 H25_1 119.6 . . ?
C25_1 C26_1 C27_1 120.9(3) . . ?
C25_1 C26_1 H26_1 119.5 . . ?
C27_1 C26_1 H26_1 119.5 . . ?
C22_1 C27_1 C26_1 116.0(3) . . ?
C22_1 C27_1 C31_1 123.0(2) . . ?
C26_1 C27_1 C31_1 120.9(3) . . ?
C23_1 C28_1 C29_1 109.9(2) . . ?
C23_1 C28_1 C30_1 113.7(3) . . ?
C29_1 C28_1 C30_1 110.3(3) . . ?
C23_1 C28_1 H28_1 107.6 . . ?
C29_1 C28_1 H28_1 107.6 . . ?
C30_1 C28_1 H28_1 107.6 . . ?
C28_1 C29_1 H29A_1 109.5 . . ?
C28_1 C29_1 H29B_1 109.5 . . ?
H29A_1 C29_1 H29B_1 109.5 . . ?
C28_1 C29_1 H29C_1 109.5 . . ?
H29A_1 C29_1 H29C_1 109.5 . . ?
H29B_1 C29_1 H29C_1 109.5 . . ?
C28_1 C30_1 H30A_1 109.5 . . ?
C28_1 C30_1 H30B_1 109.5 . . ?
H30A_1 C30_1 H30B_1 109.5 . . ?
C28_1 C30_1 H30C_1 109.5 . . ?
H30A_1 C30_1 H30C_1 109.5 . . ?
H30B_1 C30_1 H30C_1 109.5 . . ?
C27_1 C31_1 C33_1 113.5(3) . . ?
C27_1 C31_1 C32_1 109.0(2) . . ?
C33_1 C31_1 C32_1 110.9(3) . . ?
C27_1 C31_1 H31_1 107.7 . . ?
C33_1 C31_1 H31_1 107.7 . . ?
C32_1 C31_1 H31_1 107.7 . . ?
C31_1 C32_1 H32A_1 109.5 . . ?
C31_1 C32_1 H32B_1 109.5 . . ?
H32A_1 C32_1 H32B_1 109.5 . . ?
C31_1 C32_1 H32C_1 109.5 . . ?
H32A_1 C32_1 H32C_1 109.5 . . ?
H32B_1 C32_1 H32C_1 109.5 . . ?
C31_1 C33_1 H33A_1 109.5 . . ?
C31_1 C33_1 H33B_1 109.5 . . ?
H33A_1 C33_1 H33B_1 109.5 . . ?
C31_1 C33_1 H33C_1 109.5 . . ?
H33A_1 C33_1 H33C_1 109.5 . . ?
H33B_1 C33_1 H33C_1 109.5 . . ?
O2_1 C41_1 C1_1 176.1(3) . . ?

loop_
_geom_torsion_atom_site_label_1
_geom_torsion_atom_site_label_2
_geom_torsion_atom_site_label_3
_geom_torsion_atom_site_label_4
_geom_torsion
_geom_torsion_site_symmetry_1
_geom_torsion_site_symmetry_2
_geom_torsion_site_symmetry_3
_geom_torsion_site_symmetry_4
_geom_torsion_publ_flag
C41_1 C1_1 C2_1 N3_1 0.2(5) . . . . ?
Pt1_1 C1_1 C2_1 N3_1 -179.7(2) . . . . ?
C41_1 C1_1 C2_1 C3_1 -177.7(3) . . . . ?
Pt1_1 C1_1 C2_1 C3_1 2.3(3) . . . . ?
C3_1 C2_1 N3_1 N4_1 -0.6(3) . . . . ?
C1_1 C2_1 N3_1 N4_1 -178.8(2) . . . . ?
C3_1 C2_1 N3_1 C10_1 172.4(2) . . . . ?
C1_1 C2_1 N3_1 C10_1 -5.8(4) . . . . ?
N3_1 C2_1 C3_1 N5_1 0.3(3) . . . . ?
C1_1 C2_1 C3_1 N5_1 178.7(2) . . . . ?
N3_1 C2_1 C3_1 P1_1 -171.26(16) . . . . ?
C1_1 C2_1 C3_1 P1_1 7.1(3) . . . . ?
C4_1 P1_1 C3_1 N5_1 56.2(3) . . . . ?
C7_1 P1_1 C3_1 N5_1 -59.7(3) . . . . ?
Pt1_1 P1_1 C3_1 N5_1 -178.6(3) . . . . ?
C4_1 P1_1 C3_1 C2_1 -136.91(19) . . . . ?
C7_1 P1_1 C3_1 C2_1 107.2(2) . . . . ?
Pt1_1 P1_1 C3_1 C2_1 -11.69(19) . . . . ?
C2_1 N3_1 N4_1 N5_1 0.6(3) . . . . ?
C10_1 N3_1 N4_1 N5_1 -172.9(2) . . . . ?
C3_1 P1_1 C4_1 C5_1 56.9(2) . . . . ?
C7_1 P1_1 C4_1 C5_1 170.16(19) . . . . ?
Pt1_1 P1_1 C4_1 C5_1 -58.3(2) . . . . ?
C3_1 P1_1 C4_1 C6_1 -71.3(3) . . . . ?
C7_1 P1_1 C4_1 C6_1 42.0(3) . . . . ?
Pt1_1 P1_1 C4_1 C6_1 173.57(19) . . . . ?
N3_1 N4_1 N5_1 C3_1 -0.5(3) . . . . ?
N3_1 N4_1 N5_1 C22_1 -178.9(2) . . . . ?
C2_1 C3_1 N5_1 N4_1 0.1(3) . . . . ?
P1_1 C3_1 N5_1 N4_1 167.7(2) . . . . ?
C2_1 C3_1 N5_1 C22_1 178.3(2) . . . . ?
P1_1 C3_1 N5_1 C22_1 -14.1(5) . . . . ?
C4_1 P1_1 C7_1 C8_1 178.30(18) . . . . ?
C3_1 P1_1 C7_1 C8_1 -63.6(2) . . . . ?
Pt1_1 P1_1 C7_1 C8_1 45.2(2) . . . . ?
C4_1 P1_1 C7_1 C9_1 55.2(2) . . . . ?
C3_1 P1_1 C7_1 C9_1 173.3(2) . . . . ?
Pt1_1 P1_1 C7_1 C9_1 -77.9(2) . . . . ?
N4_1 N3_1 C10_1 C11_1 88.1(3) . . . . ?
C2_1 N3_1 C10_1 C11_1 -84.4(3) . . . . ?
N4_1 N3_1 C10_1 C15_1 -92.2(3) . . . . ?
C2_1 N3_1 C10_1 C15_1 95.3(3) . . . . ?
C15_1 C10_1 C11_1 C12_1 -3.4(4) . . . . ?
N3_1 C10_1 C11_1 C12_1 176.3(2) . . . . ?
C15_1 C10_1 C11_1 C16_1 177.5(2) . . . . ?
N3_1 C10_1 C11_1 C16_1 -2.8(3) . . . . ?
C10_1 C11_1 C12_1 C13_1 1.4(4) . . . . ?
C16_1 C11_1 C12_1 C13_1 -179.5(2) . . . . ?
C11_1 C12_1 C13_1 C14_1 1.0(4) . . . . ?
C12_1 C13_1 C14_1 C15_1 -1.6(4) . . . . ?
C13_1 C14_1 C15_1 C10_1 -0.3(4) . . . . ?
C13_1 C14_1 C15_1 C19_1 176.5(3) . . . . ?
C11_1 C10_1 C15_1 C14_1 2.8(4) . . . . ?
N3_1 C10_1 C15_1 C14_1 -176.9(2) . . . . ?
C11_1 C10_1 C15_1 C19_1 -173.9(2) . . . . ?
N3_1 C10_1 C15_1 C19_1 6.4(4) . . . . ?
C12_1 C11_1 C16_1 C17_1 -69.7(3) . . . . ?
C10_1 C11_1 C16_1 C17_1 109.4(3) . . . . ?
C12_1 C11_1 C16_1 C18_1 53.4(3) . . . . ?
C10_1 C11_1 C16_1 C18_1 -127.5(3) . . . . ?
C14_1 C15_1 C19_1 C20_1 -69.7(4) . . . . ?
C10_1 C15_1 C19_1 C20_1 106.8(3) . . . . ?
C14_1 C15_1 C19_1 C21_1 51.9(4) . . . . ?
C10_1 C15_1 C19_1 C21_1 -131.5(3) . . . . ?
N4_1 N5_1 C22_1 C27_1 86.4(3) . . . . ?
C3_1 N5_1 C22_1 C27_1 -91.7(3) . . . . ?
N4_1 N5_1 C22_1 C23_1 -90.9(3) . . . . ?
C3_1 N5_1 C22_1 C23_1 91.0(3) . . . . ?
C27_1 C22_1 C23_1 C24_1 2.9(4) . . . . ?
N5_1 C22_1 C23_1 C24_1 179.9(2) . . . . ?
C27_1 C22_1 C23_1 C28_1 -170.2(2) . . . . ?
N5_1 C22_1 C23_1 C28_1 6.8(3) . . . . ?
C22_1 C23_1 C24_1 C25_1 -1.8(4) . . . . ?
C28_1 C23_1 C24_1 C25_1 171.4(3) . . . . ?
C23_1 C24_1 C25_1 C26_1 0.1(4) . . . . ?
C24_1 C25_1 C26_1 C27_1 0.8(5) . . . . ?
C23_1 C22_1 C27_1 C26_1 -2.1(4) . . . . ?
N5_1 C22_1 C27_1 C26_1 -179.1(2) . . . . ?
C23_1 C22_1 C27_1 C31_1 172.9(3) . . . . ?
N5_1 C22_1 C27_1 C31_1 -4.1(4) . . . . ?
C25_1 C26_1 C27_1 C22_1 0.2(4) . . . . ?
C25_1 C26_1 C27_1 C31_1 -175.0(3) . . . . ?
C24_1 C23_1 C28_1 C29_1 -82.6(3) . . . . ?
C22_1 C23_1 C28_1 C29_1 90.1(3) . . . . ?
C24_1 C23_1 C28_1 C30_1 41.5(4) . . . . ?
C22_1 C23_1 C28_1 C30_1 -145.7(3) . . . . ?
C22_1 C27_1 C31_1 C33_1 145.9(3) . . . . ?
C26_1 C27_1 C31_1 C33_1 -39.4(4) . . . . ?
C22_1 C27_1 C31_1 C32_1 -90.0(3) . . . . ?
C26_1 C27_1 C31_1 C32_1 84.8(3) . . . . ?

_shelx_res_file
;

    ma476dbp_sq.res created by SHELXL-2014/7


TITL mo_ocm_pa_ma4_076_dbp_0m_a.res in C2/c
CELL  0.71073  34.1905  12.3772  24.7343   90.000  130.096   90.000
ZERR   8.000   0.0020   0.0008   0.0013    0.000    0.002    0.000
LATT   7
SYMM             - X ,              Y ,    0.50000 - Z
SFAC  C  H Cl N O P Pt
UNIT 272 384 16 24 8 8 8
LIST 4 ! automatically inserted. Change 6 to 4 for CHECKCIF!!
OMIT 2 0 2
OMIT -3 1 2
OMIT -2 2 1
OMIT -3 1 1
OMIT 1 1 1
OMIT 4 0 0
OMIT 0 0 4
OMIT  -1   1   2
OMIT -4   0   2
TEMP  -173
SIZE    0.0300    0.0500    0.1500
L.S. 20 0   61
ACTA
FMAP 2
PLAN -20
CONF
BOND $H
ABIN
WGHT    0.018000   32.398300
FVAR       0.09092
RESI 1 PTM
PT1   7    0.134589    0.355816    0.124354    11.00000    0.01589    0.02522 =
         0.01125    0.00181    0.00868    0.00186
CL1   3    0.169392    0.302993    0.071722    11.00000    0.03121    0.02516 =
         0.02169    0.00092    0.02046    0.00335
P1    6    0.103271    0.398501    0.176535    11.00000    0.01347    0.03474 =
         0.01164    0.00276    0.00735    0.00340
C1    1    0.201062    0.317164    0.222427    11.00000    0.01863    0.02401 =
         0.01600    0.00174    0.01204    0.00222
CL2   3    0.058310    0.408567    0.013484    11.00000    0.01871    0.04644 =
         0.01252    0.00422    0.00736    0.00243
O2    5    0.271439    0.227145    0.235362    11.00000    0.04137    0.07333 =
         0.03580    0.01829    0.02983    0.03107
C2    1    0.202449    0.346251    0.279713    11.00000    0.01444    0.02233 =
         0.01194    0.00158    0.00750    0.00003
N3    4    0.239362    0.334392    0.351048    11.00000    0.01458    0.02164 =
         0.01197    0.00230    0.00744    0.00133
C3    1    0.161151    0.393251    0.269274    11.00000    0.01363    0.02377 =
         0.01187    0.00232    0.00792    0.00202
N4    4    0.224244    0.371493    0.385914    11.00000    0.01553    0.02434 =
         0.01321    0.00114    0.00905    0.00043
C4    1    0.071299    0.528961    0.154656    11.00000    0.02638    0.04502 =
         0.01760    0.00936    0.01342    0.01719
AFIX  13
H4    2    0.043546    0.529713    0.102141    11.00000   -1.20000
AFIX   0
N5    4    0.177083    0.406024    0.335800    11.00000    0.01478    0.02335 =
         0.01258    0.00194    0.00873    0.00069
C5    1    0.108068    0.619305    0.171984    11.00000    0.05197    0.03201 =
         0.04142    0.00731    0.03598    0.01151
AFIX 137
H5A   2    0.125424    0.600661    0.153583    11.00000   -1.50000
H5B   2    0.133482    0.628646    0.223347    11.00000   -1.50000
H5C   2    0.088955    0.686728    0.150170    11.00000   -1.50000
AFIX   0
C6    1    0.044979    0.549619    0.186060    11.00000    0.03074    0.06218 =
         0.02462    0.01017    0.01816    0.02316
AFIX 137
H6A   2    0.025160    0.616700    0.166468    11.00000   -1.50000
H6B   2    0.070968    0.556040    0.237558    11.00000   -1.50000
H6C   2    0.022087    0.489242    0.174107    11.00000   -1.50000
AFIX   0
C7    1    0.061693    0.295109    0.169685    11.00000    0.01803    0.05300 =
         0.01596   -0.00227    0.01051   -0.00682
AFIX  13
H7    2    0.057813    0.311572    0.205599    11.00000   -1.20000
AFIX   0
C8    1    0.085304    0.182714    0.185183    11.00000    0.03231    0.04171 =
         0.02790   -0.00714    0.02021   -0.01448
AFIX 137
H8A   2    0.065134    0.130698    0.188141    11.00000   -1.50000
H8B   2    0.120459    0.184010    0.230177    11.00000   -1.50000
H8C   2    0.085461    0.161355    0.147171    11.00000   -1.50000
AFIX   0
C9    1    0.008523    0.298967    0.096093    11.00000    0.01802    0.07759 =
         0.01945   -0.00472    0.00953   -0.01034
AFIX 137
H9A   2    0.011667    0.285031    0.060031    11.00000   -1.50000
H9B   2   -0.006611    0.370507    0.088291    11.00000   -1.50000
H9C   2   -0.013421    0.243826    0.092988    11.00000   -1.50000
AFIX   0
C10   1    0.287525    0.278329    0.388489    11.00000    0.01490    0.02551 =
         0.01197    0.00301    0.00694    0.00360
C11   1    0.287567    0.166701    0.396869    11.00000    0.01934    0.02413 =
         0.01344    0.00055    0.00798    0.00219
C12   1    0.333652    0.113157    0.429391    11.00000    0.02429    0.02470 =
         0.01656    0.00131    0.00981    0.00644
AFIX  43
H12   2    0.335241    0.036992    0.435247    11.00000   -1.20000
AFIX   0
C13   1    0.377237    0.169355    0.453342    11.00000    0.01869    0.03564 =
         0.01713    0.00243    0.00773    0.00710
AFIX  43
H13   2    0.408205    0.131193    0.474732    11.00000   -1.20000
AFIX   0
C14   1    0.376153    0.280384    0.446451    11.00000    0.01483    0.03769 =
         0.02356    0.00515    0.00777    0.00334
AFIX  43
H14   2    0.406666    0.317614    0.464288    11.00000   -1.20000
AFIX   0
C15   1    0.331091    0.338759    0.413798    11.00000    0.01522    0.03081 =
         0.02063    0.00602    0.01006    0.00184
C16   1    0.240217    0.103636    0.371476    11.00000    0.02275    0.02326 =
         0.02261    0.00157    0.01196    0.00014
AFIX  13
H16   2    0.212690    0.156548    0.356252    11.00000   -1.20000
AFIX   0
C17   1    0.221259    0.033369    0.308050    11.00000    0.03865    0.03200 =
         0.02129   -0.00441    0.01285   -0.00951
AFIX 137
H17A  2    0.190398   -0.005505    0.291822    11.00000   -1.50000
H17B  2    0.247874   -0.018705    0.321808    11.00000   -1.50000
H17C  2    0.213328    0.079182    0.269781    11.00000   -1.50000
AFIX   0
C18   1    0.251037    0.034481    0.431263    11.00000    0.03326    0.03094 =
         0.02880    0.00280    0.01949   -0.00233
AFIX 137
H18A  2    0.219472   -0.001398    0.414713    11.00000   -1.50000
H18B  2    0.263662    0.080741    0.471756    11.00000   -1.50000
H18C  2    0.276891   -0.020094    0.445528    11.00000   -1.50000
AFIX   0
C19   1    0.331242    0.461713    0.410372    11.00000    0.01829    0.02950 =
         0.03226    0.00879    0.01284    0.00068
AFIX  13
H19   2    0.295058    0.487745    0.379122    11.00000   -1.20000
AFIX   0
C20   1    0.359495    0.508982    0.483624    11.00000    0.07399    0.02756 =
         0.05073    0.00464    0.04410    0.00253
AFIX 137
H20A  2    0.359035    0.588020    0.480916    11.00000   -1.50000
H20B  2    0.394961    0.483444    0.515040    11.00000   -1.50000
H20C  2    0.342729    0.486001    0.502214    11.00000   -1.50000
AFIX   0
C21   1    0.356012    0.501801    0.380464    11.00000    0.06166    0.04697 =
         0.04496    0.01269    0.04007    0.00183
AFIX 137
H21A  2    0.340516    0.464987    0.335652    11.00000   -1.50000
H21B  2    0.392748    0.486329    0.414118    11.00000   -1.50000
H21C  2    0.350716    0.579892    0.372369    11.00000   -1.50000
AFIX   0
C22   1    0.150703    0.453610    0.358567    11.00000    0.01760    0.03504 =
         0.01435    0.00228    0.01110    0.00480
C23   1    0.121643    0.383525    0.365169    11.00000    0.01635    0.04823 =
         0.01369    0.00242    0.00953   -0.00079
C24   1    0.096916    0.431274    0.387066    11.00000    0.02126    0.06880 =
         0.02036    0.00480    0.01559    0.00490
AFIX  43
H24   2    0.075953    0.388112    0.391147    11.00000   -1.20000
AFIX   0
C25   1    0.102341    0.540391    0.402969    11.00000    0.03036    0.07244 =
         0.02403    0.00844    0.02090    0.01940
AFIX  43
H25   2    0.085108    0.570852    0.417807    11.00000   -1.20000
AFIX   0
C26   1    0.132583    0.605665    0.397508    11.00000    0.04043    0.04589 =
         0.02561    0.00560    0.02399    0.01669
AFIX  43
H26   2    0.136149    0.680114    0.409230    11.00000   -1.20000
AFIX   0
C27   1    0.158024    0.563346    0.374902    11.00000    0.03083    0.03459 =
         0.01854    0.00419    0.01768    0.00872
C28   1    0.121904    0.262527    0.357473    11.00000    0.02868    0.04733 =
         0.01991   -0.00663    0.01754   -0.01560
AFIX  13
H28   2    0.130344    0.248133    0.326218    11.00000   -1.20000
AFIX   0
C29   1    0.163980    0.211623    0.429365    11.00000    0.04831    0.03654 =
         0.02659   -0.00081    0.02625   -0.00721
AFIX 137
H29A  2    0.165036    0.133597    0.423665    11.00000   -1.50000
H29B  2    0.156877    0.224950    0.461368    11.00000   -1.50000
H29C  2    0.197021    0.243664    0.449185    11.00000   -1.50000
AFIX   0
C30   1    0.070428    0.208775    0.323608    11.00000    0.04689    0.09590 =
         0.04120   -0.02300    0.03293   -0.04338
AFIX 137
H30A  2    0.043028    0.249389    0.281400    11.00000   -1.50000
H30B  2    0.064526    0.208072    0.357478    11.00000   -1.50000
H30C  2    0.070772    0.134449    0.310263    11.00000   -1.50000
AFIX   0
C31   1    0.194558    0.632695    0.374630    11.00000    0.05012    0.02516 =
         0.03154   -0.00079    0.03196    0.00158
AFIX  13
H31   2    0.197777    0.599419    0.340812    11.00000   -1.20000
AFIX   0
C32   1    0.247447    0.629979    0.448331    11.00000    0.04470    0.03467 =
         0.03923   -0.00601    0.03026   -0.01243
AFIX 137
H32A  2    0.259547    0.555144    0.461046    11.00000   -1.50000
H32B  2    0.245168    0.660049    0.482876    11.00000   -1.50000
H32C  2    0.271450    0.673007    0.448208    11.00000   -1.50000
AFIX   0
C33   1    0.176121    0.749182    0.350744    11.00000    0.08798    0.02770 =
         0.04643    0.00476    0.05171    0.01120
AFIX 137
H33A  2    0.198355    0.786291    0.344612    11.00000   -1.50000
H33B  2    0.177259    0.786936    0.386563    11.00000   -1.50000
H33C  2    0.140949    0.748859    0.305770    11.00000   -1.50000
AFIX   0
C41   1    0.239231    0.269527    0.231486    11.00000    0.02642    0.04108 =
         0.01706    0.00751    0.01354    0.01080
RESI 0
HKLF 4

REM  mo_ocm_pa_ma4_076_dbp_0m_a.res in C2/c
REM R1 =  0.0365 for   14110 Fo > 4sig(Fo)  and  0.0599 for all   18250 data
REM    391 parameters refined using      0 restraints

END

WGHT      0.0180     32.4270

REM Highest difference peak  2.071,  deepest hole -2.094,  1-sigma level  0.152
Q1    1   0.1323  0.2933  0.1228  11.00000  0.05    2.07
Q2    1   0.1394  0.4270  0.1287  11.00000  0.05    1.61
Q3    1   0.1368  0.3010  0.1596  11.00000  0.05    1.58
Q4    1   0.1527  0.4233  0.1616  11.00000  0.05    1.53
Q5    1   0.1336  0.4079  0.0893  11.00000  0.05    1.43
Q6    1   0.1103  0.4068  0.0811  11.00000  0.05    1.39
Q7    1   0.0934  0.3546  0.1010  11.00000  0.05    1.36
Q8    1   0.1636  0.3061  0.1705  11.00000  0.05    1.33
Q9    1   0.1363  0.4103  0.1607  11.00000  0.05    1.26
Q10   1   0.1130  0.3077  0.0797  11.00000  0.05    1.20
Q11   1   0.1329  0.3012  0.0903  11.00000  0.05    1.16
Q12   1   0.0999  0.3128  0.0902  11.00000  0.05    1.06
Q13   1   0.1210  0.4365  0.1296  11.00000  0.05    1.03
Q14   1   0.1017  0.4123  0.0979  11.00000  0.05    1.00
Q15   1   0.1759  0.3676  0.1676  11.00000  0.05    0.96
Q16   1   0.1735  0.3545  0.1416  11.00000  0.05    0.94
Q17   1   0.0833  0.3572  0.1614  11.00000  0.05    0.83
Q18   1   0.0466  0.3617  0.0021  11.00000  0.05    0.81
Q19   1   0.0752  0.3051  0.0980  11.00000  0.05    0.77
Q20   1   0.3340  0.6382  0.3789  11.00000  0.05    0.76
;
_shelx_res_checksum               32486
_shelx_hkl_file
;
  -4   0   0 3388.16  165.28
  -4   0   0 3596.34  165.18
   4   0   0 3285.97  164.48
  -4   0   0 3310.97  164.58
   4   0   0 3394.56  165.28
  -6   0   0  501.95   26.20
  -6   0   0  461.45   25.00
   6   0   0  483.45   24.90
   6   0   0  482.95   26.10
  -6   0   0  534.35   26.00
  -8   0   0 2255.07  116.99
   8   0   0 2274.67  115.49
  -8   0   0 2234.48  115.69
   8   0   0 2332.07  117.19
  -8   0   0 2516.85  117.09
   8   0   0 2585.24  116.89
  10   0   0 1214.28   59.29
  10   0   0 1161.48   57.79
  10   0   0 1115.19   59.69
 -10   0   0 1144.39   59.69
 -10   0   0 1117.69   57.99
 -10   0   0 1209.08   59.59
 -12   0   0  282.47   16.70
  12   0   0  236.68   14.00
 -12   0   0  236.38   14.20
  12   0   0  213.58   15.80
 -12   0   0  256.47   16.00
  12   0   0  251.77   15.60
 -14   0   0  685.33   38.20
  14   0   0  688.03   36.30
 -14   0   0  710.93   39.70
 -14   0   0  670.63   36.20
  14   0   0  636.84   38.10
  14   0   0  700.23   35.90
  14   0   0  745.33   38.10
  16   0   0  659.43   34.90
  16   0   0  603.44   37.50
  16   0   0  668.33   36.70
 -16   0   0  662.53   37.70
 -16   0   0  668.33   37.80
  16   0   0  710.43   37.60
 -16   0   0  674.03   35.50
  18   0   0   71.69    7.30
  18   0   0   80.89    7.60
  18   0   0  103.29    9.80
 -18   0   0   72.79    8.20
 -18   0   0   89.79    9.50
  18   0   0   83.19    9.60
 -18   0   0   94.19    9.90
  20   0   0   78.29    7.60
  20   0   0   77.39    7.40
 -20   0   0   81.99   10.70
  20   0   0   65.79   11.10
 -20   0   0   69.19    8.60
 -20   0   0   92.69   11.90
  20   0   0   86.29    9.70
  22   0   0  558.84   31.60
 -22   0   0  555.44   34.40
  22   0   0  565.64   33.60
  22   0   0  557.74   34.60
  22   0   0  556.54   30.70
 -22   0   0  485.65   33.70
 -22   0   0  569.44   32.00
  24   0   0   41.70    9.40
  24   0   0   72.19   10.60
  24   0   0   51.69    7.30
  24   0   0   64.19    9.00
 -24   0   0   56.09   10.10
 -24   0   0   58.79    8.60
  26   0   0 1239.88   65.69
  26   0   0 1152.98   63.69
 -26   0   0 1086.99   64.89
  26   0   0 1111.19   60.09
  26   0   0 1142.09   65.49
  28   0   0    0.90    3.80
  28   0   0    4.20    6.10
  28   0   0    9.60    6.40
  30   0   0  786.62   44.60
  30   0   0  821.72   48.70
  30   0   0  798.82   50.09
  32   0   0   39.60    9.60
  32   0   0   43.50    7.80
  32   0   0   54.19   11.50
  34   0   0  212.38   20.10
  34   0   0  186.78   16.20
  34   0   0  228.98   22.40
  36   0   0   81.29   11.00
  36   0   0   71.79   13.40
  38   0   0  118.79   12.70
  38   0   0   98.69   15.00
  38   0   0   91.09   17.90
  40   0   0   39.60    9.80
  42   0   0   43.00   10.50
  -3  -1   0 2668.83  134.89
   3  -1   0 2849.51  135.19
  -3  -1   0 2767.62  135.19
   3  -1   0 2928.91  135.39
   3   1   0 2829.02  135.29
  -3   1   0 2804.02  135.39
  -3   1   0 2648.54  135.09
   3   1   0 2724.23  134.89
   5  -1   0 1391.56   66.39
  -5  -1   0 1314.77   65.99
   5  -1   0 1321.27   66.29
   5  -1   0 1397.76   66.99
   5  -1   0 1328.37   66.79
  -5  -1   0 1328.27   66.49
  -5  -1   0 1349.07   66.79
   5   1   0 1348.27   66.59
  -5   1   0 1312.87   66.89
   5   1   0 1348.86   66.09
   5   1   0 1392.96   67.09
  -7  -1   0  118.19    8.00
  -7  -1   0  104.39    7.30
  -7  -1   0  106.39    6.60
   7  -1   0  109.19    7.00
   7  -1   0  112.29    7.90
   7  -1   0  113.29    7.90
   7  -1   0  118.99    7.00
  -7   1   0  104.09    8.10
   7   1   0  115.99    8.30
   7   1   0  106.99    6.70
  -7   1   0  113.49    8.10
   7   1   0  104.39    7.40
  -9  -1   0   -1.20    2.00
   9  -1   0    1.00    1.50
  -9  -1   0    0.20    1.90
   9  -1   0    0.70    2.10
   9  -1   0    3.10    2.60
  -9  -1   0    2.10    1.40
   9  -1   0    0.50    1.30
   9   1   0    0.80    1.80
  -9   1   0    4.60    2.70
   9   1   0    1.20    1.50
  -9   1   0    0.50    3.00
   9   1   0    0.00    2.40
 -11  -1   0  745.43   39.30
  11  -1   0  797.12   39.70
  11  -1   0  716.83   40.00
 -11  -1   0  799.82   40.30
 -11  -1   0  757.42   38.10
  11  -1   0  793.72   38.30
  11  -1   0  782.42   38.60
  11   1   0  673.43   39.80
 -11   1   0  738.93   40.10
  11   1   0  698.83   37.80
 -11   1   0  721.33   39.80
  11   1   0  740.83   39.30
 -11   1   0  690.43   38.60
  13  -1   0   77.59    6.40
  13  -1   0   74.69    7.50
  13  -1   0   71.09    8.10
 -13  -1   0   68.29    7.10
 -13  -1   0   68.99    6.10
  13  -1   0   81.19    6.40
 -13  -1   0   67.99    7.70
  13   1   0   96.39    9.10
 -13   1   0   79.29    8.00
  13   1   0   65.99    5.90
 -13   1   0   78.49    8.00
  13   1   0   63.89    8.60
 -13   1   0   73.79    6.80
  15  -1   0  234.98   17.80
  15  -1   0  271.07   18.90
 -15  -1   0  276.97   16.00
  15  -1   0  286.07   16.00
 -15  -1   0  276.47   18.30
  15  -1   0  280.77   17.50
 -15  -1   0  248.38   18.40
  15   1   0  275.57   17.60
 -15   1   0  269.77   18.30
 -15   1   0  263.57   18.10
  15   1   0  244.68   18.20
  15   1   0  257.87   15.60
  17  -1   0    4.70    4.10
 -17  -1   0    3.80    1.90
  17  -1   0    7.50    3.90
  17  -1   0    7.30    2.90
 -17  -1   0    3.10    2.70
 -17  -1   0    4.10    3.00
  17  -1   0    0.70    2.10
  17   1   0    2.80    2.50
 -17   1   0   -1.50    3.30
  17   1   0    2.80    3.40
  17   1   0    4.30    3.30
  19  -1   0  118.59   11.40
  19  -1   0  114.29    9.20
  19  -1   0   98.09    8.30
 -19  -1   0  112.89   10.90
  19  -1   0  108.59   10.30
 -19  -1   0   98.09    8.30
 -19  -1   0   97.89   10.30
  19   1   0   91.89    8.30
  19   1   0  101.89   10.30
 -19   1   0   95.39   10.40
  19   1   0  114.29   11.50
  19   1   0   91.79    8.30
 -19   1   0  100.69   11.10
 -21  -1   0   76.09   10.70
  21  -1   0   83.79    8.40
 -21  -1   0   97.09   10.40
 -21  -1   0   80.69    7.80
  21  -1   0   96.39   10.20
  21  -1   0   81.89    8.00
  21  -1   0   89.19   12.10
  21   1   0   74.69    7.80
  21   1   0   79.09    8.00
 -21   1   0   95.69   13.70
  21   1   0   90.29   10.10
  21   1   0   91.69   13.20
 -21   1   0   82.29   11.30
 -23  -1   0   50.79    7.40
  23  -1   0   65.99    9.10
  23  -1   0   53.89    7.10
  23  -1   0   71.89   11.30
  23  -1   0   52.19    9.30
 -23  -1   0   56.39    9.90
  23   1   0   54.49   10.30
  23   1   0   56.99    7.80
 -23   1   0   74.59   12.90
 -23   1   0   59.79   10.70
  23   1   0   48.50    8.70
  23   1   0   67.19    7.10
  25  -1   0  243.88   20.30
 -25  -1   0  242.08   19.70
 -25  -1   0  230.88   17.00
  25  -1   0  273.47   19.80
  25  -1   0  252.57   16.60
 -25   1   0  253.67   21.00
  25   1   0  220.18   20.30
  25   1   0  244.38   16.80
  25   1   0  213.88   16.40
  25   1   0  243.18   19.70
  27  -1   0  169.78   16.70
  27  -1   0  192.18   13.80
 -27  -1   0  169.58   14.50
  27  -1   0  184.78   17.80
  27   1   0  193.38   18.50
  27   1   0  169.38   13.70
  27   1   0  177.78   14.30
  27   1   0  193.58   17.40
  29  -1   0  162.38   13.10
 -29  -1   0  155.68   14.00
  29  -1   0  145.39   16.40
  29  -1   0  156.18   15.60
  29   1   0  161.48   17.50
  29   1   0  118.99   12.50
  29   1   0  195.58   27.60
  31  -1   0   68.89   12.30
  31  -1   0   52.19    8.40
  31  -1   0   54.09   12.00
  31   1   0   75.79    9.80
  31   1   0   62.39   13.10
  31   1   0   76.29   12.10
  33  -1   0   95.49   13.10
  33  -1   0   92.59   15.50
  33  -1   0   99.99   14.30
  33   1   0   86.59   13.90
  33   1   0  102.49   16.80
  33   1   0   96.59   16.10
  35  -1   0   20.60    6.20
  35  -1   0   10.70    8.10
  35  -1   0   14.50    8.00
  35   1   0   13.20    7.40
  35   1   0   10.20    5.30
  35   1   0   16.30   10.30
  37  -1   0   58.99   15.90
  37  -1   0   66.79   15.10
  37  -1   0   57.09   10.10
  37   1   0   53.49   14.40
  37   1   0   62.59   14.00
  37   1   0   65.39   10.30
  39  -1   0    5.30    8.10
  39  -1   0   15.90    6.70
  39   1   0    7.00    8.40
  39   1   0   10.10    7.00
  41  -1   0   78.19   18.50
   0  -2   0  448.06   24.20
   0  -2   0  445.46   22.90
   0  -2   0  482.45   23.00
   0  -2   0  468.15   23.00
   0  -2   0  475.15   23.60
   0  -2   0  479.75   23.50
   0   2   0  427.16   22.80
   0   2   0  494.95   23.00
   0   2   0  453.15   23.00
   0   2   0  442.56   23.40
  -2  -2   0  241.18   13.10
   2  -2   0  234.78   13.30
  -2  -2   0  239.08   12.10
  -2  -2   0  249.58   13.60
   2  -2   0  233.08   13.80
   2  -2   0  243.28   12.30
  -2  -2   0  239.98   12.90
  -2  -2   0  247.78   12.40
   2  -2   0  237.68   12.70
   2   2   0  255.57   13.10
  -2   2   0  243.28   12.20
   2   2   0  243.88   13.10
  -2   2   0  237.58   12.70
   2   2   0  249.48   12.20
  -2   2   0  230.28   13.30
   2   2   0  239.88   12.40
  -2   2   0  244.48   13.90
   2   2   0  250.87   13.50
   4  -2   0    8.30    1.80
   4  -2   0    8.80    2.30
  -4  -2   0    6.80    1.80
   4  -2   0   14.10    3.10
  -4  -2   0    6.90    1.70
  -4  -2   0   10.10    2.60
   4  -2   0   11.50    1.40
   4   2   0    8.50    1.80
  -4   2   0   10.30    1.80
   4   2   0    9.60    2.20
  -4   2   0    8.20    2.50
   4   2   0    7.10    2.40
  -4   2   0   11.00    3.00
   6  -2   0   67.39    6.10
  -6  -2   0   79.89    5.70
  -6  -2   0   80.89    6.30
   6  -2   0   74.19    6.10
  -6  -2   0   79.39    5.20
   6  -2   0   79.99    5.60
   6   2   0   76.19    6.60
   6   2   0   79.19    5.40
   6   2   0   76.99    5.90
  -6   2   0   75.99    6.30
  -6   2   0   74.59    6.70
   8  -2   0   23.80    4.30
  -8  -2   0   26.40    3.00
  -8  -2   0   28.50    3.90
   8  -2   0   40.00    6.20
  -8  -2   0   20.30    3.90
   8  -2   0   29.60    3.50
   8   2   0   31.00    4.40
   8   2   0   29.00    5.00
  -8   2   0   34.70    5.10
  -8   2   0   49.00    6.40
   8   2   0   34.00    3.90
  10  -2   0    1.30    2.50
  10  -2   0    2.50    1.90
 -10  -2   0    2.40    2.00
  10  -2   0    1.20    2.20
 -10  -2   0   -0.30    2.10
 -10  -2   0    3.00    1.40
  10  -2   0    1.50    1.80
  10   2   0    6.70    3.50
  10   2   0    1.00    1.60
 -10   2   0    3.10    2.70
  10   2   0    2.10    4.20
 -10   2   0    3.10    2.60
 -12  -2   0  102.49    8.50
  12  -2   0  112.19    9.50
 -12  -2   0  106.59    9.20
 -12  -2   0  112.09    7.60
  12  -2   0  103.59    9.00
  12  -2   0  109.29    8.30
  12  -2   0  129.89    8.30
 -12   2   0  111.69    9.60
  12   2   0  102.29    9.90
  12   2   0  115.89    8.00
 -12   2   0  112.99   10.10
  12   2   0  121.49    9.30
 -14  -2   0   43.30    5.10
 -14  -2   0   35.20    5.50
  14  -2   0   32.80    6.00
  14  -2   0   33.70    4.70
 -14  -2   0   30.60    5.50
  14   2   0   34.90    7.50
  14   2   0   45.90    6.90
  14   2   0   39.20    4.70
 -14   2   0   38.90   10.60
  16  -2   0   72.19    7.00
  16  -2   0   72.49    7.00
 -16  -2   0   69.09    6.60
  16  -2   0   64.09    9.20
  16  -2   0   84.69    8.70
 -16  -2   0   80.29    8.20
  16   2   0   91.09    7.30
 -16   2   0   84.99    9.50
 -16   2   0   79.59   10.40
  16   2   0   75.79   10.90
  16   2   0   97.69   10.70
  18  -2   0   38.20    5.60
 -18  -2   0   34.10    6.30
  18  -2   0   34.20    5.60
 -18  -2   0   42.30    7.80
 -18  -2   0   33.90    5.30
  18  -2   0   28.30    6.80
  18  -2   0   33.00    6.40
  18   2   0   30.30    5.10
 -18   2   0   36.50    7.60
 -18   2   0   53.49    9.50
  18   2   0   24.10    6.90
  18   2   0   38.90    7.80
  20  -2   0  200.68   14.20
 -20  -2   0  200.98   15.50
  20  -2   0  211.88   13.70
  20  -2   0  170.18   15.90
 -20  -2   0  192.98   16.00
  20  -2   0  204.08   15.60
  20   2   0  236.58   16.70
  20   2   0  207.48   13.50
  20   2   0  189.68   13.50
  20   2   0  178.28   16.80
 -20   2   0  197.88   16.20
 -20   2   0  193.38   17.20
  22  -2   0   15.10    4.00
 -22  -2   0   19.50    5.80
 -22  -2   0   14.70    4.10
  22  -2   0   15.80    4.80
  22  -2   0   10.00    5.70
  22  -2   0   12.50    5.10
 -22  -2   0   23.50    5.60
  22   2   0   15.50    4.30
  22   2   0   19.70    4.50
  22   2   0   25.20    7.30
 -22   2   0   30.60    7.10
 -22   2   0   21.90    7.50
  22   2   0   22.00    7.10
 -24  -2   0   70.39    7.90
  24  -2   0   64.09   11.20
  24  -2   0   73.99   10.80
  24  -2   0   73.89    8.60
 -24  -2   0   92.49   14.60
 -24   2   0   65.19   11.30
  24   2   0   75.59   11.40
  24   2   0   74.89   13.00
  24   2   0   72.29    7.90
 -24   2   0   76.99   12.00
  24   2   0   63.79    8.20
  26  -2   0   36.60    9.10
  26  -2   0   32.80    9.00
 -26  -2   0   40.90    7.20
  26  -2   0   25.70    5.50
 -26  -2   0   35.00    8.50
  26   2   0   36.50    9.70
 -26   2   0   28.70   10.40
  26   2   0   44.40    8.50
  26   2   0   37.30    7.00
  26   2   0   40.70    6.80
  28  -2   0   23.80   10.70
  28  -2   0   19.00    5.50
 -28  -2   0   17.10    5.40
  28  -2   0   11.90    7.00
  28   2   0   12.00    4.80
  28   2   0   13.40    5.20
  28   2   0   18.90    8.40
  28   2   0   20.10    7.20
 -30  -2   0   32.10    7.10
  30  -2   0   33.40    6.50
  30  -2   0   38.30   10.90
  30  -2   0   32.60    8.70
  30   2   0   34.10    7.10
  30   2   0   43.40   11.00
  30   2   0   50.19   12.40
  32  -2   0    8.20    5.20
  32  -2   0   12.20    7.80
  32  -2   0   14.20    7.80
  32   2   0    5.20    4.70
  32   2   0   11.20    6.80
  32   2   0   13.20    8.50
  34  -2   0   10.90    8.30
  34  -2   0   -1.30    5.90
  34  -2   0    3.50    4.90
  34   2   0   20.90    8.90
  34   2   0    1.70    4.80
  34   2   0   -1.90    5.30
  36  -2   0   -5.40    4.80
  36  -2   0   -2.70    5.50
  36  -2   0   14.90    9.40
  36   2   0   -6.00    4.90
  36   2   0    1.40    6.90
  38  -2   0    5.60    5.50
  38  -2   0   -3.00    6.30
  38  -2   0    1.10    9.00
  38   2   0   -7.60    8.80
  38   2   0   -2.90    5.10
  38   2   0   -0.40    7.30
  40  -2   0   11.30    6.20
  40   2   0    7.10    7.10
  42  -2   0   -7.30    8.80
  42   2   0  -12.90    9.80
   1  -3   0 1362.66   65.29
  -1  -3   0 1313.77   66.09
  -1  -3   0 1369.76   65.19
   1  -3   0 1264.97   66.49
   1  -3   0 1384.46   65.59
   1  -3   0 1315.17   65.49
  -1  -3   0 1335.97   66.49
   1  -3   0 1328.87   67.29
  -1  -3   0 1345.47   66.29
  -1  -3   0 1290.07   65.19
  -1   3   0 1374.26   65.19
   1   3   0 1374.66   66.19
  -1   3   0 1304.57   65.49
   1   3   0 1371.16   65.19
  -1   3   0 1317.47   66.19
  -1   3   0 1316.07   65.29
   1   3   0 1297.07   65.49
   1   3   0 1396.56   65.99
   1   3   0 1298.17   65.19
  -1   3   0 1298.07   67.19
  -3  -3   0 5196.48  259.67
  -3  -3   0 5453.45  259.97
  -3  -3   0 5212.98  260.57
  -3  -3   0 5282.27  258.57
   3  -3   0 5323.47  260.37
   3  -3   0 5441.96  261.07
   3   3   0 5363.76  258.57
   3   3   0 5417.26  259.87
   3   3   0 5365.76  260.47
  -3   3   0 5247.08  260.97
   3   3   0 5519.45  260.07
  -3   3   0 5348.56  260.27
   5  -3   0   36.70    2.70
   5  -3   0   35.50    5.50
  -5  -3   0   31.00    3.90
   5  -3   0   32.40    4.80
  -5  -3   0   37.70    5.20
  -5  -3   0   35.20    3.60
   5   3   0   34.50    5.10
  -5   3   0   41.20    5.10
  -5   3   0   26.50    4.60
   5   3   0   41.30    4.80
   5   3   0   31.70    3.10
   5   3   0   38.60    2.60
   5   3   0   35.10    3.80
  -5   3   0   35.90    3.60
   7  -3   0 1509.35   73.99
   7  -3   0 1457.35   74.19
  -7  -3   0 1443.66   73.19
  -7  -3   0 1518.25   72.69
  -7  -3   0 1495.75   73.99
  -7   3   0 1453.35   74.69
  -7   3   0 1404.76   72.89
   7   3   0 1461.55   74.39
   7   3   0 1454.25   73.49
  -7   3   0 1470.85   73.89
   7   3   0 1456.05   72.99
   9  -3   0  447.26   23.90
   9  -3   0  437.96   25.00
   9  -3   0  413.86   24.60
  -9  -3   0  434.36   24.70
  -9  -3   0  438.06   23.20
  -9  -3   0  428.66   23.90
   9   3   0  437.66   25.40
  -9   3   0  428.06   24.70
  -9   3   0  457.15   25.90
   9   3   0  451.75   24.50
   9   3   0  442.16   23.60
  11  -3   0 1787.02   88.49
 -11  -3   0 1804.82   87.69
 -11  -3   0 1744.23   88.59
 -11  -3   0 1786.82   89.59
  11  -3   0 1629.04   89.29
  11  -3   0 1790.62   88.59
  11  -3   0 1689.93   89.49
 -11   3   0 1779.72   89.89
 -11   3   0 1872.31   91.19
  11   3   0 1737.93   88.09
  11   3   0 1792.42   89.39
  11   3   0 1838.02   90.69
 -13  -3   0    1.00    1.50
  13  -3   0    0.60    2.10
  13  -3   0    2.50    2.70
  13  -3   0    3.70    3.20
 -13  -3   0    0.20    2.50
  13  -3   0    1.30    2.10
 -13  -3   0    2.80    2.20
  13   3   0    0.50    2.00
 -13   3   0    1.00    3.40
  13   3   0    3.30    2.70
  13   3   0    4.10    3.10
 -13   3   0    1.40    2.90
  15  -3   0 1013.60   54.29
  15  -3   0  884.21   53.99
  15  -3   0 1089.19   52.49
 -15  -3   0  987.20   51.69
  15  -3   0 1061.39   53.19
 -15  -3   0 1003.50   54.99
  15   3   0 1035.50   52.59
  15   3   0 1029.70   55.79
 -15   3   0 1011.00   56.19
 -15   3   0 1038.70   55.19
  17  -3   0    4.40    2.60
  17  -3   0    5.90    3.00
 -17  -3   0    2.90    3.60
  17  -3   0    4.10    3.50
  17  -3   0    9.50    4.50
 -17  -3   0    7.20    2.50
 -17  -3   0    4.10    3.00
  17   3   0    7.60    4.30
 -17   3   0    0.50    3.70
  17   3   0    4.90    3.20
 -17   3   0    7.90    4.00
  17   3   0    5.20    3.60
  19  -3   0  566.14   34.80
 -19  -3   0  585.44   33.40
  19  -3   0  563.24   32.20
  19  -3   0  556.84   33.50
  19  -3   0  586.84   31.60
 -19  -3   0  543.55   33.90
  19   3   0  545.05   31.40
 -19   3   0  560.14   34.70
  19   3   0  509.05   35.00
 -19   3   0  610.14   36.70
  19   3   0  608.24   34.60
 -21  -3   0  138.49   10.80
  21  -3   0  159.68   13.70
 -21  -3   0  159.48   13.70
  21  -3   0  142.99   11.30
  21  -3   0  136.99   11.40
 -21  -3   0  142.09   12.60
  21   3   0  126.49   11.00
 -21   3   0  146.39   14.50
  21   3   0  119.69   13.20
 -21   3   0  130.99   14.40
  21   3   0  139.69   10.50
  21   3   0  145.09   15.40
 -23  -3   0  395.26   26.70
  23  -3   0  417.36   24.40
 -23  -3   0  413.56   24.30
  23  -3   0  411.06   26.80
  23  -3   0  356.46   27.10
 -23   3   0  379.16   29.30
  23   3   0  416.46   24.80
  23   3   0  385.76   28.80
 -23   3   0  418.76   37.30
  23   3   0  425.36   24.20
  23   3   0  410.96   27.90
 -25  -3   0  195.48   17.30
  25  -3   0  208.68   17.80
  25  -3   0  177.98   17.90
 -25  -3   0  206.78   15.20
  25  -3   0  216.68   15.30
 -25   3   0  201.38   20.30
  25   3   0  228.58   20.80
  25   3   0  250.47   19.70
  25   3   0  214.58   14.90
  25   3   0  215.48   15.90
  27  -3   0  282.77   27.40
  27  -3   0  352.56   22.20
  27  -3   0  317.97   24.80
  27   3   0  426.56   27.90
  27   3   0  376.36   23.50
  27   3   0  349.77   22.30
  27   3   0  364.06   28.70
  29  -3   0  352.16   25.10
 -29  -3   0  291.47   21.10
  29  -3   0  322.17   21.20
  29  -3   0  366.26   27.60
  29   3   0  322.17   22.30
  29   3   0  317.17   21.40
  29   3   0  354.86   28.20
  31  -3   0   92.09   10.80
  31  -3   0   61.59   13.30
  31  -3   0   63.99   12.30
  31   3   0  111.99   16.70
  31   3   0  106.09   16.90
  31   3   0   77.69   11.10
  33  -3   0  227.88   22.80
  33  -3   0  245.68   18.10
  33  -3   0  244.28   21.60
  33   3   0  243.98   19.00
  33   3   0  261.17   23.00
  33   3   0  240.68   24.90
  35  -3   0   -0.60    8.20
  35  -3   0   -1.20    5.10
  35  -3   0    4.50    5.30
  35   3   0   -4.20    5.20
  35   3   0    3.60    5.60
  35   3   0   -5.30    7.20
  37  -3   0  158.48   14.80
  37  -3   0  144.39   21.10
  37  -3   0  124.29   17.50
  37   3   0  145.49   21.10
  37   3   0  174.18   31.70
  37   3   0  158.48   16.00
  39  -3   0    7.00    6.40
  39   3   0    8.10    7.90
  39   3   0    0.50    6.60
  41  -3   0   84.69   12.40
   0  -4   0 3427.76  174.08
   0  -4   0 3642.24  174.88
   0  -4   0 3489.05  173.28
   0  -4   0 3602.14  176.08
   0  -4   0 3457.95  173.18
   0  -4   0 3594.04  174.68
   0   4   0 3688.73  173.38
   0   4   0 3615.94  173.38
   0   4   0 3582.44  173.28
  -2  -4   0    8.30    1.60
   2  -4   0    4.50    1.60
  -2  -4   0    6.60    2.40
  -2  -4   0    6.00    1.60
  -2  -4   0    8.40    2.40
   2  -4   0    5.40    2.80
   2  -4   0   10.30    1.90
   2  -4   0    5.20    3.30
  -2  -4   0    2.40    2.70
   2  -4   0    5.70    1.50
   2   4   0    4.00    2.10
  -2   4   0    3.50    1.60
   2   4   0    8.80    2.70
  -2   4   0    3.80    3.00
  -2   4   0    5.00    2.30
   2   4   0    4.90    1.60
  -2   4   0    7.90    1.60
   2   4   0    6.60    1.50
  -4  -4   0 1246.58   64.69
   4  -4   0 1266.17   63.49
   4  -4   0 1312.37   65.79
  -4  -4   0 1266.57   64.99
   4  -4   0 1364.76   66.69
  -4  -4   0 1318.27   63.79
  -4  -4   0 1302.07   65.99
   4  -4   0 1275.97   64.39
  -4  -4   0 1285.67   63.19
   4   4   0 1310.77   63.79
  -4   4   0 1290.57   64.39
   4   4   0 1306.37   63.29
  -4   4   0 1262.37   66.39
  -4   4   0 1231.78   63.39
   4   4   0 1305.87   65.79
   4   4   0 1321.87   65.29
  -4   4   0 1321.37   65.59
  -6  -4   0   71.39    5.70
   6  -4   0   68.29    5.60
   6  -4   0   73.09    6.90
  -6  -4   0   67.89    7.10
   6  -4   0   80.89    7.70
  -6  -4   0   62.59    6.10
   6  -4   0   65.19    4.50
  -6   4   0   82.39    7.80
   6   4   0   68.49    4.30
   6   4   0   61.69    7.00
  -6   4   0   68.79    6.60
   6   4   0   63.79    6.30
  -6   4   0   76.59    5.80
   6   4   0   70.79    6.10
   8  -4   0 1123.79   57.39
  -8  -4   0 1155.78   58.79
   8  -4   0 1134.29   59.09
   8  -4   0 1103.99   55.79
   8  -4   0 1078.19   58.39
  -8  -4   0 1114.49   56.99
  -8  -4   0 1149.08   57.69
   8   4   0 1119.59   55.59
  -8   4   0 1128.09   58.49
   8   4   0 1218.08   56.69
   8   4   0 1131.59   58.09
  -8   4   0 1126.69   59.59
   8   4   0 1123.59   57.49
   8   4   0 1130.59   59.09
  -8   4   0 1122.99   57.29
 -10  -4   0  140.39   11.20
 -10  -4   0  154.48    9.90
 -10  -4   0  143.09   10.40
  10  -4   0  145.49   11.30
  10  -4   0  151.08   11.70
  10   4   0  132.59   10.70
 -10   4   0  174.98   11.80
  10   4   0  153.98   10.50
  10   4   0  161.78   12.40
 -10   4   0  163.58   12.70
 -12  -4   0  607.34   31.60
 -12  -4   0  593.04   32.50
  12  -4   0  521.15   33.70
 -12  -4   0  582.84   33.50
 -12   4   0  659.03   34.10
 -12   4   0  593.84   35.00
  12   4   0  591.74   33.30
  12   4   0  610.24   34.70
  12   4   0  606.14   32.30
  14  -4   0  278.37   18.40
  14  -4   0  253.97   18.00
 -14  -4   0  255.87   17.10
  14  -4   0  297.97   17.30
  14  -4   0  233.78   17.60
 -14  -4   0  267.87   18.60
 -14  -4   0  287.97   16.70
 -14   4   0  293.67   20.40
  14   4   0  288.17   19.70
  14   4   0  256.17   16.50
  14   4   0  256.77   17.90
 -14   4   0  280.47   18.70
  16  -4   0  387.86   21.30
  16  -4   0  351.66   21.60
 -16  -4   0  349.17   21.80
  16  -4   0  371.96   23.00
 -16  -4   0  359.46   22.70
 -16  -4   0  372.26   20.30
  16  -4   0  308.27   22.40
 -16   4   0  372.46   25.10
  16   4   0  361.86   23.10
  16   4   0  340.87   24.20
  16   4   0  326.47   20.90
 -16   4   0  354.46   23.30
  18  -4   0  366.36   25.70
  18  -4   0  391.06   25.50
 -18  -4   0  388.26   24.60
 -18  -4   0  411.76   25.20
  18  -4   0  443.96   24.90
 -18  -4   0  387.06   25.40
  18  -4   0  436.66   23.90
  18   4   0  399.06   23.90
 -18   4   0  370.46   27.60
 -18   4   0  404.96   26.40
  18   4   0  433.06   26.50
  18   4   0  378.16   27.30
  20  -4   0   11.40    3.10
  20  -4   0    5.60    3.70
 -20  -4   0    9.10    4.50
  20  -4   0    9.20    5.20
  20  -4   0    9.20    5.20
 -20  -4   0    9.40    4.30
 -20  -4   0   13.40    3.70
  20   4   0   14.40    5.90
  20   4   0    5.70    6.30
 -20   4   0   11.80    4.90
  20   4   0   15.10    4.30
 -20   4   0    9.10    5.70
  22  -4   0  400.26   29.20
 -22  -4   0  427.16   25.70
 -22  -4   0  415.76   27.90
  22  -4   0  466.05   29.20
  22  -4   0  488.45   26.60
  22  -4   0  415.56   28.20
 -22   4   0  451.55   32.00
  22   4   0  439.26   29.50
 -22   4   0  447.86   30.00
  22   4   0  426.86   31.00
  22   4   0  452.25   26.70
  24  -4   0    4.30    4.00
  24  -4   0   -3.50    3.30
  24  -4   0    5.60    5.90
 -24  -4   0   -2.70    2.70
 -24  -4   0    4.00    4.00
  24   4   0    1.00    3.80
  24   4   0    3.90    3.10
  24   4   0    5.30    4.90
 -24   4   0    1.30    4.00
 -24   4   0    0.00    6.70
  24   4   0   -3.20    5.00
  26  -4   0  545.25   34.30
  26  -4   0  553.04   31.30
 -26  -4   0  529.05   34.40
  26   4   0  465.75   36.40
  26   4   0  523.85   35.60
  26   4   0  544.25   30.60
  26   4   0  535.55   31.90
 -28  -4   0   -5.30    3.80
  28  -4   0    3.80    3.90
  28  -4   0   11.80    7.20
  28  -4   0   -2.50    4.60
  28   4   0    8.20    7.30
  28   4   0   -3.20    3.30
  28   4   0   -4.80    3.30
  28   4   0   -0.30    5.90
  30  -4   0  410.46   24.50
  30  -4   0  402.06   29.70
  30  -4   0  385.46   27.70
  30   4   0  334.17   30.40
  30   4   0  354.56   28.50
  30   4   0  360.06   23.40
  30   4   0  346.97   24.80
  32  -4   0   42.90   10.30
  32  -4   0   29.60   10.20
  32  -4   0   31.50    7.00
  32   4   0   20.30    8.70
  32   4   0   36.10    7.60
  32   4   0   44.50   11.60
  34  -4   0  178.18   19.90
  34  -4   0  167.78   15.00
  34  -4   0  159.28   17.90
  34   4   0  144.89   23.20
  34   4   0  173.08   19.70
  34   4   0  159.28   16.10
  36  -4   0   74.99   10.90
  36  -4   0   88.99   16.00
  36  -4   0  114.79   16.90
  36   4   0   68.19   10.70
  36   4   0   63.09   17.00
  36   4   0   58.69   13.30
  38  -4   0  130.09   13.60
  38   4   0  101.59   20.60
  38   4   0  129.39   21.10
  38   4   0  111.09   14.20
  40  -4   0   32.10    8.30
  40   4   0   46.40   18.20
  -1  -5   0  505.05   29.20
  -1  -5   0  472.25   25.80
  -1  -5   0  519.95   25.60
  -1  -5   0  500.35   27.00
   1  -5   0  485.95   25.80
  -1  -5   0  511.85   27.70
   1  -5   0  484.95   27.70
   1  -5   0  467.85   28.70
  -1  -5   0  512.85   27.80
   1  -5   0  490.35   25.50
   1  -5   0  471.05   26.90
  -1   5   0  507.95   25.90
  -1   5   0  488.65   26.80
   1   5   0  518.35   25.90
  -1   5   0  503.95   25.60
   1   5   0  485.65   25.60
   1   5   0  513.85   25.60
   3  -5   0  628.44   33.30
  -3  -5   0  661.33   32.90
  -3  -5   0  683.53   33.30
  -3  -5   0  624.64   34.70
   3  -5   0  678.03   33.30
  -3  -5   0  619.74   35.60
   3  -5   0  629.34   35.50
   3  -5   0  650.23   36.60
   3  -5   0  670.53   33.90
   3   5   0  632.24   33.00
   3   5   0  645.84   34.70
  -3   5   0  691.83   35.10
  -3   5   0  671.33   36.60
   3   5   0  653.63   34.90
  -3   5   0  687.03   33.90
  -3   5   0  654.03   33.00
   5  -5   0  453.65   23.30
  -5  -5   0  435.06   25.10
  -5  -5   0  462.25   24.90
  -5  -5   0  472.45   23.00
   5  -5   0  434.86   24.40
   5  -5   0  461.45   27.10
  -5  -5   0  441.06   26.20
   5  -5   0  440.86   26.00
  -5   5   0  435.06   24.30
   5   5   0  433.46   25.30
   5   5   0  464.15   23.20
  -5   5   0  451.95   26.90
   5   5   0  461.35   23.70
  -5   5   0  453.15   25.70
  -5   5   0  471.75   23.20
   5   5   0  467.55   26.00
   7  -5   0   24.20    3.10
  -7  -5   0   18.40    4.60
  -7  -5   0   18.90    3.40
   7  -5   0   26.00    6.00
   7  -5   0   16.60    4.30
  -7  -5   0   17.40    3.60
   7  -5   0   32.70    4.60
   7   5   0   26.00    4.70
   7   5   0   19.00    2.40
  -7   5   0   33.30    6.00
   7   5   0   19.40    4.40
   7   5   0   19.40    4.90
  -7   5   0   26.30    4.40
  -7   5   0   25.40    5.10
   7   5   0   23.60    3.40
   9  -5   0    3.20    1.50
  -9  -5   0    2.50    2.50
   9  -5   0    1.40    2.80
  -9  -5   0    4.30    3.00
   9  -5   0    3.30    2.30
  -9  -5   0    6.10    2.50
   9  -5   0    1.30    2.80
   9   5   0    3.90    1.30
  -9   5   0    2.80    3.20
   9   5   0    1.80    3.40
   9   5   0    2.80    2.60
   9   5   0    3.80    2.60
  -9   5   0    2.50    3.00
   9   5   0    3.60    1.90
 -11  -5   0   77.89    8.10
 -11  -5   0   72.59    6.40
  11  -5   0   77.39   10.30
  11  -5   0   77.29    7.00
  11  -5   0   72.09   13.30
 -11  -5   0   58.39    6.70
  11   5   0   78.69    6.30
  11   5   0   80.39   10.20
  11   5   0   63.79    6.80
 -11   5   0   71.89    8.10
  11   5   0   69.89    4.90
 -11   5   0   76.49    8.80
  11   5   0   65.79    7.50
  13  -5   0   24.20    5.20
  13  -5   0   29.90    6.70
 -13  -5   0   35.50    5.10
  13  -5   0   31.50    3.70
  13  -5   0   21.30    5.70
 -13  -5   0   23.90    4.40
 -13   5   0   32.50    9.30
  13   5   0   37.00    7.80
  13   5   0   33.80    5.90
 -13   5   0   40.70    7.20
  15  -5   0   17.80    5.60
 -15  -5   0   21.60    5.20
  15  -5   0   24.00    5.40
 -15  -5   0   24.80    4.50
 -15  -5   0   18.90    4.70
  15  -5   0   23.10    4.70
  15  -5   0   26.70    6.10
 -15   5   0   23.10    6.60
  15   5   0   19.10    5.60
 -15   5   0   34.70    7.00
  15   5   0   29.00    7.20
  15   5   0   21.60    5.10
  17  -5   0    8.60    4.50
 -17  -5   0   15.50    4.70
  17  -5   0   21.10    5.00
  17  -5   0   15.10    5.60
 -17  -5   0   15.90    3.60
 -17  -5   0   13.20    4.90
  17  -5   0   21.20    4.90
  17   5   0   19.50    5.70
  17   5   0   24.60    7.50
 -17   5   0   16.90    5.60
 -17   5   0   16.00    6.10
  17   5   0   11.30    4.10
 -19  -5   0    7.30    4.50
  19  -5   0    3.80    3.40
  19  -5   0    7.10    4.70
 -19  -5   0    6.50    4.20
 -19  -5   0    4.20    2.70
  19  -5   0    1.10    2.70
  19  -5   0    2.70    3.90
  19   5   0    6.90    3.90
  19   5   0    1.70    5.00
 -19   5   0   -1.60    3.70
 -19   5   0    5.40    3.80
  19   5   0    6.20    4.70
 -21  -5   0    2.00    3.20
 -21  -5   0    8.00    3.20
 -21  -5   0    9.00    4.30
  21  -5   0    5.10    3.70
  21  -5   0    6.40    3.20
  21  -5   0    3.90    4.70
  21  -5   0   10.60    5.30
  21   5   0   15.10    6.70
 -21   5   0    5.80    4.30
  21   5   0   12.00    6.40
  21   5   0    8.60    4.50
 -21   5   0    9.10    5.80
  23  -5   0    7.40    4.50
 -23  -5   0   10.40    3.50
  23  -5   0    7.80    5.50
 -23  -5   0    8.20    4.20
  23  -5   0    5.40    5.00
 -23   5   0   16.00    7.20
  23   5   0    7.90    7.00
 -23   5   0   15.50    6.80
  23   5   0    5.30    4.70
  23   5   0    6.70    6.10
 -25  -5   0  115.99   13.20
  25  -5   0  121.19   12.10
  25  -5   0   89.89   14.80
  25  -5   0  129.79   13.70
  25   5   0  135.49   10.50
  25   5   0  128.29   12.30
  25   5   0  118.09   18.10
  25   5   0  142.49   15.50
  27  -5   0    2.00    5.00
  27  -5   0    3.70    7.70
 -27  -5   0    2.30    4.30
  27  -5   0   -0.40    4.00
  27   5   0    3.60    5.10
  27   5   0    4.10    3.50
  27   5   0    3.10    4.70
  27   5   0    0.00    6.90
  29  -5   0    3.60    5.90
  29  -5   0    2.30    4.10
  29  -5   0    9.00    6.80
  29   5   0    0.00    5.70
  29   5   0    8.80    5.30
  29   5   0    7.80    5.70
  29   5   0    3.50    3.60
  31  -5   0   12.80    5.60
  31  -5   0   13.80    6.90
  31  -5   0    6.00    7.00
  31   5   0   17.60    5.80
  31   5   0   17.70    9.10
  31   5   0   14.90    6.30
  31   5   0   17.80    9.20
  33  -5   0   27.20    8.80
  33  -5   0   14.10    6.70
  33  -5   0   20.10    6.20
  33   5   0   10.10    6.90
  33   5   0   24.60   10.10
  33   5   0   22.50    9.90
  35  -5   0   -3.10    5.50
  35  -5   0  -11.40    6.80
  35  -5   0   -2.10    7.20
  35   5   0  -10.40    8.90
  35   5   0    0.80    6.10
  35   5   0    4.10    7.40
  37  -5   0   45.00    8.30
  37  -5   0   37.40   11.00
  37   5   0   23.50    7.70
  37   5   0   18.70   11.90
  37   5   0    9.80   10.20
  39   5   0   -2.30   14.20
  41  -5   0   -4.80    8.70
  41   5   0   26.50   10.70
   0  -6   0  419.06   23.80
   0  -6   0  423.26   21.40
   0  -6   0  372.56   25.00
   0  -6   0  351.16   23.30
   0  -6   0  403.26   21.20
   0  -6   0  378.76   22.70
   0   6   0  413.56   21.40
   0   6   0  420.16   21.40
   0   6   0  401.36   21.40
  -2  -6   0  140.29    8.40
  -2  -6   0  135.29   10.50
   2  -6   0  126.99   10.80
   2  -6   0  144.99    8.90
  -2  -6   0  140.29   11.30
  -2  -6   0  142.89   10.30
  -2  -6   0  134.29   10.20
  -2  -6   0  141.49    8.50
   2  -6   0  143.89    9.10
   2  -6   0  135.39   12.20
  -2  -6   0  131.49   12.40
   2  -6   0  132.39    8.60
   2   6   0  134.49    8.90
   2   6   0  143.89    8.80
   2   6   0  139.49    8.60
  -2   6   0  129.79    8.50
  -2   6   0  138.69    9.10
  -2   6   0  143.39   10.00
   4  -6   0  315.87   19.00
  -4  -6   0  321.17   18.30
  -4  -6   0  342.97   21.50
  -4  -6   0  353.66   18.00
  -4  -6   0  353.56   20.50
  -4  -6   0  368.86   20.30
   4  -6   0  291.07   21.70
   4  -6   0  350.86   18.50
   4  -6   0  353.86   18.70
  -4   6   0  342.37   18.20
   4   6   0  348.77   18.20
  -4   6   0  335.07   22.20
  -4   6   0  360.06   20.60
   4   6   0  346.57   18.70
   4   6   0  364.56   20.70
  -4   6   0  334.97   19.20
   4   6   0  344.27   20.30
   6  -6   0  137.29   11.60
   6  -6   0  136.59   12.30
  -6  -6   0  153.88   12.10
  -6  -6   0  139.59   10.80
  -6  -6   0  137.29    8.30
  -6  -6   0  158.08   10.70
   6  -6   0  126.29    9.10
   6  -6   0  144.29    8.80
   6  -6   0  154.28   10.20
  -6   6   0  152.08   11.30
  -6   6   0  168.68   10.30
   6   6   0  133.39   11.20
   6   6   0  156.78   11.30
  -6   6   0  139.09    8.60
   6   6   0  158.38    9.40
   6   6   0  140.29    8.50
  -6   6   0  157.48   14.30
   8  -6   0  410.56   21.70
  -8  -6   0  463.45   27.00
   8  -6   0  398.36   24.50
   8  -6   0  370.56   25.40
  -8  -6   0  428.56   24.10
   8   6   0  393.96   22.20
  -8   6   0  407.96   24.70
   8   6   0  406.16   24.30
  -8   6   0  413.96   23.30
   8   6   0  421.46   25.40
   8   6   0  417.06   21.30
   8   6   0  428.76   24.10
  -8   6   0  402.86   26.10
  10  -6   0  123.09   11.50
 -10  -6   0  142.69   11.80
  10  -6   0  148.59   12.60
 -10  -6   0  125.19   10.30
 -10  -6   0  132.69    9.90
  10  -6   0  129.49    8.30
  10  -6   0  125.39    9.80
  10   6   0  129.69    7.90
  10   6   0  151.08    9.30
 -10   6   0  126.29   12.10
  10   6   0  139.29   10.90
  10   6   0  125.09   10.90
 -12  -6   0  340.07   21.50
  12  -6   0  281.47   20.80
  12  -6   0  306.27   19.40
 -12  -6   0  315.37   20.90
 -12  -6   0  343.17   19.20
  12  -6   0  327.27   17.50
  12  -6   0  281.77   21.10
  12   6   0  309.77   19.80
  12   6   0  311.07   18.30
 -12   6   0  307.67   20.80
  12   6   0  318.17   20.80
  12   6   0  351.26   17.20
  12   6   0  319.27   22.00
 -12   6   0  322.47   22.70
  14  -6   0  343.47   18.80
  14  -6   0  338.17   21.20
 -14  -6   0  368.76   21.60
 -14  -6   0  349.37   22.60
  14  -6   0  316.27   22.50
  14  -6   0  341.97   23.20
 -14  -6   0  374.06   20.70
 -14   6   0  332.67   22.70
  14   6   0  348.57   18.50
 -14   6   0  328.07   24.20
  14   6   0  337.77   21.30
  14   6   0  326.67   19.90
  14   6   0  359.06   22.70
  14   6   0  337.87   24.00
 -16  -6   0   79.19   10.40
 -16  -6   0   72.09    6.80
 -16  -6   0   51.69    8.80
  16  -6   0   64.69    5.60
  16  -6   0   46.40    6.90
  16  -6   0   51.99    8.60
  16  -6   0   51.19    9.10
 -16   6   0   67.69   10.40
  16   6   0   72.49   11.40
 -16   6   0   53.19   10.20
  16   6   0   74.59    5.50
  16   6   0   62.99    9.70
  16   6   0   77.79    8.40
  18  -6   0  631.04   34.10
 -18  -6   0  659.33   37.50
  18  -6   0  666.73   37.30
 -18  -6   0  690.93   35.80
  18  -6   0  556.64   38.10
  18  -6   0  669.63   37.20
 -18  -6   0  630.34   38.40
  18  -6   0  659.23   38.90
 -18   6   0  638.14   39.10
  18   6   0  639.94   37.20
  18   6   0  719.83   39.80
 -18   6   0  634.64   41.70
  18   6   0  655.93   41.00
  18   6   0  671.53   34.20
 -20  -6   0  120.49   11.60
 -20  -6   0  109.29   11.80
  20  -6   0  107.89   12.60
  20  -6   0  105.89   12.30
 -20  -6   0  111.59    9.60
  20  -6   0  117.89    8.50
  20  -6   0   96.89   10.50
 -20   6   0  104.19   11.80
 -20   6   0  101.09   16.90
  20   6   0  119.39   16.10
  20   6   0  148.89   14.20
  20   6   0  120.99   11.70
 -22  -6   0  187.58   16.10
  22  -6   0  174.48   16.40
  22  -6   0  172.28   17.00
 -22  -6   0  172.78   13.40
  22  -6   0  192.28   14.80
  22   6   0  212.18   18.40
 -22   6   0  198.18   17.20
  22   6   0  179.98   19.20
 -22   6   0  188.68   19.50
  22   6   0  203.48   15.90
 -24  -6   0   66.39   10.90
  24  -6   0   72.49   12.20
  24  -6   0   72.79    9.70
 -24  -6   0   82.39    9.70
  24  -6   0   77.79   13.10
  24   6   0   83.19   13.60
  24   6   0   77.79   14.30
  24   6   0   89.79   13.20
  24   6   0   85.19   10.90
  26  -6   0   90.59   15.70
  26  -6   0  144.29   12.80
  26  -6   0  138.29   14.90
 -26  -6   0   95.49   10.90
  26   6   0  117.99   22.20
  26   6   0  124.89   17.40
  26   6   0  138.49   10.60
  26   6   0  140.09   13.70
  28  -6   0   -2.00    4.60
  28  -6   0    2.50    4.60
  28  -6   0    1.80    7.30
  28   6   0    5.00    7.10
  28   6   0    0.10    3.50
  28   6   0    1.20    4.80
  30  -6   0  136.69   13.30
  30  -6   0  126.59   17.00
  30  -6   0  175.18   18.90
  30   6   0  115.59   19.70
  30   6   0   93.99   14.30
  30   6   0  167.38   18.50
  30   6   0  121.49   10.90
  32  -6   0   37.70   10.50
  32  -6   0   57.29    8.80
  32  -6   0   40.30   11.50
  32   6   0   47.20    7.70
  32   6   0   26.60    7.80
  32   6   0   30.90   13.00
  32   6   0   27.00   10.10
  34  -6   0   59.89   13.80
  34  -6   0   57.09    9.20
  34   6   0   66.69   12.20
  34   6   0   72.29   14.80
  34   6   0   64.49   16.20
  36  -6   0   19.90    8.00
  36  -6   0   19.90    6.60
  36  -6   0   -7.10    9.70
  36   6   0   20.40   12.20
  36   6   0   19.10    8.10
  36   6   0   31.00   16.90
  38   6   0   -4.30    9.30
  38   6   0   30.00   10.20
  40  -6   0  -14.50    7.50
  40   6   0   19.80   10.50
   1  -7   0  203.28   18.90
   1  -7   0  213.88   12.90
  -1  -7   0  238.88   12.80
  -1  -7   0  233.48   14.90
  -1  -7   0  223.68   14.80
   1  -7   0  233.88   12.90
  -1  -7   0  227.28   16.90
   1  -7   0  213.98   14.30
   1  -7   0  215.18   16.20
  -1  -7   0  181.68   15.00
  -1  -7   0  191.48   18.80
  -1  -7   0  206.28   12.60
   1   7   0  208.58   12.80
  -1   7   0  222.28   13.10
   1   7   0  194.58   12.80
  -1   7   0  224.58   12.80
   1   7   0  236.68   12.90
  -3  -7   0  787.12   41.40
   3  -7   0  739.53   39.20
   3  -7   0  807.52   39.90
   3  -7   0  716.63   43.50
  -3  -7   0  782.42   41.20
   3  -7   0  817.72   39.50
  -3  -7   0  759.12   38.60
  -3  -7   0  710.03   43.90
  -3  -7   0  785.52   39.10
   3  -7   0  649.54   41.80
  -3   7   0  740.03   38.80
  -3   7   0  787.82   43.50
  -3   7   0  761.02   40.90
   3   7   0  712.53   39.50
   3   7   0  793.72   39.00
   3   7   0  798.12   39.30
  -3   7   0  805.02   39.90
  -5  -7   0  179.88   12.30
   5  -7   0  142.59   15.20
  -5  -7   0  185.58   12.70
   5  -7   0  159.28   11.10
   5  -7   0  184.08   10.80
  -5  -7   0  179.58   13.80
  -5  -7   0  147.19   10.20
   5  -7   0  182.98   10.50
   5  -7   0  134.79   13.50
  -5  -7   0  178.58    9.80
   5   7   0  184.58   10.20
   5   7   0  179.08   12.50
   5   7   0  155.18   10.50
  -5   7   0  169.08   12.40
  -5   7   0  166.58   11.30
  -5   7   0  166.18   10.10
   5   7   0  154.88   11.20
  -5   7   0  145.69   13.60
   5   7   0  191.18   13.00
   7  -7   0  695.53   36.00
   7  -7   0  724.93   41.10
  -7  -7   0  718.33   40.40
   7  -7   0  715.03   37.50
   7  -7   0  743.53   37.80
   7  -7   0  690.43   39.80
  -7  -7   0  700.43   38.60
  -7  -7   0  715.83   38.20
   7   7   0  690.53   38.90
   7   7   0  695.83   35.70
  -7   7   0  703.73   39.20
   7   7   0  738.53   36.70
  -7   7   0  619.84   35.60
  -7   7   0  720.43   43.60
   7   7   0  705.53   41.50
  -9  -7   0  408.76   24.70
   9  -7   0  385.56   21.90
  -9  -7   0  373.16   25.80
   9  -7   0  364.26   19.80
   9  -7   0  371.16   24.70
  -9  -7   0  359.66   22.40
   9  -7   0  331.97   23.30
   9   7   0  400.86   19.60
   9   7   0  354.46   20.40
   9   7   0  390.96   23.30
  -9   7   0  359.76   24.60
  -9   7   0  349.17   23.10
   9   7   0  349.67   23.40
  -9   7   0  341.07   21.40
 -11  -7   0 1092.89   54.29
 -11  -7   0 1058.79   56.59
  11  -7   0 1066.69   54.59
  11  -7   0 1042.30   57.29
 -11  -7   0  998.30   56.49
  11  -7   0 1031.90   52.89
  11  -7   0  942.71   55.99
 -11   7   0 1039.70   56.09
 -11   7   0 1030.80   58.09
  11   7   0 1055.19   57.09
  11   7   0  972.70   52.79
  11   7   0 1055.59   55.89
  11   7   0 1031.60   51.59
  11   7   0 1078.39   55.39
 -13  -7   0    7.30    3.40
  13  -7   0   11.20    5.80
 -13  -7   0    9.60    4.70
  13  -7   0   10.90    3.50
  13  -7   0   16.00    3.20
  13  -7   0    6.10    4.50
 -13  -7   0    7.60    3.30
  13   7   0    6.30    5.50
 -13   7   0   13.80    5.30
 -13   7   0    8.50    4.20
  13   7   0    7.70    2.30
  13   7   0   13.40    5.00
  13   7   0    8.80    3.10
  13   7   0   13.70    4.80
  15  -7   0 1002.90   61.69
  15  -7   0 1125.19   60.39
 -15  -7   0 1182.48   59.49
  15  -7   0 1065.29   62.39
  15  -7   0 1136.29   57.49
 -15  -7   0 1213.48   62.69
 -15  -7   0 1191.38   60.89
  15   7   0 1142.69   56.99
 -15   7   0 1137.39   62.09
  15   7   0 1123.69   60.89
  15   7   0 1132.79   62.09
  15   7   0 1194.28   63.99
 -15   7   0 1180.58   64.99
 -17  -7   0   99.19   10.80
  17  -7   0  130.79   13.30
  17  -7   0  139.89   11.50
  17  -7   0  122.69    8.70
  17  -7   0  122.79   12.80
 -17  -7   0  107.29   11.70
 -17  -7   0  131.79   10.50
 -17   7   0  140.49   13.00
  17   7   0  120.59   10.00
  17   7   0  129.69   11.90
  17   7   0  119.19   12.90
 -17   7   0  124.89   13.90
  17   7   0  124.79    8.40
  17   7   0  126.09   14.30
 -19  -7   0  682.53   39.60
 -19  -7   0  679.63   41.00
 -19  -7   0  702.53   37.90
  19  -7   0  718.53   39.80
  19  -7   0  659.43   41.60
  19  -7   0  681.03   36.20
  19  -7   0  712.13   42.00
  19   7   0  751.62   44.40
  19   7   0  688.23   35.80
  19   7   0  606.34   37.50
  19   7   0  710.43   39.80
  19   7   0  719.93   42.10
 -19   7   0  664.23   41.20
  21  -7   0  107.99   10.70
  21  -7   0   91.39    8.50
  21  -7   0   72.69   10.70
  21  -7   0   83.69   13.10
 -21  -7   0   88.69    9.10
 -21  -7   0   98.49   16.00
 -21  -7   0   78.69   10.90
  21   7   0   84.89    7.20
  21   7   0   67.89   10.40
 -21   7   0  116.69   12.10
  21   7   0   99.49    9.80
  21   7   0   92.59   15.30
  21   7   0   66.09   11.70
 -23  -7   0  378.06   22.90
  23  -7   0  355.66   28.30
  23  -7   0  399.16   27.60
  23  -7   0  351.36   21.30
  23  -7   0  379.16   24.30
 -23  -7   0  381.36   25.60
  23   7   0  405.06   28.50
  23   7   0  319.17   23.20
  23   7   0  352.96   29.00
  23   7   0  359.76   24.70
  23   7   0  378.96   22.50
  25  -7   0   74.29   13.70
  25  -7   0   78.09   13.40
  25  -7   0   61.69    9.60
 -25  -7   0   67.59    9.60
  25   7   0   87.09    7.90
  25   7   0   70.39   13.40
  25   7   0   92.59   12.60
  25   7   0   63.69   10.50
  27  -7   0   77.49   12.70
  27  -7   0  112.09   16.90
  27  -7   0   87.39   12.90
  27   7   0   70.59   12.90
  27   7   0   90.79   13.10
  27   7   0   78.29   15.90
  27   7   0  110.29    9.40
  27   7   0  117.19    9.30
  29  -7   0  160.68   21.90
  29  -7   0  188.98   15.90
  29  -7   0  183.58   18.40
  29   7   0  182.48   13.30
  29   7   0  156.98   16.00
  29   7   0  203.98   20.70
  29   7   0  164.78   24.00
  29   7   0  153.58   12.70
  31  -7   0   48.00   14.20
  31  -7   0   40.90    9.20
  31  -7   0   62.49   12.10
  31   7   0   53.79    7.50
  31   7   0   49.90   13.60
  31   7   0   48.10    7.20
  31   7   0   59.99   13.60
  31   7   0   53.19    9.40
  33  -7   0  118.99   19.00
  33  -7   0  143.99   14.60
  33   7   0  146.19   12.20
  33   7   0  113.29   19.80
  33   7   0  130.59   21.70
  33   7   0  122.89   16.10
  35  -7   0   16.90    7.90
  35  -7   0   34.20   11.60
  35  -7   0   30.00   10.10
  35   7   0   15.70    7.30
  35   7   0   24.30   11.20
  35   7   0   28.20    8.30
  35   7   0   31.90   12.60
  35   7   0   23.70    6.30
  37   7   0  127.09   21.40
  37   7   0  131.39   18.20
  37   7   0  130.59   15.90
  39  -7   0  -22.20    7.80
  39   7   0   12.70   10.40
  39   7   0   -4.40    6.30
  41   7   0   80.39   14.70
   0  -8   0  389.66   20.40
   0  -8   0  370.66   23.50
   0  -8   0  331.57   23.30
   0  -8   0  376.56   22.60
   0  -8   0  387.06   22.70
   0  -8   0  364.36   20.10
   0  -8   0  374.76   25.60
   0   8   0  322.67   20.00
   0   8   0  356.66   20.30
   0   8   0  380.06   20.50
   2  -8   0   31.30    4.60
  -2  -8   0   46.50    4.50
   2  -8   0   49.00    4.90
   2  -8   0   42.00    8.80
  -2  -8   0   45.40    6.60
   2  -8   0   46.20    7.80
  -2  -8   0   33.30    4.00
  -2  -8   0   44.10    6.60
   2  -8   0   41.00    7.20
  -2  -8   0   41.30    7.20
  -2  -8   0   26.20    7.10
   2  -8   0   45.30    6.30
  -2  -8   0   32.40    7.10
  -2   8   0   48.70    5.10
   2   8   0   36.20    4.90
   2   8   0   42.90    5.00
   2   8   0   35.40    4.30
  -2   8   0   40.30    5.00
  -4  -8   0  321.17   16.50
  -4  -8   0  257.57   19.50
  -4  -8   0  299.37   22.60
  -4  -8   0  310.47   19.30
   4  -8   0  315.17   17.90
   4  -8   0  288.17   21.80
   4  -8   0  267.17   20.00
  -4  -8   0  296.27   16.90
   4  -8   0  305.77   18.90
  -4  -8   0  304.87   19.60
  -4   8   0  307.67   21.30
  -4   8   0  310.67   20.50
  -4   8   0  267.37   16.50
   4   8   0  268.37   17.40
   4   8   0  307.17   17.30
   4   8   0  332.57   17.00
  -4   8   0  306.57   17.90
  -6  -8   0   12.00    4.50
  -6  -8   0   15.10    4.90
   6  -8   0   12.90    3.60
  -6  -8   0   10.60    4.20
   6  -8   0    9.70    5.50
   6  -8   0   18.20    5.70
  -6  -8   0    9.60    3.70
   6  -8   0   12.90    3.40
  -6  -8   0    9.50    2.10
  -6   8   0    9.40    3.40
  -6   8   0   16.90    4.80
   6   8   0    8.30    4.00
   6   8   0   10.60    4.50
   6   8   0   14.20    2.80
  -6   8   0   16.70    5.10
   6   8   0    6.50    3.30
  -6   8   0   11.30    2.70
   6   8   0    9.30    3.00
  -8  -8   0  565.34   33.80
  -8  -8   0  502.85   36.80
   8  -8   0  516.45   34.00
   8  -8   0  544.95   30.90
   8  -8   0  577.74   29.90
   8  -8   0  494.75   29.20
   8  -8   0  499.15   32.70
  -8  -8   0  581.84   31.40
   8   8   0  498.35   29.20
   8   8   0  601.64   32.50
  -8   8   0  542.85   30.50
   8   8   0  592.14   32.80
  -8   8   0  561.64   32.20
   8   8   0  576.24   28.50
  -8   8   0  559.74   34.60
  10  -8   0  112.69   14.70
 -10  -8   0   73.89    8.60
  10  -8   0   81.69   11.30
 -10  -8   0   83.19    8.20
  10  -8   0   81.69    6.60
  10  -8   0   91.39    8.50
 -10  -8   0   76.49   10.80
 -10   8   0   86.59    9.40
  10   8   0   82.19    7.30
  10   8   0   82.99   11.10
  10   8   0   80.39    6.00
 -10   8   0   90.29   12.80
  12  -8   0  309.37   17.50
 -12  -8   0  302.97   20.90
 -12  -8   0  309.37   19.60
  12  -8   0  291.07   22.50
 -12  -8   0  327.57   22.20
  12  -8   0  310.57   19.90
  12  -8   0  268.77   21.40
 -12   8   0  312.37   21.50
  12   8   0  320.97   17.00
  12   8   0  306.97   21.20
 -12   8   0  318.77   23.50
  12   8   0  323.07   22.70
 -14  -8   0  113.69   11.30
  14  -8   0  132.09   13.40
  14  -8   0  129.19    9.00
  14  -8   0  150.98   11.90
 -14  -8   0  134.29   10.90
 -14  -8   0  114.09   12.40
  14  -8   0  150.18   14.50
  14   8   0  128.79   12.90
  14   8   0  116.79    8.20
 -14   8   0  151.78   14.80
  14   8   0  129.09   10.10
  14   8   0  137.09   14.40
 -14   8   0  139.29   12.80
  14   8   0  136.19   12.50
  16  -8   0   78.09   12.20
 -16  -8   0   69.89    8.90
  16  -8   0   82.29    6.80
 -16  -8   0   76.69   10.80
  16  -8   0   80.89   12.50
  16   8   0   81.09   10.50
  16   8   0   59.99   10.20
  16   8   0   86.09    6.10
  16   8   0  102.79   14.80
 -16   8   0   86.49   11.90
  16   8   0   60.69    7.50
  18  -8   0  213.38   18.80
  18  -8   0  207.78   13.50
  18  -8   0  234.68   16.90
 -18  -8   0  209.88   16.50
 -18  -8   0  230.68   15.40
 -18  -8   0  202.68   17.50
  18  -8   0  179.78   17.80
  18   8   0  196.88   16.70
  18   8   0  264.77   21.00
  18   8   0  214.38   18.80
  18   8   0  210.88   15.10
 -18   8   0  244.18   18.60
  18   8   0  213.68   12.80
  20  -8   0   13.50    7.00
 -20  -8   0   15.90    4.60
  20  -8   0   27.10    7.40
  20  -8   0   19.10    6.20
  20  -8   0   27.80    4.80
 -20  -8   0   20.00    5.60
  20   8   0   16.80    8.40
  20   8   0   25.40    6.30
  20   8   0   21.80    6.30
 -20   8   0   13.60    5.60
  20   8   0   17.70    3.50
  20   8   0   30.40    9.20
 -22  -8   0  161.28   15.20
  22  -8   0  163.98   11.70
  22  -8   0  171.28   14.70
  22  -8   0  133.99   19.60
 -22  -8   0  170.38   13.20
  22   8   0  166.68   13.90
  22   8   0  150.78   10.70
  22   8   0  179.38   17.60
  22   8   0  163.38   21.20
  22   8   0  152.68   15.20
  24  -8   0   13.60    6.20
  24  -8   0   29.60    9.80
  24  -8   0    7.20    6.50
  24   8   0   13.00    7.90
  24   8   0    6.80    4.60
  24   8   0   15.40    5.70
  24   8   0   18.70    4.00
  26  -8   0   97.29   15.30
  26  -8   0   97.19   15.60
  26  -8   0   76.69   11.20
  26   8   0   88.19   16.90
  26   8   0   76.69   11.00
  26   8   0   80.59   14.50
  26   8   0   94.19    8.10
  28  -8   0   -1.40    4.90
  28  -8   0   10.10    8.00
  28  -8   0    9.00    5.80
  28   8   0    8.40    5.90
  28   8   0    9.60    9.00
  28   8   0   -2.20    3.20
  28   8   0    9.00    5.60
  28   8   0    1.40    6.60
  28   8   0    5.80    4.00
  30  -8   0   54.99   11.20
  30  -8   0   58.89   13.70
  30  -8   0   60.99   10.50
  30   8   0   57.99    7.30
  30   8   0   41.60    9.00
  30   8   0   32.70   10.70
  30   8   0   58.19    7.80
  30   8   0   56.69   10.70
  30   8   0   24.90   11.40
  32  -8   0   -1.50    5.90
  32  -8   0   -0.80    7.50
  32  -8   0    0.60    6.80
  32   8   0    9.50   10.90
  32   8   0   -5.00    3.40
  32   8   0    0.60    5.10
  32   8   0   -0.50    5.60
  32   8   0    4.10    8.40
  34  -8   0   84.29   15.60
  34  -8   0   71.59   14.10
  34  -8   0   81.49   11.90
  34   8   0   42.40   14.80
  34   8   0   68.99   12.90
  34   8   0   65.59   16.70
  34   8   0   82.99   17.50
  36  -8   0   13.50    8.60
  36   8   0   20.80   10.90
  36   8   0   18.10   14.40
  36   8   0   18.80    8.00
  38  -8   0   13.80    8.60
  38   8   0   10.30   10.60
  38   8   0   18.60    8.10
  40   8   0   20.90    8.60
  -1  -9   0    0.80    1.80
  -1  -9   0    6.30    3.20
  -1  -9   0   -0.10    2.60
   1  -9   0    0.60    4.90
   1  -9   0    1.70    2.10
  -1  -9   0   -0.20    2.80
   1  -9   0   -0.20    3.30
  -1  -9   0   -0.60    5.20
   1  -9   0    5.30    2.40
   1  -9   0    2.10    3.00
   1  -9   0    1.90    2.80
  -1  -9   0   -0.50    3.60
  -1   9   0    2.10    2.30
   1   9   0    1.20    2.40
  -1   9   0    2.00    2.20
   1   9   0    4.90    2.60
   1   9   0    1.70    2.20
  -3  -9   0   61.99    9.60
  -3  -9   0   77.99    8.10
  -3  -9   0   53.99   10.90
   3  -9   0   53.59    5.60
   3  -9   0   71.29   12.30
   3  -9   0   65.29    9.10
  -3  -9   0   64.49   10.60
   3  -9   0   74.39    6.50
  -3  -9   0   68.29    5.40
  -3  -9   0   57.09    9.60
   3  -9   0   55.39    9.50
  -3   9   0   62.69    7.40
  -3   9   0   59.19    5.80
   3   9   0   50.09    6.00
   3   9   0   55.79    6.30
   3   9   0   67.49    5.80
   5  -9   0    5.10    5.10
  -5  -9   0    4.70    2.80
  -5  -9   0   -1.80    4.70
   5  -9   0    4.20    2.50
  -5  -9   0   -0.50    1.80
  -5  -9   0    4.30    4.00
   5  -9   0    4.90    2.50
   5  -9   0    5.30    4.10
  -5  -9   0    1.00    1.60
  -5  -9   0    1.70    4.50
  -5  -9   0    2.20    2.80
  -5   9   0    1.60    3.00
  -5   9   0    1.90    2.60
  -5   9   0    3.50    2.20
   5   9   0    6.10    3.30
   5   9   0    3.70    2.90
  -5   9   0    3.90    3.90
   5   9   0    2.70    2.20
   7  -9   0   46.30    9.10
  -7  -9   0   58.99    8.10
  -7  -9   0   59.09    8.50
  -7  -9   0   57.49    4.80
   7  -9   0   56.89    6.10
   7  -9   0   66.59    6.00
  -7  -9   0   57.79   10.00
   7  -9   0   44.00    9.60
  -7  -9   0   60.69    9.40
   7  -9   0   61.39    7.80
   7   9   0   67.49    9.00
  -7   9   0   54.39    8.40
   7   9   0   46.60    7.20
   7   9   0   49.40    6.10
  -7   9   0   49.60    5.30
   7   9   0   55.19    5.10
  -7   9   0   53.09   10.60
  -7   9   0   60.19    7.00
   9  -9   0   19.80    6.50
   9  -9   0   25.10    4.30
  -9  -9   0   32.50    7.50
   9  -9   0   17.90    6.20
  -9  -9   0   17.60    4.50
  -9  -9   0   23.10    6.00
   9  -9   0   22.40    5.00
   9   9   0   25.00    3.50
  -9   9   0   32.20    8.60
   9   9   0   31.70    6.90
  -9   9   0   22.40    5.40
   9   9   0   25.40    4.70
   9   9   0   20.50    6.30
  11  -9   0  164.98   11.10
 -11  -9   0  190.08   13.70
  11  -9   0  154.38   15.90
  11  -9   0  163.38   15.70
 -11  -9   0  175.78   14.20
  11  -9   0  158.58   12.80
 -11  -9   0  160.08   15.40
  11   9   0  153.38   11.70
 -11   9   0  162.68   14.40
 -11   9   0  167.48   16.00
  11   9   0  168.38   14.80
  11   9   0  175.08   15.20
  11   9   0  188.08   10.50
  13  -9   0   -2.70    2.30
  13  -9   0    2.40    4.40
 -13  -9   0    3.60    4.70
  13  -9   0    1.60    4.80
  13  -9   0    4.70    2.60
 -13  -9   0    0.80    2.80
 -13  -9   0    4.20    3.00
  13   9   0    0.90    3.50
  13   9   0    2.20    2.90
  13   9   0    1.40    4.70
 -13   9   0    4.30    3.90
  13   9   0    1.50    1.90
  15  -9   0  195.18   17.50
  15  -9   0  171.58   14.40
 -15  -9   0  192.88   14.30
 -15  -9   0  203.38   15.30
 -15  -9   0  178.68   16.20
  15  -9   0  171.68   17.10
  15  -9   0  192.58   12.10
  15   9   0  160.18   15.70
  15   9   0  152.78   12.70
  15   9   0  188.88   17.50
 -15   9   0  163.38   15.10
  15   9   0  202.58   11.20
 -17  -9   0   53.19    8.30
  17  -9   0   48.10   10.60
  17  -9   0   52.59    6.30
  17  -9   0   51.49    8.70
 -17  -9   0   48.30    7.00
  17  -9   0   48.40   10.30
 -17  -9   0   61.59   10.80
  17   9   0   49.70   10.30
 -17   9   0   60.79   10.30
  17   9   0   55.99    8.00
  17   9   0   59.49   11.40
  17   9   0   49.20    4.80
 -19  -9   0   73.59    9.30
  19  -9   0   72.49   12.30
 -19  -9   0   70.79   10.90
  19  -9   0   52.09   10.70
  19  -9   0   57.89    8.10
  19   9   0   69.89   11.50
 -19   9   0   67.49   11.40
  19   9   0   69.99    5.80
  19   9   0   47.80    7.90
  19   9   0   58.99   12.30
  19   9   0   66.39   10.40
  21  -9   0   14.90    4.00
  21  -9   0   19.10    6.70
 -21  -9   0    2.20    4.70
  21  -9   0   14.30    7.30
  21  -9   0   22.20    7.50
  21   9   0   10.70    7.80
  21   9   0    7.60    5.30
  21   9   0   13.30    8.70
  21   9   0   13.50    5.40
  21   9   0   16.70    3.40
  23  -9   0    6.10    7.30
  23  -9   0   14.10    7.30
  23  -9   0   12.70    7.30
  23  -9   0   11.50    5.20
  23   9   0   24.20    8.70
  23   9   0   18.40    6.00
  23   9   0    8.70    6.30
  23   9   0   19.30    3.70
  25  -9   0   -2.30    4.60
  25  -9   0    8.90    7.20
  25  -9   0   -2.20    5.50
  25   9   0   12.00    8.60
  25   9   0   -0.70    5.00
  25   9   0    4.60    7.20
  25   9   0    5.30    4.70
  25   9   0    2.80    2.60
  27  -9   0   14.90    7.80
  27  -9   0   14.60    7.60
  27  -9   0   14.50    6.10
  27   9   0    9.20    3.30
  27   9   0    4.70    6.80
  27   9   0   12.50    3.90
  27   9   0   19.00    9.10
  27   9   0    8.20    6.00
  29  -9   0   25.10    9.90
  29  -9   0   -1.90    6.60
  29  -9   0   11.30    6.60
  29   9   0   -3.60    2.40
  29   9   0    0.40    9.70
  29   9   0   -1.00    3.60
  29   9   0    4.20    5.50
  29   9   0    0.70    5.50
  29   9   0    4.30    7.70
  31  -9   0    5.20    7.10
  31  -9   0    4.70    8.60
  31  -9   0   11.90    6.30
  31   9   0    3.90   10.20
  31   9   0   -1.10    6.50
  31   9   0   -1.80    6.40
  31   9   0   -3.50    2.90
  31   9   0   10.90    7.30
  33  -9   0    2.30    6.70
  33  -9   0    0.10    9.00
  33  -9   0    5.90    6.90
  33   9   0    7.10   11.30
  33   9   0    8.10    6.40
  33   9   0  -14.00    8.00
  35  -9   0   -0.60    6.80
  35   9   0   20.30   13.00
  35   9   0    2.60   12.10
  35   9   0   24.30    8.30
  35   9   0   17.20   10.40
  37   9   0   -0.90    6.10
  37   9   0   -6.50    9.40
  39   9   0  -10.40    7.00
   0 -10   0  204.88   13.40
   0 -10   0  238.28   14.90
   0 -10   0  250.27   16.70
   0 -10   0  226.28   20.50
   0 -10   0  227.38   16.50
   0 -10   0  185.08   17.20
   0 -10   0  204.58   17.80
   0  10   0  202.08   13.60
   0  10   0  207.58   13.80
  -2 -10   0   47.60    8.30
   2 -10   0   31.00   10.10
   2 -10   0   47.10    5.50
  -2 -10   0   36.10    8.40
  -2 -10   0   58.89    9.20
  -2 -10   0   38.20    5.10
  -2 -10   0   36.10   11.20
   2 -10   0   50.39    8.70
  -2 -10   0   39.70    4.90
  -2 -10   0   31.50    7.80
   2 -10   0   40.20    5.40
   2 -10   0   39.80    8.60
   2 -10   0   37.80    7.90
   2  10   0   42.50    6.00
  -2  10   0   46.60    6.30
   2  10   0   36.80    5.40
  -2  10   0   31.00    5.10
  -4 -10   0  252.77   17.90
  -4 -10   0  223.68   18.90
   4 -10   0  248.38   17.30
  -4 -10   0  236.68   19.00
  -4 -10   0  224.38   14.40
  -4 -10   0  270.97   17.80
   4 -10   0  241.38   21.10
   4 -10   0  230.08   19.00
  -4 -10   0  239.38   21.80
   4 -10   0  241.68   15.50
   4 -10   0  233.88   18.20
  -4 -10   0  256.97   14.10
  -4  10   0  224.78   14.40
   4  10   0  227.78   15.40
   4  10   0  241.28   14.50
   4  10   0  201.78   14.70
  -4  10   0  257.57   15.90
  -6 -10   0   36.30    8.20
  -6 -10   0   40.60    4.50
  -6 -10   0   47.90    7.10
   6 -10   0   57.39    6.60
   6 -10   0   68.09   13.10
   6 -10   0   58.19    8.90
  -6 -10   0   51.79   12.50
   6 -10   0   63.99   10.70
  -6 -10   0   62.59   10.40
   6  10   0   49.99    5.40
  -6  10   0   62.59    8.10
   6  10   0   55.39    7.40
  -6  10   0   58.29    8.30
   6  10   0   48.70    6.60
  -6  10   0   44.70    5.70
  -8 -10   0  594.44   35.30
   8 -10   0  564.04   30.50
   8 -10   0  563.64   32.00
   8 -10   0  597.84   36.30
   8 -10   0  531.85   36.60
  -8 -10   0  598.74   36.40
  -8 -10   0  560.74   33.50
  -8 -10   0  616.44   33.60
   8  10   0  548.75   31.80
   8  10   0  507.25   30.70
  -8  10   0  554.94   31.90
  -8  10   0  559.54   29.80
   8  10   0  583.04   29.70
  -8  10   0  580.84   37.00
  -8  10   0  514.85   32.90
 -10 -10   0  117.99   16.40
  10 -10   0  135.69   11.40
 -10 -10   0  135.09   13.50
 -10 -10   0  105.09   11.40
  10 -10   0  147.89   14.70
  10 -10   0  127.29    9.40
  10 -10   0  117.89   16.20
 -10 -10   0  135.09   11.90
  10  10   0  133.69   10.40
  10  10   0  131.69   12.90
  10  10   0  110.89   12.30
 -10  10   0  133.39   11.90
  10  10   0  122.99    8.50
  10  10   0  117.79   11.20
 -12 -10   0  447.26   26.90
  12 -10   0  409.76   29.80
 -12 -10   0  440.16   26.80
  12 -10   0  407.56   28.60
  12 -10   0  435.36   23.50
 -12 -10   0  439.56   29.20
  12 -10   0  371.96   25.50
  12  10   0  429.06   27.80
  12  10   0  362.26   23.90
  12  10   0  456.05   22.50
  12  10   0  441.16   28.50
 -12  10   0  357.06   26.40
  14 -10   0  324.07   25.90
 -14 -10   0  331.07   23.20
  14 -10   0  341.37   26.00
 -14 -10   0  381.36   22.80
  14 -10   0  331.17   22.50
  14 -10   0  357.26   20.20
 -14 -10   0  356.56   25.80
  14  10   0  337.57   24.70
  14  10   0  337.37   21.20
  14  10   0  352.56   18.90
  14  10   0  345.07   25.20
 -14  10   0  344.47   24.20
 -16 -10   0  117.89   11.80
  16 -10   0   99.69    8.40
  16 -10   0   97.39   14.80
  16 -10   0   75.39   12.50
  16 -10   0   78.79   12.00
 -16 -10   0  121.29   10.80
  16  10   0  109.49   15.10
  16  10   0  102.29   10.10
  16  10   0  101.69   14.70
  16  10   0  111.69    7.40
  18 -10   0  435.56   35.00
  18 -10   0  462.75   34.90
  18 -10   0  462.45   27.10
  18  10   0  481.15   24.80
 -18  10   0  446.36   30.90
  18  10   0  472.65   28.20
  18  10   0  508.95   32.80
  18  10   0  452.65   32.70
  20 -10   0   49.90    6.70
 -20 -10   0   52.89    9.50
  20 -10   0   52.59   11.40
  20 -10   0   50.29   10.40
  20  10   0   66.89   13.30
  20  10   0   60.59    5.30
  20  10   0   33.50    7.30
  20  10   0   54.89   11.90
  22 -10   0  333.07   25.50
  22 -10   0  280.87   24.90
  22 -10   0  313.07   23.00
  22  10   0  267.37   19.80
  22  10   0  278.47   16.10
  22  10   0  263.27   25.10
  22  10   0  289.67   25.00
  24 -10   0   14.60    6.50
  24 -10   0   13.90    8.20
  24 -10   0   15.90    7.20
  24  10   0   20.70    3.60
  24  10   0   29.60   11.10
  24  10   0   16.90    3.70
  24  10   0   12.20    8.70
  24  10   0   27.60    7.60
  26 -10   0   90.99   15.00
  26 -10   0   67.39   14.00
  26 -10   0   89.69   12.40
  26  10   0   94.69   17.90
  26  10   0  107.89   12.10
  26  10   0   88.59   17.50
  28 -10   0    0.30    7.30
  28 -10   0    0.90    6.10
  28 -10   0    3.50    6.00
  28  10   0    3.40    2.50
  28  10   0    3.90    5.60
  28  10   0    5.00    8.00
  28  10   0   -0.70    8.10
  28  10   0    0.60    3.50
  30 -10   0   48.30   13.50
  30 -10   0   82.39   11.90
  30 -10   0   95.79   15.90
  30  10   0   83.49   15.90
  30  10   0   63.89   11.70
  30  10   0   64.49   16.10
  32 -10   0    9.70    6.70
  32 -10   0    6.80   11.40
  32  10   0   10.00   11.80
  32  10   0    0.60   11.00
  32  10   0   14.10   13.70
  34 -10   0   86.29   12.60
  34  10   0   90.79   18.20
  34  10   0   66.99   11.90
  34  10   0   45.40   16.00
  36  10   0   10.80    8.20
  38  10   0   24.70    9.20
   1 -11   0   99.49   10.80
  -1 -11   0   83.89   15.30
   1 -11   0   85.19   13.50
  -1 -11   0   88.69   12.30
  -1 -11   0   73.29   12.00
  -1 -11   0   91.09    7.50
  -1 -11   0  106.29   14.60
   1 -11   0   76.39   12.00
   1 -11   0  102.09   17.00
   1  11   0   92.99    8.40
  -1  11   0   92.99    8.30
   1  11   0   84.89    7.90
  -1  11   0   82.89    8.20
  -3 -11   0  225.98   19.30
   3 -11   0  219.08   16.90
  -3 -11   0  225.58   16.80
  -3 -11   0  190.28   18.00
  -3 -11   0  185.68   19.90
   3 -11   0  206.28   14.20
   3 -11   0  205.38   18.70
   3 -11   0  226.78   20.80
  -3 -11   0  196.68   16.60
   3 -11   0  203.68   17.90
  -3 -11   0  207.28   13.80
   3  11   0  210.08   13.50
   3  11   0  204.88   14.30
  -3  11   0  234.28   14.90
   3  11   0  201.48   14.20
  -3  11   0  212.68   13.70
  -5 -11   0  108.99   14.70
   5 -11   0  104.29   16.40
  -5 -11   0   71.69   14.20
  -5 -11   0  120.89   11.70
   5 -11   0   89.39    8.90
   5 -11   0   89.89   10.60
   5 -11   0   97.09   14.10
  -5 -11   0   98.59    7.40
  -5 -11   0  114.69   11.00
   5  11   0   88.79    9.10
   5  11   0  105.09    8.20
  -5  11   0  102.29    9.50
   5  11   0   91.89    8.90
  -7 -11   0  302.47   27.80
   7 -11   0  381.96   22.90
  -7 -11   0  350.06   20.00
   7 -11   0  365.56   28.50
  -7 -11   0  393.06   27.20
  -7 -11   0  386.86   24.40
   7 -11   0  426.76   28.40
  -7 -11   0  389.86   27.30
  -7 -11   0  365.76   24.60
   7 -11   0  367.46   25.10
   7  11   0  350.66   21.80
   7  11   0  367.46   20.70
   7  11   0  366.06   22.60
  -9 -11   0   65.89   10.30
  -9 -11   0   49.40    7.80
   9 -11   0   57.79   11.50
  -9 -11   0   69.79   11.40
   9 -11   0   58.79    7.10
   9 -11   0   46.70    7.60
  -9 -11   0   71.09   12.30
   9 -11   0   38.70   10.40
   9  11   0   47.30    7.50
   9  11   0   62.09    8.40
  -9  11   0   56.59    9.00
   9  11   0   57.79    5.70
  11 -11   0  473.55   28.80
  11 -11   0  457.85   26.30
 -11 -11   0  463.05   29.80
 -11 -11   0  438.56   31.50
 -11 -11   0  444.06   31.00
  11 -11   0  392.96   31.10
 -11 -11   0  499.25   29.30
  11 -11   0  458.45   33.20
  11  11   0  453.75   28.40
  11  11   0  478.45   25.10
  11  11   0  482.75   30.20
 -11  11   0  494.75   29.90
  11  11   0  537.55   30.60
  11  11   0  482.05   27.20
  13 -11   0   16.70    6.60
 -13 -11   0   20.30    6.20
  13 -11   0   17.10    4.80
 -13 -11   0    7.80    4.90
  13 -11   0   16.30    4.40
  13 -11   0   33.40    8.40
  13  11   0   10.80    2.80
  13  11   0   13.20    5.60
 -13  11   0   12.40    5.10
  13  11   0   11.20    4.80
  13  11   0    8.70    5.60
  13  11   0    4.00    4.90
 -15 -11   0  257.87   19.40
  15 -11   0  234.58   21.90
  15 -11   0  231.28   26.80
  15  11   0  252.57   21.10
  15  11   0  267.47   17.70
 -15  11   0  247.38   20.20
  15  11   0  282.17   21.70
  17 -11   0   82.69   14.20
  17 -11   0   72.79    7.80
 -17 -11   0   65.39   11.20
  17 -11   0   66.39   12.80
  17  11   0   77.89   13.10
  17  11   0   63.39   12.20
 -19 -11   0  359.66   25.60
  19 -11   0  408.16   29.70
  19 -11   0  378.56   28.90
  19 -11   0  354.06   21.80
  19  11   0  351.26   23.50
  19  11   0  372.26   28.20
  19  11   0  395.26   28.70
  21 -11   0  161.68   18.00
  21 -11   0  159.78   21.30
  21  11   0  108.39   17.60
  21  11   0  103.49   17.40
  21  11   0  149.69   13.70
  23 -11   0   83.39   15.80
  23 -11   0   65.09   11.50
  23 -11   0   88.79   13.00
  23  11   0   83.19   11.90
  23  11   0   74.69   14.80
  23  11   0   51.69   20.20
  25 -11   0   30.10    8.40
  25 -11   0   41.00   11.60
  25 -11   0   21.30    7.80
  25  11   0   31.60   10.60
  25  11   0   33.00   10.70
  25  11   0   47.20    9.40
  27 -11   0   11.50    7.00
  27 -11   0   -1.30    7.20
  27 -11   0    8.90    8.80
  27  11   0   37.30   10.40
  27  11   0   12.70    8.90
  27  11   0   24.80    7.80
  29 -11   0   25.80    8.10
  29 -11   0   38.50   13.00
  29 -11   0   49.20   12.30
  29  11   0   27.20    9.60
  29  11   0   36.30   13.10
  29  11   0   40.00   10.00
  31 -11   0    4.40    6.30
  31  11   0    1.70   11.30
  31  11   0    2.70    8.70
  31  11   0    9.70   10.20
  33 -11   0   79.19   12.70
  33  11   0   71.89   17.70
  33  11   0   70.59   13.60
  33  11   0   87.69   20.10
  35  11   0   -5.30    6.90
   0 -12   0    3.60    6.50
   0 -12   0   33.80    8.10
   0 -12   0   19.70    4.20
   0 -12   0   24.40    7.90
   0 -12   0   32.20    7.70
   0  12   0   17.90    5.00
   0  12   0   27.80    5.60
   2 -12   0   10.70    3.70
  -2 -12   0    9.80    3.30
   2 -12   0   17.80    6.50
  -2 -12   0    6.10    5.90
   2 -12   0   10.00    7.20
   2 -12   0   13.00    6.10
   2 -12   0    2.90    5.10
  -2 -12   0   15.80    6.60
  -2 -12   0   13.40    6.00
  -2 -12   0    9.00    7.10
   2  12   0   11.20    4.00
  -2  12   0   10.80    4.50
   2  12   0    5.10    4.00
  -2  12   0   12.70    4.50
  -4 -12   0    6.40    4.50
   4 -12   0    6.00    5.20
  -4 -12   0   11.30    6.00
  -4 -12   0    4.80    5.30
  -4 -12   0   13.90    8.70
   4 -12   0   15.60    4.30
   4 -12   0    9.80    4.60
  -4 -12   0    2.40    4.70
   4 -12   0   -0.60    5.10
  -4 -12   0    2.50    2.50
   4 -12   0    4.50    5.80
   4  12   0    2.00    3.30
  -4  12   0    5.90    3.30
   4  12   0    4.50    4.00
  -4  12   0    4.70    3.70
   6 -12   0   15.70    8.60
   6 -12   0    9.70    7.20
  -6 -12   0    5.30    4.60
   6 -12   0    7.90    4.10
  -6 -12   0   21.20    7.90
  -6 -12   0   12.50    6.60
   6 -12   0    7.80    5.30
  -6 -12   0    8.00    2.80
   6 -12   0   10.80    5.00
  -6 -12   0    5.50    6.70
   6  12   0   10.40    5.00
   6  12   0    6.80    4.20
   6  12   0    7.30    3.40
  -6  12   0   13.30    3.90
   8 -12   0   16.30    7.50
  -8 -12   0    1.70    6.60
  -8 -12   0   12.40    6.00
   8 -12   0    6.80    4.70
   8 -12   0    4.40    6.70
  -8 -12   0    9.20    5.20
   8 -12   0    7.30    4.60
   8  12   0   17.10    4.80
   8  12   0   12.50    4.50
  -8  12   0    9.30    3.50
   8  12   0    7.30    3.10
 -10 -12   0    4.60    7.10
  10 -12   0    5.30    7.10
  10 -12   0    3.10    3.80
 -10 -12   0    8.70    5.70
  10 -12   0    8.60    7.90
 -10 -12   0   17.10    7.00
 -10  12   0    2.10    4.10
  10  12   0   10.70    3.10
  10  12   0    5.70    4.20
  10  12   0   11.20    5.30
  12 -12   0    6.70    6.80
 -12 -12   0    7.30    5.10
  12 -12   0    9.60    4.00
  12 -12   0    7.90    6.50
  12 -12   0    0.20    3.90
 -12 -12   0   11.70    6.30
 -12  12   0    0.70    4.80
  12  12   0    9.60    4.90
  12  12   0    0.80    4.30
  12  12   0    6.70    2.60
  14 -12   0   -3.90    3.40
  14 -12   0   -5.00    6.00
 -14 -12   0    6.00    6.20
 -14 -12   0   -8.30    4.10
  14 -12   0   -1.90    5.90
  14  12   0    3.20    5.10
  14  12   0   10.20    5.90
  14  12   0   -3.00    1.90
 -14  12   0    4.30    5.20
  14  12   0    1.90    4.90
  14  12   0    1.10    3.90
  16 -12   0    0.50    7.70
  16 -12   0    2.00    6.80
 -16 -12   0    9.20    5.60
  16 -12   0   -2.20    3.10
  16  12   0    2.30    5.50
  16  12   0   12.00    6.00
  16  12   0    3.00    4.40
  16  12   0    1.10    5.50
  18 -12   0   -3.40    4.00
  18 -12   0    0.40    6.90
  18 -12   0    6.50    7.20
  18  12   0    2.20    4.90
  18  12   0    1.80    6.20
  20 -12   0    6.60    8.40
  20 -12   0   16.00    8.90
  20  12   0   -1.00    6.80
  20  12   0   -5.00    6.50
  20  12   0    3.00    5.10
  22 -12   0    6.70    7.80
  22 -12   0    5.60    6.50
  22  12   0  -13.90    6.80
  22  12   0    7.60    6.00
  22  12   0    1.70    6.30
  24 -12   0   -1.50    7.70
  24 -12   0    3.40    6.80
  24 -12   0    0.90    6.50
  24  12   0   12.40    6.60
  24  12   0  -11.70    6.90
  24  12   0    3.90    6.20
  26 -12   0    2.70    6.90
  26 -12   0   12.10    7.40
  26 -12   0    2.40    7.10
  26  12   0    0.80    8.20
  26  12   0   -2.70    8.80
  26  12   0    5.70    6.70
  28 -12   0    4.20    7.60
  28 -12   0   -9.30    6.70
  28 -12   0   -4.70    7.90
  28  12   0   -4.50    9.90
  28  12   0    2.70    6.30
  28  12   0  -17.30    7.30
  30 -12   0  -18.10    6.30
  30  12   0  -11.60   10.10
  30  12   0  -22.10    8.80
  32  12   0   -5.40    7.30
  32  12   0   12.00   12.80
  32  12   0    3.40   11.90
  34  12   0   -3.10    7.90
  -1 -13   0   31.90    8.60
  -1 -13   0   18.50    7.50
   1 -13   0   25.70    7.20
   1 -13   0   16.40    4.60
  -1 -13   0   26.40    4.70
   1 -13   0   14.60    7.30
   1  13   0   14.80    4.60
  -1  13   0   35.30    6.00
  -1  13   0   22.10    5.30
   1  13   0   17.80    5.00
  -3 -13   0   40.60    9.00
  -3 -13   0   23.20   14.90
  -3 -13   0   34.80    5.70
   3 -13   0   51.49   22.00
   3 -13   0   34.00    8.40
   3 -13   0   37.10    6.30
  -3 -13   0   36.60    9.80
   3 -13   0   26.10    9.20
   3  13   0   43.60    6.40
  -3  13   0   39.60    6.40
   3  13   0   29.90    6.30
   5 -13   0   32.70    8.00
   5 -13   0   29.00    9.00
  -5 -13   0   38.10    9.30
  -5 -13   0   32.30   11.40
   5 -13   0   40.00    7.10
   5 -13   0   27.10   11.10
  -5 -13   0   28.10    8.80
  -5 -13   0   38.50    5.10
   5  13   0   43.60    6.20
   5  13   0   34.40    7.20
  -5  13   0   41.00    6.00
   5  13   0   40.70    6.90
   7 -13   0   46.50    7.70
  -7 -13   0   45.50    8.70
   7 -13   0   49.70   11.80
  -7 -13   0   40.30   10.60
   7 -13   0   49.70    8.80
   7 -13   0   43.30   12.00
  -7 -13   0   45.50   12.80
   7  13   0   49.70    6.20
   7  13   0   36.70    7.00
   7  13   0   50.99    7.60
   9 -13   0   23.20    9.70
   9 -13   0   40.70    7.80
  -9 -13   0   33.60   12.00
  -9 -13   0   37.00    9.30
   9 -13   0   12.90    8.90
  -9 -13   0   22.60    8.60
   9  13   0   31.70    7.30
   9  13   0   31.20    7.20
   9  13   0   44.10    5.60
  11 -13   0  228.48   21.40
  11 -13   0  214.58   22.30
 -11 -13   0  222.98   20.10
 -11 -13   0  208.58   23.70
  11  13   0  213.68   15.60
  11  13   0  221.38   13.20
  11  13   0  204.78   17.00
 -13 -13   0    3.10    5.20
  13 -13   0   -2.20    5.90
  13 -13   0    2.50    6.90
 -13 -13   0    2.60    6.50
 -13 -13   0    8.20    8.20
  13  13   0    4.50    5.10
  13  13   0    6.20    5.70
 -15 -13   0  170.38   17.90
  15 -13   0  153.28   22.40
  15 -13   0  162.28   18.60
  15  13   0  177.38   14.50
  15  13   0  132.69   14.50
  17 -13   0    6.40    7.50
 -17 -13   0   11.20    7.20
  17 -13   0   -7.20    6.60
  17  13   0   -0.90    5.50
  17  13   0   -1.70    5.10
  17  13   0    7.60    5.70
  17  13   0   14.90    6.40
  19 -13   0  143.49   20.10
 -19 -13   0  111.59   17.20
  19 -13   0  172.18   19.70
  19  13   0  174.88   16.50
  19  13   0  125.39   17.50
  19  13   0  166.78   21.10
  19  13   0  172.88   15.10
  21 -13   0   37.50   11.10
  21 -13   0   26.70    8.70
  21  13   0   42.40    8.10
  21  13   0   24.40   10.40
  21  13   0   24.10    9.80
  21  13   0   40.80   10.20
  23 -13   0   55.39   15.10
  23 -13   0   49.30   11.70
  23  13   0   46.60   10.10
  23  13   0   51.09   13.10
  23  13   0   36.10   11.70
  23  13   0   43.00   10.70
  25 -13   0   20.70   11.30
  25 -13   0    6.80    8.00
  25 -13   0   23.80    9.10
  25  13   0   17.40    7.50
  25  13   0   23.10   11.50
  27 -13   0   21.90    8.70
  27  13   0   21.90   10.80
  27  13   0    0.90   11.90
  27  13   0   24.60    8.30
  29 -13   0   16.10    8.30
  29  13   0  -14.90   12.70
  29  13   0    0.80   10.90
  29  13   0   27.70   12.40
  31  13   0   32.60   13.70
  31  13   0   -6.30    7.70
  33  13   0   -3.10    8.60
   0 -14   0  129.79   20.80
   0 -14   0  114.19   17.70
   0 -14   0  115.09   10.00
   0  14   0  160.38   12.10
   2 -14   0   -8.70    5.10
   2 -14   0   -3.20    7.80
  -2 -14   0    6.60    6.80
  -2 -14   0    0.50    2.60
  -2 -14   0   -3.30    7.60
   2 -14   0   -0.10    2.90
   2  14   0    3.00    3.70
   2  14   0   -0.90    4.00
  -2  14   0   -0.80    3.80
  -4 -14   0  193.88   19.20
  -4 -14   0  232.58   21.90
  -4 -14   0  211.48   13.60
   4 -14   0  170.28   24.50
   4 -14   0  222.78   19.90
   4 -14   0  196.18   20.70
  -4 -14   0  207.98   24.30
   4 -14   0  186.28   15.20
   4  14   0  198.88   15.60
   4  14   0  212.68   14.40
  -4  14   0  225.78   15.00
   6 -14   0   73.09   15.80
  -6 -14   0   46.20    9.50
  -6 -14   0   57.89    6.20
   6 -14   0   70.59   12.40
   6 -14   0   52.49    8.50
  -6 -14   0   78.49   17.90
   6 -14   0   65.69   14.40
  -6 -14   0   49.50   12.80
   6  14   0   56.89    7.40
   6  14   0   66.69    9.00
  -6  14   0   55.59    7.70
   8 -14   0  189.08   20.60
  -8 -14   0  134.89   22.60
  -8 -14   0  190.18   19.90
   8 -14   0  197.58   22.10
   8 -14   0  148.09   16.30
  -8 -14   0  155.28   16.60
   8  14   0  191.98   15.00
   8  14   0  194.78   12.70
 -10 -14   0   67.89   13.70
  10 -14   0   74.29   13.10
  10 -14   0   88.19   15.90
 -10 -14   0   84.39   13.30
 -10 -14   0   99.39   19.20
  10 -14   0  118.59   20.40
  10  14   0   80.49   11.40
  10  14   0  106.89   11.00
  10  14   0   96.79    7.90
  12 -14   0  128.99   20.00
 -12 -14   0  165.48   18.80
  12 -14   0  186.98   20.10
 -12 -14   0  125.79   21.50
  12  14   0  155.18   13.60
  12  14   0  145.99   14.90
  14 -14   0  199.38   23.10
  14 -14   0  229.38   22.30
 -14 -14   0  181.08   27.40
 -14 -14   0  211.28   21.80
  14  14   0  241.48   17.40
  14  14   0  232.18   18.60
  16 -14   0   43.40   12.50
  16 -14   0   89.59   16.60
 -16 -14   0   86.59   15.00
  16  14   0   74.19   11.00
  16  14   0   73.49   11.50
  18 -14   0  187.38   20.10
 -18 -14   0  121.99   18.70
  18 -14   0  153.18   21.90
  18  14   0  202.28   16.40
  18  14   0  151.58   16.50
  20 -14   0   22.20   10.40
  20 -14   0   14.90    7.90
 -20 -14   0   19.80   10.20
  20  14   0   19.70    9.60
  20  14   0   21.90    7.60
  20  14   0   25.30    7.90
  22 -14   0  130.49   18.80
  22 -14   0  120.19   19.60
 -22 -14   0  107.09   17.40
  22  14   0  120.29   17.40
  22  14   0  107.59   16.30
  22  14   0  114.69   15.40
  22  14   0  157.48   15.00
  24 -14   0  -16.60    7.60
  24 -14   0    0.10    5.60
  24 -14   0   -0.90    6.60
 -24 -14   0   -5.80    6.80
  24  14   0    7.30    6.90
  24  14   0    7.30    7.00
  24  14   0   -5.30    8.70
  26 -14   0   58.09   12.60
  26  14   0   93.89   18.20
  26  14   0   45.90   15.00
  26  14   0   73.29   14.00
  28  14   0    4.50    7.70
  28  14   0  -23.00   19.90
  28  14   0  -11.20   10.50
  28  14   0    3.90    6.80
  30  14   0   53.09   11.00
  30  14   0   81.29   18.70
  32  14   0   -6.20    8.80
   1 -15   0   15.60    7.50
   1 -15   0   28.30    8.00
   1 -15   0   -2.80    7.60
  -1 -15   0   12.40    8.70
  -1 -15   0    6.20    9.70
  -1 -15   0    5.60    6.50
   1 -15   0   12.40    8.50
  -1 -15   0    0.60    3.20
  -1  15   0    3.90    5.20
   1  15   0    8.00    5.50
   3 -15   0   57.29   11.20
  -3 -15   0   58.09    6.80
   3 -15   0   28.90   11.80
   3 -15   0   49.99    7.50
  -3 -15   0   47.90   14.20
  -3 -15   0   74.19   14.70
  -3 -15   0   39.00   10.10
   3 -15   0   65.29   14.20
  -3  15   0   46.20    7.70
   3  15   0   65.49    9.60
  -5 -15   0    0.70    7.10
  -5 -15   0   -1.70    3.00
   5 -15   0    5.40    8.30
   5 -15   0    0.80    8.00
  -5 -15   0   -1.20    6.70
   5 -15   0    9.50    8.30
  -5 -15   0    0.20    7.20
  -5  15   0   -0.80    4.40
   5  15   0   -2.60    4.50
  -7 -15   0   64.99   16.90
  -7 -15   0   56.79   13.40
   7 -15   0   86.29   16.00
   7 -15   0   56.69   15.10
  -7  15   0   71.19    8.80
   7  15   0   56.69    9.50
  -9 -15   0   -0.20    7.20
   9 -15   0    6.40    8.40
   9 -15   0   10.40    7.40
  -9 -15   0   16.70   10.70
   9  15   0    5.70    5.90
   9  15   0   -5.10    4.70
 -11 -15   0   21.40    9.20
  11 -15   0   36.40   11.10
  11 -15   0   49.10   12.60
 -11 -15   0   40.50   13.50
  11  15   0   32.50    8.50
  11  15   0   40.70    8.40
 -13 -15   0   10.60    8.40
  13 -15   0   11.50    9.40
  13 -15   0   -2.50    7.10
 -13 -15   0   -5.30    6.30
  13  15   0    4.70    5.80
  13  15   0   11.30    6.60
 -15 -15   0   30.90   10.40
 -15 -15   0   14.40   12.30
  15 -15   0    8.20    9.00
  15 -15   0   16.60    9.60
  15  15   0   30.00    8.70
  15  15   0   18.20    6.00
  17 -15   0   12.30    8.90
 -17 -15   0    4.60   13.30
 -17 -15   0   16.20    9.70
  17  15   0    7.60    8.20
  17  15   0    3.60    5.70
  19 -15   0   30.80   10.00
 -19 -15   0   19.00   10.00
 -19 -15   0   36.00   15.00
  19 -15   0   31.90   10.40
  19  15   0   25.10    9.60
  19  15   0   42.80    9.30
  21 -15   0    5.10    9.10
  21 -15   0   -0.80    6.50
 -21 -15   0    9.40    8.90
  21  15   0   15.70    7.30
  21  15   0   21.40    8.50
  23  15   0   19.70   10.80
  23  15   0   24.70   10.20
  23  15   0   45.80    9.90
  25  15   0    2.80    8.00
  25  15   0   -8.70   10.70
  25  15   0   16.00    7.90
  27  15   0   21.80   16.90
  29  15   0   21.10    9.90
   0 -16   0   30.50   11.30
   0 -16   0   17.00   10.20
   0 -16   0   29.80    5.80
   0  16   0   27.90    7.00
   2 -16   0   15.90    9.40
  -2 -16   0    5.60    8.20
  -2 -16   0    0.20    7.70
   2 -16   0   -0.90    3.80
  -2 -16   0   -5.30    3.60
   2 -16   0   -1.70    6.50
  -2  16   0   -1.10    4.90
   2  16   0    4.30    5.50
   4 -16   0   15.40    8.90
  -4 -16   0   10.40    3.90
   4 -16   0    6.10    9.60
  -4 -16   0   14.50    9.70
  -4 -16   0    3.90    7.60
   4  16   0   16.20    6.20
  -4  16   0   11.20    5.50
  -6 -16   0   -6.10    7.40
   6 -16   0   15.20    9.10
   6 -16   0    6.40   10.00
  -6 -16   0    2.30    8.60
   6  16   0    5.80    5.60
  -6  16   0    1.10    4.60
  -8 -16   0    8.90    9.50
  -8 -16   0   14.90    9.40
   8 -16   0   14.30    8.10
   8 -16   0   10.20    9.40
   8  16   0   20.40    7.20
 -10 -16   0    4.70    9.10
  10 -16   0   14.80    9.00
 -10 -16   0    4.80    7.70
  10 -16   0    1.70    7.50
  10  16   0   -1.00    5.10
  12 -16   0   20.90   10.70
 -12 -16   0   29.70   10.50
 -12 -16   0   11.70   18.00
  12  16   0   27.70    7.90
  12  16   0   12.60    7.30
  14 -16   0    1.90    9.30
 -14 -16   0   14.70   10.40
  14  16   0   22.50    7.20
  14  16   0   -0.50    6.90
 -16 -16   0    5.40    8.00
 -16 -16   0   -4.20    9.30
  16 -16   0    6.00    8.50
  16 -16   0   12.00   11.00
  16  16   0   16.30    7.00
  16  16   0   21.00    7.80
 -18 -16   0    8.60    9.00
  18 -16   0   33.40   10.90
 -18 -16   0   -9.20   10.30
  18 -16   0    0.60    9.70
  18  16   0    2.50    7.00
  18  16   0    0.40    6.20
  20  16   0    6.10    6.70
  20  16   0   -6.90    6.50
  22  16   0   -4.60    7.50
  22  16   0    5.30    7.30
  24  16   0   14.40    9.80
  24  16   0   -0.10    8.00
  26  16   0    6.70    9.00
  -1 -17   0   61.39   16.30
  -1 -17   0   74.09   28.70
   1 -17   0   60.09   27.60
   1 -17   0   56.69   14.80
   1  17   0   65.09   10.40
  -3 -17   0   53.29   14.80
   3 -17   0   40.10   26.30
  -3 -17   0   46.40   26.30
   3 -17   0   59.69   15.30
  -3  17   0   58.19    9.10
   3  17   0   53.39    9.10
   5 -17   0   46.20   14.20
   5 -17   0    7.30   11.70
  -5 -17   0   10.60   11.40
  -5 -17   0   -0.60   12.30
   5  17   0   41.90    8.70
  -5  17   0   34.20    6.60
  -7 -17   0   74.89   17.10
   7 -17   0   64.69   15.90
   7  17   0   73.29   10.90
  -9 -17   0    2.40    8.10
  -9 -17   0    9.40    9.40
   9 -17   0   17.00   11.40
   9 -17   0   -0.40    7.40
   9  17   0    0.40    6.20
  11 -17   0   57.39   15.50
 -11 -17   0   86.99   19.10
  11 -17   0   67.69   17.30
 -11 -17   0   80.09   17.30
  11  17   0   67.79   11.80
  13 -17   0  -15.40    8.70
  13 -17   0   -6.00   10.00
 -13 -17   0   12.70   11.50
 -13 -17   0  -15.70   10.90
  13  17   0   -7.20    6.00
  13  17   0   -8.00    5.30
  15  17   0   87.29   13.50
  15  17   0  125.29   13.80
  17  17   0    4.90    8.30
  17  17   0   12.40    6.90
  19  17   0   72.59   11.80
  19  17   0   81.89   14.10
  21  17   0   34.60   10.30
  21  17   0   10.00    8.00
  23  17   0   38.70   10.00
   0 -18   0   71.29   16.40
   0 -18   0   47.40   14.00
   0  18   0   53.19    9.20
  -2 -18   0   -2.30    9.80
   2 -18   0   -1.30    9.10
   2 -18   0    9.70    9.50
  -2 -18   0    2.50   10.40
   2  18   0  -11.00    5.40
  -2  18   0   -5.00    5.20
   4 -18   0   19.00   14.10
  -4 -18   0   64.79   17.70
   4 -18   0   64.99   13.10
  -4 -18   0   54.99   14.00
  -4  18   0   60.29    9.00
   4  18   0   47.40    9.40
  -6 -18   0   18.20   10.10
   6 -18   0   19.50   10.40
   6  18   0    9.50    6.90
  -8 -18   0   21.50   12.80
   8 -18   0   13.90   12.90
   8  18   0    6.50    6.80
  10  18   0   22.50    8.70
  12  18   0   13.30    6.80
  16  18   0    8.50    7.80
  18  18   0   38.00   10.70
  18  18   0   36.80    9.60
  20  18   0   17.30   10.00
  -1  19   0  -14.00    6.10
   1  19   0   -9.00    5.70
  -3  19   0    3.40    6.10
   3  19   0   -0.90    5.80
   5  19   0  -14.70    6.00
   7  19   0   -9.30    6.10
   9  19   0   -1.80   10.00
  11  19   0   -9.90    6.40
  13  19   0  -10.60    6.40
   0  20   0   16.60    7.50
   2  20   0   -2.00    7.40
   4  20   0   16.30   10.70
   6  20   0  -10.60    7.00
   8  20   0  -18.00    6.70
  42   0  -1    3.50    8.50
  40   0  -1    6.30    7.90
  40   0  -1   -2.50    5.50
  38   0  -1   -1.40    7.20
  38   0  -1   -4.20    9.40
  38   0  -1    6.80    5.50
  36   0  -1    4.50    7.80
  36   0  -1    4.90    6.30
  36   0  -1    1.00    4.60
  34   0  -1   -5.00    3.90
  34   0  -1    1.80    6.10
  34   0  -1   -0.50    5.60
  32   0  -1    2.90    5.20
  32   0  -1    3.30    6.40
  32   0  -1    1.70    4.10
  30   0  -1    5.50    5.80
  30   0  -1   -0.40    3.70
  28   0  -1    5.50    3.30
  28   0  -1    5.20    5.70
  28   0  -1    4.60    4.90
  28   0  -1    3.40    3.80
 -26   0   1    2.20    5.00
  26   0  -1    3.70    3.10
  26   0  -1    7.60    6.10
  26   0  -1    0.00    4.50
  26   0  -1    2.90    3.20
 -24   0   1   -0.70    4.10
 -24   0   1   -0.30    3.20
  24   0  -1   -3.00    3.50
  24   0  -1    2.40    3.20
  24   0  -1   -0.40    3.10
  24   0  -1   -1.00    4.20
 -22   0   1    1.90    3.70
  22   0  -1    6.30    5.10
  22   0  -1    1.30    2.90
  22   0  -1    3.20    2.70
 -22   0   1    0.40    3.30
 -22   0   1    9.10    4.70
  22   0  -1    2.00    2.50
 -20   0   1   -2.00    2.60
 -20   0   1    1.00    2.80
 -20   0   1   -1.70    2.60
  20   0  -1    0.10    2.90
  20   0  -1   -1.60    2.90
 -18   0   1   -2.30    2.20
  18   0  -1    1.60    2.20
  18   0  -1   -0.70    2.70
  18   0  -1    1.90    2.00
 -18   0   1   -1.20    2.60
 -18   0   1    0.00    1.70
  18   0  -1   -1.80    2.20
 -16   0   1   -2.80    2.30
  16   0  -1   -0.10    2.60
  16   0  -1    1.30    1.80
  16   0  -1   -1.10    2.60
 -16   0   1   -1.60    2.40
 -16   0   1    1.20    1.80
  16   0  -1    0.00    1.70
  14   0  -1    1.00    2.30
 -14   0   1    0.30    1.70
  14   0  -1    0.30    2.70
 -14   0   1    0.50    2.30
 -14   0   1    2.70    3.00
  14   0  -1   -1.00    1.40
  14   0  -1    0.50    1.70
  12   0  -1   -1.90    2.00
  12   0  -1    1.00    1.40
  12   0  -1    3.40    2.70
 -12   0   1   -1.10    2.40
 -12   0   1   -0.80    1.80
 -12   0   1    1.30    1.60
  12   0  -1    1.60    1.50
 -10   0   1    1.10    2.20
  10   0  -1    3.30    2.70
 -10   0   1    1.10    2.40
  10   0  -1    0.10    1.20
 -10   0   1    1.10    1.40
  10   0  -1    1.10    1.90
  10   0  -1    0.10    1.30
   8   0  -1    0.40    1.10
   8   0  -1   -1.40    1.90
  -8   0   1    0.60    1.30
  -8   0   1    1.00    1.70
  -8   0   1    0.90    2.20
   8   0  -1    1.90    1.30
   8   0  -1   -1.00    1.50
  -6   0   1   -0.10    1.90
  -6   0   1   -1.60    0.90
   6   0  -1    1.30    1.80
   6   0  -1    1.10    0.90
  -6   0   1    1.70    1.80
   6   0  -1   -1.30    1.10
   6   0  -1   -0.30    0.90
  -4   0   1   -0.50    0.80
   4   0  -1   -0.10    0.60
  -4   0   1   -0.10    0.40
   4   0  -1   -0.50    0.30
  -4   0   1   -0.50    0.60
   4   0  -1   -0.10    0.30
  -4   0   1    0.50    0.40
   4   0  -1   -0.20    0.80
  -2   0  -1    0.40    0.80
   2   0   1    0.20    0.40
  -2   0  -1    0.20    0.50
   2   0   1    0.60    0.70
  -2   0  -1   -0.20    1.00
   2   0   1    0.10    0.40
   4   0   1    0.60    1.70
  -4   0  -1    0.70    1.90
   4   0   1    2.30    1.30
  -4   0  -1    0.40    1.00
  -4   0  -1   -0.20    1.20
   4   0   1    0.10    1.20
  -6   0  -1    0.10    1.20
   6   0   1   -1.00    1.10
   6   0   1   -0.30    1.50
   6   0   1   -1.00    1.90
  -6   0  -1    0.60    2.00
  -6   0  -1   -0.40    1.60
  -8   0  -1    0.80    1.50
   8   0   1    0.90    1.60
   8   0   1    1.80    2.30
  -8   0  -1    1.20    2.40
  -8   0  -1    2.50    2.80
   8   0   1    0.10    1.70
  10   0   1    1.20    1.60
 -10   0  -1   -0.20    1.70
 -10   0  -1   -1.50    2.10
  10   0   1    0.20    2.70
  10   0   1   -1.40    1.80
 -10   0  -1   -1.10    2.20
  12   0   1    1.50    1.90
 -12   0  -1   -0.40    2.30
 -12   0  -1    3.40    2.00
 -12   0  -1    3.80    2.90
  12   0   1   -2.00    2.00
  12   0   1    0.50    2.80
 -14   0  -1    1.30    2.60
 -14   0  -1   -2.20    2.20
  14   0   1    0.20    2.50
 -14   0  -1    0.80    1.80
  14   0   1   -0.50    1.80
  14   0   1    1.10    2.90
  16   0   1    0.00    2.20
 -16   0  -1   -3.50    2.70
  16   0   1   -1.90    3.30
  16   0   1   -0.40    2.10
 -16   0  -1    4.50    3.10
 -18   0  -1    0.00    3.30
 -18   0  -1   -1.50    1.80
  18   0   1    0.60    2.30
  18   0   1   -0.40    2.80
 -18   0  -1    1.50    3.20
  18   0   1   -2.30    1.80
  18   0   1    1.20    3.60
 -20   0  -1   -3.00    3.30
  20   0   1    1.10    3.40
  20   0   1    0.90    3.00
  20   0   1    2.70    2.50
  20   0   1   -1.70    2.20
 -20   0  -1    1.90    3.70
 -20   0  -1   -0.50    2.70
  22   0   1   -0.80    3.00
 -22   0  -1   -3.30    3.50
 -22   0  -1    1.40    3.10
  22   0   1   -3.60    2.20
 -22   0  -1   -2.10    3.50
  22   0   1    2.00    4.60
  22   0   1   -0.50    2.70
 -24   0  -1    5.40    5.40
 -24   0  -1    1.00    4.20
  24   0   1    2.20    2.70
  24   0   1   -1.50    4.80
  24   0   1   -1.90    3.20
 -24   0  -1    3.90    3.00
  24   0   1    2.70    4.00
  26   0   1    0.40    3.10
  26   0   1   11.90    6.80
  26   0   1    1.80    5.00
  26   0   1    3.50    4.00
  28   0   1    6.80    6.50
  28   0   1    2.30    5.10
  28   0   1   -3.90    3.30
  30   0   1    0.80    3.80
  30   0   1    2.60    5.00
  30   0   1    8.80    6.70
  32   0   1   -1.40    6.40
  32   0   1   -1.10    4.60
  32   0   1   -3.80    4.00
  34   0   1    6.60    6.00
  34   0   1    4.60    6.50
  34   0   1   12.20    8.70
  36   0   1   -5.60    8.50
  36   0   1    3.60    5.00
  38   0   1   18.20    9.60
  38   0   1    5.30    5.80
  40   0   1   -5.10    6.90
  43  -1  -1   31.50   10.90
  43   1  -1   44.50   11.30
  41  -1  -1   71.19   10.30
  41   1  -1   41.50    9.80
  39  -1  -1   66.59   10.30
  39  -1  -1   66.09   13.10
  39  -1  -1   68.09   14.30
  39   1  -1   94.69   15.70
  39   1  -1   59.39    9.80
  39   1  -1   82.79   16.60
  37  -1  -1   21.90    6.80
  37  -1  -1   33.60   10.10
  37   1  -1   41.80    7.90
  37   1  -1   33.50    9.60
  37   1  -1   26.30   14.60
  35  -1  -1   72.69    9.70
  35  -1  -1   62.39   12.40
  35  -1  -1   71.19   14.50
  35   1  -1   80.09   14.50
  35   1  -1   60.59    9.70
  35   1  -1   84.19   14.80
  33  -1  -1  175.68   17.30
  33  -1  -1  165.38   18.50
  33  -1  -1  150.48   13.90
  33   1  -1  149.59   13.90
  33   1  -1  196.18   18.60
  33   1  -1  188.48   19.90
  31  -1  -1   39.30    7.10
  31  -1  -1   60.49   11.90
  31  -1  -1   36.50    8.70
  31   1  -1   26.20    9.50
  31   1  -1   45.50   10.80
  31   1  -1   49.90    8.00
  29  -1  -1  528.75   33.50
  29  -1  -1  491.25   29.50
  29  -1  -1  475.05   34.10
 -29  -1   1  487.85   31.00
  29   1  -1  489.05   35.10
  29   1  -1  562.84   34.50
  29   1  -1  511.45   30.70
  29   1  -1  527.45   30.20
  27  -1  -1    2.40    4.70
  27  -1  -1    2.50    5.10
  27  -1  -1    7.40    3.60
 -27  -1   1   -4.80    3.60
 -27  -1   1   18.60    5.30
  27  -1  -1    1.40    3.40
  27   1  -1    0.00    4.80
 -27   1   1    6.80    5.80
  27   1  -1    1.70    3.10
  27   1  -1    1.60    5.40
  27   1  -1    5.60    3.30
 -25  -1   1  375.36   23.20
 -25  -1   1  367.86   26.40
  25  -1  -1  387.46   23.90
  25  -1  -1  387.66   22.60
  25  -1  -1  337.47   28.20
  25   1  -1  380.96   27.60
  25   1  -1  409.46   26.30
  25   1  -1  383.06   22.90
 -25   1   1  404.26   27.00
 -25   1   1  314.17   29.40
  25   1  -1  376.46   23.20
  23  -1  -1   52.39    9.30
  23  -1  -1   66.29   10.50
 -23  -1   1   51.09    8.90
  23  -1  -1   55.79    6.80
 -23  -1   1   51.99    7.30
  23  -1  -1   51.09    7.20
 -23  -1   1   63.39   10.60
  23   1  -1   69.99   10.10
 -23   1   1   62.99   10.50
 -23   1   1   56.99   10.20
  23   1  -1   50.29    7.00
  23   1  -1   50.19    6.90
  23   1  -1   53.49    9.80
 -21  -1   1  394.26   22.70
 -21  -1   1  395.06   25.50
 -21  -1   1  358.46   25.20
  21  -1  -1  393.76   25.10
  21  -1  -1  368.96   25.70
  21  -1  -1  369.56   22.10
  21  -1  -1  397.86   23.50
  21   1  -1  465.25   26.00
 -21   1   1  385.26   26.00
  21   1  -1  371.06   26.00
 -21   1   1  402.76   26.90
  21   1  -1  391.46   22.60
  19  -1  -1   77.59    6.90
 -19  -1   1   77.49    8.90
 -19  -1   1   84.09    8.00
  19  -1  -1   81.69   10.60
  19  -1  -1   75.99    8.80
  19   1  -1   86.39    7.30
  19   1  -1   88.69   11.50
 -19   1   1   77.99   10.50
 -19   1   1   78.99   10.30
  19   1  -1   78.99    9.10
  19   1  -1   73.29    6.90
  17  -1  -1  393.76   26.90
  17  -1  -1  476.05   26.80
 -17  -1   1  461.65   24.70
  17  -1  -1  442.96   24.40
  17  -1  -1  467.95   25.40
 -17  -1   1  483.25   29.30
 -17  -1   1  446.06   26.70
  17   1  -1  391.26   27.10
  17   1  -1  488.65   28.70
  17   1  -1  447.26   24.50
  17   1  -1  446.66   24.80
 -17   1   1  415.06   27.40
 -17   1   1  451.65   27.70
 -15  -1   1  407.16   24.20
  15  -1  -1  358.66   24.50
  15  -1  -1  436.66   24.50
 -15  -1   1  448.66   27.20
 -15  -1   1  386.36   22.30
  15  -1  -1  425.46   22.40
  15  -1  -1  408.36   22.90
  15   1  -1  412.86   22.40
  15   1  -1  357.46   24.40
  15   1  -1  400.56   22.10
 -15   1   1  409.46   25.20
  15   1  -1  450.55   24.50
 -13  -1   1  494.15   25.30
 -13  -1   1  496.15   27.00
  13  -1  -1  482.15   26.90
 -13  -1   1  505.15   27.80
  13  -1  -1  438.06   27.30
  13  -1  -1  498.85   25.80
  13  -1  -1  475.75   25.30
  13   1  -1  490.05   26.90
 -13   1   1  481.65   27.80
  13   1  -1  416.56   27.00
  13   1  -1  454.65   25.00
 -13   1   1  461.45   27.40
  11  -1  -1  195.28   13.80
  11  -1  -1  208.68   12.60
 -11  -1   1  219.18   13.50
  11  -1  -1  218.18   12.30
 -11  -1   1  224.08   14.20
  11  -1  -1  202.98   13.50
 -11  -1   1  212.38   12.10
  11   1  -1  229.88   13.70
 -11   1   1  212.38   14.10
  11   1  -1  210.38   14.20
  11   1  -1  213.48   12.10
  -9  -1   1  331.27   18.50
   9  -1  -1  345.77   17.60
  -9  -1   1  330.27   18.90
   9  -1  -1  352.76   19.00
  -9  -1   1  321.57   17.30
   9  -1  -1  350.66   18.00
   9  -1  -1  310.67   18.80
  -9   1   1  341.97   19.40
   9   1  -1  326.57   18.50
  -9   1   1  299.87   18.90
   9   1  -1  340.87   17.50
   9   1  -1  317.97   19.00
  -7  -1   1   97.59    7.00
   7  -1  -1  104.39    6.70
  -7  -1   1  102.19    7.40
   7  -1  -1  106.19    6.60
   7  -1  -1  104.79    7.50
   7  -1  -1  132.79    8.60
  -7  -1   1  103.79    6.20
  -7   1   1  116.59    7.70
   7   1  -1  110.89    6.40
   7   1  -1  105.39    7.60
  -7   1   1  115.19    8.00
  -7   1   1  108.39    6.70
   7   1  -1  109.99    7.10
   5  -1  -1   53.49    3.80
  -5  -1   1   52.89    4.20
   5  -1  -1   53.89    4.40
   5  -1  -1   51.39    4.30
  -5  -1   1   53.09    3.90
  -5  -1   1   51.69    3.40
  -5   1   1   61.09    5.40
   5   1  -1   53.29    3.50
  -5   1   1   54.39    4.40
   5   1  -1   54.89    4.30
   5   1  -1   55.19    4.00
  -3  -1   1  474.05   23.50
  -1  -1  -1    0.40    0.80
   1  -1   1   -0.40    0.20
  -1   1  -1    0.30    0.60
   1   1   1    0.00    0.20
  -1   1  -1    0.50    0.50
  -3  -1  -1  124.29    7.10
  -3  -1  -1  129.29    7.80
  -3  -1  -1  125.49    7.40
   3  -1   1  128.19    7.70
   3  -1   1  132.59    7.70
  -3   1  -1  123.19    7.60
  -3   1  -1  131.29    7.90
   3   1   1  129.19    7.20
   3   1   1  126.29    7.50
   3   1   1  125.89    7.90
   5  -1   1 1692.73   81.39
   5  -1   1 1610.54   81.19
  -5  -1  -1 1572.04   80.29
   5  -1   1 1707.63   80.69
  -5  -1  -1 1565.34   80.79
  -5  -1  -1 1644.24   81.29
   5   1   1 1668.73   81.09
   5   1   1 1612.24   80.49
  -5   1  -1 1620.44   81.29
  -5   1  -1 1729.63   81.59
  -7  -1  -1  414.06   21.90
   7  -1   1  439.16   22.30
  -7  -1  -1  401.46   23.10
   7  -1   1  460.05   23.20
   7  -1   1  431.36   23.40
   7   1   1  443.16   23.00
  -7   1  -1  410.26   23.20
   7   1   1  396.56   21.90
   7   1   1  441.66   23.70
  -7   1  -1  392.86   22.60
  -7   1  -1  409.86   23.40
  -9  -1  -1  684.73   36.10
  -9  -1  -1  720.53   37.00
   9  -1   1  749.23   35.60
   9  -1   1  673.93   36.90
  -9  -1  -1  671.33   35.10
   9  -1   1  691.73   36.50
  -9   1  -1  696.23   36.80
   9   1   1  650.73   37.00
  -9   1  -1  630.14   35.70
   9   1   1  700.13   36.30
  -9   1  -1  699.43   37.00
   9   1   1  672.83   35.10
  11  -1   1  577.04   30.00
 -11  -1  -1  573.34   29.80
  11  -1   1  543.55   31.80
  11  -1   1  615.14   31.40
 -11   1  -1  574.54   31.60
  11   1   1  486.75   31.40
 -11   1  -1  533.95   30.40
  11   1   1  558.54   29.60
  11   1   1  570.34   31.00
 -11   1  -1  605.74   32.00
 -13  -1  -1  201.28   13.30
  13  -1   1  196.48   12.20
  13  -1   1  196.98   12.00
  13  -1   1  153.78   13.30
 -13  -1  -1  199.68   15.70
 -13  -1  -1  194.48   12.00
  13   1   1  186.18   11.70
  13   1   1  209.08   13.60
 -13   1  -1  186.38   13.80
 -13   1  -1  178.58   13.50
  13   1   1  153.28   13.50
 -13   1  -1  161.58   12.30
  15  -1   1  331.97   19.20
  15  -1   1  323.07   18.70
  15  -1   1  298.97   20.90
 -15  -1  -1  332.57   20.60
 -15  -1  -1  324.67   18.80
  15  -1   1  342.57   20.60
 -15  -1  -1  319.17   21.00
 -15   1  -1  310.67   19.60
  15   1   1  297.27   18.50
  15   1   1  288.27   21.10
 -15   1  -1  334.17   21.40
 -15   1  -1  340.47   21.30
  15   1   1  330.77   20.60
  17  -1   1  357.36   20.70
 -17  -1  -1  340.07   19.80
 -17  -1  -1  314.07   22.00
  17  -1   1  327.57   19.60
  17  -1   1  306.57   22.10
  17  -1   1  323.97   21.50
 -17  -1  -1  332.37   21.80
 -17   1  -1  330.07   22.20
  17   1   1  382.76   22.40
 -17   1  -1  341.87   22.70
  17   1   1  327.17   22.90
  17   1   1  331.67   19.70
 -19  -1  -1  506.35   29.60
 -19  -1  -1  490.45   31.00
  19  -1   1  451.25   30.70
  19  -1   1  518.15   30.40
 -19  -1  -1  457.25   30.20
  19  -1   1  514.95   28.90
  19  -1   1  520.05   28.00
 -19   1  -1  525.95   31.30
  19   1   1  434.86   31.50
  19   1   1  540.75   31.00
  19   1   1  504.35   28.10
 -19   1  -1  503.85   31.60
  21  -1   1    3.70    5.00
  21  -1   1    3.20    3.00
 -21  -1  -1    2.00    2.20
 -21  -1  -1    5.50    4.10
  21  -1   1    0.70    2.70
 -21  -1  -1    3.90    4.50
  21  -1   1    9.70    5.20
 -21   1  -1    1.50    3.90
  21   1   1   -2.10    2.40
  21   1   1    0.60    3.00
  21   1   1   11.00    5.00
  21   1   1    2.40    4.10
 -21   1  -1    9.50    6.00
  23  -1   1  486.85   32.40
  23  -1   1  468.95   31.30
 -23  -1  -1  488.45   32.00
  23  -1   1  523.25   29.00
  23  -1   1  513.25   30.00
 -23  -1  -1  475.05   29.20
  23   1   1  455.05   32.90
  23   1   1  524.95   29.40
 -23   1  -1  506.95   33.60
  23   1   1  549.25   32.50
  23   1   1  520.45   29.60
 -23   1  -1  491.95   32.50
  25  -1   1    7.30    5.50
  25  -1   1    9.40    4.30
  25  -1   1   12.60    6.20
 -25  -1  -1   14.20    5.10
  25  -1   1   13.40    5.00
 -25  -1  -1   18.50    6.80
  25   1   1   16.50    5.30
 -25   1  -1   11.20    6.80
  25   1   1   11.50    6.70
  25   1   1    5.20    3.90
  25   1   1   11.50    6.20
  27  -1   1  567.24   38.50
  27  -1   1  610.44   37.40
  27  -1   1  583.14   33.80
 -27  -1  -1  536.35   34.50
  27   1   1  619.94   38.10
  27   1   1  606.84   34.40
  27   1   1  603.24   39.90
  29  -1   1   19.40    5.90
  29  -1   1   19.30    7.30
  29  -1   1   13.10    8.00
  29   1   1    4.90    4.80
  29   1   1   20.10    8.20
  29   1   1   16.30    7.10
  31  -1   1  278.67   22.20
  31  -1   1  282.37   23.40
  31  -1   1  286.17   25.50
  31   1   1  267.47   22.00
  31   1   1  281.47   25.40
  31   1   1  313.47   24.20
  33  -1   1   29.60    9.40
  33  -1   1   34.60    9.40
  33  -1   1   25.00    6.30
  33   1   1   27.80   10.90
  33   1   1   45.80   10.80
  33   1   1   22.50    6.10
  35  -1   1   98.29   15.90
  35  -1   1  177.38   14.90
  35   1   1  133.59   14.00
  35   1   1  145.19   19.40
  35   1   1  146.79   26.30
  37  -1   1   51.89   12.00
  37  -1   1   61.79   14.50
  37  -1   1   63.79   10.70
  37   1   1   50.39   11.60
  37   1   1   51.59    9.60
  37   1   1   65.09   15.40
  39  -1   1   78.99   12.20
  39   1   1   92.39   12.60
  41  -1   1   30.20    9.70
  41   1   1   14.30    9.80
  40  -2  -1  115.49   13.90
  40   2  -1  117.99   17.10
  40   2  -1  126.69   14.30
  38  -2  -1    3.40    6.90
  38  -2  -1   -2.30    7.80
  38  -2  -1   17.00    6.20
  38   2  -1   11.20    6.20
  38   2  -1    3.00    8.50
  38   2  -1    5.00    8.00
  36  -2  -1  202.08   16.90
  36  -2  -1  201.28   20.80
  36  -2  -1  193.48   21.00
  36   2  -1  237.58   18.10
  36   2  -1  202.28   21.10
  36   2  -1  225.28   22.90
  34  -2  -1    7.40    6.40
  34  -2  -1    5.70    7.60
  34   2  -1    3.40    8.30
  34   2  -1    7.60    8.60
  34   2  -1   10.90    7.30
  32  -2  -1  403.96   28.00
  32  -2  -1  367.96   29.10
 -32  -2   1  334.87   26.20
  32  -2  -1  374.46   24.00
  32   2  -1  353.26   29.80
  32   2  -1  371.76   24.60
  32   2  -1  403.56   29.00
 -30  -2   1  201.88   17.10
  30  -2  -1  259.17   21.80
  30  -2  -1  248.28   17.00
  30  -2  -1  225.98   19.90
  30   2  -1  247.28   17.30
  30   2  -1  229.88   22.70
  30   2  -1  267.47   21.70
  30   2  -1  230.88   17.20
  28  -2  -1  636.04   39.10
 -28  -2   1  603.14   35.80
  28  -2  -1  641.54   35.30
  28  -2  -1  713.53   50.69
 -28  -2   1  673.33   45.40
  28   2  -1  613.44   35.70
  28   2  -1  625.84   39.60
  28   2  -1  630.34   41.50
  28   2  -1  605.84   35.80
  26  -2  -1  423.26   27.60
  26  -2  -1  421.56   25.90
 -26  -2   1  383.86   24.40
  26  -2  -1  386.26   28.30
 -26  -2   1  376.96   27.50
  26  -2  -1  414.86   24.30
  26   2  -1  451.05   28.60
  26   2  -1  409.56   29.50
  26   2  -1  407.56   24.70
 -26   2   1  408.76   30.00
  26   2  -1  407.16   24.70
  24  -2  -1  435.36   25.90
  24  -2  -1  451.35   29.10
  24  -2  -1  414.36   29.60
 -24  -2   1  457.55   29.60
 -24  -2   1  435.46   26.10
  24  -2  -1  465.55   27.80
 -24   2   1  454.45   33.50
  24   2  -1  462.15   26.60
  24   2  -1  471.75   26.70
  24   2  -1  443.46   30.80
  24   2  -1  507.75   30.40
 -24   2   1  448.36   32.10
 -22  -2   1  283.07   20.60
 -22  -2   1  307.97   21.70
 -22  -2   1  298.67   18.40
  22  -2  -1  316.27   18.40
  22  -2  -1  315.97   19.60
  22  -2  -1  303.07   21.00
  22  -2  -1  273.97   21.40
  22   2  -1  256.77   21.90
 -22   2   1  271.07   21.40
  22   2  -1  298.17   18.50
  22   2  -1  313.77   21.60
 -22   2   1  311.37   23.10
  20  -2  -1   92.19    8.20
  20  -2  -1   97.29   12.50
 -20  -2   1   96.49    9.80
  20  -2  -1  101.29    8.90
  20  -2  -1  105.29   10.50
 -20  -2   1  105.59   10.60
 -20  -2   1  103.49    8.40
  20   2  -1   97.29   10.60
  20   2  -1   68.39   11.00
 -20   2   1   93.49   10.60
  20   2  -1   92.59    8.00
 -20   2   1  116.09   12.10
  20   2  -1   91.29    8.10
 -18  -2   1  601.74   32.30
 -18  -2   1  615.44   34.40
  18  -2  -1  549.85   35.00
  18  -2  -1  638.54   35.00
  18  -2  -1  583.14   34.40
  18  -2  -1  590.44   32.30
 -18  -2   1  591.14   35.20
  18   2  -1  648.94   32.30
  18   2  -1  558.44   35.30
 -18   2   1  609.84   36.40
  18   2  -1  635.14   35.00
 -18   2   1  577.74   35.40
  18   2  -1  584.64   32.20
  16  -2  -1   16.40    3.90
  16  -2  -1   12.00    3.20
 -16  -2   1   14.60    3.20
  16  -2  -1    9.50    4.20
  16  -2  -1   18.60    6.00
 -16  -2   1   16.70    5.00
 -16  -2   1   15.40    3.90
  16   2  -1    9.60    4.00
  16   2  -1   15.50    3.30
 -16   2   1   10.30    4.20
  16   2  -1   16.30    5.10
 -16   2   1   15.00    4.80
  14  -2  -1 1080.59   63.59
 -14  -2   1 1266.67   64.19
  14  -2  -1 1252.37   63.89
  14  -2  -1 1229.38   61.89
  14  -2  -1 1232.08   62.59
 -14  -2   1 1253.47   61.59
 -14  -2   1 1269.97   63.39
  14   2  -1 1209.98   63.59
  14   2  -1 1272.47   61.89
  14   2  -1 1149.69   64.39
 -14   2   1 1290.87   65.39
 -14   2   1 1232.48   64.59
  12  -2  -1   14.30    3.00
  12  -2  -1   22.00    3.40
  12  -2  -1   20.30    4.30
 -12  -2   1   14.20    4.00
 -12  -2   1   23.20    4.00
  12  -2  -1   16.90    4.20
 -12  -2   1   14.90    2.70
  12   2  -1   16.60    4.60
 -12   2   1   16.00    4.20
  12   2  -1   15.70    2.80
  12   2  -1   24.00    4.90
 -12   2   1   19.00    4.80
  10  -2  -1  504.05   27.50
  10  -2  -1  499.55   27.60
 -10  -2   1  492.05   27.30
  10  -2  -1  512.55   26.40
 -10  -2   1  495.85   25.80
 -10  -2   1  489.15   26.80
 -10   2   1  492.75   27.80
  10   2  -1  476.25   27.80
 -10   2   1  525.45   28.60
  10   2  -1  496.35   27.10
  10   2  -1  527.05   26.20
  -8  -2   1   31.80    3.10
  -8  -2   1   38.90    4.90
  -8  -2   1   33.60    3.80
   8  -2  -1   26.70    4.20
   8  -2  -1   34.10    3.60
   8   2  -1   31.80    4.70
   8   2  -1   34.40    3.90
  -8   2   1   34.10    3.60
  -8   2   1   33.80    5.40
  -8   2   1   44.30    5.70
   8   2  -1   32.00    3.30
  -6  -2   1 2928.11  138.69
  -6  -2   1 2755.32  138.99
   6  -2  -1 2912.01  139.79
  -6  -2   1 2767.42  139.59
   6  -2  -1 2852.11  140.09
   6  -2  -1 2821.22  139.09
   6   2  -1 2960.50  139.89
  -6   2   1 2887.41  139.09
   6   2  -1 2845.42  139.19
   6   2  -1 2874.31  138.89
  -6   2   1 2822.22  139.79
  -6   2   1 2767.72  140.19
   4  -2  -1  516.65   26.40
   4  -2  -1  492.95   25.70
  -4  -2   1  512.55   25.70
   4  -2  -1  514.55   24.90
  -4  -2   1  502.35   26.30
   4  -2  -1  511.95   26.90
  -4  -2   1  503.05   25.80
  -4   2   1  475.55   26.30
   4   2  -1  531.25   26.40
   4   2  -1  518.85   24.70
   4   2  -1  514.45   25.90
   4   2  -1  515.05   25.80
   4   2  -1  479.85   25.30
  -4   2   1  507.55   25.80
   2  -2  -1 2042.70  103.09
  -2  -2   1 2149.19  101.69
  -2  -2   1 2050.59  101.99
  -2  -2   1 2087.39  101.29
   2  -2  -1 2050.09  101.89
  -2  -2   1 2112.49  102.19
   2  -2  -1 2115.79  101.39
   2  -2  -1 2051.69  102.59
  -2   2   1 2132.09  103.19
   2   2  -1 2143.69  101.99
  -2   2   1 2101.99  102.59
   2   2  -1 2051.99  101.29
   2   2  -1 1997.70  101.69
   2   2  -1 2181.08  101.89
   2   2  -1 2117.89  101.99
   0  -2  -1 3664.23  176.98
   0  -2  -1 3556.44  176.38
   0  -2   1 3696.73  176.98
   0  -2   1 3496.75  175.98
   0  -2   1 3687.23  176.48
   0   2  -1 3695.53  176.98
   0   2   1 3516.15  175.68
   0   2   1 3741.23  176.88
   0   2  -1 3528.95  176.18
   0   2   1 3756.82  176.58
   2  -2   1 2207.18  109.19
  -2  -2  -1 2232.18  108.49
   2  -2   1 2231.18  108.89
  -2  -2  -1 2224.08  107.89
   2  -2   1 2226.28  107.99
  -2  -2  -1 2191.88  109.39
  -2  -2  -1 2181.78  108.79
   2   2   1 2241.28  107.89
  -2   2  -1 2204.58  108.79
   2   2   1 2248.77  107.99
   2   2   1 2277.07  109.49
  -2   2  -1 2203.88  109.29
  -2   2  -1 2279.17  107.89
   2   2   1 2184.18  108.59
   2   2   1 2225.68  108.99
   4  -2   1 1352.86   68.59
  -4  -2  -1 1334.27   67.89
   4  -2   1 1415.96   68.89
  -4  -2  -1 1411.56   68.99
   4  -2   1 1318.67   68.09
   4   2   1 1437.66   69.19
   4   2   1 1373.46   68.09
  -4   2  -1 1399.96   69.09
  -4   2  -1 1389.26   68.59
   4   2   1 1374.56   68.49
   6  -2   1    8.30    2.90
   6  -2   1    8.40    2.70
  -6  -2  -1    5.30    2.00
   6  -2   1    5.30    1.60
  -6  -2  -1    8.20    2.70
  -6  -2  -1    9.50    2.10
   6   2   1   11.10    3.60
  -6   2  -1    9.80    3.20
  -6   2  -1    7.60    2.50
   6   2   1    9.60    2.20
   6   2   1    6.90    2.10
  -8  -2  -1 2457.35  123.59
   8  -2   1 2490.95  124.99
   8  -2   1 2385.76  124.89
   8  -2   1 2563.44  124.29
   8  -2   1 2563.64  124.19
  -8  -2  -1 2525.55  125.09
  -8   2  -1 2641.84  125.39
   8   2   1 2410.56  125.69
   8   2   1 2613.84  123.99
  -8   2  -1 2607.84  125.99
   8   2   1 2528.65  124.89
  10  -2   1   10.50    3.40
  10  -2   1    6.30    3.10
  10  -2   1    7.50    2.50
 -10  -2  -1    3.80    2.60
 -10  -2  -1   11.00    2.50
  10  -2   1    4.50    2.20
 -10  -2  -1    9.90    3.20
  10   2   1    8.20    3.70
 -10   2  -1    4.50    2.90
  10   2   1    7.30    2.30
  10   2   1   12.20    3.60
 -10   2  -1    3.10    2.80
 -12  -2  -1 1465.85   71.59
  12  -2   1 1264.17   73.29
  12  -2   1 1417.46   73.29
  12  -2   1 1499.25   71.99
 -12  -2  -1 1397.26   72.69
 -12  -2  -1 1475.95   73.79
  12  -2   1 1490.15   72.49
  12   2   1 1425.06   73.39
  12   2   1 1366.56   71.69
 -12   2  -1 1560.44   74.39
  12   2   1 1258.47   73.89
 -12   2  -1 1552.44   75.09
  14  -2   1   54.99    8.10
  14  -2   1   42.50    7.60
  14  -2   1   54.59    5.90
 -14  -2  -1   51.99    5.30
  14  -2   1   46.10    5.40
 -14  -2  -1   45.80    7.40
  14   2   1   48.10    5.50
  14   2   1   75.79    9.70
  14   2   1   52.69    8.40
 -14   2  -1   48.10    8.00
 -14   2  -1   49.10    7.40
 -16  -2  -1  723.43   39.30
 -16  -2  -1  716.03   37.30
  16  -2   1  691.73   39.10
 -16  -2  -1  691.23   39.90
  16  -2   1  735.83   39.10
  16  -2   1  756.82   38.40
  16  -2   1  618.04   39.70
  16   2   1  625.54   40.10
 -16   2  -1  689.83   40.80
 -16   2  -1  707.03   42.40
  16   2   1  718.53   39.60
 -18  -2  -1    0.90    3.00
  18  -2   1    3.80    3.80
  18  -2   1    7.00    4.70
  18  -2   1    0.40    2.30
 -18  -2  -1    7.10    3.00
 -18  -2  -1    6.70    4.10
  18  -2   1    9.10    3.60
 -18   2  -1    7.30    4.50
  18   2   1    1.70    2.60
  18   2   1   11.20    5.20
  18   2   1    2.40    3.50
 -18   2  -1    8.70    4.70
 -20  -2  -1  299.67   20.80
 -20  -2  -1  299.37   18.70
  20  -2   1  306.67   19.50
 -20  -2  -1  282.97   21.00
  20  -2   1  260.17   21.20
  20  -2   1  317.97   18.90
  20  -2   1  313.57   21.00
 -20   2  -1  317.97   23.00
  20   2   1  331.77   21.80
  20   2   1  298.47   18.90
 -20   2  -1  278.47   21.30
  20   2   1  287.97   22.70
  22  -2   1  344.97   21.50
 -22  -2  -1  312.57   22.50
 -22  -2  -1  301.57   24.20
 -22  -2  -1  333.27   20.30
  22  -2   1  350.36   20.30
  22  -2   1  268.67   22.60
  22  -2   1  311.47   22.30
 -22   2  -1  307.47   31.90
  22   2   1  361.26   23.90
  22   2   1  324.27   20.40
  22   2   1  342.67   25.20
  22   2   1  309.27   20.00
 -22   2  -1  313.77   23.10
 -24  -2  -1  393.86   24.80
  24  -2   1  373.56   28.30
 -24  -2  -1  443.16   28.40
  24  -2   1  385.66   27.40
  24  -2   1  414.66   26.10
  24  -2   1  444.36   25.10
  24   2   1  463.05   31.10
 -24   2  -1  411.36   30.20
  24   2   1  424.36   28.60
  24   2   1  411.66   25.10
  24   2   1  406.46   25.30
  26  -2   1  342.77   25.00
  26  -2   1  344.87   21.80
  26  -2   1  339.77   27.60
  26   2   1  351.86   27.30
  26   2   1  330.27   23.80
  26   2   1  342.07   22.30
  26   2   1  374.46   26.30
 -28  -2  -1  327.07   22.60
  28  -2   1  333.57   26.70
  28  -2   1  365.06   25.20
  28  -2   1  325.57   21.70
  28   2   1  350.26   27.70
  28   2   1  305.27   33.40
  28   2   1  331.27   22.20
  30  -2   1  366.06   29.90
  30  -2   1  381.16   25.40
  30  -2   1  429.76   29.40
  30   2   1  470.35   31.30
  30   2   1  396.36   26.00
  30   2   1  377.36   31.50
  32  -2   1   50.39    8.50
  32  -2   1   50.59   12.50
  32  -2   1   55.29   10.70
  32   2   1   49.00    9.10
  32   2   1   53.79   13.00
  32   2   1   47.50   12.20
  34  -2   1  274.47   23.60
  34  -2   1  276.77   20.40
  34  -2   1  292.37   26.10
  34   2   1  251.07   24.30
  34   2   1  274.47   21.20
  34   2   1  284.17   27.60
  36  -2   1    1.30    9.30
  36  -2   1   15.90    7.20
  36  -2   1   14.40    5.80
  36   2   1   18.40    7.20
  36   2   1   11.90    9.80
  36   2   1    4.40    9.30
  38  -2   1  233.98   19.30
  38   2   1  202.08   22.30
  38   2   1  230.38   19.70
  40  -2   1   11.70    8.20
  40   2   1   -1.90    7.70
  43  -3  -1    1.90    9.30
  43   3  -1    5.60   12.90
  41  -3  -1   11.30    8.00
  41   3  -1   29.30    8.60
  39  -3  -1   23.90    6.10
  39   3  -1   16.10    7.80
  39   3  -1   14.40    6.90
  39   3  -1   31.50   12.00
  37  -3  -1   25.90    9.60
  37  -3  -1   32.20   15.40
  37  -3  -1   27.10    7.40
  37   3  -1   26.70    7.60
  37   3  -1   22.50   10.90
  35  -3  -1    1.70    4.10
  35  -3  -1    3.20    6.00
  35  -3  -1    4.20    7.70
  35   3  -1    8.00    5.80
  35   3  -1    1.60    8.90
  35   3  -1   13.50    7.60
  33  -3  -1   44.50    7.90
  33  -3  -1   48.40   11.10
  33  -3  -1   79.39   12.80
  33   3  -1   47.80   12.20
  33   3  -1   44.30    8.60
  33   3  -1   41.20   11.00
  31  -3  -1   13.50    5.00
  31  -3  -1   10.30    6.00
 -31  -3   1   10.60    5.10
  31  -3  -1   -3.80    5.60
  31   3  -1    4.20    6.60
  31   3  -1    3.60    4.10
  31   3  -1    4.30    5.40
  31   3  -1   15.50    7.30
  29  -3  -1  155.78   15.90
 -29  -3   1  113.89   11.80
  29  -3  -1  142.59   12.00
  29  -3  -1  147.29   16.60
  29   3  -1  148.69   16.20
  29   3  -1  142.49   11.80
  29   3  -1  110.79   16.80
  29   3  -1  140.79   13.10
  27  -3  -1   28.10    6.00
  27  -3  -1   35.30    9.50
 -27  -3   1   28.40    7.10
  27  -3  -1   24.90    7.40
 -27  -3   1   27.00    5.70
  27   3  -1   32.30    6.20
  27   3  -1   32.20    8.20
  27   3  -1   32.50   10.40
  27   3  -1   20.10    6.10
  25  -3  -1  177.68   17.60
  25  -3  -1  212.28   15.00
  25  -3  -1  212.78   17.80
  25  -3  -1  237.68   16.50
 -25  -3   1  204.48   17.60
 -25  -3   1  204.68   14.80
  25   3  -1  221.18   15.70
  25   3  -1  214.88   18.60
  25   3  -1  217.68   14.90
 -25   3   1  229.88   21.20
  25   3  -1  200.48   19.40
 -23  -3   1    8.20    3.10
  23  -3  -1   11.40    5.50
  23  -3  -1    8.50    4.00
  23  -3  -1    6.60    5.10
 -23  -3   1    3.00    4.40
  23  -3  -1    6.20    3.40
  23   3  -1    8.40    4.10
 -23   3   1   11.10    5.20
 -23   3   1   16.40    6.30
  23   3  -1    5.10    4.90
  23   3  -1   17.40    6.80
  23   3  -1    7.60    4.00
  21  -3  -1   38.00    8.40
  21  -3  -1   43.10    6.30
 -21  -3   1   42.10    8.30
 -21  -3   1   36.20    6.50
  21  -3  -1   51.29    7.60
 -21  -3   1   41.00    7.80
  21  -3  -1   47.00    8.60
 -21   3   1   47.40    8.30
  21   3  -1   40.70    8.70
 -21   3   1   48.70    9.90
  21   3  -1   44.10    9.10
  21   3  -1   38.60    5.70
  21   3  -1   40.20    6.20
  19  -3  -1    0.10    2.10
 -19  -3   1    3.70    2.20
  19  -3  -1    0.40    3.30
 -19  -3   1    1.90    3.50
 -19  -3   1    5.00    3.80
  19  -3  -1    2.20    3.50
  19  -3  -1    0.60    2.60
  19   3  -1    4.90    4.90
 -19   3   1    0.90    3.80
  19   3  -1   -0.80    2.40
  19   3  -1   -0.90    2.60
 -19   3   1    4.70    3.70
 -17  -3   1  260.27   15.00
 -17  -3   1  262.77   17.60
  17  -3  -1  238.98   17.50
 -17  -3   1  227.98   16.30
  17  -3  -1  267.87   17.60
  17  -3  -1  250.87   16.30
  17  -3  -1  263.87   15.60
 -17   3   1  228.08   18.60
  17   3  -1  242.48   18.50
 -17   3   1  266.07   18.60
  17   3  -1  247.78   15.60
  15  -3  -1   16.20    3.80
 -15  -3   1   14.30    4.10
  15  -3  -1   16.60    4.50
 -15  -3   1   12.00    3.80
 -15  -3   1   18.20    3.30
  15  -3  -1   11.10    3.50
  15  -3  -1   10.40    2.90
  15   3  -1   22.20    6.90
  15   3  -1   15.40    4.60
 -15   3   1   17.70    5.20
  15   3  -1   10.80    3.00
 -15   3   1   19.10    4.80
 -13  -3   1  751.42   40.40
 -13  -3   1  757.32   39.10
  13  -3  -1  754.12   39.80
  13  -3  -1  714.23   41.10
 -13  -3   1  813.62   41.40
  13  -3  -1  769.52   41.40
  13  -3  -1  803.42   40.40
  13   3  -1  749.82   42.10
  13   3  -1  743.23   39.60
 -13   3   1  750.12   41.80
 -13   3   1  811.32   43.10
  13   3  -1  751.62   41.00
 -11  -3   1  340.17   20.60
 -11  -3   1  356.46   19.10
  11  -3  -1  310.57   20.50
  11  -3  -1  364.36   20.00
  11  -3  -1  333.27   20.90
 -11  -3   1  358.36   20.00
  11   3  -1  361.76   19.60
 -11   3   1  361.96   21.20
 -11   3   1  368.86   22.20
  11   3  -1  347.37   21.40
  11   3  -1  364.66   20.60
  -9  -3   1    7.50    2.00
   9  -3  -1    5.90    2.90
  -9  -3   1    5.40    2.80
  -9  -3   1    6.40    2.30
   9  -3  -1    7.60    3.20
   9  -3  -1    4.90    2.00
  -9   3   1    4.20    3.10
   9   3  -1    5.80    3.40
  -9   3   1    9.20    2.90
   9   3  -1    4.40    2.50
  -9   3   1    5.90    2.10
   9   3  -1   10.60    2.60
   7  -3  -1  316.77   19.20
   7  -3  -1  335.47   18.90
  -7  -3   1  341.97   17.70
  -7  -3   1  309.87   17.90
   7  -3  -1  304.97   16.50
  -7  -3   1  303.27   18.60
   7   3  -1  306.77   18.10
  -7   3   1  343.27   19.00
   7   3  -1  326.67   17.80
   7   3  -1  330.47   19.10
  -7   3   1  320.47   19.60
   7   3  -1  369.26   17.60
   5  -3  -1    2.60    1.50
   5  -3  -1    4.30    1.10
  -5  -3   1    3.20    1.90
   5  -3  -1    1.30    2.20
  -5  -3   1    3.90    2.40
   5  -3  -1    2.30    2.60
  -5  -3   1    0.50    1.40
   5   3  -1    2.80    0.80
  -5   3   1    5.70    2.10
  -5   3   1    3.10    2.30
   5   3  -1    1.20    1.70
   5   3  -1    2.70    1.80
  -5   3   1    1.30    2.50
   5   3  -1    5.00    2.50
   5   3  -1    4.70    1.50
   3  -3  -1 2752.22  130.69
  -3  -3   1 2717.33  130.49
   3  -3  -1 2740.13  132.49
  -3  -3   1 2550.14  131.59
   3  -3  -1 2599.04  131.29
  -3  -3   1 2716.43  132.19
  -3  -3   1 2718.93  131.79
  -3  -3   1 2703.83  130.99
   3  -3  -1 2760.92  133.19
   3   3  -1 2706.23  130.99
  -3   3   1 2619.74  132.99
  -3   3   1 2663.93  131.29
  -3   3   1 2678.03  130.59
   3   3  -1 2733.63  131.79
   3   3  -1 2708.93  130.49
   3   3  -1 2693.53  131.69
  -3   3   1 2717.23  132.29
  -1  -3   1   59.49    4.40
  -1  -3   1   60.09    5.80
  -1  -3   1   55.49    3.70
   1  -3  -1   55.99    5.00
   1  -3  -1   54.39    6.00
   1  -3  -1   56.69    4.50
  -1  -3   1   53.09    4.60
  -1  -3   1   56.89    3.90
   1  -3  -1   52.19    3.60
   1  -3  -1   60.29    5.20
  -1  -3   1   61.79    4.10
   1  -3  -1   61.89    4.00
   1   3  -1   50.39    3.90
   1   3  -1   52.89    3.70
   1   3  -1   57.59    4.00
  -1   3   1   53.49    3.60
  -1   3   1   60.39    4.90
  -1   3   1   62.69    4.10
  -1   3   1   58.29    3.80
   1  -3   1   54.99    3.70
  -1  -3  -1   44.00    4.40
  -1  -3  -1   44.90    3.10
   1  -3   1   43.90    4.50
   1  -3   1   41.30    3.40
   1  -3   1   53.49    5.40
   1  -3   1   46.20    3.40
  -1  -3  -1   47.00    5.10
  -1  -3  -1   45.10    4.20
  -1  -3  -1   42.30    3.20
   1   3   1   50.09    4.40
  -1   3  -1   45.70    3.30
   1   3   1   46.50    3.30
   1   3   1   42.70    4.90
   1   3   1   49.50    3.30
  -1   3  -1   52.39    4.40
   1   3   1   49.40    4.40
  -1   3  -1   48.00    3.60
  -1   3  -1   49.10    5.20
   3  -3   1   22.60    3.10
   3  -3   1   20.90    3.50
   3  -3   1   24.00    2.20
   3  -3   1   15.50    3.50
  -3  -3  -1   21.90    3.20
  -3  -3  -1   21.00    3.30
  -3  -3  -1   17.60    3.70
  -3  -3  -1   20.80    2.00
  -3   3  -1   18.80    2.10
   3   3   1   22.60    2.10
   3   3   1   20.80    2.20
  -3   3  -1   24.40    4.10
   3   3   1   25.50    3.80
   3   3   1   22.00    4.20
  -3   3  -1   22.20    3.60
  -3   3  -1   22.80    3.00
   3   3   1   18.20    3.10
  -5  -3  -1  175.68   11.50
   5  -3   1  169.48    9.20
   5  -3   1  165.88   11.00
  -5  -3  -1  168.48   10.70
  -5  -3  -1  176.58   10.20
   5  -3   1  175.08   10.30
   5  -3   1  160.08   11.30
   5   3   1  169.18   11.80
  -5   3  -1  171.58   11.00
   5   3   1  164.98    9.20
  -5   3  -1  165.08   11.60
   5   3   1  169.38   10.90
   5   3   1  173.48   10.50
  -7  -3  -1   37.00    5.10
  -7  -3  -1   19.30    2.90
   7  -3   1   34.00    5.70
   7  -3   1   35.10    5.00
   7  -3   1   39.70    4.80
  -7  -3  -1   21.50    3.30
   7   3   1   46.70    6.00
  -7   3  -1   34.50    5.80
   7   3   1   24.90    3.40
   7   3   1   35.20    5.60
  -7   3  -1   31.40    4.60
  -9  -3  -1  616.24   32.60
  -9  -3  -1  594.94   30.80
  -9  -3  -1  549.54   31.40
   9  -3   1  569.14   32.30
   9  -3   1  523.55   32.00
  -9   3  -1  620.74   32.60
  -9   3  -1  654.73   33.80
   9   3   1  583.24   33.30
   9   3   1  628.44   31.40
 -11  -3  -1   47.90    4.70
  11  -3   1   52.89    5.50
  11  -3   1   38.40    6.00
 -11  -3  -1   48.00    6.60
 -11  -3  -1   40.80    5.50
  11  -3   1   50.89    6.80
  11  -3   1   54.59    5.40
  11   3   1   35.50    5.40
  11   3   1   54.89    8.20
  11   3   1   47.20    5.70
 -11   3  -1   48.70    8.20
 -11   3  -1   56.89    7.60
 -13  -3  -1  648.04   33.90
 -13  -3  -1  620.04   35.90
  13  -3   1  635.84   36.00
  13  -3   1  655.03   34.60
  13  -3   1  663.33   35.10
 -13  -3  -1  630.34   35.20
 -13   3  -1  634.74   37.50
  13   3   1  714.63   36.60
  13   3   1  641.44   34.60
  13   3   1  622.64   37.40
  15  -3   1    5.00    2.30
 -15  -3  -1    7.40    3.30
  15  -3   1    4.00    2.70
  15  -3   1    3.50    3.30
 -15  -3  -1   10.70    3.50
 -15  -3  -1    5.60    2.10
  15  -3   1    5.50    3.30
  15   3   1    8.80    3.60
  15   3   1    2.50    4.30
 -15   3  -1    1.60    3.50
 -15   3  -1    7.00    4.20
  17  -3   1   47.60    6.80
  17  -3   1   43.00    8.10
 -17  -3  -1   48.90    8.10
 -17  -3  -1   52.09    7.90
  17  -3   1   52.49    7.20
  17  -3   1   39.70    6.90
 -17  -3  -1   52.59    5.70
  17   3   1   50.49    9.50
  17   3   1   44.30    6.40
 -17   3  -1   52.39    9.40
  17   3   1   78.69   10.50
 -17   3  -1   43.40    8.10
 -19  -3  -1  105.59   11.10
 -19  -3  -1   93.39    9.80
  19  -3   1   84.79   12.70
  19  -3   1  110.09    9.50
  19  -3   1  105.29   10.60
 -19  -3  -1   97.09    8.80
  19  -3   1  105.29    9.50
  19   3   1   92.49    9.00
  19   3   1  109.19   11.70
  19   3   1   90.79   13.20
 -19   3  -1  116.09   13.00
 -19   3  -1  118.89   11.90
 -21  -3  -1   17.10    6.80
 -21  -3  -1   39.90    7.90
  21  -3   1   35.50    6.90
  21  -3   1   35.70    6.10
  21  -3   1   30.20    8.20
 -21  -3  -1   30.20    5.50
  21  -3   1   37.20    6.90
  21   3   1   33.90    6.20
 -21   3  -1   44.80    8.90
  21   3   1   27.40    7.00
  21   3   1   30.20    8.50
 -21   3  -1   27.50    7.90
  23  -3   1  181.58   15.50
 -23  -3  -1  145.09   15.80
 -23  -3  -1  138.19   12.10
  23  -3   1  148.99   15.50
  23  -3   1  195.88   14.40
  23  -3   1  173.48   13.00
 -23   3  -1  176.08   16.00
  23   3   1  150.08   12.90
 -23   3  -1  176.58   17.50
  23   3   1  131.39   15.80
  23   3   1  184.38   16.30
  23   3   1  160.38   12.20
  25  -3   1   24.50    8.10
 -25  -3  -1   41.80    7.10
  25  -3   1   40.00    6.80
 -25  -3  -1   47.20    9.40
  25  -3   1   60.59   11.20
  25   3   1   46.70   10.30
  25   3   1   44.60    8.20
  25   3   1   51.79    8.20
  25   3   1   42.00   10.30
  27  -3   1   97.89   14.40
 -27  -3  -1   85.19   10.40
  27  -3   1   92.89   10.00
  27  -3   1   80.19   13.50
  27   3   1   70.69   12.20
  27   3   1   95.09   12.00
  27   3   1   82.39   14.00
  29  -3   1   -2.10    3.80
  29  -3   1    3.40    7.10
  29  -3   1   -1.90    4.50
  29   3   1    4.00    4.30
  29   3   1   -2.80    7.00
  29   3   1    1.60    6.20
  31  -3   1   17.60    7.60
  31  -3   1   19.70    7.70
  31  -3   1   19.60    6.30
  31   3   1   21.00    8.30
  31   3   1    9.80    5.50
  31   3   1    8.30    7.60
  33  -3   1    7.10    4.80
  33  -3   1   15.70    7.20
  33  -3   1   -3.00    6.60
  33   3   1   -2.90    4.80
  33   3   1    1.00    6.10
  33   3   1  -10.10    7.10
  35  -3   1   34.20   11.80
  35  -3   1   52.39    9.50
  35   3   1   38.40   11.00
  35   3   1   42.00    9.50
  37  -3   1    7.20    6.00
  37  -3   1   -3.00    6.60
  37   3   1   27.30   10.80
  37   3   1   -9.60    8.10
  37   3   1   10.20    6.20
  39  -3   1   59.09   16.60
  41   3   1   14.50   10.90
  42  -4  -1  -11.30    7.30
  42   4  -1  -21.20    9.40
  40  -4  -1   11.90    7.40
  40   4  -1    7.30    8.80
  40   4  -1   35.50    9.50
  38  -4  -1   -0.10    7.60
  38  -4  -1   -5.40    5.10
  38  -4  -1    7.60    7.90
  38   4  -1    9.10   11.20
  38   4  -1   -4.70   15.50
  38   4  -1   -0.90    5.60
  36  -4  -1   25.80    7.40
  36  -4  -1   37.30    9.20
  36  -4  -1   19.20   12.30
  36   4  -1   27.10   11.50
  36   4  -1   24.70    9.70
  36   4  -1   41.30    8.80
  34  -4  -1    6.90    6.00
  34  -4  -1    4.50    4.50
  34  -4  -1    0.70    7.20
  34   4  -1   -2.40    7.10
  34   4  -1    7.70    5.40
  34   4  -1    5.20    7.80
  32  -4  -1  140.49   18.90
  32  -4  -1  129.29   12.50
  32  -4  -1  110.99   15.40
  32   4  -1  157.48   17.70
  32   4  -1  133.99   13.50
  32   4  -1  163.68   21.50
  30  -4  -1   15.70    5.30
  30  -4  -1    7.30    5.60
  30  -4  -1   17.20    7.10
 -30  -4   1    4.40    4.20
  30   4  -1    5.20    5.30
  30   4  -1    5.40   10.30
  30   4  -1   10.50    7.40
  30   4  -1   14.50    4.60
  28  -4  -1   53.19   14.50
 -28  -4   1   27.20    7.10
  28  -4  -1   39.30    9.90
  28  -4  -1   33.20    6.50
  28   4  -1   32.90    5.80
  28   4  -1   34.80    7.30
  28   4  -1   25.30    7.70
 -26  -4   1  127.09   11.40
  26  -4  -1  142.89   11.80
 -26  -4   1  133.59   14.00
  26  -4  -1   98.39   14.90
  26  -4  -1  117.69   13.70
  26   4  -1  161.38   15.60
  26   4  -1  131.69   10.80
  26   4  -1  127.89   11.90
  26   4  -1  118.59   17.00
  24  -4  -1   15.40    5.10
 -24  -4   1   21.20    4.60
 -24  -4   1   16.10    5.80
  24  -4  -1    8.90    4.50
  24  -4  -1    9.90    5.80
  24  -4  -1    7.10    6.00
  24   4  -1   16.80    6.90
 -24   4   1    9.10    6.50
  24   4  -1   26.10    8.80
 -24   4   1   12.50    7.10
  24   4  -1   15.70    4.30
  24   4  -1   24.60    6.00
  22  -4  -1  213.68   14.80
 -22  -4   1  204.28   16.30
  22  -4  -1  216.48   16.90
  22  -4  -1  178.68   16.90
 -22  -4   1  203.58   14.10
 -22  -4   1  187.78   18.20
  22  -4  -1  202.88   15.30
 -22   4   1  205.58   17.50
  22   4  -1  241.98   18.30
  22   4  -1  198.58   15.00
  22   4  -1  206.28   18.60
  22   4  -1  225.78   13.80
 -22   4   1  223.08   20.00
 -20  -4   1   23.00    4.30
  20  -4  -1   25.40    5.10
  20  -4  -1   21.80    5.00
  20  -4  -1   19.90    5.60
 -20  -4   1   24.70    6.20
 -20  -4   1   28.20    6.10
  20  -4  -1   20.70    6.30
  20   4  -1   22.80    6.30
  20   4  -1   20.30    5.20
  20   4  -1   32.30    8.10
 -20   4   1   35.50    8.40
 -20   4   1   24.60    6.10
 -18  -4   1  247.78   17.40
 -18  -4   1  269.87   18.30
  18  -4  -1  277.07   16.60
  18  -4  -1  236.78   18.30
  18  -4  -1  252.47   18.40
  18  -4  -1  244.28   16.90
 -18  -4   1  274.97   15.80
  18   4  -1  282.87   20.40
 -18   4   1  269.27   19.40
  18   4  -1  262.07   18.70
 -18   4   1  225.38   19.80
  18   4  -1  264.57   16.70
 -16  -4   1    4.30    3.40
  16  -4  -1    3.70    3.50
 -16  -4   1    4.90    3.10
  16  -4  -1    5.70    3.00
  16  -4  -1    2.70    2.70
  16  -4  -1    2.10    3.50
  16   4  -1    9.30    4.60
  16   4  -1    5.60    3.60
  16   4  -1    5.20    3.00
 -16   4   1    4.10    4.40
 -16   4   1    1.40    3.30
  14  -4  -1   95.69    8.10
 -14  -4   1   90.69    8.20
 -14  -4   1   98.89    9.00
  14  -4  -1   86.19    9.20
  14  -4  -1   88.99    9.30
 -14  -4   1   92.99    7.20
  14   4  -1  106.49    9.40
  14   4  -1  101.89    8.20
 -14   4   1   99.79    9.60
 -14   4   1   92.69   10.30
  12  -4  -1   71.69    7.90
 -12  -4   1   73.59    7.50
  12  -4  -1   83.09    7.70
 -12  -4   1   73.59    6.10
 -12  -4   1   75.89    6.90
  12  -4  -1   60.89    7.40
  12   4  -1   74.79    8.30
  12   4  -1   86.39    7.80
 -12   4   1   79.79    7.90
  12   4  -1   81.79    6.90
 -12   4   1   78.89    8.80
  10  -4  -1  198.18   12.50
 -10  -4   1  202.88   12.00
 -10  -4   1  200.18   13.60
  10  -4  -1  169.98   13.60
  10  -4  -1  182.18   13.40
  10  -4  -1  204.58   10.80
 -10  -4   1  199.78   12.60
  10   4  -1  203.28   13.10
 -10   4   1  189.28   13.50
  10   4  -1  190.88   12.40
 -10   4   1  214.98   15.10
 -10   4   1  189.28   12.30
  10   4  -1  215.98   14.30
   8  -4  -1   56.99    5.10
  -8  -4   1   55.49    5.20
   8  -4  -1   55.49    6.40
   8  -4  -1   54.09    3.70
   8  -4  -1   60.89    8.10
  -8  -4   1   49.30    4.80
  -8  -4   1   48.70    6.40
  -8   4   1   48.50    6.40
   8   4  -1   46.20    3.30
   8   4  -1   44.30    5.20
  -8   4   1   69.99    9.10
   8   4  -1   58.69    4.60
   8   4  -1   49.10    5.20
  -8   4   1   49.40    4.90
   8   4  -1   57.19    7.20
  -6  -4   1  604.44   32.70
  -6  -4   1  622.54   31.80
   6  -4  -1  589.44   32.60
   6  -4  -1  574.14   31.20
  -6  -4   1  589.44   31.40
   6  -4  -1  569.44   33.20
   6  -4  -1  620.14   30.00
  -6   4   1  572.74   33.30
  -6   4   1  576.24   32.40
   6   4  -1  612.14   31.90
   6   4  -1  625.94   31.70
   6   4  -1  615.44   32.50
   6   4  -1  637.44   29.80
  -6   4   1  580.54   31.20
   4  -4  -1  303.07   16.40
   4  -4  -1  297.67   17.90
  -4  -4   1  293.27   17.70
   4  -4  -1  292.17   15.50
  -4  -4   1  294.37   15.20
   4  -4  -1  299.27   18.60
  -4  -4   1  291.97   16.90
  -4  -4   1  311.27   17.00
  -4  -4   1  303.57   16.30
   4   4  -1  308.47   16.00
   4   4  -1  297.57   17.00
  -4   4   1  299.47   18.60
  -4   4   1  300.97   15.40
  -4   4   1  295.17   16.40
  -4   4   1  297.47   17.60
   4   4  -1  309.47   17.20
   4   4  -1  293.37   15.30
  -2  -4   1  806.72   40.60
  -2  -4   1  775.32   41.50
   2  -4  -1  778.22   40.30
   2  -4  -1  857.61   42.70
   2  -4  -1  749.73   43.10
  -2  -4   1  818.42   42.00
  -2  -4   1  828.82   41.80
  -2  -4   1  830.32   40.30
   2  -4  -1  833.42   40.90
   2  -4  -1  834.62   41.90
   2   4  -1  832.42   40.70
   2   4  -1  820.82   40.80
  -2   4   1  796.22   40.90
  -2   4   1  807.52   40.40
  -2   4   1  842.72   42.00
  -2   4   1  764.42   43.00
   2   4  -1  841.02   40.40
   0  -4  -1  565.54   33.10
   0  -4  -1  636.74   32.10
   0  -4  -1  603.84   30.10
   0  -4  -1  633.94   32.30
   0  -4   1  570.54   31.60
   0  -4  -1  574.34   30.20
   0  -4   1  596.34   30.40
   0  -4  -1  567.04   31.40
   0  -4   1  612.24   30.40
   0  -4  -1  565.54   31.30
   0  -4   1  578.24   30.30
   0  -4   1  633.94   32.90
   0   4  -1  617.44   30.40
   0   4   1  633.04   30.50
   0   4  -1  600.44   30.30
   0   4   1  613.94   30.50
   0   4  -1  581.14   30.40
   0   4   1  619.84   30.40
  -2  -4  -1  128.49    8.60
   2  -4   1  114.79    9.00
   2  -4   1  124.49    7.40
  -2  -4  -1  123.69    7.20
  -2  -4  -1  129.59    9.70
   2  -4   1  117.39    9.70
   2  -4   1  122.39    7.80
  -2  -4  -1  121.99    7.20
   2  -4   1  124.79    7.60
  -2  -4  -1  135.89    9.10
   2   4   1  137.29    9.60
  -2   4  -1  126.69    8.70
   2   4   1  126.59    7.40
  -2   4  -1  139.99    7.50
  -2   4  -1  113.49    9.60
   2   4   1  132.79    7.80
   2   4   1  144.09    9.20
  -2   4  -1  120.19    7.80
   4  -4   1  358.86   20.20
  -4  -4  -1  379.46   19.20
  -4  -4  -1  375.06   22.00
  -4  -4  -1  377.06   21.00
   4  -4   1  361.96   19.30
   4  -4   1  352.36   21.80
   4  -4   1  373.46   21.40
  -4  -4  -1  371.26   20.50
   4   4   1  378.66   19.20
  -4   4  -1  368.96   20.10
   4   4   1  357.86   21.00
   4   4   1  374.06   20.80
   4   4   1  383.56   19.50
  -4   4  -1  387.06   22.30
  -4   4  -1  382.66   19.30
   4   4   1  384.86   22.10
  -4   4  -1  391.56   21.20
  -6  -4  -1   84.49    7.80
   6  -4   1   83.89    5.20
  -6  -4  -1   81.79    6.90
  -6  -4  -1   81.59    6.30
   6  -4   1   71.09    7.60
   6  -4   1   69.99    7.10
   6  -4   1   73.19    6.20
   6   4   1   77.79    7.00
   6   4   1   78.19    6.60
   6   4   1   85.19    5.10
  -6   4  -1   71.89    7.10
   6   4   1   79.49    8.10
  -6   4  -1   74.79    7.80
  -8  -4  -1  638.94   33.80
  -8  -4  -1  668.43   33.10
  -8  -4  -1  651.93   34.90
   8  -4   1  575.54   34.40
   8  -4   1  649.43   31.90
   8  -4   1  566.44   34.10
   8   4   1  617.04   34.20
  -8   4  -1  647.24   34.40
   8   4   1  624.94   33.50
  -8   4  -1  634.94   35.50
   8   4   1  634.74   31.80
   8   4   1  639.04   35.60
 -10  -4  -1  109.59    8.80
  10  -4   1  107.39    9.70
  10  -4   1  129.19    9.00
  10  -4   1  108.29    9.60
 -10  -4  -1  117.29    8.30
 -10  -4  -1  125.69    9.90
  10   4   1  114.59   10.80
  10   4   1  124.19    9.00
  10   4   1   98.49    9.20
 -10   4  -1  124.59   10.00
 -10   4  -1  114.89   10.60
  12  -4   1  284.17   19.70
  12  -4   1  296.07   18.60
  12  -4   1  288.17   19.80
 -12  -4  -1  312.17   19.00
 -12  -4  -1  314.27   20.10
  12  -4   1  320.87   19.10
 -12  -4  -1  340.07   18.20
  12   4   1  330.67   18.90
 -12   4  -1  301.27   21.10
 -12   4  -1  301.67   21.50
  12   4   1  315.07   21.20
  12   4   1  339.47   20.30
 -14  -4  -1   53.89    5.50
 -14  -4  -1   58.29    8.10
  14  -4   1   59.79    6.60
 -14  -4  -1   62.39    8.40
  14  -4   1   47.80    7.60
  14  -4   1   50.69    7.50
  14  -4   1   62.99    6.50
  14   4   1   54.99    9.50
  14   4   1   69.59    8.00
 -14   4  -1   51.69    8.10
 -14   4  -1   52.29    8.70
  14   4   1   68.79    9.50
  16  -4   1  311.17   20.90
 -16  -4  -1  306.77   20.10
 -16  -4  -1  301.87   20.80
  16  -4   1  260.57   20.50
  16  -4   1  337.77   19.60
  16  -4   1  314.17   19.80
  16   4   1  342.57   19.90
  16   4   1  360.56   22.20
 -16   4  -1  337.47   21.90
 -16   4  -1  308.97   22.90
  16   4   1  292.87   22.70
 -18  -4  -1    9.20    4.20
 -18  -4  -1    8.30    3.80
  18  -4   1    4.20    3.50
 -18  -4  -1    4.40    2.80
  18  -4   1   23.40    5.70
  18  -4   1    4.20    2.80
  18  -4   1    1.90    4.50
 -18   4  -1   11.50    5.00
 -18   4  -1   -4.00    3.90
  18   4   1    9.70    6.00
  18   4   1    7.50    3.80
  18   4   1   11.80    5.20
  20  -4   1  145.79   11.80
 -20  -4  -1  129.89   10.50
  20  -4   1  145.99   11.80
  20  -4   1  126.79   12.70
  20  -4   1  109.49   13.20
 -20  -4  -1  123.19   12.00
 -20   4  -1  157.58   15.60
 -20   4  -1  133.89   13.60
  20   4   1  164.38   14.70
  20   4   1  123.59   14.50
  20   4   1  148.39   12.00
  22  -4   1    7.20    5.60
  22  -4   1    4.80    6.80
  22  -4   1   14.30    4.90
 -22  -4  -1    4.20    3.20
  22  -4   1    4.80    3.70
 -22  -4  -1   10.50    5.80
 -22   4  -1    4.60    6.20
  22   4   1    3.50    5.10
  22   4   1    0.30    4.00
  22   4   1    5.80    4.00
  24  -4   1  156.18   15.40
  24  -4   1  172.68   14.30
 -24  -4  -1  173.08   13.70
  24  -4   1  154.88   17.20
 -24  -4  -1  200.18   16.70
  24   4   1  176.58   18.70
  24   4   1  199.78   13.40
  24   4   1  191.28   15.00
  24   4   1  178.78   17.20
  26  -4   1   33.50    9.30
 -26  -4  -1   29.60    5.70
  26  -4   1   38.60    9.50
  26  -4   1   27.80    6.60
  26   4   1   33.70    9.00
  26   4   1   21.20   11.40
  26   4   1   23.50    6.50
  26   4   1   31.10    6.30
  28  -4   1   47.60   11.10
  28  -4   1   61.39    8.90
  28  -4   1   79.29   13.80
  28   4   1   73.69    9.70
  28   4   1   82.49   14.30
  28   4   1   62.49    9.50
  28   4   1   84.49   14.50
  30  -4   1  150.48   16.10
  30  -4   1  162.68   17.70
  30  -4   1  128.89   12.90
  30   4   1  126.99   20.40
  30   4   1  128.69   21.70
  30   4   1  124.59   18.90
  32  -4   1   25.00    9.10
  32  -4   1   28.60    7.10
  32  -4   1   31.70   10.30
  32   4   1   16.90    9.10
  32   4   1   32.60   11.80
  32   4   1   34.40    8.10
  34  -4   1   22.20    8.60
  34  -4   1   43.80    8.70
  34   4   1   30.90    8.50
  34   4   1   55.49   13.80
  34   4   1   42.90   10.80
  36  -4   1    3.50    9.00
  36  -4   1   -3.00    5.20
  36  -4   1    1.30    6.70
  36   4   1    5.80   10.10
  36   4   1   -0.20    5.90
  36   4   1  -11.50    8.20
  38  -4   1   -1.60    8.10
  38   4   1    7.60   13.70
  38   4   1   10.20    8.40
  40  -4   1   11.70    9.20
  40   4   1    4.20    9.80
  41  -5  -1   38.30   10.00
  41   5  -1   57.09   12.40
  39  -5  -1   29.50    8.70
  39   5  -1   30.80    9.90
  39   5  -1   30.70   12.10
  37  -5  -1  105.09   12.20
  37  -5  -1   79.39   15.40
  37  -5  -1  101.29   16.20
  37   5  -1   65.29   16.10
  37   5  -1  102.69   14.20
  37   5  -1   99.99   16.90
  35  -5  -1   75.49   10.80
  35  -5  -1   51.19   12.40
  35  -5  -1   76.09   25.80
  35   5  -1   59.99   14.30
  35   5  -1   71.09   13.60
  35   5  -1   66.29   11.20
  33  -5  -1  332.57   21.90
  33  -5  -1  310.97   25.70
  33  -5  -1  338.27   28.00
  33   5  -1  310.57   23.50
  33   5  -1  305.17   27.40
  33   5  -1  345.07   29.30
  31  -5  -1   23.50    6.70
  31  -5  -1   19.60    9.80
  31  -5  -1   31.90    9.10
  31   5  -1   19.60    7.10
  31   5  -1   28.00    7.90
  31   5  -1   25.70   10.10
  31   5  -1   27.80    8.90
  29  -5  -1  371.06   22.90
 -29  -5   1  292.67   21.50
  29  -5  -1  335.97   27.10
  29  -5  -1  326.97   25.00
  29   5  -1  354.36   23.80
  29   5  -1  333.77   28.10
  29   5  -1  332.37   21.00
  29   5  -1  360.06   27.40
 -27  -5   1    7.80    4.50
  27  -5  -1    0.50    3.90
  27  -5  -1   -1.60    5.60
 -27  -5   1   10.80    6.10
  27   5  -1    7.10    5.50
  27   5  -1    2.50    3.40
  27   5  -1    0.60    6.10
  27   5  -1   -2.10    4.20
  25  -5  -1  470.45   30.80
 -25  -5   1  437.46   29.80
  25  -5  -1  489.15   28.20
 -25  -5   1  445.46   27.20
  25  -5  -1  433.46   31.70
  25   5  -1  486.85   26.80
  25   5  -1  477.75   32.10
  25   5  -1  463.15   33.50
  25   5  -1  450.55   28.50
  23  -5  -1   47.20    7.50
  23  -5  -1   57.99   10.20
  23  -5  -1   35.40    8.70
 -23  -5   1   56.39    7.20
 -23  -5   1   39.90    7.60
  23   5  -1   38.80   10.70
 -23   5   1   44.30   11.60
  23   5  -1   69.59   12.00
 -23   5   1   53.39    9.70
  23   5  -1   46.90    7.90
  23   5  -1   55.29    6.20
  21  -5  -1  696.43   36.90
 -21  -5   1  642.04   39.40
  21  -5  -1  575.14   39.10
 -21  -5   1  679.03   36.00
  21  -5  -1  663.83   37.80
 -21  -5   1  640.64   38.20
  21  -5  -1  664.53   39.50
  21   5  -1  706.23   40.40
  21   5  -1  636.34   41.20
 -21   5   1  679.53   43.00
  21   5  -1  681.03   37.60
 -21   5   1  672.53   40.50
  19  -5  -1   59.19    7.80
 -19  -5   1   62.29    9.40
  19  -5  -1   46.70    8.80
  19  -5  -1   47.60    8.20
 -19  -5   1   54.39    6.00
 -19  -5   1   62.69    9.30
  19  -5  -1   64.19    7.40
  19   5  -1   64.39   11.10
  19   5  -1   61.09   10.10
  19   5  -1   74.89    8.10
 -19   5   1   71.99   12.50
 -19   5   1   65.89   10.50
 -17  -5   1  843.22   45.30
  17  -5  -1  807.72   44.90
  17  -5  -1  880.31   45.00
 -17  -5   1  828.52   46.30
 -17  -5   1  836.82   43.50
  17  -5  -1  760.22   46.20
  17  -5  -1  802.92   46.40
 -17   5   1  805.12   48.80
  17   5  -1  856.41   44.90
  17   5  -1  853.01   46.70
 -17   5   1  808.52   47.00
  17   5  -1  891.01   48.60
 -15  -5   1  435.06   25.90
  15  -5  -1  388.06   25.90
 -15  -5   1  456.15   23.80
  15  -5  -1  396.76   24.50
  15  -5  -1  413.36   26.30
  15   5  -1  438.16   26.10
 -15   5   1  415.96   28.40
 -15   5   1  422.66   28.00
  15   5  -1  432.66   24.80
  15   5  -1  407.76   27.10
  13  -5  -1  636.14   34.20
 -13  -5   1  638.64   35.50
 -13  -5   1  656.53   33.40
  13  -5  -1  626.54   36.00
 -13  -5   1  611.64   34.10
  13  -5  -1  530.95   34.90
  13   5  -1  621.74   35.10
 -13   5   1  622.44   35.70
  13   5  -1  678.33   33.40
  13   5  -1  605.34   31.50
  13   5  -1  629.14   34.10
 -13   5   1  625.74   37.30
 -11  -5   1  692.53   44.40
  11  -5  -1  742.83   40.30
  11  -5  -1  767.22   38.10
 -11  -5   1  751.52   40.30
 -11  -5   1  796.52   39.70
  11   5  -1  730.33   39.10
 -11   5   1  713.53   42.70
 -11   5   1  785.52   41.80
 -11   5   1  838.22   45.00
  11   5  -1  779.12   42.30
  11   5  -1  753.02   41.00
  11   5  -1  762.82   37.80
  11   5  -1  749.53   40.30
  -9  -5   1  491.55   28.60
   9  -5  -1  519.85   27.40
   9  -5  -1  463.75   29.20
   9  -5  -1  479.15   28.50
  -9  -5   1  501.15   27.50
   9  -5  -1  492.35   25.40
  -9  -5   1  508.45   27.00
   9   5  -1  502.45   26.30
   9   5  -1  505.85   27.60
  -9   5   1  507.75   27.20
   9   5  -1  483.95   27.90
  -9   5   1  499.05   29.90
  -9   5   1  511.35   28.60
   9   5  -1  492.35   25.00
   9   5  -1  496.85   28.80
  -7  -5   1  779.82   39.30
   7  -5  -1  656.23   40.20
  -7  -5   1  743.83   39.60
   7  -5  -1  706.63   41.30
   7  -5  -1  755.72   37.60
  -7  -5   1  768.12   40.80
   7  -5  -1  743.83   39.10
   7   5  -1  799.22   37.30
   7   5  -1  719.53   39.70
   7   5  -1  757.82   40.40
   7   5  -1  770.12   38.30
  -7   5   1  736.33   41.70
  -7   5   1  772.22   39.10
  -7   5   1  773.92   40.60
  -5  -5   1  163.28   10.70
  -5  -5   1  175.68    9.60
   5  -5  -1  147.59    9.30
  -5  -5   1  147.99    8.60
   5  -5  -1  164.88   10.20
  -5  -5   1  157.88   10.80
   5  -5  -1  163.28    9.20
   5  -5  -1  163.28   11.90
   5  -5  -1  169.38   13.10
  -5  -5   1  158.08   11.70
  -5   5   1  151.18   12.50
  -5   5   1  163.38   11.50
   5   5  -1  154.98   11.00
  -5   5   1  168.28   10.30
  -5   5   1  150.58    8.90
   5   5  -1  163.48   11.00
   5   5  -1  162.18    8.80
  -3  -5   1 2116.49  100.59
   3  -5  -1 2043.80  101.39
   3  -5  -1 1951.40  103.29
   3  -5  -1 2020.20  100.79
  -3  -5   1 2054.09  102.39
   3  -5  -1 2113.79  100.99
  -3  -5   1 2071.99  102.39
  -3  -5   1 2038.60  103.09
   3  -5  -1 2045.80  104.49
  -3  -5   1 2054.19  100.99
  -3  -5   1 2022.10  102.49
   3   5  -1 2019.40  101.09
  -3   5   1 2084.69  102.69
  -3   5   1 2078.79  100.69
   3   5  -1 2040.10  101.29
   3   5  -1 2115.09  100.59
  -3   5   1 2095.39  104.49
  -3   5   1 2090.49  101.49
  -1  -5   1    4.30    2.30
  -1  -5   1    4.00    3.90
  -1  -5   1    7.20    1.90
   1  -5  -1   14.40    3.30
   1  -5  -1    5.00    3.10
   1  -5  -1   10.50    4.50
  -1  -5   1    5.40    2.90
   1  -5  -1    1.70    2.80
   1  -5  -1   11.40    2.20
   1  -5  -1   10.50    2.20
  -1  -5   1   10.60    2.20
  -1  -5   1    4.00    2.60
   1   5  -1    9.70    2.00
  -1   5   1   10.70    2.30
  -1   5   1    9.20    2.10
  -1   5   1   13.40    2.50
   1   5  -1   11.30    2.20
   1   5  -1   11.90    2.40
   1  -5   1 1829.52   92.99
  -1  -5  -1 1920.61   92.79
   1  -5   1 1930.11   93.29
  -1  -5  -1 1824.62   94.49
  -1  -5  -1 1866.81   92.59
   1  -5   1 1847.82   95.99
   1  -5   1 1883.81   92.99
  -1  -5  -1 1870.21   94.89
   1  -5   1 1792.52   94.89
  -1  -5  -1 1938.31   95.59
  -1   5  -1 1889.21   92.79
  -1   5  -1 1905.71   95.89
   1   5   1 1921.31   92.99
  -1   5  -1 1936.41   93.19
  -1   5  -1 1846.82   93.89
   1   5   1 1982.90   94.59
   1   5   1 1919.81   92.79
   1   5   1 1946.71   93.29
   3  -5   1  121.99    7.90
   3  -5   1  130.09   10.90
   3  -5   1  129.69    7.80
   3  -5   1  128.69    9.80
  -3  -5  -1  126.89   10.40
   3  -5   1  133.29    8.40
  -3  -5  -1  118.19    7.30
  -3  -5  -1  116.89    9.20
   3   5   1  144.49    7.90
  -3   5  -1  143.69   11.00
  -3   5  -1  123.09    7.60
   3   5   1  117.39    9.30
  -3   5  -1  128.19    8.40
   3   5   1  116.89    7.50
   3   5   1  140.29   10.20
  -3   5  -1  114.09    9.00
   5  -5   1 1144.79   56.99
  -5  -5  -1 1195.38   59.19
  -5  -5  -1 1184.38   58.59
   5  -5   1 1101.19   58.09
   5  -5   1 1090.99   60.19
  -5  -5  -1 1224.58   60.49
   5  -5   1 1071.39   59.49
  -5   5  -1 1183.58   56.99
  -5   5  -1 1173.98   59.39
  -5   5  -1 1117.39   60.49
   5   5   1 1204.48   59.49
   5   5   1 1126.59   60.09
   5   5   1 1142.89   56.89
   5   5   1 1183.08   57.29
  -5   5  -1 1107.69   57.99
   7  -5   1   84.59    8.60
  -7  -5  -1   88.69    7.00
   7  -5   1   87.19    7.00
  -7  -5  -1   74.69    8.10
  -7  -5  -1   82.29    7.40
   7  -5   1   70.59    7.70
   7  -5   1   76.79    5.60
  -7   5  -1   89.79    8.00
   7   5   1   74.99    7.60
  -7   5  -1   79.69    8.70
   7   5   1   87.89    9.10
   7   5   1   91.99    6.10
   7   5   1   79.99    7.30
   7   5   1   78.09    5.40
  -9  -5  -1 1070.39   56.39
  -9  -5  -1 1078.99   55.49
   9  -5   1  962.80   62.29
   9  -5   1 1122.69   54.89
  -9  -5  -1 1234.98   60.39
   9   5   1 1077.19   56.29
   9   5   1 1121.79   58.59
   9   5   1 1074.09   54.79
  -9   5  -1 1073.09   57.19
   9   5   1 1122.19   57.29
  -9   5  -1 1015.70   58.39
   9   5   1 1097.29   54.09
 -11  -5  -1  449.76   24.50
 -11  -5  -1  452.95   25.50
  11  -5   1  423.16   26.50
  11  -5   1  478.15   25.50
  11  -5   1  429.96   23.10
 -11  -5  -1  451.45   26.60
  11  -5   1  384.06   25.90
 -11   5  -1  443.66   28.00
 -11   5  -1  456.25   28.00
  11   5   1  441.66   27.70
  11   5   1  419.26   26.00
  11   5   1  442.36   23.00
 -13  -5  -1  397.06   22.30
  13  -5   1  360.26   24.20
  13  -5   1  401.76   23.30
 -13  -5  -1  394.56   24.40
 -13  -5  -1  406.26   23.40
  13  -5   1  325.17   23.80
  13  -5   1  403.96   21.00
  13   5   1  407.66   26.20
  13   5   1  413.26   26.80
  13   5   1  413.06   23.50
 -13   5  -1  376.16   24.30
 -13   5  -1  386.26   26.00
 -15  -5  -1  535.55   32.20
  15  -5   1  468.35   31.10
 -15  -5  -1  530.55   28.80
  15  -5   1  488.25   31.10
 -15  -5  -1  521.65   31.30
  15  -5   1  532.35   30.20
  15  -5   1  552.44   30.30
  15   5   1  545.65   30.30
 -15   5  -1  545.45   32.00
 -15   5  -1  527.25   33.70
  15   5   1  521.35   31.60
  15   5   1  507.05   33.10
 -17  -5  -1  319.67   20.60
  17  -5   1  314.67   19.90
 -17  -5  -1  330.87   19.10
  17  -5   1  336.67   22.00
 -17  -5  -1  296.67   21.00
  17  -5   1  305.07   20.20
  17  -5   1  284.67   21.30
  17   5   1  338.87   20.60
 -17   5  -1  303.37   21.70
  17   5   1  313.37   22.20
  17   5   1  330.27   24.00
 -17   5  -1  284.17   23.30
 -19  -5  -1  767.62   41.10
  19  -5   1  749.03   44.80
  19  -5   1  770.82   43.10
  19  -5   1  791.12   42.10
 -19  -5  -1  734.33   43.10
  19  -5   1  767.82   44.30
  19   5   1  823.42   45.60
  19   5   1  758.42   42.60
  19   5   1  768.92   47.00
 -19   5  -1  784.32   45.30
 -19   5  -1  717.23   47.00
  21  -5   1   38.30    8.80
 -21  -5  -1   60.39    7.80
  21  -5   1   55.09   10.40
  21  -5   1   60.99    8.50
 -21  -5  -1   60.59    9.60
 -21   5  -1   60.99   11.60
  21   5   1   66.19    9.50
 -21   5  -1   76.09   11.30
  21   5   1   70.09   13.50
  21   5   1   66.39   11.40
 -23  -5  -1  465.35   30.70
 -23  -5  -1  456.45   28.90
  23  -5   1  506.05   29.30
  23  -5   1  437.66   32.30
  23   5   1  469.95   34.40
  23   5   1  469.35   29.60
  23   5   1  555.64   34.10
  25  -5   1   30.70    9.00
  25  -5   1   32.50    9.60
  25  -5   1   33.90    7.00
 -25  -5  -1   24.60    5.90
  25   5   1   18.50    6.00
  25   5   1   33.60    6.30
  25   5   1   49.90   10.70
  25   5   1   29.70   10.50
  27  -5   1  441.76   27.40
  27  -5   1  427.06   29.70
  27  -5   1  450.75   32.20
  27   5   1  413.16   27.90
  27   5   1  432.36   33.70
  27   5   1  413.86   25.60
  27   5   1  408.76   35.00
  29  -5   1   40.10   10.10
  29  -5   1   32.50    7.50
  29  -5   1   15.40    8.50
  29   5   1   39.60    9.20
  29   5   1   14.00    8.80
  29   5   1   19.60    6.20
  31  -5   1  221.28   23.30
  31  -5   1  252.97   19.40
  31  -5   1  251.57   22.40
  31   5   1  265.67   25.60
  31   5   1  288.27   21.60
  31   5   1  280.57   26.40
  33  -5   1   34.90   11.10
  33  -5   1   38.50    7.60
  33  -5   1   42.30   10.90
  33   5   1   62.59   14.50
  33   5   1   44.60    9.70
  33   5   1   31.70   11.10
  35  -5   1  133.89   17.90
  35  -5   1  144.69   20.50
  35  -5   1  154.18   14.70
  35   5   1  120.09   19.10
  35   5   1  100.09   18.90
  35   5   1  154.88   16.10
  37  -5   1   35.00    8.50
  37   5   1   40.00    9.40
  37   5   1   23.70   10.80
  39  -5   1   22.90    8.30
  39   5   1   32.60   10.40
  42   6  -1    7.20    6.80
  40  -6  -1   48.10   10.00
  40   6  -1   44.00   12.90
  38  -6  -1  -13.80    5.30
  38   6  -1    1.10    8.70
  38   6  -1   12.40   11.70
  38   6  -1   -8.70    6.50
  36  -6  -1   99.99   16.40
  36  -6  -1   96.09   16.10
  36  -6  -1  138.89   13.80
  36   6  -1   97.89   14.60
  36   6  -1  126.29   19.60
  34  -6  -1   41.00    8.00
  34  -6  -1   33.40    9.50
  34  -6  -1   42.80   12.10
  34   6  -1   34.90    8.10
  34   6  -1   38.00   10.90
  34   6  -1   51.99   13.00
  32  -6  -1  107.19   11.70
  32  -6  -1   96.29   16.20
  32  -6  -1   97.09   15.70
  32   6  -1  105.39   14.30
  32   6  -1   75.89   14.50
  32   6  -1   94.99   17.60
  32   6  -1   97.09   11.60
  30  -6  -1   35.90    9.80
  30  -6  -1   41.70    8.40
  30  -6  -1   30.80    9.00
  30   6  -1   31.70   10.90
  30   6  -1   55.59   10.00
  30   6  -1   48.30    6.90
  30   6  -1   58.39   12.20
  28  -6  -1  112.49   15.80
  28  -6  -1  128.79   12.70
  28  -6  -1  112.19   17.10
 -28  -6   1   93.59   11.90
  28   6  -1  143.19   16.20
  28   6  -1  137.99   13.80
  28   6  -1  129.89   18.90
  28   6  -1  132.39   10.60
 -26  -6   1   42.10    7.10
  26  -6  -1   27.90   10.00
  26  -6  -1   29.00    6.70
  26  -6  -1   23.70    8.20
 -26  -6   1   33.10    8.60
  26   6  -1   38.10    6.20
  26   6  -1   44.20   10.90
  26   6  -1   38.90    7.90
  26   6  -1   49.20   11.40
  24  -6  -1  158.28   12.60
  24  -6  -1  115.39   15.90
 -24  -6   1  141.79   11.50
  24  -6  -1  131.69   14.30
  24   6  -1  143.19   15.40
  24   6  -1  141.09   13.10
  24   6  -1  136.49   18.50
  24   6  -1  139.49   10.40
 -22  -6   1  112.99   13.80
 -22  -6   1   99.29   11.10
  22  -6  -1  101.39   13.80
 -22  -6   1   98.99    8.80
  22  -6  -1  107.59   10.20
  22  -6  -1   67.79   11.80
 -22   6   1  119.59   18.40
  22   6  -1  108.79   10.80
 -22   6   1   93.89   13.30
  22   6  -1   98.69   14.30
  22   6  -1   89.59   14.80
  22   6  -1   96.79    7.80
  20  -6  -1  182.88   17.10
 -20  -6   1  209.48   16.30
 -20  -6   1  210.18   14.30
  20  -6  -1  208.48   17.20
 -20  -6   1  195.98   19.90
  20  -6  -1  213.68   13.10
  20  -6  -1  232.48   16.10
  20   6  -1  229.28   20.00
  20   6  -1  234.28   18.40
  20   6  -1  203.38   15.60
 -20   6   1  254.57   23.90
 -20   6   1  224.78   18.00
  18  -6  -1  230.28   16.70
 -18  -6   1  239.08   16.90
 -18  -6   1  244.38   15.40
 -18  -6   1  232.58   17.70
  18  -6  -1  220.08   18.20
  18  -6  -1  248.48   18.50
  18  -6  -1  234.78   13.90
  18   6  -1  242.58   18.40
  18   6  -1  219.68   19.40
  18   6  -1  231.38   13.60
  18   6  -1  244.58   16.80
 -18   6   1  251.07   21.00
 -18   6   1  232.68   18.30
  16  -6  -1  217.38   16.70
 -16  -6   1  204.48   14.50
  16  -6  -1  189.58   11.80
  16  -6  -1  181.68   15.50
 -16  -6   1  208.18   15.90
 -16  -6   1  212.48   13.50
  16   6  -1  191.88   11.50
  16   6  -1  204.78   13.60
 -16   6   1  211.08   16.40
  16   6  -1  211.68   17.40
  16   6  -1  195.78   15.60
 -16   6   1  196.38   17.60
  16   6  -1  211.68   14.70
  14  -6  -1 1023.10   52.79
  14  -6  -1  973.90   49.99
 -14  -6   1 1020.20   54.39
 -14  -6   1 1042.80   51.79
  14  -6  -1  941.51   54.19
 -14   6   1  936.11   55.99
  14   6  -1 1048.50   54.69
  14   6  -1 1011.60   53.89
 -14   6   1  970.50   54.19
  14   6  -1 1003.60   52.79
  14   6  -1  988.00   55.19
  14   6  -1  980.20   49.50
 -12  -6   1    5.60    3.60
 -12  -6   1   -2.10    2.00
  12  -6  -1    2.00    3.50
 -12  -6   1   -1.50    1.70
  12  -6  -1    1.80    1.50
  12  -6  -1    1.50    3.20
  12   6  -1    1.20    2.80
  12   6  -1    1.60    1.20
 -12   6   1    5.10    3.60
  12   6  -1    0.30    2.90
  12   6  -1    1.60    4.00
  12   6  -1    2.20    2.40
 -12   6   1    0.30    2.40
 -12   6   1    2.60    3.90
  10  -6  -1  762.62   39.70
 -10  -6   1  830.92   43.90
 -10  -6   1  785.52   42.20
  10  -6  -1  795.22   44.60
  10  -6  -1  844.52   42.10
  10  -6  -1  707.43   43.10
 -10   6   1  806.22   41.90
  10   6  -1  810.92   42.90
 -10   6   1  770.62   44.90
  10   6  -1  806.82   43.70
  10   6  -1  784.12   39.20
  10   6  -1  752.52   40.60
  10   6  -1  801.22   42.40
  -8  -6   1  176.18   13.00
   8  -6  -1  164.78    9.60
  -8  -6   1  168.38   11.40
   8  -6  -1  160.18   11.00
  -8  -6   1  164.98   11.70
   8   6  -1  199.48   13.20
   8   6  -1  171.48   12.20
  -8   6   1  148.89   12.30
   8   6  -1  172.68    9.20
   8   6  -1  142.19   10.10
  -8   6   1  148.89   13.20
  -6  -6   1  362.86   21.80
   6  -6  -1  333.17   18.70
  -6  -6   1  340.77   17.70
  -6  -6   1  375.96   20.50
  -6  -6   1  360.26   18.90
   6  -6  -1  355.86   19.60
   6  -6  -1  340.27   22.60
  -6  -6   1  348.87   20.40
   6  -6  -1  298.17   21.10
   6  -6  -1  347.77   18.40
  -6   6   1  331.67   22.40
   6   6  -1  349.77   20.60
   6   6  -1  342.17   17.90
  -6   6   1  373.46   19.80
  -6   6   1  323.97   18.00
   6   6  -1  330.17   20.50
   6   6  -1  347.47   18.90
  -6   6   1  339.47   21.00
   4  -6  -1  612.94   31.60
  -4  -6   1  604.24   31.70
  -4  -6   1  621.24   34.50
   4  -6  -1  624.84   32.30
  -4  -6   1  629.24   31.00
  -4  -6   1  556.74   33.30
   4  -6  -1  631.54   36.00
   4  -6  -1  546.85   34.20
  -4  -6   1  637.64   33.50
  -4  -6   1  630.14   33.40
   4  -6  -1  614.14   31.60
  -4   6   1  603.64   32.30
  -4   6   1  615.44   35.70
   4   6  -1  600.64   32.10
  -4   6   1  619.24   33.70
  -4   6   1  632.24   31.30
   4   6  -1  647.44   31.30
   4   6  -1  627.24   31.90
  -2  -6   1   63.69    7.40
   2  -6  -1   94.09    8.10
   2  -6  -1   83.29    8.40
  -2  -6   1   80.19    7.40
   2  -6  -1   83.39    5.90
   2  -6  -1   82.89    7.40
   2  -6  -1   84.99    9.80
  -2  -6   1   75.79    7.70
   2  -6  -1   96.89    6.60
  -2  -6   1   79.59    5.70
  -2  -6   1   67.89    9.70
  -2  -6   1   79.39    6.00
  -2   6   1   86.19    6.40
  -2   6   1   86.79    7.40
   2   6  -1   77.99    6.20
  -2   6   1   88.89    6.00
   2   6  -1   82.99    5.90
   2   6  -1   97.29    6.50
   0  -6   1  580.84   31.40
   0  -6  -1  615.34   33.10
   0  -6  -1  584.44   32.00
   0  -6  -1  604.24   32.00
   0  -6  -1  559.34   29.80
   0  -6   1  600.04   32.00
   0  -6  -1  553.44   34.30
   0  -6  -1  614.54   30.20
   0  -6   1  626.44   30.40
   0  -6   1  577.44   33.90
   0  -6   1  515.95   32.20
   0  -6   1  591.54   30.20
   0  -6  -1  564.74   32.70
   0   6  -1  575.94   30.20
   0   6   1  572.94   30.20
   0   6  -1  596.24   30.40
   0   6   1  575.34   30.30
   0   6   1  606.94   30.10
   0   6  -1  562.54   30.10
   2  -6   1  170.08   10.20
  -2  -6  -1  177.68   13.30
   2  -6   1  171.88   10.60
  -2  -6  -1  168.18   12.00
   2  -6   1  168.18   13.70
   2  -6   1  172.28   10.40
  -2  -6  -1  182.08   10.00
   2  -6   1  154.98   12.40
  -2  -6  -1  165.08   11.60
  -2  -6  -1  153.28    9.80
  -2  -6  -1  145.69   12.10
  -2   6  -1  166.48   10.60
  -2   6  -1  164.78   11.30
  -2   6  -1  179.48   10.10
   2   6   1  198.48   10.40
   2   6   1  161.38   10.10
  -2   6  -1  171.48   13.40
   2   6   1  165.98   10.60
   2   6   1  168.68   11.90
   4  -6   1  134.29   12.30
   4  -6   1  127.19   11.10
   4  -6   1  138.99    9.20
  -4  -6  -1  143.39   11.90
  -4  -6  -1  153.18   10.70
   4  -6   1  145.39    9.50
   4  -6   1  152.88    9.90
  -4  -6  -1  139.19   10.90
  -4  -6  -1  140.89    8.50
  -4  -6  -1  154.88    9.00
   4   6   1  145.89   11.40
   4   6   1  147.99   11.10
   4   6   1  140.59    8.80
  -4   6  -1  144.29    9.80
  -4   6  -1  153.98   12.40
  -4   6  -1  158.08   10.90
  -4   6  -1  136.89    8.80
   4   6   1  163.58    9.20
   6  -6   1  344.97   19.30
   6  -6   1  318.27   23.90
   6  -6   1  354.06   19.40
   6  -6   1  370.76   20.20
   6  -6   1  300.57   21.20
  -6  -6  -1  371.16   21.20
  -6  -6  -1  344.57   21.60
   6   6   1  337.17   20.90
   6   6   1  351.66   22.10
   6   6   1  353.86   18.60
  -6   6  -1  363.36   21.40
  -6   6  -1  359.06   23.50
   6   6   1  341.37   19.00
   6   6   1  376.56   21.70
  -6   6  -1  354.06   20.00
   8  -6   1  510.85   26.20
  -8  -6  -1  492.65   28.60
   8  -6   1  462.35   29.80
  -8  -6  -1  486.05   29.70
   8  -6   1  534.55   28.10
  -8  -6  -1  527.55   28.00
   8  -6   1  458.75   30.30
  -8   6  -1  504.45   29.10
   8   6   1  493.05   26.60
   8   6   1  509.25   25.90
   8   6   1  527.35   29.40
   8   6   1  528.25   30.40
  -8   6  -1  470.65   30.30
   8   6   1  520.05   32.60
 -10  -6  -1   85.49    8.20
  10  -6   1   84.89   11.50
 -10  -6  -1   86.79    7.50
  10  -6   1   95.69    6.30
  10  -6   1   60.59    9.20
  10   6   1   80.19    6.60
  10   6   1   83.39    8.30
 -10   6  -1  103.09   14.90
  10   6   1   83.29    9.00
  10   6   1   94.09   10.50
 -10   6  -1   85.99    9.80
  10   6   1   86.19    5.90
  12  -6   1  563.44   36.00
  12  -6   1  661.13   35.20
 -12  -6  -1  630.84   36.70
  12  -6   1  593.34   36.50
  12  -6   1  617.94   32.60
 -12  -6  -1  666.03   35.70
 -12  -6  -1  578.84   34.90
  12   6   1  626.64   32.40
  12   6   1  678.53   37.10
 -12   6  -1  673.33   36.70
  12   6   1  666.73   38.20
 -12   6  -1  620.94   38.00
  12   6   1  612.14   33.50
  12   6   1  671.93   35.60
  14  -6   1   10.70    3.50
 -14  -6  -1   33.60    7.10
  14  -6   1   19.00    5.70
 -14  -6  -1   22.40    5.30
  14  -6   1   23.40    3.70
  14  -6   1   17.30    5.10
 -14  -6  -1   14.70    3.60
  14   6   1   25.60    3.50
  14   6   1   19.30    5.70
 -14   6  -1   23.00    7.00
 -14   6  -1   22.70    5.70
  14   6   1   19.30    4.60
  14   6   1   12.90    6.40
  14   6   1   18.30    4.30
  16  -6   1  500.95   28.20
 -16  -6  -1  420.76   27.30
  16  -6   1  402.16   28.50
  16  -6   1  457.65   29.10
 -16  -6  -1  487.75   29.50
  16  -6   1  493.65   28.00
 -16  -6  -1  447.26   26.10
  16  -6   1  449.76   24.80
  16   6   1  444.96   29.20
  16   6   1  476.55   31.60
 -16   6  -1  475.25   31.60
  16   6   1  483.85   28.10
 -16   6  -1  457.45   29.10
  16   6   1  453.85   24.80
 -18  -6  -1   42.20    7.90
  18  -6   1   50.99    9.00
 -18  -6  -1   33.40    5.80
  18  -6   1   50.59    6.10
  18  -6   1   59.79   10.00
 -18  -6  -1   57.29    9.90
  18  -6   1   59.59    8.50
  18   6   1   46.40    9.50
  18   6   1   46.70   10.60
  18   6   1   31.70    6.50
 -18   6  -1   49.90    9.20
 -18   6  -1   56.99   13.30
  18   6   1   39.10    5.30
 -20  -6  -1  566.64   32.10
  20  -6   1  575.54   33.20
 -20  -6  -1  585.54   34.50
  20  -6   1  594.04   36.30
  20   6   1  582.44   38.70
  20   6   1  539.15   33.70
  20   6   1  590.44   37.00
 -20   6  -1  536.55   35.70
  22  -6   1  356.76   22.20
  22  -6   1  325.37   24.20
  22  -6   1  331.67   25.00
 -22  -6  -1  311.77   23.10
  22   6   1  339.27   25.80
  22   6   1  325.67   26.90
  22   6   1  329.27   22.90
 -22   6  -1  315.77   24.30
  24  -6   1   83.19   10.50
  24  -6   1   69.29   12.40
 -24  -6  -1   71.09    9.30
 -24  -6  -1   93.29   12.50
  24  -6   1   71.89   12.20
  24   6   1   63.39   14.00
  24   6   1   68.79   10.20
  24   6   1   95.19   16.00
  26  -6   1  142.89   15.30
  26  -6   1   94.49   15.60
  26  -6   1  155.98   13.30
  26   6   1  170.68   17.70
  26   6   1  115.79   10.50
  26   6   1  134.09   14.20
  26   6   1   92.49   17.50
  28  -6   1   57.59   11.80
  28  -6   1   40.10    8.60
  28  -6   1   34.40   10.40
  28   6   1   41.30   10.90
  28   6   1   44.50   12.30
  28   6   1   33.80   10.10
  28   6   1   56.89    7.90
  30  -6   1  140.09   13.80
  30  -6   1  146.09   20.00
  30  -6   1  142.49   16.00
  30   6   1  120.19   11.90
  30   6   1  149.29   21.60
  30   6   1  113.39   20.60
  30   6   1  132.29   16.90
  32  -6   1    9.30    7.70
  32  -6   1   -2.10    7.30
  32  -6   1    3.70    5.40
  32   6   1    4.70    7.00
  32   6   1   14.40    8.60
  32   6   1   13.60   10.60
  34  -6   1  143.29   14.40
  34  -6   1  146.89   18.80
  34  -6   1  173.98   22.30
  34   6   1  122.19   16.40
  34   6   1  137.99   21.50
  34   6   1  110.59   21.50
  36  -6   1    7.40    7.00
  36   6   1   23.50   11.10
  36   6   1   10.70   11.10
  36   6   1   16.10    7.50
  38  -6   1   84.69   11.80
  38   6   1   45.20   10.70
  41   7  -1   -8.00    7.40
  39  -7  -1   -9.90    6.40
  39   7  -1    2.90    6.60
  39   7  -1  -19.30   11.30
  39   7  -1  -11.20    7.90
  37  -7  -1    0.10    6.40
  37   7  -1    3.70    7.00
  37   7  -1    2.80   13.00
  37   7  -1    5.10   13.70
  37   7  -1    4.50    6.60
  37   7  -1   -9.40    4.10
  35  -7  -1    9.80    9.60
  35  -7  -1    1.90    7.70
  35  -7  -1    8.60    5.60
  35   7  -1    8.20    4.80
  35   7  -1    4.40    8.40
  35   7  -1    4.50    6.70
  35   7  -1    1.10    9.70
  33  -7  -1    5.40    6.20
  33  -7  -1   -7.30    7.90
  33  -7  -1    3.90    7.20
  33   7  -1    1.40    5.30
  33   7  -1   11.40    6.40
  33   7  -1   -6.20    5.30
  33   7  -1    3.40    6.90
  33   7  -1    4.80    4.40
  33   7  -1    2.30    9.80
  31  -7  -1   -4.50    6.70
  31  -7  -1    6.20    7.50
  31  -7  -1    4.40    6.10
  31   7  -1    5.20    8.70
  31   7  -1   -3.40    7.70
  31   7  -1    9.10    4.50
  31   7  -1    3.40    5.60
  31   7  -1    5.30    3.50
  31   7  -1   11.00    5.60
  29  -7  -1    5.40    5.80
  29  -7  -1    7.30    7.80
  29   7  -1   -1.90    3.10
  29   7  -1   -0.20    4.80
  29   7  -1   -0.50    5.00
  29   7  -1   -6.10    6.40
  29   7  -1   18.60    9.20
  29   7  -1   -2.40    3.60
  27  -7  -1   15.40    7.10
  27  -7  -1   17.10    5.60
  27  -7  -1    4.90    6.50
  27   7  -1   10.60    7.30
  27   7  -1    6.80    5.50
  27   7  -1   20.00    9.30
  27   7  -1   14.60    4.30
  27   7  -1    6.50    5.20
 -25  -7   1    0.50    4.90
 -25  -7   1   -0.70    3.20
  25  -7  -1    7.00    4.60
  25  -7  -1   -3.70    6.00
  25  -7  -1   -3.30    2.60
  25  -7  -1    1.90    3.90
  25   7  -1   -1.20    4.10
  25   7  -1   -0.50    4.30
  25   7  -1   -2.70    5.40
  25   7  -1    2.10    2.70
  25   7  -1   -4.10    3.60
  25   7  -1    2.50    7.20
 -23  -7   1   29.50    8.20
  23  -7  -1   26.00    6.50
  23  -7  -1   19.80    7.80
  23  -7  -1   21.20    8.00
  23   7  -1   27.70    4.70
  23   7  -1   25.50    4.10
  23   7  -1   22.30    6.70
  23   7  -1   20.70    8.50
  23   7  -1   30.80    7.50
  23   7  -1   20.40    6.10
 -21  -7   1   32.90    7.00
 -21  -7   1   45.00    8.70
 -21  -7   1   33.70    6.10
  21  -7  -1   45.30    5.60
  21  -7  -1   35.30    7.10
  21  -7  -1   37.00    9.00
  21  -7  -1   29.60    8.30
  21   7  -1   25.70    6.20
 -21   7   1   29.80    9.70
  21   7  -1   43.90    4.70
  21   7  -1   60.49   12.30
  21   7  -1   43.30   10.80
 -21   7   1   34.30    7.70
 -19  -7   1   27.30    5.30
 -19  -7   1   37.40   13.00
 -19  -7   1   27.90    6.00
  19  -7  -1   39.40    5.10
  19  -7  -1   32.50    8.60
  19  -7  -1   27.10    7.80
  19   7  -1   28.80    6.70
  19   7  -1   43.30    4.30
  19   7  -1   34.90    6.30
 -19   7   1   33.00    9.20
  19   7  -1   36.80   10.10
 -19   7   1   41.50    8.80
  19   7  -1   50.19   10.10
 -17  -7   1   11.60    4.20
  17  -7  -1    4.60    4.60
 -17  -7   1   10.10    3.80
  17  -7  -1    4.50    4.70
  17  -7  -1   10.30    4.50
 -17  -7   1    8.90    4.70
  17  -7  -1   14.00    3.20
  17   7  -1    4.80    3.30
 -17   7   1    1.40    4.70
  17   7  -1    9.00    2.30
 -17   7   1    4.50    4.00
  17   7  -1   11.30    4.70
  17   7  -1   11.90    5.10
  17   7  -1    5.80    5.80
  15  -7  -1   18.70    3.30
  15  -7  -1    8.90    5.20
  15  -7  -1   12.20    3.70
 -15  -7   1   14.50    3.80
 -15  -7   1   21.40    5.80
  15  -7  -1   18.70    6.60
 -15  -7   1   13.90    4.50
 -15   7   1   22.00    7.00
  15   7  -1   16.70    5.10
  15   7  -1   17.30    4.50
  15   7  -1   21.20    7.10
  15   7  -1   17.10    2.70
  15   7  -1   20.00    6.20
 -15   7   1   18.00    5.60
 -13  -7   1   -1.60    2.10
 -13  -7   1    0.20    2.20
  13  -7  -1    4.60    4.20
  13  -7  -1   -2.80    3.50
 -13  -7   1   -1.20    2.90
  13  -7  -1    1.10    2.40
  13  -7  -1   -0.30    1.60
  13   7  -1    6.30    5.00
  13   7  -1    0.80    1.30
 -13   7   1    6.30    5.20
  13   7  -1    0.30    3.10
  13   7  -1    0.90    2.50
  13   7  -1    5.10    3.60
 -13   7   1    6.10    4.40
  11  -7  -1   21.20    6.60
  11  -7  -1   18.20    5.50
  11  -7  -1   30.00    3.80
  11  -7  -1   37.20    5.90
 -11  -7   1   31.20    6.50
 -11  -7   1   28.70    5.00
 -11   7   1   26.10    5.10
  11   7  -1   28.90    3.00
  11   7  -1   38.20    7.20
 -11   7   1   29.30    6.40
  11   7  -1   25.70    4.60
 -11   7   1   29.00    6.70
  11   7  -1   27.10    6.60
   9  -7  -1    5.80    4.10
  -9  -7   1    1.00    2.80
   9  -7  -1    4.80    1.90
  -9  -7   1    6.70    3.30
  -9  -7   1    5.70    3.00
   9  -7  -1    3.00    3.60
   9  -7  -1   -0.20    2.00
   9   7  -1    3.90    4.20
   9   7  -1    2.10    3.40
   9   7  -1    2.40    2.30
   9   7  -1    4.40    1.60
  -9   7   1    6.30    3.00
  -9   7   1    9.00    3.80
  -9   7   1    2.90    3.00
  -7  -7   1    8.50    4.00
  -7  -7   1    6.10    1.60
   7  -7  -1    6.40    4.20
   7  -7  -1    8.70    5.30
  -7  -7   1    3.50    2.80
  -7  -7   1   13.60    3.80
   7  -7  -1    5.50    2.20
   7   7  -1    5.70    1.90
   7   7  -1   13.20    4.30
  -7   7   1    6.80    2.00
   7   7  -1   10.80    3.00
  -7   7   1   10.30    4.40
   7   7  -1    3.60    3.10
  -7   7   1    4.40    2.70
   5  -7  -1  187.98   16.30
  -5  -7   1  210.48   13.90
   5  -7  -1  205.08   12.90
  -5  -7   1  220.18   11.50
  -5  -7   1  178.38   14.00
  -5  -7   1  199.38   12.10
   5  -7  -1  191.98   12.10
  -5  -7   1  213.38   14.20
  -5   7   1  225.38   14.50
  -5   7   1  183.98   15.60
   5   7  -1  213.78   11.70
   5   7  -1  205.08   12.50
  -5   7   1  194.18   11.70
  -5   7   1  226.08   13.20
   5   7  -1  193.48   12.70
   3  -7  -1    2.30    2.00
  -3  -7   1    1.30    2.80
   3  -7  -1    3.30    2.70
  -3  -7   1    0.70    2.10
  -3  -7   1   -0.30    3.40
   3  -7  -1    1.60    2.00
   3  -7  -1    0.20    2.50
  -3  -7   1    0.60    1.40
  -3  -7   1   -0.90    2.50
  -3  -7   1    2.40    2.40
   3  -7  -1   -1.00    3.70
  -3  -7   1    4.60    1.80
   3  -7  -1    2.60    1.70
  -3   7   1    0.20    2.20
   3   7  -1    3.00    1.70
  -3   7   1    4.10    2.40
   3   7  -1    4.10    2.30
   3   7  -1    2.50    2.20
  -3   7   1    4.00    1.90
  -1  -7   1    2.20    1.70
   1  -7  -1   -1.00    2.80
   1  -7  -1    0.20    1.40
  -1  -7   1    0.80    1.70
   1  -7  -1   -0.50    1.90
  -1  -7   1    2.20    2.60
   1  -7  -1   -0.40    2.00
  -1  -7   1    1.20    2.80
   1  -7  -1   -2.80    2.80
  -1  -7   1    0.40    2.10
   1  -7  -1    0.20    1.50
   1   7  -1    0.20    1.90
  -1   7   1    2.30    2.10
   1   7  -1    2.00    2.20
   1   7  -1    2.90    1.70
  -1   7   1   -0.50    1.70
   1  -7   1   13.80    3.30
   1  -7   1    9.70    2.70
  -1  -7  -1    6.40    3.10
  -1  -7  -1    7.10    3.70
   1  -7   1    8.10    2.30
   1  -7   1   10.10    2.50
   1  -7   1    9.00    3.30
  -1  -7  -1   10.30    3.30
   1  -7   1    5.20    3.40
   1  -7   1    8.50    5.50
  -1  -7  -1    2.60    4.20
  -1  -7  -1    9.60    2.40
  -1  -7  -1    9.00    3.90
  -1  -7  -1    7.20    2.10
  -1   7  -1   11.40    3.10
   1   7   1    6.00    2.30
   1   7   1    7.50    2.30
   1   7   1    6.00    2.40
  -1   7  -1    6.60    2.30
  -3  -7  -1    7.50    2.00
   3  -7   1    9.40    3.90
   3  -7   1    8.10    2.50
  -3  -7  -1    9.50    2.40
  -3  -7  -1    4.80    3.40
   3  -7   1    3.80    4.20
   3  -7   1    5.80    2.40
   3  -7   1    3.00    2.10
  -3  -7  -1    6.60    3.10
  -3  -7  -1    5.70    3.20
   3   7   1    5.90    2.30
  -3   7  -1    5.90    2.20
   3   7   1   10.30    3.20
   3   7   1    4.20    3.30
  -3   7  -1    4.00    2.80
   3   7   1    7.90    2.20
  -3   7  -1    7.50    2.80
  -3   7  -1    1.50    3.50
   5  -7   1   -0.50    3.50
   5  -7   1    1.40    2.00
  -5  -7  -1   -1.00    2.10
   5  -7   1    4.80    2.10
  -5  -7  -1    1.40    1.20
  -5  -7  -1   -0.60    2.40
   5  -7   1    0.80    3.70
  -5  -7  -1    5.30    3.40
   5  -7   1    1.90    1.90
  -5   7  -1    2.90    1.70
   5   7   1    1.00    1.90
   5   7   1    1.20    1.60
  -5   7  -1    1.30    2.30
  -5   7  -1    3.00    2.80
  -5   7  -1    6.50    4.30
   5   7   1   -0.80    2.60
  -7  -7  -1    0.70    2.70
   7  -7   1    1.80    3.30
   7  -7   1    2.50    1.90
  -7  -7  -1    8.80    3.30
   7  -7   1    3.10    2.10
   7  -7   1    2.40    2.30
   7  -7   1    4.90    4.20
   7   7   1    1.80    2.80
   7   7   1    3.60    2.20
   7   7   1    5.20    2.00
   7   7   1    2.50    3.50
  -7   7  -1    2.80    3.60
  -7   7  -1    4.30    3.30
  -9  -7  -1    7.10    4.00
  -9  -7  -1   12.00    4.80
   9  -7   1    5.30    4.10
   9  -7   1    6.40    4.30
  -9  -7  -1   15.80    4.20
   9  -7   1    4.80    3.00
   9   7   1    8.60    3.80
   9   7   1   11.40    5.30
  -9   7  -1   10.20    4.80
   9   7   1   13.30    2.50
  -9   7  -1    3.70    3.50
   9   7   1    7.10    2.60
   9   7   1   12.10    4.40
  11  -7   1   -1.40    2.90
  11  -7   1    1.70    2.60
 -11  -7  -1    4.60    3.80
  11  -7   1    2.90    2.20
 -11  -7  -1    6.60    2.90
 -11  -7  -1    3.90    3.10
  11  -7   1    7.20    4.60
  11   7   1    4.90    3.30
 -11   7  -1   -3.40    2.80
  11   7   1    8.60    5.50
 -11   7  -1    2.80    3.80
  11   7   1    2.50    3.50
  11   7   1    5.10    2.00
  11   7   1    2.50    2.30
  13  -7   1   40.40    4.90
 -13  -7  -1   43.30    8.00
  13  -7   1   40.80    8.00
  13  -7   1   38.30    8.20
  13  -7   1   46.10    7.10
 -13  -7  -1   41.40    5.70
 -13  -7  -1   42.00    6.90
  13   7   1   36.10    4.00
  13   7   1   42.40    9.30
 -13   7  -1   44.90    7.90
 -13   7  -1   47.50    9.80
  13   7   1   36.80    5.40
  13   7   1   43.00    7.70
  13   7   1   32.10    6.20
  15  -7   1   92.49    6.90
 -15  -7  -1   83.99   11.10
  15  -7   1   69.29    8.40
  15  -7   1   87.39   13.10
  15  -7   1   68.99   10.60
 -15  -7  -1   76.49    8.10
 -15  -7  -1   89.89    9.30
 -15   7  -1   72.39   12.30
  15   7   1   77.89    7.70
  15   7   1   61.59   11.50
  15   7   1  102.79   13.70
 -15   7  -1   63.29    9.90
  15   7   1   87.39    6.50
  15   7   1   94.39   10.00
  17  -7   1    5.60    5.10
 -17  -7  -1    6.90    3.40
 -17  -7  -1    6.10    5.50
  17  -7   1   11.90    3.30
  17  -7   1   14.10    5.40
  17  -7   1    8.60    4.80
  17  -7   1    9.20    5.50
 -17  -7  -1    7.60    4.30
  17   7   1   15.40    5.30
  17   7   1    6.50    2.60
 -17   7  -1    9.50    5.00
 -17   7  -1    0.00    3.80
  17   7   1   10.70    4.80
  17   7   1    4.90    3.60
  17   7   1    8.90    6.30
  19  -7   1    1.70    4.70
  19  -7   1    2.00    3.20
  19  -7   1    2.80    5.00
 -19  -7  -1    2.40    4.10
 -19  -7  -1    1.50    2.60
 -19  -7  -1    2.50    2.70
  19  -7   1    3.80    2.60
 -19   7  -1    8.70    4.70
  19   7   1   -3.00    3.40
  19   7   1   -1.60    3.30
  19   7   1   -0.70    4.00
  19   7   1   -5.40    3.90
  19   7   1    5.40    2.80
  21  -7   1   41.10    9.40
 -21  -7  -1   30.10    7.00
  21  -7   1   37.50    7.60
  21  -7   1   34.70    5.50
 -21  -7  -1   39.50    6.60
  21  -7   1   29.80    8.80
  21   7   1   62.39   13.10
  21   7   1   41.40    5.70
 -21   7  -1   37.40    8.30
  21   7   1   35.80    9.20
  21   7   1   28.70    7.20
  23  -7   1    0.40    4.20
 -23  -7  -1    1.90    5.40
  23  -7   1    3.80    5.20
 -23  -7  -1   -1.70    3.20
  23  -7   1    3.50    5.90
  23   7   1   -3.10    2.30
  23   7   1   11.70    7.80
  23   7   1   -2.50    4.90
  23   7   1    4.30    4.20
  25  -7   1    9.10    5.80
  25  -7   1    9.00    4.90
  25  -7   1   11.00    7.30
  25   7   1    7.20    5.20
  25   7   1   18.50    9.00
  25   7   1   13.20    5.00
  25   7   1    8.50    4.10
  25   7   1    9.10    4.00
  27  -7   1   -0.10    4.30
  27  -7   1    7.80    7.90
  27  -7   1    4.20    6.10
  27   7   1   -5.90    3.70
  27   7   1   -0.10    7.60
  27   7   1    2.60    3.90
  27   7   1    7.00    3.90
  27   7   1    1.50    6.90
  29  -7   1    8.10    5.90
  29  -7   1   10.10    5.30
  29  -7   1    8.50    7.30
  29   7   1    9.30    6.20
  29   7   1    2.20    4.40
  29   7   1   -1.20    3.50
  29   7   1   12.90    9.90
  29   7   1    1.10    9.70
  31  -7   1   -1.00    6.00
  31  -7   1    1.60    5.50
  31  -7   1    3.20    7.90
  31   7   1    4.70    5.50
  31   7   1    2.10    4.30
  31   7   1   19.20    6.10
  31   7   1    7.50    9.60
  31   7   1   -5.10    6.50
  33  -7   1   -4.10    7.10
  33  -7   1   -6.20    5.00
  33  -7   1   -2.30    6.60
  33   7   1    3.30    7.40
  33   7   1   -4.10    4.30
  33   7   1    5.90    6.50
  35  -7   1   19.70    7.40
  35   7   1   -0.20    6.40
  35   7   1   25.10   11.10
  35   7   1   26.10   11.70
  35   7   1   14.00    7.60
  37  -7   1  -11.80    6.00
  37   7   1    6.10    8.80
  37   7   1   -2.20    5.80
  39   7   1   11.20    8.00
  40   8  -1   34.40   10.10
  38  -8  -1  -16.40    6.40
  38   8  -1    4.60    9.00
  38   8  -1   -2.60    5.80
  38   8  -1   -9.30    9.90
  36  -8  -1   72.59   11.20
  36   8  -1   67.09   13.40
  36   8  -1  105.99   19.30
  36   8  -1  115.99   28.50
  36   8  -1   84.29   13.90
  34  -8  -1    1.60    9.30
  34  -8  -1   -1.40    6.20
  34  -8  -1    0.40    7.80
  34   8  -1   -3.30    6.60
  34   8  -1   20.50    7.70
  34   8  -1   -7.60    3.10
  34   8  -1   16.60   12.10
  34   8  -1    8.80   10.00
  32  -8  -1  209.38   20.70
  32  -8  -1  221.78   18.20
  32  -8  -1  200.38   22.90
  32   8  -1  174.88   16.80
  32   8  -1  186.48   18.10
  32   8  -1  214.08   23.70
  32   8  -1  186.68   25.60
  30  -8  -1   51.69   13.20
  30  -8  -1   42.20    9.60
  30  -8  -1   48.30    9.50
  30   8  -1   55.29    7.20
  30   8  -1   35.50    9.10
  30   8  -1   49.50   13.40
  30   8  -1   48.20    6.60
  30   8  -1   49.00   13.90
  30   8  -1   38.50    8.70
  28  -8  -1   35.80    7.50
  28  -8  -1   34.80   10.30
  28  -8  -1   23.00    9.60
  28   8  -1   29.60   10.90
  28   8  -1   18.20    4.30
  28   8  -1   30.90    5.50
  28   8  -1   27.60    8.90
  28   8  -1   19.00    6.50
  26  -8  -1   70.09   13.20
  26  -8  -1   72.99   13.20
  26  -8  -1   57.29    9.50
  26   8  -1   68.99   10.40
  26   8  -1   68.19   14.80
  26   8  -1   68.89   12.40
  26   8  -1   69.39    7.50
  26   8  -1   58.89    9.50
  26   8  -1   51.49    8.70
  24  -8  -1   56.99   11.20
 -24  -8   1   67.39    9.00
  24  -8  -1   69.99   10.00
  24  -8  -1   83.09   14.00
  24  -8  -1   64.69    7.60
 -24  -8   1   67.59   10.30
  24   8  -1   63.19    6.00
  24   8  -1   65.69   10.00
  24   8  -1   48.40   11.10
  24   8  -1   56.39    6.20
  24   8  -1   66.19   13.90
  22  -8  -1  362.46   21.30
  22  -8  -1  345.37   26.30
 -22  -8   1  390.46   28.70
 -22  -8   1  374.16   23.10
  22  -8  -1  366.26   27.30
  22  -8  -1  404.36   25.30
  22   8  -1  344.37   23.10
  22   8  -1  368.46   28.60
  22   8  -1  364.06   20.20
  22   8  -1  357.66   25.10
  22   8  -1  397.06   27.80
 -20  -8   1   98.79   13.70
  20  -8  -1  124.99   14.00
  20  -8  -1  118.59   11.60
 -20  -8   1  108.89   11.60
 -20  -8   1  110.69   10.40
  20  -8  -1  109.99   15.20
  20  -8  -1  112.79    8.70
  20   8  -1  145.09   18.00
  20   8  -1  105.79    7.60
  20   8  -1  118.79   10.60
  20   8  -1  106.09   12.00
  20   8  -1  141.29   15.40
 -20   8   1  125.89   12.90
  18  -8  -1  440.66   31.80
 -18  -8   1  514.25   31.40
  18  -8  -1  523.25   26.20
 -18  -8   1  497.05   28.10
  18  -8  -1  447.46   31.30
  18  -8  -1  458.95   29.10
 -18  -8   1  473.45   29.30
 -18   8   1  443.66   30.70
  18   8  -1  490.95   31.30
  18   8  -1  512.95   33.00
  18   8  -1  497.25   30.10
  18   8  -1  404.86   27.20
  18   8  -1  502.25   25.00
 -16  -8   1    8.20    4.20
  16  -8  -1    5.60    2.70
  16  -8  -1   15.20    6.80
 -16  -8   1   11.90    5.50
 -16  -8   1   14.20    3.80
  16  -8  -1   12.70    5.40
  16  -8  -1   12.90    4.40
  16   8  -1   14.80    2.70
  16   8  -1   12.40    5.80
  16   8  -1    9.60    3.70
 -16   8   1   15.00    5.80
  16   8  -1   11.50    5.20
 -16   8   1   17.50    7.10
  16   8  -1   11.80    5.50
 -14  -8   1  480.75   32.40
  14  -8  -1  477.65   31.10
 -14  -8   1  529.65   28.40
 -14  -8   1  483.95   30.70
  14  -8  -1  461.75   31.50
  14  -8  -1  530.65   29.10
  14  -8  -1  484.05   25.80
  14   8  -1  483.95   31.10
 -14   8   1  439.36   31.90
  14   8  -1  420.36   26.70
  14   8  -1  511.35   30.40
 -14   8   1  488.95   30.60
  14   8  -1  494.65   25.00
  12  -8  -1   44.20    6.70
 -12  -8   1   70.49    8.60
  12  -8  -1   63.69   11.30
  12  -8  -1   48.70    8.70
 -12  -8   1   64.19    9.00
  12  -8  -1   57.99    5.70
 -12  -8   1   52.29    8.70
 -12   8   1   50.89    8.70
  12   8  -1   59.29    4.50
  12   8  -1   54.59    9.20
 -12   8   1   49.70    9.40
 -12   8   1   63.49    7.30
  12   8  -1   46.50    6.50
  10  -8  -1  573.14   37.90
 -10  -8   1  680.83   37.30
  10  -8  -1  656.63   39.90
  10  -8  -1  611.74   34.50
 -10  -8   1  666.43   38.60
  10  -8  -1  645.04   33.90
  10  -8  -1  667.73   36.10
 -10  -8   1  680.63   36.40
 -10   8   1  613.54   39.50
  10   8  -1  609.34   34.60
 -10   8   1  704.03   36.40
  10   8  -1  672.33   37.60
  10   8  -1  662.03   33.10
 -10   8   1  672.13   37.90
  10   8  -1  700.23   38.00
  -8  -8   1   82.69    8.30
   8  -8  -1   70.29   11.50
  -8  -8   1   88.49    8.50
   8  -8  -1   93.49    6.80
   8  -8  -1   89.79    6.40
   8  -8  -1   66.79    9.90
   8  -8  -1   78.49   12.20
  -8  -8   1   86.89   11.20
  -8   8   1   72.49    9.70
  -8   8   1   78.39    6.00
   8   8  -1   89.79    5.90
   8   8  -1   59.49    6.50
   8   8  -1   68.99    7.40
   8   8  -1   76.79    8.80
   8   8  -1   80.89    8.80
  -8   8   1   66.19    7.30
  -8   8   1   67.49   11.10
   6  -8  -1  940.21   52.69
  -6  -8   1  956.70   45.80
   6  -8  -1  935.41   46.80
  -6  -8   1  975.20   47.00
   6  -8  -1  897.11   46.90
  -6  -8   1  960.60   49.40
  -6  -8   1  958.70   49.20
   6  -8  -1  801.02   50.19
  -6  -8   1  836.62   49.50
   6  -8  -1  960.30   48.00
  -6   8   1  805.72   46.00
  -6   8   1  912.01   52.09
   6   8  -1  908.61   47.20
   6   8  -1  807.62   47.30
  -6   8   1  953.30   49.70
  -6   8   1  976.90   48.20
   6   8  -1  970.00   46.20
  -4  -8   1   22.40    5.60
   4  -8  -1   26.80    4.00
   4  -8  -1   14.10    6.30
  -4  -8   1   25.60    6.20
  -4  -8   1   17.00    4.90
  -4  -8   1   12.90    3.60
   4  -8  -1    6.00    4.60
  -4  -8   1   11.90    3.40
   4  -8  -1   14.80    7.60
  -4  -8   1   11.00    5.50
   4  -8  -1   19.20    3.70
   4   8  -1   18.20    3.10
   4   8  -1   19.70    4.10
  -4   8   1   15.00    3.50
  -4   8   1   10.00    4.30
   4   8  -1   11.30    3.50
  -4   8   1   14.60    2.90
  -2  -8   1  235.18   13.70
   2  -8  -1  238.88   14.00
   2  -8  -1  223.68   15.60
   2  -8  -1  247.78   22.20
  -2  -8   1  245.08   16.80
  -2  -8   1  236.68   15.80
   2  -8  -1  201.78   18.10
  -2  -8   1  235.18   18.60
  -2  -8   1  216.48   16.50
   2  -8  -1  223.28   13.40
   2  -8  -1  205.38   16.90
  -2  -8   1  226.38   15.70
  -2  -8   1  246.28   13.50
   2   8  -1  251.87   13.60
  -2   8   1  234.78   14.20
  -2   8   1  209.78   13.30
   2   8  -1  218.88   13.80
   2   8  -1  201.18   13.60
   0  -8   1  124.29   10.50
   0  -8   1  128.79   11.80
   0  -8  -1  132.29    8.50
   0  -8  -1  108.29   11.60
   0  -8  -1  120.89   13.40
   0  -8  -1  121.99   10.70
   0  -8   1  114.59   12.60
   0  -8   1  122.59   10.90
   0  -8   1  117.69    8.60
   0  -8  -1  125.29    8.60
   0  -8   1  136.79    8.90
   0  -8  -1  155.08   11.10
   0  -8  -1  129.39   13.30
   0   8   1  135.89    9.00
   0   8   1  119.99    8.70
   0   8   1  139.09    8.90
   0   8  -1  134.59    9.00
   0   8  -1  109.29    8.60
  -2  -8  -1   18.00    4.00
   2  -8   1   13.90    5.00
   2  -8   1   20.60    4.60
   2  -8   1   18.20    6.30
  -2  -8  -1   21.60    6.60
   2  -8   1   26.00    5.40
  -2  -8  -1   20.10    3.60
  -2  -8  -1   30.90    3.90
   2  -8   1   23.60    3.90
  -2  -8  -1   18.70    4.30
  -2  -8  -1   17.40    5.60
   2   8   1   21.70    3.80
   2   8   1   29.80    4.20
   2   8   1   18.80    3.60
  -2   8  -1   22.60    3.60
  -2   8  -1   31.80    4.80
  -4  -8  -1  498.85   29.30
   4  -8   1  501.75   27.00
   4  -8   1  520.85   26.90
  -4  -8  -1  537.85   31.30
   4  -8   1  464.15   30.10
  -4  -8  -1  522.35   26.10
  -4  -8  -1  529.55   29.00
  -4  -8  -1  542.85   26.60
  -4  -8  -1  451.85   29.60
   4  -8   1  511.55   32.00
  -4   8  -1  444.96   26.10
   4   8   1  432.76   27.10
  -4   8  -1  477.45   28.50
  -4   8  -1  506.15   31.40
  -4   8  -1  513.95   27.80
   4   8   1  530.35   26.60
   4   8   1  479.75   26.60
  -6  -8  -1  157.18   13.90
   6  -8   1  146.79   11.00
   6  -8   1  155.68   10.10
  -6  -8  -1  141.99   12.50
   6  -8   1  121.49   12.50
  -6  -8  -1  161.38   12.10
  -6  -8  -1  164.48    9.40
   6  -8   1  128.29   13.90
   6  -8   1  160.78   10.50
   6   8   1  173.88   10.00
  -6   8  -1  142.89   11.90
   6   8   1  174.78   13.00
  -6   8  -1  150.08   13.80
  -6   8  -1  151.28    9.70
   6   8   1  135.39   10.00
   6   8   1  169.78   13.50
  -8  -8  -1  544.55   30.40
   8  -8   1  550.54   30.20
   8  -8   1  534.45   33.60
  -8  -8  -1  561.54   31.30
   8  -8   1  548.65   28.40
   8  -8   1  484.65   32.00
  -8  -8  -1  526.25   32.70
   8   8   1  550.84   27.90
  -8   8  -1  505.85   33.10
  -8   8  -1  556.44   31.40
   8   8   1  561.84   32.70
   8   8   1  471.05   33.20
   8   8   1  499.85   28.50
 -10  -8  -1   16.80    5.90
 -10  -8  -1    6.00    3.10
  10  -8   1    9.40    3.80
  10  -8   1    5.80    4.70
 -10  -8  -1    4.50    3.80
  10  -8   1    8.20    4.70
  10  -8   1    6.80    2.60
  10   8   1    6.60    2.20
 -10   8  -1    4.40    3.70
  10   8   1   12.00    5.40
  10   8   1   16.90    5.40
 -10   8  -1    4.90    4.50
  10   8   1    8.60    3.20
 -12  -8  -1  280.37   17.80
  12  -8   1  281.47   15.90
  12  -8   1  242.88   20.20
 -12  -8  -1  270.07   18.80
  12  -8   1  261.07   18.10
 -12  -8  -1  282.07   20.20
  12  -8   1  239.58   20.00
  12   8   1  294.37   20.20
 -12   8  -1  272.87   19.50
  12   8   1  242.48   16.30
 -12   8  -1  258.37   21.10
  12   8   1  301.57   21.50
  12   8   1  280.67   19.40
  12   8   1  288.77   15.40
  14  -8   1   42.60    9.30
  14  -8   1   49.20    9.50
 -14  -8  -1   40.30    7.60
  14  -8   1   43.70    5.40
  14  -8   1   37.00    6.30
 -14  -8  -1   34.40    7.70
 -14  -8  -1   39.00    6.00
 -14   8  -1   51.89    8.80
  14   8   1   44.20    4.50
  14   8   1   63.19   11.20
  14   8   1   34.50    8.20
  14   8   1   36.40    7.70
 -14   8  -1   30.10    8.00
  14   8   1   35.60    6.00
  16  -8   1  445.46   27.70
 -16  -8  -1  452.95   29.50
  16  -8   1  434.46   29.80
 -16  -8  -1  460.35   28.20
 -16  -8  -1  494.15   27.20
  16  -8   1  434.36   29.90
  16  -8   1  467.25   24.90
  16   8   1  462.85   31.70
  16   8   1  465.35   30.20
  16   8   1  402.36   25.60
  16   8   1  465.75   24.30
 -16   8  -1  421.06   28.90
  16   8   1  413.36   28.10
  18  -8   1  114.59    9.00
 -18  -8  -1  104.49   11.40
  18  -8   1  120.89   16.20
 -18  -8  -1  116.09   10.70
  18  -8   1  105.09   14.70
  18  -8   1  123.99   11.60
  18  -8   1  110.49   12.70
 -18  -8  -1  119.89   13.30
  18   8   1  119.49   12.70
  18   8   1  122.29   16.60
 -18   8  -1  130.79   13.10
  18   8   1  113.39   10.50
  18   8   1  125.39    8.60
  18   8   1  115.89   16.30
  20  -8   1  426.76   30.40
 -20  -8  -1  472.35   29.40
  20  -8   1  460.95   28.90
 -20  -8  -1  464.35   27.30
  20  -8   1  464.25   31.40
  20  -8   1  451.65   25.40
  20   8   1  462.65   24.80
 -20   8  -1  394.36   29.50
  20   8   1  444.06   29.30
  20   8   1  454.65   33.10
  20   8   1  474.65   32.10
  20   8   1  410.06   26.90
 -22  -8  -1   30.50    7.40
  22  -8   1   24.10    6.50
  22  -8   1   27.70    8.20
  22  -8   1   34.60    9.00
  22  -8   1   13.80    4.60
  22   8   1   28.80    9.50
  22   8   1   29.10    8.70
  22   8   1   26.50    6.40
  22   8   1   23.50    7.00
  22   8   1   25.50    4.50
  24  -8   1  174.48   18.60
  24  -8   1  186.08   18.30
  24   8   1  163.58   14.90
  24   8   1  178.78   17.10
  24   8   1  199.68   12.90
  24   8   1  208.08   21.60
  24   8   1  176.78   19.10
  26  -8   1   66.19   11.70
  26  -8   1   68.59   10.90
  26  -8   1   55.89   12.80
  26   8   1   85.79   13.30
  26   8   1   53.79    7.20
  26   8   1   44.60    8.70
  26   8   1   48.60   13.50
  26   8   1   69.99   13.60
  26   8   1   61.29    7.40
  28  -8   1   82.39   11.90
  28  -8   1   71.89   15.20
  28  -8   1   85.09   14.60
  28   8   1   67.89   14.30
  28   8   1   89.59   13.20
  28   8   1   83.19    8.90
  28   8   1   88.89    8.90
  28   8   1   85.89   13.00
  28   8   1   73.59   16.60
  30  -8   1  121.39   19.00
  30  -8   1  107.49   16.90
  30  -8   1  154.08   15.30
  30   8   1  104.99   18.80
  30   8   1  115.89   13.40
  30   8   1  124.79   11.90
  30   8   1  130.99   17.30
  30   8   1  140.69   21.50
  30   8   1  137.49   11.20
  32  -8   1   23.80    9.50
  32  -8   1   14.00    8.00
  32  -8   1   25.40    8.20
  32   8   1   21.40    5.30
  32   8   1   20.80    7.60
  32   8   1   29.70    8.40
  32   8   1   10.90   10.60
  32   8   1   10.50    8.70
  34  -8   1   77.59   12.70
  34   8   1   72.39   23.10
  34   8   1   65.99   13.30
  34   8   1   80.29   18.00
  34   8   1   93.79   13.90
  36  -8   1   -5.60    7.20
  36   8   1   -2.20    6.30
  36   8   1  -15.40   10.90
  36   8   1    0.00    7.10
  38   8   1   41.80    9.90
  39   9  -1   22.10    9.30
  37  -9  -1   59.09   10.70
  37   9  -1   78.59   18.40
  37   9  -1   90.79   14.10
  35  -9  -1   13.70    7.00
  35   9  -1   26.40    8.10
  35   9  -1   -0.80   10.10
  35   9  -1   26.50   12.70
  35   9  -1   19.30    9.20
  33  -9  -1   70.19   16.50
  33  -9  -1   89.19   15.40
  33  -9  -1   79.79   12.50
  33   9  -1   70.19   16.10
  33   9  -1   71.49   12.30
  33   9  -1   73.59   11.80
  33   9  -1   60.69   15.20
  31  -9  -1    6.10    7.20
  31  -9  -1   23.00   12.70
  31  -9  -1   34.50    8.70
  31   9  -1    6.60    8.90
  31   9  -1    7.60    6.40
  31   9  -1   17.00    7.10
  31   9  -1   22.20   11.30
  29  -9  -1   71.29   13.00
  29  -9  -1   62.59   12.70
  29  -9  -1   83.09   11.90
  29   9  -1   76.99   15.40
  29   9  -1   68.29   11.90
  29   9  -1   47.70   14.30
  29   9  -1   81.69   12.60
  27  -9  -1    1.50    4.90
  27  -9  -1   -0.40    4.50
  27  -9  -1   -3.20    5.40
  27   9  -1   -3.10   11.70
  27   9  -1    3.30    4.90
  27   9  -1    6.30    9.00
  27   9  -1    0.00    3.00
  27   9  -1   -0.40    2.50
  27   9  -1    1.50    5.20
  25  -9  -1  204.98   19.00
  25  -9  -1  234.58   21.40
  25  -9  -1  182.28   14.10
  25  -9  -1  174.08   19.20
  25   9  -1  145.29   19.00
  25   9  -1  168.68   11.30
  25   9  -1  152.98   14.60
  25   9  -1  178.38   20.10
  25   9  -1  183.68   11.20
  25   9  -1  187.78   20.20
  23  -9  -1    6.50    6.10
  23  -9  -1   20.30    8.00
 -23  -9   1   15.50    5.80
  23  -9  -1   18.40    4.50
  23  -9  -1    5.70    5.40
  23   9  -1   16.40    3.00
  23   9  -1   16.20    3.20
  23   9  -1   12.50    8.60
  23   9  -1   14.60    5.60
  23   9  -1   10.40    8.70
  23   9  -1    8.80    5.70
 -21  -9   1  467.95   27.80
  21  -9  -1  459.25   25.60
  21   9  -1  461.95   27.80
  21   9  -1  439.26   31.60
  21   9  -1  460.45   33.30
  21   9  -1  450.05   24.10
 -19  -9   1   19.80    5.30
  19  -9  -1   18.60    4.00
  19  -9  -1   20.30    7.70
  19  -9  -1    7.90    5.40
 -19  -9   1   11.90    5.00
  19   9  -1   16.60    7.50
 -19   9   1    9.20    5.40
  19   9  -1   20.10    3.10
  19   9  -1    7.30    5.70
  19   9  -1   13.80    5.10
 -17  -9   1  565.44   37.70
 -17  -9   1  644.24   37.30
  17  -9  -1  636.14   39.50
 -17  -9   1  623.54   36.30
  17  -9  -1  592.34   32.40
  17  -9  -1  625.34   36.10
  17  -9  -1  595.14   38.40
  17   9  -1  613.64   38.70
 -17   9   1  618.74   37.70
  17   9  -1  573.54   33.90
  17   9  -1  636.64   38.00
 -15  -9   1  241.58   17.30
  15  -9  -1  196.88   19.20
  15  -9  -1  239.78   14.00
 -15  -9   1  246.98   16.40
  15  -9  -1  234.08   19.60
  15   9  -1  222.28   18.90
  15   9  -1  241.68   12.90
  15   9  -1  219.78   18.10
  15   9  -1  203.98   15.10
 -15   9   1  222.68   18.10
 -13  -9   1  267.97   19.40
  13  -9  -1  267.97   16.60
  13  -9  -1  312.97   23.30
 -13  -9   1  290.57   19.00
  13  -9  -1  303.97   22.30
  13  -9  -1  283.47   19.10
 -13  -9   1  282.57   21.50
 -13   9   1  306.67   21.10
  13   9  -1  321.77   21.90
  13   9  -1  296.87   20.90
  13   9  -1  292.17   15.60
  13   9  -1  267.67   17.80
 -11  -9   1 1023.90   56.79
 -11  -9   1 1046.70   54.69
  11  -9  -1 1047.10   58.49
  11  -9  -1 1024.00   53.69
  11  -9  -1  985.10   51.29
  11  -9  -1  868.41   55.79
 -11  -9   1 1062.89   54.09
  11   9  -1  890.51   51.89
 -11   9   1 1006.40   58.39
 -11   9   1 1050.09   53.79
  11   9  -1 1051.09   55.49
  11   9  -1 1037.10   55.29
 -11   9   1  988.80   55.29
  11   9  -1 1022.60   50.29
   9  -9  -1   92.29   13.80
  -9  -9   1   96.89   12.80
  -9  -9   1   94.89    9.70
   9  -9  -1   89.39   12.10
   9  -9  -1  114.59    9.10
   9  -9  -1   84.49    7.10
  -9  -9   1   99.89    9.70
   9   9  -1   78.99   10.10
  -9   9   1   78.09   12.30
   9   9  -1   95.89    9.60
   9   9  -1   80.29    8.60
  -9   9   1   84.39    9.80
  -9   9   1   94.89    9.10
   9   9  -1   91.39    8.10
   9   9  -1   89.99    6.50
  -7  -9   1  885.31   43.70
   7  -9  -1  876.01   46.20
   7  -9  -1  879.01   45.00
   7  -9  -1  856.21   45.10
  -7  -9   1  986.80   48.10
   7  -9  -1  812.42   49.40
  -7  -9   1  932.11   50.19
  -7  -9   1  789.82   48.00
  -7  -9   1  897.31   45.20
   7  -9  -1  873.11   51.39
  -7   9   1  884.21   51.09
  -7   9   1  916.11   48.10
   7   9  -1  786.82   45.60
  -7   9   1  896.61   46.40
  -7   9   1  795.52   44.10
   7   9  -1  822.22   45.20
   7   9  -1  920.41   44.20
  -5  -9   1   88.99    8.90
  -5  -9   1   91.79   11.70
   5  -9  -1   73.19   11.00
   5  -9  -1   78.89   12.10
  -5  -9   1   53.59   10.60
   5  -9  -1   91.29    9.60
  -5  -9   1   72.69    5.80
  -5  -9   1   83.69    6.80
   5  -9  -1   81.09    8.50
  -5  -9   1   79.69   11.00
   5  -9  -1   90.59    7.70
   5  -9  -1   69.09    6.40
  -5  -9   1   79.29    8.90
  -5   9   1   96.39    8.00
  -5   9   1  101.89   15.60
   5   9  -1   79.19    7.40
   5   9  -1   80.99    7.60
   5   9  -1   71.09    6.10
  -5   9   1   65.69    6.20
  -3  -9   1  355.26   24.50
   3  -9  -1  361.26   25.10
  -3  -9   1  379.36   23.30
  -3  -9   1  397.26   23.50
  -3  -9   1  339.17   20.50
  -3  -9   1  398.36   25.20
   3  -9  -1  386.56   21.30
  -3  -9   1  382.06   27.10
   3  -9  -1  365.26   26.70
   3  -9  -1  380.36   23.40
   3  -9  -1  390.86   24.60
  -3  -9   1  389.86   20.30
  -3   9   1  339.87   20.30
   3   9  -1  326.07   20.80
   3   9  -1  328.87   20.80
   3   9  -1  401.86   20.60
  -1  -9   1    2.00    4.10
  -1  -9   1    0.40    2.50
   1  -9  -1    2.40    3.00
   1  -9  -1    0.40    4.50
  -1  -9   1   -1.30    4.20
  -1  -9   1    3.00    2.90
  -1  -9   1    3.20    2.20
   1  -9  -1    6.70    4.40
   1  -9  -1    3.90    2.30
   1  -9  -1    5.70    3.90
   1  -9  -1    0.20    4.00
  -1  -9   1    2.00    4.20
  -1  -9   1    4.80    2.20
   1  -9  -1    3.60    2.20
   1   9  -1    0.50    2.60
  -1   9   1    2.10    2.20
  -1   9   1    5.50    2.90
   1   9  -1    4.90    2.50
   1   9  -1    1.70    2.50
   1  -9   1  204.08   14.90
   1  -9   1  217.48   13.10
  -1  -9  -1  205.88   12.60
   1  -9   1  180.18   15.40
  -1  -9  -1  219.58   16.90
  -1  -9  -1  210.58   15.50
  -1  -9  -1  207.28   12.50
  -1  -9  -1  223.98   19.20
  -1  -9  -1  164.38   15.90
   1  -9   1  207.58   12.90
   1  -9   1  186.18   16.20
  -1  -9  -1  211.08   15.00
   1  -9   1  208.88   18.20
  -1   9  -1  222.58   13.30
   1   9   1  218.48   13.00
   1   9   1  182.98   12.80
   1   9   1  191.88   12.70
  -1   9  -1  201.28   12.80
   3  -9   1   29.10    8.00
   3  -9   1   40.40    7.00
  -3  -9  -1   25.30    6.70
   3  -9   1   27.30    7.20
  -3  -9  -1   32.60    8.80
   3  -9   1   42.50    7.40
  -3  -9  -1   25.60    5.30
  -3  -9  -1   26.70    6.00
  -3  -9  -1   31.50    3.80
  -3  -9  -1   36.00    4.80
   3  -9   1   39.80    5.70
  -3  -9  -1   35.60    7.60
   3  -9   1   28.80    5.00
   3   9   1   26.80    4.50
   3   9   1   41.60    5.30
  -3   9  -1   28.50    4.40
   3   9   1   28.40    4.60
  -3   9  -1   35.70    5.30
  -5  -9  -1  691.33   39.40
  -5  -9  -1  733.23   37.20
  -5  -9  -1  691.73   37.30
   5  -9   1  592.54   37.90
   5  -9   1  619.24   35.00
  -5  -9  -1  662.13   33.20
   5  -9   1  693.43   34.40
  -5  -9  -1  618.74   37.90
   5  -9   1  631.04   39.90
   5   9   1  703.83   34.00
   5   9   1  577.34   34.80
   5   9   1  579.34   33.90
  -5   9  -1  583.74   38.80
  -5   9  -1  630.14   36.00
  -5   9  -1  599.34   33.50
  -5   9  -1  697.03   35.40
   7  -9   1   49.50    9.10
   7  -9   1   58.69    6.70
  -7  -9  -1   48.50    7.60
   7  -9   1   49.80    9.50
  -7  -9  -1   45.20    8.10
  -7  -9  -1   51.79    9.50
  -7  -9  -1   59.09    8.50
   7  -9   1   54.79    5.60
   7   9   1   62.89    6.30
   7   9   1   50.99    8.90
  -7   9  -1   58.69   10.00
   7   9   1   52.39    5.10
  -7   9  -1   45.50    5.20
   7   9   1   50.89    8.40
  -9  -9  -1  708.93   37.60
   9  -9   1  633.94   39.50
   9  -9   1  578.34   39.90
   9  -9   1  656.53   34.90
   9  -9   1  671.33   36.90
  -9  -9  -1  677.93   40.20
  -9  -9  -1  676.03   38.20
   9   9   1  588.84   35.00
   9   9   1  697.83   39.60
   9   9   1  715.63   39.10
  -9   9  -1  646.94   38.00
  -9   9  -1  666.13   41.00
   9   9   1  696.43   34.50
 -11  -9  -1  277.17   19.70
 -11  -9  -1  293.37   21.70
  11  -9   1  286.37   22.40
  11  -9   1  288.57   21.80
  11  -9   1  301.57   19.40
  11  -9   1  277.17   16.90
 -11  -9  -1  293.37   19.30
  11   9   1  259.77   17.30
  11   9   1  304.67   16.50
 -11   9  -1  291.37   20.40
 -11   9  -1  288.77   22.60
  11   9   1  299.17   21.90
  11   9   1  295.37   21.00
  13  -9   1  254.67   19.40
  13  -9   1  200.18   18.50
 -13  -9  -1  229.18   15.70
 -13  -9  -1  223.48   18.40
  13  -9   1  202.48   15.70
  13  -9   1  223.48   13.80
 -13  -9  -1  228.68   17.00
 -13   9  -1  205.88   17.00
  13   9   1  208.28   17.80
  13   9   1  243.78   19.80
  13   9   1  192.68   14.30
  13   9   1  231.08   13.20
 -15  -9  -1  461.95   29.20
 -15  -9  -1  482.85   28.30
  15  -9   1  430.96   31.10
 -15  -9  -1  447.96   30.80
  15  -9   1  460.85   25.90
  15  -9   1  485.85   31.70
  15  -9   1  473.05   29.20
 -15   9  -1  476.65   30.40
  15   9   1  482.15   25.20
  15   9   1  455.05   32.00
  15   9   1  456.75   27.00
  15   9   1  504.85   31.60
  15   9   1  486.85   30.30
  17  -9   1  143.49   15.50
 -17  -9  -1  157.68   14.00
 -17  -9  -1  159.08   13.10
  17  -9   1  146.49   15.90
  17  -9   1  148.69   16.20
  17   9   1  136.99   12.20
  17   9   1  162.48   16.00
  17   9   1  170.28   10.50
 -17   9  -1  148.39   14.60
  17   9   1  186.58   15.50
  17   9   1  189.48   18.20
 -19  -9  -1  616.34   36.40
  19  -9   1  681.63   39.10
  19  -9   1  655.83   40.70
 -19  -9  -1  595.24   37.60
  19  -9   1  591.44   34.00
 -19   9  -1  608.84   39.00
  19   9   1  662.73   42.80
  19   9   1  638.14   40.50
  19   9   1  641.04   35.90
  19   9   1  616.04   38.60
  19   9   1  635.34   33.20
  21  -9   1   37.90    8.30
  21  -9   1   37.30    7.00
  21  -9   1   70.99   13.00
 -21  -9  -1   46.30    9.90
  21  -9   1   32.80   10.10
  21   9   1   30.40    7.80
  21   9   1   40.50   10.90
  21   9   1   52.89    5.60
  21   9   1   41.00    7.40
  21   9   1   53.99   11.20
  23  -9   1  332.67   26.00
  23  -9   1  320.07   23.30
  23  -9   1  300.57   26.30
  23   9   1  339.47   29.00
  23   9   1  293.07   23.70
  23   9   1  321.17   19.60
  23   9   1  338.17   27.30
  23   9   1  317.47   21.90
  25  -9   1    4.50    7.10
  25  -9   1    0.60    4.90
  25  -9   1    0.90    5.60
  25   9   1   -8.10    6.20
  25   9   1   -1.00    3.00
  25   9   1    2.10    5.50
  25   9   1   -1.00    3.90
  25   9   1   -5.20    6.40
  27  -9   1  167.48   18.10
  27  -9   1  143.29   20.70
  27  -9   1  203.48   17.10
  27   9   1  150.78   14.80
  27   9   1  156.18   12.20
  27   9   1  160.28   11.80
  27   9   1  191.28   25.80
  27   9   1  150.88   16.70
  27   9   1  148.79   22.50
  29  -9   1   12.20    8.90
  29  -9   1    5.20    6.80
  29  -9   1    5.50    5.70
  29   9   1    6.80   10.40
  29   9   1   -4.00    6.40
  29   9   1    5.50    5.70
  29   9   1    4.50    6.70
  29   9   1    0.90    3.40
  29   9   1   -2.00    4.40
  31  -9   1  129.59   18.30
  31  -9   1   98.49   18.20
  31  -9   1  139.69   15.40
  31   9   1  130.99   14.50
  31   9   1  104.49   20.40
  31   9   1  121.69   21.80
  31   9   1  113.89   15.20
  33   9   1    4.30    8.40
  33   9   1  -16.70   15.20
  33   9   1   16.30    6.80
  33   9   1  -10.00    4.80
  33   9   1  -16.40   11.60
  35  -9   1   54.49   11.10
  35   9   1   58.99   17.10
  35   9   1   52.09   11.40
  35   9   1   42.30   11.30
  37   9   1    4.20    7.10
  38  10  -1   -3.50    6.60
  36 -10  -1    6.70    8.60
  36  10  -1    6.50   13.50
  36  10  -1   14.70    8.40
  34  10  -1    6.70    7.00
  34  10  -1   21.50   11.50
  34  10  -1   -8.10   11.20
  32 -10  -1    5.40    6.70
  32 -10  -1   -2.20    5.40
  32 -10  -1   10.40    9.80
  32  10  -1    7.50   10.10
  32  10  -1   -5.30    5.60
  32  10  -1   -9.80    9.50
  30 -10  -1   -1.30    5.70
  30  10  -1    2.30    8.90
  30  10  -1   -0.20    5.80
  30  10  -1    5.60    8.90
  28 -10  -1   10.40    6.40
  28 -10  -1    5.80    7.60
  28 -10  -1   18.70    8.00
  28  10  -1    9.50    8.70
  28  10  -1   13.40   10.10
  28  10  -1   26.20    8.20
  26 -10  -1   31.20    7.60
  26 -10  -1   41.30   10.60
  26 -10  -1   33.10   10.10
  26  10  -1   19.00    8.90
  26  10  -1   20.30    7.50
  24 -10  -1    4.70    6.70
  24 -10  -1    1.20    5.40
  24 -10  -1    6.20    4.50
  24 -10  -1    1.50    5.20
  24  10  -1    6.40    7.90
  24  10  -1   13.00    6.00
  24  10  -1    2.10    6.20
 -22 -10   1   42.00    8.40
  22 -10  -1   40.50    6.70
  22 -10  -1   33.70   10.40
  22 -10  -1   27.90    9.10
  22  10  -1   30.40    7.20
  22  10  -1   21.00    7.90
  22  10  -1   22.60    8.30
 -20 -10   1   30.40    8.10
  20 -10  -1   17.10    8.00
  20 -10  -1   30.70    8.80
  20  10  -1   26.90    9.40
  20  10  -1   27.60    7.00
  20  10  -1   11.10    6.20
 -18 -10   1   31.90    6.50
  18 -10  -1   20.50    8.50
  18 -10  -1   16.10    7.80
  18 -10  -1   23.80    4.80
 -18 -10   1   28.50    6.60
 -18  10   1   19.50    6.80
  18  10  -1   25.70    6.60
  18  10  -1   15.80    6.90
  18  10  -1   33.80    9.00
 -16 -10   1   26.10    8.40
  16 -10  -1   11.60    6.80
 -16 -10   1   24.80    5.90
  16 -10  -1   29.40    9.10
 -16 -10   1   24.80    6.70
  16 -10  -1   33.60    6.20
  16  10  -1   26.60    7.90
  16  10  -1   21.00    5.30
  16  10  -1   27.50    8.10
 -14 -10   1   92.49   12.20
  14 -10  -1   87.89   13.10
  14 -10  -1   75.79    7.20
 -14 -10   1   96.89   11.60
  14 -10  -1   89.29   14.40
  14 -10  -1   97.19    9.70
 -14 -10   1   81.19   12.10
  14  10  -1   79.19    8.90
  14  10  -1   80.99    5.90
 -14  10   1   83.89   11.30
  14  10  -1   72.99   11.10
  14  10  -1   71.39   11.20
  12 -10  -1   11.20    3.70
 -12 -10   1   12.80    4.80
  12 -10  -1    7.10    3.50
  12 -10  -1   12.80    7.40
 -12 -10   1   16.40   10.80
  12 -10  -1    3.90    5.50
 -12 -10   1    7.30    4.70
  12  10  -1   12.80    4.50
  12  10  -1   14.90    5.40
  12  10  -1   20.70    6.40
  12  10  -1   18.70    5.90
  12  10  -1   11.40    2.60
 -12  10   1    4.10    4.00
  10 -10  -1  134.79   11.50
  10 -10  -1  146.59   15.90
  10 -10  -1  123.29    9.50
 -10 -10   1  130.79   13.60
 -10 -10   1  156.88   13.10
  10 -10  -1  145.59   14.60
 -10 -10   1  136.49   14.30
 -10 -10   1  144.69   12.50
 -10  10   1  151.18   11.90
  10  10  -1  121.79   10.60
  10  10  -1  129.59    8.70
  10  10  -1  125.79   11.20
  10  10  -1  138.59   12.70
 -10  10   1  136.69   12.50
  -8 -10   1   50.89    9.30
   8 -10  -1   41.90    9.80
   8 -10  -1   46.70    6.80
  -8 -10   1   42.60    4.20
  -8 -10   1   45.50    7.60
  -8 -10   1   55.69    9.90
  -8 -10   1   60.19    9.60
   8 -10  -1   44.20    9.00
   8  10  -1   38.10    6.30
  -8  10   1   45.70    8.10
  -8  10   1   66.29   12.00
  -8  10   1   57.89    8.20
  -8  10   1   40.00    5.20
   8  10  -1   52.19    4.90
   8  10  -1   33.00    6.40
  -6 -10   1   60.69   10.50
   6 -10  -1   70.09   12.50
   6 -10  -1   76.99    8.70
  -6 -10   1   66.09    5.60
  -6 -10   1   50.49   11.20
  -6 -10   1   94.39   12.70
  -6 -10   1   78.79   10.50
   6 -10  -1   86.59   11.20
   6 -10  -1   77.59   10.70
   6 -10  -1   73.39    7.50
  -6 -10   1   64.99    7.00
   6 -10  -1   80.59   12.30
  -6 -10   1   80.89   11.00
  -6  10   1   75.39    7.90
  -6  10   1   65.89    6.50
  -6  10   1   81.19    8.90
   6  10  -1   68.79    7.40
   6  10  -1   68.39    7.60
   6  10  -1   69.79    6.10
  -4 -10   1   30.50    4.80
   4 -10  -1   24.90    8.00
   4 -10  -1   23.80    4.20
  -4 -10   1   22.90    8.70
   4 -10  -1   28.70    7.00
   4 -10  -1   27.90    5.90
  -4 -10   1   28.80    4.00
  -4 -10   1   29.30    5.80
  -4 -10   1   24.80    5.70
  -4 -10   1   26.50    7.70
  -4 -10   1   29.80    7.50
   4 -10  -1   21.70    8.00
   4  10  -1   17.80    4.50
  -4  10   1   21.20    4.30
   4  10  -1   28.60    5.30
  -4  10   1   24.70    5.30
   4  10  -1   31.50    4.60
  -2 -10   1   46.50    9.40
  -2 -10   1   41.30    5.20
   2 -10  -1   37.70    8.80
  -2 -10   1   19.60    7.70
   2 -10  -1   35.50    5.40
   2 -10  -1   33.10    7.30
   2 -10  -1   28.70    8.90
   2 -10  -1   39.90    7.40
  -2 -10   1   35.10    7.50
  -2 -10   1   34.20    5.10
   2 -10  -1   43.80    8.60
   2 -10  -1   41.50    5.30
  -2 -10   1   40.00    6.40
  -2 -10   1   27.00    7.10
   2  10  -1   40.90    5.30
  -2  10   1   32.40    5.10
   2  10  -1   29.30    5.30
  -2  10   1   33.80    5.20
   0 -10  -1   22.60    8.30
   0 -10   1   20.50    4.50
   0 -10  -1   15.40    4.20
   0 -10   1   17.10    8.10
   0 -10  -1   35.80    8.20
   0 -10   1   12.20    6.30
   0 -10  -1   25.30    4.10
   0 -10  -1   28.70    5.10
   0 -10  -1   25.80    7.70
   0 -10  -1   17.90    5.40
   0 -10   1   17.40    4.40
   0 -10   1   16.60    5.80
   0 -10   1   15.20    5.50
   0  10   1   15.10    4.20
   0  10   1   14.80    3.90
   0  10  -1   23.20    4.60
   0  10  -1   29.70    5.80
  -2 -10  -1   45.90    5.40
   2 -10   1   58.09    9.60
   2 -10   1   52.49    8.70
  -2 -10  -1   58.79   10.40
   2 -10   1   48.60    5.70
  -2 -10  -1   68.79   11.00
   2 -10   1   47.40    9.50
  -2 -10  -1   50.79    7.70
  -2 -10  -1   50.69    5.30
  -2 -10  -1   46.70   11.00
   2 -10   1   35.40    9.30
   2  10   1   42.00    6.30
  -2  10  -1   56.09    7.10
   2  10   1   47.10    5.50
  -2  10  -1   46.70    6.00
   4 -10   1  134.09   14.00
  -4 -10  -1  137.59   12.00
   4 -10   1  119.09   11.80
  -4 -10  -1  137.99   12.30
  -4 -10  -1  135.29   18.70
  -4 -10  -1  109.59   13.00
   4 -10   1  128.99   10.10
   4 -10   1  136.29   11.40
  -4 -10  -1  115.19    8.90
   4 -10   1  127.99   16.90
  -4 -10  -1  133.89   13.50
  -4 -10  -1  117.39    8.40
  -4  10  -1  143.59   10.50
   4  10   1  117.69   10.00
   4  10   1  120.49    9.00
  -4  10  -1  126.39    9.20
   4  10   1  113.79    9.40
  -6 -10  -1   10.00    2.60
  -6 -10  -1    5.20    3.60
   6 -10   1   11.00    3.30
   6 -10   1    7.60    3.80
  -6 -10  -1    5.60    5.70
   6 -10   1    6.60    6.20
   6 -10   1    9.30    5.20
  -6 -10  -1    8.80    4.00
  -6 -10  -1    6.50    5.20
  -6 -10  -1   19.60    6.70
  -6  10  -1    7.10    3.00
   6  10   1    7.00    3.50
   6  10   1    8.30    2.80
   6  10   1   11.30    4.30
  -6  10  -1    7.60    4.70
  -6  10  -1    7.20    3.90
   8 -10   1   69.99   11.30
   8 -10   1   57.29    7.60
  -8 -10  -1   47.00    9.10
  -8 -10  -1   60.89    8.60
   8 -10   1   52.59    5.90
  -8 -10  -1   55.19    8.70
   8 -10   1   52.79   11.20
  -8 -10  -1   65.39   10.70
   8  10   1   51.99    8.70
  -8  10  -1   62.59    8.90
  -8  10  -1   62.89   14.40
   8  10   1   44.20    6.90
   8  10   1   53.89    8.90
   8  10   1   57.89    6.80
   8  10   1   54.49    5.70
  10 -10   1   30.00    8.40
 -10 -10  -1   21.40    6.30
  10 -10   1   22.10    8.00
  10 -10   1   36.30    5.30
 -10 -10  -1   24.50    7.10
 -10 -10  -1   14.60    6.40
  10 -10   1   22.50    6.10
 -10 -10  -1   25.30    6.30
  10  10   1   18.90    4.70
  10  10   1   24.00    6.70
  10  10   1   24.20    4.10
 -10  10  -1   24.20    6.00
 -10  10  -1   11.50    4.80
  10  10   1   25.40    7.50
  12 -10   1   67.29    7.50
  12 -10   1   54.99   11.00
  12 -10   1   40.50    8.80
 -12 -10  -1   53.89    8.40
  12 -10   1   39.00    8.20
 -12 -10  -1   58.49   10.20
 -12 -10  -1   42.10    6.70
  12  10   1   48.40    5.20
  12  10   1   44.20    6.80
  12  10   1   48.90   10.10
  12  10   1   54.09   10.40
 -12  10  -1   44.30    8.20
  14 -10   1   15.70    4.70
 -14 -10  -1   11.20    7.10
  14 -10   1   15.30    3.80
  14 -10   1    9.10    6.50
 -14 -10  -1   11.30    4.60
 -14 -10  -1    4.60    4.10
  14 -10   1    9.70    6.00
  14  10   1   14.20    6.20
  14  10   1   23.10    7.60
  14  10   1    8.40    3.90
  14  10   1    8.50    3.00
 -14  10  -1   19.10    5.50
 -16 -10  -1   35.40    7.40
  16 -10   1   48.90   10.60
  16 -10   1   54.09    6.80
 -16 -10  -1   49.60   11.00
  16 -10   1   43.70   10.40
  16  10   1   49.10    7.60
  16  10   1   52.29    5.30
  16  10   1   44.10    9.70
  16  10   1   63.99   11.50
  18 -10   1   16.80    7.70
  18 -10   1    8.00    6.70
 -18 -10  -1    8.10    5.00
  18 -10   1   10.40    3.80
 -18  10  -1   11.10    6.20
  18  10   1   10.40    3.20
  18  10   1   15.30    6.00
  18  10   1   11.00    8.30
  18  10   1    7.20    5.70
  20 -10   1   83.09   14.50
  20 -10   1   93.99   13.80
  20 -10   1   90.59   14.00
  20  10   1  100.59   10.50
  20  10   1   62.29   12.60
  20  10   1   84.09    7.10
  22 -10   1   13.90    7.30
  22 -10   1   -1.30    5.60
  22 -10   1    6.30    7.80
  22  10   1   16.80    6.00
  22  10   1    8.60    2.90
  22  10   1    1.70    8.20
  22  10   1   17.00    7.60
  22  10   1    1.30    7.00
  24 -10   1   35.80    8.30
  24 -10   1   21.80    7.40
  24 -10   1   30.70   11.20
  24  10   1   17.80    9.40
  24  10   1   26.40    9.00
  24  10   1   32.40    5.50
  24  10   1   32.30    7.40
  24  10   1   33.50   12.10
  26 -10   1   10.40    6.20
  26 -10   1   20.40    8.20
  26 -10   1   10.20    6.70
  26  10   1    0.80    7.90
  26  10   1   14.40    6.70
  26  10   1   18.00   10.30
  26  10   1   10.60    7.20
  28 -10   1   11.50    7.20
  28 -10   1    5.20   13.60
  28 -10   1   10.50   11.70
  28  10   1   14.40    9.50
  28  10   1   29.00   14.00
  28  10   1   15.40    7.20
  28  10   1   16.60    7.30
  30 -10   1   12.30    6.30
  30 -10   1   19.90   10.00
  30 -10   1    6.40    6.50
  30  10   1   -0.80    6.30
  30  10   1   -3.10    9.90
  30  10   1   26.80    8.90
  30  10   1    4.10   11.00
  30  10   1   -2.00    3.20
  32 -10   1    4.40    7.90
  32  10   1   -9.10    8.30
  32  10   1   -7.20   18.60
  32  10   1    6.80    7.20
  32  10   1   10.10   12.50
  34 -10   1   12.10    9.60
  34  10   1   -4.00   12.40
  34  10   1    7.50    8.00
  36  10   1    1.20    6.90
  37  11  -1   -3.80    7.40
  35  11  -1   -4.20   13.50
  35  11  -1   -0.50    7.40
  33 -11  -1    6.70    7.10
  33  11  -1   17.70   12.30
  33  11  -1   30.10   12.30
  33  11  -1   11.80    7.60
  31 -11  -1   -8.50    6.00
  31 -11  -1    6.50    6.90
  31 -11  -1  -18.00    8.70
  31  11  -1   -9.30    9.20
  31  11  -1   -5.50    5.70
  31  11  -1    4.50   10.20
  29 -11  -1   47.00   10.10
  29 -11  -1   22.70   10.70
  29 -11  -1   36.30   10.30
  29  11  -1   37.70    8.70
  29  11  -1   47.20   12.60
  29  11  -1    8.80    9.30
  27 -11  -1   16.60    7.00
  27 -11  -1    8.30    5.90
  27 -11  -1   14.50    9.00
  27  11  -1   15.20    9.30
  27  11  -1   12.70    5.90
  27  11  -1   15.00    9.40
  25 -11  -1   21.40    9.50
  25 -11  -1   13.40    8.00
  25 -11  -1   14.40    8.00
  25  11  -1   11.60    9.60
  25  11  -1   20.70    6.90
  25  11  -1   12.20    9.80
  23 -11  -1   -1.10    6.50
  23 -11  -1   -4.00    4.80
  23 -11  -1    5.60    6.80
  23  11  -1   -4.60    6.50
  23  11  -1   10.30    5.30
  23  11  -1    0.50    7.00
  21 -11  -1  102.39   17.80
  21 -11  -1  101.19   15.90
  21 -11  -1   93.39    9.10
 -21 -11   1  114.49   15.40
  21  11  -1   82.09   15.20
  21  11  -1  113.39   11.50
  21  11  -1   68.59   13.40
  19 -11  -1   52.29   11.30
  19 -11  -1   53.29   12.50
  19 -11  -1   54.59    7.10
 -19 -11   1   56.69    9.20
  19  11  -1   44.00    9.80
  19  11  -1   66.89   12.70
  19  11  -1   40.20    7.80
  17 -11  -1  117.69   17.10
 -17 -11   1  125.89   12.90
  17 -11  -1   94.49   15.10
  17 -11  -1  104.19    8.90
  17  11  -1   96.49   13.80
  17  11  -1  103.79   13.90
 -15 -11   1  100.79   13.00
  15 -11  -1   85.59    8.00
  15 -11  -1   81.39   13.40
  15 -11  -1   82.49   14.20
  15  11  -1  102.29   11.20
  15  11  -1   90.29    9.70
 -15  11   1   76.99   11.80
  15  11  -1   94.89   13.10
  15  11  -1   95.89   13.70
 -13 -11   1   42.10    7.50
  13 -11  -1   33.30    9.60
 -13 -11   1   39.20    9.10
  13 -11  -1   35.50    5.50
 -13 -11   1   43.70    8.20
  13 -11  -1   39.50   10.60
  13 -11  -1   38.30    7.20
  13  11  -1   35.90    6.50
  13  11  -1   39.80    8.10
  13  11  -1   42.00    4.20
  13  11  -1   42.70    8.60
  13  11  -1   37.60    8.50
 -13  11   1   43.70    8.30
 -11 -11   1  109.19   14.40
  11 -11  -1  111.39   15.70
 -11 -11   1  122.19   11.40
  11 -11  -1  100.39   16.30
 -11 -11   1  106.69   11.70
  11 -11  -1  112.19    9.00
 -11 -11   1  110.09   12.60
  11  11  -1  108.79   10.20
  11  11  -1  113.39    7.60
  11  11  -1  107.29   10.90
 -11  11   1   92.79   11.10
   9 -11  -1   28.60    8.50
  -9 -11   1   12.90    6.10
   9 -11  -1   17.50    8.20
   9 -11  -1   20.90    5.90
   9 -11  -1   16.70    5.00
  -9 -11   1   22.10    6.50
  -9 -11   1   13.60    5.20
  -9 -11   1   26.10    7.30
  -9 -11   1    9.70    6.10
   9  11  -1   16.50    3.40
  -9  11   1   24.30    5.60
  -9  11   1   16.40    3.90
   9  11  -1   18.50    4.90
   9  11  -1   20.80    5.20
  -9  11   1   19.70    5.80
   7 -11  -1   95.79   14.10
   7 -11  -1  101.69    9.50
  -7 -11   1   90.09   12.10
  -7 -11   1   96.59   12.30
   7 -11  -1  108.39   13.60
   7 -11  -1   93.99   10.30
   7 -11  -1   81.59   14.30
  -7 -11   1   96.59    7.10
  -7 -11   1  110.29   12.50
  -7 -11   1  103.69   17.30
  -7  11   1  100.39    8.00
   7  11  -1  109.39    7.80
   7  11  -1   86.89    9.10
  -7  11   1  107.39   10.10
   7  11  -1   90.29    9.20
   5 -11  -1    3.20    5.60
  -5 -11   1    0.70    2.10
   5 -11  -1    5.30    5.70
  -5 -11   1   -2.60    3.50
  -5 -11   1    8.70    4.90
   5 -11  -1    3.70    3.40
  -5 -11   1   -1.40    5.60
   5 -11  -1    7.10    3.70
  -5 -11   1   -0.10    3.00
  -5 -11   1   -0.60    3.40
  -5  11   1    0.70    3.40
   5  11  -1   -3.70    2.80
  -5  11   1   -1.50    2.80
   5  11  -1   -1.00    3.20
   5  11  -1    1.10    2.30
   3 -11  -1   69.89    7.20
   3 -11  -1   69.69   10.50
  -3 -11   1   49.99   11.00
   3 -11  -1   56.99   11.00
   3 -11  -1   84.09   14.10
  -3 -11   1   91.99   13.80
  -3 -11   1   81.29   12.00
  -3 -11   1   74.79    6.40
   3 -11  -1   53.49   11.90
  -3 -11   1   89.29   12.10
   3  11  -1   69.29    6.70
   3  11  -1   58.99    8.00
   3  11  -1   55.89    7.70
  -3  11   1   68.59    7.60
   1 -11  -1    0.10    4.20
  -1 -11   1    4.60    2.90
   1 -11  -1    3.60    5.70
  -1 -11   1    2.70    5.20
   1 -11  -1    6.20    6.50
  -1 -11   1   -3.60    3.90
  -1 -11   1    6.40    5.70
  -1 -11   1    4.90    2.70
   1 -11  -1    7.90    4.20
  -1  11   1    4.40    3.00
   1  11  -1    5.50    3.00
  -1  11   1    1.10    3.20
   1  11  -1    4.10    3.60
  -1 -11  -1   55.49    6.00
   1 -11   1   54.59   11.50
  -1 -11  -1   56.89    6.50
  -1 -11  -1   57.29    9.20
   1 -11   1   63.19   10.90
  -1 -11  -1   70.29   12.50
  -1 -11  -1   62.89   13.50
  -1 -11  -1   59.69   11.90
   1 -11   1   53.29   10.60
   1  11   1   54.29    6.50
  -1  11  -1   61.89    6.90
  -1  11  -1   60.99    6.90
   1  11   1   64.79    7.20
   3 -11   1    5.40    3.30
  -3 -11  -1    5.90    5.40
  -3 -11  -1    1.50    3.00
   3 -11   1   -0.40    2.50
   3 -11   1   -2.90    4.90
  -3 -11  -1    0.10    5.40
  -3 -11  -1    2.50    2.70
   3 -11   1    2.10    5.00
   3 -11   1    1.50    3.90
  -3 -11  -1    3.20    4.20
   3  11   1    4.30    2.80
  -3  11  -1    1.10    3.10
  -3  11  -1    0.00    3.10
   3  11   1   -1.80    3.00
   3  11   1    3.00    3.20
  -5 -11  -1  120.69   15.40
  -5 -11  -1   92.89   14.40
   5 -11   1  109.69   14.80
   5 -11   1   97.59   10.30
   5 -11   1   98.89   15.20
  -5 -11  -1   97.19   10.90
  -5 -11  -1   96.49    7.40
   5 -11   1   86.49    9.10
  -5 -11  -1   95.89   10.50
  -5 -11  -1  108.39   17.00
  -5  11  -1  108.89    8.50
   5  11   1  107.59    8.40
   5  11   1   90.69    8.60
   5  11   1  101.29    9.40
  -7 -11  -1    8.90    5.70
  -7 -11  -1    4.90    4.50
  -7 -11  -1    7.30    4.30
   7 -11   1    8.90    6.90
   7 -11   1    8.10    3.40
  -7 -11  -1    4.00    5.10
  -7 -11  -1   10.40    7.00
   7 -11   1   11.30    6.40
   7 -11   1   19.10    5.00
   7  11   1   10.20    4.00
  -7  11  -1   10.60    3.70
   7  11   1   11.70    4.40
   7  11   1   11.30    3.50
  -9 -11  -1  184.98   14.70
  -9 -11  -1  159.48   16.00
  -9 -11  -1  174.58   14.90
  -9 -11  -1  166.88   16.80
   9 -11   1  142.79   16.90
   9 -11   1  149.99   16.00
   9 -11   1  159.48   11.60
   9 -11   1  164.68   13.40
   9  11   1  154.18   12.20
   9  11   1  182.68   11.30
   9  11   1  170.78   13.50
  -9  11  -1  158.78   13.70
  11 -11   1   57.09   12.30
  11 -11   1   76.29    9.00
  11 -11   1   71.29   12.60
 -11 -11  -1   56.79    9.60
 -11 -11  -1   46.20    8.00
 -11 -11  -1   48.20    9.70
  11  11   1   76.69   11.80
  11  11   1   64.99    6.10
  11  11   1   59.09    7.80
 -11  11  -1   68.49   10.10
  11  11   1   78.69   11.10
  11  11   1   60.79   10.00
 -13 -11  -1  109.79   12.10
  13 -11   1   84.39   13.50
  13 -11   1   96.39    8.60
  13 -11   1   87.59   10.00
  13 -11   1   88.89   14.50
  13  11   1  109.79   14.40
  13  11   1  104.49   14.10
  13  11   1  106.89    7.70
  13  11   1   88.79    9.40
 -13  11  -1   93.49   12.60
  15 -11   1   94.29   14.10
  15 -11   1  103.19   19.10
 -15 -11  -1  124.59   12.80
  15 -11   1  107.19    9.90
  15  11   1  154.18   19.30
  15  11   1  117.09   16.30
  15  11   1  124.59    8.70
  15  11   1  130.39   11.20
 -15  11  -1  114.29   14.60
  17 -11   1   25.60   10.40
 -17 -11  -1   26.50    7.60
  17 -11   1   23.00    8.80
  17 -11   1   28.50    5.60
  17  11   1   21.90    9.40
  17  11   1   27.40    9.10
  17  11   1   27.00    4.10
  19 -11   1   92.99   15.50
  19 -11   1   90.79   15.50
  19  11   1  110.09   11.50
  19  11   1  111.69   17.20
  19  11   1  101.29   16.80
  19  11   1  103.09    7.80
  21 -11   1    3.60    6.20
  21 -11   1    1.10    7.50
  21 -11   1   13.00    6.60
  21  11   1   11.90    5.70
  21  11   1    6.90    2.90
  21  11   1   -1.00    7.10
  21  11   1   11.70    7.70
  23 -11   1   23.00    9.00
  23 -11   1   20.60    8.40
  23 -11   1   33.10   10.90
  23  11   1   18.90   11.90
  23  11   1   27.70    7.40
  23  11   1   14.90    9.20
  25 -11   1   10.60    9.30
  25 -11   1    9.40    6.60
  25 -11   1   -0.20    5.60
  25  11   1   11.80    6.40
  25  11   1   -2.00    7.10
  25  11   1   -0.70    8.90
  27 -11   1   35.00   10.40
  27 -11   1   22.10    8.60
  27 -11   1   29.60   10.00
  27  11   1   23.90    7.70
  27  11   1    5.90   10.40
  27  11   1   32.40   11.00
  29 -11   1   10.50    9.40
  29 -11   1   -5.20    7.70
  29 -11   1    3.70    8.40
  29  11   1    2.90    7.30
  29  11   1   -6.10   11.90
  29  11   1   -2.70    8.60
  31 -11   1   10.10    8.80
  31  11   1    3.50    7.20
  31  11   1   -2.00   10.60
  31  11   1    4.00   14.90
  33  11   1    6.70   13.70
  33  11   1   -5.30    6.70
  35  11   1   14.10    7.50
  36  12  -1   26.50    9.60
  34  12  -1    2.50   15.20
  34  12  -1    2.10    7.00
  32 -12  -1   48.40   10.90
  32  12  -1    6.40   16.60
  32  12  -1   64.09   12.70
  32  12  -1   24.40   14.40
  30 -12  -1   23.30   10.40
  30  12  -1   11.70   11.20
  30  12  -1   24.50    9.60
  30  12  -1   16.80   12.20
  28 -12  -1   50.79   11.90
  28 -12  -1   58.59   15.20
  28 -12  -1   57.69   11.70
  28  12  -1   45.70   13.20
  28  12  -1   36.70   12.80
  28  12  -1   58.19   10.70
  26 -12  -1   89.09   14.30
  26 -12  -1   81.39   16.00
  26 -12  -1   56.19   13.60
  26  12  -1   60.09   13.20
  26  12  -1   82.09   15.00
  26  12  -1   78.89   12.50
  24 -12  -1   31.00    8.80
  24 -12  -1   21.30    8.20
  24 -12  -1   24.20    7.90
  24  12  -1   38.10    8.70
  24  12  -1   26.70   10.30
  24  12  -1   36.60   11.60
  22 -12  -1  226.08   22.70
  22 -12  -1  260.67   23.60
  22  12  -1  232.48   21.90
  22  12  -1  246.68   18.90
  22  12  -1  235.28   23.00
  20 -12  -1   35.80    6.80
  20 -12  -1   43.30   12.10
  20 -12  -1   23.20   10.40
  20  12  -1   18.40    8.40
  20  12  -1   38.20    9.30
  20  12  -1   61.29    9.50
  18 -12  -1  373.36   29.70
  18 -12  -1  353.26   21.70
  18 -12  -1  398.16   29.50
 -18 -12   1  349.47   25.40
  18  12  -1  375.36   23.70
  18  12  -1  368.66   26.90
  18  12  -1  306.17   24.40
  18  12  -1  398.26   27.70
  16 -12  -1   22.60    8.50
  16 -12  -1   30.70    8.80
  16 -12  -1   19.40    5.10
 -16 -12   1   17.00    7.00
  16  12  -1   18.50    5.60
  16  12  -1   18.70    6.30
  16  12  -1   12.20    6.30
  16  12  -1   16.40    6.00
 -14 -12   1  451.15   29.50
  14 -12  -1  477.85   33.40
  14 -12  -1  477.45   34.60
  14  12  -1  429.26   27.40
  14  12  -1  481.65   30.60
  14  12  -1  444.56   28.40
 -12 -12   1   15.70    6.10
  12 -12  -1    1.30    6.10
  12 -12  -1    1.20    7.20
 -12 -12   1    7.30    4.60
  12 -12  -1    2.50    3.90
  12  12  -1    6.30    4.50
 -12  12   1    0.30    4.50
  12  12  -1    6.10    4.40
  12  12  -1    4.90    2.50
  10 -12  -1  419.16   26.60
  10 -12  -1  399.66   31.00
  10 -12  -1  403.96   32.40
 -10 -12   1  455.85   30.70
 -10 -12   1  452.05   28.90
 -10 -12   1  451.25   34.30
  10  12  -1  451.65   23.60
 -10  12   1  454.75   30.60
  10  12  -1  432.46   25.90
  10  12  -1  430.56   26.70
   8 -12  -1   64.49   11.00
  -8 -12   1   47.80   10.20
  -8 -12   1   69.89   11.20
  -8 -12   1   70.09   14.00
  -8 -12   1   67.19    5.70
   8 -12  -1   45.70   11.40
   8 -12  -1   44.20    7.60
  -8 -12   1   77.29   12.30
   8 -12  -1   61.99   11.80
   8  12  -1   61.79    9.10
  -8  12   1   67.29    7.00
   8  12  -1   79.69    6.50
  -8  12   1   61.39    8.70
   8  12  -1   61.99    8.80
  -6 -12   1  256.57   22.40
   6 -12  -1  273.17   23.50
  -6 -12   1  271.67   22.90
  -6 -12   1  277.57   26.10
   6 -12  -1  285.27   21.10
  -6 -12   1  275.07   20.60
   6 -12  -1  241.08   21.60
  -6 -12   1  303.07   23.20
   6 -12  -1  251.27   24.40
   6 -12  -1  314.07   19.00
  -6 -12   1  266.17   16.00
  -6  12   1  296.07   19.10
   6  12  -1  287.97   18.40
   6  12  -1  285.17   16.80
  -6  12   1  271.27   16.90
   6  12  -1  297.87   18.70
   4 -12  -1   42.60    9.30
  -4 -12   1   46.10   11.80
   4 -12  -1   32.60    8.10
  -4 -12   1   47.00   10.90
  -4 -12   1   52.19    5.70
   4 -12  -1   32.40   10.60
   4 -12  -1   34.60    9.80
   4 -12  -1   48.00    7.00
  -4 -12   1   56.19    9.00
  -4 -12   1   29.10    7.80
  -4 -12   1   37.00    9.50
   4  12  -1   33.60    6.80
  -4  12   1   40.80    7.30
   4  12  -1   43.00    7.30
  -4  12   1   46.70    6.20
   2 -12  -1  231.18   18.50
   2 -12  -1  224.98   19.80
  -2 -12   1  224.18   14.10
   2 -12  -1  201.18   20.40
  -2 -12   1  201.08   21.60
  -2 -12   1  174.68   18.60
  -2 -12   1  204.08   17.70
  -2 -12   1  225.68   19.80
   2 -12  -1  233.68   14.80
   2 -12  -1  191.68   22.00
  -2  12   1  240.18   15.50
   2  12  -1  213.08   15.00
  -2  12   1  228.58   14.80
   2  12  -1  217.68   14.50
   0 -12  -1  164.88   15.20
   0 -12   1  174.08   11.70
   0 -12   1  163.58   21.60
   0 -12   1  169.08   16.60
   0 -12   1  161.38   17.10
   0 -12  -1  161.78   17.90
   0 -12  -1  141.49   16.00
   0 -12   1  142.29   14.60
   0 -12  -1  149.69   21.70
   0 -12  -1  142.89   11.10
   0  12   1  172.78   12.20
   0  12  -1  165.08   12.00
   0  12  -1  139.09   11.60
   0  12   1  164.98   12.10
  -2 -12  -1   87.69   15.00
   2 -12   1  101.39   13.60
  -2 -12  -1  105.59   15.50
   2 -12   1   91.99   14.40
   2 -12   1   91.29    9.40
   2 -12   1  108.59   14.90
   2 -12   1  111.89   18.10
  -2 -12  -1   83.39   17.60
  -2 -12  -1  118.79   13.30
  -2 -12  -1  141.89   10.30
  -2  12  -1  138.39   10.10
   2  12   1  131.69    9.90
   2  12   1  115.09   10.00
   4 -12   1  241.18   21.20
  -4 -12  -1  201.38   22.80
  -4 -12  -1  206.78   20.30
  -4 -12  -1  239.78   14.60
   4 -12   1  235.78   18.50
   4 -12   1  256.37   16.40
   4 -12   1  238.28   19.90
   4 -12   1  245.28   23.40
  -4 -12  -1  253.17   21.70
  -4 -12  -1  243.88   19.10
  -4  12  -1  228.68   15.20
   4  12   1  252.37   16.00
   4  12   1  245.98   15.40
   4  12   1  210.68   16.00
   6 -12   1  139.49   16.00
   6 -12   1  137.09   13.90
  -6 -12  -1  136.99   16.00
  -6 -12  -1  130.19   19.30
   6 -12   1  150.28   20.80
   6 -12   1  147.99   14.90
  -6 -12  -1  192.08   15.60
   6 -12   1  158.88   12.60
   6  12   1  153.28   12.70
   6  12   1  158.38   11.10
   6  12   1  138.99   11.60
  -6  12  -1  163.98   11.30
   8 -12   1  446.66   32.10
   8 -12   1  392.66   27.70
  -8 -12  -1  379.46   32.50
  -8 -12  -1  402.46   27.70
   8 -12   1  399.16   29.50
  -8 -12  -1  386.46   29.20
   8  12   1  437.56   23.40
   8  12   1  408.56   25.60
   8  12   1  436.86   24.70
  10 -12   1   17.20    5.40
 -10 -12  -1   22.70    7.10
  10 -12   1   13.10    4.40
  10 -12   1    6.10   12.20
 -10 -12  -1   23.00    6.80
  10 -12   1   16.60    8.10
 -10 -12  -1   12.40    9.20
  10  12   1   25.00    4.20
  10  12   1   10.50    4.80
  10  12   1   17.40    5.50
 -10  12  -1   14.20    5.80
 -12 -12  -1  368.76   26.30
  12 -12   1  359.56   22.40
  12 -12   1  368.36   36.20
 -12 -12  -1  375.86   29.20
  12 -12   1  416.86   30.70
  12  12   1  377.76   25.00
  12  12   1  382.46   26.60
  12  12   1  376.56   23.30
  12  12   1  394.56   21.30
  12  12   1  394.36   26.90
  14 -12   1   20.40    7.70
 -14 -12  -1   13.60    6.30
  14 -12   1   13.40    7.40
 -14 -12  -1   15.20    7.10
  14 -12   1    5.40    4.20
  14  12   1   16.40    6.70
  14  12   1   19.70    5.50
 -14  12  -1   20.70    6.60
  14  12   1   12.00    6.40
  14  12   1   12.80    5.30
  14  12   1   12.20    3.10
 -16 -12  -1  407.26   30.70
  16 -12   1  413.16   32.10
  16 -12   1  449.66   32.50
  16  12   1  405.66   30.40
  16  12   1  444.56   26.40
  18 -12   1   80.59   14.10
  18 -12   1   64.99   13.60
  18  12   1   68.59   12.80
  18  12   1   64.29   13.60
  18  12   1  100.19   11.20
  20 -12   1  271.27   23.80
  20 -12   1  270.27   24.70
  20  12   1  259.87   19.40
  20  12   1  236.58   23.30
  22 -12   1   41.30   12.40
  22 -12   1   30.70    9.10
  22 -12   1   41.00    9.80
  22  12   1   31.00   10.60
  22  12   1   49.00    9.40
  22  12   1   29.20   11.00
  24 -12   1  107.39   17.40
  24 -12   1   90.89   14.10
  24 -12   1   68.79   15.00
  24  12   1   95.09   13.50
  24  12   1   97.09   17.50
  24  12   1   80.39   14.50
  26 -12   1   54.09   10.90
  26 -12   1   70.39   15.10
  26 -12   1   59.49   13.40
  26  12   1   73.39   12.30
  26  12   1   56.99   12.40
  26  12   1   35.40   12.70
  28 -12   1   19.30    8.00
  28  12   1   29.30    8.60
  28  12   1   14.30   10.60
  30 -12   1   38.10   10.30
  30  12   1   49.90   14.90
  30  12   1   12.70   11.70
  30  12   1   46.50   10.50
  32  12   1    0.50    7.30
  32  12   1  -19.80   13.50
  34  12   1   11.60    8.70
  33  13  -1   34.00   16.60
  31  13  -1  -13.90   11.30
  31  13  -1   -1.70   11.20
  31  13  -1    4.20    7.90
  31  13  -1   24.60    8.40
  29 -13  -1   48.60   10.80
  29  13  -1   35.00   13.50
  29  13  -1   21.80   10.20
  29  13  -1   11.70   10.30
  29  13  -1  -12.60   10.60
  27 -13  -1    8.70    8.50
  27 -13  -1   18.50   10.50
  27  13  -1   17.20    8.00
  27  13  -1  -13.20    9.30
  27  13  -1    8.90    6.20
  25 -13  -1   93.59   16.60
  25 -13  -1  115.59   16.90
  25 -13  -1  120.29   16.10
  25  13  -1   94.79   14.00
  25  13  -1  131.69   14.70
  25  13  -1   99.59   15.90
  25  13  -1   85.49   16.20
  23 -13  -1   43.80   11.60
  23 -13  -1   28.10   10.00
  23  13  -1   28.30    9.80
  23  13  -1   43.80    9.50
  23  13  -1   55.79   12.70
  23  13  -1   48.90   11.20
  21 -13  -1   65.49   14.70
  21 -13  -1   67.49   13.20
  21  13  -1   66.79   15.80
  21  13  -1   80.59   11.60
  21  13  -1   74.89   13.30
  21  13  -1   57.79   12.10
  19 -13  -1   11.60    9.30
 -19 -13   1    8.10    6.70
  19 -13  -1   20.00    9.70
  19  13  -1   28.10    8.20
  19  13  -1   25.60    8.80
  19  13  -1   25.40    8.20
  19  13  -1   18.50    7.60
 -17 -13   1  162.58   17.80
  17 -13  -1  121.79   11.70
  17 -13  -1  140.59   19.50
  17 -13  -1  164.08   18.50
  17  13  -1  172.58   14.40
  17  13  -1  155.68   15.90
  17  13  -1  107.19   15.50
  15 -13  -1   87.49   17.00
  15 -13  -1   99.59   16.50
 -15 -13   1   87.79   14.50
 -15 -13   1   67.79   12.10
  15  13  -1   66.89   10.60
  15  13  -1   86.49   10.90
  13 -13  -1   70.29   13.70
 -13 -13   1   44.00    8.60
 -13 -13   1   35.90   11.00
 -13 -13   1   56.49   11.30
  13 -13  -1   47.00   13.30
  13  13  -1   48.20    8.00
  13  13  -1   49.20    8.70
 -11 -13   1   61.49   15.60
  11 -13  -1   79.39   14.30
 -11 -13   1   75.89   11.70
 -11 -13   1   62.89   12.80
  11 -13  -1   85.89   15.30
  11 -13  -1   65.99   10.00
  11  13  -1   64.39   10.00
  11  13  -1   76.19   10.30
  11  13  -1   84.59    6.40
  -9 -13   1   87.29   18.00
   9 -13  -1  106.59   17.60
  -9 -13   1  131.59   16.20
  -9 -13   1  120.19   19.00
   9 -13  -1   75.49   14.00
   9 -13  -1   86.79   15.50
   9 -13  -1  120.29   11.30
   9  13  -1   98.69   10.20
   9  13  -1   97.89    8.20
   9  13  -1  106.19   11.20
  -7 -13   1  124.19   20.70
   7 -13  -1  181.18   13.60
  -7 -13   1  119.39   17.50
  -7 -13   1  151.68   10.10
   7 -13  -1  177.68   20.20
   7 -13  -1  159.68   15.60
   7 -13  -1  132.09   22.80
  -7 -13   1  144.59   14.90
   7  13  -1  134.09   12.40
   7  13  -1  166.88   11.10
  -7  13   1  174.88   11.60
   7  13  -1  130.99   12.50
  -5 -13   1   31.10    7.80
   5 -13  -1   49.50   10.70
  -5 -13   1   35.10    4.90
   5 -13  -1   93.89   18.00
  -5 -13   1   45.00   10.20
  -5 -13   1   16.50   10.40
   5 -13  -1   38.70   10.50
  -5  13   1   27.10    5.70
   5  13  -1   36.10    5.80
   5  13  -1   32.60    6.80
   5  13  -1   28.10    6.40
  -5  13   1   41.40    7.30
  -3 -13   1   53.69   11.80
   3 -13  -1   34.30   14.10
   3 -13  -1   65.39    8.30
  -3 -13   1   61.49   10.90
   3 -13  -1   60.09   10.20
   3 -13  -1   64.69   13.40
  -3 -13   1   57.29    9.90
  -3  13   1   65.19    8.10
  -3  13   1   61.49    8.70
   3  13  -1   52.99    7.90
   1 -13  -1   16.30    6.00
   1 -13  -1   15.50    8.30
   1 -13  -1   11.90    4.00
  -1 -13   1    9.70    5.50
  -1 -13   1    9.30    7.60
  -1 -13   1    5.20   11.60
  -1 -13   1   11.90    3.90
  -1  13   1   17.90    5.00
  -1  13   1   11.50    4.60
   1  13  -1    5.10    4.20
   1 -13   1  157.38   15.10
   1 -13   1  141.99   19.00
  -1 -13  -1  199.58   39.10
   1 -13   1  183.38   37.00
   1 -13   1  155.38   11.80
  -1 -13  -1  152.68   11.10
  -1 -13  -1  130.19   18.80
  -1 -13  -1  153.38   15.30
  -1  13  -1  149.59   11.60
   1  13   1  147.19   11.80
   1  13   1  135.49   11.70
  -3 -13  -1   26.10    8.20
   3 -13   1   31.40   14.20
  -3 -13  -1   17.50   10.40
  -3 -13  -1   24.60    4.60
  -3 -13  -1   13.20    8.00
   3 -13   1   25.00    7.30
   3 -13   1   35.30    6.40
   3 -13   1   12.90    6.40
   3  13   1   26.70    6.30
  -3  13  -1   24.30    5.70
   3  13   1   28.90    5.50
  -5 -13  -1  148.19   15.20
   5 -13   1  129.69   18.40
  -5 -13  -1  105.29   17.50
   5 -13   1  137.79   20.30
  -5 -13  -1  150.18   21.00
   5 -13   1  144.99   12.70
   5 -13   1  145.09   14.80
  -5 -13  -1  160.28   10.50
   5  13   1  145.59   11.10
   5  13   1  170.48   12.70
  -5  13  -1  172.28   11.90
   5  13   1  146.09   12.50
   7 -13   1   36.60   10.60
  -7 -13  -1   26.70   10.20
   7 -13   1   44.00   11.80
  -7 -13  -1   22.70   11.10
   7 -13   1   47.00    8.00
   7 -13   1   49.20   10.00
   7  13   1   44.40    7.00
   7  13   1   47.80    8.40
  -7  13  -1   48.10    6.80
   9 -13   1   78.29   10.80
   9 -13   1   81.29   16.00
   9 -13   1   67.29   13.50
  -9 -13  -1   66.59   13.10
  -9 -13  -1   60.09   14.70
  -9 -13  -1   61.09   11.00
   9 -13   1   49.30    9.60
   9  13   1   82.09    8.90
   9  13   1   67.49    9.90
   9  13   1   71.59    6.90
 -11 -13  -1   96.39   18.00
  11 -13   1   99.69   17.70
 -11 -13  -1   92.49   13.60
  11 -13   1   90.29   14.80
 -11 -13  -1  123.49   16.70
  11  13   1   82.49   11.60
  11  13   1   88.99   10.20
  11  13   1   94.09    7.70
  13 -13   1   12.00    7.80
 -13 -13  -1   10.10    7.80
  13 -13   1   12.90    8.50
 -13 -13  -1   23.30   11.00
  13  13   1   17.80    6.70
  13  13   1   11.60    3.40
  15 -13   1  116.79   18.50
  15 -13   1  114.79   18.00
 -15 -13  -1  106.29   17.00
  15  13   1   93.99   13.70
  15  13   1  104.89   18.70
  15  13   1  104.99   16.00
  15  13   1  112.59   11.70
  17 -13   1   27.00   10.80
  17 -13   1   46.00   10.20
 -17 -13  -1   30.80   10.00
  17  13   1   42.00   11.00
  17  13   1   38.50    8.00
  17  13   1   34.10    9.10
  17  13   1   23.90    8.20
 -19 -13  -1   78.89   15.40
  19 -13   1   99.69   16.60
  19 -13   1  102.79   16.60
  19  13   1   92.29   15.30
  19  13   1   97.99   14.10
  19  13   1  125.19   13.30
  19  13   1  113.29   16.20
  21 -13   1   17.40    9.00
  21 -13   1   26.80   10.10
  21  13   1   37.30   12.10
  21  13   1   36.80    8.50
  21  13   1   26.60   11.30
  23 -13   1   63.69   16.40
  23 -13   1   63.79   11.80
  23 -13   1   52.19   12.30
  23  13   1   50.99   13.80
  23  13   1   70.59   10.80
  23  13   1   45.20   11.30
  25 -13   1   13.00    8.80
  25 -13   1   -2.70    5.70
  25 -13   1   17.00    9.40
  25  13   1    5.40    9.10
  25  13   1    9.40    6.70
  25  13   1    6.80    9.70
  27 -13   1   39.80   10.10
  27  13   1   25.00   11.40
  27  13   1   56.79   11.30
  27  13   1   39.00   15.10
  29  13   1    3.80   11.40
  29  13   1   -8.70   12.70
  29  13   1   -6.00    5.80
  31  13   1   27.00   10.00
  32  14  -1   16.90    9.30
  30  14  -1  -12.90   11.90
  30  14  -1   15.90    8.60
  30  14  -1    8.80   13.80
  28 -14  -1   -4.10   13.40
  28  14  -1    2.30    8.50
  28  14  -1  -18.30   10.40
  28  14  -1   -2.60    7.00
  26 -14  -1   -3.50    8.10
  26  14  -1   -0.20    8.30
  26  14  -1    0.60    8.90
  26  14  -1    3.10    7.30
  26  14  -1    5.00    6.50
  24 -14  -1    6.40    8.50
  24 -14  -1   -9.40    6.70
 -24 -14   1  -11.30    6.00
  24  14  -1   16.20    8.00
  24  14  -1   -0.70    8.40
  24  14  -1    4.20    6.40
  22 -14  -1   22.30   10.80
  22 -14  -1    0.30    9.00
  22  14  -1   -9.60    5.80
  22  14  -1    2.30    6.60
  22  14  -1    2.00    6.80
  20 -14  -1   10.10    7.70
 -20 -14   1   -2.30    6.20
  20 -14  -1    0.80    8.30
  20  14  -1   -7.40    6.10
  20  14  -1    9.60    7.00
  20  14  -1   -1.60    6.60
  18 -14  -1    6.00    9.20
  18 -14  -1   14.40    8.60
 -18 -14   1    4.80    6.80
  18  14  -1   -1.80    5.90
  18  14  -1    1.60    5.60
  16 -14  -1    0.30    7.40
  16 -14  -1   -6.40    7.00
 -16 -14   1  -19.40    6.40
 -16 -14   1   -3.80    5.40
  16  14  -1   -2.90    5.40
  16  14  -1   -0.30    6.30
 -14 -14   1   10.90    7.40
 -14 -14   1    9.80    8.20
  14 -14  -1  -12.40    5.80
  14 -14  -1   12.70    8.60
  14  14  -1    3.90    5.70
  14  14  -1   -0.40    6.30
 -12 -14   1    1.70    5.80
  12 -14  -1    9.70    8.40
  12 -14  -1   -2.60    7.30
 -12 -14   1    0.50    6.40
 -12 -14   1    5.00    8.70
  12  14  -1    3.40    5.20
  12  14  -1   -0.40    5.80
 -10 -14   1    3.50    9.00
 -10 -14   1    3.80    6.60
  10 -14  -1    2.90    6.50
 -10 -14   1   14.80    7.00
  10 -14  -1    6.50    6.70
  10 -14  -1   12.00    9.80
  10  14  -1   12.30    5.60
  10  14  -1    4.00    5.70
   8 -14  -1   19.30    8.90
   8 -14  -1    3.60    6.80
   8 -14  -1   17.70    9.40
  -8 -14   1   -0.90    6.30
  -8 -14   1   17.20    9.00
  -8 -14   1   12.20    8.50
   8  14  -1   15.50    5.50
   8  14  -1   14.80    6.30
  -8  14   1    8.50    4.50
  -6 -14   1   -2.80    2.20
   6 -14  -1   -0.90    7.70
  -6 -14   1  -12.20    5.60
   6 -14  -1    5.70    5.60
   6 -14  -1   -4.90    5.70
  -6 -14   1    1.40    7.60
  -6 -14   1    7.00    7.00
   6 -14  -1   -3.80    3.50
  -6  14   1    3.20    3.90
   6  14  -1   -0.60    3.60
   4 -14  -1   28.80    8.90
   4 -14  -1   38.90   13.60
  -4 -14   1   27.80    4.70
  -4 -14   1   22.40    8.80
   4 -14  -1    7.10    8.20
  -4 -14   1   30.30    8.30
   4 -14  -1   32.70    7.50
  -4 -14   1   39.30   12.40
  -4  14   1   19.60    6.10
  -4  14   1   32.60    6.60
   4  14  -1   22.00    5.80
   2 -14  -1    0.60    6.20
  -2 -14   1    0.40    4.70
  -2 -14   1   -2.60    6.00
  -2 -14   1   -7.00    6.10
   2 -14  -1    1.90    3.20
   2 -14  -1    0.90    7.60
  -2 -14   1    0.90    2.80
   2 -14  -1   -4.30    5.20
   2  14  -1    6.00    4.60
  -2  14   1    3.10    4.30
  -2  14   1   -5.90    3.70
   0 -14   1   10.50    3.80
   0 -14   1   13.20    7.30
   0 -14  -1   -0.30    5.50
   0 -14   1    9.60    8.40
   0 -14  -1   16.60    7.50
   0 -14  -1    8.90    3.30
   0 -14   1   15.70    6.60
   0 -14  -1   17.40   11.00
   0  14  -1   12.10    4.90
   0  14   1    8.00    4.40
   0  14   1    8.90    4.70
   2 -14   1    5.90    3.80
   2 -14   1   -1.70    5.30
  -2 -14  -1   -0.80    2.70
  -2 -14  -1   -5.50    5.30
   2 -14   1    0.20    6.80
  -2 -14  -1   -5.50    7.70
   2 -14   1   15.20    9.60
  -2 -14  -1   -9.90    5.40
   2  14   1    3.70    3.90
  -2  14  -1    1.50    3.60
   2  14   1    0.40    4.10
   4 -14   1    2.50    4.30
  -4 -14  -1    7.50    6.10
   4 -14   1   14.10    8.90
  -4 -14  -1   23.00    6.70
  -4 -14  -1   -2.20    2.60
  -4 -14  -1   -2.40    7.80
   4 -14   1   -0.90    7.30
   4 -14   1  -11.80    8.40
  -4  14  -1    1.90    4.20
   4  14   1    9.20    4.80
   4  14   1    1.10    3.40
   6 -14   1   12.50    4.80
  -6 -14  -1    4.30    7.20
   6 -14   1    0.00    7.20
   6 -14   1   -4.20    6.50
  -6 -14  -1   12.90    9.50
   6 -14   1   25.10   10.10
  -6 -14  -1   -2.10    6.00
   6  14   1    3.90    3.50
   6  14   1    7.40    5.10
  -6  14  -1    6.80    4.60
   6  14   1    0.10    4.30
  -8 -14  -1    0.00    6.20
   8 -14   1    4.60    5.20
  -8 -14  -1    3.00    6.40
   8 -14   1    7.90    7.80
  -8 -14  -1   12.60    9.10
   8 -14   1    5.50    8.00
   8  14   1    0.60    5.10
   8  14   1   -1.10    3.20
   8  14   1    0.90    4.40
 -10 -14  -1   10.70    6.80
  10 -14   1   10.40    9.00
  10 -14   1    5.60    7.10
  10 -14   1   15.20    6.70
 -10 -14  -1   22.00   11.60
  10  14   1    2.30    5.20
  10  14   1   17.20    3.90
 -12 -14  -1   20.80   10.90
  12 -14   1   12.30    7.60
  12 -14   1    8.00    8.70
 -12 -14  -1    1.80    6.80
  12  14   1    9.30    3.20
  12  14   1   12.40    6.00
  12  14   1   10.00    6.30
 -14 -14  -1   30.60   11.20
  14 -14   1   37.00    9.90
  14 -14   1   16.50    9.40
 -14 -14  -1   22.00    9.10
  14  14   1   23.80    7.70
  14  14   1   27.60    7.70
  16 -14   1    9.30    8.60
  16 -14   1    4.40    8.60
 -16 -14  -1    5.80    7.30
  16  14   1    4.40    6.80
  16  14   1    7.20    6.20
  18 -14   1    2.40    8.70
  18 -14   1   10.40    8.90
  18  14   1   10.80    6.20
  18  14   1   -8.20    5.40
  20 -14   1   27.10   17.30
  20 -14   1   12.80   10.20
  20  14   1   16.80    7.20
  20  14   1    2.80    8.20
  20  14   1    8.30    6.70
  20  14   1   13.40    8.40
  22 -14   1  -11.10    7.60
 -22 -14  -1   -4.10    7.10
  22 -14   1    5.60    8.20
  22 -14   1   -2.70    7.30
  22  14   1  -16.40    7.40
  22  14   1    3.40    9.30
  22  14   1    5.60    6.70
  22  14   1    3.50    6.80
  24 -14   1    3.70    8.40
  24  14   1    3.50    9.90
  24  14   1   -3.10    9.50
  24  14   1    6.20    6.90
  24  14   1   15.00    9.00
  26  14   1  -25.20   13.40
  26  14   1    3.10    8.50
  26  14   1   -5.80   10.10
  26  14   1    7.20    6.70
  28  14   1   11.30   12.00
  28  14   1    3.40    7.50
  28  14   1    4.90   10.30
  30  14   1   12.00    8.10
  29  15  -1  108.99   22.20
  29  15  -1   92.09   14.20
  27  15  -1   -3.80    7.20
  27  15  -1   11.80    7.60
  27  15  -1   -4.10   12.50
  25  15  -1   31.50   13.10
  25  15  -1   65.69   12.40
  25  15  -1   82.29   12.30
 -23 -15   1  -20.70    9.70
  23  15  -1   -0.30    7.20
  23  15  -1   -8.50    5.80
 -21 -15   1   53.09   13.40
  21 -15  -1   60.49   14.90
  21 -15  -1   86.89   17.50
  21  15  -1   77.69   11.80
  21  15  -1   57.19   11.60
 -19 -15   1   -0.70    9.80
  19 -15  -1   39.10   11.60
  19 -15  -1    4.80    9.20
  19  15  -1   19.90    7.40
  19  15  -1    3.20    6.30
  17 -15  -1   50.89   12.10
 -17 -15   1   55.69   14.20
  17 -15  -1   68.29   15.10
 -17 -15   1   66.49   17.50
  17  15  -1   57.89   10.90
  17  15  -1   84.89   10.80
  15 -15  -1   53.69   13.40
  15 -15  -1   56.09   12.40
 -15 -15   1   28.70   10.20
 -15 -15   1   24.20   11.80
  15  15  -1   35.10    8.70
  15  15  -1   44.20    9.60
 -13 -15   1   51.09   12.70
 -13 -15   1   65.99   17.10
  13 -15  -1   53.49   13.10
  13 -15  -1   72.29   14.70
  13  15  -1   60.89   10.30
  13  15  -1   69.09   10.50
  11 -15  -1   53.09   14.70
 -11 -15   1   44.20   13.80
 -11 -15   1   52.99   13.00
  11 -15  -1   52.49   12.90
  11  15  -1   52.59    9.60
  11  15  -1   75.59   11.60
  -9 -15   1  111.09   19.50
   9 -15  -1   68.59   16.30
  -9 -15   1   64.59   14.50
   9 -15  -1   76.39   14.50
   9  15  -1   89.49   11.30
   9  15  -1   92.89   11.80
  -7 -15   1  109.69   20.20
  -7 -15   1  126.19   16.80
   7 -15  -1  157.48   22.60
  -7 -15   1  121.69   20.10
   7 -15  -1  119.29   19.00
  -7  15   1  175.98   12.50
   7  15  -1  138.29   13.50
  -5 -15   1    1.00    5.80
  -5 -15   1   15.10   10.20
  -5 -15   1    4.70    3.10
   5 -15  -1    6.60    4.60
   5 -15  -1   12.40    9.20
  -5 -15   1   13.10    8.70
   5 -15  -1   -2.30    8.70
  -5  15   1    6.40    4.60
   5  15  -1   11.80    5.20
   3 -15  -1  165.18   13.20
   3 -15  -1  189.28   21.20
  -3 -15   1  160.48   12.10
  -3 -15   1  181.18   18.10
   3 -15  -1  162.58   24.50
  -3 -15   1  163.98   23.70
  -3 -15   1  184.28   25.70
   3  15  -1  185.28   14.50
  -3  15   1  183.78   13.60
  -1 -15   1   -6.30    2.90
   1 -15  -1   22.60   10.00
  -1 -15   1   15.20    6.90
  -1 -15   1   -5.90    8.30
   1 -15  -1    0.50   10.10
  -1 -15   1   -5.40    8.00
   1  15  -1    6.90    5.30
  -1  15   1    0.20    4.30
   1 -15   1  142.49   21.40
  -1 -15  -1  136.59   11.00
  -1 -15  -1  111.49   19.30
   1 -15   1  125.39   16.80
   1 -15   1  158.58   24.30
  -1 -15  -1  143.29   22.70
   1  15   1  143.59   12.20
   1  15   1  168.58   12.90
  -1  15  -1  133.99   12.00
   3 -15   1   -7.10    6.70
  -3 -15  -1    8.00    9.30
   3 -15   1    1.70    3.70
   3 -15   1   -7.00    8.20
   3 -15   1    0.50    6.30
  -3 -15  -1    0.40    8.80
  -3 -15  -1   -1.90    2.80
   3  15   1    3.40    4.80
   3  15   1    7.10    4.00
  -3  15  -1   -1.90    3.90
  -5 -15  -1  101.99   20.30
   5 -15   1   96.09   17.40
  -5 -15  -1   84.39    8.60
  -5 -15  -1  112.49   18.40
   5 -15   1  106.89   15.90
   5 -15   1  119.09   19.00
  -5  15  -1  129.89   11.10
   5  15   1  109.39   11.70
   5  15   1  128.59   10.30
  -7 -15  -1   40.20   10.90
  -7 -15  -1   15.80   11.30
   7 -15   1   21.50   10.90
   7 -15   1   28.60   11.40
   7  15   1   23.40    5.50
   7  15   1   19.60    6.60
   9 -15   1  100.09   18.20
  -9 -15  -1   78.99   18.10
   9 -15   1   86.99   16.10
  -9 -15  -1   94.79   17.40
   9  15   1  102.29   11.30
 -11 -15  -1   40.90   14.20
 -11 -15  -1   28.40   10.50
  11 -15   1   41.80   11.60
  11 -15   1   76.79   14.20
  11  15   1   47.70    9.10
  13 -15   1  124.99   19.10
 -13 -15  -1  107.49   17.70
 -13 -15  -1  125.39   21.90
  13 -15   1   97.49   15.90
  13  15   1  109.69   14.70
  13  15   1  104.79   11.70
  15 -15   1   62.49   14.30
  15 -15   1   78.09   16.40
 -15 -15  -1   49.10   15.30
 -15 -15  -1   44.00   11.50
  15  15   1   81.29   10.70
  15  15   1   67.99   12.00
 -17 -15  -1   22.10   10.60
 -17 -15  -1    7.40   11.90
  17 -15   1   23.00   11.20
  17  15   1   29.70    8.30
  17  15   1   32.70    9.40
  19 -15   1   40.70   13.50
  19 -15   1   72.79   15.20
 -19 -15  -1   71.59   14.70
  19  15   1   69.69   12.10
  19  15   1   75.69   11.30
  21 -15   1    1.70    8.30
  21  15   1   -4.80    6.70
  21  15   1    3.10    6.70
  23  15   1   25.10   12.70
  23  15   1   46.30   12.40
  23  15   1   72.09   12.30
  25  15   1   -6.10    6.90
  25  15   1   -0.60    8.00
  25  15   1  -19.30   10.70
  27  15   1   52.29   10.80
  27  15   1   28.50   17.60
  29  15   1   19.10    9.40
  28  16  -1   53.29   11.80
  26  16  -1   67.59   13.20
  24  16  -1   29.00   10.80
  22  16  -1   87.49   13.60
  22  16  -1   86.19   14.60
  20  16  -1   -0.30    6.80
  20  16  -1   22.40    7.70
  18 -16  -1  103.59   17.90
 -18 -16   1   74.99   19.20
 -18 -16   1   71.29   15.60
  18 -16  -1   91.59   18.00
  18  16  -1  120.39   13.50
  18  16  -1   83.29   13.30
  16 -16  -1  -10.20    7.70
  16 -16  -1   -0.60    8.50
 -16 -16   1    4.70    7.40
 -16 -16   1    2.40    9.80
  16  16  -1    2.40    7.00
  16  16  -1    0.60    5.50
 -14 -16   1   99.39   18.20
  14 -16  -1  139.49   23.00
 -14 -16   1   97.79   20.70
  14  16  -1  133.79   14.40
  12 -16  -1    5.90    8.80
 -12 -16   1    4.10    8.60
 -12 -16   1    4.80   10.80
  12 -16  -1   15.90   10.30
  12  16  -1    6.40    6.80
  12  16  -1    3.10    5.60
  10 -16  -1  111.39   20.50
 -10 -16   1  106.29   19.00
 -10 -16   1  101.49   18.20
  10 -16  -1   90.29   16.90
  10  16  -1  124.79   13.10
   8 -16  -1   11.00    9.70
  -8 -16   1   -5.20    7.20
  -8 -16   1  -15.50    7.40
   8 -16  -1    3.20    8.80
   8  16  -1    3.70    5.60
  -6 -16   1   93.99    8.40
   6 -16  -1   93.89   18.30
  -6 -16   1   85.99   16.60
  -6 -16   1   98.49   18.80
   6 -16  -1  120.99   20.90
  -6  16   1   96.79    9.90
   6  16  -1  101.49   12.80
  -4 -16   1   11.80    9.00
   4 -16  -1    6.80    8.60
  -4 -16   1   26.10   13.00
   4 -16  -1   12.50    9.40
  -4 -16   1   12.30    4.20
   4  16  -1   25.30    7.20
  -4  16   1   17.00    5.50
   2 -16  -1  143.49   11.40
  -2 -16   1  136.39   22.70
   2 -16  -1  166.38   25.20
  -2 -16   1  102.09   10.20
   2 -16  -1  187.78   20.50
  -2 -16   1  109.19   19.30
   2  16  -1  123.19   12.50
  -2  16   1  111.99   11.80
   0 -16   1   67.69    8.50
   0 -16   1   70.89   17.30
   0 -16  -1   96.79   16.40
   0 -16  -1   46.50   14.30
   0 -16  -1   54.89    7.80
   0 -16   1   94.59   17.60
   0  16   1   73.49   10.10
   0  16  -1   60.99    8.90
  -2 -16  -1   75.39    8.90
   2 -16   1   99.19   10.00
   2 -16   1   87.89   16.00
  -2 -16  -1   68.09   16.00
   2 -16   1   73.49   17.50
  -2 -16  -1   84.39   16.00
   2  16   1  111.49   11.30
  -2  16  -1  120.99   11.50
  -4 -16  -1   91.29   18.20
   4 -16   1  106.09   19.60
  -4 -16  -1  110.09   19.70
  -4 -16  -1  113.49    9.70
   4 -16   1   99.09   18.40
   4  16   1  125.29   12.40
  -4  16  -1  115.09   11.40
   6 -16   1    9.70    8.90
  -6 -16  -1   23.00   12.60
  -6 -16  -1   15.20    9.60
   6 -16   1   -2.00    7.20
   6  16   1   23.10    6.60
   8 -16   1  128.19   20.80
  -8 -16  -1  134.49   23.70
  -8 -16  -1  118.69   20.10
   8 -16   1  147.59   21.50
   8  16   1  148.99   14.10
  10 -16   1    0.50    8.50
 -10 -16  -1    7.10    7.70
 -10 -16  -1    6.30   10.60
  10 -16   1   21.10   10.70
  10  16   1   10.40    5.60
 -12 -16  -1   68.69   20.30
  12 -16   1  107.89   19.90
  12 -16   1  119.89   20.30
 -12 -16  -1   99.49   21.10
  12  16   1  152.68   14.80
  12  16   1  151.18   13.70
  14 -16   1  -11.30    6.60
  14 -16   1    1.40    7.70
 -14 -16  -1    6.10    9.30
 -14 -16  -1    3.40   11.60
  14  16   1   17.70    6.60
  14  16   1   13.30    7.00
  16 -16   1   55.59   14.30
 -16 -16  -1   63.39   16.60
 -16 -16  -1   50.39   13.10
  16 -16   1   72.69   15.50
  16  16   1   76.39   11.10
  16  16   1   65.89   11.90
  18 -16   1    5.80   12.30
  18  16   1   10.50    7.00
  18  16   1   -2.60    7.10
  20  16   1   73.29   11.80
  22  16   1    7.70    8.60
  22  16   1   23.20    8.70
  24  16   1   50.09   12.20
  26  16   1   32.40   10.60
  25  17  -1   57.39   13.80
  23  17  -1   34.80    9.90
  21  17  -1   19.60    9.30
  21  17  -1    2.80    8.30
  19  17  -1   -2.90    7.30
  19  17  -1   12.70    7.40
  17  17  -1   12.10    7.00
  17  17  -1   26.10    9.00
 -15 -17   1    1.30    8.50
  15 -17  -1    6.40   10.60
  15  17  -1   19.80    7.40
  15  17  -1   18.50    8.90
  13 -17  -1   14.70   10.20
 -13 -17   1   16.40   10.50
 -13 -17   1    2.70   10.50
  13 -17  -1    6.00    9.00
  13  17  -1    6.40    6.10
  13  17  -1   -1.20    6.30
 -11 -17   1  -11.50    7.70
  11 -17  -1   37.00   11.80
 -11 -17   1    5.60    9.70
  11 -17  -1  -14.90    8.90
  11  17  -1    5.80    6.20
   9 -17  -1    7.80   10.40
   9 -17  -1   -1.20    9.70
  -9 -17   1    5.80    9.80
   9  17  -1   10.10    6.90
  -7 -17   1    2.30   12.20
  -7 -17   1   -7.80    8.80
   7 -17  -1    4.10   10.00
   7  17  -1    9.90    6.60
   5 -17  -1    3.80    9.80
  -5 -17   1   17.50    9.90
  -5 -17   1   14.50   13.20
   5 -17  -1   11.60   10.80
   5  17  -1   15.90    6.40
  -5  17   1   12.40    5.40
  -3 -17   1   -0.20   14.60
   3 -17  -1    1.40    8.50
  -3 -17   1   14.80    9.60
   3 -17  -1    2.10   15.80
   3  17  -1   12.00    5.60
  -3  17   1    0.70    5.00
  -1 -17   1   18.00   18.60
   1 -17  -1    1.00   15.90
   1 -17  -1   12.00   10.10
  -1 -17   1   26.40   11.00
   1  17  -1   28.30   10.10
  -1  17   1   18.10    7.00
  -1 -17  -1   63.19   14.50
   1 -17   1   64.59   13.80
  -1 -17  -1   51.89   19.60
   1  17   1   51.29    9.30
  -1  17  -1   52.69    9.00
   3 -17   1    3.80   11.90
   3 -17   1   -6.60    8.50
  -3 -17  -1    8.80   10.50
  -3 -17  -1   13.50   12.70
   3  17   1    6.80    5.80
   5 -17   1   37.50   13.20
   5 -17   1   21.80   12.20
  -5 -17  -1    7.00   11.50
   5  17   1   17.60    6.50
  -5  17  -1   18.70    7.70
  -7 -17  -1   19.20   10.20
  -7 -17  -1   18.70   11.80
   7 -17   1   19.00   10.70
   7  17   1   20.70    6.90
   9 -17   1   -2.20    8.70
  -9 -17  -1   -3.50    8.20
   9 -17   1   15.90   10.40
  -9 -17  -1   14.80   12.20
   9  17   1    6.10    7.10
 -11 -17  -1   36.10   11.60
 -11 -17  -1   24.70   13.60
  11 -17   1    6.50    9.50
  11 -17   1   41.20   13.10
  11  17   1   30.50    8.90
 -13 -17  -1    8.70    9.40
  13 -17   1    5.40    9.40
  13  17   1    5.40    7.30
  13  17   1    2.60    6.40
  15  17   1   17.70    7.60
  15  17   1    1.80    7.40
  17  17   1   -0.20    6.90
  19  17   1   -0.50    6.60
  19  17   1   12.30    8.10
  21  17   1    8.50    8.50
  23  17   1   20.30    8.80
  22  18  -1   12.40    8.20
  20  18  -1   -7.60    7.80
  18  18  -1   10.70    8.80
  16  18  -1  -10.80    5.70
  14  18  -1    9.40    8.10
  12  18  -1    6.90    6.80
  10  18  -1   11.00    7.50
   8 -18  -1   18.70   14.80
  -8 -18   1  -10.20    8.90
   8  18  -1    0.90    6.00
   6 -18  -1   43.50   13.70
  -6 -18   1   26.80   13.20
   6 -18  -1   16.20   21.40
  -6 -18   1   20.00   19.90
   6  18  -1   34.20    8.30
   4 -18  -1   20.70   13.70
  -4 -18   1   29.80   12.70
  -4 -18   1   20.50   10.90
   4 -18  -1    2.50   11.40
  -4  18   1   25.50    7.10
   4  18  -1   26.00    7.40
  -2 -18   1   19.50   10.80
   2 -18  -1   19.50   11.80
   2 -18  -1   35.00   15.20
  -2 -18   1   23.40   13.00
  -2  18   1   19.50    6.40
   2  18  -1   50.89    9.00
   0 -18   1   52.69   15.00
   0 -18  -1   -1.30   12.20
   0 -18  -1   27.60   12.70
   0 -18   1   31.00   13.10
   0  18  -1   18.80    7.10
   0  18   1   36.40    7.60
   2 -18   1   26.50   13.10
  -2 -18  -1   31.60   16.10
  -2 -18  -1   13.60   11.80
   2 -18   1   14.60   11.20
  -2  18  -1   32.10    7.60
   2  18   1   29.70    8.00
   4 -18   1   42.70   13.50
   4 -18   1   29.00   16.70
  -4 -18  -1   36.30   12.70
  -4  18  -1   43.80    8.00
   4  18   1   34.50    8.10
   6 -18   1   -2.90    9.10
  -6 -18  -1   -3.60    9.00
   6  18   1   -2.70    5.50
   8  18   1   19.90    7.50
  10  18   1   10.60    6.90
  12  18   1   14.40    8.70
  14  18   1  -14.10    6.50
  16  18   1   10.50    7.90
  18  18   1    5.70    8.10
  20  18   1   -6.20    7.90
  15  19  -1   16.80    9.80
  13  19  -1   24.20    8.30
  11  19  -1   36.60    9.20
   9  19  -1   10.10    8.10
   7  19  -1   51.69   10.40
   5  19  -1    7.60    6.30
   3  19  -1   82.49   11.00
  -3  19   1   85.09   11.00
   1  19  -1   -8.50    6.60
  -1  19   1   -1.30    6.20
  -1  19  -1  128.19   13.30
   1  19   1  124.39   13.10
   3  19   1   -3.30    6.30
  -3  19  -1    6.50    6.20
   5  19   1   45.50    9.40
   7  19   1   23.90    7.80
  11  19   1   10.40    8.60
  13  19   1   29.60    9.20
  10  20  -1    7.20   11.90
   6  20  -1    0.50    7.50
   4  20  -1   -9.40    7.30
  -2  20   1    4.90    7.50
   2  20  -1   11.70    9.80
   0  20  -1   -4.70    7.10
   0  20   1    6.40    6.50
  -2  20  -1    9.30    6.90
   2  20   1   -4.40    7.20
   4  20   1    8.00    9.10
   8  20   1   -1.00    7.50
  42   0  -2   44.90    8.90
  40   0  -2   41.60   13.70
  40   0  -2   53.99    9.60
  40   0  -2   35.80   10.70
  38   0  -2  125.49   12.60
  38   0  -2  117.09   18.40
  36   0  -2   75.99   14.60
  36   0  -2   88.09   15.10
  34   0  -2   70.09   13.70
  34   0  -2   84.19   13.70
  34   0  -2   68.09    9.20
  32   0  -2  693.63   43.80
  32   0  -2  696.93   45.40
  32   0  -2  728.53   39.90
  30   0  -2  100.89   14.40
  30   0  -2   96.69    9.90
  30   0  -2   82.99   12.30
  28   0  -2 1044.30   57.09
  28   0  -2  964.90   58.09
  28   0  -2 1017.40   53.39
 -28   0   2  994.10   58.89
  26   0  -2   64.39   11.10
  26   0  -2   72.69    8.60
 -26   0   2   62.39   11.00
  26   0  -2   56.99    9.80
  26   0  -2   57.59    8.50
 -24   0   2 1668.33   87.19
 -24   0   2 1589.64   87.09
  24   0  -2 1684.63   85.89
  24   0  -2 1599.24   86.79
  24   0  -2 1615.84   83.59
  24   0  -2 1627.74   82.39
  22   0  -2  106.49    9.60
  22   0  -2   93.89   11.00
  22   0  -2  104.89    9.10
 -22   0   2   93.19   10.60
 -22   0   2  114.29    9.50
  22   0  -2  115.49   11.10
 -22   0   2  117.79   11.80
  20   0  -2  437.66   24.90
  20   0  -2  433.86   26.80
 -20   0   2  444.76   27.50
  20   0  -2  447.46   24.10
  20   0  -2  423.56   27.30
 -20   0   2  441.16   25.00
 -20   0   2  420.56   29.60
  18   0  -2  365.26   21.10
  18   0  -2  349.37   23.30
  18   0  -2  365.76   20.40
 -18   0   2  371.36   23.50
  18   0  -2  449.16   29.00
 -18   0   2  381.26   25.50
 -18   0   2  345.57   20.90
 -16   0   2 1670.73   86.39
 -16   0   2 1766.22   88.99
  16   0  -2 1735.73   85.89
  16   0  -2 1670.33   83.39
  16   0  -2 1620.64   86.29
  16   0  -2 1741.63   84.29
 -16   0   2 1593.54   83.89
 -14   0   2  732.43   39.80
  14   0  -2  763.82   39.20
 -14   0   2  723.53   37.40
  14   0  -2  717.53   39.50
  14   0  -2  753.42   37.70
 -14   0   2  704.33   39.40
  14   0  -2  702.63   36.90
 -12   0   2  192.78   12.90
  12   0  -2  182.28   11.00
  12   0  -2  186.78   10.50
  12   0  -2  187.78   12.70
 -12   0   2  181.38   12.50
 -12   0   2  176.58   10.70
  12   0  -2  191.38   12.20
  10   0  -2  155.58   10.70
  10   0  -2  165.78   10.40
 -10   0   2  147.89    9.00
 -10   0   2  162.98   10.90
  10   0  -2  159.88    9.20
 -10   0   2  160.78   10.60
  10   0  -2  151.58    8.80
  -8   0   2 1409.46   69.29
  -8   0   2 1324.07   68.99
   8   0  -2 1386.86   70.39
   8   0  -2 1527.75   70.39
   8   0  -2 1437.76   69.39
  -8   0   2 1351.76   70.49
  -8   0   2 1456.55   70.39
   8   0  -2 1400.46   68.89
  -6   0   2  726.13   37.40
   6   0  -2  730.73   37.30
   6   0  -2  740.63   38.50
   6   0  -2  772.72   37.80
  -6   0   2  721.63   38.50
  -6   0   2  758.52   37.70
  -6   0   2  844.22   38.60
   6   0  -2  830.72   38.50
  -4   0   2    0.10    0.60
   4   0  -2   -0.30    0.20
   4   0  -2   -0.80    0.30
  -4   0   2    0.30    0.60
   4   0  -2   -0.20    0.50
  -4   0   2    0.50    0.30
   0   0  -2   -0.10    0.30
   0   0  -2   -0.40    0.40
   0   0  -2    0.20    0.40
   0   0   2    0.10    0.30
   0   0   2    0.00    0.40
   0   0   2    0.20    0.30
   2   0   2 2620.54  118.69
   2   0   2 2424.56  118.89
   2   0   2 2340.07  118.49
  -2   0  -2 2551.64  118.59
  -2   0  -2 2346.77  118.89
  -2   0  -2 2318.87  118.49
   4   0   2   40.30    4.70
  -4   0  -2   36.60    3.80
   4   0   2   51.69    4.30
  -4   0  -2   50.89    4.30
   4   0   2   47.10    3.90
  -4   0  -2   49.10    4.80
  -6   0  -2 4023.60  191.48
  -6   0  -2 3687.53  190.28
   6   0   2 3795.62  191.48
   6   0   2 3836.02  190.18
   6   0   2 4066.39  190.98
  -6   0  -2 4033.60  191.08
   8   0   2  356.86   22.10
   8   0   2  393.46   21.70
  -8   0  -2  393.56   21.80
  -8   0  -2  385.06   20.90
  -8   0  -2  379.36   22.10
   8   0   2  392.76   20.80
 -10   0  -2 1365.66   66.89
 -10   0  -2 1370.86   67.29
  10   0   2 1327.77   65.19
 -10   0  -2 1225.18   65.29
  10   0   2 1170.08   66.89
  10   0   2 1338.47   66.59
 -12   0  -2  841.42   43.50
 -12   0  -2  838.82   43.80
  12   0   2  795.32   41.40
 -12   0  -2  791.02   41.80
  12   0   2  736.93   43.50
  12   0   2  797.62   43.00
 -14   0  -2  770.32   41.20
  14   0   2  801.42   42.60
 -14   0  -2  810.12   43.30
 -14   0  -2  785.22   43.00
  14   0   2  817.22   40.80
  14   0   2  668.13   42.70
  16   0   2  320.27   18.70
  16   0   2  322.67   20.70
 -16   0  -2  322.77   19.20
  16   0   2  278.07   21.00
 -16   0  -2  309.07   20.80
 -16   0  -2  313.27   20.90
 -18   0  -2   23.40    6.20
 -18   0  -2   21.60    5.70
  18   0   2   20.80    6.00
  18   0   2   22.90    6.70
  18   0   2   22.50    4.70
 -18   0  -2   20.60    4.90
  20   0   2  260.57   17.10
  20   0   2  243.78   19.90
  20   0   2  253.77   16.60
 -20   0  -2  259.47   17.50
 -20   0  -2  250.87   18.90
 -20   0  -2  240.38   19.30
  20   0   2  249.08   18.70
 -22   0  -2   80.89   12.50
  22   0   2  105.49    9.80
  22   0   2  101.49   14.10
  22   0   2  105.29    9.70
 -22   0  -2   82.89    9.50
 -22   0  -2  112.69   12.30
  22   0   2  110.49   11.90
 -24   0  -2  582.84   35.50
  24   0   2  614.04   34.90
 -24   0  -2  554.44   37.60
  24   0   2  620.34   37.30
  24   0   2  624.04   34.30
  24   0   2  564.34   38.40
  26   0   2   55.49   11.10
  26   0   2   58.49   11.40
  26   0   2   45.00    7.70
  28   0   2  546.55   34.00
  28   0   2  603.74   39.80
  28   0   2  591.74   37.80
  30   0   2  101.89   15.80
  30   0   2  120.09   18.10
  30   0   2  106.69   15.30
  32   0   2  247.28   23.50
  32   0   2  233.68   18.90
  32   0   2  245.68   22.00
  34   0   2  156.88   14.90
  34   0   2  115.89   18.30
  36   0   2  247.68   19.40
  36   0   2  170.98   24.60
  36   0   2  243.48   23.00
  38   0   2  194.58   27.10
  40   0   2   49.99   12.10
  43  -1  -2   40.80   10.10
  43   1  -2   47.00   10.70
  41  -1  -2    0.20    7.40
  41  -1  -2   16.70    6.60
  41   1  -2    5.10    6.30
  41   1  -2   10.60    8.50
  39  -1  -2   66.19   10.30
  39  -1  -2   85.69   14.60
  39   1  -2   71.19   15.50
  39   1  -2   65.09   14.20
  39   1  -2   59.69   11.00
  37  -1  -2    3.70    6.00
  37  -1  -2   -2.70    4.50
  37  -1  -2   -5.50    7.90
  37   1  -2    2.80    6.70
  37   1  -2   -4.40    6.30
  37   1  -2    8.60    5.30
  35  -1  -2   94.29   15.20
  35  -1  -2  115.49   11.50
  35  -1  -2  117.79   16.20
  35   1  -2   94.29   14.60
  35   1  -2  106.09   16.90
  35   1  -2   96.59   12.00
  33  -1  -2   81.09   14.60
  33  -1  -2   78.59   12.40
  33  -1  -2   66.19    9.30
  33   1  -2   85.79   10.40
  33   1  -2   84.29   13.20
  33   1  -2   61.09   13.50
  31  -1  -2  224.68   15.90
  31  -1  -2  216.68   19.80
  31  -1  -2  206.78   23.50
  31   1  -2  223.98   16.30
  31   1  -2  206.38   19.20
  31   1  -2  197.28   20.10
  29  -1  -2  133.19   14.30
  29  -1  -2  127.49   13.90
 -29  -1   2  131.99   17.70
 -29  -1   2  101.79   11.20
  29  -1  -2  121.29   10.90
  29   1  -2  120.69   10.90
  29   1  -2  122.09   17.00
  29   1  -2  124.69   13.80
  27  -1  -2  346.87   25.30
  27  -1  -2  346.27   24.20
  27  -1  -2  365.76   21.00
 -27  -1   2  352.06   22.10
 -27  -1   2  311.27   24.50
  27   1  -2  332.87   20.90
  27   1  -2  340.17   25.40
  27   1  -2  324.67   21.40
  27   1  -2  352.06   24.50
 -27   1   2  326.07   25.70
  25  -1  -2   88.49   12.40
  25  -1  -2   67.99    7.90
  25  -1  -2   64.49    7.30
 -25  -1   2   64.89   10.50
  25  -1  -2   73.29   11.20
 -25  -1   2   63.19    8.20
  25   1  -2   68.99    9.90
 -25   1   2   54.09   10.10
  25   1  -2   65.69    7.90
 -25   1   2   63.99   10.70
  25   1  -2   69.99    7.60
  25   1  -2   64.29   11.40
  23  -1  -2  115.99   10.00
  23  -1  -2  116.99   12.70
  23  -1  -2  115.69   11.40
 -23  -1   2  104.29   11.40
 -23  -1   2  109.19    9.20
  23  -1  -2  107.39    8.80
 -23  -1   2  102.49   11.30
 -23   1   2  114.79   11.80
  23   1  -2  101.89    9.20
  23   1  -2  108.99   11.50
 -23   1   2  117.39   12.50
  23   1  -2  118.59   12.80
  23   1  -2  103.19    9.00
  21  -1  -2  285.57   19.10
  21  -1  -2  276.37   19.80
 -21  -1   2  281.77   19.60
  21  -1  -2  278.87   16.50
 -21  -1   2  250.77   18.80
  21  -1  -2  283.27   17.60
  21   1  -2  262.07   16.40
 -21   1   2  256.07   19.50
  21   1  -2  252.57   19.80
 -21   1   2  278.57   20.60
  21   1  -2  266.67   16.90
  21   1  -2  306.57   19.60
 -19  -1   2   44.70    5.40
  19  -1  -2   35.00    7.00
 -19  -1   2   48.60    8.10
  19  -1  -2   41.60    6.30
  19  -1  -2   43.50    5.20
 -19  -1   2   46.70    7.80
  19  -1  -2   52.99    7.00
  19   1  -2   43.50    5.60
  19   1  -2   33.40    7.10
  19   1  -2   47.90    6.30
 -19   1   2   46.30    8.10
  19   1  -2   40.60    7.60
 -19   1   2   47.60    8.20
  17  -1  -2  672.53   33.30
  17  -1  -2  654.93   35.60
  17  -1  -2  617.34   36.10
 -17  -1   2  658.53   36.40
 -17  -1   2  644.54   33.40
 -17  -1   2  614.14   35.50
  17  -1  -2  654.53   35.40
 -17   1   2  603.84   36.20
  17   1  -2  587.24   33.00
  17   1  -2  601.04   36.10
  17   1  -2  667.03   35.70
  17   1  -2  630.34   33.50
 -15  -1   2   -4.20    2.50
  15  -1  -2    3.30    3.10
  15  -1  -2    1.20    2.80
  15  -1  -2    1.80    1.90
  15  -1  -2    2.40    2.00
 -15  -1   2    2.00    1.80
 -15  -1   2    0.80    2.20
 -15   1   2    2.90    2.90
  15   1  -2    5.30    3.60
  15   1  -2    1.70    1.60
  15   1  -2   -0.10    1.50
  15   1  -2    2.60    2.60
 -15   1   2    4.20    3.50
 -13  -1   2  640.44   32.30
  13  -1  -2  656.33   33.00
 -13  -1   2  665.13   34.80
  13  -1  -2  637.04   34.10
  13  -1  -2  596.54   34.50
  13  -1  -2  622.24   32.30
 -13  -1   2  609.74   33.80
  13   1  -2  644.94   32.30
  13   1  -2  573.74   34.20
  13   1  -2  602.44   32.10
  13   1  -2  623.84   33.80
 -13   1   2  632.54   34.70
 -13   1   2  652.23   35.10
 -11  -1   2    6.70    3.00
 -11  -1   2    5.00    2.60
  11  -1  -2    3.90    2.60
 -11  -1   2    5.40    1.50
  11  -1  -2    7.90    1.90
  11  -1  -2    4.20    1.60
  11  -1  -2    5.90    2.90
  11   1  -2    4.40    1.60
 -11   1   2    3.30    2.60
  11   1  -2    6.30    3.00
  11   1  -2    5.00    2.50
  11   1  -2    4.40    1.60
 -11   1   2    3.20    2.60
  -9  -1   2  331.87   18.20
   9  -1  -2  329.77   18.50
   9  -1  -2  321.57   18.50
  -9  -1   2  341.67   18.60
   9  -1  -2  336.47   17.20
  -9  -1   2  336.27   17.00
   9  -1  -2  327.07   17.70
   9   1  -2  326.97   17.10
  -9   1   2  322.17   18.80
   9   1  -2  340.07   17.10
   9   1  -2  331.07   18.20
   9   1  -2  313.67   18.50
  -9   1   2  319.87   18.90
  -9   1   2  328.07   17.70
  -7  -1   2  846.62   41.00
  -7  -1   2  836.22   42.10
   7  -1  -2  857.31   42.30
  -7  -1   2  845.02   41.90
   7  -1  -2  819.02   41.60
   7  -1  -2  800.42   42.30
   7   1  -2  850.51   42.20
  -7   1   2  796.32   41.60
  -7   1   2  851.11   42.50
   7   1  -2  809.32   41.00
   7   1  -2  857.11   41.10
   7   1  -2  849.81   41.90
   5  -1  -2   20.10    2.60
  -5  -1   2   23.50    2.70
  -5  -1   2   20.60    1.50
  -5  -1   2   19.90    1.80
  -5  -1   2   20.30    2.40
   5  -1  -2   22.50    3.20
   5   1  -2   18.80    1.50
   5   1  -2   19.60    1.80
   5   1  -2   19.90    2.00
  -5   1   2   23.20    3.00
  -5   1   2   33.20    3.90
   5   1  -2   26.60    2.90
  -3  -1   2  302.07   16.60
  -3   1   2  359.76   16.80
   1  -1  -2    0.70    0.50
  -1  -1   2    0.40    0.30
   1  -1  -2    0.30    0.50
  -1  -1   2    1.30    0.50
   1  -1  -2    0.30    0.40
   1  -1  -2    0.40    0.80
   1  -1  -2    0.50    0.60
   1   1  -2    0.60    0.30
   1   1  -2    0.50    0.40
  -1   1   2    1.50    0.50
   1   1  -2    1.00    0.60
   1  -1   2  324.77   16.20
  -1  -1  -2  303.87   16.20
  -1  -1  -2  305.87   16.50
  -1  -1  -2  305.17   15.90
   1  -1   2  310.67   16.10
  -1   1  -2  317.87   16.20
   1   1   2  313.47   16.30
  -1   1  -2  306.07   16.00
   1   1   2  314.77   16.60
   1   1   2  318.07   16.00
  -3  -1  -2  118.19    7.30
   3  -1   2  132.99    7.50
  -3  -1  -2  121.49    7.80
  -3  -1  -2  108.09    6.90
   3  -1   2  116.79    7.50
   3  -1   2  119.49    7.60
  -3   1  -2  124.79    7.80
   3   1   2  119.89    7.50
   3   1   2  119.19    7.10
  -3   1  -2  122.29    7.60
   3   1   2  120.49    8.00
  -5  -1  -2   14.30    2.20
   5  -1   2   12.60    2.30
  -5  -1  -2    9.80    2.10
   5  -1   2   19.70    3.30
  -5  -1  -2   20.40    3.60
   5  -1   2   18.70    3.30
  -5   1  -2   17.10    3.30
   5   1   2   14.40    3.00
  -5   1  -2   13.50    3.20
   5   1   2   13.80    3.30
   5   1   2   17.70    2.90
  -5   1  -2   19.10    3.20
   7  -1   2    2.60    1.80
  -7  -1  -2    2.80    1.60
  -7  -1  -2    2.30    2.30
   7  -1   2    5.40    2.50
   7  -1   2    3.00    2.60
  -7  -1  -2    1.60    1.90
   7   1   2   -0.20    2.30
  -7   1  -2    5.10    2.50
   7   1   2    4.50    1.90
  -7   1  -2    2.60    2.00
  -7   1  -2    2.40    2.30
   7   1   2    1.50    1.90
  -9  -1  -2  835.12   44.60
   9  -1   2  833.72   45.70
   9  -1   2  886.31   44.20
  -9  -1  -2  856.61   43.90
  -9  -1  -2  945.71   45.90
   9  -1   2  912.91   45.20
   9   1   2  766.92   45.50
   9   1   2  896.71   45.10
  -9   1  -2  900.41   45.50
  -9   1  -2  912.61   45.80
  -9   1  -2  819.72   44.50
   9   1   2  763.32   43.60
 -11  -1  -2  133.69    9.10
  11  -1   2  139.79    9.40
  11  -1   2  123.19   10.80
 -11  -1  -2  132.49    9.90
  11  -1   2  134.19   10.20
 -11  -1  -2  140.59   10.90
 -11   1  -2  131.99   10.70
 -11   1  -2  113.39    9.30
  11   1   2  118.49    8.70
  11   1   2  145.99   10.30
  11   1   2   99.09   10.30
 -11   1  -2  108.39    9.90
  13  -1   2  588.64   34.20
  13  -1   2  621.94   31.70
  13  -1   2  516.75   33.50
 -13  -1  -2  606.74   31.70
 -13  -1  -2  579.64   32.90
 -13  -1  -2  618.24   34.00
 -13   1  -2  652.63   36.00
  13   1   2  504.45   33.60
 -13   1  -2  586.14   32.50
 -13   1  -2  610.74   33.90
  13   1   2  567.94   31.30
  15  -1   2   30.80    5.40
 -15  -1  -2   26.90    6.30
 -15  -1  -2   31.20    7.70
  15  -1   2   23.80    5.60
 -15  -1  -2   30.60    4.90
  15  -1   2   16.20    5.50
 -15   1  -2   18.80    4.70
 -15   1  -2   26.60    6.00
  15   1   2   10.50    4.90
  15   1   2   30.50    5.50
  15   1   2   24.70    5.30
 -15   1  -2   38.10    7.90
  17  -1   2  228.88   15.00
 -17  -1  -2  238.18   17.10
  17  -1   2  235.28   14.70
  17  -1   2  220.38   16.20
  17  -1   2  177.48   16.30
 -17  -1  -2  217.58   16.40
  17   1   2  204.78   17.30
 -17   1  -2  235.68   17.40
 -17   1  -2  212.98   16.70
  17   1   2  220.58   16.40
  17   1   2  232.98   14.80
  19  -1   2   14.80    3.90
  19  -1   2   13.30    4.70
  19  -1   2   11.10    5.20
 -19  -1  -2    9.40    4.50
 -19  -1  -2   14.80    3.80
  19  -1   2   16.10    5.80
 -19  -1  -2    8.90    4.60
 -19   1  -2    9.40    4.90
  19   1   2   13.80    4.80
  19   1   2   10.80    4.00
  19   1   2   11.50    5.20
 -19   1  -2   23.20    6.90
 -21  -1  -2  106.29   11.60
 -21  -1  -2   92.49   12.50
  21  -1   2   94.79   12.70
  21  -1   2  103.89    9.70
  21  -1   2   88.39   13.00
  21  -1   2  103.19    9.40
 -21  -1  -2   90.99    9.20
 -21   1  -2   94.69   12.60
  21   1   2   89.19    9.30
  21   1   2   87.09    8.90
  21   1   2  101.39   14.00
 -21   1  -2  111.79   12.40
  21   1   2  105.29   11.70
 -23  -1  -2   61.09   11.10
  23  -1   2   62.29   11.30
  23  -1   2   60.59    9.90
  23  -1   2   75.99    8.60
 -23  -1  -2   65.79    8.80
  23  -1   2   89.89    8.80
  23   1   2   66.09    8.90
  23   1   2   62.89   11.70
 -23   1  -2   64.69   10.90
  23   1   2   58.19    9.70
  23   1   2   73.59    8.10
 -23   1  -2   56.39    9.80
  25  -1   2  211.18   18.20
  25  -1   2  173.48   17.90
 -25  -1  -2  208.98   17.20
  25  -1   2  220.98   15.60
  25   1   2  191.28   15.40
  25   1   2  202.18   15.30
  25   1   2  203.18   18.40
  25   1   2  192.28   19.10
 -27  -1  -2   93.89   12.00
  27  -1   2  120.09   16.50
  27  -1   2   90.99   13.90
  27  -1   2  107.69   10.90
  27   1   2  125.69   17.60
  27   1   2  113.29   11.30
  27   1   2   92.79   13.40
  29  -1   2    1.20    5.60
  29  -1   2    4.80    4.40
  29  -1   2    6.80    8.10
  29   1   2   15.00    6.30
  29   1   2    9.80    7.30
  29   1   2   -2.10    4.50
  31  -1   2  148.49   13.70
  31  -1   2  141.89   16.40
  31  -1   2  196.78   19.10
  31   1   2  131.59   19.40
  31   1   2  135.59   13.50
  31   1   2  140.59   15.90
  33  -1   2   -1.80    6.40
  33  -1   2    8.30    7.70
  33  -1   2   -2.60    4.40
  33   1   2    1.10    7.90
  33   1   2    3.90    6.40
  33   1   2    3.30    4.40
  35  -1   2  163.98   22.20
  35  -1   2  143.79   20.70
  35  -1   2  162.68   15.60
  35   1   2  180.08   16.20
  35   1   2  168.58   23.90
  37  -1   2   -4.50    5.40
  37  -1   2    4.50    7.20
  37   1   2    4.90    6.40
  37   1   2    7.00    8.50
  39  -1   2   96.09   13.20
  39   1   2   71.09   11.70
  42  -2  -2    1.40    7.10
  42   2  -2  -10.60   12.80
  40  -2  -2   -0.60    5.90
  40  -2  -2    9.60    7.40
  40  -2  -2    7.10   11.60
  40   2  -2   -3.10    6.80
  40   2  -2   18.10    7.00
  40   2  -2   -5.70    8.90
  38  -2  -2    6.30    4.80
  38  -2  -2   26.50   10.60
  38  -2  -2   -0.50    6.90
  38   2  -2   14.60    8.80
  38   2  -2    8.50    5.70
  38   2  -2   11.00   13.90
  36  -2  -2    7.10    7.60
  36  -2  -2   15.70    5.70
  36  -2  -2   18.90    7.80
  36   2  -2   17.30    6.80
  36   2  -2   19.60   10.90
  36   2  -2    9.80    8.30
  34  -2  -2    2.30    4.30
  34  -2  -2   10.70    7.90
  34  -2  -2   12.10    7.20
  34   2  -2    4.30    7.50
  34   2  -2   22.10    6.40
  34   2  -2   16.30    7.00
  32  -2  -2    1.70    4.00
  32  -2  -2    7.50    5.80
  32  -2  -2    9.20    5.90
 -32  -2   2    9.50    4.50
  32   2  -2   12.50    4.90
  32   2  -2    0.90    6.60
  32   2  -2   12.20    7.40
  30  -2  -2    5.20    4.00
  30  -2  -2   -6.80    4.30
 -30  -2   2    4.80    4.40
  30  -2  -2    2.40    5.50
  30   2  -2   -0.20    3.70
  30   2  -2    9.10    6.10
  30   2  -2    2.40    5.40
 -28  -2   2   31.40    6.00
  28  -2  -2   29.80    5.70
  28  -2  -2   24.00    7.60
  28  -2  -2   31.00    8.20
 -28  -2   2   33.10    8.70
  28   2  -2   48.90   10.50
  28   2  -2   39.10    9.60
  28   2  -2   36.30    6.40
  28   2  -2   25.90    5.80
 -28   2   2   29.10    9.60
 -26  -2   2    2.50    4.20
  26  -2  -2    1.40    8.50
  26  -2  -2    7.80    3.70
  26  -2  -2    1.80    4.40
 -26  -2   2    2.90    3.10
 -26   2   2    9.00    6.80
  26   2  -2    6.40    4.80
  26   2  -2    4.00    3.60
  26   2  -2   13.60    3.80
 -26   2   2   -1.80    2.70
  26   2  -2    3.90    4.70
  24  -2  -2  205.28   13.90
 -24  -2   2  197.18   16.80
  24  -2  -2  197.68   15.10
  24  -2  -2  212.08   16.90
 -24  -2   2  207.18   14.10
  24  -2  -2  204.68   18.70
  24   2  -2  234.88   14.60
  24   2  -2  201.18   16.80
 -24   2   2  207.28   18.80
 -24   2   2  224.78   18.00
  24   2  -2  205.88   18.10
  24   2  -2  214.38   14.40
 -22  -2   2   23.60    6.40
  22  -2  -2   28.80    7.30
 -22  -2   2   32.80    5.00
 -22  -2   2   32.30    6.80
  22  -2  -2   42.20    7.60
  22  -2  -2   29.50    6.10
  22  -2  -2   27.10    4.80
  22   2  -2   46.40    8.00
  22   2  -2   37.80    5.60
  22   2  -2   33.20    5.60
 -22   2   2   24.40    6.80
  22   2  -2   29.70    7.90
 -22   2   2   32.10    8.40
  20  -2  -2   54.29    6.70
 -20  -2   2   54.69    9.00
  20  -2  -2   61.99    6.50
  20  -2  -2   67.29    9.50
 -20  -2   2   66.79    9.60
 -20  -2   2   68.79    6.30
  20  -2  -2   56.09    9.30
 -20   2   2   82.79   11.20
  20   2  -2   71.69    6.40
  20   2  -2   79.59    8.90
  20   2  -2   56.49    9.50
 -20   2   2   61.79   10.00
  20   2  -2   58.59    6.20
  18  -2  -2   15.00    3.40
 -18  -2   2   18.20    5.20
 -18  -2   2   20.90    3.60
  18  -2  -2   20.30    4.70
  18  -2  -2   12.80    4.20
  18  -2  -2   19.20    5.50
 -18  -2   2   17.60    5.40
 -18   2   2    8.70    4.10
  18   2  -2   10.20    4.50
  18   2  -2   18.80    4.80
 -18   2   2    6.90    3.70
  18   2  -2   22.00    4.00
  18   2  -2   22.20    3.60
 -16  -2   2    9.30    3.40
  16  -2  -2    7.30    3.80
 -16  -2   2    9.20    3.80
  16  -2  -2    8.00    3.70
 -16  -2   2    5.10    1.90
  16  -2  -2    7.00    2.60
  16   2  -2    7.40    4.10
  16   2  -2    6.00    2.30
  16   2  -2   10.30    2.80
 -16   2   2    2.20    2.80
  16   2  -2    1.90    2.80
 -14  -2   2   46.80    4.30
  14  -2  -2   38.60    5.60
 -14  -2   2   54.89    6.20
  14  -2  -2   49.90    5.00
  14  -2  -2   41.50    6.40
  14  -2  -2   45.90    4.60
 -14  -2   2   39.80    5.60
  14   2  -2   49.70    4.60
  14   2  -2   41.70    6.80
  14   2  -2   58.39    4.50
 -14   2   2   45.50    7.60
  14   2  -2   50.09    6.50
 -14   2   2   58.79    8.20
  12  -2  -2   21.90    4.70
  12  -2  -2   16.60    2.80
 -12  -2   2   21.10    4.20
 -12  -2   2   20.80    3.80
 -12  -2   2   20.30    2.70
  12  -2  -2   23.30    4.60
  12  -2  -2   24.50    3.50
  12   2  -2   24.80    5.00
 -12   2   2   15.00    4.60
 -12   2   2   26.60    5.00
  12   2  -2   22.00    4.00
  12   2  -2   20.30    3.20
 -10  -2   2  162.78    9.50
 -10  -2   2  177.28   11.10
  10  -2  -2  159.78   11.20
  10  -2  -2  165.68   10.30
  10  -2  -2  158.18   11.00
 -10  -2   2  163.78   10.50
  10   2  -2  183.88   10.00
  10   2  -2  178.58   11.50
 -10   2   2  175.18   12.10
  10   2  -2  162.08   10.70
 -10   2   2  175.78   11.60
 -10   2   2  160.48   10.30
  -8  -2   2   51.49    3.80
   8  -2  -2   54.79    5.40
  -8  -2   2   49.60    4.90
   8  -2  -2   56.29    5.30
  -8  -2   2   44.60    4.20
   8  -2  -2   44.10    4.10
  -8   2   2   44.80    4.20
   8   2  -2   50.09    4.00
  -8   2   2   52.19    5.80
   8   2  -2   52.39    4.50
  -8   2   2   54.79    5.20
   8   2  -2   51.19    5.10
   6  -2  -2   16.80    3.40
  -6  -2   2   14.80    2.80
  -6  -2   2   14.10    2.20
  -6  -2   2   13.20    2.20
   6  -2  -2   15.80    2.50
   6  -2  -2   12.90    2.90
   6   2  -2   10.90    2.10
   6   2  -2   18.40    2.40
  -6   2   2   20.20    2.80
  -6   2   2    7.00    2.50
   6   2  -2   14.90    2.90
  -6   2   2   15.00    3.30
   6   2  -2   14.60    2.20
  -4  -2   2  543.95   27.10
  -4  -2   2  535.85   26.90
  -4  -2   2  530.65   26.80
   4  -2  -2  506.05   26.80
   4  -2  -2  529.95   28.20
   4  -2  -2  544.45   26.00
   4  -2  -2  549.45   27.70
   4   2  -2  533.15   26.80
  -4   2   2  555.34   27.70
   4   2  -2  510.25   26.60
   4   2  -2  540.25   26.90
   4   2  -2  526.45   26.80
  -4   2   2  535.75   25.90
  -4   2   2  499.15   26.80
  -2  -2   2  248.48   12.80
  -2  -2   2  255.07   12.50
   2  -2  -2  240.48   12.90
  -2  -2   2  244.08   12.90
   2  -2  -2  249.68   13.20
   2  -2  -2  254.07   13.80
   2  -2  -2  244.38   12.30
   2  -2  -2  246.38   14.40
  -2  -2   2  254.17   12.90
  -2   2   2  254.07   13.70
   2   2  -2  248.98   12.80
  -2   2   2  252.07   13.00
   2   2  -2  234.38   12.80
  -2   2   2  241.38   14.30
   0  -2  -2  120.89    7.40
   0  -2  -2  130.69    8.40
   0  -2   2  120.59    6.90
   0  -2  -2  125.49    6.90
   0  -2   2  125.09    7.30
   0  -2   2  130.19    7.50
   0  -2  -2  123.99    7.80
   0  -2   2  131.89    7.90
   0  -2  -2  129.69    7.80
   0   2   2  116.19    7.40
   0   2   2  133.89    7.00
   0   2  -2  126.49    7.80
   0   2  -2  123.59    6.90
   0   2  -2  123.89    7.10
   0   2   2  124.49    6.50
   0   2   2  126.09    8.40
  -2  -2  -2  130.49    8.40
  -2  -2  -2  142.79    8.10
   2  -2   2  130.39    8.50
   2  -2   2  139.99    7.50
   2  -2   2  132.79    8.40
  -2  -2  -2  131.89    8.90
   2   2   2  145.19    8.20
  -2   2  -2  134.99    8.30
   2   2   2  144.39    7.60
  -2   2  -2  131.99    8.70
  -4  -2  -2    2.80    1.80
   4  -2   2    0.90    1.70
   4  -2   2    5.20    2.30
  -4  -2  -2    1.90    2.10
  -4  -2  -2    1.10    1.10
  -4   2  -2    0.70    1.80
   4   2   2    1.20    1.30
  -4   2  -2    5.40    2.10
   4   2   2    2.60    2.50
   4   2   2    2.10    1.70
  -6  -2  -2  609.34   31.50
   6  -2   2  612.54   32.50
   6  -2   2  619.44   32.50
   6  -2   2  625.34   32.10
  -6  -2  -2  625.24   32.70
  -6  -2  -2  599.64   32.00
  -6   2  -2  629.24   32.60
   6   2   2  626.94   31.80
   6   2   2  595.44   32.40
  -6   2  -2  643.14   33.20
   6   2   2  582.84   33.10
   8  -2   2    1.70    2.40
   8  -2   2    2.00    1.80
  -8  -2  -2    3.60    1.80
  -8  -2  -2    0.10    1.60
   8  -2   2    1.40    1.80
  -8  -2  -2   -0.70    2.30
   8   2   2    0.40    1.90
   8   2   2    1.50    1.60
  -8   2  -2    0.30    2.00
   8   2   2    5.10    2.80
  -8   2  -2    2.40    2.00
  10  -2   2   22.00    4.80
 -10  -2  -2   26.30    4.60
 -10  -2  -2   22.20    3.30
  10  -2   2   19.30    3.60
 -10  -2  -2   20.80    4.60
  10  -2   2   18.90    4.60
 -10   2  -2   22.00    4.60
 -10   2  -2   28.60    5.50
  10   2   2   30.10    5.10
  10   2   2   20.30    5.20
  10   2   2   25.50    4.20
 -12  -2  -2   11.80    4.10
  12  -2   2    7.30    3.60
 -12  -2  -2   20.70    4.40
  12  -2   2   13.70    4.90
 -12  -2  -2   13.20    2.80
  12  -2   2   11.90    4.90
  12  -2   2    6.40    2.80
  12   2   2   17.30    4.50
 -12   2  -2   12.00    4.30
  12   2   2   14.20    3.20
 -12   2  -2   15.70    4.60
  14  -2   2   11.20    3.20
 -14  -2  -2   11.90    4.90
 -14  -2  -2   13.90    3.30
  14  -2   2   13.70    4.50
 -14  -2  -2    9.30    3.00
  14  -2   2   16.40    5.00
  14   2   2    8.80    3.60
 -14   2  -2   13.80    6.20
 -14   2  -2   19.60    5.30
  14   2   2   14.10    5.50
  14   2   2    9.80    3.80
 -16  -2  -2  138.49   12.20
  16  -2   2  143.49   10.80
  16  -2   2  143.79   11.90
  16  -2   2  127.99   12.30
 -16  -2  -2  142.49   11.70
  16  -2   2  143.89   10.70
 -16  -2  -2  123.39   10.00
  16   2   2  123.99   13.10
  16   2   2  148.59   12.40
 -16   2  -2  137.39   12.80
 -16   2  -2  123.39   12.00
  16   2   2  126.69   10.20
  18  -2   2    1.90    2.70
 -18  -2  -2   -0.80    2.00
 -18  -2  -2   -4.80    2.90
  18  -2   2    3.90    3.40
  18  -2   2   -0.50    3.10
  18  -2   2    3.90    4.50
 -18  -2  -2   -2.00    3.20
  18   2   2    5.40    4.60
 -18   2  -2    1.10    3.70
  18   2   2    3.70    3.20
 -18   2  -2    1.20    2.70
  18   2   2   -2.80    3.30
  20  -2   2    2.50    3.30
 -20  -2  -2    6.00    4.20
 -20  -2  -2    3.70    2.50
 -20  -2  -2    5.80    4.20
  20  -2   2   -0.60    3.20
  20  -2   2    4.20    4.90
  20  -2   2    4.10    2.90
 -20   2  -2   13.90    6.00
  20   2   2    6.30    3.70
 -20   2  -2    8.30    4.80
  20   2   2    3.60    4.50
  20   2   2    1.80    3.90
 -22  -2  -2   18.50    6.30
  22  -2   2    8.70    4.80
 -22  -2  -2   20.80    4.90
  22  -2   2   10.70    5.60
  22  -2   2   14.10    4.60
 -22  -2  -2   14.40    5.60
  22  -2   2   20.60    7.40
 -22   2  -2   11.70    6.80
  22   2   2   -2.40    8.80
 -22   2  -2   15.20    6.60
  22   2   2   20.50    6.40
  22   2   2    7.00    3.90
 -24  -2  -2   40.60    8.60
  24  -2   2   39.00    8.30
  24  -2   2   21.00    7.80
  24  -2   2   40.50    7.10
 -24  -2  -2   28.40    6.00
  24   2   2   48.10    9.70
  24   2   2   39.70    7.20
  24   2   2   40.20   10.30
  24   2   2   26.30    6.10
  26  -2   2    3.00    5.80
  26  -2   2   -0.40    5.00
 -26  -2  -2    0.50    4.10
  26  -2   2    2.10    3.70
  26   2   2    3.30    3.60
  26   2   2   10.10    5.00
  26   2   2   -1.00    6.50
  26   2   2    8.80    5.20
  28  -2   2   58.89   10.80
  28  -2   2   40.10    7.10
  28  -2   2   38.30    9.80
  28   2   2   39.10    7.70
  28   2   2   56.99   12.30
  28   2   2   42.40    9.70
  30  -2   2    1.50    4.90
  30  -2   2    0.20    4.00
  30  -2   2    2.10    6.50
  30   2   2    4.70    6.60
  30   2   2   -1.10    7.10
  30   2   2   -1.20    4.00
  32  -2   2   14.20    7.00
  32  -2   2   17.40    8.20
  32  -2   2    5.70    5.30
  32   2   2   13.90    6.30
  32   2   2   10.40    8.50
  32   2   2   12.70    7.40
  34  -2   2    5.30    7.50
  34  -2   2    7.10    5.60
  34  -2   2   20.20    8.80
  34   2   2   10.90    8.70
  34   2   2    6.70    5.90
  36  -2   2   16.70    8.80
  36  -2   2   -2.90    5.40
  36  -2   2  -11.60    7.70
  36   2   2   -2.10    6.90
  36   2   2    2.70    8.30
  36   2   2    4.90    6.30
  38  -2   2    3.80    8.60
  40  -2   2   -7.40    9.90
  40   2   2   23.80   13.00
  43   3  -2   39.10   14.00
  41  -3  -2    0.70    6.40
  41   3  -2   -3.00    7.90
  41   3  -2    6.60    7.00
  39  -3  -2  131.69   13.60
  39  -3  -2  116.49   19.50
  39  -3  -2  127.29   18.10
  39   3  -2  118.59   18.10
  39   3  -2  151.68   15.00
  39   3  -2  116.09   18.90
  37  -3  -2    0.90    4.90
  37  -3  -2    5.40    7.00
  37  -3  -2    0.20    8.90
  37   3  -2   -5.40    4.60
  37   3  -2    3.60    7.20
  37   3  -2   -3.70    7.80
  35  -3  -2  187.68   20.20
  35  -3  -2  208.18   19.50
  35   3  -2  200.58   20.70
  35   3  -2  167.98   22.90
  35   3  -2  225.98   19.00
  33  -3  -2   50.49   10.60
 -33  -3   2   37.20    8.10
  33  -3  -2   38.00    7.30
  33  -3  -2   28.90    7.80
  33   3  -2   67.49   13.70
  33   3  -2   52.39    8.20
  33   3  -2   65.79   14.50
  31  -3  -2  336.97   21.60
  31  -3  -2  319.67   26.10
  31  -3  -2  309.17   24.80
 -31  -3   2  315.27   21.90
  31   3  -2  327.07   22.40
  31   3  -2  371.06   28.50
  31   3  -2  377.36   24.30
  31   3  -2  356.76   26.70
 -29  -3   2  181.58   17.90
  29  -3  -2  173.38   17.40
 -29  -3   2  175.38   13.90
  29  -3  -2  184.78   13.70
  29  -3  -2  172.78   16.80
  29   3  -2  187.28   17.90
  29   3  -2  187.58   13.90
  29   3  -2  181.58   14.60
  29   3  -2  164.98   18.70
  27  -3  -2  358.76   22.10
 -27  -3   2  382.16   22.50
  27  -3  -2  310.47   25.80
 -27  -3   2  380.56   26.10
  27  -3  -2  356.86   25.50
  27   3  -2  352.36   22.90
  27   3  -2  395.16   27.00
  27   3  -2  387.86   28.20
 -27   3   2  359.36   28.70
  27   3  -2  364.16   22.20
 -25  -3   2  341.67   20.80
 -25  -3   2  321.67   23.50
  25  -3  -2  364.66   26.00
  25  -3  -2  362.66   21.10
  25  -3  -2  329.17   25.10
  25  -3  -2  384.16   24.60
  25   3  -2  308.47   25.20
  25   3  -2  356.46   20.90
  25   3  -2  366.46   25.00
 -25   3   2  325.27   26.70
  25   3  -2  336.27   21.30
 -25   3   2  289.97   23.90
  23  -3  -2  431.56   28.50
 -23  -3   2  418.96   27.00
 -23  -3   2  431.66   28.10
 -23  -3   2  415.76   24.30
  23  -3  -2  429.86   25.70
  23  -3  -2  435.96   24.60
  23  -3  -2  421.16   27.30
  23   3  -2  446.36   24.30
  23   3  -2  469.15   28.30
 -23   3   2  399.76   29.80
  23   3  -2  387.26   24.40
  23   3  -2  365.36   28.20
 -23   3   2  400.06   28.30
  21  -3  -2  441.96   28.50
 -21  -3   2  464.45   26.00
  21  -3  -2  457.85   26.20
 -21  -3   2  463.75   28.30
  21  -3  -2  406.16   29.00
  21  -3  -2  462.75   27.30
 -21  -3   2  495.55   29.70
 -21   3   2  453.05   31.10
  21   3  -2  490.45   25.90
  21   3  -2  462.45   30.40
  21   3  -2  513.35   29.60
 -21   3   2  463.85   30.10
  21   3  -2  457.45   26.40
 -19  -3   2   91.89    9.20
  19  -3  -2   82.79    9.50
 -19  -3   2   94.79   10.00
  19  -3  -2  103.79    8.20
 -19  -3   2   92.09    7.50
  19  -3  -2   98.29    8.70
  19  -3  -2   85.49    9.90
 -19   3   2   94.89   12.50
  19   3  -2  107.99   10.30
  19   3  -2  103.79   11.30
  19   3  -2  102.39    7.60
 -19   3   2   98.19   10.90
  19   3  -2  106.19    8.40
 -17  -3   2  661.93   40.80
 -17  -3   2  652.03   36.70
  17  -3  -2  672.03   35.30
  17  -3  -2  587.04   37.30
  17  -3  -2  686.83   36.50
 -17  -3   2  674.03   34.80
  17  -3  -2  678.33   37.70
  17   3  -2  678.43   38.70
  17   3  -2  671.63   35.50
  17   3  -2  693.93   37.70
 -17   3   2  649.43   42.60
 -17   3   2  666.03   39.60
  17   3  -2  684.63   34.60
 -15  -3   2   97.99    7.00
  15  -3  -2   99.29    9.40
  15  -3  -2   87.29   10.10
 -15  -3   2   96.69    8.40
 -15  -3   2  107.69    9.20
  15  -3  -2  108.09    8.00
  15  -3  -2  102.79    8.20
 -15   3   2   97.89    9.60
  15   3  -2  102.49   10.00
  15   3  -2  105.69    7.90
  15   3  -2   94.59    9.00
  13  -3  -2  715.23   39.40
  13  -3  -2  742.53   38.20
 -13  -3   2  744.13   37.10
 -13  -3   2  721.43   38.30
 -13  -3   2  737.43   39.10
  13  -3  -2  692.83   39.10
  13   3  -2  732.13   38.90
 -13   3   2  678.03   37.90
  13   3  -2  733.23   39.80
  13   3  -2  712.53   37.60
 -13   3   2  760.22   40.00
 -13   3   2  740.93   40.80
  11  -3  -2   24.10    4.70
 -11  -3   2   19.90    4.00
  11  -3  -2   24.20    5.40
  11  -3  -2   24.30    4.00
 -11  -3   2   23.90    4.00
 -11  -3   2   25.50    3.40
  11   3  -2   20.90    4.70
 -11   3   2   27.10    5.80
 -11   3   2   17.60    3.20
  11   3  -2   17.20    3.30
  11   3  -2   19.80    3.30
 -11   3   2   25.50    5.00
   9  -3  -2  894.01   46.80
  -9  -3   2  896.41   46.50
  -9  -3   2  884.81   45.70
   9  -3  -2  896.91   47.30
  -9  -3   2  941.01   45.30
   9   3  -2  915.21   46.80
  -9   3   2  892.21   46.90
   9   3  -2  915.71   45.50
   9   3  -2  907.81   46.10
  -9   3   2  874.61   47.70
  -9   3   2  866.81   45.70
   7  -3  -2   87.09    7.10
   7  -3  -2   85.09    7.50
  -7  -3   2   72.39    5.70
   7  -3  -2   74.59    4.50
  -7  -3   2   80.19    5.70
  -7  -3   2   79.49    6.70
   7  -3  -2   83.59    6.00
  -7   3   2   95.09    7.40
   7   3  -2   90.89    5.60
   7   3  -2   68.59    5.70
   7   3  -2   65.99    5.80
  -7   3   2   78.79    7.70
   7   3  -2   81.29    6.70
  -7   3   2   80.79    5.90
  -5  -3   2 4388.96  209.88
  -5  -3   2 4315.67  210.48
   5  -3  -2 4423.46  211.68
   5  -3  -2 4161.88  208.68
  -5  -3   2 4379.26  209.38
   5  -3  -2 4464.45  210.98
  -5  -3   2 4324.77  209.88
  -5   3   2 4234.38  210.78
   5   3  -2 4288.17  209.38
  -5   3   2 4270.67  208.58
  -5   3   2 4116.29  211.48
   5   3  -2 4387.66  209.98
   5   3  -2 4332.37  210.08
   3  -3  -2 2430.46  122.09
   3  -3  -2 2464.85  120.79
  -3  -3   2 2527.95  120.49
   3  -3  -2 2445.56  119.39
  -3  -3   2 2460.35  120.29
  -3  -3   2 2414.26  119.89
   3  -3  -2 2396.86  120.09
  -3  -3   2 2532.75  119.29
   3   3  -2 2510.45  119.29
  -3   3   2 2401.86  121.09
  -3   3   2 2510.55  119.39
   3   3  -2 2433.06  119.89
  -3   3   2 2408.16  120.09
   3   3  -2 2508.25  120.09
  -1  -3   2 2045.30   99.59
  -1  -3   2 2074.39   99.69
   1  -3  -2 1944.61  100.29
   1  -3  -2 2108.89   99.69
   1  -3  -2 1974.50   99.09
   1  -3  -2 2108.89  100.99
   1  -3  -2 2144.29  102.09
  -1  -3   2 2043.80   99.79
  -1  -3   2 2030.00  100.99
   1  -3  -2 1930.11  100.59
   1  -3  -2 2098.99  101.29
  -1  -3   2 2130.49  100.29
  -1   3   2 1970.10   99.19
  -1   3   2 2084.29  100.69
  -1   3   2 2140.89  101.09
   1   3  -2 2047.80   99.79
   1   3  -2 1924.21   99.59
  -1   3   2 2000.10   99.79
   1   3  -2 2038.50  100.89
  -1  -3  -2  807.82   42.60
   1  -3   2  778.82   41.60
   1  -3   2  856.51   41.80
  -1  -3  -2  819.62   43.30
   1  -3   2  861.41   43.10
   1  -3   2  895.21   42.60
   1  -3   2  817.72   41.40
  -1  -3  -2  815.02   41.30
  -1  -3  -2  818.12   42.20
   1   3   2  845.12   41.50
   1   3   2  841.92   43.40
   1   3   2  850.61   42.40
  -1   3  -2  817.82   41.40
  -1   3  -2  859.61   43.10
  -1   3  -2  864.01   42.20
   1   3   2  840.32   41.10
  -3  -3  -2 1338.07   70.19
   3  -3   2 1376.36   69.99
   3  -3   2 1369.06   68.99
   3  -3   2 1382.96   68.29
   3  -3   2 1324.27   69.59
  -3  -3  -2 1385.16   69.69
  -3  -3  -2 1445.76   69.19
  -3   3  -2 1347.67   70.19
  -3   3  -2 1396.16   69.49
   3   3   2 1431.16   68.29
   3   3   2 1440.86   69.99
   3   3   2 1470.95   69.49
   5  -3   2 2192.08  109.49
   5  -3   2 2220.08  108.89
  -5  -3  -2 2236.88  109.99
   5  -3   2 2223.58  107.69
   5  -3   2 2209.38  109.69
  -5  -3  -2 2234.08  108.59
   5   3   2 2093.39  110.29
   5   3   2 2186.78  108.89
   5   3   2 2217.08  107.79
   5   3   2 2262.47  109.59
  -5   3  -2 2221.58  110.19
  -5   3  -2 2201.18  109.29
   7  -3   2  117.89    9.70
   7  -3   2  133.89   10.00
  -7  -3  -2  140.59   10.20
   7  -3   2  120.59    9.00
  -7  -3  -2  150.48    9.10
  -7   3  -2  141.29   10.80
  -7   3  -2  147.09   10.10
   7   3   2  152.18   10.20
   7   3   2  144.99    9.40
   7   3   2  132.89   10.90
  -9  -3  -2 1873.81   91.79
   9  -3   2 1849.61   90.69
   9  -3   2 1656.93   91.09
   9  -3   2 1697.43   91.19
   9  -3   2 1919.71   90.89
  -9  -3  -2 1843.42   89.89
  -9  -3  -2 1769.82   90.69
  -9   3  -2 1840.82   91.49
  -9   3  -2 1883.11   92.79
   9   3   2 1811.02   91.49
   9   3   2 1777.92   90.39
   9   3   2 1828.92   92.79
 -11  -3  -2   12.20    3.30
  11  -3   2   13.80    3.50
 -11  -3  -2   13.90    2.90
  11  -3   2    9.50    3.60
  11  -3   2    7.20    3.20
 -11  -3  -2   13.50    4.00
  11  -3   2    5.80    3.40
  11   3   2    7.10    3.80
  11   3   2   10.00    3.20
  11   3   2   13.90    4.40
 -11   3  -2    6.20    3.50
 -11   3  -2    7.10    3.30
  13  -3   2  986.30   52.49
  13  -3   2  891.61   53.09
 -13  -3  -2 1029.10   51.59
 -13  -3  -2 1012.80   52.89
 -13  -3  -2 1046.70   54.19
 -13   3  -2 1028.10   55.59
  13   3   2  976.90   55.19
 -13   3  -2 1041.30   54.29
  13   3   2  974.10   53.39
  13   3   2 1062.59   54.39
  15  -3   2   18.20    5.30
 -15  -3  -2   13.20    4.40
  15  -3   2   24.00    4.50
 -15  -3  -2   25.20    5.70
  15  -3   2   13.40    4.00
  15  -3   2   20.70    4.90
 -15  -3  -2   23.30    4.10
 -15   3  -2   29.90    7.30
 -15   3  -2   29.50    6.90
  15   3   2   15.10    5.40
  15   3   2   14.10    5.40
  15   3   2   23.40    4.80
  17  -3   2  400.16   24.90
  17  -3   2  402.36   23.30
 -17  -3  -2  406.66   24.40
  17  -3   2  352.36   25.20
 -17  -3  -2  378.56   25.20
  17  -3   2  383.96   23.50
 -17  -3  -2  390.46   22.60
  17   3   2  336.77   26.20
  17   3   2  421.16   25.90
  17   3   2  400.96   23.20
 -17   3  -2  381.86   25.70
 -17   3  -2  364.96   26.20
  19  -3   2   31.40    7.70
  19  -3   2   39.00    6.40
 -19  -3  -2   34.10    7.10
 -19  -3  -2   37.00    6.10
  19  -3   2   24.60    5.10
  19  -3   2   31.20    7.10
 -19  -3  -2   40.40    8.10
 -19   3  -2   28.00    6.90
  19   3   2   42.70    7.20
  19   3   2   34.30    9.40
  19   3   2   33.40    7.00
 -19   3  -2   37.60    9.20
  21  -3   2  260.67   17.10
  21  -3   2  262.27   19.80
 -21  -3  -2  249.08   16.70
 -21  -3  -2  238.38   18.40
  21  -3   2  243.08   20.50
  21  -3   2  193.38   18.80
 -21   3  -2  284.47   20.50
  21   3   2  252.07   21.50
  21   3   2  256.67   20.20
 -21   3  -2  230.28   20.40
  21   3   2  233.28   17.00
  23  -3   2   71.59    8.80
  23  -3   2   69.19   11.00
 -23  -3  -2   74.79    9.10
 -23  -3  -2   82.99   11.70
  23  -3   2   78.89   13.30
  23   3   2   96.49   13.60
  23   3   2   90.29    9.50
 -23   3  -2   50.99   10.40
  23   3   2   67.29   13.20
 -23   3  -2   94.29   15.30
  25  -3   2  323.67   34.80
  25  -3   2  339.77   21.30
 -25  -3  -2  291.17   20.70
  25  -3   2  309.97   23.90
  25   3   2  373.76   26.10
  25   3   2  369.26   33.40
  25   3   2  297.67   21.40
  25   3   2  316.57   20.80
  27  -3   2  332.87   21.50
  27  -3   2  323.17   24.00
  27  -3   2  326.07   26.00
  27   3   2  299.17   21.90
  27   3   2  315.47   27.10
  27   3   2  285.87   20.60
  27   3   2  333.57   25.80
  29  -3   2   87.89   15.10
  29  -3   2   89.39   13.10
  29  -3   2   90.49   13.10
  29   3   2   74.59   12.30
  29   3   2  106.39   16.90
  31  -3   2  272.57   20.40
  31  -3   2  253.57   24.30
  31  -3   2  302.97   23.90
  31   3   2  282.27   21.40
  31   3   2  292.57   25.40
  31   3   2  283.67   27.00
  33  -3   2   36.10   10.50
  33  -3   2   34.30    9.40
  33  -3   2   38.60    8.20
  33   3   2   24.80    8.50
  33   3   2   24.90   12.10
  33   3   2   19.40    8.10
  35  -3   2  151.58   20.20
  35  -3   2  121.99   17.70
  35  -3   2  170.28   15.70
  35   3   2  202.68   22.20
  35   3   2  142.39   15.40
  35   3   2  153.88   27.70
  37  -3   2   10.70    7.00
  37   3   2    7.10    7.00
  37   3   2   16.10    9.10
  39  -3   2  150.48   16.50
  39   3   2  116.99   15.80
  42  -4  -2   46.10    9.70
  42   4  -2   47.30   11.60
  40  -4  -2   48.10    8.60
  40   4  -2   47.50   14.60
  40   4  -2   53.69   10.40
  40   4  -2   27.40   10.60
  38  -4  -2   42.00   12.90
  38  -4  -2   55.19   12.70
  38  -4  -2   27.80    7.40
  38   4  -2   36.70   16.50
  38   4  -2   26.70    8.60
  38   4  -2   20.40    7.70
  36  -4  -2  100.69   16.70
  36  -4  -2  156.68   13.60
  36  -4  -2  114.39   17.10
  36   4  -2  131.29   20.90
  36   4  -2  123.69   18.90
  36   4  -2  136.59   14.30
  34  -4  -2   36.60    9.90
  34  -4  -2   41.10    9.60
  34  -4  -2   27.90    9.20
  34   4  -2   27.90    7.20
  34   4  -2   36.40   12.30
  34   4  -2   39.10   12.10
 -32  -4   2  338.47   23.80
  32  -4  -2  391.76   29.60
  32  -4  -2  409.96   24.30
  32  -4  -2  370.06   27.50
  32   4  -2  397.96   25.90
  32   4  -2  378.16   28.90
  32   4  -2  342.87   29.60
  32   4  -2  377.26   25.10
  30  -4  -2    7.50    6.40
 -30  -4   2   10.00    4.50
  30  -4  -2    9.50    5.80
  30  -4  -2   13.60    4.50
  30   4  -2   13.10    4.40
  30   4  -2   -1.00    5.60
  30   4  -2   12.80    7.70
  30   4  -2    3.60    5.10
  28  -4  -2  492.25   32.80
 -28  -4   2  483.55   32.70
 -28  -4   2  485.55   29.10
  28  -4  -2  505.95   29.30
  28  -4  -2  482.85   40.30
  28   4  -2  502.05   28.70
  28   4  -2  497.45   35.40
  28   4  -2  510.65   33.90
  28   4  -2  512.85   30.30
  26  -4  -2   22.30    7.50
 -26  -4   2   28.90    5.70
  26  -4  -2   19.60    5.00
 -26  -4   2   14.60    6.70
  26  -4  -2   17.30    7.80
 -26   4   2   20.80    8.50
  26   4  -2   15.40    5.10
  26   4  -2   30.00    5.20
  26   4  -2   16.20    7.10
  26   4  -2   13.10    7.80
 -24  -4   2  477.15   27.80
  24  -4  -2  485.55   31.00
 -24  -4   2  459.75   31.20
  24  -4  -2  455.55   31.80
 -24  -4   2  491.45   30.60
  24  -4  -2  495.75   29.90
  24  -4  -2  479.15   28.20
  24   4  -2  521.75   33.50
  24   4  -2  502.85   27.40
 -24   4   2  486.15   33.00
  24   4  -2  461.85   28.50
  24   4  -2  523.25   32.20
 -24   4   2  521.05   36.50
  22  -4  -2    6.20    4.70
 -22  -4   2    2.10    3.70
  22  -4  -2    3.60    3.00
  22  -4  -2   -1.30    4.30
 -22  -4   2    2.10    2.80
  22  -4  -2    4.10    3.30
 -22  -4   2    6.90    4.90
  22   4  -2    3.30    4.20
  22   4  -2   -0.80    2.80
 -22   4   2    8.80    6.10
  22   4  -2   -1.70    2.20
 -22   4   2    0.00    3.60
  22   4  -2    4.70    5.40
 -20  -4   2  541.05   30.50
  20  -4  -2  573.94   32.50
  20  -4  -2  602.74   31.50
  20  -4  -2  517.25   33.90
 -20  -4   2  583.24   34.10
 -20  -4   2  566.04   34.30
  20  -4  -2  567.14   34.00
 -20   4   2  584.14   35.00
  20   4  -2  566.84   31.70
  20   4  -2  592.24   30.40
  20   4  -2  541.85   33.80
  20   4  -2  551.74   35.30
 -20   4   2  593.04   37.10
  18  -4  -2   82.39   11.10
 -18  -4   2   69.89    6.90
  18  -4  -2   69.99    7.40
  18  -4  -2   66.49    9.40
 -18  -4   2   68.19    7.80
 -18  -4   2   78.29    8.50
  18   4  -2   71.69    7.20
  18   4  -2   93.69   12.00
 -18   4   2   66.79    9.70
 -18   4   2   81.09   11.70
 -16  -4   2  731.43   40.40
 -16  -4   2  720.63   38.80
  16  -4  -2  740.03   41.80
  16  -4  -2  750.32   39.90
  16  -4  -2  678.33   41.30
 -16  -4   2  725.33   41.30
  16   4  -2  772.72   39.90
  16   4  -2  791.22   42.90
  16   4  -2  783.02   41.60
 -16   4   2  756.62   44.00
 -16   4   2  808.62   43.00
 -14  -4   2  250.87   16.60
  14  -4  -2  218.28   14.70
  14  -4  -2  219.88   16.10
 -14  -4   2  247.68   14.10
 -14  -4   2  224.98   14.90
 -14   4   2  235.58   16.40
  14   4  -2  257.67   17.10
  14   4  -2  237.08   15.80
 -14   4   2  239.38   17.60
  14   4  -2  240.58   14.70
  12  -4  -2  212.48   14.80
 -12  -4   2  213.98   14.00
 -12  -4   2  192.58   12.90
  12  -4  -2  216.18   13.20
 -12  -4   2  208.68   12.30
  12  -4  -2  189.48   14.00
 -12   4   2  178.78   12.70
  12   4  -2  212.58   14.70
  12   4  -2  201.08   12.80
 -12   4   2  205.28   14.30
  12   4  -2  207.98   13.60
 -12   4   2  219.48   15.70
 -10  -4   2  214.98   12.80
  10  -4  -2  203.68   14.90
  10  -4  -2  222.98   11.60
 -10  -4   2  204.88   14.20
 -10  -4   2  224.88   13.40
  10  -4  -2  224.48   13.40
  10  -4  -2  211.08   14.50
  10   4  -2  190.98   14.20
  10   4  -2  219.48   13.30
 -10   4   2  206.88   15.40
  10   4  -2  215.68   13.80
  10   4  -2  219.68   11.20
 -10   4   2  229.08   14.80
 -10   4   2  229.88   13.50
  10   4  -2  221.08   12.70
   8  -4  -2  164.78    9.00
   8  -4  -2  166.58   11.80
   8  -4  -2  166.58   12.60
   8  -4  -2  167.48   10.60
  -8  -4   2  173.58   11.80
  -8  -4   2  158.08   10.60
  -8  -4   2  167.68   10.50
   8   4  -2  157.68   11.50
   8   4  -2  156.08   10.80
   8   4  -2  193.08   10.30
  -8   4   2  162.88   10.60
  -8   4   2  175.58   12.00
  -6  -4   2 3517.95  170.78
   6  -4  -2 3416.06  171.88
   6  -4  -2 3605.24  173.08
  -6  -4   2 3445.86  170.68
   6  -4  -2 3470.15  169.18
  -6  -4   2 3422.06  171.58
  -6  -4   2 3506.35  169.98
   6  -4  -2 3370.56  170.48
   6   4  -2 3576.24  170.08
   6   4  -2 3513.35  168.88
  -6   4   2 3392.26  172.88
   6   4  -2 3513.65  171.08
   6   4  -2 3559.44  170.88
  -6   4   2 3553.34  171.98
  -6   4   2 3487.45  169.08
   4  -4  -2  184.38   11.40
   4  -4  -2  199.68   13.20
   4  -4  -2  209.58   10.80
  -4  -4   2  216.18   10.50
  -4  -4   2  199.78   12.00
  -4  -4   2  185.88   11.10
   4  -4  -2  212.28   10.80
  -4  -4   2  201.08   12.50
   4  -4  -2  186.98   13.90
  -4   4   2  195.78   11.60
  -4   4   2  193.38   13.90
   4   4  -2  172.48   11.10
   4   4  -2  220.38   10.50
   4   4  -2  180.98   11.30
   4   4  -2  218.08   11.90
  -4   4   2  183.08   12.60
  -4   4   2  203.48   10.60
  -2  -4   2 1791.72   86.29
  -2  -4   2 1749.72   86.49
   2  -4  -2 1718.63   85.69
   2  -4  -2 1712.23   86.59
   2  -4  -2 1713.93   86.49
  -2  -4   2 1758.12   85.29
   2  -4  -2 1799.22   88.79
   2  -4  -2 1722.43   85.39
  -2  -4   2 1753.42   86.09
  -2  -4   2 1832.42   87.89
  -2  -4   2 1706.83   86.09
   2  -4  -2 1749.82   87.49
  -2  -4   2 1772.02   85.79
   2  -4  -2 1748.13   87.39
   2   4  -2 1712.83   85.19
   2   4  -2 1717.13   85.59
  -2   4   2 1674.23   85.79
  -2   4   2 1774.32   85.29
  -2   4   2 1762.22   86.89
   2   4  -2 1732.13   85.69
   0  -4  -2    1.30    1.80
   0  -4   2    2.80    1.50
   0  -4   2    4.30    2.90
   0  -4  -2    1.80    1.20
   0  -4   2    3.40    1.50
   0  -4  -2    3.80    2.40
   0  -4  -2    3.20    1.20
   0  -4  -2    1.20    2.80
   0  -4   2    1.10    1.90
   0  -4   2    2.60    1.40
   0  -4  -2   -1.50    1.80
   0   4   2    3.20    2.50
   0   4   2    1.10    1.10
   0   4  -2    1.70    1.60
   0   4   2    3.60    1.40
   0   4   2    1.20    1.80
   0   4  -2    0.60    2.40
   0   4  -2    1.40    1.30
   0   4  -2    2.70    1.50
   2  -4   2 1455.45   75.69
  -2  -4  -2 1519.65   76.69
   2  -4   2 1498.25   76.39
   2  -4   2 1533.45   74.09
   2  -4   2 1492.75   74.59
   2  -4   2 1465.65   74.39
  -2  -4  -2 1521.95   73.99
  -2  -4  -2 1516.85   75.19
  -2  -4  -2 1552.34   75.79
   2   4   2 1537.95   73.89
  -2   4  -2 1422.66   75.09
  -2   4  -2 1550.54   76.59
   2   4   2 1537.35   76.59
   2   4   2 1472.85   75.79
  -2   4  -2 1537.55   74.09
   2   4   2 1524.25   74.09
   2   4   2 1491.55   75.39
   4  -4   2  235.38   15.00
  -4  -4  -2  237.08   15.10
   4  -4   2  222.18   14.30
   4  -4   2  232.08   13.40
  -4  -4  -2  233.98   14.20
  -4  -4  -2  222.28   13.50
   4  -4   2  224.88   12.50
  -4   4  -2  233.98   14.20
   4   4   2  226.78   15.40
   4   4   2  229.98   13.90
   4   4   2  224.98   12.40
   4   4   2  239.98   12.50
  -4   4  -2  227.58   15.00
   4   4   2  218.98   14.30
   6  -4   2 1202.08   63.69
   6  -4   2 1156.28   63.79
  -6  -4  -2 1271.07   62.59
   6  -4   2 1239.68   61.49
   6  -4   2 1255.47   62.89
  -6  -4  -2 1227.58   63.29
  -6  -4  -2 1295.47   64.49
   6   4   2 1255.47   63.19
  -6   4  -2 1288.87   63.69
   6   4   2 1272.07   63.89
   6   4   2 1234.78   64.99
  -6   4  -2 1250.27   64.69
   6   4   2 1235.18   61.49
   8  -4   2  345.87   19.30
   8  -4   2  337.77   20.30
   8  -4   2  300.07   19.80
  -8  -4  -2  364.76   20.80
  -8  -4  -2  339.87   18.70
  -8  -4  -2  320.77   19.40
  -8   4  -2  333.17   21.10
  -8   4  -2  352.76   20.20
   8   4   2  314.97   19.20
   8   4   2  311.67   17.60
   8   4   2  348.97   21.50
   8   4   2  327.57   20.10
  10  -4   2  940.71   55.89
 -10  -4  -2 1077.99   55.59
  10  -4   2 1081.09   55.49
 -10  -4  -2 1095.39   56.59
 -10  -4  -2 1112.59   54.69
 -10   4  -2 1064.09   56.39
  10   4   2 1110.09   56.59
  10   4   2 1007.30   59.69
  10   4   2 1113.99   55.49
 -10   4  -2 1105.99   57.99
  12  -4   2  178.88   12.30
 -12  -4  -2  192.38   14.70
  12  -4   2  168.28   13.10
 -12  -4  -2  136.29   11.50
  12  -4   2  164.28   12.80
 -12  -4  -2  171.28   11.10
 -12   4  -2  180.98   15.60
  12   4   2  168.98   13.10
  12   4   2  160.38   14.10
 -12   4  -2  164.78   14.20
  14  -4   2  466.05   31.10
  14  -4   2  568.84   30.30
 -14  -4  -2  510.55   31.20
  14  -4   2  575.34   30.80
  14  -4   2  536.45   31.60
 -14  -4  -2  490.65   29.10
  14   4   2  535.15   33.70
 -14   4  -2  534.05   33.50
  14   4   2  607.74   32.80
  14   4   2  564.64   30.50
 -14   4  -2  535.35   32.10
 -16  -4  -2  198.58   15.20
 -16  -4  -2  188.38   12.80
  16  -4   2  172.08   15.00
  16  -4   2  191.08   16.10
 -16  -4  -2  198.88   14.50
  16  -4   2  218.48   14.40
  16  -4   2  181.98   13.40
  16   4   2  166.18   16.40
  16   4   2  193.48   13.90
  16   4   2  206.08   15.90
 -16   4  -2  187.38   15.40
 -16   4  -2  189.48   16.50
  18  -4   2   13.80    5.80
 -18  -4  -2   14.60    5.40
 -18  -4  -2   22.00    5.80
  18  -4   2   17.30    5.00
  18  -4   2   21.90    6.70
 -18  -4  -2   14.00    4.00
  18  -4   2   22.20    5.40
  18   4   2   20.60    5.40
 -18   4  -2    9.60    4.90
  18   4   2   12.90    6.80
 -18   4  -2   24.30    7.50
  18   4   2   27.80    7.80
 -20  -4  -2  249.28   18.60
  20  -4   2  293.17   20.20
  20  -4   2  245.08   19.30
  20  -4   2  278.17   18.10
 -20  -4  -2  246.28   16.90
  20  -4   2  231.28   20.20
 -20   4  -2  254.37   22.00
 -20   4  -2  267.67   20.30
  20   4   2  262.67   20.70
  20   4   2  245.58   21.80
  20   4   2  250.77   17.90
 -22  -4  -2   24.40    5.60
 -22  -4  -2   19.20    6.30
  22  -4   2   22.90    5.50
  22  -4   2   19.10    6.60
  22  -4   2    8.30    6.90
  22   4   2   18.30    5.60
 -22   4  -2   31.00    8.90
  22   4   2   16.60    7.40
 -22   4  -2   25.30    7.20
  22   4   2   19.60    7.00
 -24  -4  -2  485.15   30.10
  24  -4   2  537.75   33.30
  24  -4   2  500.75   35.20
 -24  -4  -2  490.95   37.40
  24  -4   2  544.55   30.90
  24   4   2  540.25   31.50
  24   4   2  444.66   35.10
  24   4   2  513.85   34.80
 -26  -4  -2   -4.30    4.10
  26  -4   2   11.00    5.10
  26  -4   2    3.10    6.40
  26  -4   2    8.40    6.20
  26   4   2    5.70    4.70
  26   4   2    0.70    6.50
  26   4   2    9.50    5.50
  28  -4   2  234.18   22.30
  28  -4   2  271.17   21.20
  28   4   2  218.08   21.80
  28   4   2  235.58   20.60
  28   4   2  242.88   24.10
  30  -4   2   28.30    9.60
  30  -4   2   34.70    9.10
  30  -4   2   30.00    6.80
  30   4   2   20.90    9.50
  30   4   2   26.70    7.10
  30   4   2   19.20    9.00
  32  -4   2  170.58   18.40
  32  -4   2  197.88   16.30
  32  -4   2  176.28   19.90
  32   4   2  186.58   20.10
  32   4   2  176.58   16.70
  32   4   2  155.08   22.10
  34  -4   2   77.49   10.80
  34  -4   2   67.99   12.70
  34  -4   2   73.49   15.00
  34   4   2   78.99   11.70
  34   4   2   67.39   16.20
  34   4   2   63.79   13.90
  36  -4   2  157.28   15.80
  36   4   2  140.59   16.00
  36   4   2  157.08   22.10
  36   4   2  142.89   34.00
  38   4   2  122.59   17.10
  43  -5  -2    0.40    9.50
  41  -5  -2    0.40    6.90
  41   5  -2   -8.60    7.70
  41   5  -2   -1.90   11.80
  39  -5  -2    7.10    6.00
  39  -5  -2   10.60    8.30
  39   5  -2   21.90    7.40
  39   5  -2    6.20   14.20
  39   5  -2   31.40   13.20
  37  -5  -2   18.00   10.20
  37  -5  -2   11.10    6.00
  37  -5  -2   19.20    9.20
  37   5  -2   13.30   10.00
  37   5  -2   21.30    7.10
  37   5  -2    6.10   10.50
  35  -5  -2   -8.90    7.20
  35  -5  -2    9.30    4.00
  35  -5  -2    7.30    5.70
  35   5  -2   13.80    9.30
  35   5  -2    2.70    5.50
  35   5  -2    9.20    8.90
  33  -5  -2   16.90    8.50
  33  -5  -2    5.10    6.70
  33   5  -2   19.20    7.80
  33   5  -2    8.20    5.30
  33   5  -2   12.50    6.40
  33   5  -2   14.20    9.80
 -31  -5   2   12.50    6.00
  31  -5  -2   26.20    9.40
  31  -5  -2   30.70    6.70
  31  -5  -2   27.80    8.10
  31   5  -2   20.70    5.00
  31   5  -2   19.50    8.20
  31   5  -2   10.80    6.10
  29  -5  -2   20.30    7.00
 -29  -5   2    8.60    4.30
  29  -5  -2    7.80    4.50
  29  -5  -2   16.30    8.90
  29   5  -2   13.00    6.90
  29   5  -2   16.30    4.60
  29   5  -2   18.90   10.60
  29   5  -2   21.60    5.90
 -27  -5   2   70.09    8.80
 -27  -5   2  107.89   12.10
  27  -5  -2   91.19    9.90
  27  -5  -2   82.09   12.10
  27   5  -2   84.49   13.50
  27   5  -2   90.59    8.20
  27   5  -2  101.39   10.90
  27   5  -2   77.49   14.60
 -25  -5   2    6.70    3.30
  25  -5  -2    3.20    3.70
  25  -5  -2    6.60    5.20
 -25  -5   2    3.30    5.60
 -25  -5   2    6.70    4.80
  25  -5  -2    0.70    4.80
  25   5  -2    3.50    4.50
  25   5  -2    3.60    4.00
 -25   5   2    7.90    7.50
  25   5  -2    9.80    3.40
  25   5  -2    6.50    6.40
 -23  -5   2    7.80    3.20
  23  -5  -2   15.10    4.70
  23  -5  -2    4.00    4.30
  23  -5  -2    5.50    3.40
 -23  -5   2    9.50    4.20
  23  -5  -2    8.30    5.30
 -23  -5   2   21.20    6.40
  23   5  -2    8.20    7.10
  23   5  -2    8.20    3.10
 -23   5   2    9.10    6.50
  23   5  -2   14.40    6.10
  23   5  -2    6.30    4.60
  21  -5  -2   13.90    5.70
  21  -5  -2   13.70    4.30
  21  -5  -2   14.40    5.50
  21  -5  -2   10.00    4.00
 -21  -5   2   13.90    3.70
 -21  -5   2   13.30    5.00
 -21  -5   2    8.30    4.60
 -21   5   2   12.80    5.70
  21   5  -2   17.10    3.50
  21   5  -2   13.60    5.80
  21   5  -2   12.10    4.80
 -21   5   2   27.50    7.70
  21   5  -2    9.70    6.90
  19  -5  -2  129.69   13.00
  19  -5  -2  145.89   11.70
  19  -5  -2  157.98   11.70
 -19  -5   2  132.79   13.10
 -19  -5   2  155.98   13.00
 -19  -5   2  143.69   11.40
  19  -5  -2  130.39   12.90
  19   5  -2  144.29   11.50
  19   5  -2  153.88   13.30
  19   5  -2  139.19   14.20
 -19   5   2  140.79   13.10
 -19   5   2  156.88   15.50
  17  -5  -2   12.80    4.70
  17  -5  -2   12.70    3.70
 -17  -5   2   10.10    3.10
 -17  -5   2    9.60    3.80
  17  -5  -2   17.60    5.60
 -17  -5   2    6.10    4.30
 -17   5   2   12.40    4.80
  17   5  -2   12.40    4.00
  17   5  -2   14.10    5.00
 -17   5   2   16.00    4.80
  17   5  -2   10.90    5.20
 -15  -5   2  110.49    8.60
 -15  -5   2   98.09    8.60
  15  -5  -2   89.89    8.20
  15  -5  -2  103.09   10.20
  15  -5  -2   84.59    9.80
  15   5  -2   88.29    7.70
  15   5  -2   97.69    8.50
  15   5  -2   90.29   10.40
 -15   5   2   92.09   12.30
 -15   5   2  101.19   11.00
  15   5  -2   96.39    9.30
  13  -5  -2   24.90    3.10
 -13  -5   2   24.50    4.90
 -13  -5   2   30.70    5.90
  13  -5  -2   30.50    6.40
 -13  -5   2   26.70    4.30
  13  -5  -2   30.90    5.40
  13  -5  -2   26.10    5.80
  13   5  -2   20.60    5.70
 -13   5   2   33.00    7.50
 -13   5   2   24.10    5.50
 -13   5   2   26.40    4.90
  13   5  -2   33.70    4.90
  13   5  -2   21.10    2.40
  13   5  -2   25.00    4.20
  13   5  -2   24.30    5.20
 -11  -5   2   93.89    7.20
  11  -5  -2   79.29    8.10
 -11  -5   2   84.59    7.40
  11  -5  -2   74.79    8.50
 -11  -5   2   98.69    8.70
  11  -5  -2   81.99    9.10
  11  -5  -2   82.89    5.50
  11   5  -2   90.29    6.80
  11   5  -2   87.79    8.80
  11   5  -2   90.79    5.10
  11   5  -2   91.09    8.00
 -11   5   2   92.19    8.80
  11   5  -2   91.79    7.70
 -11   5   2   90.49   13.00
 -11   5   2   81.99    7.30
   9  -5  -2    7.20    1.70
   9  -5  -2    7.50    2.60
  -9  -5   2    4.30    2.20
  -9  -5   2   10.50    3.70
  -9  -5   2    6.20    2.60
   9  -5  -2    7.20    3.80
   9  -5  -2    3.20    3.20
  -9   5   2    5.30    2.30
  -9   5   2    4.60    3.20
   9   5  -2    6.80    2.30
   9   5  -2    6.30    1.20
  -9   5   2    6.20    4.30
   9   5  -2    9.70    3.40
   9   5  -2    6.40    3.40
   7  -5  -2  805.12   48.60
   7  -5  -2  918.61   45.80
  -7  -5   2  936.31   47.80
  -7  -5   2  967.10   49.10
   7  -5  -2  903.91   47.30
  -7  -5   2  954.20   47.70
   7  -5  -2  918.91   50.19
  -7  -5   2  933.21   46.60
  -7  -5   2  956.30   45.30
   7   5  -2  932.41   45.40
  -7   5   2  951.40   49.10
   7   5  -2  914.51   48.10
  -7   5   2  921.91   45.60
   7   5  -2  928.91   46.70
  -7   5   2  915.91   47.40
  -7   5   2  948.81   50.29
   7   5  -2  902.21   47.80
  -5  -5   2   30.20    5.30
   5  -5  -2   29.00    5.20
   5  -5  -2   32.30    3.10
  -5  -5   2   28.20    2.50
  -5  -5   2   33.80    4.70
   5  -5  -2   30.60    6.10
   5  -5  -2   35.70    4.00
  -5  -5   2   33.50    4.70
   5  -5  -2   26.50    3.30
  -5  -5   2   34.20    3.40
   5   5  -2   35.80    4.00
  -5   5   2   39.90    4.10
  -5   5   2   25.70    2.80
  -5   5   2   41.70    7.30
  -5   5   2   40.60    5.90
   5   5  -2   31.50    4.70
   5   5  -2   25.20    2.50
   5   5  -2   36.40    3.80
  -3  -5   2  137.89    8.50
   3  -5  -2  140.99   10.90
   3  -5  -2  136.49    8.00
  -3  -5   2  145.59    8.10
  -3  -5   2  160.28   11.70
  -3  -5   2  137.19    9.60
  -3  -5   2  147.99   10.10
  -3  -5   2  121.49    9.50
   3  -5  -2  139.79   10.30
   3  -5  -2  130.99    8.60
   3  -5  -2  138.89   11.90
   3   5  -2  128.39    8.60
   3   5  -2  140.59    8.00
  -3   5   2  137.69    8.90
  -3   5   2  142.29    8.10
  -3   5   2  135.39    9.90
   3   5  -2  140.39    8.70
   1  -5  -2    3.80    2.50
   1  -5  -2    2.90    3.10
  -1  -5   2    3.00    2.10
   1  -5  -2    3.00    1.40
   1  -5  -2    1.80    1.40
  -1  -5   2    2.50    1.60
   1  -5  -2    4.90    4.00
  -1  -5   2    0.00    2.10
  -1  -5   2    1.40    1.30
  -1  -5   2   -2.30    2.70
   1  -5  -2    1.10    2.80
   1  -5  -2    0.20    1.80
  -1  -5   2    3.40    1.50
   1   5  -2    2.80    1.50
  -1   5   2    1.80    1.50
  -1   5   2    3.00    1.50
  -1   5   2   -0.60    1.30
   1   5  -2    1.90    1.60
   1   5  -2    1.00    1.60
   1  -5   2   26.70    3.60
   1  -5   2   17.20    4.10
   1  -5   2   18.00    3.10
  -1  -5  -2   18.00    4.30
  -1  -5  -2   12.50    3.40
   1  -5   2   21.80    3.30
  -1  -5  -2   21.50    2.60
  -1  -5  -2   18.60    2.60
   1  -5   2   22.80    5.10
  -1  -5  -2   19.10    4.70
  -1  -5  -2   19.90    3.80
   1   5   2   16.20    4.20
  -1   5  -2   21.10    2.90
   1   5   2   22.20    2.70
  -1   5  -2   18.00    3.50
  -1   5  -2   18.60    3.00
   1   5   2   23.00    4.10
  -1   5  -2   21.70    4.80
   1   5   2   20.90    2.90
  -3  -5  -2    5.00    2.30
  -3  -5  -2    5.60    1.60
   3  -5   2    3.80    1.80
   3  -5   2    2.90    1.90
  -3  -5  -2    7.00    3.50
   3  -5   2    5.20    2.80
   3  -5   2    5.20    1.70
   3  -5   2   -1.40    2.50
  -3  -5  -2    6.40    3.10
  -3   5  -2    6.50    3.20
   3   5   2    3.30    1.60
   3   5   2    2.80    2.80
   3   5   2    6.80    1.90
  -3   5  -2    6.70    2.80
   3   5   2    0.30    1.90
   3   5   2    1.80    3.20
  -3   5  -2    2.80    1.50
   5  -5   2   41.30    6.50
  -5  -5  -2   47.30    7.00
   5  -5   2   42.70    4.70
  -5  -5  -2   41.20    5.50
  -5  -5  -2   48.60    5.10
   5  -5   2   47.00    4.00
   5  -5   2   44.30    6.50
  -5   5  -2   61.19    8.50
   5   5   2   47.20    6.20
   5   5   2   43.90    4.40
   5   5   2   47.90    3.90
  -5   5  -2   52.69    5.80
   5   5   2   49.99    7.90
   5   5   2   53.69    5.70
  -7  -5  -2   86.29    7.60
   7  -5   2   80.59    5.80
   7  -5   2   73.49    7.80
   7  -5   2   91.59    8.80
  -7  -5  -2   79.99    8.50
   7  -5   2   80.49    7.00
  -7  -5  -2   94.49    7.10
   7   5   2   80.29    7.50
   7   5   2   82.49    5.70
  -7   5  -2   82.39    7.70
  -7   5  -2   86.19    8.80
   7   5   2   82.89    6.00
   7   5   2   83.59    9.00
   7   5   2   74.79    7.80
  -9  -5  -2  137.59   10.80
   9  -5   2  141.49    8.80
   9  -5   2  137.39   11.60
  -9  -5  -2  145.79   10.90
  -9  -5  -2  161.58   12.30
  -9   5  -2  146.69   12.50
  -9   5  -2  155.88   11.50
   9   5   2  139.29   14.40
   9   5   2  150.58   11.70
   9   5   2  143.39    8.80
   9   5   2  125.29   11.10
  11  -5   2  295.97   16.80
  11  -5   2  253.77   19.30
 -11  -5  -2  311.17   18.20
 -11  -5  -2  338.77   22.20
  11  -5   2  260.37   19.50
 -11  -5  -2  333.77   19.40
  11   5   2  312.57   19.10
  11   5   2  287.17   21.30
 -11   5  -2  345.37   24.00
  11   5   2  327.87   17.00
  13  -5   2   39.00    4.20
 -13  -5  -2   56.19    8.00
  13  -5   2   49.00    6.90
  13  -5   2   43.30    7.40
 -13  -5  -2   43.30    6.70
 -13  -5  -2   27.90    5.60
  13  -5   2   49.30    6.70
  13  -5   2   43.00    7.00
  13   5   2   39.00    8.60
  13   5   2   52.49    7.40
 -13   5  -2   61.09   10.50
 -13   5  -2   50.79    7.80
  13   5   2   54.09    8.70
  15  -5   2   67.39    8.30
 -15  -5  -2   66.79    9.00
 -15  -5  -2   54.19    6.10
 -15  -5  -2   67.49    9.30
  15  -5   2   38.40    6.90
  15  -5   2   57.29    6.80
  15   5   2   41.70    9.40
 -15   5  -2   64.89   10.70
  15   5   2   60.09   10.10
 -15   5  -2   46.30    8.10
  15   5   2   62.49    8.30
  17  -5   2    4.70    3.70
 -17  -5  -2   -2.10    2.90
  17  -5   2   10.90    5.50
 -17  -5  -2    0.40    3.20
  17  -5   2    3.00    2.20
  17  -5   2    5.20    3.90
 -17  -5  -2    4.50    2.70
 -17   5  -2    5.30    4.40
  17   5   2    5.40    5.10
 -17   5  -2    5.90    4.30
  17   5   2    4.10    5.80
  17   5   2    6.10    4.10
  19  -5   2   64.69   10.80
 -19  -5  -2   61.69    7.70
  19  -5   2   53.09    8.40
 -19  -5  -2   61.59    9.90
  19  -5   2   70.09    9.00
  19   5   2   65.79   12.00
  19   5   2   53.99   11.40
 -19   5  -2   58.99    9.90
  19   5   2   65.69    9.30
  21  -5   2   -3.10    3.00
  21  -5   2    6.60    4.90
 -21  -5  -2    5.70    4.60
  21  -5   2    5.10    5.80
 -21  -5  -2    0.80    2.80
  21   5   2    3.70    4.30
  21   5   2    5.80    5.10
  21   5   2    3.60    5.40
 -21   5  -2    2.60    4.00
  23  -5   2   76.19   13.00
 -23  -5  -2   78.79   12.40
  23  -5   2   79.69   10.50
 -23  -5  -2   92.19    9.60
  23  -5   2   99.19   13.10
  23   5   2   66.29   13.30
  23   5   2   89.99   14.90
  23   5   2   84.69   11.00
 -25  -5  -2   -2.10    4.30
  25  -5   2    5.30    4.50
  25  -5   2   -0.60    5.90
  25  -5   2    1.50    4.80
  25   5   2   -7.50    5.80
  25   5   2    5.00    3.60
  25   5   2   -6.70    4.70
  25   5   2    0.40    4.20
  27  -5   2    6.10    5.80
  27  -5   2    0.10    7.00
  27   5   2   -1.70    3.90
  27   5   2   -2.00    6.80
  27   5   2   -6.80    3.90
  27   5   2   -6.10    5.20
  29  -5   2    9.80    5.40
  29  -5   2   -1.30    6.20
  29  -5   2    0.20    4.90
  29   5   2   -1.40    6.30
  29   5   2    4.00    4.60
  29   5   2   15.00    9.50
  31  -5   2   16.80    8.60
  31  -5   2   13.50    7.10
  31  -5   2    4.90    5.60
  31   5   2   25.00    8.70
  31   5   2   11.50    6.30
  31   5   2    4.40    7.50
  33  -5   2   -4.10    7.20
  33  -5   2    1.60    5.60
  33  -5   2   13.70    7.50
  33   5   2   13.10    6.30
  33   5   2   23.90   10.10
  35  -5   2   39.30    9.40
  35  -5   2   31.40   10.70
  35   5   2   36.40   13.60
  35   5   2   38.10   10.00
  35   5   2   34.10   10.10
  37  -5   2   -4.00    6.10
  37   5   2    1.00    7.10
  42  -6  -2    3.90    9.10
  42   6  -2    8.40   11.40
  42   6  -2   15.90    8.70
  40  -6  -2   18.30    7.40
  40   6  -2   22.20    9.60
  40   6  -2   -2.60    9.90
  38  -6  -2   27.60    9.90
  38  -6  -2   40.30    7.60
  38   6  -2   29.50    7.50
  38   6  -2    2.10   10.50
  38   6  -2   26.10   11.80
  36  -6  -2   24.40    7.40
  36  -6  -2   36.90   11.30
  36  -6  -2   36.70   11.50
  36   6  -2   50.09    9.50
  36   6  -2   67.39   15.60
  36   6  -2   26.10    9.90
  34  -6  -2   60.09    9.10
  34  -6  -2   50.39   10.70
  34  -6  -2   24.90    9.50
  34   6  -2   49.50   14.00
  34   6  -2   46.80    9.30
  34   6  -2   61.69   13.40
  32  -6  -2   45.30   10.80
  32  -6  -2   29.90   10.70
  32   6  -2   70.79   13.50
  32   6  -2   53.49    7.40
  32   6  -2   48.90   13.00
  32   6  -2   49.00   10.20
  30  -6  -2    2.00    4.50
  30  -6  -2   -5.80    5.60
 -30  -6   2    0.40    5.00
  30  -6  -2    7.60    7.20
  30   6  -2    2.20    3.20
  30   6  -2    6.40    7.10
  30   6  -2    2.10    7.40
  30   6  -2    0.30    4.40
  28  -6  -2   78.29   13.80
 -28  -6   2   93.19   10.00
  28  -6  -2  135.39   17.90
  28  -6  -2   99.19   10.60
 -28  -6   2  109.69   20.40
  28   6  -2  119.59    9.20
  28   6  -2   87.29   16.40
  28   6  -2   84.49   14.80
  28   6  -2  117.59   12.20
 -26  -6   2   12.80    4.20
  26  -6  -2   20.70    5.30
 -26  -6   2   11.20    6.30
  26  -6  -2   33.20    8.70
  26   6  -2   21.20    9.40
  26   6  -2   11.60    5.10
  26   6  -2   20.60    7.10
  26   6  -2   21.70    4.00
 -24  -6   2  310.17   19.80
 -24  -6   2  315.17   22.50
  24  -6  -2  281.87   23.10
  24  -6  -2  315.37   20.70
 -24  -6   2  332.57   25.40
  24   6  -2  321.47   18.70
  24   6  -2  385.86   25.60
  24   6  -2  318.57   25.70
  24   6  -2  322.67   21.70
 -24   6   2  313.57   27.10
 -22  -6   2   85.99    8.50
  22  -6  -2   99.29    9.90
  22  -6  -2   71.99   10.80
 -22  -6   2  115.69   11.30
  22  -6  -2   77.69   12.20
  22  -6  -2   97.29    7.50
 -22  -6   2   82.89   11.90
  22   6  -2  112.49   12.50
  22   6  -2   91.29   14.60
  22   6  -2   93.89   10.20
  22   6  -2  100.49    7.50
 -22   6   2  115.09   15.50
 -20  -6   2  409.36   26.90
  20  -6  -2  407.76   22.50
  20  -6  -2  395.66   27.30
 -20  -6   2  432.56   24.10
 -20  -6   2  414.06   25.90
  20  -6  -2  422.26   25.50
  20  -6  -2  366.26   26.90
  20  -6  -2  425.86   25.80
 -20   6   2  396.16   27.80
  20   6  -2  419.66   22.50
  20   6  -2  439.16   29.20
 -20   6   2  455.75   30.90
  20   6  -2  413.46   27.30
  20   6  -2  431.06   25.60
  18  -6  -2  184.28   15.90
  18  -6  -2  175.68   14.00
 -18  -6   2  211.88   13.30
  18  -6  -2  190.08   11.60
  18  -6  -2  171.08   15.50
 -18  -6   2  231.98   16.20
 -18  -6   2  185.88   14.30
 -18   6   2  157.68   17.10
  18   6  -2  212.08   11.40
  18   6  -2  169.38   13.10
  18   6  -2  208.88   16.00
 -18   6   2  186.38   15.80
  18   6  -2  215.68   17.70
  18   6  -2  212.48   14.50
 -16  -6   2  141.59   10.10
  16  -6  -2  136.69   11.10
  16  -6  -2  131.29   12.70
 -16  -6   2  141.59   12.20
  16  -6  -2  142.19   12.90
  16  -6  -2  124.69    8.40
 -16  -6   2  159.78   11.50
 -16   6   2  136.59   13.80
  16   6  -2  136.29   11.90
  16   6  -2  110.19    9.70
  16   6  -2  135.19    7.90
 -16   6   2  127.89   12.60
  16   6  -2  142.39   13.60
  16   6  -2  128.79   11.00
 -14  -6   2  467.45   26.80
 -14  -6   2  449.36   28.10
  14  -6  -2  443.36   26.60
 -14  -6   2  494.65   26.00
  14  -6  -2  471.45   29.10
  14  -6  -2  399.26   27.90
  14   6  -2  488.45   27.00
 -14   6   2  459.95   26.60
 -14   6   2  436.56   30.10
  14   6  -2  467.35   27.60
  14   6  -2  466.65   23.40
  14   6  -2  464.75   25.60
 -14   6   2  460.75   30.10
  14   6  -2  480.25   28.90
  12  -6  -2  140.09   12.70
  12  -6  -2  173.68   14.30
  12  -6  -2  150.18    9.40
  12  -6  -2  167.08   11.80
 -12  -6   2  175.78   13.30
 -12  -6   2  161.28   11.80
 -12  -6   2  182.08   12.60
  12   6  -2  163.98   12.50
  12   6  -2  168.98   10.90
  12   6  -2  164.68    8.90
  12   6  -2  168.18   13.30
 -12   6   2  154.48   11.50
 -12   6   2  156.78   12.90
 -12   6   2  165.98   15.60
  10  -6  -2  160.08   13.80
  10  -6  -2  164.48    9.20
  10  -6  -2  137.29   10.70
 -10  -6   2  164.58   11.20
 -10  -6   2  172.78   11.60
  10  -6  -2  130.19   12.30
 -10  -6   2  177.88   14.40
  10   6  -2  165.88   12.40
 -10   6   2  152.78   13.70
  10   6  -2  141.19   10.20
  10   6  -2  160.48   11.80
  10   6  -2  170.38    8.70
   8  -6  -2  708.13   36.20
  -8  -6   2  738.63   38.50
   8  -6  -2  673.93   34.40
  -8  -6   2  658.43   36.50
   8  -6  -2  613.74   37.70
  -8  -6   2  674.93   36.40
   8  -6  -2  698.43   39.50
   8   6  -2  683.33   35.40
  -8   6   2  689.03   37.90
  -8   6   2  616.14   34.00
   8   6  -2  720.73   37.20
   8   6  -2  680.43   33.80
  -8   6   2  711.73   36.30
   8   6  -2  688.23   36.90
   6  -6  -2  605.34   31.10
   6  -6  -2  616.04   30.90
   6  -6  -2  581.44   32.00
   6  -6  -2  549.15   35.10
  -6  -6   2  632.04   30.30
  -6  -6   2  586.74   33.90
  -6  -6   2  645.74   33.10
  -6  -6   2  647.44   33.00
  -6  -6   2  592.74   31.40
   6   6  -2  592.84   31.60
   6   6  -2  576.34   31.90
   6   6  -2  638.24   30.50
  -6   6   2  586.74   33.70
  -6   6   2  587.84   32.10
   6   6  -2  636.94   32.90
  -6   6   2  581.44   35.30
  -6   6   2  610.24   30.60
   4  -6  -2  509.05   31.00
   4  -6  -2  528.25   32.50
  -4  -6   2  482.85   31.40
   4  -6  -2  571.34   28.90
  -4  -6   2  529.95   29.70
   4  -6  -2  591.14   30.80
  -4  -6   2  547.45   27.70
   4  -6  -2  531.35   27.90
  -4  -6   2  547.15   28.40
  -4  -6   2  533.05   30.50
  -4  -6   2  509.95   29.90
  -4   6   2  555.84   29.00
  -4   6   2  584.94   30.50
  -4   6   2  541.55   27.80
   4   6  -2  529.15   28.70
   4   6  -2  590.44   28.70
  -4   6   2  526.55   32.10
   4   6  -2  555.54   27.70
  -2  -6   2  942.71   45.50
   2  -6  -2  908.81   47.50
  -2  -6   2  913.61   47.50
   2  -6  -2  806.72   48.20
  -2  -6   2  918.81   47.10
   2  -6  -2  902.81   45.20
  -2  -6   2  814.12   48.80
  -2  -6   2  870.21   47.60
   2  -6  -2  928.21   48.60
   2  -6  -2  957.70   47.60
   2  -6  -2  871.51   49.99
  -2  -6   2  873.31   45.70
   2  -6  -2  944.31   46.00
   2   6  -2  871.11   45.80
   2   6  -2  948.01   45.60
   2   6  -2  948.11   46.10
  -2   6   2  935.01   45.60
  -2   6   2  904.71   46.10
   0  -6  -2   13.70    2.60
   0  -6  -2   25.10    4.50
   0  -6   2   22.30    3.50
   0  -6  -2   24.00    3.20
   0  -6   2   13.90    4.30
   0  -6  -2   12.80    4.70
   0  -6   2   19.60    3.20
   0  -6   2   17.60    3.10
   0  -6  -2   19.20    5.10
   0  -6   2    8.10    4.30
   0  -6  -2   19.50    5.90
   0  -6  -2   13.30    4.40
   0   6  -2   17.90    3.10
   0   6  -2   21.10    3.40
   0   6   2   17.00    3.30
   0   6   2   25.30    3.60
   0   6   2   22.00    3.30
   0   6  -2   20.80    3.30
  -2  -6  -2 2038.80   98.59
  -2  -6  -2 1972.80   96.49
   2  -6   2 2019.10   97.49
  -2  -6  -2 1875.41   99.29
  -2  -6  -2 1964.20  100.29
   2  -6   2 1926.01   96.79
   2  -6   2 1864.71   99.19
   2  -6   2 1878.61  100.19
  -2  -6  -2 2001.30   96.39
   2  -6   2 1963.90   97.19
  -2  -6  -2 1952.30   98.99
   2   6   2 2019.80   96.89
  -2   6  -2 2008.60   97.39
   2   6   2 2006.00   98.79
   2   6   2 2075.49   99.79
  -2   6  -2 1905.41   96.59
  -2   6  -2 1908.21   97.99
  -2   6  -2 1988.40  100.39
   4  -6   2   72.09    5.60
   4  -6   2   69.99    7.90
  -4  -6  -2   70.79    5.20
   4  -6   2   86.59    6.50
  -4  -6  -2   73.79    7.50
   4  -6   2   71.79    9.50
   4  -6   2   71.89    5.90
  -4  -6  -2   67.29    9.60
  -4  -6  -2   76.99    7.80
  -4   6  -2   68.09    5.40
   4   6   2   75.09    9.30
  -4   6  -2   76.49    9.80
   4   6   2   73.19    5.50
  -4   6  -2   83.39    7.40
   4   6   2   68.99    7.70
   4   6   2   73.09    7.40
   6  -6   2  947.61   47.80
  -6  -6  -2  945.01   50.29
  -6  -6  -2  916.51   47.90
  -6  -6  -2  952.20   48.90
   6  -6   2  881.11   47.70
   6  -6   2  808.32   49.70
   6  -6   2  940.41   46.40
   6   6   2  881.81   46.30
  -6   6  -2  900.31   50.39
   6   6   2  952.60   50.89
  -6   6  -2  905.31   48.80
   6   6   2  963.30   49.50
   6   6   2  955.40   46.30
  -8  -6  -2   97.89    9.60
   8  -6   2   76.89    7.20
  -8  -6  -2   87.69    7.40
   8  -6   2   75.49    6.00
   8  -6   2   71.19    9.90
  -8  -6  -2   81.09    8.00
  -8   6  -2   93.49    9.70
   8   6   2   81.59    6.20
  -8   6  -2   79.69    8.30
   8   6   2   74.09    5.70
   8   6   2   78.99    8.50
   8   6   2   68.49   10.00
   8   6   2   86.79    8.20
 -10  -6  -2  165.28   12.30
  10  -6   2  138.99   12.50
 -10  -6  -2  174.68   13.50
  10  -6   2  141.99   12.90
  10  -6   2  164.28   11.80
  10  -6   2  157.38    9.90
 -10   6  -2  175.58   14.20
  10   6   2  184.68   15.20
  10   6   2  179.08   14.80
 -10   6  -2  162.38   13.80
  10   6   2  159.28    9.80
  10   6   2  146.89   10.20
  10   6   2  157.28   12.20
  12  -6   2  289.57   17.10
  12  -6   2  276.77   20.40
 -12  -6  -2  333.27   21.10
 -12  -6  -2  250.27   23.60
  12  -6   2  266.97   20.30
 -12  -6  -2  322.37   18.80
  12   6   2  301.37   17.90
  12   6   2  331.27   20.20
 -12   6  -2  298.67   22.00
  12   6   2  330.47   17.20
  12   6   2  310.17   22.60
 -12   6  -2  321.17   20.70
  12   6   2  319.77   21.00
  14  -6   2   38.40    7.40
 -14  -6  -2   67.79    6.70
  14  -6   2   36.20    7.30
  14  -6   2   51.19    8.00
 -14  -6  -2   53.59    8.30
 -14  -6  -2   45.70    7.70
  14  -6   2   58.99    5.20
  14  -6   2   46.80    8.30
 -14   6  -2   62.59   11.00
  14   6   2   49.20    7.20
  14   6   2   40.00    7.40
  14   6   2   55.39   10.80
  14   6   2   54.89    5.20
 -14   6  -2   55.69    8.60
 -16  -6  -2  411.56   27.50
  16  -6   2  409.56   23.90
  16  -6   2  430.46   28.40
  16  -6   2  444.46   26.80
 -16  -6  -2  421.66   26.80
 -16  -6  -2  440.76   25.40
  16  -6   2  461.45   27.10
  16  -6   2  422.56   27.90
  16   6   2  436.06   27.10
  16   6   2  460.95   24.30
 -16   6  -2  439.06   30.50
 -16   6  -2  428.56   28.10
  16   6   2  483.95   29.50
  16   6   2  435.86   30.70
  18  -6   2  104.79   10.80
 -18  -6  -2  104.09   10.90
 -18  -6  -2  107.09    9.50
  18  -6   2  116.79    8.40
  18  -6   2   93.09   13.40
  18  -6   2  110.69   12.60
 -18   6  -2  101.59   11.50
  18   6   2  103.39   13.60
  18   6   2  109.59   11.40
  18   6   2  105.69   15.10
  20  -6   2  120.29   11.40
  20  -6   2  116.39    9.20
  20  -6   2  108.49   13.00
 -20  -6  -2  128.89   19.40
 -20  -6  -2  117.79   11.50
  20  -6   2  120.39   15.80
  20   6   2  131.69   14.40
  20   6   2  101.19   16.40
  20   6   2  143.09   12.70
 -20   6  -2  108.59   16.00
 -22  -6  -2  128.79   13.60
  22  -6   2  125.79   17.00
  22  -6   2  145.49   13.00
 -22  -6  -2  111.99   11.00
  22  -6   2  116.89   13.50
  22   6   2  138.09   13.40
  22   6   2  144.79   19.90
  22   6   2  151.28   16.60
  24  -6   2  179.68   16.20
  24  -6   2  214.78   18.70
  24  -6   2  196.98   19.70
  24   6   2  193.88   20.60
  24   6   2  200.08   17.00
  24   6   2  227.48   20.50
  26  -6   2    5.10    7.60
  26  -6   2   15.20    6.40
  26   6   2    3.90    5.90
  26   6   2    1.40    5.80
  26   6   2    5.90    3.50
  26   6   2   -6.00    5.60
  28  -6   2  207.98   19.20
  28  -6   2  201.88   21.20
  28  -6   2  210.18   17.30
  28   6   2  209.08   23.70
  28   6   2  213.48   15.60
  28   6   2  226.18   22.00
  28   6   2  183.48   17.50
  30  -6   2    2.70    6.70
  30  -6   2    6.30    5.50
  30  -6   2    3.00    5.40
  30   6   2   -3.20    6.30
  30   6   2    2.40    7.80
  30   6   2   -9.70    4.80
  32  -6   2   92.29   12.50
  32  -6   2   59.99   15.20
  32   6   2   78.09   12.80
  32   6   2   89.19   19.30
  32   6   2   77.29   14.00
  34  -6   2    0.50    6.50
  34  -6   2  -14.60    5.80
  34  -6   2   -8.70    6.80
  34   6   2    3.00   10.50
  34   6   2   -0.10    5.40
  34   6   2   -2.10    8.30
  36  -6   2    3.50    6.80
  36   6   2   15.70   12.00
  36   6   2   10.80    7.50
  41  -7  -2  -12.90    8.20
  41   7  -2   -5.70    7.10
  41   7  -2  -18.40    9.90
  39  -7  -2  132.09   15.50
  39   7  -2  177.18   18.20
  39   7  -2  197.28   27.20
  39   7  -2  164.78   18.10
  39   7  -2  120.19   25.90
  37  -7  -2   20.40   14.80
  37  -7  -2    4.90    8.30
  37  -7  -2   21.30    6.90
  37   7  -2    5.30    6.40
  37   7  -2   33.00    9.30
  37   7  -2   39.70   14.40
  37   7  -2    6.50   10.70
  35  -7  -2  147.89   21.10
  35  -7  -2  192.58   16.10
  35  -7  -2  185.78   27.10
  35   7  -2  138.19   12.10
  35   7  -2  161.78   22.10
  35   7  -2  136.59   21.60
  35   7  -2  190.88   17.40
  35   7  -2  171.58   17.20
  33  -7  -2   46.30   11.90
  33  -7  -2   43.00   11.00
  33  -7  -2   36.80    8.80
  33   7  -2   37.30   11.50
  33   7  -2   47.70    7.10
  33   7  -2   46.90   14.30
  33   7  -2   35.20    6.70
  33   7  -2   59.39   11.70
  33   7  -2   50.39   10.30
  31  -7  -2  149.09   20.30
  31  -7  -2  123.39   13.30
  31  -7  -2  111.89   15.50
  31   7  -2  130.39   10.70
  31   7  -2  127.89   19.30
  31   7  -2  128.99   10.50
  31   7  -2  145.39   19.80
  31   7  -2  108.69   13.20
  29  -7  -2   88.39   14.60
  29  -7  -2   84.29   11.30
  29  -7  -2   92.39   15.40
  29   7  -2   75.09   14.90
  29   7  -2   96.79    8.30
  29   7  -2   83.99   12.20
  29   7  -2   66.69   11.30
  29   7  -2   81.29   15.70
 -27  -7   2  151.08   12.80
 -27  -7   2  177.78   16.20
  27  -7  -2  197.28   18.80
  27  -7  -2  140.69   11.00
  27  -7  -2  146.39   13.50
  27  -7  -2  143.59   15.90
  27   7  -2  186.48   15.10
  27   7  -2  132.29   13.60
  27   7  -2  145.59   16.60
  27   7  -2  126.89   19.30
  27   7  -2  151.68   10.80
 -25  -7   2  306.87   22.90
 -25  -7   2  306.57   21.30
  25  -7  -2  318.77   24.60
  25  -7  -2  336.87   21.10
  25   7  -2  263.97   20.30
  25   7  -2  321.47   26.50
  25   7  -2  329.37   25.30
  25   7  -2  313.07   17.80
  25   7  -2  307.67   18.00
  25   7  -2  300.67   21.70
  23  -7  -2  181.18   13.90
  23  -7  -2  165.48   15.60
 -23  -7   2  156.68   12.10
 -23  -7   2  209.28   22.20
  23  -7  -2  158.38   10.70
 -23  -7   2  131.69   13.70
  23  -7  -2  136.89   15.40
  23   7  -2  152.68   17.10
  23   7  -2  157.98   10.10
  23   7  -2  147.69   12.90
  23   7  -2  153.18   13.80
  23   7  -2  155.48   10.30
  23   7  -2  144.39   15.50
  21  -7  -2  394.96   28.30
  21  -7  -2  430.46   35.10
  21  -7  -2  435.06   23.00
 -21  -7   2  403.36   27.60
 -21  -7   2  412.46   24.40
 -21  -7   2  395.46   26.30
  21  -7  -2  434.96   26.50
 -21   7   2  338.27   29.40
  21   7  -2  411.36   26.30
  21   7  -2  360.76   24.40
  21   7  -2  457.35   22.60
  21   7  -2  413.36   22.10
  21   7  -2  475.85   29.20
  21   7  -2  441.16   30.00
 -19  -7   2  162.98   13.30
  19  -7  -2  147.89   14.70
  19  -7  -2  163.98   15.20
 -19  -7   2  180.78   14.80
  19  -7  -2  159.38   14.60
 -19  -7   2  173.18   12.20
  19  -7  -2  155.38   10.30
 -19   7   2  146.59   16.30
  19   7  -2  140.59   15.00
  19   7  -2  149.59   14.30
  19   7  -2  166.58   12.30
  19   7  -2  180.08   13.90
 -19   7   2  160.08   15.00
  19   7  -2  162.88    9.60
 -17  -7   2  733.83   40.30
  17  -7  -2  627.44   41.30
 -17  -7   2  781.62   39.00
 -17  -7   2  776.82   41.90
  17  -7  -2  734.13   42.70
  17  -7  -2  718.13   40.10
  17  -7  -2  708.53   36.70
  17   7  -2  770.82   41.80
  17   7  -2  726.43   35.90
  17   7  -2  693.43   42.30
 -17   7   2  670.63   44.00
  17   7  -2  748.13   40.40
  17   7  -2  620.84   38.00
 -17   7   2  677.93   41.80
  15  -7  -2   10.00    4.20
  15  -7  -2   17.90    5.90
 -15  -7   2   12.80    3.60
 -15  -7   2   15.90    4.20
 -15  -7   2   19.10    5.10
  15  -7  -2   10.90    5.00
  15  -7  -2   14.00    2.80
  15   7  -2   21.80    4.40
  15   7  -2   12.40    2.00
  15   7  -2   10.00    4.10
 -15   7   2    9.70    4.60
 -15   7   2   17.90    5.50
  15   7  -2    8.70    5.20
  15   7  -2   10.90    4.60
  13  -7  -2 1054.29   55.09
  13  -7  -2  995.30   52.19
 -13  -7   2 1044.20   56.99
 -13  -7   2 1070.29   55.39
  13  -7  -2 1039.30   58.09
  13  -7  -2 1012.40   57.19
 -13   7   2 1060.59   57.19
  13   7  -2 1028.70   55.99
  13   7  -2 1053.89   53.79
 -13   7   2 1059.69   59.19
  13   7  -2 1068.39   51.49
 -13   7   2 1054.59   55.09
  13   7  -2 1040.50   56.79
 -11  -7   2   87.09    8.20
  11  -7  -2   65.19    9.50
  11  -7  -2   86.19    8.80
 -11  -7   2   90.69    8.10
  11  -7  -2   53.29    8.80
 -11  -7   2   92.69   12.60
  11  -7  -2   81.19    6.30
 -11   7   2   66.99   10.70
  11   7  -2   86.89    8.70
 -11   7   2   63.49    7.20
  11   7  -2   65.49    6.60
 -11   7   2   69.09    9.90
  11   7  -2  102.49   12.80
  11   7  -2   87.19    5.10
  -9  -7   2 1524.55   82.49
  -9  -7   2 1577.14   80.99
   9  -7  -2 1591.94   80.39
  -9  -7   2 1626.64   80.89
   9  -7  -2 1580.94   78.39
   9  -7  -2 1576.54   84.19
   9  -7  -2 1481.55   78.89
   9   7  -2 1586.54   81.39
  -9   7   2 1556.84   82.29
   9   7  -2 1640.74   81.49
  -9   7   2 1619.64   80.49
   9   7  -2 1657.53   79.59
   9   7  -2 1603.14   77.69
  -7  -7   2  257.77   15.40
   7  -7  -2  244.38   13.00
   7  -7  -2  245.28   13.30
  -7  -7   2  244.98   15.10
   7  -7  -2  204.38   17.40
   7  -7  -2  194.38   15.90
  -7  -7   2  222.48   13.30
   7  -7  -2  197.48   14.90
  -7  -7   2  233.08   12.00
  -7   7   2  206.78   15.60
  -7   7   2  221.48   12.50
   7   7  -2  200.38   13.40
   7   7  -2  243.48   15.10
   7   7  -2  247.38   12.30
  -7   7   2  199.68   13.90
  -7   7   2  208.18   17.20
   7   7  -2  201.48   13.80
  -5  -7   2 1029.10   54.79
  -5  -7   2 1068.69   53.79
  -5  -7   2 1048.60   51.89
   5  -7  -2  952.10   56.39
  -5  -7   2 1032.70   53.69
  -5  -7   2 1058.99   50.89
   5  -7  -2 1057.49   52.49
   5  -7  -2 1026.10   54.29
  -5  -7   2  908.41   55.49
   5  -7  -2  984.70   51.39
  -5   7   2 1026.30   54.29
   5   7  -2 1044.90   52.09
  -5   7   2 1010.60   51.09
   5   7  -2  970.40   52.19
   5   7  -2 1030.10   50.99
  -5   7   2 1014.30   56.29
  -5   7   2 1091.49   52.69
   3  -7  -2  572.14   30.40
  -3  -7   2  510.65   28.20
  -3  -7   2  574.04   27.90
  -3  -7   2  481.35   30.30
  -3  -7   2  569.54   30.10
   3  -7  -2  556.54   27.90
   3  -7  -2  469.65   32.80
   3  -7  -2  527.45   30.10
   3  -7  -2  528.25   33.20
  -3  -7   2  540.55   30.70
   3  -7  -2  525.85   31.20
   3  -7  -2  558.84   28.70
   3   7  -2  523.25   28.50
  -3   7   2  513.45   27.80
   3   7  -2  579.64   28.00
  -3   7   2  555.74   28.90
   3   7  -2  514.45   28.40
  -3   7   2  509.75   30.00
   1  -7  -2  404.36   20.60
   1  -7  -2  384.56   22.30
   1  -7  -2  344.47   19.80
   1  -7  -2  388.66   23.90
  -1  -7   2  396.16   20.50
   1  -7  -2  335.27   24.70
   1  -7  -2  337.07   25.20
  -1  -7   2  372.36   21.80
  -1  -7   2  399.16   20.70
  -1  -7   2  393.16   22.50
  -1  -7   2  320.87   22.60
   1  -7  -2  388.16   22.70
  -1   7   2  357.06   20.00
   1   7  -2  379.56   20.80
   1   7  -2  360.86   20.50
  -1   7   2  408.96   21.00
   1   7  -2  382.26   20.40
  -1   7   2  358.86   20.30
  -1  -7  -2  559.74   27.90
  -1  -7  -2  495.65   33.20
   1  -7   2  475.25   31.90
   1  -7   2  575.94   28.80
   1  -7   2  484.95   30.80
  -1  -7  -2  562.24   28.20
   1  -7   2  548.15   28.60
  -1  -7  -2  566.24   30.30
  -1  -7  -2  527.35   31.90
   1  -7   2  521.65   28.50
  -1  -7  -2  543.35   30.70
   1   7   2  558.34   28.50
  -1   7  -2  491.35   28.00
   1   7   2  545.65   28.00
  -1   7  -2  575.44   28.80
   1   7   2  528.75   28.60
  -3  -7  -2  499.15   29.40
  -3  -7  -2  515.85   27.50
  -3  -7  -2  452.85   28.20
   3  -7   2  455.95   26.00
   3  -7   2  401.96   28.60
   3  -7   2  503.15   25.60
   3  -7   2  506.35   25.90
  -3  -7  -2  495.65   27.90
  -3  -7  -2  479.15   24.90
  -3  -7  -2  475.85   25.00
  -3   7  -2  440.76   26.60
   3   7   2  500.15   25.40
  -3   7  -2  479.95   29.20
  -3   7  -2  461.75   25.10
   3   7   2  452.95   25.00
   3   7   2  502.55   27.80
  -5  -7  -2 1024.40   50.99
   5  -7   2  911.91   55.19
  -5  -7  -2  976.50   53.89
  -5  -7  -2 1098.29   53.69
  -5  -7  -2 1042.70   56.09
   5  -7   2  979.90   51.99
   5   7   2 1070.49   55.49
   5   7   2 1058.89   54.59
  -5   7  -2 1007.10   55.79
  -5   7  -2 1039.70   53.59
   5   7   2 1027.00   51.39
  -5   7  -2  920.81   50.99
   5   7   2 1092.09   51.49
   7  -7   2  274.57   15.50
  -7  -7  -2  277.77   19.40
   7  -7   2  266.57   16.80
   7  -7   2  264.17   19.40
  -7  -7  -2  292.07   18.40
   7  -7   2  271.57   16.20
  -7  -7  -2  279.87   17.30
   7  -7   2  256.07   18.50
   7   7   2  294.97   20.00
   7   7   2  288.27   18.80
  -7   7  -2  274.77   19.70
   7   7   2  253.77   17.80
   7   7   2  249.97   15.40
  -7   7  -2  267.87   17.80
   7   7   2  276.87   15.30
  -9  -7  -2  579.64   33.40
   9  -7   2  468.25   32.00
   9  -7   2  546.95   28.90
  -9  -7  -2  592.94   30.90
   9  -7   2  511.25   32.90
  -9  -7  -2  520.75   31.30
   9  -7   2  573.04   31.00
   9   7   2  590.14   32.10
   9   7   2  559.14   32.60
  -9   7  -2  554.34   33.90
  -9   7  -2  575.24   32.20
   9   7   2  525.65   29.10
   9   7   2  545.95   28.60
   9   7   2  536.15   33.70
 -11  -7  -2  117.99    9.30
  11  -7   2   96.29   11.10
  11  -7   2   87.29   11.60
  11  -7   2  117.39    7.80
  11  -7   2   96.39    9.20
 -11  -7  -2  115.49   11.70
 -11  -7  -2  101.69   10.00
  11   7   2   86.09    7.90
  11   7   2  109.59   11.20
  11   7   2  117.39   10.70
 -11   7  -2   91.89   11.00
 -11   7  -2  100.79   10.30
  11   7   2  109.49   12.60
  11   7   2  119.79    7.60
  13  -7   2  912.91   50.59
  13  -7   2  893.51   52.49
 -13  -7  -2 1014.10   50.19
 -13  -7  -2  959.80   51.29
  13  -7   2  934.01   48.20
  13  -7   2  874.71   52.29
 -13  -7  -2  957.40   52.79
  13   7   2  945.71   52.79
  13   7   2  991.70   51.69
  13   7   2  944.71   47.90
  13   7   2  869.51   48.70
 -13   7  -2  968.40   52.29
 -13   7  -2  928.21   54.49
  13   7   2 1007.10   54.99
  15  -7   2   58.29    9.60
 -15  -7  -2   71.49    7.20
  15  -7   2   43.20    8.50
  15  -7   2   49.99    5.50
  15  -7   2   70.09    7.80
 -15  -7  -2   68.59    9.90
 -15  -7  -2   52.39    9.00
 -15   7  -2   40.80    9.00
  15   7   2   57.49   10.70
  15   7   2   53.09    6.50
  15   7   2   55.39   10.50
  15   7   2   51.59    5.50
  15   7   2   43.00    7.60
 -15   7  -2   66.39    9.70
  17  -7   2  536.05   29.10
  17  -7   2  584.44   32.80
 -17  -7  -2  552.14   30.70
  17  -7   2  506.25   33.20
  17  -7   2  552.24   34.20
  17  -7   2  525.15   31.90
 -17  -7  -2  511.35   31.90
  17   7   2  511.95   34.10
  17   7   2  543.35   28.90
  17   7   2  503.15   30.20
  17   7   2  573.84   36.90
 -17   7  -2  536.05   33.60
  17   7   2  516.75   32.30
  19  -7   2   51.99   10.30
  19  -7   2   57.39   10.20
  19  -7   2   74.79   10.00
 -19  -7  -2   47.80    7.10
  19  -7   2   53.19    6.10
  19   7   2   61.89   12.20
  19   7   2   67.49    6.80
  19   7   2   68.19   13.70
 -19   7  -2   70.99   11.10
  19   7   2   57.49   10.00
  21  -7   2  434.96   32.40
  21  -7   2  472.85   28.40
  21  -7   2  506.85   33.30
  21  -7   2  489.15   29.80
 -21  -7  -2  486.05   31.00
 -21  -7  -2  486.05   28.50
  21   7   2  501.65   31.10
 -21   7  -2  397.36   31.00
  21   7   2  491.85   36.20
  21   7   2  505.45   27.30
  21   7   2  513.15   34.10
  23  -7   2   89.39   14.40
  23  -7   2   87.79   13.70
  23  -7   2   81.59   11.30
  23   7   2   92.79   17.70
  23   7   2   99.49    8.90
  23   7   2   81.09   12.80
  23   7   2   81.29   11.20
  25  -7   2  155.78   15.90
  25  -7   2  148.49   14.30
  25  -7   2  132.89   18.70
  25   7   2  137.49   11.50
  25   7   2  137.29   21.20
  25   7   2  101.39   15.20
  25   7   2  160.58   17.70
  27  -7   2  258.07   20.80
  27  -7   2  206.38   17.80
  27  -7   2  181.58   21.20
  27   7   2  198.48   15.00
  27   7   2  223.88   15.70
  27   7   2  201.18   18.70
  27   7   2  214.18   24.10
  27   7   2  233.68   23.10
  29  -7   2   33.10   10.00
  29  -7   2   43.00    9.30
  29  -7   2   40.70   11.30
  29   7   2   47.70   13.20
  29   7   2   30.80    9.20
  29   7   2   51.19   14.20
  29   7   2   41.70    7.60
  29   7   2   47.40    7.80
  31  -7   2  119.19   23.30
  31  -7   2   70.49   22.10
  31  -7   2   75.89   11.90
  31   7   2   95.79   16.40
  31   7   2   76.59   11.90
  31   7   2  101.39   10.80
  31   7   2   87.89   18.50
  33  -7   2   19.30   10.40
  33  -7   2   22.10    7.40
  33  -7   2   10.00    7.60
  33   7   2   23.90   12.30
  33   7   2   19.80    7.30
  33   7   2   15.20    8.30
  33   7   2   -9.90   10.10
  35  -7   2   64.09   11.10
  35   7   2   52.39    9.40
  35   7   2   28.10    9.00
  35   7   2   58.09   14.10
  37   7   2   24.30   17.00
  37   7   2   14.40    8.00
  39   7   2   72.59   12.70
  40  -8  -2   25.90    9.10
  40   8  -2   29.90   10.00
  40   8  -2   17.60   10.80
  38  -8  -2   19.50    9.40
  38   8  -2    1.50   12.10
  38   8  -2   13.00    8.30
  38   8  -2   14.60    8.50
  38   8  -2   10.30   10.00
  36  -8  -2   73.89   12.40
  36  -8  -2   57.99   10.10
  36  -8  -2   33.50   14.80
  36   8  -2   62.59   15.80
  36   8  -2   61.69   11.00
  36   8  -2   58.29   11.60
  34  -8  -2   14.30   10.20
  34  -8  -2    5.50    9.20
  34  -8  -2    8.40    6.70
  34   8  -2   16.40    8.00
  34   8  -2   21.50   11.50
  34   8  -2    7.60    8.20
  34   8  -2    4.10    6.40
  32  -8  -2   56.49   13.40
  32  -8  -2   66.49   11.60
  32  -8  -2   54.99   10.30
  32   8  -2   37.10   10.30
  32   8  -2   72.39   15.90
  32   8  -2   35.00   11.00
  32   8  -2   49.10   10.50
  30  -8  -2    7.70    5.90
  30  -8  -2    4.90    4.60
  30  -8  -2    0.90    6.60
  30   8  -2    7.70    6.10
  30   8  -2    6.20    9.50
  30   8  -2    1.50    2.70
  30   8  -2   -3.00    5.90
  30   8  -2   18.40    4.50
  30   8  -2    3.90    4.80
  28  -8  -2   96.39   14.40
  28  -8  -2  104.79   16.90
  28  -8  -2  112.89   12.50
  28   8  -2   90.19   16.00
  28   8  -2   90.89   15.30
  28   8  -2   96.59   11.70
  28   8  -2  117.79   11.30
  28   8  -2  108.89    8.10
  28   8  -2   94.69   13.20
  26  -8  -2    4.00    5.90
  26  -8  -2   10.90    5.70
  26  -8  -2   12.90    4.50
 -26  -8   2   20.50    5.50
 -26  -8   2   11.90    6.90
  26  -8  -2   10.40    5.40
  26   8  -2   12.30    8.80
  26   8  -2   12.30    3.30
  26   8  -2   11.40    7.20
  26   8  -2    6.70    5.60
  26   8  -2   12.50    3.10
  26   8  -2   11.10    5.70
 -24  -8   2   86.69    9.00
  24  -8  -2   77.89   15.40
  24  -8  -2   76.39    7.60
 -24  -8   2   80.99   11.90
  24  -8  -2   82.89   10.80
  24  -8  -2   83.69   13.60
  24   8  -2   96.19   13.90
  24   8  -2   73.49    6.20
  24   8  -2   88.99   10.20
  24   8  -2   79.29   14.80
  24   8  -2   82.49   11.30
  24   8  -2   85.79    6.80
  22  -8  -2   13.10    5.90
 -22  -8   2   18.60    5.90
  22  -8  -2   11.90    3.40
  22  -8  -2   10.30    6.80
  22  -8  -2   22.00    7.40
  22   8  -2   12.10    5.40
  22   8  -2    3.70    4.30
  22   8  -2    9.70    2.80
  22   8  -2   15.60    6.80
  22   8  -2   -2.60    5.80
  22   8  -2   10.30    2.50
 -20  -8   2  155.08   14.60
 -20  -8   2  135.69   12.40
  20  -8  -2  114.89    9.00
  20  -8  -2  145.29   15.00
 -20  -8   2  142.49   11.30
  20  -8  -2  117.49   11.70
  20  -8  -2  116.89   15.70
  20   8  -2  121.59   11.10
  20   8  -2  138.89   14.20
  20   8  -2  125.59    8.00
  20   8  -2  139.59   15.60
 -20   8   2  126.39   17.70
 -20   8   2  156.08   14.30
  20   8  -2  141.89   13.20
  18  -8  -2   41.80    9.30
 -18  -8   2   26.40    6.50
  18  -8  -2   45.10    5.50
  18  -8  -2   33.00    6.60
 -18  -8   2   56.99   13.70
 -18  -8   2   43.80    6.60
  18  -8  -2   47.80   10.30
  18   8  -2   39.40    9.40
 -18   8   2   60.59   12.50
  18   8  -2   50.69    7.50
  18   8  -2   37.90    8.30
 -18   8   2   43.60    8.80
 -16  -8   2  235.38   15.30
  16  -8  -2  209.18   12.80
  16  -8  -2  199.88   17.60
  16  -8  -2  234.88   19.10
 -16  -8   2  191.88   17.20
  16  -8  -2  224.98   16.00
 -16   8   2  229.98   19.80
  16   8  -2  190.08   14.20
  16   8  -2  220.38   18.20
  16   8  -2  243.38   17.60
 -16   8   2  218.68   17.50
 -14  -8   2   26.50    7.30
 -14  -8   2   20.20    5.20
  14  -8  -2    0.80    4.30
  14  -8  -2   14.90    5.70
  14  -8  -2   17.70    3.80
 -14  -8   2   17.60    4.60
  14  -8  -2    9.70    3.90
 -14   8   2    9.60    3.90
 -14   8   2   14.60    4.60
 -14   8   2   14.70    6.30
  14   8  -2   15.30    6.10
  14   8  -2   14.60    4.40
 -12  -8   2  190.98   13.50
 -12  -8   2  184.78   14.00
 -12  -8   2  193.18   15.50
  12  -8  -2  181.48   15.70
  12  -8  -2  171.58   13.10
  12  -8  -2  198.78   21.70
  12  -8  -2  174.08   11.10
 -12   8   2  190.68   15.30
  12   8  -2  195.38   15.00
  12   8  -2  188.68   14.60
 -12   8   2  191.48   16.50
 -12   8   2  183.68   13.50
  12   8  -2  182.48   12.40
  10  -8  -2  195.68   17.50
 -10  -8   2  211.68   14.60
  10  -8  -2  203.18   12.10
  10  -8  -2  176.68   15.90
  10  -8  -2  200.38   14.00
  10  -8  -2  197.58   12.60
 -10  -8   2  196.78   14.30
 -10  -8   2  216.08   16.50
  10   8  -2  199.28   13.20
  10   8  -2  201.38   15.00
 -10   8   2  208.98   15.90
  10   8  -2  195.88   14.80
  10   8  -2  212.38   11.20
 -10   8   2  207.98   14.20
 -10   8   2  215.38   17.80
  -8  -8   2   76.19   15.50
  -8  -8   2   66.19    5.90
   8  -8  -2   56.99    5.20
   8  -8  -2   71.89    7.00
   8  -8  -2   70.69   11.90
  -8  -8   2   67.79    7.50
   8  -8  -2   61.49    9.20
  -8  -8   2   77.39    9.70
  -8  -8   2   53.59    4.20
   8  -8  -2   62.39    6.20
  -8   8   2   78.19   10.70
  -8   8   2   58.59   10.50
   8   8  -2   66.89    8.70
   8   8  -2   59.99    4.60
   8   8  -2   70.39    6.40
   8   8  -2   56.69    6.50
  -8   8   2   46.70    4.80
  -8   8   2   64.79    6.90
  -6  -8   2  714.03   37.10
   6  -8  -2  691.23   35.60
   6  -8  -2  700.33   40.70
  -6  -8   2  662.73   39.80
  -6  -8   2  613.14   37.10
  -6  -8   2  655.53   33.50
  -6  -8   2  667.13   36.80
   6  -8  -2  620.04   34.30
  -6  -8   2  696.23   38.70
  -6  -8   2  696.33   35.70
   6  -8  -2  625.54   38.50
   6  -8  -2  700.43   37.80
  -6   8   2  642.34   37.10
  -6   8   2  578.64   33.70
   6   8  -2  672.43   35.10
  -6   8   2  720.63   36.20
  -6   8   2  662.83   39.80
   6   8  -2  703.73   33.80
   6   8  -2  583.54   35.00
   4  -8  -2    9.30    6.00
  -4  -8   2   10.70    5.20
   4  -8  -2   21.60    3.50
  -4  -8   2   20.90    5.20
  -4  -8   2    8.80    3.40
   4  -8  -2   19.90    5.70
  -4  -8   2   20.60    3.00
   4  -8  -2   21.60    5.30
   4  -8  -2   13.70    3.30
  -4  -8   2    6.30    5.00
  -4  -8   2   12.60    5.00
   4  -8  -2   13.70    5.50
   4   8  -2   12.70    3.30
  -4   8   2   20.30    4.30
   4   8  -2   21.40    3.30
  -4   8   2   19.20    4.70
  -4   8   2   12.40    3.00
   4   8  -2   13.50    3.80
  -2  -8   2  237.28   13.30
  -2  -8   2  206.78   17.70
  -2  -8   2  239.08   16.40
   2  -8  -2  185.68   16.30
   2  -8  -2  241.38   13.70
   2  -8  -2  224.48   15.40
   2  -8  -2  207.58   19.20
   2  -8  -2  207.68   15.30
   2  -8  -2  221.58   12.90
  -2  -8   2  217.38   15.10
   2  -8  -2  235.28   19.10
   2   8  -2  238.58   13.30
   2   8  -2  233.98   14.00
  -2   8   2  209.28   13.10
  -2   8   2  237.68   14.00
   2   8  -2  193.28   13.30
   0  -8  -2   25.10    5.20
   0  -8   2   22.20    4.90
   0  -8  -2   29.60    6.20
   0  -8   2   22.50    6.50
   0  -8  -2   17.70    6.30
   0  -8   2   21.20    5.40
   0  -8  -2   10.40    4.90
   0  -8  -2   21.90    3.20
   0  -8  -2   18.50    6.80
   0  -8   2   16.40    4.00
   0  -8  -2   16.90    3.20
   0  -8   2   15.50    6.20
   0  -8   2   26.30    4.20
   0   8  -2   13.90    3.30
   0   8   2   16.80    3.40
   0   8  -2   25.60    4.00
   0   8   2   17.80    3.30
   0   8   2   18.70    3.60
   2  -8   2  219.88   13.60
   2  -8   2  207.88   13.40
  -2  -8  -2  238.08   15.40
  -2  -8  -2  230.38   12.90
  -2  -8  -2  215.98   16.60
   2  -8   2  222.78   17.50
   2  -8   2  202.78   16.20
  -2  -8  -2  219.48   16.90
  -2  -8  -2  233.38   17.70
   2  -8   2  215.98   13.40
  -2  -8  -2  220.18   12.70
  -2  -8  -2  219.98   19.00
   2   8   2  234.28   13.40
   2   8   2  219.68   13.00
   2   8   2  198.08   13.50
  -2   8  -2  200.78   12.90
   4  -8   2    6.00    2.40
   4  -8   2   -0.40    1.80
  -4  -8  -2    3.40    2.60
   4  -8   2    5.30    2.50
  -4  -8  -2    3.40    3.50
  -4  -8  -2    0.40    1.70
  -4  -8  -2    4.30    3.90
  -4  -8  -2    4.70    2.80
   4  -8   2   -2.30    3.00
   4  -8   2    5.00    4.00
  -4   8  -2    0.80    3.40
  -4   8  -2   -0.60    2.50
   4   8   2    1.30    2.30
   4   8   2    1.50    3.70
   4   8   2    2.10    2.80
  -4   8  -2    1.20    1.90
   4   8   2    5.60    2.40
   6  -8   2  284.77   21.20
  -6  -8  -2  325.57   19.90
  -6  -8  -2  275.37   20.70
   6  -8   2  296.97   19.10
  -6  -8  -2  346.77   22.80
   6  -8   2  309.87   22.40
  -6  -8  -2  347.07   20.90
   6  -8   2  329.97   19.60
   6  -8   2  322.17   18.00
  -6   8  -2  330.47   22.60
  -6   8  -2  299.17   17.50
   6   8   2  312.57   21.60
   6   8   2  325.97   21.10
   6   8   2  303.87   17.80
   6   8   2  331.47   17.80
  -8  -8  -2   83.89   12.30
   8  -8   2   88.99   13.00
   8  -8   2   84.09    6.80
   8  -8   2   92.39    8.40
  -8  -8  -2   79.39   11.10
  -8  -8  -2   71.69    7.80
   8  -8   2   75.39   11.00
  -8   8  -2   88.69    9.00
  -8   8  -2   69.49   10.80
   8   8   2   81.69    7.00
   8   8   2   98.39   12.40
   8   8   2   90.39    9.90
   8   8   2   84.19    6.60
 -10  -8  -2  229.18   17.10
  10  -8   2  234.38   14.40
  10  -8   2  223.88   18.80
  10  -8   2  236.28   18.60
 -10  -8  -2  272.67   16.80
  10  -8   2  266.97   16.90
 -10  -8  -2  255.97   19.10
  10   8   2  251.87   14.20
  10   8   2  235.78   17.70
  10   8   2  268.27   18.80
 -10   8  -2  233.88   19.20
  10   8   2  249.88   19.60
  10   8   2  218.88   14.70
 -12  -8  -2   51.09    7.10
  12  -8   2   57.59   10.10
  12  -8   2   60.19   10.20
  12  -8   2   47.10    6.90
 -12  -8  -2   57.29    9.50
 -12  -8  -2   49.80    7.70
  12  -8   2   56.69    5.60
 -12   8  -2   79.29   13.10
  12   8   2   63.19    9.40
  12   8   2   70.19   12.00
  12   8   2   49.60    5.20
  12   8   2   60.79    6.30
 -12   8  -2   67.39    9.70
  12   8   2   40.50    8.60
 -14  -8  -2  100.39   10.50
 -14  -8  -2   89.39    9.00
  14  -8   2   84.39    9.60
  14  -8   2   78.89   11.50
 -14  -8  -2   98.99   14.30
  14  -8   2   92.69    7.60
  14  -8   2   99.89   13.30
  14   8   2  106.29    7.60
  14   8   2  104.79   12.00
  14   8   2  102.89   10.60
  14   8   2   93.79   14.10
 -14   8  -2   88.39   10.20
  14   8   2   89.39    8.50
  16  -8   2  167.78   16.00
 -16  -8  -2  162.08   13.90
  16  -8   2  132.29   14.50
  16  -8   2  135.09   10.50
  16  -8   2  145.09   13.00
 -16   8  -2  166.58   14.70
  16   8   2  160.08   17.10
  16   8   2  151.58   14.10
  16   8   2  143.29   11.60
  16   8   2  154.58   10.30
  16   8   2  156.08   15.30
  18  -8   2   36.60    9.30
  18  -8   2   31.90    8.20
 -18  -8  -2   41.70    6.70
  18  -8   2   50.19    9.80
  18  -8   2   37.60    5.60
 -18  -8  -2   32.50    7.70
  18   8   2   27.50    7.10
  18   8   2   33.40    5.00
  18   8   2   24.90    5.70
  18   8   2   30.60    9.60
 -18   8  -2   41.90    8.60
  18   8   2   30.20   10.00
  20  -8   2  159.68   23.00
  20  -8   2  203.48   16.60
 -20  -8  -2  198.08   16.90
  20  -8   2  185.28   13.10
  20  -8   2  179.58   18.20
 -20  -8  -2  183.48   15.00
  20   8   2  194.08   20.90
  20   8   2  188.08   12.70
  20   8   2  208.18   19.30
 -20   8  -2  185.48   16.80
  20   8   2  213.98   17.30
  22  -8   2   -1.20    5.30
  22  -8   2   12.10    6.90
  22  -8   2    3.30    4.60
  22   8   2    4.10    4.40
  22   8   2   10.60    6.70
  22   8   2    4.60    3.00
  22   8   2    2.20    6.10
  22   8   2   13.70    7.70
  24  -8   2   67.49   13.20
  24  -8   2   56.49    9.60
  24  -8   2   56.09   11.00
  24   8   2   61.59   14.10
  24   8   2   52.49    9.50
  24   8   2   48.50   12.10
  24   8   2   59.09   10.00
  24   8   2   71.29    7.40
  26  -8   2   21.50    7.40
  26  -8   2   37.50   10.20
  26  -8   2   26.20    9.10
  26   8   2   21.60    5.30
  26   8   2   16.80    6.30
  26   8   2   20.20    7.30
  26   8   2   20.70    9.40
  26   8   2   29.20   11.00
  26   8   2   14.70    4.60
  28  -8   2   73.79   13.60
  28  -8   2   75.19   12.00
  28  -8   2   87.39   16.30
  28   8   2   82.39    8.90
  28   8   2   78.59    9.10
  28   8   2  119.69   19.40
  28   8   2   52.59   10.30
  28   8   2   76.19   11.50
  28   8   2   82.59   17.60
  30  -8   2   21.10   11.80
  30  -8   2   31.40    8.30
  30  -8   2   19.40   18.20
  30   8   2   15.90   11.60
  30   8   2   18.00   12.10
  30   8   2   19.70    5.70
  30   8   2   14.30    7.50
  30   8   2   22.50    8.10
  32  -8   2   57.49   10.80
  32  -8   2   67.79   14.60
  32  -8   2   40.50   14.90
  32   8   2   34.20   14.30
  32   8   2   57.89    8.80
  32   8   2   57.39   13.30
  32   8   2   54.19   11.20
  32   8   2   55.49   11.10
  34  -8   2    6.10    6.60
  34   8   2   13.50    8.40
  34   8   2   15.80    7.60
  34   8   2   19.60   10.50
  34   8   2    2.50    5.60
  36   8   2   62.19   12.50
  38   8   2   17.60    8.20
  39  -9  -2  -15.10    8.50
  39   9  -2   -6.00    6.20
  37   9  -2   -7.10   12.90
  37   9  -2   -7.70    6.00
  37   9  -2   -7.90   10.50
  35  -9  -2   20.90    9.80
  35  -9  -2   13.20    7.20
  35   9  -2   12.10    9.40
  35   9  -2   41.00   21.70
  35   9  -2   26.90    8.50
  33  -9  -2    9.20    9.10
  33  -9  -2   20.80    8.40
  33  -9  -2    0.60    5.50
  33   9  -2   21.10   11.30
  33   9  -2    1.00    6.10
  33   9  -2    6.80    9.20
  31  -9  -2   -8.30    7.10
  31  -9  -2    6.10    5.90
  31  -9  -2   -7.80    5.70
  31   9  -2    4.00    9.40
  31   9  -2    2.60    2.20
  31   9  -2    6.60    5.90
  31   9  -2   -5.00    5.50
  31   9  -2    3.20    8.30
  29  -9  -2   -6.70    4.50
  29  -9  -2    2.30    7.10
  29  -9  -2    7.60    5.10
  29   9  -2    2.20    8.80
  29   9  -2   -3.20    4.50
  29   9  -2   -2.20    2.00
  29   9  -2    2.70    6.50
  29   9  -2   -1.70    1.60
  29   9  -2    1.30    5.60
  27  -9  -2    7.30    5.70
  27  -9  -2   -1.80    4.90
  27  -9  -2    5.70    7.40
  27   9  -2    2.20    7.50
  27   9  -2    3.40    4.40
  27   9  -2    6.70    8.00
 -25  -9   2   31.60    8.30
  25  -9  -2   38.90    6.50
  25  -9  -2   49.10   11.50
  25  -9  -2   46.60   11.50
  25  -9  -2   40.60    8.90
  25   9  -2   67.69   13.60
  25   9  -2   36.80   10.30
  25   9  -2   32.90    7.40
  23  -9  -2   -0.70    3.00
 -23  -9   2    5.00    4.30
  23  -9  -2    4.40    5.40
  23  -9  -2    4.70    4.60
 -23  -9   2    5.10    5.00
  23  -9  -2   -1.80    6.20
  23   9  -2   -3.80    5.50
  23   9  -2    1.40    5.50
  23   9  -2   -0.30    4.10
  21  -9  -2  127.69   17.00
  21  -9  -2  161.88   16.30
  21  -9  -2  128.69   10.10
 -21  -9   2  142.29   12.20
 -21  -9   2  147.19   13.50
  21   9  -2  148.39   15.50
  21   9  -2  141.99   12.60
  21   9  -2  157.28   16.50
 -19  -9   2    3.50    3.90
  19  -9  -2    0.80    4.40
  19  -9  -2    1.80    5.10
  19  -9  -2    0.40    2.20
  19  -9  -2    0.80    3.50
 -19  -9   2   11.60    5.70
 -19   9   2    3.70    4.20
  19   9  -2    1.80    5.80
  19   9  -2    3.60    4.10
  19   9  -2   -2.80    4.70
 -17  -9   2  139.49   12.40
  17  -9  -2  134.19   12.00
 -17  -9   2  140.79   11.30
 -17  -9   2  152.48   14.40
  17  -9  -2  128.79    9.20
  17  -9  -2  139.79   14.70
  17   9  -2  128.49   13.90
 -17   9   2  102.89   14.50
  17   9  -2  112.79   10.70
  17   9  -2  138.69   13.60
  15  -9  -2   10.20    5.80
  15  -9  -2   10.40    4.20
  15  -9  -2   10.20    3.20
 -15  -9   2    1.30    2.80
 -15  -9   2   16.60    5.20
  15  -9  -2    9.70    6.10
 -15  -9   2   15.00    5.70
 -15   9   2    4.00    3.30
 -15   9   2    7.40    4.20
  15   9  -2   12.80    6.00
  15   9  -2    3.70    3.60
  15   9  -2    2.90    4.20
 -13  -9   2  326.17   20.20
  13  -9  -2  301.37   22.60
  13  -9  -2  311.87   17.60
  13  -9  -2  307.07   24.00
  13  -9  -2  305.67   20.10
 -13  -9   2  296.17   20.30
 -13  -9   2  319.47   22.60
  13   9  -2  286.67   18.70
  13   9  -2  328.67   21.80
 -13   9   2  301.47   23.80
 -13   9   2  301.97   21.70
 -13   9   2  326.67   20.50
  13   9  -2  302.87   21.50
  11  -9  -2   62.19    7.50
  11  -9  -2   74.89    6.90
  11  -9  -2   49.80   11.10
  11  -9  -2   57.89   10.10
 -11  -9   2   84.09    8.60
 -11  -9   2   70.39   10.60
 -11  -9   2   77.29    8.70
 -11   9   2   70.29   10.90
  11   9  -2   76.09    5.00
 -11   9   2   64.49    8.80
  11   9  -2   75.39    9.90
  11   9  -2   49.50    6.90
 -11   9   2   63.19    9.70
  11   9  -2   48.10    7.50
  11   9  -2   84.79    9.30
  -9  -9   2  274.07   19.70
   9  -9  -2  238.08   15.10
  -9  -9   2  264.67   17.60
   9  -9  -2  216.78   18.60
  -9  -9   2  269.67   17.90
   9  -9  -2  260.47   21.10
   9  -9  -2  244.38   16.30
   9   9  -2  252.87   17.20
  -9   9   2  239.88   14.20
  -9   9   2  266.97   20.70
   9   9  -2  262.17   13.90
  -9   9   2  270.67   17.00
   9   9  -2  254.57   15.90
   9   9  -2  204.98   15.70
  -9   9   2  245.18   18.00
  -7  -9   2    4.60    5.10
  -7  -9   2    6.60    3.70
  -7  -9   2    5.30    2.10
   7  -9  -2   12.70    3.90
  -7  -9   2    5.50    4.00
   7  -9  -2    7.20    4.90
  -7  -9   2    1.90    4.20
  -7  -9   2    7.60    4.60
  -7  -9   2    5.20    1.90
   7  -9  -2   12.30    3.10
   7  -9  -2   14.30    6.60
   7  -9  -2   14.80    4.80
  -7   9   2    9.40    3.80
  -7   9   2    2.10    2.10
   7   9  -2    9.80    2.60
   7   9  -2    5.30    3.30
   7   9  -2    7.80    3.50
  -7   9   2    7.50    3.70
  -7   9   2    9.00    3.40
  -5  -9   2  142.09   12.80
  -5  -9   2  132.39    8.20
   5  -9  -2  138.39   14.80
  -5  -9   2  129.89   14.30
  -5  -9   2  120.59   12.00
  -5  -9   2  142.49   11.40
[truncated: 4,320,552 more chars]
