# Supplementary material for: Triplet Metallovinylidenes of Palladium and Platinum Based on a Chelating P/Diazoalkene Ligand
Source: Angew Chem Int Ed Engl. 2025 Nov 10;65(1):e16032. doi: 10.1002/anie.202516032 (PMC12759197; doi:10.1002/anie.202516032)
Supplement: Supplementary file 2 — Supporting Information [file ANIE-65-e16032-s002.zip › compound 5.cif]

data_ma4_028e
_diffrn_ambient_temperature_device 'Oxford Cryostream 800'
_publ_section_references
;
Sheldrick, G.M. (2015). Acta Cryst. A71, 3-8.
Sheldrick, G.M. (2015). Acta Cryst. C71, 3-8.
;
_audit_contact_author_address
;
Faculty of Chemistry and Chemical Biology
TU Dortmund University
Otto-Hahn-Str. 6
44227 Dortmund
Germany
;
_audit_contact_author_email       julian.holstein@tu-dortmund.de
_audit_contact_author_name        'Julian J. Holstein'
_audit_contact_author_phone       '+49 231 755 3426'
_publ_contact_author_id_orcid     0000-0002-8385-7805
_audit_creation_method
;
FinalCif by Daniel Kratzert, Freiburg 2019,
https://github.com/dkratzert/FinalCif
;
_shelx_SHELXL_version_number      '2014/7'
_chemical_name_systematic         ?
_chemical_name_common             ?
_chemical_formula_sum             'C37 H58 N5 O P'
_chemical_formula_moiety          ?
_chemical_formula_weight          619.85
_chemical_melting_point           ?
_chemical_absolute_configuration  ?
_space_group_crystal_system       monoclinic
_space_group_IT_number            14
_space_group_name_H-M_alt         'P 21/n'
_space_group_name_Hall            '-P 2yn'
_shelx_space_group_comment
;
The symmetry employed for this shelxl refinement is uniquely defined
by the following loop, which should always be used as a source of
symmetry information in preference to the above space-group names.
They are only intended as comments.
;

loop_
_space_group_symop_operation_xyz
'x, y, z'
'-x+1/2, y+1/2, -z+1/2'
'-x, -y, -z'
'x-1/2, -y-1/2, z-1/2'

_cell_length_a                    12.4845(3)
_cell_length_b                    18.8823(5)
_cell_length_c                    15.6968(4)
_cell_angle_alpha                 90
_cell_angle_beta                  95.754(2)
_cell_angle_gamma                 90
_cell_volume                      3681.66(16)
_cell_formula_units_Z             4
_cell_measurement_temperature     100(2)
_cell_measurement_reflns_used     9852
_cell_measurement_theta_min       4.2605
_cell_measurement_theta_max       78.9075
_exptl_crystal_description        block
_exptl_crystal_colour             orange
_exptl_crystal_recrystallization_method ?
_exptl_crystal_density_meas       ?
_exptl_crystal_density_method     ?
_exptl_crystal_density_diffrn     1.118
_exptl_crystal_F_000              1352
_exptl_crystal_size_max           0.300
_exptl_crystal_size_mid           0.050
_exptl_crystal_size_min           0.040
_exptl_absorpt_coefficient_mu     0.914
_exptl_absorpt_correction_type    multi-scan
_exptl_absorpt_correction_T_min   0.6582
_exptl_absorpt_correction_T_max   0.7543
_exptl_absorpt_process_details
;
SADABS-2016/2 - Bruker AXS area detector scaling and absorption correction:
Krause, L., Herbst-Irmer, R., Sheldrick G.M. & Stalke D., J. Appl. Cryst. 48
(2015) 3-10
;
_exptl_absorpt_special_details    ?
_shelx_estimated_absorpt_T_min    0.771
_shelx_estimated_absorpt_T_max    0.964
_exptl_transmission_factor_min    ?
_exptl_transmission_factor_max    ?
_exptl_special_details            ?
_diffrn_ambient_temperature       100(2)
_diffrn_ambient_environment       ?
_diffrn_radiation_type            CuK\a
_diffrn_radiation_wavelength      1.54178
_diffrn_radiation_monochromator   'mirror optics'
_olex2_diffrn_ambient_temperature_device ?
_diffrn_radiation_probe           ?
_diffrn_source                    'microfocus sealed X-ray tube'
_diffrn_source_type               'Incoatec I\ms 3.0'
_diffrn_source_voltage            ?
_diffrn_source_current            ?
_diffrn_detector                  HPAD
_diffrn_detector_type             'Bruker PHOTON II'
_diffrn_detector_area_resol_mean  7.41
_diffrn_measurement_device        'four-circle diffractometer'
_diffrn_measurement_device_type   'Bruker D8 VENTURE dual wavelength Mo/Cu'
_diffrn_measurement_method        '\w and \phi scans'
_diffrn_measurement_specimen_support 'MiTeGen micromount'
_diffrn_reflns_number             54783
_diffrn_reflns_av_unetI/netI      0.0345
_diffrn_reflns_av_R_equivalents   0.0725
_diffrn_reflns_theta_min          3.673
_diffrn_reflns_theta_max          79.332
_diffrn_reflns_theta_full         67.679
_diffrn_reflns_limit_h_min        -15
_diffrn_reflns_limit_h_max        15
_diffrn_reflns_limit_k_min        -22
_diffrn_reflns_limit_k_max        24
_diffrn_reflns_limit_l_min        -19
_diffrn_reflns_limit_l_max        19
_diffrn_measured_fraction_theta_max 0.977
_diffrn_measured_fraction_theta_full 1.000
_diffrn_reflns_Laue_measured_fraction_max 0.977
_diffrn_reflns_Laue_measured_fraction_full 1.000
_diffrn_reflns_point_group_measured_fraction_max 0.977
_diffrn_reflns_point_group_measured_fraction_full 1.000
_reflns_number_total              7795
_reflns_number_gt                 6321
_reflns_threshold_expression      'I > 2\s(I)'
_reflns_Friedel_coverage          0.000
_reflns_Friedel_fraction_max      .
_reflns_Friedel_fraction_full     .
_reflns_special_details
;
 Reflections were merged by SHELXL according to the crystal
 class for the calculation of statistics and refinement.
 
 _reflns_Friedel_fraction is defined as the number of unique
 Friedel pairs measured divided by the number that would be
 possible theoretically, ignoring centric projections and
 systematic absences.
;
_computing_data_collection        ?
_computing_cell_refinement        'SAINT V8.40B'
_computing_data_reduction         'SAINT V8.40B'
_computing_structure_solution     'SHELXT 2018/2 (Sheldrick, 2018)'
_computing_structure_refinement   'SHELXL-2014/7 (Sheldrick, 2014)'
_computing_molecular_graphics     ?
_computing_publication_material   ?
_refine_special_details           ?
_refine_ls_structure_factor_coef  Fsqd
_refine_ls_matrix_type            full
_refine_ls_weighting_scheme       calc
_refine_ls_weighting_details      'w=1/[\s^2^(Fo^2^)+(0.0480P)^2^+0.9615P] where P=(Fo^2^+2Fc^2^)/3'
_atom_sites_solution_primary      direct
_atom_sites_solution_secondary    ?
_atom_sites_solution_hydrogens    geom
_refine_ls_hydrogen_treatment     constr
_refine_ls_number_reflns          7795
_refine_ls_number_parameters      459
_refine_ls_number_restraints      14
_refine_ls_R_factor_all           0.0521
_refine_ls_R_factor_gt            0.0384
_refine_ls_wR_factor_ref          0.1023
_refine_ls_wR_factor_gt           0.0953
_refine_ls_goodness_of_fit_ref    1.038
_refine_ls_restrained_S_all       1.037
_refine_ls_shift/su_max           0.002
_refine_ls_shift/su_mean          0.000
_refine_diff_density_max          0.286
_refine_diff_density_min          -0.283
_refine_diff_density_rms          0.039
_refine_ls_extinction_method      none
_refine_ls_extinction_coef        .

loop_
_atom_type_symbol
_atom_type_description
_atom_type_scat_dispersion_real
_atom_type_scat_dispersion_imag
_atom_type_scat_source
'C' 'C' 0.0181 0.0091 'International Tables Vol C Tables 4.2.6.8 and 6.1.1.4'
'H' 'H' 0.0000 0.0000 'International Tables Vol C Tables 4.2.6.8 and 6.1.1.4'
'N' 'N' 0.0311 0.0180 'International Tables Vol C Tables 4.2.6.8 and 6.1.1.4'
'P' 'P' 0.2955 0.4335 'International Tables Vol C Tables 4.2.6.8 and 6.1.1.4'
'O' 'O' 0.0492 0.0322 'International Tables Vol C Tables 4.2.6.8 and 6.1.1.4'

_geom_special_details
;
 All esds (except the esd in the dihedral angle between two l.s. planes)
 are estimated using the full covariance matrix.  The cell esds are taken
 into account individually in the estimation of esds in distances, angles
 and torsion angles; correlations between esds in cell parameters are only
 used when they are defined by crystal symmetry.  An approximate (isotropic)
 treatment of cell esds is used for estimating esds involving l.s. planes.
;

loop_
_atom_site_label
_atom_site_type_symbol
_atom_site_fract_x
_atom_site_fract_y
_atom_site_fract_z
_atom_site_U_iso_or_equiv
_atom_site_adp_type
_atom_site_occupancy
_atom_site_site_symmetry_order
_atom_site_calc_flag
_atom_site_refinement_flags_posn
_atom_site_refinement_flags_adp
_atom_site_refinement_flags_occupancy
_atom_site_disorder_assembly
_atom_site_disorder_group
P1_1 P 0.62362(3) 0.58627(2) 0.45253(2) 0.02206(9) Uani 1 1 d . . . . .
N1_1 N 0.77301(10) 0.65515(6) 0.28041(8) 0.0289(3) Uani 1 1 d . . . . .
N2_1 N 0.77780(13) 0.60947(7) 0.23200(9) 0.0427(4) Uani 1 1 d . . . . .
N3_1 N 0.74481(8) 0.78296(5) 0.44484(6) 0.0173(2) Uani 1 1 d . . . . .
N4_1 N 0.69563(8) 0.78496(5) 0.51682(7) 0.0180(2) Uani 1 1 d . . . . .
N5_1 N 0.65222(8) 0.72163(5) 0.52006(7) 0.0171(2) Uani 1 1 d . . . . .
C1_1 C 0.77756(11) 0.71185(7) 0.32367(8) 0.0240(3) Uani 1 1 d . . . . .
C2_1 C 0.73262(10) 0.71937(6) 0.40103(8) 0.0182(2) Uani 1 1 d . . . . .
C3_1 C 0.67141(10) 0.67744(6) 0.45369(8) 0.0179(2) Uani 1 1 d . . . . .
C4_1 C 0.54448(12) 0.58175(8) 0.34541(9) 0.0298(3) Uani 1 1 d . . . . .
H4_1 H 0.5928 0.5934 0.3002 0.036 Uiso 1 1 calc R U . . .
C5_1 C 0.45237(15) 0.63488(10) 0.34072(12) 0.0462(4) Uani 1 1 d . . . . .
H5A_1 H 0.4817 0.6830 0.3448 0.069 Uiso 1 1 calc R U . . .
H5B_1 H 0.4085 0.6265 0.3881 0.069 Uiso 1 1 calc R U . . .
H5C_1 H 0.4076 0.6293 0.2862 0.069 Uiso 1 1 calc R U . . .
C6_1 C 0.50135(14) 0.50628(9) 0.33084(10) 0.0384(4) Uani 1 1 d . . . . .
H6A_1 H 0.4530 0.5047 0.2777 0.058 Uiso 1 1 calc R U . . .
H6B_1 H 0.4619 0.4922 0.3790 0.058 Uiso 1 1 calc R U . . .
H6C_1 H 0.5616 0.4737 0.3265 0.058 Uiso 1 1 calc R U . . .
C7_1 C 0.74457(13) 0.53203(7) 0.43226(10) 0.0306(3) Uani 1 1 d . . . . .
H7_1 H 0.7448 0.5266 0.3689 0.037 Uiso 1 1 calc R U . . .
C8_1 C 0.85276(13) 0.56278(9) 0.46725(11) 0.0376(4) Uani 1 1 d . . . . .
H8A_1 H 0.9105 0.5304 0.4547 0.056 Uiso 1 1 calc R U . . .
H8B_1 H 0.8543 0.5691 0.5293 0.056 Uiso 1 1 calc R U . . .
H8C_1 H 0.8632 0.6087 0.4402 0.056 Uiso 1 1 calc R U . . .
C9_1 C 0.72974(16) 0.45816(8) 0.47054(11) 0.0409(4) Uani 1 1 d . . . . .
H9A_1 H 0.6598 0.4388 0.4478 0.061 Uiso 1 1 calc R U . . .
H9B_1 H 0.7327 0.4618 0.5330 0.061 Uiso 1 1 calc R U . . .
H9C_1 H 0.7873 0.4267 0.4552 0.061 Uiso 1 1 calc R U . . .
C10_1 C 0.80830(10) 0.84348(6) 0.42472(8) 0.0186(2) Uani 1 1 d . . . . .
C11_1 C 0.76249(11) 0.89218(7) 0.36497(8) 0.0223(3) Uani 1 1 d . . . . .
C12_1 C 0.82563(12) 0.95064(7) 0.34736(9) 0.0271(3) Uani 1 1 d . . . . .
H12_1 H 0.7974 0.9854 0.3074 0.032 Uiso 1 1 calc R U . . .
C13_1 C 0.92871(12) 0.95830(8) 0.38760(9) 0.0300(3) Uani 1 1 d . . . . .
H13_1 H 0.9707 0.9981 0.3746 0.036 Uiso 1 1 calc R U . . .
C14_1 C 0.97153(11) 0.90891(8) 0.44645(9) 0.0282(3) Uani 1 1 d . . . . .
H14_1 H 1.0426 0.9152 0.4732 0.034 Uiso 1 1 calc R U . . .
C15_1 C 0.91218(10) 0.84996(7) 0.46720(8) 0.0222(3) Uani 1 1 d . . . . .
C16_1 C 0.96029(11) 0.79409(8) 0.52955(9) 0.0270(3) Uani 1 1 d . . . . .
H16_1 H 0.8994 0.7692 0.5536 0.032 Uiso 1 1 calc R U . . .
C17_1 C 1.03288(14) 0.82487(10) 0.60448(11) 0.0417(4) Uani 1 1 d . . . . .
H17A_1 H 1.0964 0.8465 0.5831 0.063 Uiso 1 1 calc R U . . .
H17B_1 H 1.0556 0.7870 0.6450 0.063 Uiso 1 1 calc R U . . .
H17C_1 H 0.9932 0.8609 0.6334 0.063 Uiso 1 1 calc R U . . .
C18_1 C 1.02077(13) 0.73928(9) 0.48112(11) 0.0385(4) Uani 1 1 d . . . . .
H18A_1 H 0.9721 0.7192 0.4345 0.058 Uiso 1 1 calc R U . . .
H18B_1 H 1.0473 0.7014 0.5204 0.058 Uiso 1 1 calc R U . . .
H18C_1 H 1.0817 0.7621 0.4574 0.058 Uiso 1 1 calc R U . . .
C19_1 C 0.64891(11) 0.88465(8) 0.32149(9) 0.0272(3) Uani 1 1 d . . . . .
H19_1 H 0.6191 0.8384 0.3394 0.033 Uiso 1 1 calc R U . . .
C20_1 C 0.57727(14) 0.94409(11) 0.35026(12) 0.0462(4) Uani 1 1 d . . . . .
H20A_1 H 0.6038 0.9898 0.3317 0.069 Uiso 1 1 calc R U . . .
H20B_1 H 0.5789 0.9435 0.4128 0.069 Uiso 1 1 calc R U . . .
H20C_1 H 0.5032 0.9369 0.3247 0.069 Uiso 1 1 calc R U . . .
C21_1 C 0.64784(14) 0.88437(10) 0.22421(10) 0.0412(4) Uani 1 1 d . . . . .
H21A_1 H 0.5743 0.8762 0.1981 0.062 Uiso 1 1 calc R U . . .
H21B_1 H 0.6950 0.8466 0.2070 0.062 Uiso 1 1 calc R U . . .
H21C_1 H 0.6736 0.9302 0.2051 0.062 Uiso 1 1 calc R U . . .
C22_1 C 0.59330(10) 0.70838(6) 0.59417(8) 0.0203(3) Uani 1 1 d . . . . .
C23_1 C 0.48699(11) 0.73257(7) 0.59098(9) 0.0263(3) Uani 1 1 d . . . . .
C24_1 C 0.43569(12) 0.72283(8) 0.66546(10) 0.0314(3) Uani 1 1 d . . . . .
H24_1 H 0.3635 0.7384 0.6666 0.038 Uiso 1 1 calc R U . . .
C25_1 C 0.48762(13) 0.69118(8) 0.73718(9) 0.0320(3) Uani 1 1 d . . . . .
H25_1 H 0.4505 0.6845 0.7865 0.038 Uiso 1 1 calc R U . . .
C26_1 C 0.59332(13) 0.66904(7) 0.73796(9) 0.0284(3) Uani 1 1 d . . . . .
H26_1 H 0.6282 0.6475 0.7880 0.034 Uiso 1 1 calc R U . . .
C27_1 C 0.64955(11) 0.67794(7) 0.66594(8) 0.0225(3) Uani 1 1 d . . . . .
C28_1 C 0.43092(12) 0.77145(9) 0.51475(11) 0.0382(4) Uani 1 1 d . . . . .
H28_1 H 0.4717 0.7621 0.4642 0.046 Uiso 1 1 calc R U . . .
C29_1 C 0.43278(19) 0.85150(11) 0.53153(17) 0.0678(7) Uani 1 1 d . . . . .
H29A_1 H 0.3996 0.8763 0.4807 0.102 Uiso 1 1 calc R U . . .
H29B_1 H 0.5074 0.8674 0.5441 0.102 Uiso 1 1 calc R U . . .
H29C_1 H 0.3925 0.8620 0.5805 0.102 Uiso 1 1 calc R U . . .
C30_1 C 0.31551(13) 0.74610(13) 0.49276(13) 0.0556(6) Uani 1 1 d . . . . .
H30A_1 H 0.2850 0.7689 0.4397 0.083 Uiso 1 1 calc R U . . .
H30B_1 H 0.2724 0.7586 0.5394 0.083 Uiso 1 1 calc R U . . .
H30C_1 H 0.3150 0.6946 0.4851 0.083 Uiso 1 1 calc R U . . .
C31_1 C 0.76818(11) 0.65866(7) 0.66957(8) 0.0241(3) Uani 1 1 d . . . . .
H31_1 H 0.7903 0.6633 0.6103 0.029 Uiso 1 1 calc R U . . .
C32_1 C 0.83595(14) 0.71047(10) 0.72699(11) 0.0402(4) Uani 1 1 d . . . . .
H32A_1 H 0.9125 0.6999 0.7249 0.060 Uiso 1 1 calc R U . . .
H32B_1 H 0.8177 0.7058 0.7860 0.060 Uiso 1 1 calc R U . . .
H32C_1 H 0.8211 0.7590 0.7069 0.060 Uiso 1 1 calc R U . . .
C33_1 C 0.78903(13) 0.58220(8) 0.69832(11) 0.0367(3) Uani 1 1 d . . . . .
H33A_1 H 0.7423 0.5504 0.6619 0.055 Uiso 1 1 calc R U . . .
H33B_1 H 0.7736 0.5770 0.7580 0.055 Uiso 1 1 calc R U . . .
H33C_1 H 0.8645 0.5701 0.6935 0.055 Uiso 1 1 calc R U . . .
O1_2a O 0.8453(3) 0.44291(18) 0.8126(2) 0.0322(7) Uani 0.520(5) 1 d D . P A 1
C2_2a C 0.8479(4) 0.3899(2) 0.7489(3) 0.0434(10) Uani 0.520(5) 1 d D . P A 1
H2A_2a H 0.7822 0.3929 0.7082 0.052 Uiso 0.520(5) 1 calc R U P A 1
H2AB_2a H 0.8501 0.3425 0.7759 0.052 Uiso 0.520(5) 1 calc R U P A 1
C3_2a C 0.9453(4) 0.4002(2) 0.7021(3) 0.0471(10) Uani 0.520(5) 1 d D . P A 1
H3A_2a H 0.9488 0.3624 0.6597 0.071 Uiso 0.520(5) 1 calc R U P A 1
H3B_2a H 1.0100 0.3987 0.7429 0.071 Uiso 0.520(5) 1 calc R U P A 1
H3C_2a H 0.9409 0.4462 0.6730 0.071 Uiso 0.520(5) 1 calc R U P A 1
C4_2a C 0.7528(3) 0.43999(17) 0.8572(2) 0.0355(9) Uani 0.520(5) 1 d D . P A 1
H4A_2a H 0.7460 0.3921 0.8818 0.043 Uiso 0.520(5) 1 calc R U P A 1
H4AB_2a H 0.6879 0.4492 0.8171 0.043 Uiso 0.520(5) 1 calc R U P A 1
C5_2a C 0.7605(4) 0.4938(3) 0.9270(3) 0.0402(10) Uani 0.520(5) 1 d D . P A 1
H5A_2a H 0.7604 0.5414 0.9021 0.060 Uiso 0.520(5) 1 calc R U P A 1
H5B_2a H 0.8273 0.4865 0.9644 0.060 Uiso 0.520(5) 1 calc R U P A 1
H5C_2a H 0.6988 0.4888 0.9605 0.060 Uiso 0.520(5) 1 calc R U P A 1
O1_3b O 0.8009(4) 0.4308(2) 0.8037(3) 0.0410(9) Uani 0.480(5) 1 d D . P A 2
C2_3b C 0.8923(4) 0.3912(2) 0.7828(3) 0.0353(10) Uani 0.480(5) 1 d D . P A 2
H2A_3b H 0.8965 0.3459 0.8148 0.042 Uiso 0.480(5) 1 calc R U P A 2
H2AB_3b H 0.9590 0.4183 0.7994 0.042 Uiso 0.480(5) 1 calc R U P A 2
C3_3b C 0.8823(5) 0.3769(3) 0.6895(3) 0.0578(15) Uani 0.480(5) 1 d D . P A 2
H3A_3b H 0.8775 0.4219 0.6582 0.087 Uiso 0.480(5) 1 calc R U P A 2
H3B_3b H 0.8173 0.3489 0.6737 0.087 Uiso 0.480(5) 1 calc R U P A 2
H3C_3b H 0.9456 0.3506 0.6749 0.087 Uiso 0.480(5) 1 calc R U P A 2
C4_3b C 0.8145(3) 0.45310(18) 0.8910(2) 0.0324(10) Uani 0.480(5) 1 d D . P A 2
H4A_3b H 0.8772 0.4853 0.9005 0.039 Uiso 0.480(5) 1 calc R U P A 2
H4AB_3b H 0.8276 0.4115 0.9290 0.039 Uiso 0.480(5) 1 calc R U P A 2
C5_3b C 0.7139(5) 0.4909(3) 0.9107(4) 0.0444(14) Uani 0.480(5) 1 d D . P A 2
H5A_3b H 0.7023 0.5325 0.8736 0.067 Uiso 0.480(5) 1 calc R U P A 2
H5B_3b H 0.7215 0.5059 0.9708 0.067 Uiso 0.480(5) 1 calc R U P A 2
H5C_3b H 0.6522 0.4588 0.9007 0.067 Uiso 0.480(5) 1 calc R U P A 2

loop_
_atom_site_aniso_label
_atom_site_aniso_U_11
_atom_site_aniso_U_22
_atom_site_aniso_U_33
_atom_site_aniso_U_23
_atom_site_aniso_U_13
_atom_site_aniso_U_12
P1_1 0.02884(17) 0.01769(16) 0.02097(16) 0.00026(12) 0.00896(13) -0.00370(12)
N1_1 0.0374(6) 0.0262(6) 0.0253(6) -0.0023(5) 0.0136(5) -0.0071(5)
N2_1 0.0615(9) 0.0350(7) 0.0356(7) -0.0141(6) 0.0242(7) -0.0139(7)
N3_1 0.0179(5) 0.0177(5) 0.0171(5) -0.0004(4) 0.0065(4) -0.0018(4)
N4_1 0.0185(5) 0.0183(5) 0.0181(5) 0.0003(4) 0.0063(4) -0.0004(4)
N5_1 0.0174(5) 0.0168(5) 0.0181(5) 0.0017(4) 0.0068(4) 0.0003(4)
C1_1 0.0314(7) 0.0209(6) 0.0218(6) -0.0032(5) 0.0123(5) -0.0061(5)
C2_1 0.0187(5) 0.0171(6) 0.0193(6) -0.0004(5) 0.0039(5) -0.0013(4)
C3_1 0.0195(5) 0.0175(6) 0.0175(5) 0.0001(5) 0.0055(4) -0.0001(4)
C4_1 0.0355(7) 0.0319(7) 0.0226(6) 0.0005(6) 0.0057(6) -0.0114(6)
C5_1 0.0482(10) 0.0438(10) 0.0434(10) 0.0019(8) -0.0120(8) -0.0015(8)
C6_1 0.0483(9) 0.0374(8) 0.0302(8) -0.0054(6) 0.0066(7) -0.0186(7)
C7_1 0.0435(8) 0.0207(6) 0.0296(7) 0.0008(5) 0.0143(6) 0.0065(6)
C8_1 0.0362(8) 0.0318(8) 0.0467(9) 0.0046(7) 0.0136(7) 0.0121(6)
C9_1 0.0621(11) 0.0223(7) 0.0403(9) 0.0035(6) 0.0150(8) 0.0081(7)
C10_1 0.0215(6) 0.0164(6) 0.0193(6) -0.0026(4) 0.0083(5) -0.0046(5)
C11_1 0.0253(6) 0.0206(6) 0.0222(6) 0.0001(5) 0.0079(5) -0.0015(5)
C12_1 0.0359(7) 0.0199(6) 0.0270(7) 0.0018(5) 0.0104(6) -0.0040(5)
C13_1 0.0376(8) 0.0259(7) 0.0284(7) -0.0042(5) 0.0128(6) -0.0145(6)
C14_1 0.0266(7) 0.0340(7) 0.0250(7) -0.0062(6) 0.0077(5) -0.0122(6)
C15_1 0.0212(6) 0.0264(6) 0.0198(6) -0.0041(5) 0.0068(5) -0.0036(5)
C16_1 0.0203(6) 0.0335(7) 0.0271(7) 0.0013(6) 0.0022(5) -0.0035(5)
C17_1 0.0418(9) 0.0482(10) 0.0328(8) -0.0024(7) -0.0077(7) 0.0016(8)
C18_1 0.0336(8) 0.0364(8) 0.0447(9) -0.0044(7) 0.0000(7) 0.0050(7)
C19_1 0.0266(7) 0.0262(7) 0.0289(7) 0.0089(6) 0.0025(5) -0.0023(5)
C20_1 0.0339(8) 0.0603(11) 0.0438(10) -0.0014(8) 0.0011(7) 0.0146(8)
C21_1 0.0406(9) 0.0538(10) 0.0286(8) -0.0020(7) 0.0011(7) -0.0083(8)
C22_1 0.0250(6) 0.0182(6) 0.0195(6) 0.0007(5) 0.0116(5) -0.0010(5)
C23_1 0.0269(7) 0.0232(6) 0.0310(7) 0.0032(5) 0.0143(6) 0.0030(5)
C24_1 0.0323(7) 0.0270(7) 0.0386(8) 0.0005(6) 0.0216(6) 0.0013(6)
C25_1 0.0423(8) 0.0293(7) 0.0282(7) -0.0019(6) 0.0225(6) -0.0057(6)
C26_1 0.0413(8) 0.0250(7) 0.0204(6) 0.0005(5) 0.0104(6) -0.0060(6)
C27_1 0.0293(7) 0.0187(6) 0.0204(6) -0.0009(5) 0.0074(5) -0.0032(5)
C28_1 0.0281(7) 0.0452(9) 0.0446(9) 0.0197(7) 0.0196(7) 0.0146(7)
C29_1 0.0705(14) 0.0429(11) 0.0977(18) 0.0348(11) 0.0465(13) 0.0272(10)
C30_1 0.0260(8) 0.0857(15) 0.0570(11) 0.0329(11) 0.0125(8) 0.0153(9)
C31_1 0.0270(6) 0.0257(7) 0.0197(6) 0.0018(5) 0.0023(5) -0.0025(5)
C32_1 0.0383(8) 0.0463(9) 0.0352(8) -0.0096(7) -0.0003(7) -0.0101(7)
C33_1 0.0370(8) 0.0336(8) 0.0393(8) 0.0123(7) 0.0023(7) 0.0028(6)
O1_2a 0.0307(17) 0.0308(13) 0.0366(14) -0.0001(10) 0.0104(14) -0.0011(13)
C2_2a 0.041(2) 0.040(2) 0.049(3) -0.0089(19) 0.008(2) -0.0026(18)
C3_2a 0.043(2) 0.045(2) 0.057(2) -0.0109(17) 0.0175(18) 0.0040(17)
C4_2a 0.035(2) 0.0322(16) 0.0405(19) 0.0084(14) 0.0091(17) -0.0035(14)
C5_2a 0.041(3) 0.049(2) 0.032(2) 0.0081(16) 0.009(2) 0.004(2)
O1_3b 0.037(2) 0.044(2) 0.0431(18) 0.0073(14) 0.0087(19) 0.0154(17)
C2_3b 0.038(2) 0.0246(17) 0.043(3) -0.0002(16) 0.0051(19) 0.0050(16)
C3_3b 0.074(4) 0.058(3) 0.043(2) 0.003(2) 0.010(2) 0.028(3)
C4_3b 0.031(2) 0.0285(16) 0.039(2) 0.0071(14) 0.0090(17) 0.0015(14)
C5_3b 0.037(3) 0.055(3) 0.043(3) 0.019(2) 0.017(2) 0.017(3)

loop_
_geom_bond_atom_site_label_1
_geom_bond_atom_site_label_2
_geom_bond_distance
_geom_bond_site_symmetry_2
_geom_bond_publ_flag
P1_1 C3_1 1.8213(13) . ?
P1_1 C4_1 1.8648(15) . ?
P1_1 C7_1 1.8780(14) . ?
N1_1 N2_1 1.1551(17) . ?
N1_1 C1_1 1.2660(18) . ?
N3_1 N4_1 1.3395(13) . ?
N3_1 C2_1 1.3844(15) . ?
N3_1 C10_1 1.4437(15) . ?
N4_1 N5_1 1.3161(14) . ?
N5_1 C3_1 1.3743(15) . ?
N5_1 C22_1 1.4590(14) . ?
C1_1 C2_1 1.3951(16) . ?
C2_1 C3_1 1.4216(16) . ?
C4_1 C5_1 1.522(2) . ?
C4_1 C6_1 1.532(2) . ?
C4_1 H4_1 1.0000 . ?
C5_1 H5A_1 0.9800 . ?
C5_1 H5B_1 0.9800 . ?
C5_1 H5C_1 0.9800 . ?
C6_1 H6A_1 0.9800 . ?
C6_1 H6B_1 0.9800 . ?
C6_1 H6C_1 0.9800 . ?
C7_1 C8_1 1.521(2) . ?
C7_1 C9_1 1.537(2) . ?
C7_1 H7_1 1.0000 . ?
C8_1 H8A_1 0.9800 . ?
C8_1 H8B_1 0.9800 . ?
C8_1 H8C_1 0.9800 . ?
C9_1 H9A_1 0.9800 . ?
C9_1 H9B_1 0.9800 . ?
C9_1 H9C_1 0.9800 . ?
C10_1 C11_1 1.3945(18) . ?
C10_1 C15_1 1.4029(18) . ?
C11_1 C12_1 1.4000(18) . ?
C11_1 C19_1 1.5175(19) . ?
C12_1 C13_1 1.383(2) . ?
C12_1 H12_1 0.9500 . ?
C13_1 C14_1 1.382(2) . ?
C13_1 H13_1 0.9500 . ?
C14_1 C15_1 1.3938(18) . ?
C14_1 H14_1 0.9500 . ?
C15_1 C16_1 1.521(2) . ?
C16_1 C17_1 1.526(2) . ?
C16_1 C18_1 1.528(2) . ?
C16_1 H16_1 1.0000 . ?
C17_1 H17A_1 0.9800 . ?
C17_1 H17B_1 0.9800 . ?
C17_1 H17C_1 0.9800 . ?
C18_1 H18A_1 0.9800 . ?
C18_1 H18B_1 0.9800 . ?
C18_1 H18C_1 0.9800 . ?
C19_1 C21_1 1.526(2) . ?
C19_1 C20_1 1.531(2) . ?
C19_1 H19_1 1.0000 . ?
C20_1 H20A_1 0.9800 . ?
C20_1 H20B_1 0.9800 . ?
C20_1 H20C_1 0.9800 . ?
C21_1 H21A_1 0.9800 . ?
C21_1 H21B_1 0.9800 . ?
C21_1 H21C_1 0.9800 . ?
C22_1 C27_1 1.3907(19) . ?
C22_1 C23_1 1.3997(18) . ?
C23_1 C24_1 1.4003(18) . ?
C23_1 C28_1 1.514(2) . ?
C24_1 C25_1 1.378(2) . ?
C24_1 H24_1 0.9500 . ?
C25_1 C26_1 1.383(2) . ?
C25_1 H25_1 0.9500 . ?
C26_1 C27_1 1.3992(17) . ?
C26_1 H26_1 0.9500 . ?
C27_1 C31_1 1.5206(19) . ?
C28_1 C30_1 1.525(2) . ?
C28_1 C29_1 1.534(3) . ?
C28_1 H28_1 1.0000 . ?
C29_1 H29A_1 0.9800 . ?
C29_1 H29B_1 0.9800 . ?
C29_1 H29C_1 0.9800 . ?
C30_1 H30A_1 0.9800 . ?
C30_1 H30B_1 0.9800 . ?
C30_1 H30C_1 0.9800 . ?
C31_1 C33_1 1.527(2) . ?
C31_1 C32_1 1.527(2) . ?
C31_1 H31_1 1.0000 . ?
C32_1 H32A_1 0.9800 . ?
C32_1 H32B_1 0.9800 . ?
C32_1 H32C_1 0.9800 . ?
C33_1 H33A_1 0.9800 . ?
C33_1 H33B_1 0.9800 . ?
C33_1 H33C_1 0.9800 . ?
O1_2a C4_2a 1.410(5) . ?
O1_2a C2_2a 1.417(6) . ?
C2_2a C3_2a 1.494(6) . ?
C2_2a H2A_2a 0.9900 . ?
C2_2a H2AB_2a 0.9900 . ?
C3_2a H3A_2a 0.9800 . ?
C3_2a H3B_2a 0.9800 . ?
C3_2a H3C_2a 0.9800 . ?
C4_2a C5_2a 1.491(7) . ?
C4_2a H4A_2a 0.9900 . ?
C4_2a H4AB_2a 0.9900 . ?
C5_2a H5A_2a 0.9800 . ?
C5_2a H5B_2a 0.9800 . ?
C5_2a H5C_2a 0.9800 . ?
O1_3b C4_3b 1.427(6) . ?
O1_3b C2_3b 1.430(6) . ?
C2_3b C3_3b 1.482(7) . ?
C2_3b H2A_3b 0.9900 . ?
C2_3b H2AB_3b 0.9900 . ?
C3_3b H3A_3b 0.9800 . ?
C3_3b H3B_3b 0.9800 . ?
C3_3b H3C_3b 0.9800 . ?
C4_3b C5_3b 1.504(6) . ?
C4_3b H4A_3b 0.9900 . ?
C4_3b H4AB_3b 0.9900 . ?
C5_3b H5A_3b 0.9800 . ?
C5_3b H5B_3b 0.9800 . ?
C5_3b H5C_3b 0.9800 . ?

loop_
_geom_angle_atom_site_label_1
_geom_angle_atom_site_label_2
_geom_angle_atom_site_label_3
_geom_angle
_geom_angle_site_symmetry_1
_geom_angle_site_symmetry_3
_geom_angle_publ_flag
C3_1 P1_1 C4_1 101.29(6) . . ?
C3_1 P1_1 C7_1 104.42(6) . . ?
C4_1 P1_1 C7_1 100.64(7) . . ?
N2_1 N1_1 C1_1 169.08(13) . . ?
N4_1 N3_1 C2_1 113.99(9) . . ?
N4_1 N3_1 C10_1 118.06(10) . . ?
C2_1 N3_1 C10_1 127.83(9) . . ?
N5_1 N4_1 N3_1 103.43(9) . . ?
N4_1 N5_1 C3_1 114.75(9) . . ?
N4_1 N5_1 C22_1 115.41(10) . . ?
C3_1 N5_1 C22_1 129.82(10) . . ?
N1_1 C1_1 C2_1 123.55(12) . . ?
N3_1 C2_1 C1_1 119.13(11) . . ?
N3_1 C2_1 C3_1 103.47(10) . . ?
C1_1 C2_1 C3_1 137.39(12) . . ?
N5_1 C3_1 C2_1 104.32(10) . . ?
N5_1 C3_1 P1_1 119.97(8) . . ?
C2_1 C3_1 P1_1 135.66(9) . . ?
C5_1 C4_1 C6_1 110.68(14) . . ?
C5_1 C4_1 P1_1 110.05(11) . . ?
C6_1 C4_1 P1_1 108.89(11) . . ?
C5_1 C4_1 H4_1 109.1 . . ?
C6_1 C4_1 H4_1 109.1 . . ?
P1_1 C4_1 H4_1 109.1 . . ?
C4_1 C5_1 H5A_1 109.5 . . ?
C4_1 C5_1 H5B_1 109.5 . . ?
H5A_1 C5_1 H5B_1 109.5 . . ?
C4_1 C5_1 H5C_1 109.5 . . ?
H5A_1 C5_1 H5C_1 109.5 . . ?
H5B_1 C5_1 H5C_1 109.5 . . ?
C4_1 C6_1 H6A_1 109.5 . . ?
C4_1 C6_1 H6B_1 109.5 . . ?
H6A_1 C6_1 H6B_1 109.5 . . ?
C4_1 C6_1 H6C_1 109.5 . . ?
H6A_1 C6_1 H6C_1 109.5 . . ?
H6B_1 C6_1 H6C_1 109.5 . . ?
C8_1 C7_1 C9_1 110.03(14) . . ?
C8_1 C7_1 P1_1 115.50(10) . . ?
C9_1 C7_1 P1_1 107.35(10) . . ?
C8_1 C7_1 H7_1 107.9 . . ?
C9_1 C7_1 H7_1 107.9 . . ?
P1_1 C7_1 H7_1 107.9 . . ?
C7_1 C8_1 H8A_1 109.5 . . ?
C7_1 C8_1 H8B_1 109.5 . . ?
H8A_1 C8_1 H8B_1 109.5 . . ?
C7_1 C8_1 H8C_1 109.5 . . ?
H8A_1 C8_1 H8C_1 109.5 . . ?
H8B_1 C8_1 H8C_1 109.5 . . ?
C7_1 C9_1 H9A_1 109.5 . . ?
C7_1 C9_1 H9B_1 109.5 . . ?
H9A_1 C9_1 H9B_1 109.5 . . ?
C7_1 C9_1 H9C_1 109.5 . . ?
H9A_1 C9_1 H9C_1 109.5 . . ?
H9B_1 C9_1 H9C_1 109.5 . . ?
C11_1 C10_1 C15_1 124.02(11) . . ?
C11_1 C10_1 N3_1 118.15(11) . . ?
C15_1 C10_1 N3_1 117.82(11) . . ?
C10_1 C11_1 C12_1 116.85(13) . . ?
C10_1 C11_1 C19_1 122.85(11) . . ?
C12_1 C11_1 C19_1 120.28(12) . . ?
C13_1 C12_1 C11_1 120.59(13) . . ?
C13_1 C12_1 H12_1 119.7 . . ?
C11_1 C12_1 H12_1 119.7 . . ?
C14_1 C13_1 C12_1 120.96(12) . . ?
C14_1 C13_1 H13_1 119.5 . . ?
C12_1 C13_1 H13_1 119.5 . . ?
C13_1 C14_1 C15_1 121.07(13) . . ?
C13_1 C14_1 H14_1 119.5 . . ?
C15_1 C14_1 H14_1 119.5 . . ?
C14_1 C15_1 C10_1 116.50(13) . . ?
C14_1 C15_1 C16_1 121.29(12) . . ?
C10_1 C15_1 C16_1 122.14(11) . . ?
C15_1 C16_1 C17_1 113.41(13) . . ?
C15_1 C16_1 C18_1 109.43(12) . . ?
C17_1 C16_1 C18_1 110.89(13) . . ?
C15_1 C16_1 H16_1 107.6 . . ?
C17_1 C16_1 H16_1 107.6 . . ?
C18_1 C16_1 H16_1 107.6 . . ?
C16_1 C17_1 H17A_1 109.5 . . ?
C16_1 C17_1 H17B_1 109.5 . . ?
H17A_1 C17_1 H17B_1 109.5 . . ?
C16_1 C17_1 H17C_1 109.5 . . ?
H17A_1 C17_1 H17C_1 109.5 . . ?
H17B_1 C17_1 H17C_1 109.5 . . ?
C16_1 C18_1 H18A_1 109.5 . . ?
C16_1 C18_1 H18B_1 109.5 . . ?
H18A_1 C18_1 H18B_1 109.5 . . ?
C16_1 C18_1 H18C_1 109.5 . . ?
H18A_1 C18_1 H18C_1 109.5 . . ?
H18B_1 C18_1 H18C_1 109.5 . . ?
C11_1 C19_1 C21_1 111.38(12) . . ?
C11_1 C19_1 C20_1 110.23(13) . . ?
C21_1 C19_1 C20_1 110.54(13) . . ?
C11_1 C19_1 H19_1 108.2 . . ?
C21_1 C19_1 H19_1 108.2 . . ?
C20_1 C19_1 H19_1 108.2 . . ?
C19_1 C20_1 H20A_1 109.5 . . ?
C19_1 C20_1 H20B_1 109.5 . . ?
H20A_1 C20_1 H20B_1 109.5 . . ?
C19_1 C20_1 H20C_1 109.5 . . ?
H20A_1 C20_1 H20C_1 109.5 . . ?
H20B_1 C20_1 H20C_1 109.5 . . ?
C19_1 C21_1 H21A_1 109.5 . . ?
C19_1 C21_1 H21B_1 109.5 . . ?
H21A_1 C21_1 H21B_1 109.5 . . ?
C19_1 C21_1 H21C_1 109.5 . . ?
H21A_1 C21_1 H21C_1 109.5 . . ?
H21B_1 C21_1 H21C_1 109.5 . . ?
C27_1 C22_1 C23_1 124.32(11) . . ?
C27_1 C22_1 N5_1 117.57(11) . . ?
C23_1 C22_1 N5_1 117.87(11) . . ?
C22_1 C23_1 C24_1 116.02(13) . . ?
C22_1 C23_1 C28_1 123.23(11) . . ?
C24_1 C23_1 C28_1 120.63(12) . . ?
C25_1 C24_1 C23_1 121.46(13) . . ?
C25_1 C24_1 H24_1 119.3 . . ?
C23_1 C24_1 H24_1 119.3 . . ?
C24_1 C25_1 C26_1 120.58(12) . . ?
C24_1 C25_1 H25_1 119.7 . . ?
C26_1 C25_1 H25_1 119.7 . . ?
C25_1 C26_1 C27_1 120.80(14) . . ?
C25_1 C26_1 H26_1 119.6 . . ?
C27_1 C26_1 H26_1 119.6 . . ?
C22_1 C27_1 C26_1 116.78(12) . . ?
C22_1 C27_1 C31_1 122.69(11) . . ?
C26_1 C27_1 C31_1 120.44(13) . . ?
C23_1 C28_1 C30_1 112.23(13) . . ?
C23_1 C28_1 C29_1 110.13(17) . . ?
C30_1 C28_1 C29_1 110.23(16) . . ?
C23_1 C28_1 H28_1 108.0 . . ?
C30_1 C28_1 H28_1 108.0 . . ?
C29_1 C28_1 H28_1 108.0 . . ?
C28_1 C29_1 H29A_1 109.5 . . ?
C28_1 C29_1 H29B_1 109.5 . . ?
H29A_1 C29_1 H29B_1 109.5 . . ?
C28_1 C29_1 H29C_1 109.5 . . ?
H29A_1 C29_1 H29C_1 109.5 . . ?
H29B_1 C29_1 H29C_1 109.5 . . ?
C28_1 C30_1 H30A_1 109.5 . . ?
C28_1 C30_1 H30B_1 109.5 . . ?
H30A_1 C30_1 H30B_1 109.5 . . ?
C28_1 C30_1 H30C_1 109.5 . . ?
H30A_1 C30_1 H30C_1 109.5 . . ?
H30B_1 C30_1 H30C_1 109.5 . . ?
C27_1 C31_1 C33_1 111.96(11) . . ?
C27_1 C31_1 C32_1 110.40(12) . . ?
C33_1 C31_1 C32_1 111.30(13) . . ?
C27_1 C31_1 H31_1 107.7 . . ?
C33_1 C31_1 H31_1 107.7 . . ?
C32_1 C31_1 H31_1 107.7 . . ?
C31_1 C32_1 H32A_1 109.5 . . ?
C31_1 C32_1 H32B_1 109.5 . . ?
H32A_1 C32_1 H32B_1 109.5 . . ?
C31_1 C32_1 H32C_1 109.5 . . ?
H32A_1 C32_1 H32C_1 109.5 . . ?
H32B_1 C32_1 H32C_1 109.5 . . ?
C31_1 C33_1 H33A_1 109.5 . . ?
C31_1 C33_1 H33B_1 109.5 . . ?
H33A_1 C33_1 H33B_1 109.5 . . ?
C31_1 C33_1 H33C_1 109.5 . . ?
H33A_1 C33_1 H33C_1 109.5 . . ?
H33B_1 C33_1 H33C_1 109.5 . . ?
C4_2a O1_2a C2_2a 113.6(4) . . ?
O1_2a C2_2a C3_2a 109.5(4) . . ?
O1_2a C2_2a H2A_2a 109.8 . . ?
C3_2a C2_2a H2A_2a 109.8 . . ?
O1_2a C2_2a H2AB_2a 109.8 . . ?
C3_2a C2_2a H2AB_2a 109.8 . . ?
H2A_2a C2_2a H2AB_2a 108.2 . . ?
C2_2a C3_2a H3A_2a 109.5 . . ?
C2_2a C3_2a H3B_2a 109.5 . . ?
H3A_2a C3_2a H3B_2a 109.5 . . ?
C2_2a C3_2a H3C_2a 109.5 . . ?
H3A_2a C3_2a H3C_2a 109.5 . . ?
H3B_2a C3_2a H3C_2a 109.5 . . ?
O1_2a C4_2a C5_2a 110.1(4) . . ?
O1_2a C4_2a H4A_2a 109.6 . . ?
C5_2a C4_2a H4A_2a 109.6 . . ?
O1_2a C4_2a H4AB_2a 109.6 . . ?
C5_2a C4_2a H4AB_2a 109.6 . . ?
H4A_2a C4_2a H4AB_2a 108.2 . . ?
C4_2a C5_2a H5A_2a 109.5 . . ?
C4_2a C5_2a H5B_2a 109.5 . . ?
H5A_2a C5_2a H5B_2a 109.5 . . ?
C4_2a C5_2a H5C_2a 109.5 . . ?
H5A_2a C5_2a H5C_2a 109.5 . . ?
H5B_2a C5_2a H5C_2a 109.5 . . ?
C4_3b O1_3b C2_3b 110.7(5) . . ?
O1_3b C2_3b C3_3b 109.3(5) . . ?
O1_3b C2_3b H2A_3b 109.8 . . ?
C3_3b C2_3b H2A_3b 109.8 . . ?
O1_3b C2_3b H2AB_3b 109.8 . . ?
C3_3b C2_3b H2AB_3b 109.8 . . ?
H2A_3b C2_3b H2AB_3b 108.3 . . ?
C2_3b C3_3b H3A_3b 109.5 . . ?
C2_3b C3_3b H3B_3b 109.5 . . ?
H3A_3b C3_3b H3B_3b 109.5 . . ?
C2_3b C3_3b H3C_3b 109.5 . . ?
H3A_3b C3_3b H3C_3b 109.5 . . ?
H3B_3b C3_3b H3C_3b 109.5 . . ?
O1_3b C4_3b C5_3b 108.5(5) . . ?
O1_3b C4_3b H4A_3b 110.0 . . ?
C5_3b C4_3b H4A_3b 110.0 . . ?
O1_3b C4_3b H4AB_3b 110.0 . . ?
C5_3b C4_3b H4AB_3b 110.0 . . ?
H4A_3b C4_3b H4AB_3b 108.4 . . ?
C4_3b C5_3b H5A_3b 109.5 . . ?
C4_3b C5_3b H5B_3b 109.5 . . ?
H5A_3b C5_3b H5B_3b 109.5 . . ?
C4_3b C5_3b H5C_3b 109.5 . . ?
H5A_3b C5_3b H5C_3b 109.5 . . ?
H5B_3b C5_3b H5C_3b 109.5 . . ?

loop_
_geom_torsion_atom_site_label_1
_geom_torsion_atom_site_label_2
_geom_torsion_atom_site_label_3
_geom_torsion_atom_site_label_4
_geom_torsion
_geom_torsion_site_symmetry_1
_geom_torsion_site_symmetry_2
_geom_torsion_site_symmetry_3
_geom_torsion_site_symmetry_4
_geom_torsion_publ_flag
C2_1 N3_1 N4_1 N5_1 0.71(13) . . . . ?
C10_1 N3_1 N4_1 N5_1 -175.55(10) . . . . ?
N3_1 N4_1 N5_1 C3_1 0.60(14) . . . . ?
N3_1 N4_1 N5_1 C22_1 179.29(10) . . . . ?
#N2_1 N1_1 C1_1 C2_1 180(100) . . . . ?
N4_1 N3_1 C2_1 C1_1 178.03(12) . . . . ?
C10_1 N3_1 C2_1 C1_1 -6.2(2) . . . . ?
N4_1 N3_1 C2_1 C3_1 -1.64(14) . . . . ?
C10_1 N3_1 C2_1 C3_1 174.18(12) . . . . ?
N1_1 C1_1 C2_1 N3_1 178.03(13) . . . . ?
N1_1 C1_1 C2_1 C3_1 -2.4(3) . . . . ?
N4_1 N5_1 C3_1 C2_1 -1.59(14) . . . . ?
C22_1 N5_1 C3_1 C2_1 179.95(12) . . . . ?
N4_1 N5_1 C3_1 P1_1 176.28(9) . . . . ?
C22_1 N5_1 C3_1 P1_1 -2.18(18) . . . . ?
N3_1 C2_1 C3_1 N5_1 1.81(13) . . . . ?
C1_1 C2_1 C3_1 N5_1 -177.76(16) . . . . ?
N3_1 C2_1 C3_1 P1_1 -175.56(11) . . . . ?
C1_1 C2_1 C3_1 P1_1 4.9(3) . . . . ?
C4_1 P1_1 C3_1 N5_1 125.78(10) . . . . ?
C7_1 P1_1 C3_1 N5_1 -130.00(10) . . . . ?
C4_1 P1_1 C3_1 C2_1 -57.17(15) . . . . ?
C7_1 P1_1 C3_1 C2_1 47.05(15) . . . . ?
C3_1 P1_1 C4_1 C5_1 -61.16(11) . . . . ?
C7_1 P1_1 C4_1 C5_1 -168.37(11) . . . . ?
C3_1 P1_1 C4_1 C6_1 177.36(10) . . . . ?
C7_1 P1_1 C4_1 C6_1 70.15(11) . . . . ?
C3_1 P1_1 C7_1 C8_1 30.96(12) . . . . ?
C4_1 P1_1 C7_1 C8_1 135.67(11) . . . . ?
C3_1 P1_1 C7_1 C9_1 154.09(11) . . . . ?
C4_1 P1_1 C7_1 C9_1 -101.20(12) . . . . ?
N4_1 N3_1 C10_1 C11_1 -99.99(13) . . . . ?
C2_1 N3_1 C10_1 C11_1 84.33(16) . . . . ?
N4_1 N3_1 C10_1 C15_1 79.45(14) . . . . ?
C2_1 N3_1 C10_1 C15_1 -96.22(15) . . . . ?
C15_1 C10_1 C11_1 C12_1 0.03(18) . . . . ?
N3_1 C10_1 C11_1 C12_1 179.44(11) . . . . ?
C15_1 C10_1 C11_1 C19_1 -178.57(12) . . . . ?
N3_1 C10_1 C11_1 C19_1 0.84(18) . . . . ?
C10_1 C11_1 C12_1 C13_1 0.52(19) . . . . ?
C19_1 C11_1 C12_1 C13_1 179.16(12) . . . . ?
C11_1 C12_1 C13_1 C14_1 -0.5(2) . . . . ?
C12_1 C13_1 C14_1 C15_1 -0.1(2) . . . . ?
C13_1 C14_1 C15_1 C10_1 0.62(19) . . . . ?
C13_1 C14_1 C15_1 C16_1 177.81(12) . . . . ?
C11_1 C10_1 C15_1 C14_1 -0.59(18) . . . . ?
N3_1 C10_1 C15_1 C14_1 180.00(11) . . . . ?
C11_1 C10_1 C15_1 C16_1 -177.75(12) . . . . ?
N3_1 C10_1 C15_1 C16_1 2.84(17) . . . . ?
C14_1 C15_1 C16_1 C17_1 37.86(17) . . . . ?
C10_1 C15_1 C16_1 C17_1 -145.11(13) . . . . ?
C14_1 C15_1 C16_1 C18_1 -86.52(15) . . . . ?
C10_1 C15_1 C16_1 C18_1 90.50(14) . . . . ?
C10_1 C11_1 C19_1 C21_1 -123.78(14) . . . . ?
C12_1 C11_1 C19_1 C21_1 57.67(17) . . . . ?
C10_1 C11_1 C19_1 C20_1 113.13(15) . . . . ?
C12_1 C11_1 C19_1 C20_1 -65.42(17) . . . . ?
N4_1 N5_1 C22_1 C27_1 -92.28(14) . . . . ?
C3_1 N5_1 C22_1 C27_1 86.18(17) . . . . ?
N4_1 N5_1 C22_1 C23_1 82.37(15) . . . . ?
C3_1 N5_1 C22_1 C23_1 -99.17(16) . . . . ?
C27_1 C22_1 C23_1 C24_1 -1.8(2) . . . . ?
N5_1 C22_1 C23_1 C24_1 -176.04(12) . . . . ?
C27_1 C22_1 C23_1 C28_1 174.31(14) . . . . ?
N5_1 C22_1 C23_1 C28_1 0.1(2) . . . . ?
C22_1 C23_1 C24_1 C25_1 -0.1(2) . . . . ?
C28_1 C23_1 C24_1 C25_1 -176.25(15) . . . . ?
C23_1 C24_1 C25_1 C26_1 1.1(2) . . . . ?
C24_1 C25_1 C26_1 C27_1 -0.3(2) . . . . ?
C23_1 C22_1 C27_1 C26_1 2.5(2) . . . . ?
N5_1 C22_1 C27_1 C26_1 176.74(11) . . . . ?
C23_1 C22_1 C27_1 C31_1 -174.09(13) . . . . ?
N5_1 C22_1 C27_1 C31_1 0.19(18) . . . . ?
C25_1 C26_1 C27_1 C22_1 -1.3(2) . . . . ?
C25_1 C26_1 C27_1 C31_1 175.29(13) . . . . ?
C22_1 C23_1 C28_1 C30_1 137.35(16) . . . . ?
C24_1 C23_1 C28_1 C30_1 -46.7(2) . . . . ?
C22_1 C23_1 C28_1 C29_1 -99.44(17) . . . . ?
C24_1 C23_1 C28_1 C29_1 76.47(18) . . . . ?
C22_1 C27_1 C31_1 C33_1 -128.45(14) . . . . ?
C26_1 C27_1 C31_1 C33_1 55.12(17) . . . . ?
C22_1 C27_1 C31_1 C32_1 106.95(15) . . . . ?
C26_1 C27_1 C31_1 C32_1 -69.48(16) . . . . ?
C4_2a O1_2a C2_2a C3_2a 176.7(4) . . . . ?
C2_2a O1_2a C4_2a C5_2a 175.7(4) . . . . ?
C4_3b O1_3b C2_3b C3_3b -172.6(4) . . . . ?
C2_3b O1_3b C4_3b C5_3b -176.9(4) . . . . ?

_shelx_res_file
;

    ma4_028e.res created by SHELXL-2014/7


TITL full_a.res in P2(1)/n
REM Old TITL full in P2(1)/n
REM SHELXT solution in P2(1)/n: R1 0.173, Rweak 0.008, Alpha 0.034
REM <I/s>   0.504 for  247 systematic absences,  Orientation as input
REM Formula found by SHELXT:  C40 N4 P
CELL  1.54178  12.4845  18.8823  15.6968   90.000   95.754   90.000
ZERR   4.000   0.0003   0.0005   0.0004    0.000    0.002    0.000
LATT  1
SYMM 1/2-X, 1/2+Y, 1/2-Z
SFAC C H N P O
UNIT 148 232 20 4 4
TEMP -173.150
SIZE 0.04 0.05 0.30
REM ORGANGE BLOCK
L.S. 10
REM RIGU
REM SIMU
ACTA TABS
BOND $H
CONF
MORE -1
LIST 4
FMAP 2
PLAN 20
REM RESTRAINTS FOR DISORDERED DIETHYLETHER SOLVENT MOLECULE
REM Produced by Grade Web Server http://grade.globalphasing.org
REM --------- service provided by Global Phasing Ltd. ---------
REM
REM GEN: Generated by GRADE 1.2.7 (February 19 2014)
REM GEN: from mol2 file
REM GEN: using MOGUL 1.6(RC5), CSD as535be, with quantum mechanics RM1
REM Compound InChI RTZKZFJDLAIYFH-UHFFFAOYSA-N
REM Compound full name Diethylether
REM
REM Number of restraints found:
REM Bond lengths
REM     lengths/sigmas set by mogul                 4
REM     bonds to hydrogen set to neutron values    10
REM     bonds lengths set by partial QM             0
REM Bond Angles
REM     angles/sigmas set by mogul                  2
REM     non-H angles set by partial QM              1
REM     H bond angles set by partial QM            22
REM Trigonal planes (atoms bonded to 3 others that are held flat)
REM     trigonal atoms from 3 mogul bond angles     0
REM     atoms NOT trigonal from 3 mogul angles      0
REM     trigonal atoms from partial QM              0
REM     atoms not trigonal from partial QM          0
REM Torsions and 1-4 planes
REM     bonds where mogul states cis/trans          2
REM     bonds mogul indicates flat                  0
REM     bonds mogul indicates 3-fold staggered      2
REM     bonds mogul indicates not flat              0
REM     in flat 5/6 membered rings after PQM        0
REM     other flat bonds after partial QM           0
REM     sp3-sp3 set 3-fold staggered by QM          1
REM     All other torsions (unrestrained)           1
REM Total charge set to 0
REM Bonds defined by QM have a sigma set to 0.030 Angs
REM Angles defined by QM have a sigma set to 3.0 degrees

REM grade-cif2shelx output
REM Version: 0.0.5 <Dec 20 2013>
REM grade-cif2shelx extracts restraints from a grade CIF file
REM and translates them into SHELX syntax.
REM authors Oliver Smart and Julian Holstein.

REM bonds:
DFIX_ETO 1.416 0.031 C4 O1
DFIX_ETO 1.416 0.031 C2 O1
DFIX_ETO 1.475 0.044 C2 C3
DFIX_ETO 1.475 0.044 C4 C5

REM angles SHELX uses 1,3 distance restraints for angles,
REM these are derived by trig from the grade angle and two bond lengths:
REM C2 O1 C4 ang=115.3,3.0 b12=1.416,0.031 b23=1.416,0.031
DANG_ETO 2.392 0.054 C2 C4
REM C3 C2 O1 ang=109.8,2.6 b12=1.475,0.044 b23=1.416,0.031
DANG_ETO 2.366 0.058 C3 O1
REM C5 C4 O1 ang=109.8,2.6 b12=1.475,0.044 b23=1.416,0.031
DANG_ETO 2.366 0.058 C5 O1
REM RESI 1 TGD
REM RESI 0
REM RESI 2 ETO
REM PART 1 21.0000
REM PART 0
REM RESI 0
REM RESI 3 ETO
REM PART 2 -21.000
WGHT    0.048000    0.961500
FVAR       0.44175   0.51992
RESI 1 TGD
P1    4    0.623622    0.586274    0.452529    11.00000    0.02884    0.01769 =
         0.02097    0.00026    0.00896   -0.00370
N1    3    0.773013    0.655154    0.280413    11.00000    0.03738    0.02621 =
         0.02526   -0.00227    0.01356   -0.00714
N2    3    0.777796    0.609466    0.232004    11.00000    0.06146    0.03501 =
         0.03559   -0.01412    0.02424   -0.01392
N3    3    0.744807    0.782962    0.444836    11.00000    0.01791    0.01774 =
         0.01709   -0.00039    0.00654   -0.00181
N4    3    0.695628    0.784964    0.516820    11.00000    0.01851    0.01832 =
         0.01815    0.00029    0.00628   -0.00042
N5    3    0.652220    0.721625    0.520060    11.00000    0.01740    0.01680 =
         0.01808    0.00175    0.00676    0.00030
C1    1    0.777557    0.711853    0.323668    11.00000    0.03138    0.02086 =
         0.02178   -0.00315    0.01234   -0.00609
C2    1    0.732624    0.719372    0.401034    11.00000    0.01869    0.01707 =
         0.01927   -0.00043    0.00395   -0.00131
C3    1    0.671406    0.677440    0.453691    11.00000    0.01949    0.01745 =
         0.01746    0.00013    0.00547   -0.00014
C4    1    0.544484    0.581751    0.345414    11.00000    0.03551    0.03188 =
         0.02261    0.00051    0.00566   -0.01137
AFIX  13
H4    2    0.592759    0.593412    0.300249    11.00000   -1.20000
AFIX   0
C5    1    0.452374    0.634877    0.340718    11.00000    0.04816    0.04382 =
         0.04336    0.00193   -0.01204   -0.00154
AFIX 137
H5A   2    0.481664    0.683046    0.344803    11.00000   -1.50000
H5B   2    0.408549    0.626492    0.388149    11.00000   -1.50000
H5C   2    0.407607    0.629296    0.286179    11.00000   -1.50000
AFIX   0
C6    1    0.501347    0.506282    0.330836    11.00000    0.04826    0.03741 =
         0.03017   -0.00537    0.00656   -0.01863
AFIX 137
H6A   2    0.452953    0.504673    0.277707    11.00000   -1.50000
H6B   2    0.461852    0.492212    0.379015    11.00000   -1.50000
H6C   2    0.561649    0.473698    0.326463    11.00000   -1.50000
AFIX   0
C7    1    0.744574    0.532030    0.432256    11.00000    0.04355    0.02070 =
         0.02957    0.00083    0.01434    0.00646
AFIX  13
H7    2    0.744809    0.526556    0.368909    11.00000   -1.20000
AFIX   0
C8    1    0.852759    0.562780    0.467247    11.00000    0.03623    0.03179 =
         0.04670    0.00463    0.01361    0.01210
AFIX 137
H8A   2    0.910471    0.530376    0.454741    11.00000   -1.50000
H8B   2    0.854291    0.569063    0.529331    11.00000   -1.50000
H8C   2    0.863208    0.608711    0.440210    11.00000   -1.50000
AFIX   0
C9    1    0.729742    0.458165    0.470542    11.00000    0.06208    0.02225 =
         0.04026    0.00350    0.01503    0.00807
AFIX 137
H9A   2    0.659788    0.438849    0.447829    11.00000   -1.50000
H9B   2    0.732729    0.461817    0.533014    11.00000   -1.50000
H9C   2    0.787252    0.426738    0.455191    11.00000   -1.50000
AFIX   0
C10   1    0.808305    0.843484    0.424722    11.00000    0.02153    0.01637 =
         0.01929   -0.00264    0.00830   -0.00463
C11   1    0.762494    0.892177    0.364974    11.00000    0.02534    0.02065 =
         0.02215    0.00007    0.00791   -0.00145
C12   1    0.825626    0.950639    0.347362    11.00000    0.03588    0.01989 =
         0.02696    0.00184    0.01042   -0.00404
AFIX  43
H12   2    0.797414    0.985354    0.307421    11.00000   -1.20000
AFIX   0
C13   1    0.928708    0.958303    0.387597    11.00000    0.03758    0.02587 =
         0.02836   -0.00423    0.01284   -0.01454
AFIX  43
H13   2    0.970687    0.998098    0.374585    11.00000   -1.20000
AFIX   0
C14   1    0.971532    0.908913    0.446454    11.00000    0.02660    0.03401 =
         0.02496   -0.00622    0.00774   -0.01221
AFIX  43
H14   2    1.042570    0.915250    0.473203    11.00000   -1.20000
AFIX   0
C15   1    0.912184    0.849956    0.467203    11.00000    0.02123    0.02638 =
         0.01984   -0.00411    0.00680   -0.00363
C16   1    0.960290    0.794089    0.529548    11.00000    0.02028    0.03345 =
         0.02714    0.00130    0.00216   -0.00354
AFIX  13
H16   2    0.899358    0.769220    0.553649    11.00000   -1.20000
AFIX   0
C17   1    1.032884    0.824874    0.604480    11.00000    0.04181    0.04817 =
         0.03275   -0.00244   -0.00768    0.00165
AFIX 137
H17A  2    1.096404    0.846455    0.583140    11.00000   -1.50000
H17B  2    1.055645    0.786999    0.644995    11.00000   -1.50000
H17C  2    0.993221    0.860936    0.633423    11.00000   -1.50000
AFIX   0
C18   1    1.020772    0.739280    0.481117    11.00000    0.03357    0.03639 =
         0.04472   -0.00442    0.00005    0.00504
AFIX 137
H18A  2    0.972065    0.719190    0.434476    11.00000   -1.50000
H18B  2    1.047297    0.701428    0.520434    11.00000   -1.50000
H18C  2    1.081748    0.762065    0.457376    11.00000   -1.50000
AFIX   0
C19   1    0.648910    0.884649    0.321494    11.00000    0.02662    0.02619 =
         0.02887    0.00890    0.00251   -0.00226
AFIX  13
H19   2    0.619136    0.838425    0.339408    11.00000   -1.20000
AFIX   0
C20   1    0.577265    0.944088    0.350262    11.00000    0.03391    0.06034 =
         0.04382   -0.00137    0.00105    0.01465
AFIX 137
H20A  2    0.603822    0.989835    0.331695    11.00000   -1.50000
H20B  2    0.578941    0.943543    0.412811    11.00000   -1.50000
H20C  2    0.503180    0.936928    0.324692    11.00000   -1.50000
AFIX   0
C21   1    0.647838    0.884371    0.224207    11.00000    0.04061    0.05380 =
         0.02861   -0.00196    0.00115   -0.00827
AFIX 137
H21A  2    0.574263    0.876184    0.198070    11.00000   -1.50000
H21B  2    0.694984    0.846588    0.206985    11.00000   -1.50000
H21C  2    0.673581    0.930163    0.205081    11.00000   -1.50000
AFIX   0
C22   1    0.593300    0.708376    0.594171    11.00000    0.02503    0.01817 =
         0.01954    0.00069    0.01160   -0.00098
C23   1    0.486993    0.732567    0.590980    11.00000    0.02690    0.02322 =
         0.03102    0.00325    0.01435    0.00299
C24   1    0.435686    0.722827    0.665456    11.00000    0.03228    0.02697 =
         0.03857    0.00045    0.02165    0.00133
AFIX  43
H24   2    0.363472    0.738383    0.666555    11.00000   -1.20000
AFIX   0
C25   1    0.487617    0.691180    0.737175    11.00000    0.04226    0.02931 =
         0.02822   -0.00194    0.02253   -0.00571
AFIX  43
H25   2    0.450499    0.684505    0.786519    11.00000   -1.20000
AFIX   0
C26   1    0.593325    0.669044    0.737956    11.00000    0.04133    0.02504 =
         0.02042    0.00050    0.01037   -0.00598
AFIX  43
H26   2    0.628174    0.647540    0.787991    11.00000   -1.20000
AFIX   0
C27   1    0.649549    0.677941    0.665944    11.00000    0.02925    0.01872 =
         0.02043   -0.00093    0.00743   -0.00322
C28   1    0.430923    0.771447    0.514749    11.00000    0.02808    0.04518 =
         0.04459    0.01969    0.01957    0.01461
AFIX  13
H28   2    0.471683    0.762115    0.464220    11.00000   -1.20000
AFIX   0
C29   1    0.432781    0.851504    0.531528    11.00000    0.07051    0.04292 =
         0.09766    0.03477    0.04650    0.02719
AFIX 137
H29A  2    0.399639    0.876309    0.480722    11.00000   -1.50000
H29B  2    0.507435    0.867361    0.544106    11.00000   -1.50000
H29C  2    0.392455    0.861979    0.580473    11.00000   -1.50000
AFIX   0
C30   1    0.315509    0.746104    0.492758    11.00000    0.02598    0.08565 =
         0.05697    0.03293    0.01246    0.01533
AFIX 137
H30A  2    0.284960    0.768850    0.439679    11.00000   -1.50000
H30B  2    0.272354    0.758578    0.539382    11.00000   -1.50000
H30C  2    0.315029    0.694595    0.485079    11.00000   -1.50000
AFIX   0
C31   1    0.768178    0.658658    0.669566    11.00000    0.02704    0.02574 =
         0.01966    0.00180    0.00229   -0.00248
AFIX  13
H31   2    0.790346    0.663337    0.610349    11.00000   -1.20000
AFIX   0
C32   1    0.835953    0.710475    0.726987    11.00000    0.03833    0.04631 =
         0.03519   -0.00962   -0.00032   -0.01011
AFIX 137
H32A  2    0.912479    0.699861    0.724877    11.00000   -1.50000
H32B  2    0.817720    0.705839    0.786020    11.00000   -1.50000
H32C  2    0.821145    0.758972    0.706908    11.00000   -1.50000
AFIX   0
C33   1    0.789025    0.582195    0.698318    11.00000    0.03695    0.03356 =
         0.03934    0.01229    0.00235    0.00279
AFIX 137
H33A  2    0.742308    0.550386    0.661928    11.00000   -1.50000
H33B  2    0.773619    0.576990    0.757999    11.00000   -1.50000
H33C  2    0.864526    0.570144    0.693476    11.00000   -1.50000
AFIX   0
RESI 2 ETO
PART 1
O1    5    0.845300    0.442907    0.812588    21.00000    0.03066    0.03075 =
         0.03655   -0.00012    0.01039   -0.00107
C2    1    0.847945    0.389944    0.748886    21.00000    0.04142    0.04043 =
         0.04908   -0.00888    0.00753   -0.00265
AFIX  23
H2A   2    0.782170    0.392931    0.708205    21.00000   -1.20000
H2AB  2    0.850140    0.342503    0.775856    21.00000   -1.20000
AFIX   0
C3    1    0.945282    0.400203    0.702100    21.00000    0.04283    0.04455 =
         0.05658   -0.01086    0.01748    0.00400
AFIX 137
H3A   2    0.948777    0.362406    0.659682    21.00000   -1.50000
H3B   2    1.010026    0.398732    0.742896    21.00000   -1.50000
H3C   2    0.940885    0.446198    0.673037    21.00000   -1.50000
AFIX   0
C4    1    0.752800    0.439986    0.857180    21.00000    0.03491    0.03219 =
         0.04054    0.00837    0.00905   -0.00350
AFIX  23
H4A   2    0.745998    0.392127    0.881825    21.00000   -1.20000
H4AB  2    0.687915    0.449179    0.817091    21.00000   -1.20000
AFIX   0
C5    1    0.760481    0.493787    0.927046    21.00000    0.04130    0.04882 =
         0.03165    0.00806    0.00943    0.00382
AFIX 137
H5A   2    0.760438    0.541366    0.902101    21.00000   -1.50000
H5B   2    0.827295    0.486548    0.964413    21.00000   -1.50000
H5C   2    0.698759    0.488810    0.960548    21.00000   -1.50000
AFIX   0
RESI 3 ETO
PART 2
O1    5    0.800917    0.430792    0.803697   -21.00000    0.03720    0.04367 =
         0.04311    0.00726    0.00871    0.01541
C2    1    0.892320    0.391155    0.782840   -21.00000    0.03830    0.02458 =
         0.04309   -0.00022    0.00512    0.00496
AFIX  23
H2A   2    0.896485    0.345862    0.814771   -21.00000   -1.20000
H2AB  2    0.959039    0.418258    0.799441   -21.00000   -1.20000
AFIX   0
C3    1    0.882343    0.376944    0.689543   -21.00000    0.07393    0.05768 =
         0.04269    0.00260    0.00979    0.02822
AFIX 137
H3A   2    0.877474    0.421925    0.658247   -21.00000   -1.50000
H3B   2    0.817329    0.348898    0.673747   -21.00000   -1.50000
H3C   2    0.945629    0.350612    0.674931   -21.00000   -1.50000
AFIX   0
C4    1    0.814498    0.453104    0.890957   -21.00000    0.03115    0.02847 =
         0.03865    0.00714    0.00898    0.00151
AFIX  23
H4A   2    0.877164    0.485282    0.900466   -21.00000   -1.20000
H4AB  2    0.827611    0.411547    0.929031   -21.00000   -1.20000
AFIX   0
C5    1    0.713851    0.490852    0.910746   -21.00000    0.03721    0.05511 =
         0.04349    0.01925    0.01708    0.01691
AFIX 137
H5A   2    0.702297    0.532453    0.873632   -21.00000   -1.50000
H5B   2    0.721507    0.505923    0.970792   -21.00000   -1.50000
H5C   2    0.652162    0.458778    0.900711   -21.00000   -1.50000
REM PART 0
REM RESI 0
PART 0
RESI 0
AFIX   0
HKLF 4

REM  full_a.res in P2(1)/n
REM R1 =  0.0384 for    6321 Fo > 4sig(Fo)  and  0.0521 for all    7795 data
REM    459 parameters refined using     14 restraints

END

WGHT      0.0480      0.9615

REM Highest difference peak  0.286,  deepest hole -0.283,  1-sigma level  0.039
Q1    1   0.8627  0.8410  0.4378  11.00000  0.05    0.29
Q2    1   0.7060  0.6719  0.6648  11.00000  0.05    0.25
Q3    1   0.6558  0.6363  0.4564  11.00000  0.05    0.23
Q4    1   0.7053  0.8894  0.3416  11.00000  0.05    0.23
Q5    1   0.8737  0.9537  0.3719  11.00000  0.05    0.22
Q6    1   0.6222  0.6698  0.6999  11.00000  0.05    0.21
Q7    1   0.5344  0.7107  0.5857  11.00000  0.05    0.21
Q8    1   0.6933  0.6924  0.4196  11.00000  0.05    0.21
Q9    1   0.9429  0.8812  0.4553  11.00000  0.05    0.21
Q10   1   0.5638  0.9055  0.3622  11.00000  0.05    0.21
Q11   1   0.6209  0.7148  0.5585  11.00000  0.05    0.21
Q12   1   0.6921  0.5638  0.4511  11.00000  0.05    0.21
Q13   1   0.4359  0.8113  0.5193  11.00000  0.05    0.21
Q14   1   0.7456  0.7530  0.4200  11.00000  0.05    0.20
Q15   1   0.5551  0.5948  0.4042  11.00000  0.05    0.20
Q16   1   0.7938  0.8575  0.3862  11.00000  0.05    0.20
Q17   1   0.9347  0.8216  0.4942  11.00000  0.05    0.20
Q18   1   0.7811  0.8724  0.4014  11.00000  0.05    0.20
Q19   1   0.4609  0.7233  0.6266  11.00000  0.05    0.20
Q20   1   0.7920  0.9203  0.3604  11.00000  0.05    0.19
;
_shelx_res_checksum               59377
_shelx_hkl_file
;
   1   0   0   -0.60    0.90
   1   0   0    0.40    0.80
   1   0   0   -0.40    1.40
  -1   0   0   -0.80    1.50
   2   0   0 1793.92   72.99
   2   0   0 1693.53   72.49
   2   0   0 1917.11   75.49
  -2   0   0 1705.33   74.49
   3   0   0   -2.60    2.10
  -3   0   0    2.70    4.00
   3   0   0    5.40    5.20
   3   0   0   -0.90    2.60
  -4   0   0  813.22   41.60
   4   0   0  812.52   38.40
   4   0   0  845.62   38.50
   4   0   0  925.41   44.50
   5   0   0   -9.90    6.10
   5   0   0    1.90    3.60
  -5   0   0    6.70    5.60
   6   0   0   78.39   10.60
  -6   0   0   75.39   12.90
  -6   0   0  100.79    8.20
   6   0   0  114.79   11.00
   6   0   0  115.89   17.40
   7   0   0    6.10    5.50
   7   0   0    9.50   14.20
   7   0   0    1.50    1.70
   7   0   0    2.50    5.80
  -7   0   0    1.20    3.10
  -7   0   0  -17.20    9.80
  -8   0   0   50.89    6.70
   8   0   0   27.90    8.20
  -8   0   0   41.50    5.30
   8   0   0   47.70    5.90
   8   0   0   42.80   11.00
   9   0   0  -13.30    8.00
  -9   0   0    3.40    4.10
   9   0   0    8.80    8.80
   9   0   0    1.20    1.80
   9   0   0    1.60    2.30
  -9   0   0    0.80    2.90
  -9   0   0    4.00    2.80
  10   0   0  199.18   23.30
  10   0   0  223.28   23.80
  10   0   0  219.28   11.10
  10   0   0  230.08   11.50
  11   0   0   15.30   16.30
 -11   0   0   -0.40    2.60
 -11   0   0    3.80    3.20
 -11   0   0    8.90    3.90
  11   0   0   -1.30    1.90
  11   0   0   -0.20    2.00
  11   0   0    2.20   13.10
 -12   0   0   21.60    4.50
 -12   0   0   26.90    4.30
 -12   0   0   21.90    4.40
  12   0   0   22.60    2.90
  12   0   0    5.40   19.50
  12   0   0   20.00    3.20
  12   0   0    2.60   20.00
  13   0   0    1.10    1.80
 -13   0   0   -1.10    2.90
 -13   0   0   -3.90    2.80
  13   0   0   -2.50    1.70
 -14   0   0    1.70    2.60
 -14   0   0    4.00    3.80
  14   0   0   -2.70    1.50
  14   0   0    0.10    1.60
  15   0   0    2.00    1.40
   0  -1   0   -0.20    0.90
   0  -1   0    1.10    1.10
   0  -1   0    0.20    0.70
   0   1   0   -0.10    0.50
   0   1   0    0.50    0.70
   0   1   0   -1.90    2.10
   0   1   0    0.40    0.80
   0   1   0   -0.20    0.50
   1  -1   0 1352.56   54.99
  -1  -1   0 1377.06   53.89
   1  -1   0 1323.87   53.79
  -1  -1   0 1276.97   52.69
  -1  -1   0 1273.87   54.59
   1   1   0 1362.36   54.59
   1   1   0 1338.37   52.89
   1   1   0 1306.57   52.99
  -1   1   0 1202.88   54.59
   2  -1   0  219.28   12.70
   2  -1   0  257.97   14.90
   2  -1   0  215.68   12.90
  -2  -1   0  219.48   13.80
   2   1   0  252.77   11.50
  -2   1   0  220.28   13.80
   2   1   0  254.37   14.50
   2   1   0  228.28   11.30
  -3  -1   0 2024.50   86.09
   3  -1   0 1888.61   84.09
   3  -1   0 2175.58   88.19
   3  -1   0 2025.90   83.69
   3   1   0 2165.28   87.49
   3   1   0 1988.70   82.89
  -3   1   0 2001.40   86.59
   3   1   0 1843.32   82.59
   4  -1   0   80.79    8.20
   4  -1   0   79.09    8.30
   4  -1   0   82.79   12.00
  -4  -1   0   61.89    8.80
   4   1   0   66.79   10.30
   4   1   0   65.99    7.10
   4   1   0   76.89    7.20
  -4   1   0   74.59   10.30
   5  -1   0   11.10    7.70
  -5  -1   0    9.30    5.30
   5  -1   0    3.10    4.80
   5   1   0    3.40    6.10
   5   1   0   11.80    4.30
  -5   1   0    0.90    6.00
  -6  -1   0 2125.09   98.19
   6  -1   0 2057.59   93.19
   6  -1   0 2293.67  104.99
   6  -1   0 2236.88   94.29
  -6  -1   0 2136.79   88.19
  -6   1   0 2083.39   98.89
   6   1   0 2291.57  102.89
  -6   1   0 2096.99   89.59
   6   1   0 1991.80   91.59
   6   1   0 2167.08   92.79
  -7  -1   0   46.50   18.10
   7  -1   0   18.70   17.30
   7  -1   0   30.70    9.00
   7  -1   0   32.90    3.40
  -7  -1   0   30.60    5.00
   7   1   0    9.30   15.50
   7   1   0   27.20    6.80
  -7   1   0   26.50   12.60
   7   1   0   29.80    4.30
   7   1   0   22.40    6.80
  -7   1   0   29.20    5.20
   8  -1   0  150.98   15.90
  -8  -1   0  139.09    9.10
   8  -1   0  143.79    7.90
   8  -1   0  156.98   17.00
  -8  -1   0  156.18   10.10
  -8  -1   0  151.28   10.40
   8   1   0  165.78   16.30
   8   1   0  151.98    9.60
  -8   1   0  154.38   11.20
   8   1   0  116.59   14.90
  -9  -1   0   17.80    4.00
   9  -1   0   16.90    3.10
  -9  -1   0   17.90    4.00
   9  -1   0   11.10    8.90
   9  -1   0   13.00    8.10
   9  -1   0   17.00    2.80
  -9  -1   0   17.90    4.80
  -9   1   0   21.20    3.70
   9   1   0   16.90    2.80
   9   1   0   -5.10    8.70
   9   1   0   13.70    8.70
  -9   1   0   21.10    4.10
  -9   1   0   18.60    5.20
  10  -1   0   19.80   11.10
  10  -1   0    7.00    2.40
 -10  -1   0    9.00    3.30
  10  -1   0    4.90    2.40
 -10  -1   0    6.30    3.40
  10  -1   0    7.80   12.20
 -10   1   0    3.80    2.70
  10   1   0    7.20    2.80
  10   1   0    0.30   10.50
 -10   1   0    5.30    4.30
  10   1   0    1.70   10.60
  11  -1   0    2.60   14.50
  11  -1   0    4.00    2.10
 -11  -1   0    3.40    3.00
 -11  -1   0    2.90    3.00
 -11  -1   0    3.80    3.30
  11  -1   0   -9.40   15.10
  11   1   0   -1.80   14.30
  11   1   0    2.70    2.20
 -11   1   0    1.40    3.10
  11   1   0    1.80   13.50
 -11   1   0    2.50    2.50
  11   1   0    4.90    2.10
 -11   1   0    7.10    3.70
  12  -1   0    2.70    2.10
 -12  -1   0   -2.00    3.40
  12  -1   0    2.80    1.80
 -12  -1   0    1.70    3.50
  12  -1   0    5.80   21.50
  12  -1   0   -7.10   20.30
 -12  -1   0    3.90    2.50
  12   1   0  -18.80   18.10
 -12   1   0    5.50    3.40
  12   1   0    4.20    2.00
 -12   1   0   -1.90    3.10
  12   1   0   22.30   21.20
  12   1   0    2.70    2.10
 -13  -1   0   88.59    7.20
  13  -1   0   78.39    5.50
 -13  -1   0   78.89    7.10
  13  -1   0   71.19    4.90
  13   1   0   83.09    5.20
 -13   1   0   76.09    6.90
 -13   1   0   88.09    6.70
  13   1   0   75.39    5.60
  14  -1   0   -0.90    1.50
 -14  -1   0    0.80    2.50
 -14  -1   0    0.40    2.80
  14  -1   0    1.00    1.40
 -14   1   0   -3.50    2.30
  14   1   0   -0.20    1.60
  14   1   0    8.20    2.80
 -15  -1   0    4.50    2.40
  15  -1   0    2.00    1.30
  15   1   0    4.30    1.50
 -15   1   0    0.20    2.10
   0  -2   0 2067.39   84.29
   0  -2   0 2077.59   83.19
   0  -2   0 1938.91   84.59
   0   2   0 1996.00   83.09
   0   2   0 2141.39   84.79
   0   2   0 2100.99   82.99
  -1  -2   0   55.69    5.60
  -1  -2   0   57.09    4.10
  -1  -2   0   53.19    6.70
   1  -2   0   52.29    5.80
   1  -2   0   61.69    6.30
   1  -2   0   55.39    4.90
   1   2   0   53.29    4.40
  -1   2   0   56.29    4.70
   1   2   0   57.49    3.80
   1   2   0   61.69    6.00
  -1   2   0   51.09    5.90
   1   2   0   58.79    4.10
  -2  -2   0  443.26   23.10
   2  -2   0  496.35   24.50
   2  -2   0  396.26   21.90
  -2  -2   0  476.25   21.80
   2   2   0  437.96   19.70
  -2   2   0  411.66   23.20
   2   2   0  478.15   23.20
   2   2   0  454.55   20.00
   3  -2   0  194.68   15.50
   3  -2   0  192.18   12.20
  -3  -2   0  191.98   14.00
  -3  -2   0  205.68   13.00
   3  -2   0  168.88   12.60
   3   2   0  172.78   10.40
  -3   2   0  186.68   14.20
   3   2   0  188.28   10.50
   3   2   0  206.48   14.70
   4  -2   0  109.39   13.20
  -4  -2   0  100.79   10.60
   4  -2   0  104.39   10.30
   4  -2   0   94.29    9.50
   4   2   0   97.39    8.30
  -4   2   0   98.09   11.20
   4   2   0  100.19    8.00
   4   2   0  132.09   13.40
   5  -2   0   50.09   10.10
   5  -2   0   47.30    8.10
   5  -2   0   43.40    9.10
   5   2   0   41.90    6.40
   5   2   0   46.30    6.40
  -5   2   0   40.00    9.70
   5   2   0   53.09   12.40
  -6  -2   0   38.00    9.10
   6  -2   0   45.90    8.80
   6  -2   0   29.10   12.40
   6  -2   0   61.89   10.20
   6  -2   0   51.29    3.80
  -6  -2   0   58.09    6.30
   6   2   0   56.79    8.10
   6   2   0   54.39   13.10
  -6   2   0   66.59    8.10
   6   2   0   47.80    7.90
  -6   2   0   41.80   11.30
   7  -2   0  536.65   32.10
  -7  -2   0  540.35   26.40
   7  -2   0  575.04   32.50
   7  -2   0  522.35   45.80
   7  -2   0  550.84   23.30
  -7   2   0  477.55   37.30
  -7   2   0  543.55   25.90
   7   2   0  535.65   30.00
   7   2   0  581.84   30.60
   8  -2   0  116.59    6.60
   8  -2   0  108.69   15.50
  -8  -2   0  112.89    8.60
  -8  -2   0  102.09    8.60
   8  -2   0  103.39   13.90
  -8   2   0  101.99    9.30
   8   2   0  100.39   13.20
   8   2   0   98.09   14.60
   8   2   0  119.29    8.20
   8   2   0  103.59    9.40
   9  -2   0   31.80   10.40
   9  -2   0   44.20   11.60
  -9  -2   0   49.70    6.40
  -9  -2   0   53.39    6.20
  -9  -2   0   60.69    7.20
   9  -2   0   56.19    4.50
   9  -2   0   43.20    4.40
  -9   2   0   52.99    5.80
   9   2   0   48.50   10.70
  -9   2   0   49.40    5.50
   9   2   0   36.40   10.80
   9   2   0   59.59    4.60
 -10  -2   0    1.40    3.10
  10  -2   0    5.30   12.10
  10  -2   0    2.20    2.00
 -10  -2   0    3.70    2.90
  10  -2   0   -4.50   11.70
 -10   2   0   -1.60    4.20
  10   2   0   -0.30    2.30
  10   2   0   -2.10    2.10
 -10   2   0    2.60    2.50
  10   2   0   -4.30   10.70
  10   2   0   -5.30   10.30
 -11  -2   0   28.70    5.00
  11  -2   0   40.90    4.30
  11  -2   0   14.10   14.40
 -11  -2   0   28.00    5.30
  11  -2   0   29.30    3.30
 -11  -2   0   16.90    3.90
  11  -2   0    8.90   17.10
 -11   2   0   26.60    4.60
  11   2   0   20.00    3.50
  11   2   0   36.30    3.70
  11   2   0    2.70   13.70
 -11   2   0   26.40    4.80
 -12  -2   0   49.40    5.70
  12  -2   0   38.20    3.90
  12  -2   0   38.30    4.40
 -12  -2   0   38.70    5.50
 -12  -2   0   38.80    5.70
  12  -2   0   21.90   22.40
  12  -2   0   38.20   20.90
  12   2   0  -23.00   21.40
  12   2   0   49.99    3.90
 -12   2   0   33.00    4.90
  12   2   0   43.20   20.90
 -12   2   0   55.69    5.60
  12   2   0   30.80    4.10
  13  -2   0   49.60    4.30
 -13  -2   0   37.80    5.40
  13  -2   0   44.30    3.90
 -13  -2   0   47.50    5.70
 -13   2   0   43.00    4.40
 -13   2   0   38.60    5.00
  13   2   0   44.20    4.30
  14  -2   0   10.20    1.80
  14  -2   0    4.40    1.70
 -14  -2   0    5.20    3.10
 -14  -2   0    4.30    2.70
  14   2   0   11.00    1.80
 -14   2   0    1.40    2.50
  14   2   0    5.70    1.80
  15  -2   0   -1.90    1.10
 -15  -2   0   -0.20    2.30
 -15   2   0   -0.90    1.80
  15   2   0    1.90    1.20
   0  -3   0    1.30    3.70
   0  -3   0   -0.80    2.80
   0  -3   0    1.00    2.40
   0   3   0    4.40    4.00
   0   3   0   -2.50    1.70
   0   3   0    1.90    1.90
   1  -3   0  798.72   33.70
   1  -3   0  831.02   36.00
   1  -3   0  780.32   35.10
   1  -3   0  663.13   35.40
  -1  -3   0  769.02   34.10
  -1  -3   0  722.73   34.90
   1   3   0  722.93   32.30
  -1   3   0  750.32   33.40
   1   3   0  775.32   34.80
   1   3   0  759.72   32.80
   1   3   0  727.73   33.10
  -2  -3   0 1151.98   53.99
  -2  -3   0 1246.48   52.39
   2  -3   0 1198.78   53.69
   2  -3   0 1204.48   52.29
   2  -3   0 1317.17   55.99
   2   3   0 1195.88   50.19
   2   3   0 1290.87   54.19
   2   3   0 1145.09   50.49
  -2   3   0 1133.09   54.49
   3  -3   0  204.38   14.70
  -3  -3   0  205.78   15.50
   3  -3   0  226.28   14.00
  -3  -3   0  230.58   14.60
   3  -3   0  232.58   17.40
   3   3   0  209.28   15.60
   3   3   0  223.88   12.20
   3   3   0  216.98   11.70
  -3   3   0  217.28   16.90
   4  -3   0  415.16   27.50
  -4  -3   0  409.96   23.30
   4  -3   0  389.06   23.10
   4  -3   0  417.46   22.50
  -4  -3   0  364.66   23.80
   4   3   0  452.75   25.40
   4   3   0  358.26   19.60
  -4   3   0  372.26   25.00
   4   3   0  410.16   20.10
  -5  -3   0  388.86   25.80
   5  -3   0  417.96   30.50
   5  -3   0  377.56   24.40
   5  -3   0  415.16   24.30
   5   3   0  425.46   22.00
  -5   3   0  399.76   28.00
   5   3   0  400.66   21.60
   5   3   0  460.45   28.20
  -6  -3   0  329.17   25.20
   6  -3   0  375.36   15.90
   6  -3   0  356.36   24.10
  -6  -3   0  382.26   18.00
   6  -3   0  371.96   23.80
   6  -3   0  339.17   31.80
   6   3   0  364.16   28.90
  -6   3   0  335.47   27.70
  -6   3   0  356.76   18.40
   6   3   0  338.87   20.70
   6   3   0  362.06   21.10
   7  -3   0  162.68    7.90
   7  -3   0  147.89   16.30
   7  -3   0  182.78   17.30
  -7  -3   0  164.58   10.60
   7   3   0  148.29   11.10
  -7   3   0  155.88   10.80
   7   3   0  138.09   10.60
   7   3   0  139.49   13.70
   7   3   0  156.78   13.70
   8  -3   0  160.58    8.00
   8  -3   0  142.49    8.00
  -8  -3   0  138.39    9.90
  -8   3   0  154.98   11.30
   8   3   0  154.58   15.80
   8   3   0  163.58   16.20
  -9  -3   0  110.79    8.60
   9  -3   0  113.29    6.70
   9  -3   0   87.49   16.10
  -9  -3   0  110.19    9.00
  -9  -3   0  106.59    7.90
   9  -3   0  107.09    6.40
   9  -3   0   84.69   14.60
   9   3   0   98.89    6.80
   9   3   0  101.09   14.80
  -9   3   0  113.39    7.80
   9   3   0   79.89   14.20
  -9   3   0   95.09    7.90
  10  -3   0    9.30   12.20
  10  -3   0    4.20    2.10
 -10  -3   0    3.10    3.20
  10  -3   0    3.00    1.90
  10  -3   0  -18.40   10.50
 -10  -3   0    2.50    2.90
  10   3   0    4.50    2.60
  10   3   0   10.90    2.50
  10   3   0    5.70    9.80
  10   3   0   -9.10   10.90
 -10   3   0   11.90    3.50
  11  -3   0   73.69    5.40
  11  -3   0   75.39   18.70
  11  -3   0   87.09    5.90
  11  -3   0   75.99   19.20
 -11  -3   0   92.79    8.00
 -11  -3   0   74.79    7.60
  11   3   0   41.50   16.10
 -11   3   0   83.79    6.90
  11   3   0   77.59    5.50
  11   3   0   79.89   16.70
  11   3   0   67.79    6.10
 -11   3   0   80.69    7.10
 -12  -3   0    5.50    3.60
 -12  -3   0   -2.30    2.50
  12  -3   0   -0.20    1.70
  12  -3   0  -19.50   20.70
 -12  -3   0    2.50    3.30
  12  -3   0  -22.80   22.60
  12  -3   0    1.90    1.90
 -12   3   0   -0.60    2.90
  12   3   0    3.30   19.70
  12   3   0   -3.90    2.00
  12   3   0  -27.70   25.10
 -12   3   0    0.20    2.50
  12   3   0    3.50    2.30
  13  -3   0   28.60    3.10
 -13  -3   0   28.40    4.40
  13  -3   0   32.30    3.50
 -13  -3   0   34.40    4.70
 -13  -3   0   23.80    4.40
  13   3   0   34.00    3.40
  13   3   0   25.80    3.40
 -13   3   0   27.90    4.30
  14  -3   0  128.09    6.40
  14  -3   0  124.09    6.80
 -14  -3   0  135.39    8.00
 -14   3   0  125.69    7.50
  14   3   0  122.79    6.90
  15  -3   0    3.50    1.70
  15   3   0    5.60    2.60
   0  -4   0    7.60    3.40
   0  -4   0   10.00    4.50
   0  -4   0   13.20    5.40
   0   4   0    7.60    2.50
   0   4   0   12.30    3.20
   0   4   0   13.10    5.00
   1  -4   0 2712.93  106.19
   1  -4   0 2491.05  102.79
   1  -4   0 2276.67  105.69
  -1  -4   0 2462.75  105.49
  -1  -4   0 2473.35  103.59
   1  -4   0 2446.76  104.59
   1   4   0 2372.76  101.09
  -1   4   0 2539.65  102.69
   1   4   0 2688.63  105.39
  -1   4   0 2555.84  102.69
   1   4   0 2306.07  101.49
  -2  -4   0    3.00    5.00
   2  -4   0    3.00    4.60
   2  -4   0    1.00    4.60
  -2  -4   0   -0.50    3.60
   2  -4   0    0.10    3.10
  -2   4   0    0.70    2.80
   2   4   0    3.00    2.70
   2   4   0    5.20    4.40
   2   4   0    3.80    2.10
   3  -4   0    8.60    6.20
   3  -4   0   -0.90    3.40
  -3  -4   0    1.10    5.90
   3  -4   0    3.80    3.60
  -3  -4   0    1.90    4.40
   3   4   0   -4.50    4.10
   3   4   0    2.50    2.60
  -3   4   0    0.00    5.20
   3   4   0    1.30    2.30
   4  -4   0 1496.15   70.79
  -4  -4   0 1518.65   68.19
   4  -4   0 1626.64   76.29
   4  -4   0 1636.44   70.09
   4   4   0 1491.55   66.39
   4   4   0 1648.83   72.49
  -4   4   0 1562.54   74.39
   4   4   0 1569.14   66.89
   5  -4   0   -2.80    4.80
   5  -4   0    2.90    4.50
   5  -4   0    5.00   11.30
   5   4   0    5.10    3.50
  -5   4   0    9.90    7.80
   5   4   0    8.80    6.80
   6  -4   0   47.30    9.00
   6  -4   0   48.40    9.50
   6  -4   0   45.10   15.60
   6  -4   0   54.79    3.80
  -6  -4   0   49.80   11.70
  -6  -4   0   61.09    6.40
  -6   4   0   64.79    8.10
   6   4   0   52.09    7.80
  -6   4   0   54.29   13.50
   6   4   0   46.50    8.00
   6   4   0   39.40   11.90
  -7  -4   0   18.50    4.10
   7  -4   0   27.70    9.10
   7  -4   0   19.50    2.40
   7  -4   0    6.60    7.30
   7   4   0   22.30    3.10
   7   4   0   11.70    6.30
   7   4   0   18.40    6.80
   8  -4   0   47.40    3.90
   8  -4   0   29.00    9.80
  -8  -4   0   45.40    5.90
  -8  -4   0   50.79    6.50
   8  -4   0   52.09   11.80
  -8  -4   0   44.50    5.20
   8   4   0   43.60    5.20
   8   4   0   42.00    9.80
   8   4   0   47.00    4.40
   8   4   0   35.40    9.00
   9  -4   0   59.19    4.70
  -9  -4   0   66.99    6.90
   9  -4   0   43.00   14.00
   9  -4   0   56.09   13.60
   9  -4   0   58.39    4.50
   9   4   0   48.10    5.50
   9   4   0   61.59   11.70
  -9   4   0   74.99    6.00
   9   4   0   54.69    5.30
  -9   4   0   64.29    6.40
   9   4   0   48.90   11.50
 -10  -4   0   12.80    3.90
 -10  -4   0    8.80    3.70
  10  -4   0    8.00    3.30
  10  -4   0   -9.60   12.60
  10  -4   0   10.20    2.20
  10  -4   0    2.70   11.70
 -10   4   0    8.20    3.30
  10   4   0  -12.70   12.20
  10   4   0    5.00    2.30
  10   4   0   18.60   11.70
 -11  -4   0  326.57   16.70
 -11  -4   0  337.87   17.20
  11  -4   0  272.57   32.30
 -11  -4   0  354.86   18.40
  11  -4   0  334.17   15.50
  11  -4   0  278.47   31.90
  11  -4   0  316.57   14.90
  11   4   0  340.47   14.90
 -11   4   0  324.27   15.60
  11   4   0  302.67   30.10
 -11   4   0  319.57   16.10
  11   4   0  287.97   31.50
  11   4   0  305.67   15.70
 -12  -4   0  178.98   11.00
  12  -4   0  201.28   37.40
 -12  -4   0  150.88   10.20
  12  -4   0  143.89   45.40
 -12  -4   0  149.69   10.50
  12  -4   0  152.28    8.70
  12  -4   0  161.58    8.50
 -12   4   0  157.88    9.40
  12   4   0  166.38   26.70
  12   4   0  167.38    8.20
  12   4   0  148.39    9.00
 -12   4   0  139.19    9.30
 -13  -4   0   51.29    6.10
 -13  -4   0   69.49    6.10
 -13  -4   0   65.99    6.40
  13  -4   0   53.69    4.30
  13  -4   0   54.29    4.50
 -13   4   0   55.99    5.40
  13   4   0   64.69    4.40
  13   4   0   54.29    4.90
 -14  -4   0   -0.60    2.90
  14  -4   0    1.60    1.30
 -14  -4   0    8.20    2.90
 -14   4   0    0.30    2.30
 -15  -4   0   72.19    5.20
  15  -4   0   66.19    4.10
  15   4   0   73.39    4.00
   0  -5   0    1.40    4.60
   0  -5   0   -0.60    4.30
   0  -5   0    2.80    3.50
   0   5   0   -0.30    2.50
   0   5   0    1.60    2.70
   1  -5   0 2411.56  100.59
   1  -5   0 2521.35  104.49
  -1  -5   0 2347.47  101.49
   1  -5   0 2522.25  103.19
  -1  -5   0 2266.97  103.69
   1  -5   0 2220.58  104.39
  -1   5   0 2480.05  100.59
   1   5   0 2477.55  103.69
   1   5   0 2452.65   99.09
   1   5   0 2250.87   99.29
  -1   5   0 2474.85  100.49
   2  -5   0   44.10    7.00
   2  -5   0   42.70    7.60
   2  -5   0   54.59    9.50
  -2  -5   0   41.10    8.10
   2  -5   0   54.29   10.20
  -2  -5   0   63.89    8.90
  -2   5   0   45.50    6.70
   2   5   0   60.39    6.00
   2   5   0   57.69    8.80
   2   5   0   48.80    6.20
  -3  -5   0   61.79    9.40
   3  -5   0   51.09    8.50
   3  -5   0   59.59    8.30
   3  -5   0   71.59   12.30
   3  -5   0   79.69   12.70
  -3  -5   0   55.29    9.20
   3   5   0   53.69    9.40
   3   5   0   69.39    6.80
   3   5   0   59.59    6.60
   4  -5   0   37.50   10.40
   4  -5   0   28.20    7.10
   4  -5   0   29.50    7.00
   4   5   0   25.90    7.60
   4   5   0   21.40    4.80
   4   5   0   29.60    5.60
   5  -5   0  167.58   15.50
   5  -5   0  196.58   17.30
   5  -5   0  183.58   22.50
   5   5   0  169.58   13.10
   5   5   0  177.18   12.60
   5   5   0  203.68   18.40
   6  -5   0   76.99   11.70
  -6  -5   0   66.59   13.60
   6  -5   0   96.49    5.30
  -6  -5   0   92.99    7.60
   6  -5   0   86.29   20.30
   6  -5   0  134.69   15.20
   6   5   0   92.29   10.50
   6   5   0   96.49   11.00
   6   5   0   89.39   15.70
   7  -5   0   33.80    3.10
   7  -5   0   34.60   10.20
   7  -5   0   32.20    9.30
  -7  -5   0   37.40    5.80
  -7  -5   0   29.80    6.00
   7   5   0   38.90    7.10
   7   5   0   48.00    4.60
   7   5   0   30.90    8.30
   8  -5   0  253.27   12.10
   8  -5   0  302.57   24.50
  -8  -5   0  250.97   15.90
  -8  -5   0  256.37   14.00
  -8  -5   0  240.98   11.50
   8  -5   0  250.17   12.00
   8  -5   0  269.27   24.20
  -8  -5   0  251.87   13.60
   8   5   0  275.87   14.10
   8   5   0  288.77   20.80
   8   5   0  252.37   14.40
  -8   5   0  246.38   13.40
   9  -5   0   43.70   14.00
   9  -5   0   46.80    4.20
  -9  -5   0   56.99    6.30
  -9  -5   0   46.10    6.00
   9  -5   0   56.79    5.30
  -9  -5   0   50.59    3.90
   9  -5   0   45.00   14.00
  -9  -5   0   52.89    6.90
   9   5   0   41.40   10.60
   9   5   0   49.70    5.10
  -9   5   0   45.60    5.20
   9   5   0   62.89    6.30
   9   5   0   45.30   12.30
   9   5   0   55.39    6.30
  -9   5   0   58.19    6.10
 -10  -5   0   85.59    8.90
  10  -5   0   81.39    5.40
  10  -5   0   72.99   21.90
 -10  -5   0   70.79    7.80
  10  -5   0   91.59    5.90
 -10   5   0   91.49    6.20
  10   5   0   61.49   15.00
 -10   5   0   75.99    7.00
  10   5   0   82.29    8.70
  11  -5   0   19.00   21.20
 -11  -5   0   23.10    5.00
 -11  -5   0   19.60    4.80
 -11  -5   0   16.50    3.90
  11  -5   0    1.80   16.80
  11  -5   0   20.00    3.10
  11  -5   0   18.80    2.80
  11   5   0   24.40   16.10
  11   5   0   17.10    2.90
  11   5   0   19.80   18.60
  11   5   0   15.10    3.10
 -11   5   0   26.30    4.30
  12  -5   0    1.50    1.80
 -12  -5   0    1.10    3.10
 -12  -5   0    0.40    3.30
 -12  -5   0    1.00    2.70
  12  -5   0    1.40    1.70
  12   5   0    2.80    2.30
 -12   5   0    4.30    2.80
  12   5   0    2.30    2.50
  13  -5   0  129.29    7.00
 -13  -5   0  129.39    8.60
  13  -5   0  116.99    6.70
 -13  -5   0  145.69    8.90
 -13  -5   0  118.39    8.70
  13   5   0  118.89    7.20
 -13   5   0  122.09    7.80
  14  -5   0    2.60    1.40
 -14  -5   0   -1.70    2.50
 -14  -5   0   -0.10    2.60
 -14   5   0    4.60    2.10
  14   5   0    1.40    1.60
 -15  -5   0    3.80    2.20
   0  -6   0 1602.24   74.29
   0  -6   0 1637.74   71.79
   0  -6   0 1607.74   68.69
   0   6   0 1516.85   68.59
   0   6   0 1621.54   68.89
   1  -6   0   55.29   10.20
   1  -6   0   45.60   10.10
  -1  -6   0   66.59    9.90
   1  -6   0   68.09   10.90
  -1  -6   0   37.90    9.10
   1   6   0   56.09    6.50
  -1   6   0   64.29    8.10
  -1   6   0   50.79    7.50
   1   6   0   58.69    6.50
   1   6   0   68.29   10.60
  -2  -6   0   11.00    6.50
   2  -6   0    5.90    5.10
   2  -6   0    8.90    5.10
   2  -6   0   12.20    7.70
  -2  -6   0   12.70    7.10
   2  -6   0    1.50    5.90
   2   6   0    8.90    5.40
  -2   6   0    8.90    3.60
   2   6   0    7.50    3.40
   2   6   0    6.30    2.80
  -3  -6   0  152.78   16.80
   3  -6   0  209.08   17.20
   3  -6   0  216.58   20.40
   3  -6   0  178.08   18.90
   3  -6   0  179.28   14.50
  -3  -6   0  181.28   15.90
   3   6   0  211.88   17.00
   3   6   0  181.18   12.50
   3   6   0  180.08   12.10
   4  -6   0  210.48   17.00
   4  -6   0  200.38   22.00
   4  -6   0  228.28   18.60
   4  -6   0  224.38   22.40
   4   6   0  245.28   20.40
   4   6   0  190.38   13.60
   4   6   0  212.48   19.00
   5  -6   0  601.44   35.10
  -5  -6   0  593.34   38.60
  -5  -6   0  623.94   28.30
   5  -6   0  615.84   36.30
   5  -6   0  623.64   25.80
   5  -6   0  686.33   44.90
   5  -6   0  557.54   41.90
   5   6   0  591.14   31.30
   5   6   0  620.44   31.20
   5   6   0  679.23   38.40
   6  -6   0   43.10   12.00
   6  -6   0   65.19    3.90
   6  -6   0   49.60   19.30
   6  -6   0   52.29   11.40
   6   6   0   48.60    8.80
   6   6   0   55.09    4.90
   6   6   0   70.39    9.10
   7  -6   0   68.99    5.00
   7  -6   0   77.09   15.10
   7  -6   0   69.79    4.60
   7  -6   0   71.79   14.30
  -7  -6   0   71.09    7.00
  -7  -6   0   65.89   10.60
   7   6   0   68.09   10.50
   7   6   0   71.69    5.80
   7   6   0   63.19   10.90
   8  -6   0   49.70   13.50
   8  -6   0   50.09    3.90
  -8  -6   0   50.09    6.20
  -8  -6   0   54.29    5.80
  -8  -6   0   42.70    6.60
  -8  -6   0   47.60    3.70
   8  -6   0   48.80    4.10
   8  -6   0   41.70   12.80
   8   6   0   48.30    9.80
   8   6   0   54.29    5.90
   8   6   0   47.20    5.10
   8   6   0   41.90   10.10
  -9  -6   0   87.39    6.70
   9  -6   0   77.29   19.00
   9  -6   0  101.99    5.90
   9  -6   0   95.09   16.80
  -9  -6   0   84.59    5.70
  -9  -6   0   89.89    8.60
  -9  -6   0   93.69   10.00
   9  -6   0   84.59    7.50
   9   6   0   85.39    8.00
  -9   6   0   79.79    9.40
   9   6   0   65.79   13.60
   9   6   0   96.59    6.80
   9   6   0   75.99   14.30
  10  -6   0   33.40   14.20
  10  -6   0   45.70    4.20
 -10  -6   0   51.89    6.60
  10  -6   0   49.80    4.40
 -10  -6   0   39.90    3.60
 -10  -6   0   46.70    7.40
  10  -6   0   56.29   18.60
  10   6   0   59.39    4.70
  10   6   0   46.70    5.00
  10   6   0   57.79   16.20
  10   6   0   54.49   14.40
 -10   6   0   46.00    5.40
  11  -6   0   82.39    5.60
 -11  -6   0   76.09    7.20
 -11  -6   0   83.69    8.40
  11  -6   0   64.99   24.90
  11  -6   0   71.29   20.40
 -11  -6   0   80.79    8.70
  11  -6   0   83.69    5.80
  11   6   0   72.59    6.30
 -11   6   0   69.39    9.50
  11   6   0   66.39   18.50
 -12  -6   0  118.09    8.70
 -12  -6   0  135.49    9.70
  12  -6   0  112.09    6.80
  12  -6   0  118.49    7.10
 -12  -6   0  123.09    9.20
 -12   6   0  111.19    7.50
  12   6   0  133.89    9.80
  12   6   0  115.79    6.90
  13  -6   0    0.30    1.50
 -13  -6   0   -2.00    2.70
 -13  -6   0    1.40    3.00
 -13  -6   0    3.00    2.80
  13  -6   0   -1.00    1.90
 -13   6   0    2.40    2.50
  13   6   0    1.20    1.60
  14  -6   0    0.80    1.30
 -14  -6   0    1.40    2.80
 -14  -6   0   -1.70    2.30
  14   6   0    0.80    1.60
 -15  -6   0   39.60    3.50
   0  -7   0    0.40    6.90
   0  -7   0   -0.10    4.70
   0  -7   0   -1.50    5.30
   0  -7   0   -1.80    5.50
   0   7   0   -3.00    3.10
   0   7   0   -1.60    3.30
   1  -7   0   88.09   15.40
  -1  -7   0   78.59   12.80
   1  -7   0  106.99   11.30
   1  -7   0  129.39   15.10
  -1  -7   0  107.89   12.50
   1  -7   0  123.39   15.60
  -1   7   0  107.99   10.70
   1   7   0  113.49   12.80
   1   7   0   96.89    9.40
   1   7   0  107.99    9.50
  -1   7   0   90.69    9.90
   2  -7   0  175.08   14.10
   2  -7   0  154.28   17.50
   2  -7   0  163.98   16.00
  -2  -7   0  135.39   16.50
   2  -7   0  188.78   18.70
   2   7   0  185.68   16.70
  -2   7   0  177.18   14.00
   2   7   0  155.88   12.10
  -2   7   0  181.18   14.40
  -3  -7   0  103.29   13.20
   3  -7   0  104.29   17.00
   3  -7   0  111.19   13.10
   3  -7   0   85.69   15.10
   3  -7   0   83.39   11.00
   3   7   0   91.79   13.00
   3   7   0   86.99    8.80
   3   7   0   80.89    9.20
   4  -7   0    0.10    6.20
  -4  -7   0    0.20    2.80
   4  -7   0    3.00    8.10
   4  -7   0   18.80   11.60
  -4  -7   0   -4.90    7.80
   4  -7   0    1.30    1.10
   4   7   0    6.80    7.70
   4   7   0    0.80    4.30
   4   7   0    1.60    3.90
   5  -7   0  419.26   40.70
   5  -7   0  489.35   30.30
   5  -7   0  520.15   40.20
   5  -7   0  486.45   20.30
  -5  -7   0  484.35   23.00
   5  -7   0  479.35   31.60
  -5  -7   0  464.35   34.50
   5   7   0  478.15   26.10
   5   7   0  445.96   26.40
   5   7   0  475.85   32.50
   6  -7   0  131.39   27.80
   6  -7   0  140.09    7.90
  -6  -7   0  142.59   10.00
   6  -7   0  116.29   17.00
  -6  -7   0  133.39   13.10
   6  -7   0  133.89   25.90
   6  -7   0  119.39   16.80
   6   7   0  125.69   13.80
   6   7   0  151.58   13.60
   6   7   0  127.09    8.20
  -7  -7   0  170.68   10.50
  -7  -7   0  147.19   12.10
   7  -7   0  150.58   21.40
   7  -7   0  158.88    8.10
   7  -7   0  157.48    8.10
  -7  -7   0  163.68    9.10
   7  -7   0  140.29   19.50
  -7   7   0  155.88   10.40
   7   7   0  165.58   16.40
   7   7   0  175.58   16.10
  -8  -7   0    5.30    3.20
  -8  -7   0    3.10    3.40
   8  -7   0   10.70   12.80
   8  -7   0    5.10    1.70
   8  -7   0    7.20    2.00
   8  -7   0   21.70   12.30
  -8  -7   0   11.30    1.90
  -8   7   0    5.10    3.90
   8   7   0    3.50    8.70
   8   7   0   -3.80    9.10
  -9  -7   0   16.70    2.90
   9  -7   0   12.70   15.50
  -9  -7   0   16.00    4.10
  -9  -7   0   10.60    5.20
   9  -7   0    8.30   12.60
   9  -7   0   12.20    2.40
   9  -7   0   17.60    2.90
   9   7   0    9.60    2.80
  -9   7   0   17.20    5.30
   9   7   0   23.10   12.00
   9   7   0   12.90    4.10
   9   7   0    4.30    9.40
 -10  -7   0   60.89    4.00
  10  -7   0   61.49    4.80
  10  -7   0   55.59    4.70
 -10  -7   0   65.69    7.40
  10  -7   0  100.19   19.70
  10  -7   0   36.90   21.70
 -10  -7   0   49.40    8.10
  10   7   0   58.59    5.60
 -10   7   0   51.49    5.30
  10   7   0   75.29    7.60
  10   7   0   53.99    6.30
  10   7   0   55.29   14.90
  11  -7   0  190.08   34.40
 -11  -7   0  205.28   13.10
 -11  -7   0  218.68   14.10
 -11  -7   0  217.68   14.60
  11  -7   0  194.68   10.00
  11  -7   0  203.08   10.00
  11   7   0  166.88   10.60
  11   7   0  191.78   10.80
 -11   7   0  181.58   10.00
  11   7   0  157.38   29.30
 -12  -7   0   18.40    4.00
  12  -7   0   16.50    2.80
 -12  -7   0   19.20    6.30
 -12  -7   0   16.90    4.20
  12  -7   0   18.00    2.50
  12   7   0   17.40    3.10
 -12   7   0   24.30    3.50
  13  -7   0    2.10    1.60
 -13  -7   0    3.50    5.00
  13   7   0    5.30    1.90
 -14  -7   0   15.60    3.10
  14  -7   0   12.80    1.70
 -14  -7   0   18.60    3.20
  14   7   0   16.00    2.10
 -15  -7   0   23.00    2.60
   0  -8   0  384.16   24.70
   0  -8   0  343.77   27.70
   0  -8   0  348.77   21.80
   0  -8   0  348.17   25.40
   0   8   0  369.96   21.90
   0   8   0  343.77   21.40
  -1  -8   0  122.69   17.50
   1  -8   0  155.58   14.40
   1  -8   0  137.99   23.10
   1  -8   0  140.09   16.70
  -1  -8   0  138.29   16.00
   1  -8   0  149.49   15.90
  -1  -8   0  143.79   15.80
  -1   8   0  157.18   13.40
   1   8   0  124.19   12.10
   1   8   0  146.99   12.50
  -1   8   0  167.08   13.90
   2  -8   0  123.29   17.30
  -2  -8   0  107.79   14.60
  -2  -8   0  110.19   15.80
   2  -8   0  104.39   16.90
  -2  -8   0  103.89    9.00
   2  -8   0  137.69   13.80
  -2   8   0  100.29   11.80
   2   8   0  107.69   10.30
   2   8   0  107.79   14.90
   2   8   0   99.09   10.30
   3  -8   0  384.26   24.60
  -3  -8   0  358.66   18.90
  -3  -8   0  398.66   29.90
   3  -8   0  378.66   31.60
   3  -8   0  391.66   26.60
   3  -8   0  317.57   30.80
  -3  -8   0  361.76   27.20
  -3   8   0  406.46   25.20
   3   8   0  377.06   21.30
   3   8   0  332.37   21.20
   3   8   0  340.17   26.90
  -3   8   0  351.96   16.50
  -4  -8   0  192.58   21.40
   4  -8   0  163.68   18.20
   4  -8   0  159.78    7.70
   4  -8   0  179.28   25.10
   4  -8   0  154.58   23.80
  -4  -8   0  159.98   10.80
   4  -8   0  183.78   17.70
   4   8   0  182.18   13.60
   4   8   0  153.38   13.90
  -4   8   0  159.58    8.60
  -5  -8   0  505.75   26.50
   5  -8   0  542.45   22.50
   5  -8   0  546.75   35.60
   5  -8   0  563.74   47.30
   5  -8   0  561.94   47.10
   5  -8   0  544.05   34.00
   5   8   0  577.14   29.70
   5   8   0  506.15   29.50
  -5   8   0  499.25   23.00
   6  -8   0   20.60   11.10
   6  -8   0   39.30    3.30
   6  -8   0   27.10    3.30
   6  -8   0   43.40   12.70
  -6  -8   0   25.60    5.60
  -6  -8   0   29.60    5.30
  -6  -8   0   29.50    3.20
   6  -8   0   60.29   28.90
   6   8   0   33.30    8.50
  -6   8   0   40.50    5.80
   6   8   0   33.30    8.80
   6   8   0   31.00    4.00
   7  -8   0   33.20    3.40
   7  -8   0   23.00   14.00
  -7  -8   0   25.00    6.10
   7  -8   0   11.60   10.80
  -7  -8   0   36.20    5.50
  -7  -8   0   37.10    3.40
   7  -8   0   31.50    3.00
  -7   8   0   36.70    5.50
   7   8   0   30.70    8.50
   7   8   0   33.60    9.00
   8  -8   0   35.70   15.40
   8  -8   0   48.60    3.90
   8  -8   0   46.70   15.20
  -8  -8   0   40.50    6.80
   8  -8   0   44.80    3.90
  -8  -8   0   46.30    5.40
  -8   8   0   50.99    6.30
   8   8   0   34.40   10.60
   8   8   0   56.09    4.90
   8   8   0   42.10   12.10
  -9  -8   0  122.49   11.30
   9  -8   0  123.49    7.80
   9  -8   0   85.59   19.10
  -9  -8   0  116.19    9.00
   9  -8   0  117.99    6.90
  -9  -8   0  119.89    6.40
   9  -8   0   73.59   22.20
  -9   8   0  113.89    9.40
   9   8   0   99.59   15.60
   9   8   0   92.99   16.30
   9   8   0  116.59    8.00
   9   8   0  133.99    9.50
  10  -8   0    8.50    2.20
 -10  -8   0    8.30    4.00
 -10  -8   0    5.60    4.00
  10  -8   0   -0.80   24.00
 -10  -8   0    8.90    3.50
  10  -8   0   34.00   19.10
 -10  -8   0    8.20    1.80
  10  -8   0    9.90    2.40
  10   8   0    0.40   13.10
  10   8   0    8.50    4.20
  10   8   0   45.50   19.00
  10   8   0    4.50    2.70
  11  -8   0   12.10    2.20
 -11  -8   0   17.90    5.20
 -11  -8   0   14.40    3.60
  11  -8   0    6.60   23.20
  11  -8   0   10.80    2.50
 -11  -8   0    7.40    4.00
  11  -8   0  127.49   64.89
  11   8   0    9.70    2.90
  11   8   0   18.00   18.20
 -12  -8   0    2.30    3.10
  12  -8   0    2.80    1.50
 -12  -8   0    3.90    3.40
 -12  -8   0    5.50    3.10
  12   8   0   -3.80    2.20
 -13  -8   0   57.69    5.80
 -13  -8   0   53.29    6.10
  13  -8   0   66.19    4.20
 -13  -8   0   70.39    6.00
  13   8   0   58.29    4.60
 -14  -8   0    9.60    3.60
  14   8   0    9.50    1.90
   0  -9   0    6.40    7.80
   0  -9   0   -6.40    9.00
   0  -9   0    3.60    4.40
   0  -9   0   -3.00    6.50
   0  -9   0   -4.10    9.50
   0   9   0   -1.10    1.90
   0   9   0   -2.30    3.90
   0   9   0    5.20    4.30
   1  -9   0   23.80   10.70
  -1  -9   0   20.50    5.20
   1  -9   0   -1.60    6.20
  -1  -9   0    4.00    9.10
  -1  -9   0    4.80    8.00
  -1  -9   0    5.50    8.80
   1  -9   0    1.00    8.10
   1  -9   0    3.30    8.40
   1   9   0    6.90    2.20
   1   9   0    7.30    5.00
  -1   9   0    4.90    4.90
   1   9   0    6.40    4.60
  -1   9   0   13.50    6.50
  -2  -9   0 1480.25   76.19
  -2  -9   0 1436.46   62.29
  -2  -9   0 1438.86   68.29
   2  -9   0 1391.66   77.69
   2  -9   0 1471.05   70.79
   2  -9   0 1444.56   67.89
   2  -9   0 1479.25   76.89
  -2   9   0 1464.25   67.99
   2   9   0 1389.66   58.99
   2   9   0 1497.45   65.99
   2   9   0 1317.27   65.29
  -2   9   0 1488.75   62.39
  -2   9   0 1487.55   68.69
  -3  -9   0  329.57   31.50
   3  -9   0  420.76   29.20
   3  -9   0  415.76   35.70
  -3  -9   0  443.26   21.00
  -3  -9   0  383.56   28.80
   3  -9   0  381.86   16.50
   3  -9   0  399.46   27.30
   3  -9   0  372.46   35.60
   3   9   0  379.36   23.80
   3   9   0  382.56   30.50
  -3   9   0  420.46   27.10
   3   9   0  402.36   23.70
  -3   9   0  369.36   17.60
   3   9   0  364.06   17.40
   4  -9   0   45.00   11.80
   4  -9   0   21.30   17.70
   4  -9   0   44.30   12.30
   4  -9   0   39.30    2.90
   4  -9   0   16.90   19.20
  -4   9   0   36.20    4.10
   4   9   0   43.00    8.60
   4   9   0   41.70    4.30
   4   9   0   29.50    7.00
  -5  -9   0    2.70    3.60
   5  -9   0    3.60    1.60
   5  -9   0  -11.90    8.30
  -5  -9   0    0.50    1.60
  -5  -9   0    0.30    3.40
   5  -9   0   -6.80   22.70
   5  -9   0   -8.30   20.70
   5  -9   0   -6.30    9.00
   5   9   0    4.90    2.50
  -5   9   0    3.80    3.40
  -5   9   0   -0.30    2.00
   5   9   0   -0.30    5.50
   5   9   0    0.70    5.90
   6  -9   0    1.80    1.80
  -6  -9   0    6.40    1.80
   6  -9   0   11.10   11.80
  -6  -9   0    4.20    3.50
  -6  -9   0    5.40    3.80
   6  -9   0   -9.80    8.00
   6  -9   0    5.80    1.50
  -6   9   0    7.20    3.20
   6   9   0    7.10    6.80
   6   9   0    0.90    7.00
   6   9   0    4.00    2.50
  -7  -9   0    1.00    1.60
  -7  -9   0    0.50    3.40
   7  -9   0    1.10    1.50
   7  -9   0  -14.20   12.10
  -7  -9   0    6.90    4.40
   7  -9   0  -11.00    9.60
   7  -9   0    4.20    1.50
   7   9   0    5.90    8.10
   7   9   0    2.80    2.80
  -7   9   0   -1.20    3.30
   7   9   0   -0.20    8.80
   8  -9   0   71.49   21.10
  -8  -9   0   97.99    6.50
   8  -9   0   98.29    5.90
   8  -9   0   88.49   16.80
  -8  -9   0   79.39    6.20
   8  -9   0   90.79    5.60
  -8  -9   0   85.09    9.60
   8   9   0   92.99    6.70
  -8   9   0   84.69    8.80
   8   9   0   78.89   14.90
   8   9   0   92.19   14.80
   9  -9   0   28.30   15.60
   9  -9   0   86.29   23.60
   9  -9   0   73.49    5.10
  -9  -9   0   65.69    4.50
  -9  -9   0   64.79    8.70
  -9  -9   0   63.59    7.00
   9  -9   0   71.29    4.80
   9   9   0   44.10   18.20
   9   9   0   66.79    7.40
   9   9   0   60.29    5.90
   9   9   0   58.29   14.20
  -9   9   0   62.29    7.20
 -10  -9   0    5.40    3.70
 -10  -9   0    4.60    3.70
  10  -9   0    3.40    1.60
  10  -9   0   -0.20    2.70
  10  -9   0    3.10   18.50
 -10  -9   0    5.70    3.10
 -10  -9   0    4.20    1.60
  10  -9   0  -28.60   29.60
  10   9   0    3.30    2.60
  10   9   0   50.19   23.00
  10   9   0   20.60   14.80
  10   9   0    5.70    4.40
 -11  -9   0   28.00    5.10
 -11  -9   0   33.30    2.90
 -11  -9   0   30.80    4.60
 -11  -9   0   33.90    5.70
  11  -9   0   29.50    3.40
  11   9   0   25.30    5.40
  11   9   0   26.00    4.00
 -12  -9   0   -0.20    3.50
  12  -9   0   -0.60    1.20
 -12  -9   0   -1.30    2.60
 -12  -9   0    1.40    2.60
  12   9   0   -2.80    1.90
  13  -9   0   15.00    1.80
 -13  -9   0   20.10    3.40
 -13  -9   0   12.20    3.20
 -13  -9   0   13.10    3.10
  13   9   0   16.70    2.60
 -14  -9   0   33.70    3.30
 -14  -9   0   33.90    4.00
   0 -10   0   46.60   14.30
   0 -10   0   31.80   15.70
   0 -10   0   51.79   13.70
   0 -10   0   36.80    7.30
   0 -10   0   40.60   11.00
   0  10   0   55.09   10.70
   0  10   0   41.60    4.30
   0  10   0   30.10    7.80
  -1 -10   0  740.03   35.30
   1 -10   0  731.33   42.80
   1 -10   0  803.12   48.80
   1 -10   0  702.23   42.70
  -1 -10   0  775.32   50.09
  -1 -10   0  676.13   50.69
  -1 -10   0  729.73   42.30
   1 -10   0  716.23   51.59
   1  10   0  727.03   31.60
   1  10   0  699.83   38.90
  -1  10   0  758.12   31.80
  -1  10   0  781.52   41.50
   1  10   0  750.52   39.30
  -1  10   0  795.22   41.10
   2 -10   0   45.90   10.60
   2 -10   0   46.50   17.00
   2 -10   0   45.60   15.80
  -2 -10   0   56.89   13.80
   2 -10   0   55.29   13.00
  -2 -10   0   49.90   12.80
  -2 -10   0   72.89   15.90
   2 -10   0   52.59    9.60
  -2 -10   0   67.19    8.40
  -2  10   0   54.39   10.80
   2  10   0   52.89    9.20
  -2  10   0   48.90    4.70
   2  10   0   36.30    8.30
   2  10   0   47.30    4.80
   3 -10   0  416.46   40.60
   3 -10   0  389.56   29.30
   3 -10   0  384.76   28.70
   3 -10   0  352.46   37.50
   3 -10   0  365.16   16.00
   3 -10   0  353.26   22.50
   3  10   0  407.46   24.70
  -3  10   0  376.36   17.40
   3  10   0  382.06   24.50
   3  10   0  369.86   17.20
  -4 -10   0    3.80    1.70
   4 -10   0   10.10    8.90
   4 -10   0   11.00   21.90
   4 -10   0   -6.40    9.50
   4 -10   0  -22.50   20.40
   4 -10   0   14.60    7.40
   4 -10   0    3.80    1.20
  -4  10   0   10.80    3.90
   4  10   0    3.30    2.30
   4  10   0    5.80    6.10
  -4  10   0    5.30    2.20
   4  10   0    2.30    6.50
   5 -10   0   17.30    2.30
  -5 -10   0   17.10    2.70
  -5 -10   0   18.80    5.20
  -5 -10   0   17.30    6.50
   5 -10   0    3.10   31.70
  -5 -10   0   19.00    2.30
   5 -10   0   22.50   13.40
   5 -10   0   35.30   30.00
   5 -10   0   19.50   11.20
   5  10   0   17.50    7.80
  -5  10   0    9.90    3.00
  -5  10   0   17.10    4.40
   5  10   0   16.50    3.40
   5  10   0   26.10    8.30
   6 -10   0   24.40    2.60
  -6 -10   0   22.50    5.00
   6 -10   0   26.00    3.00
  -6 -10   0   25.60    5.10
  -6 -10   0   22.00    2.60
  -6 -10   0   32.90    3.00
   6 -10   0   17.10   13.40
   6 -10   0   12.70   15.30
   6  10   0   25.80    3.90
  -6  10   0   22.30    4.60
   6  10   0   11.50    7.70
   6  10   0   18.00    9.90
  -7 -10   0   -2.80    3.10
   7 -10   0  -12.30   15.60
   7 -10   0    0.10    1.20
   7 -10   0    7.40   10.90
   7 -10   0    1.10    1.60
  -7 -10   0    4.20    4.10
  -7 -10   0    2.40    1.70
   7  10   0    0.10    2.40
   7  10   0    5.00    8.20
   7  10   0  -10.00    9.70
  -7  10   0    5.50    3.80
  -8 -10   0  280.07   18.70
   8 -10   0  299.97   13.70
   8 -10   0  275.37   31.50
   8 -10   0  291.07   13.70
   8 -10   0  259.27   34.20
  -8 -10   0  303.77   13.50
  -8  10   0  295.87   16.10
   8  10   0  273.57   24.80
   8  10   0  294.37   28.40
   8  10   0  287.57   14.80
  -9 -10   0   90.79    5.50
   9 -10   0   89.69    5.70
  -9 -10   0   91.99    8.10
  -9 -10   0   95.79   10.20
   9 -10   0  107.29   22.10
  -9 -10   0   76.79    6.90
   9 -10   0   34.00   28.90
   9  10   0   93.39    8.30
   9  10   0   80.69   15.10
   9  10   0   83.59   20.20
  -9  10   0   86.29    8.30
   9  10   0   82.49    6.90
  10 -10   0    1.30   42.80
 -10 -10   0    7.60    1.80
 -10 -10   0    5.00    4.20
 -10 -10   0    9.10    4.30
 -10 -10   0    3.50    2.80
  10 -10   0    7.30   22.80
  10 -10   0    8.70    2.00
  10  10   0   11.00   26.70
  10  10   0    9.30    3.10
  10  10   0    7.50    4.40
  10  10   0   -1.70   28.10
 -11 -10   0   33.20    4.40
 -11 -10   0   30.20    5.00
 -11 -10   0   40.50    6.50
  11 -10   0   39.70    3.50
 -11 -10   0   39.90    3.10
  11  10   0   30.40    4.10
  11  10   0   28.70    5.40
 -12 -10   0  102.19    8.10
 -12 -10   0  117.99    8.50
 -12 -10   0  100.49    6.90
  12 -10   0   97.79    5.60
  12  10   0  101.39    6.50
 -13 -10   0    1.70    2.30
 -13 -10   0    0.70    2.50
  13 -10   0    1.20    2.00
 -13 -10   0    1.90    2.30
  13  10   0    4.60    1.90
 -14 -10   0    2.10    1.90
   0 -11   0  -13.00   15.00
   0 -11   0  -22.00   12.40
   0 -11   0   -0.50    9.50
   0 -11   0   -0.70    4.50
   0  11   0    9.10    6.10
   0  11   0   -0.10    1.90
   0  11   0    3.90    6.80
   1 -11   0  518.95   28.50
  -1 -11   0  559.44   28.20
  -1 -11   0  519.45   35.30
   1 -11   0  493.45   50.09
   1 -11   0  565.84   36.50
  -1  11   0  527.85   24.00
  -1  11   0  567.14   34.90
   1  11   0  552.94   24.00
   1  11   0  533.05   32.60
   1  11   0  555.64   33.10
  -1  11   0  571.44   34.40
   2 -11   0   65.99   10.70
   2 -11   0    6.70   19.80
   2 -11   0   37.40   25.40
   2 -11   0   65.39   12.90
  -2 -11   0   63.39    8.40
   2  11   0   59.09   11.10
   2  11   0   59.59   10.30
  -2  11   0   51.09   10.70
   2  11   0   80.19    5.30
   3 -11   0  -45.60   22.00
   3 -11   0    7.30    9.10
  -3 -11   0   -1.40    1.40
   3 -11   0    1.50    1.00
  -3 -11   0   -3.10   17.00
   3 -11   0   -3.70   13.00
  -3 -11   0    2.70    1.30
  -3 -11   0    1.60    3.90
   3 -11   0    1.10    5.50
   3 -11   0   -3.20   22.70
   3  11   0    0.90    2.20
  -3  11   0    0.50    2.00
   3  11   0   -3.20    5.80
   3  11   0   -0.50    6.00
  -3  11   0    0.50    3.20
   4 -11   0  162.68   39.20
   4 -11   0  179.88   23.00
  -4 -11   0  198.38    9.20
  -4 -11   0  195.78    9.80
   4 -11   0  203.38    9.40
  -4 -11   0  164.88   13.70
   4 -11   0  200.18   11.00
   4 -11   0  156.78   37.40
   4 -11   0  177.98   22.90
  -4 -11   0  198.68   13.50
   4 -11   0  180.48   16.00
   4  11   0  218.28   19.40
  -4  11   0  207.18   10.70
   4  11   0  223.08   19.10
  -4  11   0  186.88   12.10
   4  11   0  205.78   10.70
   5 -11   0    3.90    7.20
   5 -11   0   -4.70   10.60
  -5 -11   0    0.20    1.10
  -5 -11   0   -1.30    3.60
   5 -11   0   -1.10    0.80
  -5 -11   0    0.80    1.60
   5 -11   0    8.80   15.40
  -5 -11   0    9.10    4.40
  -5  11   0   -0.70    3.70
   5  11   0   -4.30    7.90
   5  11   0    3.20    4.50
   5  11   0   -5.50    7.10
   5  11   0    2.30    2.10
  -6 -11   0   29.70    2.90
   6 -11   0   40.10   16.30
  -6 -11   0   37.80    3.60
  -6 -11   0   24.40    5.30
   6 -11   0   -2.50   18.20
   6 -11   0   29.50    2.70
   6  11   0   41.20   11.80
   6  11   0   18.80    5.10
   6  11   0   30.20    4.40
   6  11   0   33.60   10.50
  -7 -11   0  218.58   10.40
   7 -11   0  187.68   28.60
  -7 -11   0  178.78   11.00
   7 -11   0  226.68   29.90
   7 -11   0  223.18   10.20
  -7 -11   0  215.08   15.10
  -7 -11   0  179.18   15.00
  -7  11   0  227.58   13.50
   7  11   0  205.28   12.80
   7  11   0  238.48   22.30
   7  11   0  215.48   11.80
   7  11   0  252.77   24.80
  -8 -11   0   43.80    5.00
  -8 -11   0   35.10    3.70
  -8 -11   0   39.00    7.90
   8 -11   0   45.70    3.60
   8 -11   0   60.89   19.60
   8  11   0   20.00   12.10
   8  11   0   25.00   15.90
   8  11   0   32.00    4.50
   8  11   0   46.80    4.70
  -8  11   0   42.10    6.20
   9 -11   0    7.10   21.50
  -9 -11   0   13.60    2.30
  -9 -11   0   17.70    5.80
   9 -11   0   16.80    2.40
  -9 -11   0   18.00    4.60
  -9 -11   0   25.80    3.90
   9 -11   0   38.70   40.40
   9  11   0    2.40   21.40
   9  11   0   16.00    3.70
   9  11   0   -7.80   14.30
  -9  11   0   23.10    4.90
   9  11   0   16.20    4.60
 -10 -11   0   24.20    2.60
 -10 -11   0   29.40    5.40
 -10 -11   0   22.20    5.50
  10 -11   0   26.60    3.00
 -10 -11   0   25.60    4.60
  10  11   0   18.50    3.40
  10  11   0   25.40    6.60
 -11 -11   0    6.70    1.60
 -11 -11   0    1.70    2.70
  11 -11   0    1.60    1.50
 -11 -11   0    5.70    3.50
 -11 -11   0    2.90    3.50
  11  11   0    5.70    2.70
  11  11   0   10.20    4.40
 -12 -11   0    4.70    3.20
 -12 -11   0    4.40    2.50
 -12 -11   0    2.70    2.70
  12 -11   0    1.60    1.40
  12  11   0    5.70    2.30
 -13 -11   0   25.30    3.90
 -13 -11   0   25.50    3.00
 -13 -11   0   23.40    3.40
  13  11   0   34.50    3.10
 -14 -11   0    3.50    1.60
   0 -12   0    2.30   11.70
   0 -12   0    6.00    1.70
   0 -12   0    6.60    4.60
   0 -12   0   -3.00   21.50
   0  12   0    5.80    2.40
   0  12   0    7.70    7.30
   0  12   0    6.50    4.40
   0  12   0   -4.50    7.30
  -1 -12   0   16.70    6.00
  -1 -12   0   -3.60   14.60
   1 -12   0  -12.80   21.90
   1 -12   0   12.20    2.00
   1 -12   0   10.00    5.30
   1 -12   0   14.60   12.30
  -1 -12   0   17.60    2.20
   1  12   0    7.90    8.20
  -1  12   0   24.50    4.90
  -1  12   0   19.50    9.20
  -1  12   0    9.30   10.00
   1  12   0    7.50    8.30
   1  12   0   20.00    3.40
  -2 -12   0  216.38   15.50
   2 -12   0  211.18   16.40
   2 -12   0  250.97   25.70
   2 -12   0  229.58   10.50
  -2 -12   0  216.58   10.80
   2  12   0  229.68   20.50
   2  12   0  252.47   21.20
  -2  12   0  227.28   11.90
  -2  12   0  263.97   28.20
  -3 -12   0    1.40    1.30
   3 -12   0   -4.10    5.70
   3 -12   0   -6.80   10.70
   3 -12   0    5.80    1.30
  -3 -12   0    3.30    4.40
  -3 -12   0    3.00    4.50
   3 -12   0   -2.30   20.90
  -3 -12   0   -1.30    1.40
   3  12   0    3.30    1.90
  -3  12   0    1.70    2.10
  -3  12   0   -0.10    3.50
   3  12   0  -14.10    7.40
   3  12   0    4.40    7.90
   3  12   0    0.70    4.00
   4 -12   0   36.90    3.10
   4 -12   0   34.30    2.60
  -4 -12   0   28.60    6.40
   4 -12   0   32.50    9.30
  -4 -12   0   33.20    3.60
  -4 -12   0   36.10    3.10
   4 -12   0   10.10   19.40
  -4 -12   0   34.10    6.60
   4 -12   0   21.80   12.20
  -4  12   0   29.40    4.20
   4  12   0   33.50    4.40
   4  12   0   30.10    9.60
   4  12   0   41.00   11.20
   4  12   0   42.70    7.20
  -4  12   0   32.70    5.70
   5 -12   0   -3.20   20.90
  -5 -12   0    2.80    2.30
   5 -12   0  -10.60    6.90
   5 -12   0    4.00   13.20
  -5 -12   0    2.30    1.30
   5 -12   0   -0.20    1.00
  -5 -12   0   -1.90    3.90
  -5 -12   0    7.50    4.30
  -5  12   0   -2.40    2.10
   5  12   0    3.00    2.60
   5  12   0    9.10    8.60
   5  12   0   -4.60    9.10
   5  12   0   -6.50    4.00
  -6 -12   0   65.89    4.10
  -6 -12   0   58.89    4.60
  -6 -12   0   65.79   10.20
  -6 -12   0   67.29    7.60
   6 -12   0   69.49   19.60
   6 -12   0   59.69    4.00
  -6  12   0   61.39    7.50
   6  12   0   47.90   13.40
   6  12   0   76.19   13.60
   6  12   0   55.69    6.10
  -7 -12   0   35.10    3.00
   7 -12   0    8.20   29.00
  -7 -12   0   30.10    4.30
   7 -12   0   -4.10   30.20
  -7 -12   0   33.70    3.70
   7  12   0   38.60    4.90
   7  12   0   25.10    6.40
   7  12   0   35.00   16.90
  -7  12   0   27.80    5.40
   7  12   0   23.10   14.90
   8 -12   0  -25.50   39.20
   8 -12   0   77.49   20.50
  -8 -12   0   66.29    6.80
  -8 -12   0   65.19    4.60
   8 -12   0   61.69    4.20
  -8 -12   0   56.99    8.90
   8  12   0   53.39    6.00
   8  12   0   81.09   16.40
   8  12   0   39.40   18.60
   8  12   0   52.99    5.60
  -8  12   0   67.49    7.60
  -9 -12   0   70.29    4.70
  -9 -12   0   78.29    9.30
   9 -12   0   69.49    4.50
   9 -12   0   78.79   26.70
  -9 -12   0   69.39    6.00
  -9 -12   0   66.99    7.30
   9  12   0   69.89    8.00
   9  12   0   43.80   26.50
  -9  12   0   85.89    8.10
   9  12   0   59.79    7.10
   9  12   0   42.40   29.20
   9  12   0   66.09    6.50
 -10 -12   0  105.29    5.50
 -10 -12   0   91.89    9.30
  10 -12   0   96.09    5.30
 -10 -12   0   84.19    6.60
 -10 -12   0   95.29    8.30
  10  12   0   88.09    7.10
  10  12   0   86.99    8.20
  11 -12   0   17.30    2.20
 -11 -12   0   24.20    2.30
 -11 -12   0   15.70    2.90
 -11 -12   0   22.20    4.70
 -11 -12   0   19.00    4.10
  11  12   0   22.30    4.60
  11  12   0   20.10    3.00
 -12 -12   0   95.79    5.80
 -12 -12   0  112.09    7.70
 -12 -12   0  118.39    7.80
  12  12   0  111.99    6.30
 -13 -12   0   28.80    3.80
 -13 -12   0   18.20    3.00
   0 -13   0    2.40    1.50
   0 -13   0  -16.90   15.80
   0 -13   0    1.50    1.20
   0 -13   0   -2.80    4.40
   0  13   0   -4.00    4.00
   0  13   0   -3.20   10.40
   0  13   0    4.10    8.20
   0  13   0   -0.50    2.00
  -1 -13   0  138.89   12.60
   1 -13   0  137.69    7.10
   1 -13   0  149.19   13.40
  -1 -13   0  133.79    7.40
   1 -13   0  137.49   22.30
  -1 -13   0  140.79    7.20
   1  13   0  145.79   19.50
   1  13   0  146.99    8.90
  -1  13   0  136.99   21.50
  -1  13   0  102.49   15.40
   1  13   0  140.19   10.30
  -1  13   0  137.49   10.20
   1  13   0  141.49   19.10
  -1  13   0  140.79    8.70
   2 -13   0  263.97   29.80
  -2 -13   0  233.68   11.10
  -2 -13   0  233.78   16.60
   2 -13   0  224.38   10.70
   2 -13   0  247.68   17.80
  -2 -13   0  233.78   10.80
  -2  13   0  229.28   23.70
   2  13   0  215.88   22.00
  -2  13   0  236.78   14.00
   2  13   0  250.17   22.50
   2  13   0  231.18   12.30
   2  13   0  211.08   13.50
  -2  13   0  230.88   12.40
   3 -13   0   40.80   14.70
  -3 -13   0   63.09    9.00
   3 -13   0   60.99    4.00
   3 -13   0   56.29   10.30
  -3 -13   0   54.89    4.30
  -3 -13   0   56.69    4.00
  -3 -13   0   47.50    8.30
   3  13   0   54.79   13.40
  -3  13   0   56.59    5.70
   3  13   0   68.09    7.30
   3  13   0   57.19   12.80
  -3  13   0   57.19    7.00
   3  13   0   49.90    5.50
  -4 -13   0  130.09   12.30
   4 -13   0  196.78   17.70
   4 -13   0  166.28    8.00
   4 -13   0  120.59   24.00
  -4 -13   0  169.58    8.50
  -4 -13   0  155.48   12.60
   4  13   0  172.08   10.20
   4  13   0  142.79   10.60
   4  13   0  176.58   20.00
  -4  13   0  160.18   11.40
  -4  13   0  159.38    9.40
   4  13   0  171.18   21.00
   5 -13   0  169.98   24.90
   5 -13   0  128.89   14.90
  -5 -13   0  136.59    7.70
  -5 -13   0  142.99   11.90
  -5 -13   0  141.09    7.60
   5 -13   0  131.89    6.80
   5  13   0  133.49   18.50
   5  13   0  128.29   18.70
  -5  13   0  152.18   10.80
   5  13   0  136.99    9.20
  -5  13   0  138.69    8.60
   6 -13   0   52.49   11.80
   6 -13   0   50.49    3.70
  -6 -13   0   62.79    4.00
  -6 -13   0   54.69    6.90
   6 -13   0   48.10   17.70
  -6 -13   0   49.20    8.30
  -6 -13   0   59.49    4.60
   6  13   0   50.09   14.20
   6  13   0   63.69   16.30
  -6  13   0   59.29    7.20
   6  13   0   66.29    6.50
  -7 -13   0  229.88   17.00
  -7 -13   0  241.58   11.10
  -7 -13   0  258.37   11.80
   7 -13   0  332.27   36.90
   7 -13   0  249.88   11.20
   7  13   0  239.98   30.90
   7  13   0  262.37   27.10
   7  13   0  229.68   12.70
   7  13   0  221.38   13.20
  -7  13   0  246.78   14.70
  -8 -13   0  129.29    6.90
  -8 -13   0  120.89    8.90
   8 -13   0   99.39   26.60
  -8 -13   0  125.89   11.70
   8 -13   0  124.09    6.40
  -8  13   0  118.99   10.10
   8  13   0  119.49    8.40
   8  13   0   85.79   19.60
   8  13   0  108.39   11.70
   8  13   0  126.19   25.20
  -9 -13   0   -0.70    1.40
   9 -13   0    1.30    1.40
  -9 -13   0   -0.10    3.10
  -9 -13   0   -3.40    3.30
  -9 -13   0    2.90    3.10
  -9  13   0    8.00    4.10
   9  13   0   -5.40    3.00
 -10 -13   0    7.70    3.60
 -10 -13   0   -0.40    2.70
  10 -13   0    6.60    1.50
 -10 -13   0    7.30    1.70
 -10 -13   0    6.60    3.90
  10  13   0    5.40    2.80
  10  13   0    1.80    3.70
 -11 -13   0   -1.80    1.10
 -11 -13   0    2.90    4.90
 -11 -13   0   -9.40    4.50
  11  13   0    2.90    4.00
  11  13   0    1.10    2.10
 -12 -13   0    6.00    2.90
 -12 -13   0    9.10    2.90
  12  13   0    6.00    1.90
 -13 -13   0   38.10    3.20
 -13 -13   0   28.40    3.30
   0 -14   0  214.48   10.40
   0 -14   0  238.78   17.40
   0 -14   0  202.18   10.20
   0  14   0  210.68   11.90
   0  14   0  230.58   24.70
   0  14   0  257.37   26.20
   0  14   0  219.18   13.20
   1 -14   0  527.75   25.50
  -1 -14   0  572.04   25.70
   1 -14   0  687.83   34.20
  -1 -14   0  653.03   33.00
   1 -14   0  636.84   26.00
  -1  14   0  629.04   27.60
  -1  14   0  615.74   28.80
   1  14   0  620.34   40.00
  -1  14   0  584.54   41.20
   1  14   0  603.74   27.50
   1  14   0  573.54   28.20
   1  14   0  620.14   41.80
   2 -14   0  -16.70   16.70
   2 -14   0   -4.20    5.40
  -2 -14   0    2.30    5.20
  -2 -14   0    1.00    1.60
  -2 -14   0    2.50    1.50
   2  14   0    4.00    2.60
  -2  14   0    1.80    3.60
   2  14   0    4.20    3.30
   2  14   0  -12.50    8.70
   2  14   0    1.00   10.50
  -2  14   0   -1.60    2.30
  -2  14   0    0.00   10.70
  -3 -14   0   65.49    4.60
  -3 -14   0   49.70    8.60
   3 -14   0   67.09    4.40
   3 -14   0   63.19   10.90
  -3 -14   0   60.79    4.30
   3 -14   0   64.59   22.00
  -3 -14   0   70.59    9.80
   3  14   0   79.69   15.30
  -3  14   0   67.99    6.20
   3  14   0   69.99   14.10
   3  14   0   61.39    6.30
  -4 -14   0    6.20    1.90
   4 -14   0    2.30   17.40
   4 -14   0    6.00    7.80
  -4 -14   0    5.90    1.60
  -4  14   0    8.40    4.40
   4  14   0    2.80    3.00
   4  14   0   13.40   11.30
   4  14   0   12.90   11.00
   4  14   0    8.30    3.90
  -4  14   0    1.80    2.70
   5 -14   0    6.90    7.40
  -5 -14   0    8.90    2.20
  -5 -14   0   13.40    2.10
  -5 -14   0    6.00    4.90
  -5 -14   0   14.60    4.70
   5 -14   0   17.40   17.90
   5  14   0   24.50    5.20
  -5  14   0   10.50    2.90
   5  14   0   41.40   20.30
   5  14   0   10.20    6.00
   5  14   0   14.20   14.30
  -5  14   0    5.70    4.50
  -6 -14   0   38.70    5.00
  -6 -14   0   43.90    3.50
  -6 -14   0   43.20    5.70
   6 -14   0   31.70   20.80
  -6 -14   0   45.20    4.00
  -6 -14   0   40.00    7.60
   6 -14   0   46.90   11.30
  -6  14   0   42.60    6.60
   6  14   0   41.30    5.40
   6  14   0   48.90   15.30
   6  14   0   44.10    5.50
   7 -14   0   93.09   25.00
  -7 -14   0   64.19    4.20
  -7 -14   0   74.19    4.90
  -7 -14   0   58.39    8.40
  -7  14   0   58.19    7.10
   7  14   0   57.79   21.20
   7  14   0   70.59    6.30
   7  14   0   47.00   17.90
   7  14   0   60.69    6.50
  -8 -14   0    7.80    2.00
   8 -14   0  -31.30   27.00
  -8 -14   0    8.00    3.40
  -8 -14   0   13.50    5.30
   8  14   0    4.90   18.70
   8  14   0   14.20    3.20
  -8  14   0   17.80    5.10
   8  14   0    7.70    2.90
  -9 -14   0   48.00    9.00
  -9 -14   0   44.40    5.60
  -9 -14   0   49.10    3.80
  -9  14   0   49.00    5.60
   9  14   0   42.90    5.80
   9  14   0   50.79    5.60
 -10 -14   0   -2.00    3.40
 -10 -14   0    1.50    1.30
 -10 -14   0   -1.60    2.80
  10  14   0   -1.80    2.30
  10  14   0   -4.20    3.30
 -11 -14   0    8.30    3.00
 -11 -14   0   10.40    1.60
 -11 -14   0   12.10    3.20
  11  14   0    9.70    2.60
 -12 -14   0   31.80    5.10
 -12 -14   0   25.50    4.00
  12  14   0   30.30    3.00
   0 -15   0    7.90    5.90
   0  15   0   -5.20   14.40
   0  15   0    1.20    2.50
   0  15   0   -0.90    9.00
  -1 -15   0   35.30    3.40
  -1 -15   0   32.60    3.20
   1 -15   0   25.60    2.60
  -1 -15   0   27.10    6.00
  -1 -15   0   28.20    7.50
   1 -15   0   31.00    3.20
   1 -15   0   -7.30   28.70
   1 -15   0   44.70    9.10
   1  15   0    6.80   13.90
   1  15   0   30.30    4.60
  -1  15   0   37.90    4.80
  -1  15   0   18.90   12.90
   1  15   0   29.30   12.00
  -1  15   0   37.70    6.40
  -2 -15   0    2.60    1.50
   2 -15   0    1.40    1.50
  -2 -15   0    6.40    4.40
   2 -15   0    1.40    6.00
   2 -15   0   -1.00   22.90
  -2 -15   0    5.30    1.60
  -2  15   0    6.10    4.10
   2  15   0    0.10    3.10
   2  15   0    2.20    4.20
   2  15   0   16.10   12.70
   2  15   0   11.20   10.30
  -2  15   0    0.70    2.30
   3 -15   0  210.28   10.20
  -3 -15   0  181.98   14.60
  -3 -15   0  217.88   10.40
  -3 -15   0  211.68   10.10
  -3 -15   0  218.28   16.00
   3 -15   0  172.78   28.30
   3 -15   0  200.38   19.70
  -3  15   0  205.08   13.70
   3  15   0  209.58   24.80
   3  15   0  226.98   13.10
   3  15   0  218.18   13.00
   3  15   0  226.38   25.90
  -3  15   0  205.68   12.00
  -4 -15   0    7.90    2.00
  -4 -15   0    7.60    5.30
   4 -15   0  -12.10   22.10
  -4 -15   0   10.50    4.80
   4 -15   0   32.20    9.90
  -4 -15   0    7.10    1.90
   4  15   0    8.80    3.30
   4  15   0   10.30    4.30
   4  15   0   22.90   13.30
  -4  15   0   10.10    2.90
  -4  15   0    7.10    4.80
   4  15   0    3.60   13.00
  -5 -15   0   -1.50    4.30
   5 -15   0   -2.30   24.80
  -5 -15   0    1.90    4.20
  -5 -15   0   -1.20    1.40
   5 -15   0   -3.80    6.30
  -5 -15   0   -1.00    1.30
   5  15   0    5.60    3.60
   5  15   0   -3.60    2.60
  -5  15   0    4.80    2.60
   5  15   0  -19.20   13.00
   5  15   0  -12.10   14.80
  -5  15   0   -3.00    4.30
  -6 -15   0   93.79    5.30
  -6 -15   0   90.69    5.80
   6 -15   0  114.59   15.40
  -6 -15   0   74.49    9.60
   6 -15   0   68.29   26.20
  -6  15   0   75.59    8.90
   6  15   0   89.49   21.80
   6  15   0   73.99   20.30
   6  15   0   89.59    7.60
   6  15   0   86.39    7.30
  -7 -15   0    6.90    4.50
   7 -15   0   32.60   29.20
   7 -15   0   14.50   11.30
  -7 -15   0    8.70    3.40
  -7 -15   0    8.50    1.70
  -7 -15   0    9.30    2.20
   7  15   0    6.60    3.00
   7  15   0   49.30   25.10
   7  15   0   10.80    3.50
   7  15   0   45.20   19.40
  -7  15   0   13.30    4.80
  -8 -15   0   18.60    2.40
  -8 -15   0   21.00    5.10
  -8 -15   0   24.00    4.70
   8  15   0   32.30    3.90
  -8  15   0   25.50    4.90
   8  15   0   19.10    3.30
  -9 -15   0   -1.40    2.90
  -9 -15   0    1.60    2.90
  -9 -15   0   -0.10    1.40
   9  15   0    0.50    2.20
   9  15   0    0.80    3.10
  -9  15   0    3.90    3.10
 -10 -15   0   60.19    6.00
 -10 -15   0   64.69    3.90
 -10 -15   0   51.79    6.00
  10  15   0   62.89    6.80
  10  15   0   54.99    4.90
 -11 -15   0    0.70    2.10
 -11 -15   0    0.90    2.50
  11  15   0    2.90    1.60
 -12 -15   0    1.30    1.60
 -12 -15   0    0.10    1.50
   0 -16   0  693.03   29.90
   0 -16   0  728.83   30.30
   0  16   0  719.73   33.50
   0  16   0  737.73   32.50
   0  16   0  694.23   66.69
  -1 -16   0  156.68   14.80
   1 -16   0  143.29    7.20
   1 -16   0  144.99    7.80
  -1 -16   0  142.09    7.70
   1 -16   0  151.68   15.70
  -1 -16   0  150.08    7.70
  -1  16   0  145.49   11.30
  -1  16   0  136.39   27.00
   1  16   0  154.28   10.10
   1  16   0  177.58   27.30
  -1  16   0  158.28   10.10
   1  16   0  147.99   11.10
  -2 -16   0  165.58    8.60
  -2 -16   0  156.88   14.70
   2 -16   0  172.48   15.90
  -2 -16   0  153.98   12.30
   2 -16   0  176.68    8.80
  -2 -16   0  168.78    8.60
   2  16   0  178.38   11.00
   2  16   0  181.38   27.50
  -2  16   0  181.08   10.80
   2  16   0  173.18   11.70
  -2  16   0  184.68   12.90
   2  16   0  151.98   26.60
   3 -16   0   35.80    9.40
  -3 -16   0   29.80    7.30
   3 -16   0    0.80   33.20
  -3 -16   0   34.50    3.60
  -3 -16   0   22.20    5.90
  -3 -16   0   31.60    3.20
  -3  16   0   39.40    4.90
   3  16   0   47.20    6.40
  -3  16   0   28.90    6.20
   3  16   0   31.70    4.80
   3  16   0   67.79   25.00
  -4 -16   0   24.30    3.00
  -4 -16   0   18.90    2.50
   4 -16   0   46.60   32.90
  -4 -16   0   19.60    5.70
   4 -16   0   18.50    8.80
  -4 -16   0   19.50    6.20
   4  16   0   46.70   19.20
   4  16   0   16.00   15.90
   4  16   0   22.10    4.70
  -4  16   0   15.80    5.60
   4  16   0   23.50    4.80
  -4  16   0   19.90    3.70
   5 -16   0   33.10   33.80
   5 -16   0   28.60    9.80
  -5 -16   0   27.20    5.50
  -5 -16   0   31.50    3.20
  -5 -16   0   24.00    3.00
  -5 -16   0   38.30    6.50
   5  16   0   28.00   18.70
  -5  16   0   31.90    5.90
   5  16   0   28.60    5.30
   5  16   0   24.10    4.60
   5  16   0   25.10   18.50
   6 -16   0  552.94   82.49
  -6 -16   0  341.47   20.70
  -6 -16   0  379.66   16.30
  -6 -16   0  393.76   16.80
  -6  16   0  386.46   20.00
   6  16   0  407.16   41.40
   6  16   0  350.86   18.40
   6  16   0  387.56   18.20
   6  16   0  279.67   34.00
   7 -16   0   28.70   10.40
  -7 -16   0   28.50    4.30
  -7 -16   0   18.40    5.30
  -7 -16   0   24.00    2.80
  -7  16   0   24.70    5.20
   7  16   0   24.80    4.40
  -8 -16   0    7.80    3.10
  -8 -16   0    5.60    1.80
  -8 -16   0   11.00    4.30
   8  16   0   10.10    2.80
  -8  16   0   11.60    3.80
  -9 -16   0   13.40    4.00
  -9 -16   0   12.40    3.70
  -9  16   0   15.50    3.10
   9  16   0   11.30    2.90
   9  16   0   13.00    3.90
 -10 -16   0    4.30    2.40
 -10 -16   0    1.00    1.20
 -10 -16   0    1.70    2.60
  10  16   0    0.80    2.00
 -11 -16   0    5.90    1.90
 -11 -16   0   -2.80    1.90
   0 -17   0    4.80    6.40
   0 -17   0    1.40    1.00
   0  17   0   16.50   16.70
   0  17   0    4.80    2.80
   1 -17   0  133.19    7.40
  -1 -17   0  133.29    7.40
   1 -17   0  111.19   14.30
  -1 -17   0  132.49    7.00
  -1 -17   0  136.69   13.80
   1  17   0  131.99   10.40
   1  17   0  137.09    9.60
   1  17   0  102.99   21.40
  -1  17   0  145.29   11.20
  -1  17   0  142.39    9.60
   1  17   0  142.19   26.30
  -2 -17   0   -0.20    1.40
  -2 -17   0    5.40    3.90
  -2 -17   0   -2.70    4.90
   2 -17   0   -0.90    1.50
   2 -17   0    0.20    5.90
  -2 -17   0    1.80    1.40
   2  17   0    5.90    4.60
   2  17   0    1.80    3.10
  -2  17   0    2.70    4.00
  -2  17   0    1.90    2.80
   2  17   0   13.90   21.60
   2  17   0    6.70   14.10
  -3 -17   0   13.20    2.30
   3 -17   0   12.70    7.30
  -3 -17   0   16.70    2.50
  -3 -17   0   11.40    4.90
  -3 -17   0   19.60    6.80
   3  17   0   36.90   17.40
   3  17   0   17.90    4.90
  -3  17   0   12.40    4.90
   3  17   0  -29.50   19.60
   3  17   0   16.80    4.20
  -3  17   0   10.10    3.40
  -4 -17   0    0.20    4.20
  -4 -17   0   -1.80    2.20
  -4 -17   0    6.60    3.90
   4 -17   0    2.30    7.10
  -4 -17   0    0.00    2.20
   4  17   0    1.80    4.00
  -4  17   0   -0.80    2.50
   4  17   0  -10.20   30.60
   4  17   0   24.30   24.80
   4  17   0   -2.20    2.80
  -5 -17   0  284.27   17.10
   5 -17   0  308.47   30.50
  -5 -17   0  284.87   13.00
  -5 -17   0  294.27   13.20
   5  17   0  266.77   15.10
  -5  17   0  291.07   16.50
   5  17   0  289.37   15.10
   5  17   0  271.57   34.10
   6 -17   0   33.80   10.90
  -6 -17   0   46.30    3.80
  -6 -17   0   48.40    5.40
  -6 -17   0   45.00    3.50
  -6 -17   0   39.80    6.50
  -6  17   0   41.60    6.10
   6  17   0   51.59    5.60
  -7 -17   0   29.90    4.30
   7 -17   0   34.90   19.80
  -7 -17   0   27.90    5.20
  -7 -17   0   29.90    3.10
   7  17   0   28.10    3.90
  -7  17   0   34.60    5.40
  -8 -17   0   14.70    3.20
  -8 -17   0   12.60    3.80
  -8 -17   0   17.00    2.20
   8  17   0   21.20    3.60
   8  17   0   21.20    4.20
  -8  17   0   20.60    4.00
  -9 -17   0    4.00    1.40
  -9 -17   0    5.90    2.70
  -9 -17   0    7.10    2.70
   9  17   0    5.40    2.40
   9  17   0    9.60    3.50
 -10 -17   0    0.20    2.20
 -10 -17   0    1.30    2.00
  10  17   0   -3.50    2.20
   0 -18   0  276.87   12.10
   0 -18   0  282.67   14.20
   0 -18   0  249.68   19.50
   0  18   0  265.87   14.90
   1 -18   0    7.20    6.10
  -1 -18   0    0.90    5.10
   1 -18   0   -0.20    2.30
   1  18   0   12.90   22.40
  -1  18   0    5.20    3.10
   1  18   0    2.60    3.00
  -1  18   0    2.20    4.60
   1  18   0    2.60    4.00
  -2 -18   0  213.38   17.00
   2 -18   0  230.38   19.60
  -2 -18   0  241.08   11.20
  -2 -18   0  244.98   11.50
   2  18   0  240.58   14.30
   2  18   0  307.57   38.80
   2  18   0  282.57   34.60
  -2  18   0  243.08   15.20
   2  18   0  250.27   14.00
  -2  18   0  243.68   13.40
  -3 -18   0    7.20    1.90
  -3 -18   0    4.60    3.50
  -3 -18   0    7.70    5.20
  -3 -18   0    8.40    2.00
   3 -18   0    9.00    6.30
  -3  18   0    3.60    3.00
   3  18   0    5.50    3.90
  -3  18   0    8.50    5.00
   3  18   0    1.80   30.20
   3  18   0    5.10    3.10
   3  18   0  -13.40   23.10
  -4 -18   0   25.20    2.80
   4 -18   0   23.60    8.40
  -4 -18   0   26.10    2.80
  -4 -18   0   30.90    5.30
  -4 -18   0   30.00    5.90
   4  18   0   27.40    4.70
   4  18   0   27.00    4.90
  -4  18   0   20.20    3.90
  -4  18   0   29.90    6.00
  -5 -18   0    0.30    1.40
  -5 -18   0    5.10    2.40
  -5 -18   0    3.10    3.60
  -5 -18   0    0.00    1.50
   5 -18   0   10.80    7.30
   5  18   0    0.00    2.80
  -5  18   0    3.40    4.00
   5  18   0    1.80    3.10
   6 -18   0    9.10    7.90
  -6 -18   0   -1.60    1.20
  -6 -18   0    8.40    3.70
  -6 -18   0   -0.80    2.40
   6  18   0   -0.10    2.90
   6  18   0   -0.60    2.40
  -6  18   0   -1.60    3.30
   7 -18   0   82.69   12.60
  -7 -18   0   77.19    5.90
  -7 -18   0   79.69    7.00
  -7 -18   0   63.79    4.30
  -7  18   0   65.89    7.80
   7  18   0   75.69    5.70
  -8 -18   0    4.70    1.40
  -8 -18   0    4.40    2.80
  -8 -18   0   12.30    2.90
   8  18   0    8.00    3.30
   8  18   0    3.30    3.00
  -8  18   0    9.80    3.00
  -9 -18   0   20.50    3.10
  -9 -18   0   23.10    2.10
  -9 -18   0   20.60    2.90
   9  18   0   22.70    5.10
   9  18   0   23.50    3.00
   0 -19   0   -0.70    1.00
   0  19   0   -5.10    3.50
   0  19   0   -2.00    2.60
  -1 -19   0   72.19    4.20
   1 -19   0   77.69   15.30
  -1 -19   0   61.09    4.60
  -1 -19   0   55.59   13.80
  -1  19   0   61.49    6.70
   1  19   0   67.09    6.80
   1  19   0   69.89    8.00
  -1  19   0   65.09    7.50
  -2 -19   0   56.39    3.70
  -2 -19   0   46.50    7.90
  -2 -19   0   51.89    4.10
   2 -19   0   51.49    9.80
  -2  19   0   56.19    7.20
   2  19   0   57.39    6.50
   2  19   0   55.49    6.40
  -2  19   0   56.39    5.50
   3 -19   0   61.59   10.40
  -3 -19   0   75.09    8.40
  -3 -19   0   73.49    4.50
  -3 -19   0   74.89    4.80
   3  19   0   66.19    7.60
   3  19   0   75.99    6.90
  -3  19   0   82.09    8.50
  -3  19   0   64.49    5.90
   4 -19   0   35.60    9.40
  -4 -19   0   27.60    2.80
  -4 -19   0   34.20    4.90
   4  19   0   32.40    4.80
  -4  19   0   37.80    5.70
   4  19   0   25.10    4.20
   5 -19   0   13.50    6.90
  -5 -19   0    0.70    2.20
  -5 -19   0    0.80    1.20
   5  19   0   15.40    3.20
   5  19   0    5.10    2.80
  -5  19   0    4.90    3.70
   6 -19   0   50.59    9.90
  -6 -19   0   58.29    6.00
  -6 -19   0   64.39    5.20
  -6 -19   0   57.99    5.40
  -6  19   0   67.49    7.60
   6  19   0   53.99    5.60
   6  19   0   59.19    5.50
  -7 -19   0   22.00    4.50
  -7 -19   0   13.40    1.90
   7 -19   0   15.80   12.40
  -7 -19   0   19.20    6.00
   7  19   0   17.20    3.80
  -7  19   0   11.90    3.50
   7  19   0   20.50    2.60
   7  19   0   16.80    4.20
  -8 -19   0    5.00    1.90
  -8 -19   0    4.80    2.10
  -8 -19   0    3.50    1.20
   8  19   0   -1.70    2.80
  -8  19   0    1.60    2.00
   8  19   0    6.90    2.40
   0 -20   0   -0.20    4.60
   0  20   0   -4.10    2.50
   0  20   0    1.20    3.60
  -1 -20   0   50.09    8.00
  -1 -20   0   65.09    3.60
   1 -20   0   68.89   10.20
   1  20   0   53.19    6.00
  -1  20   0   57.69    6.90
   1  20   0   47.30    6.00
  -1  20   0   51.59    5.60
  -2 -20   0    0.40    3.90
   2 -20   0   -4.40    5.00
  -2  20   0    0.00    3.60
  -2  20   0    1.70    2.60
   2  20   0    5.20    2.90
   2  20   0   -2.80    3.50
   3 -20   0    2.20    5.90
   3  20   0    6.90    3.20
   3  20   0    4.10    3.30
  -3  20   0    7.40    3.10
  -3  20   0    3.90    3.90
   4 -20   0   11.50    6.20
  -4 -20   0   11.70    1.80
   4  20   0   13.30    3.40
  -4  20   0   14.20    4.60
   4  20   0   16.50    3.90
  -5 -20   0   67.99    3.90
   5 -20   0   74.09   10.40
   5  20   0   64.69    5.40
   5  20   0   58.19    5.40
  -5  20   0   78.59    7.10
   6 -20   0   -2.30    5.80
  -6 -20   0    5.30    1.30
  -6  20   0   11.60    3.60
  -7 -20   0    4.80    1.20
   7  20   0    9.30    2.90
  -7  20   0    5.10    2.20
   7  20   0    2.50    2.10
   0 -21   0   -2.20    3.90
   0  21   0    1.20    5.80
   0  21   0    1.90    2.50
  -1 -21   0   17.40    4.60
   1 -21   0   26.40    6.50
   1  21   0   24.20    3.70
   1  21   0   25.30    4.50
   2 -21   0  127.39   12.10
  -2 -21   0  146.09    6.40
   2  21   0  146.29    9.30
  -2  21   0  135.39   10.20
   2  21   0  146.49    8.50
  -2  21   0  117.69    7.70
   3 -21   0   17.80    6.10
  -3 -21   0   18.00    1.90
  -3  21   0   24.10    4.70
   3  21   0   24.00    3.70
   3  21   0   30.20    4.40
  -4 -21   0   97.99    5.00
   4 -21   0  105.79   11.10
   4  21   0  110.99    6.80
  -4  21   0  108.29    8.00
   4  21   0   98.29    6.70
   5 -21   0   29.90    6.50
  -5 -21   0   44.00    2.70
   5  21   0   44.60    4.30
  -5  21   0   51.39    5.50
  -6 -21   0    1.30    1.00
  -6  21   0    2.80    2.40
   6  21   0   -3.00    2.30
   6  21   0    8.80    2.40
   0 -22   0   52.59    5.50
   0  22   0   47.70    4.30
   0  22   0   41.40    5.10
   1 -22   0  129.79    9.90
  -1  22   0  126.09    8.40
   1  22   0  123.09    8.00
   1  22   0  126.19    7.30
   2 -22   0   79.69    8.00
   2  22   0   84.89    5.40
  -2  22   0   66.39    6.50
   2  22   0   71.89    5.90
   3 -22   0   23.00    5.00
   3  22   0   22.80    3.60
   3  22   0   18.50    2.70
  -3  22   0   17.90    3.60
   4 -22   0   10.10    3.90
  -4  22   0    9.40    2.80
   4  22   0   12.50    2.20
   4  22   0   13.10    2.50
   5  22   0   -6.40    3.60
  -5  22   0    1.70    2.10
   0  23   0    1.30    2.30
  -1  23   0  195.18   10.60
   1  23   0  203.58    9.90
  -2  23   0   -0.30    2.00
   2  23   0    4.20    2.00
  -3  23   0   51.69    4.40
   3  23   0   44.30    4.00
 -15   0   1   28.00    3.40
  15   0  -1   29.70    2.60
  14   0  -1    2.80    1.60
 -14   0   1    0.20    2.40
 -14   0   1    0.00    2.30
 -13   0   1   11.00    3.50
  13   0  -1   13.70    2.30
  13   0  -1   13.50    2.50
 -12   0   1    2.20    3.20
 -12   0   1    3.10    3.10
  12   0  -1    1.70    1.90
 -12   0   1    2.50    2.40
  12   0  -1   -5.40   19.80
 -11   0   1    8.90    3.90
  11   0  -1    3.70    2.20
  11   0  -1   -6.80   19.00
  11   0  -1    4.00    2.00
 -11   0   1    9.50    3.00
 -11   0   1    6.20    3.30
 -10   0   1   -0.10    2.90
  10   0  -1    0.80    2.00
  10   0  -1   -3.50   10.20
  10   0  -1  -11.20   10.30
 -10   0   1   -1.10    2.70
   9   0  -1   49.50   10.80
   9   0  -1   44.80    4.80
   9   0  -1   62.89    4.50
  -9   0   1   53.89    6.10
   9   0  -1   52.69   11.70
  -9   0   1   60.89    6.40
   8   0  -1    5.90    6.10
   8   0  -1   -0.30    6.50
   8   0  -1    3.10    1.50
  -8   0   1    0.90    2.50
  -8   0   1   -0.60    2.90
   7   0  -1   33.00    7.60
   7   0  -1   40.60    3.70
   7   0  -1   30.80    8.00
   7   0  -1   39.20   14.50
  -7   0   1   44.40    5.50
   6   0  -1    0.60    3.80
   6   0  -1    2.10    3.90
  -6   0   1   -1.00    2.20
   6   0  -1    1.50    7.60
  -6   0   1   -7.50    7.90
   5   0  -1 1328.87   63.99
   5   0  -1 1534.25   65.09
   5   0  -1 1614.74   71.39
   4   0  -1   -2.90    4.80
  -4   0   1    1.10    3.60
   4   0  -1   -2.90    2.90
   4   0  -1   -1.60    2.30
  -3   0   1 1351.26   58.79
   3   0  -1 1489.25   60.39
   3   0  -1 1352.66   56.99
   3   0  -1 1287.47   57.69
   2   0  -1    3.20    2.50
  -2   0   1    1.00    2.50
   2   0  -1    0.00    1.50
   2   0  -1   -1.80    2.70
   1   0  -1  255.37   11.40
   1   0  -1  261.07   11.30
   1   0  -1  251.67   11.50
   1   0  -1  243.18   10.80
   0   0  -1    0.20    1.30
   0   0   1    0.00    0.80
   0   0  -1    0.40    0.70
   0   0   1   -0.30    0.70
   0   0  -1   -0.30    0.90
   1   0   1 3032.50  121.49
   1   0   1 3149.19  124.19
   1   0   1 3021.40  121.49
  -1   0  -1 2886.61  123.79
  -2   0  -1   -3.40    3.80
   2   0   1    0.70    2.30
   2   0   1   -3.80    4.30
  -3   0  -1 2382.66  105.39
   3   0   1 2285.17  101.09
   3   0   1 2554.44  101.49
   3   0   1 2590.94  107.19
   4   0   1    3.10    3.40
  -4   0  -1   -0.50    5.60
   4   0   1   -5.90    5.70
   4   0   1    0.10    2.90
   5   0   1  433.06   30.00
   5   0   1  390.26   22.30
  -5   0  -1  352.66   26.60
   6   0   1    0.80    5.10
   6   0   1   -0.40    1.80
  -6   0  -1   -3.70    3.60
   6   0   1   -2.00    4.30
  -6   0  -1    1.70    9.10
   6   0   1   -0.10   10.70
   7   0   1   11.20    6.50
   7   0   1   12.00    2.50
   7   0   1   21.00   14.50
   7   0   1    9.60    6.60
  -7   0  -1    5.60   18.50
  -7   0  -1    6.00    4.20
  -8   0  -1   -0.90    2.20
   8   0   1    1.10    1.70
   8   0   1    3.50    7.60
   8   0   1   -2.00    4.00
   8   0   1    1.00    6.60
  -8   0  -1   -1.20    3.60
   9   0   1  147.29    8.30
  -9   0  -1  145.39    9.60
   9   0   1  115.99   17.20
   9   0   1  141.19   17.70
  -9   0  -1  129.59    9.50
  -9   0  -1  162.68   12.00
   9   0   1  151.88    8.20
  10   0   1    0.70    2.10
  10   0   1    0.00   11.10
  10   0   1   13.50   11.50
 -10   0  -1    0.80    2.50
  11   0   1    2.30    2.20
 -11   0  -1    9.90    4.00
  11   0   1   15.70   15.00
  11   0   1   20.10   15.10
 -11   0  -1    6.60    3.10
  11   0   1    4.60    2.30
  12   0   1  -12.90   20.60
 -12   0  -1   -2.80    3.30
  12   0   1  -45.50   21.20
 -12   0  -1   -4.40    2.80
  12   0   1    5.40    2.00
  12   0   1    3.30    2.20
  13   0   1    1.40    1.70
  13   0   1    3.20    1.90
 -13   0  -1    6.10    3.30
  14   0   1   -1.60    1.30
  14   0   1    2.60    1.40
 -14   0  -1    0.90    2.80
 -15   0  -1   27.40    3.20
  15   0   1   36.20    3.50
 -15  -1   1   11.10    2.70
  15  -1  -1   11.60    1.70
  15   1  -1    9.40    1.70
  14  -1  -1   12.30    2.20
 -14  -1   1   11.50    2.90
 -14  -1   1    5.70    2.70
 -14   1   1    9.50    2.90
  14   1  -1    6.50    2.00
  14   1  -1    8.20    2.00
 -14   1   1   13.50    2.70
  13  -1  -1    1.50    1.80
 -13  -1   1   -1.20    3.00
 -13  -1   1    6.00    3.40
  13  -1  -1    1.70    1.70
 -13   1   1    2.30    2.90
 -13   1   1   -3.10    2.50
  13   1  -1    0.80    1.80
 -12  -1   1  110.09    8.80
  12  -1  -1   72.49   21.70
 -12  -1   1  119.09    8.90
 -12  -1   1  123.49    8.50
  12  -1  -1   67.09   26.60
  12  -1  -1  114.69    7.30
  12  -1  -1  137.09    6.90
  12   1  -1  130.09    7.50
  12   1  -1  123.29    6.70
  12   1  -1  129.29   23.40
 -12   1   1  102.09    8.60
 -12   1   1  108.79    8.50
  12   1  -1   55.39   30.10
  11  -1  -1   48.30    4.60
 -11  -1   1   40.40    5.90
  11  -1  -1   48.70   16.20
 -11  -1   1   54.79    5.90
  11  -1  -1   50.69    4.30
 -11  -1   1   48.70    6.10
  11   1  -1   45.50    4.80
 -11   1   1   48.80    5.60
  11   1  -1   38.20    4.30
 -11   1   1   60.89    6.60
 -11   1   1   53.29    5.70
  11   1  -1  -13.30   23.50
  11   1  -1   47.10   15.70
  10  -1  -1   30.40   13.10
 -10  -1   1   34.20    4.80
  10  -1  -1   28.20   12.00
  10  -1  -1   45.50    4.40
 -10  -1   1   36.40    5.30
  10  -1  -1   45.10    4.50
 -10  -1   1   40.40    6.40
  10   1  -1   38.30    4.30
 -10   1   1   32.80    4.60
  10   1  -1   40.40   11.90
  10   1  -1   39.40    4.40
  10   1  -1   28.40   11.10
 -10   1   1   38.30    4.90
   9  -1  -1   -2.40    8.50
   9  -1  -1    2.20    1.80
  -9  -1   1   10.40    3.40
  -9  -1   1    2.30    3.10
   9  -1  -1   -1.00    8.40
   9   1  -1    0.00    7.50
   9   1  -1    6.40    1.90
  -9   1   1    1.40    2.90
   9   1  -1    9.20    9.20
  -9   1   1    3.90    3.30
   8  -1  -1  375.46   16.80
  -8  -1   1  339.67   17.00
   8  -1  -1  358.06   24.70
  -8  -1   1  356.56   17.50
   8  -1  -1  346.57   25.50
   8   1  -1  354.76   23.30
   8   1  -1  369.76   23.80
  -8   1   1  314.97   17.10
   8   1  -1  353.66   15.90
   7  -1  -1   61.19   10.30
   7  -1  -1   47.60    9.70
   7  -1  -1   61.69    5.70
  -7  -1   1   52.89   17.60
   7  -1  -1   36.60   14.80
  -7  -1   1   57.39    5.70
   7   1  -1   54.49    9.50
   7   1  -1   53.79    4.50
   7   1  -1   47.30   13.90
  -7   1   1   53.69    6.40
  -7   1   1   49.00   13.90
   7   1  -1   44.10    8.30
   6  -1  -1   57.49    8.50
   6  -1  -1   56.99    9.00
   6  -1  -1   53.09   12.80
   6   1  -1   70.19   12.40
   6   1  -1   54.69    8.50
  -6   1   1   65.29    6.50
   6   1  -1   55.49    8.00
  -6   1   1   43.10   10.20
   5  -1  -1  350.36   24.20
   5  -1  -1  323.07   20.00
   5   1  -1  348.37   23.10
   5   1  -1  300.37   18.10
   5   1  -1  352.76   18.90
  -5   1   1  336.77   22.40
   4  -1  -1   46.50    6.10
  -4  -1   1   41.60    6.70
   4  -1  -1   45.20    7.30
   4  -1  -1   56.19    9.00
  -4   1   1   41.50    7.60
   4   1  -1   39.50    7.00
   4   1  -1   47.30    5.50
   4   1  -1   49.80    5.80
  -3  -1   1  747.23   33.70
   3  -1  -1  744.43   34.40
   3  -1  -1  828.22   36.50
   3  -1  -1  728.53   33.10
   3   1  -1  789.22   35.00
   3   1  -1  699.73   32.10
  -3   1   1  676.23   34.70
   3   1  -1  752.02   31.60
  -2  -1   1  970.00   41.00
   2  -1  -1  867.21   42.30
   2  -1  -1 1039.00   43.40
   2   1  -1 1061.09   41.80
   2   1  -1 1022.20   40.30
  -2   1   1  917.41   42.70
   1  -1  -1 2640.44  108.69
   1  -1  -1 2773.92  107.59
   1  -1  -1 2708.63  108.59
   1  -1  -1 2590.74  107.29
  -1   1   1 2622.54  107.19
   0  -1  -1   17.50    2.80
   0  -1  -1   18.50    3.30
   0  -1   1   17.30    2.00
   0   1  -1   16.30    2.50
   0   1   1   20.10    2.40
   0   1  -1   19.00    1.90
   0   1   1   20.30    3.30
   0   1  -1   19.90    2.60
   0   1   1   19.50    2.10
   0   1  -1   20.50    1.90
   1  -1   1 9396.36  373.66
   1  -1   1 9395.66  373.56
  -1  -1  -1 8565.24  375.76
   1  -1   1 9906.71  375.96
   1   1   1 9749.52  376.26
   1   1   1 9812.82  373.26
   1   1   1 9569.24  373.26
  -1   1  -1 8654.33  375.06
   2  -1   1   15.90    3.50
  -2  -1  -1   16.30    6.00
   2   1   1   18.90    3.10
   2   1   1   14.30    5.90
   2   1   1   15.90    2.90
  -2   1  -1   21.70    5.80
   3  -1   1  468.15   23.60
   3  -1   1  510.75   28.50
   3  -1   1  445.66   23.40
  -3  -1  -1  452.05   27.20
   3   1   1  543.95   28.80
  -3   1  -1  464.05   26.80
   3   1   1  495.05   23.00
   3   1   1  454.55   22.60
   4  -1   1  474.05   29.90
   4  -1   1  432.06   23.50
   4  -1   1  481.25   24.10
  -4  -1  -1  413.46   27.20
   4   1   1  476.55   23.20
   4   1   1  444.66   22.80
   4   1   1  467.95   29.10
  -4   1  -1  425.96   27.60
   5  -1   1  234.98   16.70
   5  -1   1  251.97   23.10
   5  -1   1  263.77   17.50
  -5   1  -1  215.28   20.10
   5   1   1  306.47   23.70
   5   1   1  266.27   16.50
  -6  -1  -1  229.58   21.80
   6  -1   1  265.37   11.80
  -6  -1  -1  258.77   14.70
   6  -1   1  263.57   18.60
   6  -1   1  261.07   18.60
   6  -1   1  275.37   28.00
   6   1   1  251.37   17.30
  -6   1  -1  246.48   19.30
   6   1   1  238.28   26.20
   6   1   1  261.77   17.90
  -6   1  -1  229.58   23.90
   7  -1   1  475.05   28.10
   7  -1   1  448.46   28.50
   7  -1   1  437.96   41.50
   7  -1   1  459.65   20.10
  -7  -1  -1  473.55   23.10
  -7   1  -1  435.46   35.80
   7   1   1  445.96   20.20
   7   1   1  510.65   28.10
  -7   1  -1  446.56   23.00
   7   1   1  468.65   28.00
   8  -1   1  579.94   34.70
  -8  -1  -1  569.14   27.80
  -8  -1  -1  532.45   25.50
  -8  -1  -1  554.74   26.90
   8  -1   1  585.74   35.20
   8   1   1  587.24   24.90
  -8   1  -1  583.34   28.00
  -8   1  -1  568.24   26.30
   8   1   1  592.94   44.70
   8   1   1  554.94   26.00
   8   1   1  617.44   34.40
   9  -1   1  223.48   11.20
   9  -1   1  214.18   22.30
  -9  -1  -1  230.38   13.40
   9  -1   1  237.08   11.50
  -9  -1  -1  223.58   12.70
   9  -1   1  226.98   22.80
  -9  -1  -1  230.18   14.70
  -9   1  -1  236.28   12.90
  -9   1  -1  232.38   15.40
   9   1   1  223.48   11.30
   9   1   1  236.28   11.70
   9   1   1  235.88   22.30
   9   1   1  226.48   22.30
  -9   1  -1  213.38   12.60
  10  -1   1    3.30   12.20
  10  -1   1    3.60    2.20
  10  -1   1   -3.00   11.60
  10  -1   1   10.30    2.50
 -10  -1  -1    3.50    2.90
 -10  -1  -1    2.30    3.20
  10   1   1   17.80   10.20
  10   1   1    4.50    2.40
 -10   1  -1    2.60    2.80
  10   1   1   -9.00   10.50
  11  -1   1    0.40   16.20
  11  -1   1    2.20    2.20
 -11  -1  -1   -0.50    3.60
 -11  -1  -1    4.10    3.10
  11  -1   1   13.20    2.50
  11  -1   1    4.20   15.80
  11   1   1   16.00   14.60
  11   1   1    4.90    2.60
  11   1   1    4.70    2.50
  11   1   1   -7.70   14.20
 -11   1  -1    7.10    4.00
 -11   1  -1    6.00    2.90
  12  -1   1  -13.80   20.20
  12  -1   1    5.10    2.20
 -12  -1  -1   10.40    3.20
 -12  -1  -1    6.20    3.60
  12  -1   1    8.50    2.50
 -12  -1  -1   14.20    4.20
  12  -1   1  -14.10   22.70
  12   1   1   28.80   21.60
  12   1   1    6.00    2.40
 -12   1  -1   10.50    3.50
 -12   1  -1    8.20    3.60
  12   1   1    4.70   20.10
  12   1   1   10.10    2.20
 -13  -1  -1   24.20    4.40
 -13  -1  -1   27.60    4.40
  13  -1   1   20.90    2.70
  13  -1   1   19.40    3.00
 -13   1  -1   28.70    3.60
  13   1   1   17.90    3.00
  13   1   1   23.70    2.80
 -13   1  -1   18.10    3.90
  14  -1   1    1.10    1.50
 -14  -1  -1   -2.40    2.60
 -14  -1  -1   -5.50    2.40
  14  -1   1    0.80    1.70
 -14   1  -1   -1.50    2.40
  14   1   1   -1.70    1.50
  14   1   1   -0.20    1.50
  15  -1   1   -3.30    2.10
 -15  -1  -1   -0.90    2.40
 -15   1  -1    2.30    2.20
  15   1   1    2.40    2.30
 -15  -2   1    3.30    2.30
  15   2  -1    2.90    1.40
 -15   2   1    1.40    1.80
 -14  -2   1   38.20    4.20
  14  -2  -1   34.60    3.40
 -14  -2   1   26.30    3.90
 -14   2   1   29.80    4.00
  14   2  -1   36.70    3.40
 -14   2   1   44.70    4.00
 -13  -2   1   84.99    7.30
 -13  -2   1   84.49    7.30
  13  -2  -1   74.09    5.50
  13  -2  -1   91.39    5.40
 -13  -2   1   97.49    6.90
 -13   2   1   67.89    6.30
  13   2  -1   87.89    5.10
  13   2  -1   86.49    5.80
 -13   2   1   81.29    6.50
  12  -2  -1   40.70    4.20
 -12  -2   1   44.40    5.80
  12  -2  -1   61.19   22.50
 -12  -2   1   38.60    5.60
  12  -2  -1   23.00   20.60
 -12  -2   1   50.29    5.60
  12  -2  -1   42.50    3.90
  12   2  -1   29.30   19.10
 -12   2   1   42.90    5.30
  12   2  -1  -19.00   21.60
  12   2  -1   42.80    4.50
 -12   2   1   45.60    5.30
 -11  -2   1   11.10    3.60
 -11  -2   1    6.00    3.60
  11  -2  -1  -15.50   14.20
  11  -2  -1    6.90    2.20
  11  -2  -1   -1.30   15.00
  11  -2  -1    7.70    2.20
 -11  -2   1    4.60    3.80
  11   2  -1   10.30    2.50
  11   2  -1   16.50   14.00
 -11   2   1   11.00    4.00
  11   2  -1   10.50    2.40
 -11   2   1    5.70    3.30
  10  -2  -1   -0.50    9.90
  10  -2  -1    6.70   10.60
 -10  -2   1    1.60    2.90
  10  -2  -1    1.90    1.90
  10  -2  -1    3.90    1.90
 -10  -2   1   -2.60    2.50
  10   2  -1    2.20    2.10
 -10   2   1   -1.10    2.60
 -10   2   1   -3.40    4.60
  10   2  -1   -6.50    9.30
  10   2  -1   -3.50   10.40
   9  -2  -1  224.08   22.20
   9  -2  -1  229.88   11.00
  -9  -2   1  220.18   12.40
   9  -2  -1  244.88   22.90
   9  -2  -1  235.48   11.10
  -9  -2   1  224.38   13.80
   9   2  -1  229.58   11.40
  -9   2   1  197.78   12.20
   9   2  -1  261.87   20.70
  -9   2   1  224.78   12.00
   9   2  -1  229.18   20.90
  -8  -2   1   -1.20    3.20
   8  -2  -1    3.80    7.00
  -8  -2   1    1.40    2.90
   8  -2  -1    0.20    7.50
   8  -2  -1   -0.30    1.20
  -8  -2   1   -0.30    2.50
   8   2  -1   -5.20    6.30
   8   2  -1    1.90    2.00
   8   2  -1   -1.90    5.80
   7  -2  -1   42.80    3.60
   7  -2  -1   34.60    7.80
  -7  -2   1   45.10    5.00
   7  -2  -1   46.40   24.80
   7  -2  -1   44.40    9.00
  -7   2   1   48.00    6.10
   7   2  -1   33.30    4.80
   7   2  -1   37.00    7.40
   7   2  -1   42.40    7.80
   6  -2  -1  237.18   24.30
  -6  -2   1  185.88   16.80
  -6  -2   1  195.78   11.30
   6  -2  -1  212.18   17.00
   6  -2  -1  219.38   16.40
   6   2  -1  228.58   14.90
  -6   2   1  227.58   12.50
   6   2  -1  213.28   15.10
  -6   2   1  230.68   20.90
   6   2  -1  254.67   21.80
   5  -2  -1   93.39   13.60
   5  -2  -1   91.79   10.70
   5  -2  -1   86.19    9.50
  -5   2   1   81.79   11.60
   5   2  -1   95.49    8.30
   5   2  -1   83.89    8.20
   4  -2  -1  900.21   44.50
   4  -2  -1  932.21   43.40
  -4  -2   1  979.90   43.90
   4  -2  -1 1070.49   48.80
   4   2  -1  890.81   41.10
   4   2  -1 1071.69   46.00
  -4   2   1  914.51   46.20
   4   2  -1  927.51   41.20
   3  -2  -1   16.40    3.90
   3  -2  -1   15.50    4.20
  -3  -2   1   21.60    4.70
   3  -2  -1   21.70    6.30
   3   2  -1   24.60    3.30
  -3   2   1   19.90    5.80
   3   2  -1   19.20    2.80
   3   2  -1   15.50    4.30
   2  -2  -1 2038.00   83.29
   2  -2  -1 1850.11   83.19
   2  -2  -1 1834.62   82.39
  -2  -2   1 1998.30   80.29
   2  -2  -1 1801.72   80.79
  -2   2   1 1968.00   80.79
   2   2  -1 2086.29   78.69
   2   2  -1 2045.00   80.19
   1  -2  -1  128.69   10.00
   1  -2  -1  136.79    8.60
  -1  -2   1  143.79    8.00
   1  -2  -1  115.69    9.60
  -1   2   1  154.58    8.30
   1   2  -1  143.59    7.60
   1   2  -1  144.19    6.70
  -1   2   1  140.39   10.20
  -1   2   1  146.19    8.20
   0  -2  -1   10.20    2.60
   0  -2  -1    5.80    3.50
   0  -2   1    8.10    2.10
   0  -2  -1    8.30    3.30
   0   2   1    7.80    3.30
   0   2   1    9.70    2.10
   0   2  -1    6.70    2.60
   0   2  -1   11.30    2.00
   0   2  -1   11.20    2.20
   0   2   1    6.30    1.70
   0   2  -1    8.90    1.80
  -1  -2  -1  215.48   12.80
   1  -2   1  206.18   11.00
   1  -2   1  203.68   11.40
   1  -2   1  219.38   13.40
  -1  -2  -1  166.08   13.30
   1   2   1  201.28   10.50
   1   2   1  210.18   10.50
  -1   2  -1  191.78   12.70
   1   2   1  220.58   13.70
   2  -2   1  867.31   38.80
   2  -2   1  901.61   38.60
  -2  -2  -1  832.92   41.60
  -2   2  -1  837.02   40.90
   2   2   1  847.02   37.10
   2   2   1  886.41   37.30
   3  -2   1 3927.41  158.18
   3  -2   1 4104.09  163.78
  -3  -2  -1 3708.83  162.08
   3  -2   1 3847.22  158.48
   3   2   1 4043.00  162.98
   3   2   1 3790.52  156.48
   3   2   1 3841.72  156.68
  -3   2  -1 3607.14  161.38
  -4  -2  -1   -2.40    6.00
   4  -2   1   -1.70    6.70
   4  -2   1    4.00    4.40
   4  -2   1    2.80    4.10
  -4   2  -1    1.60    5.20
   4   2   1    0.90    3.00
   4   2   1    9.10    6.70
   4   2   1   -0.60    2.80
   5  -2   1  532.05   30.20
  -5  -2  -1  575.24   35.10
   5  -2   1  598.34   39.20
   5  -2   1  614.04   31.10
   5   2   1  536.95   30.80
   5   2   1  612.54   29.40
   5   2   1  590.34   37.90
  -5   2  -1  550.44   35.20
  -6  -2  -1    6.20    4.10
   6  -2   1    0.90    1.50
   6  -2   1    1.40    5.80
  -6  -2  -1   -8.50    8.10
   6  -2   1    3.70   10.90
   6  -2   1   -3.20    4.60
   6   2   1    2.70   10.40
   6   2   1    2.20    4.50
   6   2   1    0.10    4.20
  -6   2  -1    4.90    3.70
  -6   2  -1   -8.80    7.40
   7  -2   1   22.10    8.20
  -7  -2  -1  -39.10   21.60
   7  -2   1   12.70    6.60
   7  -2   1   11.50   16.50
  -7   2  -1   -0.70   13.00
   7   2   1   20.70    2.90
   7   2   1   13.40    6.60
   7   2   1   28.40    4.30
  -7   2  -1   15.20    4.80
   7   2   1   18.80    6.80
   8  -2   1    2.40    2.10
   8  -2   1   -0.80    7.90
   8  -2   1   -7.20   11.80
  -8  -2  -1   -1.20    3.40
  -8  -2  -1    5.70    2.60
   8  -2   1    0.00    1.60
  -8   2  -1    3.30    4.10
   8   2   1   -2.40    3.80
  -8   2  -1   -3.80    2.00
   8   2   1    0.20    1.80
   8   2   1    0.60    7.20
   8   2   1   -2.30    6.80
  -9  -2  -1   57.79    7.80
   9  -2   1   55.49    4.60
   9  -2   1   50.69   12.80
   9  -2   1   45.70   12.20
  -9  -2  -1   56.39    5.70
  -9  -2  -1   53.49    6.30
   9  -2   1   53.69    4.60
   9   2   1   53.19    5.90
   9   2   1   36.30   11.70
  -9   2  -1   54.09    8.10
   9   2   1   50.79    4.80
  -9   2  -1   49.90    5.80
   9   2   1   61.29    5.10
  -9   2  -1   54.99    5.50
   9   2   1   24.50   10.20
 -10  -2  -1    8.60    3.50
  10  -2   1    7.20    2.30
  10  -2   1    4.50   11.90
  10  -2   1    7.90    2.60
  10  -2   1   33.20   13.60
 -10  -2  -1    2.80    3.00
 -10  -2  -1    7.60    4.80
 -10   2  -1    5.70    6.30
  10   2   1   11.70    2.80
  10   2   1   16.90   11.50
 -10   2  -1    9.80    3.20
  10   2   1   -1.60   10.80
 -11  -2  -1  104.59    8.30
  11  -2   1  100.99    6.70
  11  -2   1   36.50   18.70
 -11  -2  -1   81.59    7.90
  11  -2   1  104.09   19.40
  11  -2   1   88.89    6.00
 -11   2  -1   94.39    7.60
  11   2   1   85.69    6.50
  11   2   1   88.69   17.80
 -11   2  -1   83.99    7.50
  11   2   1   75.49   16.70
  11   2   1   95.99    6.10
 -12  -2  -1  174.98   10.60
  12  -2   1  163.98    9.10
  12  -2   1  164.18    8.70
 -12  -2  -1  172.88   10.70
  12  -2   1  113.19   29.70
 -12  -2  -1  182.78   10.80
  12  -2   1   98.29   25.00
 -12   2  -1  176.38    9.70
  12   2   1  161.78    9.30
 -12   2  -1  156.78   10.20
  12   2   1  154.98    8.60
  12   2   1  122.69   25.70
  12   2   1   83.89   25.60
  13  -2   1   22.60    2.90
 -13  -2  -1   27.50    4.30
 -13  -2  -1   25.50    4.60
  13  -2   1   20.60    3.00
  13   2   1   22.00    4.50
 -13   2  -1   23.50    4.10
  13   2   1   22.90    3.30
  14  -2   1    5.00    1.70
 -14  -2  -1    1.60    2.70
  14  -2   1    2.10    1.60
  14   2   1    3.30    1.70
 -14   2  -1    0.30    2.50
  15  -2   1    2.10    1.10
 -15  -2  -1    4.20    3.00
 -15   2  -1   -0.10    1.70
  15   2   1    4.00    2.00
 -15  -3   1   16.10    3.00
 -15  -3   1   11.90    2.60
  15  -3  -1    9.30    1.50
 -15   3   1   13.30    1.90
 -14  -3   1   13.00    3.10
 -14  -3   1    5.00    2.70
  14  -3  -1    6.50    1.70
  14   3  -1    7.70    2.00
 -14   3   1   10.90    2.90
  13  -3  -1    3.70    2.00
 -13  -3   1   -1.00    2.80
 -13  -3   1    6.70    2.70
  13  -3  -1    4.30    1.90
 -13  -3   1   12.00    3.70
 -13   3   1    4.40    2.60
 -13   3   1    8.00    2.70
  13   3  -1    3.00    1.80
  12  -3  -1   11.60    2.20
 -12  -3   1    7.10    3.70
 -12  -3   1    2.10    3.30
  12  -3  -1    3.70    2.10
  12  -3  -1   23.00   24.00
  12  -3  -1  -43.40   20.80
 -12  -3   1    8.20    3.10
 -12   3   1   11.30    3.00
  12   3  -1    3.90   17.70
  12   3  -1    6.90    2.60
 -12   3   1    6.20    3.40
  11  -3  -1   -0.80   14.50
  11  -3  -1   14.00   16.10
  11  -3  -1   15.70    2.60
 -11  -3   1   21.50    4.80
 -11  -3   1   20.90    4.50
 -11  -3   1   22.70    4.70
  11  -3  -1   21.40    3.20
  11   3  -1   17.20    2.90
 -11   3   1   25.80    4.50
 -11   3   1   26.90    4.40
  11   3  -1    4.90   15.30
  11   3  -1   13.00   13.40
 -10  -3   1   -3.80    2.90
  10  -3  -1    1.70    1.70
  10  -3  -1   -7.00   11.80
  10  -3  -1    0.50   11.20
 -10  -3   1   -2.00    2.70
  10   3  -1    8.90   10.10
 -10   3   1    3.50    2.80
  10   3  -1   -4.10   11.50
  10   3  -1    0.80    2.10
   9  -3  -1   90.09    5.60
  -9  -3   1   75.79    7.00
  -9  -3   1   76.49    8.00
   9  -3  -1   74.09   13.60
   9  -3  -1   82.69   16.50
   9  -3  -1   95.99    5.80
   9   3  -1   89.69    6.10
  -9   3   1   99.89    9.10
  -9   3   1   63.39    6.90
   9   3  -1   77.79   12.80
  -9   3   1   85.19    6.60
   9   3  -1  103.89   14.10
   8  -3  -1   10.10   10.00
  -8  -3   1    9.70    4.30
  -8  -3   1    7.70    3.50
  -8  -3   1   12.50    3.40
   8  -3  -1    3.70    7.30
   8   3  -1   15.90    7.80
   8   3  -1   12.30    2.60
   7  -3  -1   92.19    5.40
   7  -3  -1   87.69   12.80
   7  -3  -1   91.59   14.30
   7   3  -1  101.49   11.00
   7   3  -1   87.49   10.70
   6  -3  -1   19.70   12.10
   6  -3  -1   34.70    2.90
  -6  -3   1   42.50    4.80
  -6  -3   1   35.60    7.30
   6  -3  -1   35.20    8.60
   6  -3  -1   33.40    7.30
   6   3  -1   36.20    6.60
   6   3  -1   35.50    6.70
   6   3  -1   33.40    9.50
   5  -3  -1  214.58   17.00
   5  -3  -1  230.78   16.40
   5   3  -1  230.78   13.70
  -5   3   1  250.97   20.30
   5   3  -1  209.08   13.50
   5   3  -1  224.58   17.10
  -4  -3   1  579.54   28.30
   4  -3  -1  512.05   29.40
   4  -3  -1  584.14   28.60
   4  -3  -1  609.94   33.20
   4   3  -1  607.74   29.20
   4   3  -1  518.85   25.10
   4   3  -1  513.75   25.20
  -4   3   1  526.15   30.90
   3  -3  -1 3426.76  141.39
   3  -3  -1 3751.02  145.99
   3  -3  -1 3049.20  142.69
  -3  -3   1 3429.06  141.09
   3   3  -1 3501.15  138.39
   3   3  -1 3305.47  137.89
   3   3  -1 3574.24  141.19
   2  -3  -1   13.90    5.80
   2  -3  -1   18.10    4.80
   2  -3  -1   15.10    5.00
  -2  -3   1   20.60    5.00
   2  -3  -1   22.70    6.30
   2   3  -1   25.40    3.10
   2   3  -1   17.00    2.20
   2   3  -1   20.30    3.90
   2   3  -1   24.80    3.20
  -2   3   1   22.50    4.10
   1  -3  -1 1961.60   92.09
   1  -3  -1 2113.69   91.59
   1  -3  -1 2216.58   89.99
  -1  -3   1 2178.38   87.89
  -1  -3   1 2150.88   89.79
   1   3  -1 2004.40   87.69
  -1   3   1 2444.46   93.39
   1   3  -1 2137.49   87.19
   1   3  -1 2204.48   87.69
  -1   3   1 2198.88   89.29
   1   3  -1 2251.47   89.59
   0  -3  -1   44.60    7.30
   0  -3   1   56.19    6.10
   0  -3   1   48.50    5.50
   0  -3  -1   53.99    6.20
   0  -3  -1   63.69    7.80
   0  -3   1   49.70    6.60
   0   3   1   57.29    7.80
   0   3   1   50.59    5.60
   0   3  -1   57.89    4.90
   0   3   1   57.79    4.90
   1  -3   1   83.19    7.10
  -1  -3  -1   71.39    7.20
  -1  -3  -1   89.59   10.50
   1  -3   1   76.19    7.60
   1  -3   1   90.99    9.70
  -1  -3  -1   82.89    9.60
   1   3   1   66.69    6.00
  -1   3  -1   68.19    6.50
  -1   3  -1   87.79    9.10
   1   3   1   81.89    6.10
   1   3   1   79.09    9.80
   2  -3   1  885.51   41.80
  -2  -3  -1  935.81   40.60
  -2  -3  -1  822.92   44.20
  -2  -3  -1  983.60   43.40
   2  -3   1  941.71   41.30
  -2   3  -1  883.81   43.90
   2   3   1  905.41   40.10
   2   3   1  985.50   45.00
   2   3   1  953.70   39.90
  -3  -3  -1  302.27   19.40
   3  -3   1  279.77   17.80
   3  -3   1  287.67   21.40
   3  -3   1  302.07   17.40
  -3  -3  -1  278.47   20.40
  -3  -3  -1  296.77   17.10
   3   3   1  317.47   21.10
   3   3   1  302.47   15.80
   3   3   1  271.27   15.60
  -3   3  -1  285.17   20.20
   4  -3   1   73.59   10.40
  -4  -3  -1   75.59   11.60
   4  -3   1   78.09    9.10
   4  -3   1   85.19   14.10
  -4  -3  -1   68.59   14.10
  -4   3  -1   69.59   11.40
   4   3   1   66.89   11.40
   4   3   1   81.59    7.70
   4   3   1   70.69    7.90
   5  -3   1  103.99   11.50
  -5  -3  -1   87.99   14.10
  -5  -3  -1   80.79   14.20
   5  -3   1  105.69   11.70
  -5  -3  -1   84.99    8.10
   5  -3   1   81.59   15.20
   5   3   1   80.19   13.30
   5   3   1   97.29    9.40
   5   3   1   95.59    9.50
  -5   3  -1   73.49   12.80
   6  -3   1  210.38   17.50
  -6  -3  -1  203.78   12.90
   6  -3   1  213.68   17.50
   6  -3   1  192.88   25.90
   6  -3   1  219.48   10.00
  -6  -3  -1  221.38   22.90
  -6  -3  -1  219.38   24.10
   6   3   1  218.38   24.30
  -6   3  -1  193.98   13.00
   6   3   1  206.48   10.60
   6   3   1  214.78   15.50
   6   3   1  221.98   15.60
  -6   3  -1  183.18   21.00
   7  -3   1    4.20    6.70
   7  -3   1   -0.40    1.30
   7  -3   1    0.80    6.40
  -7  -3  -1   -2.00    3.40
   7   3   1    7.90    6.00
   7   3   1   -0.70    3.20
   7   3   1   -2.60    1.90
  -7   3  -1    3.00    4.00
   7   3   1    1.10    5.40
   8  -3   1    3.30    9.20
   8  -3   1   12.60    9.10
   8  -3   1    8.10    2.50
  -8  -3  -1    7.70    4.00
  -8  -3  -1    7.40    3.50
  -8  -3  -1    4.90    3.30
   8  -3   1    3.30    1.70
   8   3   1    6.20    8.30
   8   3   1    5.90    3.30
   8   3   1   13.30    7.70
  -8   3  -1   12.20    5.10
  -8   3  -1    9.50    2.70
  -9  -3  -1   13.80    3.90
   9  -3   1   10.30    2.30
  -9  -3  -1   11.10    4.30
   9  -3   1   11.80    2.60
  -9  -3  -1   15.30    3.60
   9  -3   1    5.30    9.90
   9  -3   1    6.00   10.80
   9   3   1   14.10    4.50
   9   3   1    4.20    9.70
   9   3   1    6.70    2.50
  -9   3  -1    7.30    5.10
   9   3   1    2.30    2.60
   9   3   1    8.90    9.00
  -9   3  -1   22.90    4.10
  10  -3   1    1.70    2.20
 -10  -3  -1    6.10    4.50
  10  -3   1  -17.40   11.80
  10  -3   1  -12.70   12.90
  10  -3   1    4.40    2.20
 -10  -3  -1    2.80    3.10
 -10  -3  -1    3.40    3.40
  10   3   1   -8.50   10.60
  10   3   1    7.80   12.20
  10   3   1    0.10    2.30
 -10   3  -1   15.10    6.30
  10   3   1    0.50    2.20
  11  -3   1   84.29   18.10
 -11  -3  -1   88.09    8.20
  11  -3   1   68.59   19.30
  11  -3   1   90.69    6.30
  11  -3   1   89.29    6.00
 -11  -3  -1  104.59    8.40
 -11   3  -1  102.09    7.60
 -11   3  -1   92.69    7.60
  11   3   1   87.49    6.80
  11   3   1   49.99   16.20
  11   3   1   71.99   18.40
  11   3   1  104.79    6.30
 -12  -3  -1   59.49    6.80
  12  -3   1   66.59    5.10
  12  -3   1   53.79    4.40
 -12  -3  -1   71.39    7.00
  12  -3   1    2.90   21.70
 -12  -3  -1   70.29    6.90
  12  -3   1   52.39   33.30
  12   3   1   69.99    4.90
  12   3   1   39.00   21.90
 -12   3  -1   60.79    6.30
  12   3   1   55.39    5.30
  13  -3   1    3.70    1.80
 -13  -3  -1    1.40    2.50
 -13  -3  -1    5.30    3.10
  13  -3   1   -0.20    1.80
 -13  -3  -1    2.40    3.30
  13   3   1    1.00    2.00
  13   3   1    1.70    1.90
 -13   3  -1   -2.90    2.30
 -14  -3  -1    7.30    2.80
 -14  -3  -1   -3.60    2.70
  14  -3   1    2.10    1.50
  14  -3   1    4.50    1.80
 -14   3  -1   -0.60    2.30
  14   3   1    2.50    1.50
 -15  -3  -1   45.70    4.30
  15   3   1   39.00    2.90
  15  -4  -1    2.10    1.10
 -15  -4   1   -3.20    2.90
 -15  -4   1   -3.20    3.70
  15   4  -1    3.10    1.40
  14  -4  -1   92.19    5.30
 -14  -4   1   82.19    6.50
 -14  -4   1   91.69    6.70
 -14   4   1   90.09    5.90
  14   4  -1   94.49    6.50
  13  -4  -1   55.49    4.20
 -13  -4   1   44.70    5.40
 -13  -4   1   54.59    6.10
  13  -4  -1   47.10    4.10
 -13  -4   1   61.49    5.70
 -13   4   1   49.60    6.60
  13   4  -1   47.60    4.50
 -13   4   1   57.29    5.20
  12  -4  -1   41.60   24.40
 -12  -4   1   44.00    5.40
 -12  -4   1   58.49    6.60
  12  -4  -1   53.29    4.20
  12  -4  -1   63.19   26.50
  12  -4  -1   45.30    4.50
 -12  -4   1   63.89    6.60
 -12   4   1   43.90    5.00
  12   4  -1   29.60   20.60
 -12   4   1   51.19    5.40
  12   4  -1   42.60    4.80
  11  -4  -1   33.60    3.60
 -11  -4   1   33.70    5.60
 -11  -4   1   34.20    5.70
  11  -4  -1   39.80    4.20
  11  -4  -1   23.80   17.40
  11  -4  -1    9.20   15.60
 -11  -4   1   35.70    4.90
 -11   4   1   32.60    4.80
  11   4  -1   11.40   14.30
  11   4  -1   28.40    3.90
 -11   4   1   36.40    4.50
  11   4  -1   26.50   17.60
  10  -4  -1  221.08   23.90
 -10  -4   1  212.28   13.80
  10  -4  -1  205.68   10.60
  10  -4  -1  197.88   10.10
 -10  -4   1  203.28   11.70
 -10  -4   1  212.58   12.40
  10  -4  -1  174.28   23.10
 -10   4   1  200.38   11.30
  10   4  -1  213.58   10.90
  10   4  -1  178.58   20.40
 -10   4   1  201.48   11.60
  10   4  -1  163.98   19.20
   9  -4  -1   43.80    3.70
  -9  -4   1   39.90    6.30
   9  -4  -1   42.40    3.90
   9  -4  -1   60.29   14.80
   9  -4  -1   31.10   12.60
   9   4  -1   32.60   11.20
   9   4  -1   28.70   10.10
  -9   4   1   36.00    5.00
   9   4  -1   36.20    4.00
  -9   4   1   36.10    4.50
   8  -4  -1   13.10    9.60
  -8  -4   1   12.90    4.40
  -8  -4   1   17.50    3.40
   8  -4  -1    9.30    9.20
   8  -4  -1   14.10    2.20
   8  -4  -1   16.40    2.70
  -8  -4   1   11.00    3.30
  -8   4   1   17.30    3.40
   8   4  -1    8.70    7.20
  -8   4   1   22.70    4.20
   8   4  -1    8.00    7.30
   8   4  -1   16.00    3.00
   7  -4  -1   68.39   12.20
   7  -4  -1   49.00   18.20
   7  -4  -1   70.49   13.10
   7  -4  -1   81.49    4.90
  -7  -4   1   90.69    6.30
   7   4  -1   76.29    5.80
   7   4  -1   79.19   10.40
   7   4  -1   77.09    9.60
  -6  -4   1  102.49    6.90
   6  -4  -1   83.89   17.60
   6  -4  -1   80.89   16.50
   6  -4  -1   85.99   11.80
   6  -4  -1   81.19   13.00
   6  -4  -1  100.39    5.40
   6   4  -1  102.59   10.10
   6   4  -1  104.99    9.90
   5  -4  -1   39.40    7.20
   5  -4  -1   26.10    6.70
   5  -4  -1   43.20   12.30
   5   4  -1   36.60    5.90
   5   4  -1   39.00    7.80
   5   4  -1   27.40    4.50
   4  -4  -1   91.59   13.80
   4  -4  -1  103.09   11.90
   4  -4  -1  134.19   11.30
   4  -4  -1  115.09   14.10
  -4  -4   1   97.79   10.60
   4   4  -1   94.09    8.00
   4   4  -1  112.69    7.80
   4   4  -1  119.99   10.80
  -3  -4   1  764.22   36.50
   3  -4  -1  801.62   40.60
   3  -4  -1  771.62   36.30
   3  -4  -1  700.73   39.80
   3  -4  -1  728.73   38.30
   3   4  -1  745.53   34.10
   3   4  -1  741.93   32.40
   3   4  -1  769.42   35.70
   3   4  -1  744.03   32.90
   2  -4  -1  162.68   14.10
   2  -4  -1  146.29   13.20
   2  -4  -1  145.59   11.00
  -2  -4   1  144.69   11.30
   2  -4  -1  127.19   13.50
   2   4  -1  140.09    7.80
   2   4  -1  122.79    8.20
   2   4  -1  145.79    9.30
  -2   4   1  156.38   10.80
   2   4  -1  140.99   10.50
   1  -4  -1  397.36   20.50
   1  -4  -1  398.86   22.80
  -1  -4   1  405.86   19.40
  -1  -4   1  398.16   21.30
  -1   4   1  442.36   24.20
   1   4  -1  352.96   18.40
  -1   4   1  407.36   20.00
   1   4  -1  392.46   19.20
   1   4  -1  380.16   18.00
  -1   4   1  375.86   19.80
   0  -4   1 1008.70   41.50
   0  -4   1  928.31   44.60
   0  -4  -1  982.60   45.40
   0  -4  -1  884.31   46.10
   0  -4   1 1005.00   43.00
   0  -4  -1  982.50   42.90
   0   4   1 1035.20   46.50
   0   4   1  952.10   42.00
   0   4   1  941.01   42.30
   0   4  -1  929.21   41.70
   0   4  -1  967.70   41.60
  -1  -4  -1    2.40    3.40
   1  -4   1    7.80    3.70
   1  -4   1    2.50    4.90
   1  -4   1   -0.70    3.20
  -1  -4  -1    2.30    4.40
  -1  -4  -1   10.50    5.90
  -1   4  -1    3.00    2.80
   1   4   1    4.50    2.80
   1   4   1    1.80    4.70
  -1   4  -1    7.00    3.00
  -1   4  -1    3.10    4.60
  -2  -4  -1  658.43   33.00
  -2  -4  -1  613.84   34.70
   2  -4   1  615.44   31.50
   2  -4   1  632.24   30.60
  -2  -4  -1  587.84   31.90
   2  -4   1  679.03   35.30
  -2   4  -1  595.04   33.30
   2   4   1  661.83   29.10
   2   4   1  646.04   29.50
   2   4   1  657.63   34.40
   3  -4   1   -4.10    5.80
  -3  -4  -1   -6.30    6.10
  -3  -4  -1    1.40    5.00
   3  -4   1    2.50    4.20
   3  -4   1   -4.70    3.40
   3   4   1    0.50    5.10
   3   4   1    2.60    3.60
  -3   4  -1    4.20    4.60
   3   4   1    1.20    2.30
  -4  -4  -1  444.76   30.50
   4  -4   1  473.55   26.30
   4  -4   1  484.95   27.10
  -4  -4  -1  469.85   28.60
   4  -4   1  479.35   32.20
   4   4   1  487.35   29.70
  -4   4  -1  446.36   30.10
   4   4   1  464.45   24.20
   4   4   1  445.16   23.40
   5  -4   1 1398.06   62.99
   5  -4   1 1388.36   72.99
  -5  -4  -1 1307.37   56.89
  -5  -4  -1 1284.27   67.49
  -5  -4  -1 1380.16   64.09
   5  -4   1 1328.27   62.99
  -5   4  -1 1239.88   67.69
   5   4   1 1397.46   68.59
   5   4   1 1361.46   59.59
   5   4   1 1283.97   59.59
   6  -4   1   27.20   14.80
   6  -4   1   16.30    2.30
  -6  -4  -1   21.20   11.40
   6  -4   1   18.60    7.50
  -6  -4  -1   22.00   18.20
   6  -4   1   15.60    6.80
  -6  -4  -1   22.70    5.20
   6   4   1   23.60    3.20
   6   4   1   15.90    6.00
  -6   4  -1    7.20   12.10
   6   4   1   20.10    5.30
  -6   4  -1   24.10    5.50
   6   4   1   15.50   11.00
   7  -4   1  251.47   21.90
   7  -4   1  265.37   22.00
   7  -4   1  262.67   12.00
  -7  -4  -1  239.98   16.10
  -7  -4  -1  253.57   15.40
   7   4   1  256.57   19.50
   7   4   1  263.47   19.40
   7   4   1  237.68   13.40
   7   4   1  241.98   12.30
   8  -4   1   68.99   12.30
  -8  -4  -1   80.89    7.00
  -8  -4  -1   80.99    8.10
   8  -4   1   91.49    5.70
  -8  -4  -1   86.49    8.40
   8  -4   1   58.09   14.00
   8  -4   1   86.19    5.50
   8   4   1   77.59   12.70
   8   4   1   81.99   13.10
   8   4   1   87.59    6.00
  -8   4  -1   91.09    9.20
  -9  -4  -1    2.40    3.50
  -9  -4  -1   -1.50    3.40
   9  -4   1   -3.60   11.90
  -9  -4  -1    3.80    2.00
  -9  -4  -1    1.00    2.90
   9  -4   1    0.90    1.60
   9  -4   1    3.80    9.60
   9   4   1    5.00    3.60
   9   4   1    0.80    2.10
   9   4   1    5.10    8.90
   9   4   1    7.60   10.50
   9   4   1   -0.70    2.60
  10  -4   1  212.78   10.80
  10  -4   1  167.18   22.80
 -10  -4  -1  235.78   13.90
 -10  -4  -1  231.78   13.10
  10  -4   1  165.78   22.20
 -10  -4  -1  199.18   12.30
  10  -4   1  203.98   10.40
  10   4   1  167.78   21.60
  10   4   1  226.68   25.00
 -10   4  -1  218.88   11.70
  10   4   1  196.58   12.50
  10   4   1  180.78   10.20
  11  -4   1   27.80    3.50
 -11  -4  -1   26.50    5.10
  11  -4   1   30.10    3.60
 -11  -4  -1   29.70    5.20
  11  -4   1   37.30   21.60
  11  -4   1   17.00   17.20
 -11   4  -1   26.70    4.50
  11   4   1   11.30   15.40
  11   4   1   27.80    3.60
  11   4   1   33.80   17.80
  11   4   1   27.20    3.80
 -12  -4  -1    1.40    3.30
  12  -4   1    1.30    1.80
  12  -4   1    4.10    1.90
 -12  -4  -1    6.70    3.30
 -12  -4  -1    0.20    3.30
 -12   4  -1    2.20    3.00
  12   4   1    5.10    2.30
  12   4   1    0.20    2.20
 -13  -4  -1   43.30    5.10
  13  -4   1   50.09    4.20
 -13  -4  -1   57.59    5.80
 -13  -4  -1   48.30    5.60
  13  -4   1   50.79    4.10
  13   4   1   50.19    4.00
 -13   4  -1   44.70    5.00
  13   4   1   45.60    4.50
 -14  -4  -1   37.60    4.60
 -14  -4  -1   53.39    5.10
  14  -4   1   42.10    3.30
  14  -4   1   39.50    3.30
  14   4   1   41.70    3.80
 -14   4  -1   38.30    4.20
  14   4   1   40.90    3.20
 -15  -4  -1    8.00    2.40
  15   4   1    6.10    2.00
 -15  -5   1    9.60    3.10
 -15  -5   1   10.10    2.30
 -14  -5   1    0.00    2.60
 -14  -5   1    1.00    2.60
  14   5  -1    0.60    1.70
 -13  -5   1   25.20    4.40
 -13  -5   1   22.00    4.50
  13  -5  -1   20.20    2.70
 -13  -5   1   26.10    4.20
  13  -5  -1   18.40    2.70
  13   5  -1   22.80    3.00
 -12  -5   1  254.97   14.60
  12  -5  -1  269.77   12.40
  12  -5  -1  240.78   12.60
 -12  -5   1  261.97   14.10
 -12  -5   1  283.17   15.40
 -12   5   1  264.77   13.20
 -12   5   1  268.57   12.80
  12   5  -1  249.48   12.80
  11  -5  -1   22.80    3.20
  11  -5  -1   22.10    3.20
 -11  -5   1   25.70    4.90
 -11  -5   1   30.40    5.10
 -11  -5   1   24.30    5.50
  11  -5  -1   32.00   19.70
 -11   5   1   22.50    3.70
  11   5  -1   26.40    3.70
  11   5  -1   16.10   14.90
 -11   5   1   21.20    3.90
 -10  -5   1   22.60    5.70
  10  -5  -1   19.10   15.40
  10  -5  -1   19.80    3.00
  10  -5  -1    7.00   15.50
  10  -5  -1   20.40    2.90
 -10  -5   1   17.60    4.10
 -10  -5   1   16.10    4.60
 -10   5   1   21.60    4.00
  10   5  -1    6.80   12.40
  10   5  -1   20.40   13.20
 -10   5   1   24.60    3.70
  10   5  -1   29.30    3.90
   9  -5  -1  426.86   18.90
   9  -5  -1  432.16   34.20
   9  -5  -1  447.36   34.00
  -9  -5   1  402.26   18.00
   9  -5  -1  459.55   19.70
  -9  -5   1  436.86   20.60
  -9  -5   1  420.66   23.00
   9   5  -1  428.66   19.30
   9   5  -1  401.76   20.30
  -9   5   1  409.26   19.40
   9   5  -1  391.46   28.10
  -9   5   1  388.26   19.40
   9   5  -1  419.66   28.30
  -8  -5   1   80.99    9.10
   8  -5  -1   91.49   14.60
  -8  -5   1   92.99    5.50
   8  -5  -1   82.39   16.20
  -8  -5   1   96.89    7.60
  -8  -5   1  100.19    6.40
   8  -5  -1   94.39    5.70
   8  -5  -1  102.19    5.80
   8   5  -1   77.49   11.50
   8   5  -1   94.59    7.70
  -8   5   1  103.59    7.20
   8   5  -1   96.09   12.20
  -8   5   1  100.19    7.10
   7  -5  -1  152.48    7.50
  -7  -5   1  158.68   10.00
   7  -5  -1  141.69   19.20
  -7  -5   1  133.89   11.30
   7  -5  -1  116.69   16.50
  -7  -5   1  153.68    8.80
   7  -5  -1  121.79   28.50
   7   5  -1  131.29    8.90
   7   5  -1  157.38   13.60
   7   5  -1  142.89   13.50
  -6  -5   1    0.40    7.20
  -6  -5   1   15.30    3.30
   6  -5  -1   13.10    6.60
   6  -5  -1   13.10    7.40
   6  -5  -1    9.60   11.90
   6  -5  -1   18.00   14.30
   6  -5  -1   16.80    2.20
   6   5  -1   17.20    5.20
   6   5  -1    9.60    5.70
   6   5  -1    8.40    8.00
   5  -5  -1   69.39   10.90
   5  -5  -1   55.99   11.10
  -5  -5   1   87.49    7.20
   5  -5  -1   82.69    4.50
   5  -5  -1  101.39   17.50
  -5  -5   1   84.49   10.90
   5  -5  -1   66.39   13.40
   5   5  -1   80.19    7.80
   5   5  -1   89.59    8.70
   5   5  -1   69.99   10.50
   4  -5  -1  394.26   28.80
   4  -5  -1  388.76   23.20
   4  -5  -1  399.96   28.30
   4  -5  -1  368.46   25.00
   4   5  -1  382.36   19.10
   4   5  -1  375.06   19.50
  -3  -5   1  149.09   12.60
   3  -5  -1  133.29   11.90
   3  -5  -1  132.69   16.10
   3  -5  -1  127.99   14.10
   3  -5  -1  152.38   15.90
   3   5  -1  128.39   11.70
   3   5  -1  115.99    8.40
   3   5  -1  123.99   11.30
  -3   5   1  138.19   11.60
   3   5  -1  114.79    8.70
  -2  -5   1   51.59    6.10
   2  -5  -1   41.20    8.60
   2  -5  -1   51.09    9.50
  -2  -5   1   41.90    7.40
   2  -5  -1   39.00    8.50
   2  -5  -1   58.99    8.50
  -2   5   1   46.50    7.20
   2   5  -1   47.80    7.40
   2   5  -1   50.89    7.30
   2   5  -1   40.90    4.80
  -2   5   1   56.69    7.80
   2   5  -1   44.80    5.70
  -1  -5   1  195.48   12.90
   1  -5  -1  194.88   16.90
  -1  -5   1  196.58   13.40
  -1  -5   1  167.58   14.30
   1  -5  -1  194.78   15.30
   1  -5  -1  193.88   13.30
  -1   5   1  191.08   12.70
  -1   5   1  213.38   13.00
   1   5  -1  177.38   11.20
   1   5  -1  182.48   10.90
   0  -5   1    4.70    3.90
   0  -5  -1    4.60    5.20
   0  -5   1    1.60    3.90
   0  -5  -1    7.10    4.40
   0  -5  -1    4.30    3.80
   0  -5   1    4.50    4.60
   0   5  -1    5.60    2.90
   0   5   1    4.90    6.30
   0   5  -1    4.30    2.80
   0   5   1    3.70    3.00
   0   5   1    9.10    3.60
   1  -5   1  646.04   32.10
   1  -5   1  637.84   34.10
   1  -5   1  662.03   30.80
   1  -5   1  605.74   34.70
  -1  -5  -1  603.24   35.00
  -1  -5  -1  660.43   34.00
  -1  -5  -1  626.14   30.60
  -1   5  -1  674.93   31.20
  -1   5  -1  610.64   30.70
   1   5   1  652.43   35.10
   1   5   1  697.13   30.40
   2  -5   1   53.99    8.40
   2  -5   1   61.99    8.70
   2  -5   1   57.59   10.60
  -2  -5  -1   43.10    9.50
  -2  -5  -1   61.69    9.80
   2   5   1   54.39    6.80
   2   5   1   51.19    9.10
  -2   5  -1   54.79   10.40
   2   5   1   66.89    6.90
   3  -5   1  259.37   17.30
  -3  -5  -1  249.18   20.50
   3  -5   1  279.37   18.40
   3  -5   1  266.97   22.30
   3   5   1  251.27   15.70
   3   5   1  266.57   15.30
   3   5   1  255.67   20.40
  -3   5  -1  240.08   20.40
   4  -5   1  108.39   12.20
   4  -5   1  108.09   17.40
  -4  -5  -1  108.89   16.00
   4  -5   1  115.89   12.60
  -4  -5  -1  105.09   15.30
  -4   5  -1   97.69   14.70
   4   5   1  103.19    9.30
   4   5   1   94.59   15.80
   4   5   1   91.09   13.40
   5  -5   1   32.10    8.20
  -5  -5  -1   42.10    6.20
   5  -5   1   37.30   14.40
   5  -5   1   37.40    8.10
  -5  -5  -1   33.20   13.70
  -5  -5  -1   44.90   12.50
   5   5   1   34.50    6.60
   5   5   1   26.10   11.40
   5   5   1   31.90    5.70
  -5   5  -1   33.60   11.90
   6  -5   1  147.69   16.60
   6  -5   1  143.79   25.70
   6  -5   1  156.88    7.50
   6  -5   1  145.99   16.40
  -6  -5  -1  133.39   19.50
  -6  -5  -1  149.59   10.70
   6   5   1  144.29   20.70
   6   5   1  153.28   13.60
   6   5   1  144.49    9.80
  -6   5  -1  143.49   21.50
   6   5   1  129.69   13.50
  -6   5  -1  145.09   11.60
  -7  -5  -1   -2.80    3.80
   7  -5   1    1.90    1.60
   7  -5   1    3.50    6.90
   7  -5   1    0.00    1.10
  -7  -5  -1    4.00    3.20
   7  -5   1    4.80    8.50
  -7   5  -1    3.90    4.30
   7   5   1   -6.10    5.30
   7   5   1   12.60    6.50
   8  -5   1  135.99    7.10
  -8  -5  -1  123.89   10.00
  -8  -5  -1  128.99   10.40
   8  -5   1  113.59   16.20
   8  -5   1  159.38   21.10
   8  -5   1  137.69    7.20
  -8  -5  -1  127.49    6.60
   8   5   1  168.58   17.50
   8   5   1  106.79    7.80
   8   5   1  132.29    7.80
   8   5   1  120.69   15.10
  -8   5  -1  121.09    9.30
  -9  -5  -1    5.60    1.80
  -9  -5  -1    3.20    3.20
   9  -5   1   -2.90   10.10
  -9  -5  -1    2.80    3.80
   9  -5   1    2.80    1.70
   9  -5   1    1.60   12.30
  -9  -5  -1   -0.80    4.00
   9  -5   1   -1.00    1.50
  -9   5  -1   -5.90    4.30
   9   5   1  -15.20    9.00
   9   5   1    2.10   10.10
   9   5   1    2.30    2.60
   9   5   1    3.50    2.60
   9   5   1   -5.40    3.60
 -10  -5  -1   54.59    7.40
  10  -5   1   63.79    4.80
 -10  -5  -1   49.90    6.00
 -10  -5  -1   53.69    6.80
  10  -5   1   48.00    4.50
  10  -5   1   32.00   21.50
  10  -5   1   46.20   15.20
  10   5   1   50.39   14.60
  10   5   1   55.59    5.70
  10   5   1   55.49    6.30
 -10   5  -1   53.59    6.00
  10   5   1   55.19    4.80
  11  -5   1   24.30    3.20
  11  -5   1   19.70   24.40
  11  -5   1   17.30    3.00
 -11  -5  -1   18.50    4.50
  11  -5   1   10.90   18.50
 -11  -5  -1   25.10    5.00
  11   5   1   13.10    2.90
  11   5   1   -1.00   17.40
  11   5   1   18.50    3.10
 -11   5  -1   26.40    4.00
  11   5   1   -8.50   19.20
  12  -5   1  160.68    8.70
  12  -5   1  168.88    8.90
 -12  -5  -1  188.18   11.40
 -12  -5  -1  175.58   10.50
 -12  -5  -1  161.18   10.70
 -12   5  -1  155.68    9.30
  12   5   1  157.58    8.70
  12   5   1  153.78    9.30
 -13  -5  -1   27.80    4.40
  13  -5   1   23.10    2.90
  13  -5   1   21.40    2.70
 -13  -5  -1   18.80    4.00
 -13  -5  -1   19.90    4.00
  13   5   1   21.30    3.00
 -13   5  -1   18.70    3.20
  13   5   1   22.30    2.50
  14  -5   1   31.30    2.70
 -14  -5  -1   26.50    3.70
 -14  -5  -1   25.20    3.90
  14   5   1   31.40    3.20
 -14   5  -1   21.90    2.80
 -15  -5  -1   13.90    2.60
 -15  -6   1   31.50    2.90
 -15  -6   1   29.10    3.10
  14  -6  -1    4.30    1.40
 -14  -6   1    0.70    2.40
 -14  -6   1    7.20    2.40
 -14  -6   1    5.60    2.80
  14   6  -1    3.70    1.80
 -13  -6   1   12.70    3.50
 -13  -6   1   14.10    3.40
  13  -6  -1   10.30    2.10
 -13  -6   1   14.10    3.50
  13   6  -1   15.60    2.60
 -13   6   1   18.40    3.10
 -12  -6   1   44.20    5.60
  12  -6  -1   54.69    4.30
  12  -6  -1   53.59    4.40
 -12  -6   1   59.69    6.70
 -12  -6   1   51.19    6.20
 -12   6   1   49.30    5.10
  12   6  -1   56.79    5.90
 -11  -6   1    5.10    3.80
  11  -6  -1    3.90    1.90
 -11  -6   1    1.70    2.90
 -11  -6   1    2.90    3.60
  11  -6  -1  -41.00   21.20
  11  -6  -1    3.60    1.80
  11  -6  -1   14.00   18.60
 -11   6   1    7.20    2.80
  11   6  -1   -3.90   14.70
  11   6  -1    4.80    2.60
 -10  -6   1   34.30    7.00
  10  -6  -1   40.40   18.10
 -10  -6   1   32.10    4.60
 -10  -6   1   37.50    5.80
  10  -6  -1   38.90    4.00
  10  -6  -1   39.50    3.70
 -10  -6   1   32.10    3.20
  10  -6  -1   28.10   14.50
  10   6  -1   32.70   12.20
  10   6  -1   30.90    4.30
  10   6  -1   25.60   15.00
 -10   6   1   38.90    4.80
 -10   6   1   37.60    4.30
   9  -6  -1   13.60   11.50
   9  -6  -1   11.90   13.30
  -9  -6   1    4.60    1.70
   9  -6  -1    0.80    1.40
  -9  -6   1   -1.30    2.50
   9  -6  -1   -0.60    1.60
   9   6  -1    0.40   10.50
  -9   6   1  -11.60    3.90
   9   6  -1   -5.30    8.40
   9   6  -1   -6.70    3.50
  -9   6   1    0.20    2.40
  -8  -6   1  237.58   12.70
   8  -6  -1  237.18   11.20
   8  -6  -1  292.87   25.30
  -8  -6   1  241.58   10.80
   8  -6  -1  259.67   24.70
  -8  -6   1  215.48   15.20
   8  -6  -1  236.18   11.00
  -8  -6   1  219.78   10.80
  -8   6   1  207.28   11.70
  -8   6   1  220.48   13.50
   8   6  -1  224.68   18.90
   7  -6  -1   -6.40    7.80
   7  -6  -1    2.80    8.10
  -7  -6   1   -0.50    2.10
   7  -6  -1    2.30    1.50
  -7  -6   1    6.30    4.00
   7   6  -1   -2.60    2.70
   7   6  -1   -1.30    5.10
   7   6  -1   -1.30    5.80
   6  -6  -1   -8.20   16.30
   6  -6  -1   -3.70    5.80
   6  -6  -1    1.00    6.30
   6  -6  -1    1.30    1.20
  -6  -6   1   -3.00    2.20
   6  -6  -1  -11.30   15.90
   6   6  -1   -1.70    4.00
   6   6  -1    1.60    4.90
  -5  -6   1   63.59    5.90
   5  -6  -1   59.89   10.40
  -5  -6   1   75.89   11.10
   5  -6  -1   55.29   15.80
   5  -6  -1   70.69   16.80
   5  -6  -1   83.79   12.20
   5  -6  -1   63.39    3.90
   5   6  -1   67.89    7.70
   5   6  -1   55.29    8.00
   5   6  -1   53.09    9.90
   4  -6  -1  332.87   28.00
   4  -6  -1  330.57   24.80
   4  -6  -1  426.96   34.30
   4  -6  -1  317.67   22.10
   4   6  -1  340.57   18.40
   4   6  -1  352.76   22.30
   4   6  -1  369.56   19.30
   3  -6  -1 1326.57   64.49
   3  -6  -1 1401.06   67.89
   3  -6  -1 1415.36   69.39
   3   6  -1 1327.97   58.19
   3   6  -1 1250.97   61.29
   3   6  -1 1341.57   61.59
   3   6  -1 1231.98   57.19
  -3   6   1 1521.15   62.49
   2  -6  -1  997.40   49.90
   2  -6  -1  903.21   50.29
  -2  -6   1  942.51   42.30
   2  -6  -1 1007.00   48.30
   2  -6  -1  965.10   45.00
  -2  -6   1  813.92   45.40
   2   6  -1  914.11   41.90
   2   6  -1  911.51   41.30
   2   6  -1  971.70   45.80
  -2   6   1 1003.40   45.20
  -2   6   1  929.51   44.00
  -1  -6   1   84.39   11.50
   1  -6  -1   79.59   12.60
   1  -6  -1   80.09   11.10
  -1  -6   1   93.19   10.80
   1  -6  -1   91.59    9.90
   1  -6  -1   89.69   12.00
  -1  -6   1   94.49   10.20
  -1   6   1   92.79    9.20
   1   6  -1   91.99    7.80
  -1   6   1   83.09    9.00
   1   6  -1   81.89    7.80
   0  -6  -1  852.81   40.00
   0  -6   1  817.22   43.40
   0  -6   1  826.92   38.30
   0  -6  -1  830.62   42.80
   0  -6   1  859.61   42.70
   0  -6  -1  812.62   45.60
   0  -6   1  879.21   40.80
   0   6  -1  795.82   38.70
   0   6   1  862.61   39.60
   0   6   1  887.71   39.50
   0   6  -1  885.41   39.10
   0   6   1  846.32   44.40
  -1  -6  -1  597.54   32.30
   1  -6   1  554.54   29.80
  -1  -6  -1  519.75   33.60
  -1  -6  -1  548.05   28.30
   1  -6   1  571.14   28.50
   1  -6   1  618.94   33.10
   1  -6   1  567.54   33.20
   1   6   1  601.94   33.50
  -1   6  -1  528.85   28.30
  -1   6  -1  577.44   28.80
   1   6   1  528.55   27.80
   1   6   1  579.34   27.70
  -2  -6  -1  679.43   36.10
   2  -6   1  560.14   37.00
  -2  -6  -1  614.14   38.10
   2  -6   1  679.23   33.50
   2  -6   1  692.63   34.80
   2  -6   1  688.53   39.00
  -2   6  -1  660.93   33.40
   2   6   1  708.63   37.60
   2   6   1  685.33   31.70
   2   6   1  626.44   31.80
  -3  -6  -1    5.10    7.80
   3  -6   1   12.20    7.50
  -3  -6  -1   19.30    8.30
   3  -6   1    5.00    4.90
   3  -6   1    6.90    5.80
   3   6   1    3.70    3.90
   3   6   1    7.30    6.50
   3   6   1    9.10    3.90
   4  -6   1    6.20    5.80
  -4  -6  -1   14.20    4.60
   4  -6   1   13.30    9.50
  -4  -6  -1    7.50    7.10
  -4  -6  -1   25.20   10.70
   4  -6   1   12.20    5.90
   4   6   1   19.60    9.00
  -4   6  -1   12.40    9.00
   4   6   1   12.00    4.80
   4   6   1    9.60    4.70
  -5  -6  -1   16.40    4.90
   5  -6   1    2.70   12.60
   5  -6   1   18.10    2.10
   5  -6   1   14.90    7.20
  -5  -6  -1   31.70   15.30
   5  -6   1   14.40    7.40
   5   6   1   12.50   16.40
   5   6   1   16.70    5.40
   5   6   1   17.80    5.90
  -5   6  -1    9.30   10.30
   6  -6   1  149.99   17.00
  -6  -6  -1  154.18   11.20
   6  -6   1  153.78    7.40
   6  -6   1   93.29   25.80
   6  -6   1  130.69   16.40
   6   6   1  173.38   14.70
   6   6   1  137.39   14.40
   6   6   1  144.59    8.40
  -7  -6  -1  201.18   14.10
   7  -6   1  193.08    9.30
  -7  -6  -1  182.68   12.20
  -7  -6  -1  179.98    9.00
   7  -6   1  199.88   20.60
   7   6   1  196.78   16.90
  -7   6  -1  188.98   11.20
  -8  -6  -1    6.30    1.50
   8  -6   1   -9.70    9.80
   8  -6   1    5.70    1.80
  -8  -6  -1    5.90    3.50
   8  -6   1   15.90   12.50
   8  -6   1    8.00    2.00
  -8  -6  -1    5.10    4.20
   8   6   1    4.10    3.90
   8   6   1   14.00    9.00
   8   6   1    7.80    7.60
  -8   6  -1    2.10    3.60
   8   6   1    7.60    3.70
   8   6   1   10.20    2.70
   9  -6   1  237.28   11.30
  -9  -6  -1  222.78   12.90
   9  -6   1  191.58   24.80
   9  -6   1  227.18   11.30
   9  -6   1  210.58   25.00
  -9  -6  -1  241.38   13.90
  -9  -6  -1  238.68   15.10
  -9  -6  -1  222.18   11.00
   9   6   1  199.28   22.70
   9   6   1  217.38   12.60
   9   6   1  225.58   12.20
   9   6   1  249.48   23.50
   9   6   1  234.28   13.80
 -10  -6  -1    3.30    3.10
  10  -6   1    0.60    1.90
 -10  -6  -1    4.10    3.40
  10  -6   1  -12.80   14.80
 -10  -6  -1    0.00    3.50
  10  -6   1    1.90    1.80
 -10  -6  -1    0.20    1.60
  10  -6   1   -3.40   17.70
 -10   6  -1    0.40    2.90
  10   6   1   -6.70    3.70
  10   6   1    0.20    2.70
  10   6   1    4.20   13.30
  10   6   1    0.70    2.50
  10   6   1   16.00   13.50
 -11  -6  -1   35.70    6.00
  11  -6   1   12.70   20.50
  11  -6   1   26.10    3.30
  11  -6   1   46.00    7.00
 -11  -6  -1   33.10    5.50
  11  -6   1   37.80   28.70
  11   6   1   16.60   17.80
 -11   6  -1   33.80    5.50
  11   6   1   52.39   21.80
  11   6   1   35.70    4.30
  11   6   1   36.40    4.10
  12  -6   1    3.40    1.90
 -12  -6  -1    2.90    3.30
 -12  -6  -1    1.90    3.40
  12  -6   1    3.40    3.10
 -12  -6  -1    2.80    3.20
  12   6   1    5.10    2.30
 -12   6  -1    5.40    2.80
  12   6   1    2.20    2.30
 -13  -6  -1   48.40    8.80
  13  -6   1   44.40    3.80
 -13  -6  -1   44.50    5.20
 -13  -6  -1   58.89    5.70
 -13   6  -1   43.70    4.70
  13   6   1   37.90    3.40
  13   6   1   44.70    4.20
 -14  -6  -1    2.20    2.60
 -14  -6  -1    5.70    2.90
  14  -6   1    5.50    1.40
  14   6   1    2.80    1.70
 -15  -6  -1   25.50    3.00
 -15  -7   1   -1.00    1.30
 -14  -7   1   44.60    5.10
  14  -7  -1   50.49    3.40
 -14  -7   1   60.79    4.90
 -14  -7   1   52.49    4.90
  14   7  -1   50.19    3.70
  13  -7  -1   28.60    3.10
 -13  -7   1   26.20    4.20
 -13  -7   1   24.90    5.90
 -13  -7   1   23.10    4.30
  13   7  -1   31.00    3.50
 -12  -7   1    0.90    3.30
  12  -7  -1    0.80    1.50
 -12  -7   1   -0.10    2.90
 -12  -7   1    2.60    2.90
 -12   7   1    5.70    2.50
  12   7  -1   -0.70    2.10
  11  -7  -1   91.59    5.90
 -11  -7   1   71.79   12.50
  11  -7  -1   49.80   22.00
 -11  -7   1  108.89   12.30
  11  -7  -1   91.99    7.00
  11  -7  -1   74.69   57.59
  11   7  -1  115.39   22.40
  11   7  -1   84.19    6.60
 -11   7   1   78.79    5.90
 -10  -7   1    2.90    3.60
  10  -7  -1  -34.40   21.90
  10  -7  -1    1.00    1.50
 -10  -7   1   -1.80    2.70
  10  -7  -1    3.00    2.10
  10  -7  -1    3.00   17.80
 -10  -7   1   -2.10    2.90
 -10  -7   1    1.20    1.40
  10   7  -1   -4.80   15.40
 -10   7   1    4.20    2.50
  10   7  -1   -1.60    4.20
  10   7  -1   11.60   16.10
  10   7  -1    0.10    2.30
   9  -7  -1   29.50   15.60
  -9  -7   1   44.20    7.10
   9  -7  -1   61.49   14.60
  -9  -7   1   62.59    6.70
   9  -7  -1   59.69    4.50
   9  -7  -1   61.19    4.50
  -9  -7   1   61.79    4.70
   9   7  -1   52.49    6.40
  -9   7   1   52.19    5.90
  -9   7   1   45.20    4.80
   9   7  -1   65.39   11.80
   9   7  -1   40.00   13.20
   9   7  -1   64.09    5.70
   8  -7  -1   17.40    2.70
   8  -7  -1   16.10    2.30
   8  -7  -1   12.70   13.10
  -8  -7   1   21.40    3.90
  -8  -7   1    8.50    3.90
  -8  -7   1   16.30    2.30
   8  -7  -1   30.80   12.90
   8   7  -1   20.40    9.80
  -8   7   1   14.00    3.30
   8   7  -1   14.70    8.40
  -8   7   1   22.60    4.80
   8   7  -1   15.50    3.20
  -7  -7   1   40.60    3.60
  -7  -7   1   33.20    6.90
   7  -7  -1   42.30    3.30
   7  -7  -1   41.50    3.80
   7  -7  -1   44.80   12.70
   7  -7  -1   27.30   10.80
  -7  -7   1   40.00    4.40
   7   7  -1   32.50    4.20
   7   7  -1   38.20    8.70
  -7   7   1   50.69    6.10
   7   7  -1   35.30    8.50
  -6  -7   1   46.50    5.20
   6  -7  -1   53.49   11.70
   6  -7  -1   50.49   21.80
   6  -7  -1   46.50   11.10
   6  -7  -1   69.09   22.50
   6   7  -1   46.20    7.90
   6   7  -1   50.29    8.20
   6   7  -1   64.29    5.50
   5  -7  -1   50.19   17.60
   5  -7  -1   44.80    9.70
   5  -7  -1   39.90   10.00
  -5  -7   1   46.50   11.00
  -5  -7   1   49.10    5.30
   5  -7  -1   46.40    3.30
   5  -7  -1   56.49   17.30
   5   7  -1   47.10    7.50
   5   7  -1   37.90   10.00
   5   7  -1   38.70    7.80
   4  -7  -1  637.84   35.00
   4  -7  -1  651.03   26.00
   4  -7  -1  645.74   42.50
  -4  -7   1  582.44   27.90
  -4  -7   1  632.24   37.20
   4  -7  -1  648.14   38.20
   4  -7  -1  583.74   42.20
   4   7  -1  622.14   35.10
   4   7  -1  636.34   31.10
   4   7  -1  623.74   30.40
   3  -7  -1  483.35   34.90
   3  -7  -1  511.65   34.00
   3  -7  -1  470.55   28.00
   3  -7  -1  513.05   31.40
  -3   7   1  455.35   30.40
   3   7  -1  457.85   24.00
   3   7  -1  491.25   28.80
   3   7  -1  488.95   25.00
   2  -7  -1  790.72   47.70
   2  -7  -1  853.11   41.90
  -2  -7   1  800.62   39.20
   2  -7  -1  889.41   47.20
   2  -7  -1  856.51   45.00
  -2   7   1  840.72   41.10
   2   7  -1  823.72   38.80
  -2   7   1  830.72   41.60
   1  -7  -1   68.89    9.80
   1  -7  -1   58.79   13.10
   1  -7  -1   84.79   13.30
   1  -7  -1   64.59   11.80
  -1  -7   1   58.29   11.00
  -1  -7   1   78.29   10.70
   1   7  -1   61.19    7.60
  -1   7   1   73.89   10.20
  -1   7   1   75.49    9.40
   1   7  -1   62.99    8.20
   0  -7   1  945.41   53.79
   0  -7   1 1047.50   48.80
   0  -7  -1 1139.39   58.19
   0  -7   1 1096.29   53.99
   0  -7   1 1084.19   51.19
   0  -7  -1 1071.19   50.29
   0  -7  -1 1109.99   53.99
   0   7   1 1153.48   50.29
   0   7   1 1128.99   56.29
   0   7  -1 1102.09   49.70
   0   7   1 1073.29   49.80
   1  -7   1  933.51   50.49
  -1  -7  -1  947.91   47.60
  -1  -7  -1  922.91   43.80
   1  -7   1  984.70   46.00
   1  -7   1  933.01   48.80
   1  -7   1  931.11   43.90
  -1  -7  -1  882.21   50.69
  -1   7  -1  986.20   44.80
   1   7   1  944.81   43.40
  -1   7  -1  851.61   43.90
   1   7   1  874.11   43.60
   1   7   1  993.70   50.29
   2  -7   1  802.92   40.60
  -2  -7  -1  715.53   44.60
  -2  -7  -1  724.93   36.90
   2  -7   1  778.52   44.70
   2  -7   1  792.72   38.50
   2  -7   1  725.93   44.10
  -2  -7  -1  785.32   41.30
  -2   7  -1  751.92   39.10
   2   7   1  838.32   44.20
   2   7   1  764.52   37.20
  -3  -7  -1  231.48   20.80
   3  -7   1  195.28   21.70
  -3  -7  -1  216.88   13.40
   3  -7   1  217.58   18.70
  -3  -7  -1  175.88   21.10
   3  -7   1  228.38   23.60
   3  -7   1  236.08   17.50
   3   7   1  232.58   21.10
   3   7   1  202.98   15.30
   3   7   1  254.97   15.60
  -4  -7  -1  952.00   53.79
   4  -7   1  820.52   53.89
   4  -7   1  842.92   45.70
   4  -7   1  899.41   36.50
  -4  -7  -1  884.91   52.69
   4  -7   1  882.81   47.10
  -4  -7  -1  846.72   40.00
   4  -7   1  958.40   55.89
  -4   7  -1  855.91   37.30
   4   7   1  992.60   43.30
   4   7   1  926.71   51.19
   4   7   1  887.21   43.40
  -5  -7  -1  -18.40   17.80
   5  -7   1  -36.90   13.40
   5  -7   1   -0.80    7.50
   5  -7   1    9.40    7.30
   5  -7   1    7.50   14.10
  -5  -7  -1    2.80    3.70
  -5  -7  -1  -10.70   12.50
   5  -7   1    0.00    1.10
   5   7   1    2.50    4.60
  -5   7  -1    4.00    2.10
   5   7   1    1.00    5.10
   5   7   1    5.90    3.10
   5   7   1   11.40   11.70
   6  -7   1  128.79    6.90
  -6  -7  -1  113.59   10.30
   6  -7   1  108.69   25.30
   6  -7   1  105.29   29.30
   6  -7   1  141.29   19.10
   6  -7   1  140.29    6.80
   6  -7   1   99.89   15.60
   6   7   1  139.29    8.00
   6   7   1  141.79   14.20
   6   7   1  153.08   13.80
  -7  -7  -1  347.97   20.60
   7  -7   1  350.96   16.40
  -7  -7  -1  354.96   16.70
   7  -7   1  384.16   29.50
   7  -7   1  379.96   16.50
   7  -7   1  353.06   29.90
  -7  -7  -1  385.56   19.90
   7   7   1  418.46   26.20
   7   7   1  399.16   21.20
  -7   7  -1  369.26   19.40
   8  -7   1  346.77   32.00
  -8  -7  -1  398.86   19.90
  -8  -7  -1  382.56   24.30
   8  -7   1  378.66   16.80
  -8  -7  -1  368.16   16.30
   8  -7   1  394.96   31.70
  -8   7  -1  374.66   18.80
   8   7   1  361.66   17.40
   8   7   1  344.07   26.10
   8   7   1  374.66   19.10
  -8   7  -1  325.57   19.90
   8   7   1  391.46   17.80
   8   7   1  397.26   28.00
   9  -7   1  276.47   31.70
  -9  -7  -1  281.27   15.60
   9  -7   1  278.57   12.90
   9  -7   1  275.17   13.00
  -9  -7  -1  268.77   12.30
  -9  -7  -1  266.27   16.80
   9  -7   1  291.27   29.20
  -9  -7  -1  273.77   14.80
   9   7   1  278.97   15.50
   9   7   1  265.87   23.20
   9   7   1  249.18   24.80
   9   7   1  286.57   14.20
   9   7   1  258.97   13.20
  -9   7  -1  241.48   13.20
  10  -7   1   28.10    3.50
 -10  -7  -1   18.70    4.50
  10  -7   1   24.30   22.80
 -10  -7  -1   33.30    6.40
  10  -7   1   27.30   17.10
  10  -7   1   23.40    3.30
  10   7   1   51.79   17.30
 -10   7  -1   23.20    3.90
  10   7   1   29.80    5.30
  10   7   1   29.80   14.00
  10   7   1   38.00    3.90
  10   7   1   28.50    4.10
  11  -7   1    8.20   21.40
 -11  -7  -1   46.10    7.00
  11  -7   1   37.50    4.20
  11  -7   1   39.10   33.90
  11  -7   1   39.50    3.80
 -11  -7  -1   31.80    4.70
 -11  -7  -1   34.80    5.30
  11   7   1   32.00    6.20
  11   7   1   34.80    4.70
  11   7   1  -22.40   21.60
  11   7   1   20.40   19.30
  11   7   1   42.90    4.00
 -11   7  -1   42.00    4.40
 -12  -7  -1   29.60    4.40
  12  -7   1   18.00    2.80
 -12  -7  -1   19.60    4.30
 -12  -7  -1   16.50    4.10
  12  -7   1   17.30    2.60
 -12   7  -1   15.60    5.20
  12   7   1   18.10    3.20
 -13  -7  -1   44.50    5.20
 -13  -7  -1   28.80    4.60
  13  -7   1   36.50    3.30
 -13  -7  -1   39.20    5.10
  13   7   1   38.50    3.90
  14  -7   1    8.30    1.50
 -14  -7  -1   16.00    4.60
 -14  -7  -1   16.30    3.20
  14   7   1   13.20    2.00
 -14  -8   1    1.90    3.10
 -14  -8   1   -1.10    2.70
 -14  -8   1    0.40    2.30
 -13  -8   1   -0.80    2.30
  13  -8  -1    1.40    1.40
 -13  -8   1    0.50    2.50
 -13  -8   1    0.30    2.90
  13   8  -1    1.60    2.20
 -12  -8   1   85.19    7.80
 -12  -8   1   82.69    6.80
  12  -8  -1   83.09    5.40
 -12  -8   1   82.19    7.80
  12   8  -1   90.39    6.40
  11  -8  -1    2.90    2.10
 -11  -8   1    2.20    3.70
 -11  -8   1    5.40    3.60
  11  -8  -1  -20.30   20.90
  11  -8  -1    2.50    1.70
 -11  -8   1   -0.10    2.90
  11  -8  -1   22.50   32.70
  11   8  -1   -1.20    2.20
 -11   8   1    0.80    2.20
  11   8  -1  -19.50   16.10
  10  -8  -1  516.25   50.79
  10  -8  -1  563.74   44.10
  10  -8  -1  587.94   24.50
 -10  -8   1  550.44   23.60
 -10  -8   1  538.55   28.90
  10  -8  -1  588.54   24.30
 -10  -8   1  597.14   26.80
 -10  -8   1  566.24   25.40
  10   8  -1  503.45   36.00
 -10   8   1  536.95   24.30
  10   8  -1  540.45   26.20
  10   8  -1  512.15   40.30
  10   8  -1  554.74   25.10
  -9  -8   1   72.29    7.20
   9  -8  -1   70.19    5.00
  -9  -8   1   75.89    4.80
   9  -8  -1   90.89   17.70
   9  -8  -1   58.49   19.00
  -9  -8   1   76.19    6.50
  -9  -8   1   71.79    8.70
   9   8  -1   76.49   14.10
   9   8  -1   64.59    6.10
   9   8  -1   72.49   15.50
   9   8  -1   88.29    7.90
   8  -8  -1   19.80   14.60
   8  -8  -1   29.70   14.80
   8  -8  -1   26.50    3.00
   8  -8  -1   19.60    2.50
  -8  -8   1   24.30    3.80
  -8  -8   1   24.20    4.30
  -8  -8   1   14.20    4.90
   8   8  -1   17.50    3.60
   8   8  -1    1.70   10.20
   8   8  -1   11.20    8.70
  -8   8   1   22.30    4.80
   7  -8  -1   22.10    2.70
   7  -8  -1   33.50   12.40
   7  -8  -1   45.10   13.80
  -7  -8   1   31.50    3.40
  -7  -8   1   23.00    6.00
  -7  -8   1   23.10    3.30
   7  -8  -1   30.00    3.40
   7   8  -1   28.90    8.00
   7   8  -1   22.90    4.80
  -7   8   1   26.40    5.20
   7   8  -1   24.30    7.90
   6  -8  -1  220.08   37.80
   6  -8  -1  331.97   27.10
   6  -8  -1  362.36   28.00
  -6  -8   1  317.87   14.50
   6  -8  -1  321.37   14.20
  -6  -8   1  335.67   15.70
  -6  -8   1  274.57   18.50
   6   8  -1  381.66   22.00
  -6   8   1  307.97   16.70
   6   8  -1  331.97   21.60
   6   8  -1  303.17   15.00
   5  -8  -1  250.57   33.90
   5  -8  -1  231.38   21.10
   5  -8  -1  274.97   23.80
   5  -8  -1  235.78   10.70
   5  -8  -1  181.38   29.40
   5   8  -1  242.58   16.60
   5   8  -1  226.88   16.80
   4  -8  -1   36.50   15.40
   4  -8  -1   29.10    2.50
   4  -8  -1    9.10   13.70
   4  -8  -1   23.40    9.00
  -4  -8   1   27.20    4.60
   4  -8  -1   26.60    8.20
  -4  -8   1   28.90   10.10
   4   8  -1   28.40    6.30
   4   8  -1   31.40    9.70
   4   8  -1   31.10    6.20
   3  -8  -1  772.82   43.50
   3  -8  -1  774.42   49.80
   3  -8  -1  750.62   31.00
   3  -8  -1  738.43   40.20
   3  -8  -1  819.62   48.80
  -3   8   1  798.32   40.70
   3   8  -1  718.03   36.80
   3   8  -1  714.53   36.10
   2  -8  -1  112.29   16.90
   2  -8  -1   90.79   12.20
   2  -8  -1   70.39   14.80
   2  -8  -1   82.29   14.50
  -2  -8   1   91.39   11.70
  -2  -8   1   82.29   12.30
   2   8  -1   63.89    8.80
  -2   8   1  102.79   11.50
   2   8  -1   85.19    8.90
  -2   8   1  102.09   12.50
   1  -8  -1  130.89   17.00
  -1  -8   1  135.29   17.70
   1  -8  -1  116.89   12.60
   1  -8  -1  121.19   18.20
  -1  -8   1  119.99   13.70
  -1  -8   1  114.59   13.20
   1  -8  -1  112.49   16.60
  -1   8   1   90.59   12.00
   1   8  -1  112.39   10.60
   1   8  -1  115.09   10.90
  -1   8   1  111.59   11.70
   0  -8  -1   12.50    6.50
   0  -8   1   15.80    6.50
   0  -8  -1   19.40    7.80
   0  -8   1    8.30    7.00
   0  -8   1    5.90    6.60
   0   8   1   16.40    5.90
   0   8  -1   12.60    5.30
   0   8   1   14.70    7.40
   0   8  -1   15.70    5.50
   1  -8   1  570.14   35.80
  -1  -8  -1  578.94   33.90
  -1  -8  -1  541.15   37.40
   1  -8   1  557.54   30.40
   1  -8   1  580.14   32.30
  -1  -8  -1  523.05   30.00
   1  -8   1  544.95   36.80
  -1   8  -1  580.64   31.00
   1   8   1  542.15   29.80
   1   8   1  571.64   29.80
   1   8   1  560.94   35.90
  -1   8  -1  582.04   31.00
   2  -8   1  203.08   21.40
   2  -8   1  153.48   16.60
   2  -8   1  191.68   20.90
  -2  -8  -1  182.38   12.70
  -2  -8  -1  159.78   18.70
  -2  -8  -1  241.58   24.20
   2  -8   1  175.08   16.40
   2   8   1  166.68   13.80
   2   8   1  209.38   21.30
  -2   8  -1  210.18   16.50
   2   8   1  195.08   14.30
   3  -8   1    5.30    5.90
  -3  -8  -1    4.00   10.70
   3  -8   1   10.50    7.20
  -3  -8  -1   16.40    4.90
  -3  -8  -1    0.20   10.90
   3  -8   1    9.30   10.40
   3  -8   1   10.60    9.90
   3   8   1    8.90    3.10
  -3   8  -1   14.30    2.80
   3   8   1   13.60    4.80
   3   8   1    6.30    4.90
   3   8   1    7.60    8.90
   4  -8   1  531.35   33.00
   4  -8   1  512.75   40.40
  -4  -8  -1  491.25   25.30
   4  -8   1  492.35   21.10
  -4   8  -1  498.45   22.20
   4   8   1  480.75   22.20
   4   8   1  542.35   28.70
   4   8   1  509.05   28.70
   4   8   1  522.35   37.00
   5  -8   1   16.40    8.60
   5  -8   1   39.80   18.10
  -5  -8  -1   29.10    5.60
   5  -8   1   23.30    2.30
   5  -8   1   29.60   21.50
   5  -8   1   22.80    9.30
   5   8   1   33.30    4.00
  -5   8  -1   28.20    3.60
   5   8   1   16.60    6.30
   5   8   1   22.60    6.80
   6  -8   1  -13.00   28.80
  -6  -8  -1    3.70    3.50
   6  -8   1    3.40   10.30
   6  -8   1    3.50    7.70
  -6  -8  -1   12.60    6.00
   6  -8   1   42.30   26.20
  -6  -8  -1    4.30    1.60
   6   8   1    0.00    5.80
  -6   8  -1    6.40    3.20
   6   8   1    3.20    6.50
  -6   8  -1    7.20    3.10
  -7  -8  -1   23.60    5.60
  -7  -8  -1   17.30    5.30
   7  -8   1   18.60    2.80
  -7  -8  -1   21.90    2.50
   7  -8   1   19.30    9.70
   7  -8   1   24.70    2.70
   7   8   1    9.80    8.60
   7   8   1   18.20    3.60
  -7   8  -1   17.90    4.80
   7   8   1    9.50    4.20
   7   8   1   19.60    8.50
   8  -8   1   80.79   16.30
  -8  -8  -1   66.19    7.90
  -8  -8  -1   67.59    4.40
   8  -8   1   71.79    5.10
   8  -8   1   69.69    4.70
   8  -8   1   40.80   16.40
  -8  -8  -1  101.29   13.40
   8   8   1   60.99   12.30
   8   8   1   66.19    7.30
   8   8   1   50.69   13.70
   8   8   1   73.69    6.10
   8   8   1   63.49    6.10
  -9  -8  -1   26.00    4.80
  -9  -8  -1   23.60    4.40
   9  -8   1    5.00   19.20
   9  -8   1   23.50   16.30
  -9  -8  -1   26.40    6.60
  -9  -8  -1   23.90    2.60
   9  -8   1   28.50    3.20
   9  -8   1   23.60    3.20
   9   8   1   27.50    5.70
   9   8   1    7.20   12.30
  -9   8  -1   17.40    4.90
  10  -8   1  189.88    9.60
  10  -8   1  156.18   31.70
 -10  -8  -1  187.28   13.40
  10  -8   1  192.08    9.80
  10  -8   1  130.49   24.00
 -10  -8  -1  179.88   12.10
 -10  -8  -1  179.88    8.80
  10   8   1  168.18   22.00
  10   8   1  199.18   12.30
  10   8   1  173.98   10.60
  10   8   1  181.28    9.70
  10   8   1  168.48   24.80
  11  -8   1   31.20    3.50
  11  -8   1   29.90   25.90
 -11  -8  -1   25.40    4.50
 -11  -8  -1   35.00    5.90
  11  -8   1   31.40    3.50
 -11  -8  -1   27.30    5.40
  11   8   1   29.30    6.70
  11   8   1   37.90    4.00
  11   8   1   32.30    4.30
  11   8   1   18.10   19.80
 -12  -8  -1   -0.20    3.00
  12  -8   1    0.10    1.60
 -12  -8  -1    1.20    2.90
  12  -8   1   -0.40    1.40
 -12  -8  -1   -3.80    2.80
  12   8   1    2.10    2.20
 -13  -8  -1    0.30    2.50
 -13  -8  -1   -2.30    2.40
  13  -8   1    0.50    1.30
 -13  -8  -1   -2.90    2.90
  13   8   1    2.00    1.70
 -14  -8  -1   -1.80    2.20
 -14  -8  -1    1.60    2.30
  14   8   1    2.10    1.90
 -14  -9   1    0.90    1.50
 -14  -9   1    1.10    2.10
 -14  -9   1    5.40    2.00
 -13  -9   1   27.10    4.30
  13  -9  -1   39.30    3.10
 -13  -9   1   40.80    4.80
 -13  -9   1   40.40    4.40
  13   9  -1   39.50    3.80
 -12  -9   1   -0.10    3.70
  12  -9  -1   -0.50    1.40
 -12  -9   1    0.20    2.60
 -12  -9   1    3.10    2.80
  12   9  -1    1.50    2.20
 -11  -9   1   45.50    6.80
 -11  -9   1   44.90    3.30
 -11  -9   1   42.70    5.20
 -11  -9   1   53.99    6.80
  11  -9  -1   45.60    4.00
  11   9  -1   43.70    6.10
 -10  -9   1   47.50    3.70
 -10  -9   1   42.00    6.90
  10  -9  -1   22.80   33.30
  10  -9  -1   47.60    4.20
 -10  -9   1   49.99    6.50
 -10  -9   1   48.20    5.40
  10  -9  -1   69.89   23.20
  10   9  -1   49.90   15.80
  10   9  -1   49.10    5.40
  10   9  -1    8.90   38.20
  10   9  -1   41.40    6.10
  -9  -9   1  131.59    9.30
   9  -9  -1  123.09    7.10
  -9  -9   1  115.49   11.40
   9  -9  -1  123.09    7.10
  -9  -9   1  120.39    8.20
   9  -9  -1  132.29   23.00
   9  -9  -1  120.49   25.60
  -9  -9   1  126.89    6.70
   9   9  -1  112.39    9.60
   9   9  -1   97.29   21.80
   9   9  -1  120.19    8.20
   9   9  -1  109.29   16.80
   8  -9  -1    1.00    1.30
  -8  -9   1    1.00    2.70
   8  -9  -1    2.10   14.50
   8  -9  -1   -0.70    1.50
   8  -9  -1   -0.90   12.90
  -8  -9   1    0.40    2.70
  -8  -9   1    2.80    4.20
  -8   9   1   -4.20    3.50
   8   9  -1    1.20   11.70
   8   9  -1    3.50    2.80
   8   9  -1   -3.00    8.80
  -7  -9   1    3.60    1.90
  -7  -9   1   -2.60    3.20
   7  -9  -1    0.10    1.10
   7  -9  -1   -7.90   11.50
   7  -9  -1    1.10    1.70
  -7  -9   1    0.10    1.70
  -7  -9   1    1.30    1.50
  -7  -9   1    1.30    1.50
   7  -9  -1   -7.40   11.20
   7   9  -1    6.90    7.70
   7   9  -1    5.60    2.70
  -7   9   1   -2.60    3.60
   7   9  -1    7.10    9.30
   6  -9  -1  108.59    6.10
  -6  -9   1   96.59   10.30
   6  -9  -1  110.99    6.00
   6  -9  -1  111.49   19.90
  -6  -9   1  111.29    7.80
   6  -9  -1  105.29   17.50
  -6  -9   1  116.49    6.60
   6   9  -1  128.69   14.70
   6   9  -1   83.79   11.80
   6   9  -1  119.59    7.40
  -6   9   1  109.59    9.70
  -5  -9   1   11.90    4.30
   5  -9  -1  -13.20   22.60
   5  -9  -1   23.20   10.30
   5  -9  -1   16.60    2.10
   5  -9  -1   14.40    9.60
  -5  -9   1   19.50    3.00
  -5   9   1   12.80    3.10
   5   9  -1   12.00    6.90
  -5   9   1   18.80    3.90
   5   9  -1   13.00    6.30
   5   9  -1   13.70    3.00
   4  -9  -1  918.41   47.60
   4  -9  -1  873.01   35.00
   4  -9  -1  908.51   50.49
   4  -9  -1  892.81   59.19
   4   9  -1  782.02   35.60
  -4   9   1  814.82   35.80
   4   9  -1  786.92   41.90
   4   9  -1  916.01   42.10
   3  -9  -1  140.99   28.10
   3  -9  -1  144.59   20.70
  -3  -9   1  126.09    9.10
   3  -9  -1  127.59   23.40
   3  -9  -1  124.69    6.10
   3  -9  -1  141.19   19.00
  -3  -9   1  109.89   15.00
  -3  -9   1  153.48   20.80
   3   9  -1  120.29   12.20
  -3   9   1  122.19    7.30
   3   9  -1  122.29   11.80
  -3   9   1  121.29   14.20
   2  -9  -1 1018.90   53.69
   2  -9  -1  887.11   48.10
  -2  -9   1  977.50   42.90
  -2  -9   1  956.80   53.99
  -2  -9   1  958.40   46.90
   2  -9  -1  951.70   58.79
   2  -9  -1  991.90   56.89
  -2   9   1  979.90   49.60
   2   9  -1 1033.60   46.90
  -2   9   1  985.40   49.20
   2   9  -1  889.51   45.90
   1  -9  -1  768.02   47.50
   1  -9  -1  779.82   50.39
   1  -9  -1  723.63   43.50
  -1  -9   1  786.12   44.10
  -1  -9   1  734.13   45.70
  -1  -9   1  766.92   40.20
   1  -9  -1  737.73   40.10
   1   9  -1  798.12   38.90
  -1   9   1  736.33   39.90
  -1   9   1  812.42   40.40
   1   9  -1  743.23   38.70
   0  -9   1   22.90    5.60
   0  -9   1   20.00    8.80
   0  -9   1   13.70    7.10
   0  -9  -1   10.40   12.60
   0  -9  -1   13.50    8.50
   0  -9   1   37.90   12.30
   0  -9  -1   26.50    9.10
   0  -9   1   19.00   13.80
   0   9   1   13.40    4.70
   0   9   1   18.00    2.90
   0   9  -1   22.80    6.40
   0   9   1   21.50    6.20
   0   9  -1   12.20    5.50
   0   9  -1   15.10    2.70
   1  -9   1  493.25   30.10
  -1  -9  -1  470.65   25.00
   1  -9   1  493.75   36.50
   1  -9   1  526.45   36.10
   1  -9   1  472.95   25.10
   1  -9   1  486.85   29.60
  -1  -9  -1  517.55   32.80
  -1  -9  -1  517.25   36.70
  -1  -9  -1  464.65   29.70
  -1   9  -1  506.05   29.10
   1   9   1  454.05   27.60
   1   9   1  508.45   28.10
   1   9   1  519.25   36.20
  -1   9  -1  503.45   29.50
   1   9   1  456.45   21.30
  -2  -9  -1  510.15   41.30
   2  -9   1  551.34   40.70
   2  -9   1  561.84   34.30
   2  -9   1  550.04   28.50
  -2  -9  -1  553.04   28.00
  -2  -9  -1  602.14   36.30
   2  -9   1  544.55   32.60
   2  -9   1  557.24   40.10
  -2   9  -1  583.94   33.20
   2   9   1  554.34   30.40
   2   9   1  606.94   39.30
  -2   9  -1  573.64   24.50
   2   9   1  548.75   31.10
   2   9   1  549.95   24.30
   3  -9   1  754.22   42.50
   3  -9   1  727.33   40.80
   3  -9   1  731.63   49.90
   3  -9   1  692.63   36.20
   3  -9   1  704.93   49.90
  -3  -9  -1  740.63   43.50
  -3  -9  -1  739.83   50.09
  -3  -9  -1  749.92   35.00
   3   9   1  731.93   31.50
   3   9   1  763.52   38.40
   3   9   1  735.53   47.20
   3   9   1  782.62   39.40
  -3   9  -1  731.33   31.50
   4  -9   1    9.40   17.50
   4  -9   1   21.30   16.60
   4  -9   1   25.00   10.20
   4  -9   1   10.70    6.90
   4  -9   1    3.30    8.00
   4  -9   1   11.80    1.60
  -4   9  -1   11.10    2.70
   4   9   1   11.70    6.00
   4   9   1   15.70    6.60
   4   9   1   14.30    3.00
   5  -9   1   18.30   22.70
  -5  -9  -1   -0.80    1.30
   5  -9   1    4.20    7.70
  -5  -9  -1    4.20    3.60
  -5  -9  -1   -4.10    3.50
   5  -9   1    5.00    1.50
   5  -9   1   11.20   26.30
   5  -9   1    0.90    1.50
   5  -9   1   -5.30    6.00
   5  -9   1    6.60   11.10
   5   9   1   -1.30    6.20
   5   9   1    0.60    5.60
   5   9   1    2.40    2.20
  -5   9  -1    2.50    2.10
  -5   9  -1    0.80    3.00
  -6  -9  -1    1.80    3.70
  -6  -9  -1    4.30    3.80
   6  -9   1  -13.60   11.60
   6  -9   1    3.50    1.70
  -6  -9  -1   -0.70    1.20
   6  -9   1   -1.20    1.00
   6  -9   1   -5.50    8.30
   6   9   1   -4.90    2.10
   6   9   1    4.50    7.50
  -6   9  -1    0.50    2.30
  -6   9  -1   -0.50    3.60
   6   9   1   -0.20    6.60
  -7  -9  -1   38.40    9.00
  -7  -9  -1   22.10    5.70
  -7  -9  -1   34.20    3.10
   7  -9   1   37.90   11.10
   7  -9   1   33.30    3.20
   7  -9   1   39.60   16.70
   7   9   1   28.40    4.30
   7   9   1   30.70   10.40
  -7   9  -1   32.70    5.50
   7   9   1   31.60    4.30
   7   9   1   27.60    9.50
   8  -9   1   22.80   19.40
  -8  -9  -1   52.59    8.50
   8  -9   1   29.00   14.00
  -8  -9  -1   48.60    3.80
   8  -9   1   43.60    3.80
   8  -9   1   47.10    4.20
   8   9   1   39.60   12.40
  -8   9  -1   53.99    7.50
  -9  -9  -1  139.49   11.80
   9  -9   1  193.28   33.20
  -9  -9  -1  148.79    8.40
  -9  -9  -1  128.89    9.80
   9  -9   1  143.09    7.80
   9  -9   1  153.38   27.00
   9  -9   1  145.99    8.00
  -9  -9  -1  140.59    7.40
   9   9   1  155.78   10.90
   9   9   1  129.59   19.40
   9   9   1  115.29   20.90
  -9   9  -1  129.29   10.50
   9   9   1  142.49    8.50
 -10  -9  -1   62.39    5.20
 -10  -9  -1   55.69    6.50
  10  -9   1   54.39    4.60
  10  -9   1   36.90   20.90
  10  -9   1   59.99   36.90
  10  -9   1   55.19    4.30
 -10  -9  -1   67.39    8.20
  10   9   1  -12.30   20.40
  10   9   1   34.10   15.90
  10   9   1   45.60    6.50
  10   9   1   41.80    5.00
 -11  -9  -1   89.29    8.50
  11  -9   1   81.29    6.90
  11  -9   1   85.79    5.70
 -11  -9  -1   83.99    7.10
 -11  -9  -1   92.29    8.40
 -11  -9  -1   86.09    4.80
  11   9   1   67.89    7.20
  11   9   1   91.89    5.90
  11   9   1   71.89    9.00
 -12  -9  -1    8.30    3.10
 -12  -9  -1    6.50    3.50
 -12  -9  -1    3.50    3.10
  12   9   1    3.10    2.20
  12   9   1    7.70    3.60
 -13  -9  -1   -4.10    2.50
 -13  -9  -1   -3.10    2.10
  13  -9   1   -0.60    1.30
 -13  -9  -1    0.00    2.50
  13   9   1    3.30    1.70
 -14  -9  -1   11.40    2.00
 -14  -9  -1    8.40    2.30
 -14 -10   1   74.09    5.10
 -14 -10   1   77.59    4.90
  13 -10  -1   -1.60    1.00
 -13 -10   1   -1.90    1.90
 -13 -10   1    3.70    2.40
 -13 -10   1   -2.90    2.50
  13  10  -1    0.20    1.70
 -12 -10   1   62.99    6.60
 -12 -10   1   62.49    6.70
  12 -10  -1   61.69    4.20
 -12 -10   1   55.09    5.20
  12  10  -1   71.69    5.30
 -11 -10   1   -1.00    1.20
  11 -10  -1   -0.40    1.30
 -11 -10   1   -0.90    3.20
 -11 -10   1   -0.20    3.30
 -11 -10   1   -1.20    2.70
  11  10  -1    1.20    2.40
 -10 -10   1   15.20    7.20
  10 -10  -1  -14.90   38.70
  10 -10  -1   12.10    2.30
 -10 -10   1    9.60    1.90
 -10 -10   1   12.80    3.40
 -10 -10   1   13.80    4.40
  10  10  -1    5.90    4.50
  10  10  -1   13.50    3.20
   9 -10  -1    7.20   16.80
  -9 -10   1   26.40    6.20
  -9 -10   1   24.70    4.10
  -9 -10   1   23.20    4.80
   9 -10  -1   22.80    2.90
  -9 -10   1   17.70    2.50
   9 -10  -1    6.00   24.70
  -9  10   1   18.20    4.60
   9  10  -1   31.50   13.30
   9  10  -1   46.60   22.60
   9  10  -1   29.00    4.10
   8 -10  -1   12.40   18.10
  -8 -10   1    2.10    1.60
   8 -10  -1   -6.20   14.90
   8 -10  -1    0.50    1.30
  -8 -10   1    4.60    2.90
  -8 -10   1   -1.80    2.70
  -8 -10   1    1.50    3.80
   8  10  -1   -4.00    2.70
   8  10  -1   -8.70   13.60
   8  10  -1   -2.50    9.50
  -8  10   1    4.40    3.70
   7 -10  -1   53.39   19.80
  -7 -10   1   74.59    4.50
   7 -10  -1   76.09    4.80
  -7 -10   1   75.39    5.10
  -7 -10   1   83.09    6.50
   7 -10  -1   98.69   19.90
  -7 -10   1   67.79    9.20
   7  10  -1   78.39   14.80
   7  10  -1   66.59    6.10
   7  10  -1   74.59   13.00
  -6 -10   1    2.20    3.40
   6 -10  -1    6.00    1.60
  -6 -10   1    3.20    2.90
   6 -10  -1    3.60   12.80
   6 -10  -1    6.40   10.40
  -6 -10   1    8.50    2.20
  -6 -10   1    7.00    4.90
   6  10  -1   15.80    8.00
   6  10  -1   20.10    9.10
  -6  10   1    3.30    3.60
  -5 -10   1  114.29   11.70
  -5 -10   1  143.99    9.70
   5 -10  -1  141.79    7.00
  -5 -10   1   63.59   22.90
   5 -10  -1  107.79   18.50
   5 -10  -1  146.69   33.10
  -5 -10   1  127.29    6.70
   5 -10  -1  101.09   38.70
   5 -10  -1  163.58   44.60
  -5 -10   1  124.79    7.30
   5  10  -1  146.19   16.50
   5  10  -1  151.58   15.50
  -5  10   1  115.49    7.80
  -5  10   1  134.89   10.60
   5  10  -1  125.39    7.80
   4 -10  -1  272.47   25.40
   4 -10  -1  267.87   23.80
   4 -10  -1  192.58   16.70
  -4 -10   1  211.88   17.60
  -4 -10   1  215.68   10.60
   4 -10  -1  222.48    9.90
   4 -10  -1  206.18   33.00
   4 -10  -1  165.98   32.20
  -4 -10   1  178.58   33.40
   4  10  -1  236.98   17.90
   4  10  -1  201.38   10.90
   4  10  -1  232.28   18.40
  -4  10   1  210.68   12.70
  -4  10   1  203.68   10.80
  -3 -10   1   71.69   14.70
   3 -10  -1   60.29   10.00
   3 -10  -1   81.09   22.40
   3 -10  -1   60.69   12.60
   3 -10  -1   61.19   12.80
   3 -10  -1   67.19    3.80
   3 -10  -1   35.10   20.40
  -3 -10   1   69.09   11.50
  -3  10   1   70.79   12.20
  -3  10   1   65.99    5.30
   3  10  -1   71.99   10.10
   3  10  -1   68.19    5.20
   3  10  -1   59.29    9.40
   2 -10  -1  152.78   25.30
  -2 -10   1  180.18   19.70
   2 -10  -1  153.78   23.70
   2 -10  -1  159.48   13.50
  -2 -10   1  165.48   11.70
   2 -10  -1  156.48    7.40
  -2 -10   1  145.79   19.80
   2 -10  -1  164.58   18.60
  -2 -10   1  153.08   21.70
   2 -10  -1  170.58   19.80
  -2  10   1  153.78    8.90
  -2  10   1  174.18   17.10
  -2  10   1  153.38   18.20
   2  10  -1  185.28   15.50
   2  10  -1  159.58   14.60
   2  10  -1  157.18    8.70
   1 -10  -1   29.20   14.90
  -1 -10   1   30.40   11.00
  -1 -10   1   25.60   12.10
   1 -10  -1   12.70   11.30
  -1 -10   1   24.20   13.40
   1 -10  -1   20.50    9.60
   1 -10  -1   30.30    7.00
   1 -10  -1   13.40   10.10
  -1 -10   1   25.00    6.00
  -1  10   1   28.90    7.60
   1  10  -1   23.30    7.10
  -1  10   1   33.30    8.80
   1  10  -1   25.40    3.40
  -1  10   1   25.20    3.50
   1  10  -1   30.30    8.00
   0 -10  -1   -4.50    9.60
   0 -10   1   17.00    8.70
   0 -10  -1    7.80    4.80
   0 -10  -1   -7.20   12.80
   0 -10  -1    7.40    8.80
   0 -10  -1    4.50   11.70
   0 -10   1  -22.10   10.60
   0 -10   1    9.70    9.80
   0 -10   1   15.00    5.00
   0  10   1    9.80    6.00
   0  10  -1    6.70    5.60
   0  10  -1   11.30    2.70
   0  10   1    9.40    6.30
   0  10   1   12.80    2.80
   0  10  -1    8.20    5.60
  -1 -10  -1  134.69   23.40
   1 -10   1  171.48   22.20
  -1 -10  -1  150.68   12.40
   1 -10   1  150.18   20.00
  -1 -10  -1  148.99   18.90
   1 -10   1  162.98   25.40
   1 -10   1  163.18   12.40
   1 -10   1  106.49   17.70
  -1  10  -1  152.28   15.20
   1  10   1  138.09   15.00
  -1  10  -1  142.29    8.40
  -1  10  -1  179.48   16.70
   1  10   1  139.79   14.60
   1  10   1  151.58    8.50
  -2 -10  -1    2.10    4.30
   2 -10   1   -2.00   11.40
   2 -10   1    1.20    4.10
  -2 -10  -1    6.00   11.20
   2 -10   1   11.60   14.70
   2 -10   1    0.50    7.60
   2 -10   1   -5.30   12.30
  -2 -10  -1   -3.20   14.10
   2  10   1   -2.60    4.40
   2  10   1    1.30    2.30
  -2  10  -1    2.00    2.10
   2  10   1   -6.80   11.20
   2  10   1    9.60    5.90
  -2  10  -1   -4.30    5.90
   3 -10   1  637.54   51.29
  -3 -10  -1  557.84   40.40
   3 -10   1  590.84   31.80
   3 -10   1  561.94   48.90
   3 -10   1  563.54   25.00
   3 -10   1  590.04   37.70
   3 -10   1  669.73   38.60
   3  10   1  652.23   35.60
   3  10   1  689.33   35.10
  -3  10  -1  606.74   26.70
   3  10   1  613.54   26.60
  -4 -10  -1   12.90    1.90
   4 -10   1    1.40    8.20
   4 -10   1   50.49   24.30
   4 -10   1   -4.00    5.50
   4 -10   1   20.10   12.00
   4 -10   1  -15.30   21.80
   4 -10   1   11.10    1.60
  -4 -10  -1   14.90    5.50
   4  10   1   11.80    3.00
   4  10   1   12.80    7.80
   4  10   1   19.10    6.70
  -4  10  -1    9.20    3.70
   5 -10   1   27.90   13.70
  -5 -10  -1   17.80    5.50
   5 -10   1    7.20    9.10
   5 -10   1   25.40    2.90
  -5 -10  -1   18.10    5.80
   5 -10   1   36.40   11.50
  -5 -10  -1   18.90    2.70
   5 -10   1   21.00    2.20
  -5  10  -1   28.80    4.70
  -5  10  -1   20.80    3.30
   5  10   1   22.60   10.90
   5  10   1   25.20    9.40
   6 -10   1  100.19   18.60
  -6 -10  -1   98.39    5.60
   6 -10   1   93.19    5.40
   6 -10   1   63.89   14.80
  -6 -10  -1   93.49   10.00
   6 -10   1   88.99    5.20
  -6 -10  -1   96.79    9.50
  -6 -10  -1   92.89    5.10
  -6  10  -1  101.89    8.50
  -6  10  -1   81.29    6.10
   6  10   1   93.09   14.00
   6  10   1   93.19    7.00
   6  10   1   82.89   14.10
  -7 -10  -1   10.80    1.90
   7 -10   1   -5.00   11.90
   7 -10   1   -5.30   18.60
   7 -10   1    9.30    1.90
  -7 -10  -1    8.10    5.00
  -7 -10  -1    9.50    4.80
   7  10   1   18.20   11.30
   7  10   1   14.10    9.90
   7  10   1   10.90    3.40
   7  10   1    1.00    3.60
  -7  10  -1   13.20    4.70
  -8 -10  -1   10.00    4.20
   8 -10   1   15.30    2.70
   8 -10   1   -3.80   22.90
  -8 -10  -1   15.60    4.70
  -8 -10  -1   17.00    2.40
   8 -10   1    5.70   15.00
   8  10   1   -2.20   11.10
   8  10   1   16.00    3.70
  -8  10  -1   16.90    4.40
   8  10   1    0.90   13.10
  -9 -10  -1  293.27   15.20
  -9 -10  -1  275.57   17.50
   9 -10   1  268.27   12.70
   9 -10   1  287.97   13.00
  -9 -10  -1  269.07   12.40
   9  10   1  274.17   15.80
  -9  10  -1  256.37   15.30
   9  10   1  270.37   13.20
   9  10   1  237.58   26.30
   9  10   1  200.88   26.10
   9  10   1  245.58   13.90
  10 -10   1   59.19    4.40
 -10 -10  -1   64.69    8.10
 -10 -10  -1   58.19    6.20
 -10 -10  -1   60.29    4.10
  10 -10   1    4.50   22.70
 -10 -10  -1   72.39    7.60
  10  10   1   63.19    7.50
  10  10   1   12.60   18.50
  10  10   1   46.00   41.50
  10  10   1   68.79    5.40
  10  10   1   58.09    5.90
 -11 -10  -1   29.60    5.50
  11 -10   1   25.60    2.80
 -11 -10  -1   28.20    2.70
 -11 -10  -1   25.00    4.00
 -11 -10  -1   24.80    4.70
  11  10   1   25.20    5.40
  11  10   1   26.90    3.90
  11  10   1   29.70    4.10
 -12 -10  -1   30.00    3.80
 -12 -10  -1   21.70    4.20
 -12 -10  -1   30.40    4.80
  12 -10   1   26.60    3.90
  12  10   1   30.30    3.70
 -13 -10  -1    1.80    3.30
 -13 -10  -1    0.70    2.10
 -13 -10  -1   -2.00    2.40
  13  10   1    2.50    1.80
 -14 -10  -1   35.60    4.00
 -14 -11   1    4.10    2.00
 -13 -11   1   55.29    5.00
 -13 -11   1   36.40    4.40
 -13 -11   1   42.40    4.50
 -12 -11   1   11.80    2.70
 -12 -11   1   10.80    4.20
 -12 -11   1   12.90    3.70
 -11 -11   1    9.30    4.30
  11 -11  -1    7.20    1.70
 -11 -11   1    4.70    3.50
 -11 -11   1    9.80    2.90
 -11 -11   1    8.20    1.60
  11  11  -1    3.80    2.40
 -10 -11   1   14.20    5.10
 -10 -11   1   13.70    4.00
  10 -11  -1   13.00    2.30
 -10 -11   1   19.40    3.50
 -10 -11   1    9.80    1.80
  10 -11  -1   38.40   27.20
  10  11  -1   13.40    3.50
  10  11  -1    7.30   21.00
  -9 -11   1   16.30    2.40
   9 -11  -1   37.80   35.50
  -9 -11   1   15.00    5.60
  -9 -11   1   19.80    3.70
   9 -11  -1   25.30   20.30
   9 -11  -1   14.40    2.10
  -9 -11   1   16.70    4.40
   9  11  -1    4.30   13.40
  -9  11   1   23.90    4.60
   9  11  -1   13.10   22.60
  -8 -11   1   11.80    3.60
   8 -11  -1   10.50   13.60
  -8 -11   1   13.20    2.40
  -8 -11   1   17.20    3.80
   8 -11  -1   15.40    2.40
  -8 -11   1   14.10    5.70
   8  11  -1   14.70    3.60
   8  11  -1   26.50   11.70
  -8  11   1   22.10    5.00
   7 -11  -1   96.89    5.70
  -7 -11   1  105.09    6.20
  -7 -11   1   97.09    5.70
   7 -11  -1   79.69   20.90
   7 -11  -1  111.89   23.70
  -7 -11   1   94.29   11.20
   7  11  -1  117.19    7.70
   7  11  -1   82.49   15.20
   7  11  -1  104.89   15.40
  -7  11   1   79.89    8.40
  -6 -11   1   44.10    5.20
   6 -11  -1   47.00   15.90
   6 -11  -1   46.90    3.50
  -6 -11   1   49.90    3.50
  -6 -11   1   42.60    5.10
   6 -11  -1   20.00   17.50
  -6 -11   1   50.49    5.20
   6  11  -1   44.10   11.40
  -6  11   1   45.00    8.60
   6  11  -1   32.80    9.80
   6  11  -1   57.29    5.50
  -5 -11   1  201.08    9.80
  -5 -11   1  218.88   10.70
  -5 -11   1  221.38   13.20
   5 -11  -1  210.58   27.30
  -5 -11   1  183.08   14.90
   5 -11  -1  210.38    9.90
   5 -11  -1  248.88   27.40
  -5  11   1  211.08   13.00
   5  11  -1  225.58   19.70
   5  11  -1  214.38   11.50
   5  11  -1  234.88   20.00
   4 -11  -1  959.00   54.29
   4 -11  -1  946.91   38.50
  -4 -11   1  931.21   38.90
   4 -11  -1  870.91   46.90
  -4 -11   1  981.10   42.60
  -4 -11   1  904.21   39.20
   4 -11  -1  950.70   56.09
   4 -11  -1  921.61   80.09
  -4  11   1  923.31   39.70
   4  11  -1  944.01   48.40
   4  11  -1  935.61   42.90
  -4  11   1  963.70   41.30
   4  11  -1  960.80   48.50
  -3 -11   1  245.98   11.50
   3 -11  -1  254.47   26.30
   3 -11  -1  236.48   36.80
  -3 -11   1  252.67   12.10
   3 -11  -1  218.88   17.80
  -3 -11   1  263.37   15.40
   3 -11  -1  161.48   36.60
   3 -11  -1  253.57   11.10
   3 -11  -1  287.87   27.00
  -3  11   1  245.88   14.00
  -3  11   1  248.48   15.80
   3  11  -1  247.78   19.10
  -3  11   1  262.87   23.30
   3  11  -1  257.57   12.50
   3  11  -1  280.67   20.40
   2 -11  -1   11.50    5.70
  -2 -11   1   -0.50    4.00
   2 -11  -1    0.10    0.90
   2 -11  -1   -0.70    9.60
   2 -11  -1   -9.90   20.30
   2 -11  -1   10.70   12.80
   2 -11  -1  -19.90   15.30
  -2 -11   1    0.40   14.60
  -2  11   1    7.20    8.90
  -2  11   1   -0.50    1.80
   2  11  -1   -5.80    5.40
   2  11  -1    5.30    5.20
   2  11  -1    0.50    1.80
  -2  11   1   -1.10    5.10
   1 -11  -1   34.20   11.80
  -1 -11   1    6.10   13.60
   1 -11  -1    2.60   14.00
  -1 -11   1   56.29   13.70
   1 -11  -1   45.70    9.10
   1 -11  -1   30.20   17.00
  -1  11   1   33.10   10.60
   1  11  -1   48.20    4.40
   1  11  -1   53.39   10.20
   1  11  -1   43.30    8.80
  -1  11   1   32.90    8.70
  -1  11   1   48.70    4.50
   0 -11   1  161.58   31.30
   0 -11  -1  159.08   20.80
   0 -11   1  172.38   20.70
   0 -11  -1  125.79   26.30
   0 -11   1  174.98   12.80
   0 -11  -1  168.98   12.90
   0  11  -1  158.78   16.30
   0  11   1  159.98    9.20
   0  11  -1  163.38    9.30
   0  11   1  190.28   17.40
   0  11   1  178.28   18.20
   0  11  -1  183.48   17.70
  -1 -11  -1   43.40   12.50
   1 -11   1   55.19    8.20
  -1 -11  -1   43.20    7.60
  -1 -11  -1   43.90   18.30
   1 -11   1   43.80   11.80
   1 -11   1   57.49   20.70
  -1  11  -1   39.20    9.70
   1  11   1   39.90    4.50
   1  11   1   35.10    9.40
  -1  11  -1   42.60    4.50
  -1  11  -1   49.80   11.40
   1  11   1   48.40   11.20
   2 -11   1   -0.30    9.60
  -2 -11  -1   -3.40    3.80
   2 -11   1   -1.00    4.20
  -2 -11  -1    6.20   14.20
   2 -11   1  -41.20   19.20
   2 -11   1  -23.40   17.00
   2 -11   1    6.80   17.70
   2  11   1   -3.30    6.20
   2  11   1    2.60    6.20
   2  11   1    1.00    2.10
  -2  11  -1    3.60    2.20
  -2  11  -1    4.80    7.20
  -3 -11  -1   12.50    5.50
  -3 -11  -1    4.40   18.80
   3 -11   1   -1.30    1.20
   3 -11   1  -18.50   26.60
   3 -11   1  -11.10   15.70
   3 -11   1   13.50    5.60
   3 -11   1   -1.30   10.50
   3 -11   1    5.40   25.80
  -3  11  -1   13.40    4.40
   3  11   1    9.50    2.70
   3  11   1    2.10    6.20
   3  11   1    8.70    7.20
  -4 -11  -1  289.07   17.60
   4 -11   1  321.57   28.10
  -4 -11  -1  277.67   12.60
   4 -11   1  255.37   19.20
   4 -11   1  263.27   11.90
  -4 -11  -1  225.18   16.50
  -4 -11  -1  270.27   12.10
   4  11   1  274.07   13.80
  -4  11  -1  279.77   13.70
   4  11   1  281.47   22.60
  -4  11  -1  268.77   15.00
   4  11   1  281.87   16.90
   4  11   1  322.57   29.60
   5 -11   1  114.29    5.90
  -5 -11  -1  110.79    5.90
   5 -11   1  123.69   21.30
  -5 -11  -1  114.99    6.50
  -5 -11  -1  104.19   10.60
  -5 -11  -1  117.29   10.80
   5 -11   1  112.19   15.40
   5  11   1  138.19   17.40
  -5  11  -1  124.49    7.50
   5  11   1  122.49    8.10
   5  11   1  110.49   14.90
  -5  11  -1  106.19    8.90
  -6 -11  -1    3.40    1.70
   6 -11   1    2.40    1.20
   6 -11   1   -3.70   10.80
   6 -11   1   -8.20   19.70
  -6 -11  -1    3.60    4.50
  -6 -11  -1    5.90    3.90
   6  11   1   12.00    8.60
  -6  11  -1    1.20    3.60
   6  11   1   -0.50    3.60
   6  11   1    3.30    2.90
   6  11   1    1.00   10.40
  -6  11  -1    1.20    2.40
   7 -11   1   49.50   26.40
  -7 -11  -1   71.99    9.30
   7 -11   1   57.79   17.50
   7 -11   1   83.59    5.00
  -7 -11  -1   81.19    5.20
   7  11   1   68.89   13.60
  -7  11  -1   87.69    8.70
   7  11   1   93.09    7.30
   7  11   1   63.59    7.10
   7  11   1   77.49   15.80
   8 -11   1   35.50   17.70
  -8 -11  -1   12.30    2.20
   8 -11   1   17.20    2.20
   8 -11   1   22.90   41.70
  -8 -11  -1   14.70    5.50
  -8 -11  -1   15.30    3.90
  -8 -11  -1   12.90    3.30
  -8  11  -1   20.10    5.20
   8  11   1   11.00    3.80
   8  11   1   35.60   15.50
   8  11   1   25.10   17.20
  -9 -11  -1   75.39    6.60
  -9 -11  -1   91.79    9.70
   9 -11   1   75.49   21.80
  -9 -11  -1   80.29    5.10
  -9 -11  -1   87.99    7.90
   9 -11   1   80.99    5.10
  -9  11  -1   87.39    8.50
   9  11   1   82.49   18.20
   9  11   1   66.29   22.40
   9  11   1   70.69    8.10
   9  11   1   71.59    6.90
  10 -11   1  130.39    8.20
 -10 -11  -1  140.79    7.20
 -10 -11  -1  156.18   11.40
 -10 -11  -1  136.89    8.60
 -10 -11  -1  144.39   10.10
  10  11   1  132.59    8.80
  10  11   1  140.99    8.30
 -11 -11  -1    5.90    3.50
  11 -11   1    9.70    1.70
 -11 -11  -1    6.60    3.50
 -11 -11  -1   10.90    1.80
 -11 -11  -1    9.80    3.10
  11  11   1    4.20    2.50
  11  11   1    5.90    2.50
  11  11   1    4.20    4.30
 -12 -11  -1   -0.40    2.50
 -12 -11  -1    0.80    2.40
 -12 -11  -1    2.80    2.90
  12  11   1   -0.90    2.20
 -13 -11  -1   17.20    3.00
 -13 -11  -1   15.60    2.90
 -13 -11  -1   14.80    3.00
  13  11   1   12.80    2.00
 -13 -12   1   29.40    4.90
 -12 -12   1    0.70    2.40
 -12 -12   1   -1.60    2.60
 -12 -12   1    2.60    1.90
  12  12  -1   -2.40    1.90
  11 -12  -1   46.50    3.40
 -11 -12   1   52.09    3.30
 -11 -12   1   46.50    5.40
 -11 -12   1   49.60    6.80
 -11 -12   1   47.80    4.30
  11  12  -1   41.50    4.70
 -10 -12   1   91.99    6.50
  10 -12  -1   91.69    5.30
 -10 -12   1   94.89    8.20
 -10 -12   1   93.59    5.40
 -10 -12   1   98.89    9.60
  10  12  -1   85.79    8.70
  10  12  -1   90.19    7.10
   9 -12  -1    8.10    1.70
  -9 -12   1   12.30    4.00
   9 -12  -1   21.90   27.80
  -9 -12   1   10.30    2.00
   9 -12  -1    5.10   54.69
  -9 -12   1   16.40    6.40
  -9  12   1   11.20    4.50
  -8 -12   1    9.50    5.30
   8 -12  -1  -70.39   32.10
   8 -12  -1    1.30   20.40
  -8 -12   1   10.20    3.50
  -8 -12   1   -4.50    2.30
  -8 -12   1    2.00    1.50
   8  12  -1    2.30   18.60
   8  12  -1   -5.20   12.70
  -8  12   1    6.60    4.00
  -7 -12   1   37.20    3.20
   7 -12  -1   52.09   36.10
  -7 -12   1   36.60    7.10
  -7 -12   1   40.80    4.10
   7 -12  -1   53.19   26.50
   7  12  -1   33.50   14.60
   7  12  -1   40.50    7.50
  -7  12   1   47.40    6.80
   6 -12  -1   28.10   22.30
   6 -12  -1    5.20    1.40
  -6 -12   1    5.20    2.80
  -6 -12   1    4.80    2.50
   6 -12  -1   -7.40   13.60
  -6 -12   1    7.10    4.60
  -6 -12   1    7.50    1.70
  -6 -12   1    3.60    1.90
   6  12  -1    5.40    9.50
  -6  12   1    1.80    3.80
   6  12  -1    8.10   11.70
   6  12  -1    8.50    2.90
   5 -12  -1    0.30   19.50
  -5 -12   1   35.70    6.00
   5 -12  -1   29.40    2.60
  -5 -12   1   28.40    2.90
   5 -12  -1   40.60   16.00
   5  12  -1   33.70   10.70
  -5  12   1   31.30    4.00
   5  12  -1   26.80   10.60
   5  12  -1   28.10    4.20
  -4 -12   1   68.49    9.30
   4 -12  -1   47.30   16.60
   4 -12  -1   67.79    3.90
  -4 -12   1   65.99    5.00
  -4 -12   1   62.99    4.30
  -4 -12   1   66.99    8.10
   4 -12  -1   69.49   12.00
   4  12  -1   52.09   11.20
   4  12  -1   62.59    5.60
   4  12  -1   76.49   13.90
  -4  12   1   60.99    5.30
   4  12  -1   61.59    7.00
  -4  12   1   75.59    7.20
  -3 -12   1  211.48   14.30
  -3 -12   1  226.18   10.20
  -3 -12   1  201.48   10.60
   3 -12  -1  205.18    9.70
   3 -12  -1  208.68   10.30
   3 -12  -1  252.77   26.70
   3  12  -1  220.68   11.80
  -3  12   1  239.58   24.00
   3  12  -1  245.78   21.00
   3  12  -1  262.57   21.80
  -3  12   1  209.98   12.90
  -3  12   1  209.48   11.40
   2 -12  -1   27.60   19.60
   2 -12  -1   46.60    4.20
   2 -12  -1  -33.50   30.20
  -2 -12   1   44.90   10.00
  -2 -12   1   34.20    3.70
  -2 -12   1   34.20    6.60
  -2 -12   1   43.10    3.60
   2 -12  -1   10.30   11.60
  -2  12   1   34.40    8.90
   2  12  -1   40.20    4.50
  -2  12   1   38.70    6.10
   2  12  -1   46.70   10.40
  -2  12   1   44.00    4.50
  -1 -12   1  237.78   10.80
  -1 -12   1  188.28   11.20
   1 -12  -1  237.98   25.00
   1 -12  -1  216.48   22.60
   1 -12  -1  216.28   10.20
  -1 -12   1  209.58   15.00
  -1  12   1  244.98   23.80
  -1  12   1  223.78   21.00
   1  12  -1  240.88   20.60
   1  12  -1  229.98   20.80
   1  12  -1  228.18   11.70
  -1  12   1  230.28   13.30
   0 -12  -1    4.60   20.90
   0 -12  -1   -8.40    3.80
   0 -12   1    0.00    1.30
   0 -12   1  -14.40   19.40
   0 -12  -1    0.50   11.80
   0 -12   1  -22.30   12.20
   0 -12  -1    0.40    1.10
   0  12   1   -1.40    7.00
   0  12   1   -5.50    7.50
   0  12   1    1.60    3.00
   0  12   1    1.80    2.40
   0  12  -1    1.00    2.10
   0  12  -1    3.80    7.50
   0  12  -1    3.80    6.40
   0  12  -1    0.70    4.00
  -1 -12  -1   53.39   16.70
   1 -12   1   62.59   12.60
  -1 -12  -1    7.50   22.90
  -1 -12  -1   70.29    4.20
   1 -12   1   67.79   15.80
   1 -12   1   62.29    4.20
  -1 -12  -1   54.89    4.40
  -1  12  -1   68.19    7.50
   1  12   1   75.39   13.20
   1  12   1   70.59    7.00
  -1  12  -1   66.79   14.40
   1  12   1   58.89   11.90
  -1  12  -1   75.39    7.10
  -1  12  -1   75.59   14.70
  -2 -12  -1  -11.30   20.60
   2 -12   1    5.60    7.40
  -2 -12  -1    5.30    1.90
   2 -12   1    6.30    1.80
  -2 -12  -1    6.70    5.10
   2 -12   1    7.20   11.00
  -2 -12  -1    7.60    1.80
   2  12   1    4.90    3.70
   2  12   1    6.80    2.60
  -2  12  -1    0.30    8.70
  -2  12  -1    7.00    2.50
   2  12   1    5.20    8.30
   3 -12   1   92.49   17.60
  -3 -12  -1   85.29    9.80
  -3 -12  -1   95.29    5.20
  -3 -12  -1  100.29   10.60
  -3 -12  -1   97.39    5.70
   3  12   1   85.49    8.50
   3  12   1   88.29   14.70
  -3  12  -1   92.39    6.80
  -3  12  -1   99.99    8.70
   3  12   1   96.29   14.90
   3  12   1  102.19    7.00
  -4 -12  -1   52.19    3.60
   4 -12   1   54.69    3.90
   4 -12   1   48.90    9.20
  -4 -12  -1   51.29    8.50
  -4 -12  -1   57.69    4.20
   4 -12   1   15.40   13.40
  -4 -12  -1   58.89    8.30
   4  12   1   49.40    6.90
   4  12   1   50.89   12.00
  -4  12  -1   58.19    6.70
   4  12   1   58.69    5.90
   4  12   1   47.50   11.60
  -4  12  -1   49.99    5.20
  -5 -12  -1  408.06   22.50
  -5 -12  -1  375.46   16.70
  -5 -12  -1  408.66   17.30
  -5 -12  -1  349.87   21.80
   5 -12   1  366.16   16.60
   5 -12   1  416.96   35.70
   5 -12   1  390.36   25.70
   5  12   1  400.86   19.00
  -5  12  -1  396.86   20.00
   5  12   1  395.26   29.20
   5  12   1  375.76   19.30
  -5  12  -1  383.06   18.30
   5  12   1  408.36   29.60
  -6 -12  -1   20.70    9.40
  -6 -12  -1   22.60    2.70
   6 -12   1   16.80    8.90
  -6 -12  -1   16.40    5.70
   6 -12   1   25.40   35.00
  -6 -12  -1   20.40    2.30
   6 -12   1   21.60    2.40
   6 -12   1   50.69   17.50
   6  12   1   32.60    4.80
   6  12   1   28.10    4.50
  -6  12  -1   20.70    5.00
   6  12   1   19.10   10.20
  -6  12  -1   18.20    3.50
   6  12   1   33.20   11.90
   7 -12   1  410.46   40.20
  -7 -12  -1  295.87   19.00
  -7 -12  -1  295.27   17.00
  -7 -12  -1  303.57   13.80
   7  12   1  301.87   15.70
   7  12   1  341.27   29.70
  -7  12  -1  277.17   16.80
   7  12   1  282.57   15.10
  -8 -12  -1   20.10    2.80
  -8 -12  -1   18.70    5.80
  -8 -12  -1    9.20    3.00
   8 -12   1   17.90    2.40
   8 -12   1  -13.60   19.50
   8  12   1   33.70   18.20
  -8  12  -1   18.00    5.30
   8  12   1   13.60    3.70
   8  12   1   23.60   16.00
  -9 -12  -1    2.00    2.70
  -9 -12  -1   -0.40    3.30
  -9 -12  -1   -1.60    1.20
  -9 -12  -1   -0.30    3.20
   9 -12   1    2.00    1.30
   9 -12   1   52.09   24.00
   9  12   1    2.40    2.80
   9  12   1   -3.00    2.60
  -9  12  -1    1.50    3.80
   9  12   1   -6.50   18.30
   9  12   1  -54.09   23.30
   9  12   1    2.30    3.60
 -10 -12  -1   -3.00    3.00
 -10 -12  -1   -1.90    3.20
 -10 -12  -1   -1.50    1.30
 -10 -12  -1    4.60    2.70
  10 -12   1    1.90    1.40
  10  12   1    0.00    3.20
  10  12   1    3.80    3.60
 -10  12  -1   -3.50    3.20
  10  12   1    2.20    2.80
 -11 -12  -1    9.10    3.60
  11 -12   1    8.20    2.10
 -11 -12  -1   12.00    2.80
 -11 -12  -1   10.70    3.40
  11  12   1    1.60    4.10
  11  12   1   11.40    2.80
 -12 -12  -1    1.20    3.00
 -12 -12  -1    2.70    2.50
 -12 -12  -1    6.50    2.00
  12  12   1   -2.40    1.90
 -13 -12  -1   11.10    2.20
 -13 -12  -1    8.60    2.40
 -13 -13   1   46.80    4.00
 -13 -13   1   52.49    3.90
 -12 -13   1    7.90    2.90
 -12 -13   1   10.80    3.10
  12  13  -1    8.90    2.10
 -11 -13   1   13.90    1.80
 -11 -13   1   14.90    6.60
  11 -13  -1    8.10    1.70
  11  13  -1   12.80    2.60
 -10 -13   1   51.59    7.30
 -10 -13   1   45.90    3.40
 -10 -13   1   41.30    5.50
  10 -13  -1   42.30    3.20
  10  13  -1   44.40    5.60
  10  13  -1   39.90    4.70
  -9 -13   1   29.70    3.20
  -9 -13   1   21.60    4.20
  -9 -13   1   20.40    5.60
   9 -13  -1   22.60    3.20
   9  13  -1   27.60    5.40
   9  13  -1   20.40    4.00
  -9  13   1   23.20    4.70
  -8 -13   1   86.79   10.10
  -8 -13   1   77.69    5.30
   8 -13  -1   92.49   27.50
   8 -13  -1   76.99    4.90
  -8 -13   1   89.19    7.70
   8  13  -1  103.09   19.70
   8  13  -1   86.69    7.20
  -8  13   1   85.29    8.30
   8  13  -1   93.09   26.10
  -7 -13   1   21.70    2.90
   7 -13  -1   28.70    2.80
  -7 -13   1   24.80    6.30
   7 -13  -1    5.00   18.50
  -7 -13   1   26.20    2.70
   7  13  -1   54.89   14.40
  -7  13   1   34.60    6.20
   7  13  -1   27.30    4.30
   6 -13  -1   80.79   20.60
   6 -13  -1    3.50   34.60
  -6 -13   1   67.39    9.60
   6 -13  -1   67.09    4.40
  -6 -13   1   78.29    5.20
  -6 -13   1   71.89    4.50
  -6  13   1   71.09    7.90
   6  13  -1   88.89   15.50
   6  13  -1   69.19    6.60
   6  13  -1   64.69   16.00
   5 -13  -1   29.20   29.40
  -5 -13   1   -7.80    3.60
  -5 -13   1   -0.20    1.70
  -5 -13   1   -2.70    1.60
   5 -13  -1    0.00    7.40
   5 -13  -1    3.00    1.20
  -5 -13   1    0.60    3.70
   5 -13  -1  -12.20   15.00
   5  13  -1   14.00    4.10
   5  13  -1    2.40   10.20
  -5  13   1    7.30    4.20
   5  13  -1    1.60    2.40
   5  13  -1   -0.90    9.00
  -5  13   1    4.10    2.90
  -4 -13   1    5.70    4.60
   4 -13  -1  -12.10   32.50
  -4 -13   1    9.10    2.30
   4 -13  -1    9.70    1.50
   4 -13  -1   11.40    8.40
   4 -13  -1    6.30   13.40
  -4 -13   1    5.40    4.30
   4  13  -1   11.40    5.30
   4  13  -1   11.40    9.20
   4  13  -1   27.30   11.30
  -4  13   1    9.30    4.10
   4  13  -1    9.10    2.80
  -4  13   1   11.80    3.00
   3 -13  -1    8.10   14.00
  -3 -13   1    2.80    1.70
  -3 -13   1    3.20    1.50
  -3 -13   1    3.40    4.50
   3 -13  -1    8.60    5.90
  -3 -13   1    0.90    4.00
   3 -13  -1    3.40    1.30
   3  13  -1    8.40    4.30
  -3  13   1   10.80    4.10
   3  13  -1    8.40    9.10
  -3  13   1    4.40    2.60
   3  13  -1    4.40    2.60
   3  13  -1    1.80    7.90
  -2 -13   1    2.20    4.30
   2 -13  -1    2.60    5.70
   2 -13  -1   10.20   13.20
  -2 -13   1   -1.60    4.00
  -2 -13   1    3.90    1.90
   2 -13  -1    3.70    1.50
  -2 -13   1    0.40    1.40
   2  13  -1   -3.70    4.20
   2  13  -1   15.00    9.60
  -2  13   1    8.70    4.50
   2  13  -1   -4.40    8.00
  -2  13   1    3.80    9.50
   2  13  -1    5.20    2.40
  -2  13   1    0.30    2.30
   1 -13  -1   65.29   10.50
   1 -13  -1   49.20    3.70
  -1 -13   1   46.60    3.70
   1 -13  -1   28.80   15.90
  -1 -13   1   40.20    7.50
  -1 -13   1   42.70    4.10
  -1 -13   1   51.39    8.30
   1  13  -1   48.90    5.20
  -1  13   1   42.30   18.10
  -1  13   1   46.60   12.90
   1  13  -1   40.60   11.10
   1  13  -1   43.60    6.60
  -1  13   1   44.60    6.30
   1  13  -1   40.70   11.40
  -1  13   1   50.69    5.10
   0 -13   1   86.19   11.00
   0 -13  -1   64.69    6.00
   0 -13   1   55.49    4.50
   0 -13   1   68.39    4.40
   0 -13   1   11.30   18.80
   0 -13  -1   62.79   19.40
   0 -13  -1   57.79    4.30
   0 -13  -1   78.79   11.00
   0  13  -1   80.09   14.90
   0  13  -1   72.49    7.50
   0  13   1   62.19    5.70
   0  13   1   68.79    7.40
   0  13   1   75.29   14.50
   0  13   1   75.09   15.80
   0  13  -1   85.39   16.20
   0  13  -1   60.49    5.80
   1 -13   1   50.79   18.00
   1 -13   1   45.20    3.60
  -1 -13  -1   44.20    3.50
  -1 -13  -1   41.40    3.70
  -1 -13  -1   53.69    9.40
  -1 -13  -1   17.90   18.50
   1 -13   1   60.59    9.90
  -1  13  -1   49.80    5.00
  -1  13  -1   52.99   12.70
   1  13   1   47.80    5.40
   1  13   1   45.30   12.10
  -1  13  -1   51.19    6.20
   1  13   1   45.00   12.40
   1  13   1   48.10    7.00
  -2 -13  -1  181.68    8.80
   2 -13   1  174.38   15.40
   2 -13   1  202.78   25.80
  -2 -13  -1  181.08   14.80
  -2 -13  -1  170.38    9.00
   2 -13   1  194.18    8.90
  -2  13  -1  198.98   10.60
   2  13   1  175.38   10.60
  -2  13  -1  182.98   12.20
   2  13   1  204.78   21.70
   2  13   1  206.58   21.90
   2  13   1  161.58   11.60
  -3 -13  -1  119.29   11.80
  -3 -13  -1   72.69    9.90
  -3 -13  -1   93.89    5.80
  -3 -13  -1  102.19    5.50
   3 -13   1   97.99   20.40
   3 -13   1   97.39   12.40
   3 -13   1  105.69    5.70
   3  13   1   94.49    7.50
   3  13   1   94.59    8.80
   3  13   1  101.89   17.00
  -3  13  -1  119.29    9.20
   3  13   1   80.19   15.80
  -3  13  -1  102.39    7.20
   4 -13   1  111.89   14.90
   4 -13   1   93.29   17.70
   4 -13   1   86.89    5.10
  -4 -13  -1   73.79    8.50
  -4 -13  -1   85.09   10.70
  -4  13  -1   89.39    8.60
  -4  13  -1   91.89    6.90
   4  13   1   94.89   15.40
   4  13   1  100.09   16.30
   4  13   1   89.59    7.40
   4  13   1   88.99    7.90
  -5 -13  -1   66.79    4.70
   5 -13   1   50.59    9.40
  -5 -13  -1   71.69    6.00
   5 -13   1   46.50   16.00
  -5 -13  -1   58.69   10.00
   5  13   1   70.09    7.60
   5  13   1   74.59   15.30
  -5  13  -1   54.39    5.60
   5  13   1   59.39   13.40
   5  13   1   66.09    6.50
  -5  13  -1   70.39    8.00
  -6 -13  -1  144.59    7.50
   6 -13   1  160.08   24.20
  -6 -13  -1  169.58   12.60
  -6 -13  -1  142.99   12.40
  -6 -13  -1  153.68    8.00
   6 -13   1  149.59   16.60
   6  13   1  104.09   17.50
   6  13   1  153.18    9.90
   6  13   1  148.69    9.90
  -6  13  -1  146.89   11.60
   7 -13   1   14.20   19.80
  -7 -13  -1   27.70    7.00
  -7 -13  -1   30.50    5.40
  -7 -13  -1   32.80    3.60
  -7  13  -1   31.80    6.20
   7  13   1   -6.20   14.20
   7  13   1   23.80   16.60
   7  13   1   38.20    4.70
   7  13   1   31.80    4.90
  -8 -13  -1  126.89   12.20
  -8 -13  -1  123.69    7.30
   8 -13   1   57.39   26.80
   8  13   1  129.19    8.30
   8  13   1  113.39   22.20
   8  13   1   84.39   24.10
  -9 -13  -1    0.70    4.30
  -9 -13  -1    5.60    2.80
  -9 -13  -1    6.20    3.60
   9 -13   1    1.10    1.60
   9  13   1    1.30    2.50
   9  13   1    7.20    2.80
  -9  13  -1    3.90    3.60
   9  13   1    4.70    4.00
 -10 -13  -1   -0.90    2.40
 -10 -13  -1    4.20    3.30
 -10 -13  -1    4.20    3.30
 -10 -13  -1    0.40    1.30
  10  13   1    0.60    2.40
 -10  13  -1    1.80    3.10
  10  13   1    4.90    3.60
  10  13   1   -0.20    2.50
 -11 -13  -1   10.50    3.20
 -11 -13  -1   12.00    3.50
  11  13   1    1.80    4.10
  11  13   1   10.30    2.70
 -12 -13  -1   50.09    5.30
 -12 -13  -1   61.39    5.10
  12  13   1   52.89    4.00
 -13 -13  -1    0.00    1.60
 -12 -14   1   -0.50    1.80
 -12 -14   1   -0.60    4.40
 -11 -14   1    6.70    2.90
 -11 -14   1   10.90    1.60
 -11 -14   1    8.40    2.90
  11  14  -1    9.90    2.20
 -10 -14   1    9.70    3.70
 -10 -14   1    4.20    1.50
 -10 -14   1    8.90    3.30
  10  14  -1    9.50    3.70
  10  14  -1    8.00    2.80
  -9 -14   1    3.30    4.00
   9 -14  -1    2.40    1.50
  -9 -14   1    4.30    3.80
  -9 -14   1    3.90    1.70
  -9  14   1    0.70    3.30
   9  14  -1    0.90    3.40
   9  14  -1    2.90    2.50
   8 -14  -1   12.60   26.90
   8 -14  -1   14.50    1.90
  -8 -14   1   18.30    3.90
  -8 -14   1   16.00    2.60
  -8 -14   1   10.60    5.30
   8  14  -1   18.30    3.70
   8  14  -1   -8.00   18.40
  -8  14   1   19.80    4.90
   7 -14  -1    2.30    1.30
  -7 -14   1   -1.40    1.10
   7 -14  -1   -1.20   19.50
  -7 -14   1   -0.30    1.80
  -7 -14   1   -1.30    2.70
  -7 -14   1   -2.10    4.20
   7  14  -1    2.80    2.80
   7  14  -1   -6.10   20.00
  -7  14   1   -5.90    3.70
   7  14  -1   -9.10   14.90
  -6 -14   1   31.50    3.60
   6 -14  -1    9.50   24.20
  -6 -14   1   23.70    6.20
  -6 -14   1   22.10    2.60
   6  14  -1   20.00    4.20
  -6  14   1   29.00    5.40
   6  14  -1   40.00    5.20
   6  14  -1   26.60   14.00
   5 -14  -1   30.20   20.50
  -5 -14   1   13.10    2.20
   5 -14  -1   14.50    9.30
  -5 -14   1   14.20    4.90
  -5 -14   1   15.50    6.10
  -5 -14   1   25.00    3.20
  -5  14   1   13.20    4.80
   5  14  -1    1.50   12.20
   5  14  -1   16.00    4.50
   5  14  -1   41.30   13.50
   4 -14  -1   14.40   17.30
  -4 -14   1   10.80    2.40
  -4 -14   1    8.20    4.50
  -4 -14   1   15.40    2.30
   4 -14  -1   14.30    6.90
  -4  14   1   11.20    4.40
  -4  14   1   13.10    3.40
   4  14  -1   14.30    3.70
   4  14  -1   32.10   12.60
   4  14  -1   12.30   11.10
   4  14  -1    8.80    4.50
   3 -14  -1    4.80    6.80
  -3 -14   1   -0.30    1.50
  -3 -14   1   -4.30    4.00
  -3 -14   1    0.60    1.50
   3 -14  -1   -3.50   17.40
   3 -14  -1    1.40    1.50
   3  14  -1   -7.30    9.20
   3  14  -1    8.10    9.60
   3  14  -1    5.30    4.00
  -3  14   1    1.00    2.20
   3  14  -1    0.40    2.50
  -2 -14   1  578.84   24.40
   2 -14  -1  540.95   31.40
   2 -14  -1  574.34   45.30
  -2 -14   1  529.65   23.20
  -2 -14   1  548.35   29.20
   2 -14  -1  537.65   23.90
  -2  14   1  559.64   40.70
   2  14  -1  540.75   38.30
   2  14  -1  565.14   25.10
   2  14  -1  549.35   36.50
  -2  14   1  520.05   24.80
  -2  14   1  555.84   26.50
   2  14  -1  506.65   25.60
  -1 -14   1  153.48   13.90
  -1 -14   1  200.78   21.60
   1 -14  -1  188.38   16.40
  -1 -14   1  181.18    9.50
   1 -14  -1  178.98   10.40
   1 -14  -1  179.68    9.10
  -1  14   1  239.08   15.10
  -1  14   1  215.28   27.70
   1  14  -1  203.88   12.30
   1  14  -1  190.18   23.10
   1  14  -1  200.88   11.20
   1  14  -1  253.57   24.60
  -1  14   1  231.08   24.40
  -1  14   1  199.08   11.20
   0 -14  -1   14.20    2.70
   0 -14  -1  -31.10   20.00
   0 -14   1   11.50    2.20
   0 -14   1   16.80    5.90
   0 -14  -1   17.10    2.30
   0 -14   1   17.30    2.60
   0 -14  -1   20.60    7.60
   0  14   1   10.50   13.10
   0  14  -1   15.60    4.60
   0  14  -1   12.60    3.40
   0  14   1   13.80    3.40
   0  14   1   14.60    4.60
   0  14   1   11.70   11.30
   0  14  -1   24.50    9.60
   0  14  -1    8.40   13.60
   1 -14   1   16.50    2.30
  -1 -14  -1   14.00    2.20
   1 -14   1   14.60    2.70
   1 -14   1  -12.20   20.70
  -1 -14  -1   15.80    6.30
   1 -14   1    6.80    6.30
  -1 -14  -1  -27.50   27.20
   1  14   1   15.80    3.50
   1  14   1   18.90   12.30
   1  14   1   16.00   11.10
  -1  14  -1   25.00    5.50
   1  14   1   22.70    4.90
  -1  14  -1   18.00    3.70
  -1  14  -1   10.80   11.60
  -2 -14  -1  240.68   11.60
  -2 -14  -1  255.77   18.30
   2 -14   1  251.47   18.80
   2  14   1  256.77   14.90
   2  14   1  250.67   13.60
  -2  14  -1  244.58   14.80
   2  14   1  243.78   24.90
   2  14   1  282.07   28.10
  -2  14  -1  263.97   13.60
  -3 -14  -1  133.09    7.90
  -3 -14  -1  119.89   12.50
   3 -14   1  109.89   22.90
   3 -14   1   99.29   13.70
  -3 -14  -1  113.29    6.60
   3 -14   1  107.89    6.20
  -3 -14  -1  122.09   10.60
  -3  14  -1  117.49    8.10
   3  14   1  114.99   17.10
   3  14   1  114.89    8.50
   3  14   1   90.59   17.00
   3  14   1  107.79    9.00
   4 -14   1    8.80   17.50
   4 -14   1    3.50    6.90
  -4  14  -1   -0.10    2.40
   4  14   1    6.70   12.90
   4  14   1   -0.20    9.20
   4  14   1    3.80    3.00
   4  14   1    5.80    5.20
  -4  14  -1    5.60    4.30
  -5 -14  -1    0.70    4.90
  -5 -14  -1   -1.00    3.80
  -5 -14  -1    2.50    1.40
   5 -14   1  -19.20   18.60
  -5 -14  -1    2.60    1.70
   5  14   1  -11.60   21.50
   5  14   1    5.00    3.20
  -5  14  -1   -4.70    2.40
  -5  14  -1    2.80    4.10
   5  14   1   24.70   20.10
   6 -14   1  103.49   23.80
  -6 -14  -1   87.29    9.20
  -6 -14  -1   85.69    5.00
   6 -14   1   81.49   14.70
  -6 -14  -1   88.69    5.60
  -6 -14  -1   89.89    9.40
  -6  14  -1   65.49    8.00
   6  14   1   68.39   18.00
   6  14   1   87.19   16.90
   6  14   1   88.19    7.60
   6  14   1   78.99    7.40
   7 -14   1   13.30   11.10
   7 -14   1  -17.60   23.30
  -7 -14  -1   32.00    3.40
  -7 -14  -1   33.70    4.20
  -7 -14  -1   29.70    6.60
  -7 -14  -1   29.30    3.70
   7  14   1   11.60   17.30
   7  14   1   43.10    5.60
   7  14   1   48.20   20.90
   7  14   1   26.00    4.50
  -7  14  -1   40.30    6.60
  -8 -14  -1    4.50    3.90
  -8 -14  -1   -0.20    3.20
  -8 -14  -1    1.10    1.50
  -8  14  -1    0.30    4.20
   8  14   1  -30.40   20.80
   8  14   1    4.90    2.80
  -9 -14  -1   -2.90    2.80
  -9 -14  -1    1.90    1.50
  -9 -14  -1    3.50    3.30
  -9  14  -1   -4.20    3.30
   9  14   1   -4.00    2.20
   9  14   1    3.20    3.60
 -10 -14  -1   34.80    4.10
 -10 -14  -1   32.20    5.20
 -10 -14  -1   38.00    4.80
  10  14   1   38.30    4.30
  10  14   1   34.70    5.20
 -11 -14  -1    1.60    2.70
 -11 -14  -1    5.70    2.60
  11  14   1    5.20    4.30
  11  14   1    3.00    2.10
 -12 -14  -1   -1.50    2.50
 -12 -14  -1    3.00    1.90
  12  14   1   -0.20    1.60
 -12 -15   1   -1.10    1.40
 -12 -15   1   -2.60    1.60
 -11 -15   1   81.29    6.10
 -11 -15   1   76.39    6.20
  11  15  -1   81.59    5.10
 -10 -15   1    8.30    1.60
 -10 -15   1    9.60    3.40
 -10 -15   1   10.90    3.20
  10  15  -1    7.40    3.90
  10  15  -1    4.50    3.80
  -9 -15   1   97.49    9.10
  -9 -15   1  102.19    7.80
  -9 -15   1   95.79    5.50
   9  15  -1  102.59    8.70
   9  15  -1   89.49    6.90
  -9  15   1   99.39    6.70
  -8 -15   1   51.39    4.00
  -8 -15   1   41.80    7.00
  -8 -15   1   51.79    5.80
   8  15  -1   41.90    4.90
  -8  15   1   45.80    6.00
  -7 -15   1   25.30    5.90
  -7 -15   1   30.40    4.40
  -7 -15   1   23.00    2.80
   7 -15  -1   26.10   27.10
  -7 -15   1   35.40    2.90
   7  15  -1   48.00   18.80
   7  15  -1   10.00   29.80
   7  15  -1   21.00    4.20
   7  15  -1   31.80    4.00
  -7  15   1   28.50    5.70
   6 -15  -1    4.90   26.90
   6 -15  -1   38.10   11.30
  -6 -15   1   17.10    2.40
  -6 -15   1   11.90    2.40
  -6 -15   1   34.50    7.50
  -6  15   1   19.90    5.60
   6  15  -1   35.60   19.00
   6  15  -1   16.70    4.10
   6  15  -1   22.10    4.20
   6  15  -1    1.50   19.50
   5 -15  -1   25.40   10.10
  -5 -15   1   46.40    3.80
   5 -15  -1   87.99   27.40
  -5 -15   1   53.29    4.40
  -5 -15   1   48.60    5.80
  -5 -15   1   54.09    8.30
  -5 -15   1   45.90    5.90
  -5  15   1   52.29    7.60
   5  15  -1   43.50    5.50
   5  15  -1   62.09    6.60
   5  15  -1   36.90   17.20
   5  15  -1   64.29   16.70
   4 -15  -1   -4.50   23.20
  -4 -15   1    1.30    4.10
  -4 -15   1    4.00    1.80
  -4 -15   1    0.50    4.30
   4 -15  -1   -3.00    6.70
  -4 -15   1    1.70    1.60
   4  15  -1   -2.30    3.70
   4  15  -1    3.00   12.40
   4  15  -1    4.20   20.70
  -4  15   1    2.70    4.00
   4  15  -1    4.10    2.80
   3 -15  -1   25.70    9.70
  -3 -15   1   43.20    7.70
   3 -15  -1   30.70   25.80
  -3 -15   1   30.00    6.90
  -3 -15   1   34.40    3.60
  -3 -15   1   48.00    4.00
   3  15  -1   31.70   12.50
   3  15  -1   42.40    5.60
   3  15  -1   40.00    6.20
  -3  15   1   48.20    6.70
  -3  15   1   41.80    5.30
   3  15  -1   38.20   14.10
   2 -15  -1   60.09   11.10
  -2 -15   1   48.60    4.10
   2 -15  -1   83.19   28.00
   2 -15  -1   48.50    3.80
  -2 -15   1   36.90    7.60
  -2 -15   1   40.70    3.70
   2  15  -1   44.80    5.50
  -2  15   1   58.69    6.00
  -2  15   1   52.89   14.70
  -2  15   1   46.50    6.40
   2  15  -1   35.00   13.20
   2  15  -1   46.40   15.30
   1 -15  -1  629.04   28.70
  -1 -15   1  693.73   29.20
  -1 -15   1  711.53   29.60
   1 -15  -1  697.13   37.80
   1 -15  -1  715.03   29.40
   1  15  -1  746.53   45.40
  -1  15   1  741.13   47.40
  -1  15   1  683.33   31.10
   1  15  -1  726.13   31.40
   1  15  -1  694.33   47.70
  -1  15   1  654.43   32.10
   0 -15  -1   48.30   10.50
   0 -15  -1   48.80    4.60
   0 -15   1   38.10    7.20
   0 -15  -1   44.20   34.90
   0 -15  -1   43.50    3.80
   0 -15   1   39.60    8.50
   0 -15   1   50.19    3.90
   0 -15   1   43.60    4.90
   0  15   1   36.20   13.00
   0  15   1   60.29    7.70
   0  15   1   67.79   18.60
   0  15   1   48.70    5.60
   0  15  -1   43.90   13.70
   0  15  -1   56.29    6.10
   1 -15   1  214.78   17.40
   1 -15   1  224.58   10.60
   1 -15   1  231.48   10.30
  -1 -15  -1  221.28   10.90
  -1 -15  -1  220.88   10.60
  -1 -15  -1  218.18   17.50
   1  15   1  225.98   12.60
  -1  15  -1  209.58   13.80
  -1  15  -1  221.98   12.60
   1  15   1  238.08   24.90
   1  15   1  221.88   28.80
   1  15   1  216.98   13.60
   2 -15   1   36.20   27.00
   2 -15   1   16.10    6.90
  -2 -15  -1   19.20    2.50
   2 -15   1   15.40    2.40
  -2 -15  -1   11.50    2.10
  -2  15  -1   15.70    3.60
  -2  15  -1   15.00    5.00
   2  15   1   13.00    3.90
   2  15   1   19.10   14.60
   2  15   1    4.60   11.00
   2  15   1    7.20    4.10
  -3 -15  -1    4.70    6.00
   3 -15   1    4.60    1.40
  -3 -15  -1    3.40    1.50
  -3 -15  -1    2.70    1.60
  -3 -15  -1    8.70    4.30
   3 -15   1   -2.00   23.80
   3  15   1   11.80   12.40
  -3  15  -1    3.40    3.30
  -3  15  -1    9.70    4.70
   3  15   1    6.40    3.80
   3  15   1  -12.30   13.40
   4 -15   1  158.58   16.80
   4 -15   1  190.38   32.40
  -4 -15  -1  148.09    7.90
  -4 -15  -1  175.38   14.40
  -4 -15  -1  137.49   12.00
  -4 -15  -1  169.08    8.40
  -4  15  -1  152.18   11.70
  -4  15  -1  163.88   10.00
   4  15   1  157.08   10.50
   4  15   1  150.88   10.90
   4  15   1  138.09   22.20
   4  15   1  158.68   20.80
  -5 -15  -1    2.20    1.80
  -5 -15  -1   -2.80    4.80
  -5 -15  -1    1.80    1.50
   5 -15   1    2.10    7.20
   5 -15   1  -20.80   25.70
  -5 -15  -1    1.80    3.70
   5  15   1   -8.00   15.00
   5  15   1   -2.30   14.40
  -5  15  -1    4.70    4.50
   5  15   1    3.40    3.90
   5  15   1    1.70    3.40
  -5  15  -1    6.90    2.80
  -6 -15  -1   33.10    3.50
   6 -15   1   16.70   10.00
  -6 -15  -1   30.80    3.10
  -6 -15  -1   27.70    5.80
  -6 -15  -1   22.70    5.70
   6 -15   1   53.09   29.30
   6  15   1   30.10   19.80
   6  15   1   32.90    4.70
  -6  15  -1   29.60    5.90
   6  15   1   50.19   19.70
   6  15   1   33.70    4.90
  -7 -15  -1  134.79   11.10
  -7 -15  -1  139.89    7.40
   7 -15   1   75.09   43.20
   7  15   1  128.69    8.90
   7  15   1  143.69    8.90
  -7  15  -1  138.79   10.90
   7  15   1  142.59   29.40
   7  15   1  120.49   24.80
  -8 -15  -1   21.10    2.50
  -8 -15  -1   19.50    4.90
  -8 -15  -1   30.70    4.70
  -8  15  -1   21.00    5.40
   8  15   1   29.80    4.10
   8  15   1   21.90    4.90
   8  15   1   20.50    4.10
  -9 -15  -1   11.50    3.70
  -9 -15  -1    9.80    3.80
  -9 -15  -1   14.10    2.00
   9  15   1   15.50    3.40
   9  15   1   17.00    2.90
   9  15   1   12.90    4.00
 -10 -15  -1    1.80    3.10
 -10 -15  -1    1.00    2.50
 -10 -15  -1    2.80    1.40
  10  15   1    6.30    3.40
  10  15   1    3.40    2.30
 -11 -15  -1  171.68    9.30
 -11 -15  -1  181.18    9.40
  11  15   1  163.28    8.60
 -12 -15  -1    4.00    1.70
 -12 -15  -1    6.00    1.80
 -11 -16   1   47.90    4.20
 -11 -16   1   51.29    4.40
 -10 -16   1   10.20    3.20
 -10 -16   1   12.30    1.70
 -10 -16   1   13.10    3.20
  10  16  -1    9.20    2.60
  -9 -16   1    5.20    2.80
  -9 -16   1    4.20    1.80
  -9 -16   1    9.40    4.20
   9  16  -1    4.10    2.30
   9  16  -1    3.50    3.20
  -9  16   1    6.30    2.60
  -8 -16   1   -0.10    2.60
  -8 -16   1    4.80    3.80
  -8 -16   1   -1.20    1.30
   8  16  -1   -0.70    2.20
  -8  16   1   -0.10    3.30
  -7 -16   1   78.59    5.00
  -7 -16   1   77.99    5.00
  -7 -16   1   65.49    8.60
  -7 -16   1   81.69    6.50
   7  16  -1   57.69    6.60
  -7  16   1   81.89    8.10
  -6 -16   1   27.70    4.00
  -6 -16   1   23.10    2.70
  -6 -16   1   22.80    2.50
  -6 -16   1   15.90    5.40
   6 -16  -1   25.00   36.00
   6  16  -1   24.30   25.50
  -6  16   1   23.70    5.40
   6  16  -1   28.00    4.60
   6  16  -1    4.70   19.70
  -5 -16   1  175.38    8.90
   5 -16  -1  184.98   38.50
  -5 -16   1  143.79   12.90
  -5 -16   1  173.98    8.40
   5 -16  -1  181.98   20.00
  -5  16   1  176.98   12.10
   5  16  -1  164.08   10.60
   5  16  -1  147.59   24.70
   5  16  -1  159.68   25.70
   5  16  -1  151.48   11.90
  -4 -16   1   40.40    4.00
  -4 -16   1   31.90    6.20
   4 -16  -1   49.60   30.20
  -4 -16   1   32.00    3.40
  -4 -16   1   31.00    6.70
   4  16  -1   47.60    6.50
   4  16  -1   34.20   16.00
   4  16  -1   33.90    5.10
  -4  16   1   40.80    4.80
  -4  16   1   43.60    6.50
   4  16  -1   10.60   15.70
  -3 -16   1    7.30    2.00
   3 -16  -1    5.80    7.00
  -3 -16   1    9.60    5.40
  -3 -16   1   13.30    5.10
   3 -16  -1  -30.20   28.10
  -3 -16   1    9.80    2.40
   3  16  -1    8.70    3.50
   3  16  -1    0.90   19.30
   3  16  -1    4.70    3.90
  -3  16   1    9.80    4.50
  -3  16   1    7.80    3.10
  -2 -16   1   66.89    9.00
   2 -16  -1  -18.00   31.90
  -2 -16   1   87.89    5.40
   2 -16  -1   73.59   12.10
  -2 -16   1   94.79   11.00
  -2 -16   1   85.09    5.40
   2  16  -1   74.09   14.90
  -2  16   1   95.39    7.40
   2  16  -1   87.89    8.60
   2  16  -1   86.79    7.70
   2  16  -1   76.89   19.00
  -2  16   1   85.99    9.10
  -1 -16   1    9.60    6.30
   1 -16  -1   15.20    2.40
   1 -16  -1   24.00    8.10
   1 -16  -1   17.40    1.90
  -1 -16   1   17.60    2.40
  -1 -16   1   16.90    5.20
  -1 -16   1   20.40    2.50
  -1  16   1   12.60    3.70
   1  16  -1   52.69   19.80
   1  16  -1   16.70    5.10
  -1  16   1    3.60   14.70
  -1  16   1   18.90    5.20
   1  16  -1   21.10    4.00
   1  16  -1    9.20   14.50
   0 -16   1  119.39    6.50
   0 -16  -1  115.59    6.30
   0 -16  -1  121.39   14.00
   0 -16  -1  120.39    6.70
   0 -16   1  118.69   13.60
   0 -16   1  125.59    6.80
   0  16   1  108.89    8.60
   0  16   1  103.19   25.70
   0  16  -1  121.99   10.30
   0  16  -1  136.79   30.70
   0  16   1  111.19    9.80
   0  16  -1  118.59    8.70
   0  16   1  118.59   21.40
  -1 -16  -1  199.88    9.50
  -1 -16  -1  195.08    9.80
   1 -16   1  199.08    9.70
  -1 -16  -1  196.18   17.30
   1 -16   1  186.38   16.50
   1 -16   1  181.88    9.10
   1  16   1  242.28   30.90
   1  16   1  192.78   11.90
  -1  16  -1  202.28   11.80
  -1  16  -1  205.08   13.20
   1  16   1  200.88   12.90
  -2 -16  -1   15.10    6.00
   2 -16   1   13.40    2.30
   2 -16   1   21.00    7.60
  -2 -16  -1   13.00    6.50
  -2 -16  -1   13.20    2.10
  -2 -16  -1   10.90    2.20
   2  16   1   16.10   14.60
  -2  16  -1   13.20    3.60
   2  16   1   14.70    4.00
  -2  16  -1   18.80    5.30
   2  16   1   39.60   19.30
   2  16   1   13.40    4.80
   3 -16   1  129.09    6.80
  -3 -16  -1   96.49    9.80
  -3 -16  -1  115.89    6.70
   3 -16   1  128.29   15.00
  -3 -16  -1  114.29   13.30
  -3 -16  -1  127.29    6.80
  -3  16  -1  125.39   10.90
   3  16   1  124.69    9.70
  -3  16  -1  132.09    8.80
   3  16   1   84.59   22.90
   3  16   1  143.69   25.10
   3  16   1  127.79    9.20
  -4 -16  -1   61.79    8.00
  -4 -16  -1   55.89   10.10
  -4 -16  -1   73.69    5.00
   4 -16   1   53.59   32.90
  -4 -16  -1   73.09    4.80
   4 -16   1   70.59   12.10
  -4  16  -1   72.49    6.60
   4  16   1   79.09    7.50
   4  16   1   70.29   20.80
  -4  16  -1   58.59    7.30
   4  16   1   83.39    7.90
   4  16   1   47.30   17.00
   5 -16   1   41.30   43.60
  -5 -16  -1   -5.00    3.50
  -5 -16  -1   -2.10    1.40
  -5 -16  -1    0.10    5.00
   5 -16   1   14.50    7.70
  -5 -16  -1   -0.20    1.40
  -5  16  -1   -2.80    3.80
   5  16   1  -20.80   18.60
   5  16   1    2.50    4.40
  -5  16  -1    2.40    2.60
   5  16   1   -1.70    3.00
   5  16   1   -2.40   19.40
  -6 -16  -1   10.30    3.60
   6 -16   1   31.80   16.90
  -6 -16  -1    8.00    2.00
  -6 -16  -1   16.10    4.70
   6  16   1    7.20    3.50
  -6  16  -1    8.20    5.20
   6  16   1   13.70   22.90
   6  16   1    8.50    3.40
   6  16   1    4.40   21.90
  -7 -16  -1   -0.90    1.40
  -7 -16  -1    0.40    3.00
   7 -16   1   -5.10    9.10
   7  16   1   -2.60    3.10
  -7  16  -1    4.80    4.10
   7  16   1   -0.90    3.40
  -8 -16  -1    2.90    1.60
  -8 -16  -1    0.50    3.00
  -8 -16  -1    2.00    3.30
   8 -16   1  -15.30    9.30
   8  16   1    9.10    2.80
   8  16   1    9.20    2.70
  -8  16  -1    2.10    3.50
   8  16   1    3.70    3.60
  -9 -16  -1   36.90    3.10
  -9 -16  -1   31.70    4.20
  -9 -16  -1   42.60    5.50
   9  16   1   43.50    3.80
   9  16   1   34.90    4.20
   9  16   1   33.00    5.00
  -9  16  -1   36.10    4.40
 -10 -16  -1   99.29    6.80
 -10 -16  -1   89.09    6.50
  10  16   1   92.59    7.10
  10  16   1   98.89    6.20
 -11 -16  -1   62.29    4.20
 -11 -16  -1   47.10    4.50
 -11 -17   1    3.90    1.30
 -10 -17   1    4.60    2.20
 -10 -17   1    4.00    1.30
 -10 -17   1    6.50    3.80
  10  17  -1   13.80    3.50
  -9 -17   1    3.00    2.50
  -9 -17   1    0.90    2.40
   9  17  -1    1.80    3.20
   9  17  -1    2.20    2.40
  -8 -17   1   67.29    4.20
  -8 -17   1   63.29    7.90
  -8 -17   1   68.09    5.80
  -8  17   1   62.79    6.00
  -7 -17   1   80.69    6.30
   7 -17  -1   57.99   16.50
  -7 -17   1   70.09    4.70
  -7 -17   1   68.09    8.20
   7  17  -1   79.39    6.20
   7  17  -1   70.19    6.20
  -7  17   1   76.39    7.50
  -6 -17   1   37.50    6.40
  -6 -17   1   43.80    4.90
  -6 -17   1   48.10    3.80
  -6 -17   1   44.20    3.50
   6 -17  -1   61.29   12.40
   6  17  -1   45.40    8.30
   6  17  -1   43.70    5.40
  -6  17   1   39.10    6.10
  -5 -17   1    3.00    2.70
  -5 -17   1    4.10    1.80
   5 -17  -1   -3.00    9.70
  -5 -17   1    3.50    1.60
  -5 -17   1    2.60    3.60
   5  17  -1    9.10    3.90
   5  17  -1    0.20    2.90
   5  17  -1   -4.60   22.30
  -5  17   1    0.20    4.20
   4 -17  -1   50.39   11.50
  -4 -17   1   36.70    5.40
  -4 -17   1   27.60    6.40
  -4 -17   1   26.00    3.80
  -4 -17   1   28.60    5.30
   4 -17  -1   10.20   50.29
   4  17  -1    9.00   23.20
   4  17  -1   41.70    6.00
   4  17  -1   30.50    4.80
  -4  17   1   27.80    4.00
  -3 -17   1    9.80    2.20
  -3 -17   1    6.70    1.90
   3 -17  -1    8.80    7.30
  -3 -17   1    6.70    4.30
  -3 -17   1   10.20    5.40
   3  17  -1    7.00    3.60
  -3  17   1    6.00    4.70
   3  17  -1    7.50    4.20
   3  17  -1   11.10   21.20
  -3  17   1    7.80    3.20
   3  17  -1   29.00   19.10
   2 -17  -1  205.68   18.70
  -2 -17   1  205.48   15.40
  -2 -17   1  195.28    9.60
  -2 -17   1  168.88   13.40
  -2 -17   1  195.38    9.70
   2  17  -1  207.08   27.40
  -2  17   1  209.48   11.90
   2  17  -1  191.38   11.80
   2  17  -1  195.58   12.90
  -2  17   1  204.48   13.50
   2  17  -1  167.58   27.60
  -1 -17   1   10.50    4.90
   1 -17  -1    1.90    5.90
  -1 -17   1   11.80    2.20
  -1 -17   1    9.40    2.10
   1 -17  -1    8.10    2.20
  -1 -17   1    6.60    5.90
  -1  17   1   -1.00   16.40
   1  17  -1   11.40    3.50
  -1  17   1   12.40    3.60
   1  17  -1   13.60    4.90
   1  17  -1   15.20   15.70
  -1  17   1   10.60    5.10
   0 -17  -1    6.70    6.60
   0 -17   1   15.60    2.00
   0 -17   1    8.80    2.00
   0 -17  -1   16.20    1.90
   0 -17   1   14.50    6.50
   0 -17  -1   13.50    2.40
   0  17   1   20.00    4.20
   0  17  -1   16.80    5.40
   0  17   1   10.40    4.90
   0  17  -1    8.70    3.60
   0  17   1  -11.90   15.20
  -1 -17  -1  434.46   27.00
  -1 -17  -1  431.56   19.40
   1 -17   1  419.46   26.70
   1 -17   1  456.15   19.40
  -1 -17  -1  428.06   19.00
   1  17   1  404.96   37.50
  -1  17  -1  447.16   22.90
  -1  17  -1  440.86   21.60
   1  17   1  441.66   21.60
   1  17   1  466.85   22.70
   1  17   1  455.05   51.49
  -2 -17  -1    0.80    1.40
   2 -17   1   -1.60    1.40
  -2 -17  -1    0.60    1.60
  -2 -17  -1    0.70    5.80
   2 -17   1   -2.10    5.50
   2  17   1  -11.40   21.90
   2  17   1   -0.20   15.50
   2  17   1    1.30    3.40
  -2  17  -1    0.50    4.30
   2  17   1   -0.60    4.20
  -2  17  -1    2.10    2.90
  -3 -17  -1   87.89    5.50
   3 -17   1   97.59   14.00
  -3 -17  -1   97.69   12.00
  -3 -17  -1   85.99    5.50
   3  17   1   54.39   25.40
   3  17   1   94.79    8.10
  -3  17  -1   93.49    7.50
   3  17   1   94.49    8.80
  -3  17  -1   98.09    9.90
   3  17   1   79.99   19.90
  -4 -17  -1   44.20    6.30
  -4 -17  -1   48.70    8.50
  -4 -17  -1   46.10    4.00
  -4 -17  -1   48.20    3.90
   4 -17   1   33.30    9.20
   4  17   1   54.29    6.60
   4  17   1   28.60   35.30
   4  17   1   59.79    6.70
  -4  17  -1   67.39   12.30
   4  17   1   52.29   22.70
  -4  17  -1   53.59    5.70
  -5 -17  -1    3.60    4.10
   5 -17   1    4.60    9.40
  -5 -17  -1   10.70    2.10
   5  17   1    6.70    3.60
   5  17   1    6.30    3.30
   5  17   1    1.40   35.90
  -5  17  -1    5.80    4.70
   6 -17   1  236.78   21.10
  -6 -17  -1  233.68   10.90
  -6 -17  -1  216.28   13.80
   6  17   1  242.08   12.30
   6  17   1  207.68   14.40
  -6  17  -1  237.38   14.30
  -7 -17  -1   28.40    3.00
  -7 -17  -1   32.30    5.10
  -7 -17  -1   32.10    4.10
   7 -17   1   20.70   11.70
  -7  17  -1   29.10    5.10
   7  17   1   32.30    4.60
  -8 -17  -1  114.79    6.10
  -8 -17  -1  117.79    8.30
   8 -17   1  114.19   15.10
  -8 -17  -1  122.49    7.70
   8  17   1  108.99    7.50
   8  17   1  116.69    8.70
  -8  17  -1  108.99    8.40
   8  17   1  108.29    6.90
  -9 -17  -1    3.90    1.40
  -9 -17  -1    4.60    3.00
  -9 -17  -1    6.60    2.60
  -9  17  -1    8.60    2.60
   9  17   1    4.80    2.30
   9  17   1   -2.30    3.10
 -10 -17  -1    8.60    2.70
 -10 -17  -1    8.80    2.10
  10  17   1    5.10    2.70
 -10 -18   1   -2.20    1.80
  -9 -18   1   14.20    4.00
  -9 -18   1   14.40    2.40
  -9 -18   1    8.80    1.50
   9  18  -1    8.70    2.30
   9  18  -1    8.10    3.80
  -8 -18   1   12.20    1.80
  -8 -18   1   14.90    3.50
  -8 -18   1   16.80    3.10
  -8  18   1   18.00    3.00
   8  18  -1   15.30    3.00
   8  18  -1    7.40    3.30
   7 -18  -1   38.70   10.50
  -7 -18   1   31.30    3.00
  -7 -18   1   39.20    5.60
  -7 -18   1   40.60    4.30
   7  18  -1   32.70    4.30
  -7  18   1   41.60    5.00
  -6 -18   1    2.60    1.30
  -6 -18   1    2.50    3.30
  -6 -18   1    0.40    2.70
  -6 -18   1    1.20    1.40
  -6  18   1    3.60    3.80
   6  18  -1    4.30    2.70
  -5 -18   1   -0.50    1.50
  -5 -18   1   -0.80    1.30
   5 -18  -1    4.60    7.50
  -5 -18   1    2.40    3.60
  -5 -18   1   -0.50    2.20
  -5  18   1    3.40    3.90
   5  18  -1    2.10    2.90
   5  18  -1    2.80    3.60
  -4 -18   1   91.09    9.30
  -4 -18   1  108.69    5.90
  -4 -18   1  105.09    5.90
   4 -18  -1  111.09   15.10
  -4  18   1  108.99    9.50
   4  18  -1   88.89    8.20
   4  18  -1   94.69    7.90
  -3 -18   1  109.09    6.10
  -3 -18   1  102.79    9.60
  -3 -18   1   98.19    5.80
  -3 -18   1   89.69    9.10
   3 -18  -1   97.29   15.00
  -3  18   1  110.49    9.40
   3  18  -1   60.99   24.30
   3  18  -1   96.09    8.30
   3  18  -1  134.99   30.70
   3  18  -1  112.79    8.60
  -3  18   1   92.99    7.20
  -2 -18   1   35.20    7.70
  -2 -18   1   37.80    6.00
  -2 -18   1   35.90    3.30
  -2 -18   1   39.70    3.60
   2 -18  -1   31.10    8.80
  -2  18   1   45.80    5.30
   2  18  -1   30.70    6.10
  -2  18   1   30.10    6.10
   2  18  -1   36.60    5.30
   2  18  -1  -25.50   21.00
  -1 -18   1   17.20    3.20
   1 -18  -1   19.00    7.80
  -1 -18   1   22.60    2.60
  -1 -18   1   21.90    7.10
   1  18  -1   17.50    4.20
  -1  18   1   15.50    7.50
  -1  18   1   17.20    3.90
   1  18  -1   24.60    5.70
   0 -18   1   -2.70    5.00
   0 -18  -1   -5.70    5.40
   0 -18  -1   -2.80    0.90
   0 -18   1   -0.60    1.00
   0  18  -1   -2.30    2.50
   0  18  -1    0.90    5.10
   0  18   1    4.40    2.70
   0  18   1    6.80   21.90
  -1 -18  -1    9.90    3.00
   1 -18   1    8.50    5.80
  -1 -18  -1    6.30    6.20
   1 -18   1    5.70    1.80
  -1 -18  -1    8.80    1.70
   1  18   1   37.70   26.60
  -1  18  -1    6.10    3.20
  -1  18  -1   -0.30    5.30
   1  18   1    6.10    3.40
   1  18   1    5.30    4.50
   2 -18   1   66.59   11.70
  -2 -18  -1   62.09    4.10
  -2 -18  -1   55.79    9.90
   2 -18   1   59.99    4.40
  -2 -18  -1   61.49    4.50
  -2  18  -1   59.99    6.50
  -2  18  -1   70.99    8.00
   2  18   1   60.49    6.90
   2  18   1   54.69    6.90
   2  18   1   39.30   20.50
   2  18   1   40.80   36.40
  -3 -18  -1    4.70    5.50
   3 -18   1    9.30    6.80
  -3 -18  -1   13.60    2.30
  -3 -18  -1   10.80    1.90
   3  18   1   10.20    3.80
  -3  18  -1    6.60    2.90
   3  18   1   20.00   25.00
  -3  18  -1   16.90    4.90
   3  18   1   13.20    4.40
   3  18   1   65.89   47.20
   4 -18   1  114.19   14.40
  -4 -18  -1   88.59    7.70
  -4 -18  -1   88.99    5.20
  -4  18  -1   89.59    6.80
   4  18   1   89.09    8.20
   4  18   1   81.09    7.30
  -4  18  -1   85.59    9.00
  -5 -18  -1  112.39    6.40
  -5 -18  -1  128.39    8.90
   5 -18   1  125.39   14.50
   5  18   1  108.69    8.30
  -5  18  -1  121.59   10.00
   5  18   1  102.79    8.10
   6 -18   1   11.80    7.30
  -6 -18  -1   13.60    2.90
  -6 -18  -1    9.10    1.80
  -6 -18  -1    5.60    3.40
   6  18   1    8.30    2.80
  -6  18  -1    8.00    4.10
  -7 -18  -1    3.40    1.30
  -7 -18  -1    7.50    2.80
  -7 -18  -1    4.00    2.60
   7 -18   1    6.10    7.90
   7  18   1    6.70    2.60
   7  18   1    6.50    3.10
   7  18   1   10.90    4.20
  -7  18  -1    1.10    3.90
  -8 -18  -1    2.80    2.50
  -8 -18  -1    2.90    1.30
   8 -18   1  -10.20    9.40
  -8 -18  -1    7.40    2.50
   8  18   1    4.80    2.50
  -8  18  -1    5.80    2.80
   8  18   1    3.70    3.00
   8  18   1    0.30    1.90
  -9 -18  -1   17.00    2.50
  -9 -18  -1   19.90    3.00
   9  18   1   19.80    2.70
   9  18   1    9.20    3.80
  -9 -19   1   -0.60    0.80
  -8 -19   1   42.90    2.80
  -8 -19   1   52.79    4.40
  -8 -19   1   30.20    4.00
   8  19  -1   37.60    4.60
   8  19  -1   44.40    4.10
  -7 -19   1    8.70    2.50
   7 -19  -1    4.50    8.20
  -7 -19   1    9.10    1.60
  -7 -19   1    9.70    3.00
  -7  19   1   13.00    3.10
   6 -19  -1    9.80    7.70
  -6 -19   1   -2.10    2.60
  -6 -19   1   -0.20    2.50
   6  19  -1    3.90    2.60
  -6  19   1    1.90    3.20
   6  19  -1    5.70    2.80
  -5 -19   1    5.40    1.60
  -5 -19   1   -2.00    2.80
   5 -19  -1   15.60    7.10
  -5 -19   1    6.30    1.50
  -5 -19   1    6.50    3.80
  -5  19   1    5.50    4.00
   5  19  -1    7.90    3.00
   5  19  -1   14.30    3.40
  -4 -19   1    9.50    2.00
   4 -19  -1    6.30    6.70
  -4  19   1    7.60    4.10
   4  19  -1    3.00    2.80
   4  19  -1    8.90    3.70
  -3 -19   1  101.19    5.90
  -3 -19   1  106.79    7.50
   3 -19  -1  128.09   15.10
  -3 -19   1  104.19    6.10
  -3 -19   1  120.19    7.90
  -3  19   1  120.49    7.40
   3  19  -1  107.69    8.20
  -3  19   1  111.29    9.50
   3  19  -1  118.89    8.90
  -2 -19   1   11.70    1.90
   2 -19  -1   10.60    6.70
  -2 -19   1   16.00    5.50
  -2 -19   1   10.80    2.20
   2  19  -1    5.30    3.90
   2  19  -1   12.70    3.90
  -2  19   1   17.90    5.00
  -2  19   1   14.00    2.90
  -1 -19   1   22.10    2.80
   1 -19  -1   16.90    7.20
  -1 -19   1   20.70    2.40
  -1  19   1   19.50    5.10
   1  19  -1   20.10    4.20
   1  19  -1   13.30    4.80
   0 -19  -1  425.96   32.10
   0 -19  -1  394.96   16.60
   0 -19   1  394.36   17.30
   0 -19   1  387.06   16.50
   0  19   1  388.06   19.20
   0  19   1  397.56   20.30
   0  19  -1  374.96   19.30
   0  19  -1  363.06   19.90
  -1 -19  -1   32.30    9.40
  -1 -19  -1   29.90    2.70
   1 -19   1   22.70    7.60
   1  19   1   32.50    5.30
   1  19   1   32.60    4.90
  -1  19  -1   26.60    5.40
  -1  19  -1   28.30    4.70
   2 -19   1    2.10    5.50
  -2 -19  -1    4.40    1.50
  -2 -19  -1    2.20    5.00
   2  19   1   16.20    4.30
  -2  19  -1   12.00    3.30
   2  19   1    6.00    4.50
  -2  19  -1    5.70    4.70
  -3 -19  -1  245.48   15.80
  -3 -19  -1  239.88   11.00
   3 -19   1  238.88   19.00
   3  19   1  242.48   13.80
   3  19   1  251.27   13.40
  -3  19  -1  227.88   12.60
  -3  19  -1  238.48   14.50
   4 -19   1    7.40    6.30
  -4 -19  -1    5.00    1.50
  -4 -19  -1   10.80    3.70
  -4 -19  -1    2.00    3.50
   4  19   1    5.30    3.10
  -4  19  -1    6.80    4.70
   4  19   1   10.80    3.50
  -5 -19  -1   39.10    3.20
  -5 -19  -1   46.90    4.70
   5 -19   1   38.70    9.10
  -5 -19  -1   42.40    5.60
   5  19   1   49.70    5.40
   5  19   1   45.10    5.00
  -5  19  -1   40.00    6.00
  -6 -19  -1   17.30    2.30
  -6 -19  -1   23.90    3.30
   6 -19   1   20.10    7.70
   6  19   1   28.50    3.60
  -6  19  -1   26.50    4.70
   7 -19   1    6.30    8.00
  -7 -19  -1    0.10    2.30
  -7 -19  -1    4.80    1.30
  -7 -19  -1    5.10    2.40
   7  19   1    3.00    2.10
   7  19   1    7.40    3.00
   7  19   1    4.10    2.50
  -7  19  -1    9.30    3.30
  -8 -19  -1   10.90    1.50
  -8 -19  -1   11.70    2.40
  -8  19  -1   15.90    2.40
   8  19   1   14.20    3.10
   8  19   1   12.50    2.60
  -8 -20   1    3.10    0.90
  -7 -20   1   -0.60    0.90
   7  20  -1    2.40    2.60
   7  20  -1    2.20    2.00
  -7  20   1    0.80    1.90
  -6 -20   1   61.19    4.90
   6 -20  -1   94.29   15.60
  -6 -20   1   50.49    3.30
   6  20  -1   51.49    4.60
  -6  20   1   52.99    5.50
   6  20  -1   49.00    5.40
   5 -20  -1    7.80    6.30
  -5 -20   1   10.50    3.20
  -5 -20   1    3.70    1.30
   5  20  -1   -0.50    2.70
   5  20  -1    4.20    2.60
  -5  20   1    6.10    3.50
   4 -20  -1   50.89   13.00
  -4 -20   1   54.69    3.50
   4  20  -1   52.79    5.40
  -4  20   1   62.29    6.90
   4  20  -1   48.70    5.30
   3 -20  -1   42.10    8.50
  -3 -20   1   50.39    3.80
   3  20  -1   70.39    8.50
   3  20  -1   52.09    5.50
  -3  20   1   52.29    6.30
  -2 -20   1  141.89    9.20
  -2 -20   1  160.58   11.50
   2 -20  -1  125.79   14.10
  -2 -20   1  138.59    7.20
   2  20  -1  112.39    9.30
  -2  20   1  148.69   10.50
   2  20  -1  147.69    9.40
  -2  20   1  139.69    8.20
  -1 -20   1  104.79    5.20
  -1 -20   1  111.99   10.20
   1 -20  -1  105.19   12.80
   1  20  -1  102.59    7.80
   1  20  -1   97.19    8.50
  -1  20   1  100.49    9.00
  -1  20   1   95.99    7.00
   0 -20  -1    0.20    5.10
   0 -20   1    7.00    4.80
   0  20   1   -3.40    3.30
   0  20   1    0.80    2.50
   0  20  -1    2.00    3.80
   0  20  -1    1.80    2.70
  -1 -20  -1   29.80    2.40
   1 -20   1   32.90    7.50
  -1 -20  -1   30.30    6.90
  -1  20  -1   18.00    4.60
   1  20   1   26.30    5.00
  -1  20  -1   30.60    4.30
   1  20   1   28.70    4.30
   2 -20   1   76.59   10.60
  -2 -20  -1   75.89    9.30
  -2 -20  -1   74.19    5.10
  -2  20  -1   88.49    6.80
   2  20   1   89.99    6.80
  -2  20  -1   69.29    8.20
   2  20   1   73.49    7.60
  -3 -20  -1   13.10    4.30
  -3 -20  -1   21.10    5.70
   3 -20   1   22.10    6.70
  -3 -20  -1   15.40    2.80
  -3  20  -1   11.30    4.10
  -3  20  -1    6.60    3.60
   3  20   1   12.60    3.30
   3  20   1   10.10    3.80
  -4 -20  -1   56.49    3.70
   4 -20   1   64.79    9.70
   4  20   1   59.19    5.70
   4  20   1   65.59    6.20
  -4  20  -1   65.19    7.40
   5 -20   1   27.70    6.90
  -5 -20  -1   22.90    2.40
  -5 -20  -1   23.50    3.30
   5  20   1   29.10    4.00
   5  20   1   25.90    3.60
  -5  20  -1   22.50    4.70
  -6 -20  -1   15.40    2.70
  -6 -20  -1   15.80    1.90
   6 -20   1   16.10    6.10
   6  20   1   18.60    3.30
   6  20   1   11.80    3.30
   6  20   1   16.50    2.60
  -6  20  -1   18.50    3.50
  -7  20  -1   -2.20    2.30
   7  20   1   -1.70    2.70
   7  20   1   -0.40    1.90
  -6 -21   1   20.60    2.10
   6  21  -1   22.20    2.90
  -6  21   1   19.80    2.90
   5 -21  -1   22.10   11.00
  -5 -21   1   22.10    2.00
   5  21  -1   23.30    2.90
  -5  21   1   19.00    3.60
  -4 -21   1    7.10    1.30
   4 -21  -1   13.50    5.70
   4  21  -1    6.80    3.30
  -4  21   1    8.90    3.20
   4  21  -1   16.00    3.20
  -3 -21   1    4.30    1.10
   3 -21  -1   -0.20    5.00
   3  21  -1    2.50    2.60
   3  21  -1    8.80    3.10
  -3  21   1    1.10    3.00
   2 -21  -1   26.10    9.10
  -2 -21   1   21.20    2.00
   2  21  -1   21.90    3.70
  -2  21   1   21.80    4.40
   2  21  -1   25.10    4.30
   1 -21  -1   19.60    5.90
  -1 -21   1   26.00    4.80
  -1 -21   1   26.30    4.30
   1  21  -1   27.60    4.80
  -1  21   1   21.40    3.50
   1  21  -1   26.30    4.00
   0 -21   1    1.60    5.70
   0 -21  -1    3.70    4.60
   0  21  -1    1.30    3.40
   0  21  -1   -0.50    2.50
   0  21   1    1.60    2.40
  -1 -21  -1   -2.70    4.30
   1 -21   1   -3.00    3.70
  -1  21  -1    5.10    2.50
   1  21   1   -2.50    3.00
  -1  21  -1    3.90    3.80
   1  21   1    1.40    2.50
   2 -21   1   14.30    5.40
   2  21   1   19.70    4.00
  -2  21  -1   15.70    4.20
  -2  21  -1   16.50    3.10
   2  21   1   28.60    3.90
   3 -21   1   47.30    7.70
   3  21   1   63.19    5.90
   3  21   1   58.69    5.80
  -3  21  -1   53.49    6.20
   4 -21   1    5.80    5.10
  -4 -21  -1   10.00    1.50
   4  21   1   11.50    3.00
  -4  21  -1   14.00    3.90
   5 -21   1  120.49   10.60
   5  21   1  118.69    7.00
   5  21   1  120.69    6.80
  -5  21  -1  118.79    7.90
   5  21   1  115.99    8.10
   6  21   1    1.10    3.10
  -6  21  -1   -0.30    2.30
   6  21   1    5.60    3.80
   5  22  -1    0.80    2.30
  -5  22   1    0.20    1.90
   5  22  -1   -2.40    2.90
   4 -22  -1    2.70    3.40
  -4  22   1   10.20    3.00
   4  22  -1   12.60    2.40
   3 -22  -1  142.59   11.10
   3  22  -1  167.28    8.70
   3  22  -1  167.88    8.60
  -3  22   1  170.28    9.90
   2 -22  -1   42.20    6.40
  -2  22   1   38.20    4.50
   2  22  -1   33.30    4.10
   2  22  -1   40.10    4.30
   1 -22  -1   73.59    8.30
   1  22  -1   66.79    6.20
  -1  22   1   72.79    6.40
   1  22  -1   68.89    5.20
   0 -22  -1    4.80    3.60
   0  22   1    3.00    2.90
   0  22  -1   -0.30    1.90
   0  22  -1    1.50    2.70
   1 -22   1   49.40    5.90
  -1  22  -1   60.29    6.20
   1  22   1   63.69    5.90
   1  22   1   63.49    4.50
   2 -22   1    7.30    3.60
   2  22   1   13.90    3.10
  -2  22  -1   10.00    3.20
   3 -22   1   -1.10    3.20
   3  22   1   -1.60    2.20
   3  22   1    2.00    2.10
   3  22   1    8.80    3.40
  -3  22  -1   -2.80    2.30
   4 -22   1   18.10    4.20
   4  22   1   19.50    2.80
  -4  22  -1   18.00    3.20
   4  22   1   16.20    2.50
   4  22   1   13.80    4.00
  -5  22  -1    5.70    2.50
  -4  23   1   56.59    4.00
  -3  23   1    3.60    2.20
   2  23  -1   28.40    2.90
  -2  23   1   26.20    3.20
  -1  23   1   24.80    4.80
   1  23  -1   16.50    2.70
   0  23  -1  104.49    6.40
   0  23   1   95.89    6.80
  -1  23  -1   -0.40    2.10
   1  23   1    3.60    2.20
   2  23   1   -0.20    1.90
  -2  23  -1    1.40    2.10
  -3  23  -1   15.70    2.60
   3  23   1   13.50    2.20
  -1  24   1    1.80    2.10
   0  24   1    5.90    2.10
  15   0  -2    0.50    1.20
 -15   0   2   -1.00    2.10
 -14   0   2   39.40    4.30
  14   0  -2   36.90    3.40
 -14   0   2   28.80    4.00
  13   0  -2   -0.30    1.60
 -13   0   2   -2.80    2.60
 -13   0   2   -1.60    2.60
  12   0  -2   18.00   20.20
 -12   0   2   19.00    3.10
 -12   0   2   15.30    4.40
 -12   0   2    9.30    3.50
  12   0  -2   11.30    2.30
  12   0  -2   12.10    3.00
  11   0  -2   -1.80   15.00
  11   0  -2    0.10    1.80
 -11   0   2   -2.70    3.00
 -11   0   2    1.60    3.30
  11   0  -2   -0.40    1.70
 -11   0   2   -4.00    2.50
  11   0  -2   21.90   16.20
 -10   0   2  110.59    8.60
  10   0  -2  129.29    7.30
 -10   0   2  123.29    8.70
 -10   0   2  125.19    9.10
  10   0  -2  116.29    6.80
  10   0  -2  120.89   16.30
  10   0  -2  120.59   17.70
  -9   0   2   -0.80    2.40
  -9   0   2    0.70    3.10
  -9   0   2   -1.90    3.10
   9   0  -2    4.40    1.90
   9   0  -2   -8.80    7.80
   9   0  -2   -4.70    8.70
   8   0  -2   29.20    3.20
   8   0  -2    8.30    7.20
   8   0  -2   22.70    7.70
  -8   0   2   31.90    4.20
   7   0  -2   10.80   11.20
   7   0  -2   -3.90    4.70
   7   0  -2   -1.70    5.30
   6   0  -2    3.80    4.60
   6   0  -2    4.70    4.50
   6   0  -2    5.50    7.80
   5   0  -2   -1.40    3.70
   5   0  -2    0.50    2.80
  -5   0   2    2.00    3.60
   5   0  -2    0.40    7.70
   4   0  -2  310.27   18.30
   4   0  -2  272.17   14.90
   4   0  -2  267.97   15.80
   3   0  -2   -2.10    3.40
   3   0  -2    4.10    3.10
   3   0  -2    1.60    2.90
   3   0  -2   -3.00    2.00
   2   0  -2  311.67   15.60
   2   0  -2  338.67   15.40
   2   0  -2  324.47   15.60
   2   0  -2  296.87   14.30
   1   0  -2    0.20    2.40
  -1   0   2    1.20    2.20
   1   0  -2    0.30    0.90
   1   0  -2   -3.40    1.30
   0   0   2  986.80   39.30
   0   0  -2  924.11   42.20
   0   0  -2  931.71   40.00
   0   0   2  970.40   39.60
   1   0   2   -2.30    1.70
   1   0   2   -1.00    1.70
   1   0   2    0.10    4.90
  -1   0  -2   -3.70    3.60
   2   0   2   10.10    3.10
   2   0   2    9.30    6.30
  -2   0  -2   10.60    6.10
   2   0   2    8.20    3.30
   3   0   2    1.60    5.50
  -3   0  -2   -2.90    5.20
   3   0   2   -1.60    2.90
   3   0   2   -1.20    2.40
   4   0   2  145.69   11.40
   4   0   2  170.38   12.00
   4   0   2  153.68   18.40
  -4   0  -2  158.28   16.20
   5   0   2    1.30    3.70
   5   0   2   -0.50    7.90
  -5   0  -2    2.10    7.50
   5   0   2    2.50    3.80
  -6   0  -2  115.99   18.80
   6   0   2  107.19   20.10
   6   0   2  123.99   12.70
  -6   0  -2  113.69    9.80
   7   0   2   -6.10    3.20
   7   0   2    0.70    1.70
   7   0   2   -3.60    6.00
  -7   0  -2    2.00    4.20
   7   0   2   -1.10    5.90
   8   0   2   18.60    8.90
   8   0   2    9.70    8.60
   8   0   2   18.00    2.90
   8   0   2   22.00    3.20
   8   0   2   12.30    4.20
  -8   0  -2   13.20    4.80
   9   0   2    2.90    2.10
  -9   0  -2   -0.80    3.40
  -9   0  -2   -0.80    5.80
   9   0   2    2.50    2.10
   9   0   2   -3.00    8.80
  -9   0  -2   -1.00    2.40
   9   0   2   -6.90    9.30
   9   0   2    2.80    4.00
  10   0   2   85.69    6.60
 -10   0  -2   95.09   10.90
 -10   0  -2   73.89    7.50
  10   0   2  106.69   18.80
  10   0   2   87.69    6.10
 -10   0  -2   98.19    7.80
  10   0   2   83.29   16.30
 -11   0  -2    0.80    2.40
  11   0   2    1.20   16.20
  11   0   2    1.90    2.30
  11   0   2    0.20   16.70
 -11   0  -2    1.10    3.40
  11   0   2   -0.20    2.00
  12   0   2   71.99    5.70
  12   0   2   87.79    5.50
  12   0   2   98.19   27.20
 -12   0  -2   75.59    7.20
  12   0   2   41.40   27.80
 -12   0  -2   67.09    6.90
 -13   0  -2   -1.40    2.80
 -13   0  -2   -3.40    3.00
  13   0   2   -0.50    1.70
  13   0   2   -2.80    1.60
 -14   0  -2   95.99    6.80
  14   0   2   94.09    5.50
  14   0   2  108.59    6.00
  15   0   2    3.60    1.40
 -15   0  -2    3.80    2.10
  15  -1  -2    7.70    1.50
 -15  -1   2    7.00    2.40
 -15  -1   2   11.30    3.30
  15   1  -2    7.10    1.60
 -15   1   2    8.30    4.00
  14  -1  -2   -0.10    1.40
 -14  -1   2    5.00    3.40
 -14  -1   2   -1.40    2.40
 -14   1   2    4.80    2.80
 -14   1   2    2.20    2.30
 -13  -1   2   -2.20    2.80
  13  -1  -2    1.10    1.70
 -13  -1   2    3.10    3.00
  13   1  -2    4.20    2.00
 -13   1   2    2.70    2.90
 -13   1   2    1.40    2.80
  12  -1  -2   -5.50   29.50
 -12  -1   2   16.40    3.40
  12  -1  -2   51.49   20.30
 -12  -1   2   15.90    4.30
  12  -1  -2   13.40    2.20
 -12  -1   2    9.60    4.00
  12  -1  -2   14.20    2.60
 -12   1   2   12.70    3.70
  12   1  -2   45.50   22.50
 -12   1   2    9.70    3.90
  12   1  -2   10.00    2.60
  12   1  -2   10.70    2.10
  12   1  -2   -6.30   23.00
 -11  -1   2  195.78   12.20
 -11  -1   2  218.08   12.60
  11  -1  -2  144.89   22.60
 -11  -1   2  216.38   12.50
  11  -1  -2  212.98   10.30
  11  -1  -2  203.38   10.80
 -11   1   2  211.48   12.20
  11   1  -2  204.98   10.80
  11   1  -2  212.48   25.10
  11   1  -2  209.28   10.30
 -11   1   2  209.08   11.90
 -11   1   2  224.18   12.30
  11   1  -2  166.18   24.70
 -10  -1   2   83.49    7.60
 -10  -1   2   73.59    7.00
  10  -1  -2   83.39    5.70
  10  -1  -2   75.99   14.40
 -10  -1   2   98.49    7.70
  10  -1  -2   66.29   13.80
  10   1  -2   84.19    5.70
  10   1  -2   79.19   13.70
  10   1  -2   74.69   14.30
 -10   1   2   78.29    7.20
 -10   1   2  101.29    8.70
  -9  -1   2   -2.20    2.50
  -9  -1   2    5.10    3.60
   9  -1  -2   -9.10    8.50
   9  -1  -2    1.50    2.20
   9  -1  -2   -2.80    8.60
  -9  -1   2   -0.40    1.90
   9  -1  -2    2.50    1.50
   9   1  -2  -15.60    7.30
   9   1  -2   -2.80    7.10
   9   1  -2    3.40    1.80
  -9   1   2   -2.00    2.40
  -9   1   2    4.80    2.80
   8  -1  -2  -13.40   28.40
   8  -1  -2   -3.90    6.60
   8  -1  -2    1.80    7.00
   8  -1  -2    1.60    1.50
  -8  -1   2    1.80    2.80
   8   1  -2    0.40    5.90
  -8   1   2    1.50    2.20
   8   1  -2    3.80    2.20
   8   1  -2    5.40   14.90
  -8   1   2   -4.10    2.50
   8   1  -2   -5.70    5.90
   7  -1  -2   10.70    5.80
   7  -1  -2    7.60    6.00
   7  -1  -2   14.50    2.30
   7  -1  -2   12.90   10.70
   7   1  -2   10.20    5.90
   7   1  -2   20.90    6.10
   7   1  -2   20.30   11.70
   6  -1  -2   -2.60    4.30
   6  -1  -2   -0.90    4.50
  -6  -1   2   -6.50    4.80
   6  -1  -2   -5.60    8.10
  -6  -1   2    1.40    2.50
   6   1  -2   -2.30    3.70
   6   1  -2   -3.70    4.10
   6   1  -2   -6.10    6.30
  -5  -1   2  427.26   21.70
   5  -1  -2  384.76   27.30
   5  -1  -2  387.56   22.40
   5   1  -2  345.27   19.60
   5   1  -2  472.95   27.40
   5   1  -2  376.16   20.40
   4  -1  -2  563.34   29.20
   4  -1  -2  509.85   25.80
   4  -1  -2  545.35   27.50
  -4  -1   2  551.34   25.50
   4   1  -2  510.15   24.00
   4   1  -2  567.04   27.10
   4   1  -2  523.35   25.00
   3  -1  -2  272.67   16.50
   3  -1  -2  252.67   14.20
   3  -1  -2  271.47   16.20
   3  -1  -2  262.97   16.00
   3   1  -2  260.67   13.20
   3   1  -2  287.27   14.30
   2  -1  -2 1476.55   61.49
   2  -1  -2 1608.24   64.09
   2  -1  -2 1456.35   61.79
   2  -1  -2 1348.27   64.19
   2  -1  -2 1559.64   63.39
   1  -1  -2  565.34   25.50
   1  -1  -2  604.54   28.00
   1  -1  -2  572.34   27.30
  -1  -1   2  622.54   25.20
  -1   1   2  580.14   25.40
  -1   1   2  580.74   27.50
   1   1  -2  610.24   25.20
   0  -1  -2   74.39    7.90
   0  -1   2   77.49    6.80
   0  -1   2   79.79    4.90
   0   1  -2   64.79    6.50
   0   1   2   76.99    7.80
   0   1   2   77.09    5.40
   0   1   2   83.69    5.30
   0   1  -2   73.99    5.00
   1  -1   2  919.01   37.40
   1  -1   2  935.31   41.50
   1  -1   2  875.51   37.40
  -1  -1  -2  756.22   41.00
   1   1   2  898.21   37.40
  -1   1  -2  796.32   40.20
   1   1   2  892.91   37.60
   1   1   2  911.21   41.80
  -2  -1  -2  246.88   19.20
   2  -1   2  300.17   15.30
   2  -1   2  282.27   20.20
   2  -1   2  285.37   15.10
   2   1   2  298.17   20.20
   2   1   2  284.27   14.80
  -2   1  -2  267.57   21.10
   2   1   2  274.67   14.90
   3  -1   2 4774.12  186.08
   3  -1   2 4772.52  193.38
  -3  -1  -2 4511.15  191.98
   3   1   2 4643.44  185.28
  -3   1  -2 4245.38  190.58
   3   1   2 4641.64  192.98
   3   1   2 4354.56  185.18
   4  -1   2 1640.84   69.29
   4  -1   2 1548.95   68.69
  -4  -1  -2 1436.96   74.79
   4  -1   2 1624.04   77.79
   4   1   2 1652.23   77.89
   4   1   2 1489.75   67.99
  -4   1  -2 1592.44   75.39
   4   1   2 1633.24   68.49
   5  -1   2   29.70    6.00
  -5  -1  -2   26.50    9.50
   5  -1   2   26.30   11.80
   5  -1   2   32.50    7.00
  -5   1  -2   25.00    9.00
   5   1   2   25.40   11.90
   5   1   2   26.10    6.20
   5   1   2   29.90    5.60
   6  -1   2  328.57   21.80
  -6  -1  -2  339.17   18.60
   6  -1   2  311.77   31.60
   6  -1   2  361.76   22.30
  -6  -1  -2  315.07   29.40
   6  -1   2  343.77   15.10
  -6   1  -2  284.27   27.00
   6   1   2  348.77   34.80
   6   1   2  354.36   21.70
   6   1   2  334.47   21.70
  -6   1  -2  327.27   18.40
   6   1   2  339.57   16.40
   7  -1   2   99.39   13.40
   7  -1   2  100.89    6.10
   7  -1   2  107.79    7.90
   7  -1   2  126.39   13.70
   7   1   2  124.19   13.70
  -7   1  -2  104.19    9.10
   7   1   2  108.99    6.50
   7   1   2   75.69   11.20
   8  -1   2   52.19   13.70
  -8  -1  -2   67.99    6.60
   8  -1   2   63.59    4.90
   8  -1   2   65.39    6.40
   8  -1   2   44.90   10.70
  -8  -1  -2   68.59    8.80
   8  -1   2   64.19    4.80
  -8  -1  -2   65.49    6.40
   8   1   2   67.29    5.10
   8   1   2   43.80   11.00
   8   1   2   57.29    5.00
  -8   1  -2   61.89    8.40
  -8   1  -2   67.69    6.70
   8   1   2   60.49    6.90
   8   1   2   52.09   11.50
   9  -1   2  309.67   14.50
   9  -1   2  295.47   26.90
   9  -1   2  306.87   14.90
  -9  -1  -2  326.47   16.80
  -9  -1  -2  312.07   16.00
   9  -1   2  291.37   26.70
  -9  -1  -2  324.57   18.80
  -9   1  -2  282.27   15.70
   9   1   2  317.67   26.60
   9   1   2  317.97   15.10
  -9   1  -2  315.67   19.00
  -9   1  -2  340.57   16.50
   9   1   2  339.27   27.20
   9   1   2  307.27   14.50
  10  -1   2  244.58   11.90
 -10  -1  -2  220.68   13.10
  10  -1   2  245.78   29.00
 -10  -1  -2  233.68   15.90
  10  -1   2  263.97   26.50
  10  -1   2  242.38   13.00
 -10  -1  -2  262.67   14.20
 -10   1  -2  232.58   16.40
 -10   1  -2  249.28   13.60
 -10   1  -2  257.57   16.70
  10   1   2  249.18   12.70
  10   1   2  170.48   23.60
  10   1   2  238.18   11.90
  10   1   2  225.78   25.20
  11  -1   2   36.50   16.80
  11  -1   2   11.00   17.70
 -11  -1  -2   25.90    4.50
  11  -1   2   13.50    2.90
  11  -1   2   18.60    3.10
 -11  -1  -2   12.80    4.20
  11   1   2   -7.70   15.60
 -11   1  -2   32.20    4.80
  11   1   2   19.70    3.20
  11   1   2   20.10    3.50
  11   1   2   38.40   18.10
  12  -1   2   -1.10    1.90
  12  -1   2  -20.70   23.10
  12  -1   2   -0.30    1.80
 -12  -1  -2   -0.10    3.10
 -12  -1  -2    3.50    3.40
  12  -1   2    0.30   38.30
 -12   1  -2    0.80    2.80
  12   1   2    0.40    2.00
  12   1   2    0.00    2.20
  12   1   2   35.30   28.90
  13  -1   2    4.50    2.00
 -13  -1  -2    6.40    3.30
 -13  -1  -2   11.20    3.50
  13  -1   2    6.30    2.20
 -13   1  -2    4.40    3.20
  13   1   2    7.20    2.20
  13   1   2    6.90    2.20
  14  -1   2   28.50    4.00
 -14  -1  -2   33.50    4.20
  14  -1   2   39.40    3.20
 -14   1  -2   28.90    3.80
  14   1   2   32.60    3.20
  14   1   2   32.10    3.40
 -15  -1  -2   23.80    3.00
  15   1   2   25.70    2.40
 -15   1  -2   25.50    2.70
 -15  -2   2   15.50    2.80
 -15  -2   2   17.40    2.30
  15  -2  -2   16.20    1.90
  15   2  -2   14.70    2.20
 -15   2   2   20.10    2.60
  14  -2  -2   40.80    3.60
 -14  -2   2   43.00    5.00
 -14  -2   2   39.80    4.40
 -14   2   2   40.60    4.80
 -14   2   2   36.00    3.60
  14   2  -2   41.90    3.50
 -13  -2   2  103.69    8.00
  13  -2  -2  112.69    6.10
  13  -2  -2  100.69    6.30
 -13  -2   2  103.79    7.90
 -13  -2   2  119.19    7.30
 -13   2   2   95.09    7.20
  13   2  -2   92.89    6.40
 -13   2   2   99.89    7.00
 -12  -2   2   36.50    5.10
 -12  -2   2   28.00    4.60
  12  -2  -2   25.50    3.50
 -12  -2   2   29.80    4.60
  12  -2  -2  -23.20   19.20
  12  -2  -2   15.00   20.40
  12  -2  -2   39.60    3.50
  12   2  -2   36.20    4.00
  12   2  -2    7.70   17.40
 -12   2   2   29.20    4.80
  12   2  -2  -19.80   23.90
 -12   2   2   39.00    5.00
 -11  -2   2   52.19    6.10
  11  -2  -2   70.29    5.10
  11  -2  -2   57.99    4.40
  11  -2  -2   55.99   16.60
 -11  -2   2   66.79    6.80
  11  -2  -2   62.59   16.70
 -11  -2   2   53.09    6.10
 -11   2   2   53.99    6.40
  11   2  -2   62.09    5.20
 -11   2   2   59.49    6.20
  11   2  -2   63.69   15.10
  10  -2  -2   48.60   13.70
 -10  -2   2   52.69    5.90
  10  -2  -2   47.40    4.60
  10  -2  -2   45.70   12.30
  10  -2  -2   53.99    4.20
 -10  -2   2   51.79    5.90
 -10   2   2   58.89    6.20
  10   2  -2   39.90   12.60
 -10   2   2   53.09    5.90
  10   2  -2   51.89    4.80
 -10   2   2   53.99    6.30
  10   2  -2   56.09   12.80
  -9  -2   2  243.48   12.80
   9  -2  -2  246.68   23.20
  -9  -2   2  210.58   13.80
   9  -2  -2  235.48   21.90
   9  -2  -2  233.18   11.30
  -9   2   2  216.88   12.10
  -9   2   2  240.18   12.80
   9   2  -2  239.58   20.30
   9   2  -2  239.48   11.60
  -9   2   2  246.48   13.50
   9   2  -2  212.18   19.60
   8  -2  -2  733.63   45.20
  -8  -2   2  552.24   29.30
  -8  -2   2  627.34   31.80
   8  -2  -2  641.44   36.40
  -8   2   2  575.54   27.20
  -8   2   2  609.54   27.00
   8   2  -2  611.04   32.70
   8   2  -2  689.83   34.80
   8   2  -2  621.24   26.40
   7  -2  -2   78.19   12.40
   7  -2  -2   79.19   11.30
   7  -2  -2   74.79    4.60
   7  -2  -2   59.09   16.30
   7   2  -2   69.89    9.60
   7   2  -2   70.49    9.30
  -6  -2   2   24.00    3.20
   6  -2  -2   19.00    6.20
   6  -2  -2   15.20   10.20
  -6  -2   2   12.90    5.40
   6  -2  -2   16.20   17.10
   6  -2  -2   13.80    5.70
   6   2  -2   14.70    5.10
   6   2  -2   14.90    7.20
   5  -2  -2  597.94   33.20
   5  -2  -2  566.44   33.00
   5  -2  -2  484.65   27.60
  -5  -2   2  579.14   26.80
   5  -2  -2  501.15   29.10
   5   2  -2  545.45   25.40
   5   2  -2  521.35   25.50
   4  -2  -2  140.39   13.50
  -4  -2   2  150.68    9.20
   4  -2  -2  131.59   12.40
   4  -2  -2  147.89   11.30
   4  -2  -2  166.78   14.60
   4   2  -2  174.98   10.90
   4   2  -2  141.29    8.20
   4   2  -2  149.79    9.10
   3  -2  -2 1161.68   54.59
   3  -2  -2 1336.57   57.59
   3  -2  -2 1175.18   57.49
  -3  -2   2 1345.37   51.39
   3  -2  -2 1229.48   56.89
   3   2  -2 1340.27   51.99
   2  -2  -2  288.47   16.40
   2  -2  -2  306.97   18.40
   2  -2  -2  337.97   18.60
   2  -2  -2  302.87   18.20
  -2   2   2  332.47   15.90
   1  -2  -2  294.47   19.20
   1  -2  -2  311.47   16.60
  -1  -2   2  323.17   14.80
   1  -2  -2  310.77   18.70
   1   2  -2  305.57   13.80
  -1   2   2  318.47   15.40
   1   2  -2  334.47   14.50
   1   2  -2  313.57   13.60
  -1   2   2  312.57   15.20
  -1   2   2  313.27   18.10
   0  -2  -2 1457.95   70.09
   0  -2   2 1579.34   68.39
   0  -2   2 1669.83   65.49
   0  -2   2 1626.24   66.09
   0  -2  -2 1546.95   69.49
   0   2   2 1702.73   66.99
   0   2  -2 1673.33   68.29
   0   2  -2 1588.74   66.39
   0   2   2 1654.23   70.69
   0   2   2 1694.03   67.19
   1  -2   2  240.38   16.10
   1  -2   2  225.58   12.50
  -1  -2  -2  219.28   16.90
   1  -2   2  234.08   12.40
   1   2   2  235.48   12.60
   1   2   2  228.48   12.20
  -1   2  -2  220.68   15.20
   1   2   2  265.07   17.40
   2  -2   2  143.29    9.90
   2  -2   2  152.08   11.90
  -2  -2  -2  127.89   13.80
   2  -2   2  153.78   14.30
  -2   2  -2  128.49   14.60
   2   2   2  136.19    9.10
   2   2   2  137.09    9.40
   2   2   2  139.09   14.10
   3  -2   2 4780.92  196.98
   3  -2   2 4995.00  204.18
  -3  -2  -2 4714.73  203.28
   3  -2   2 4894.21  197.08
  -3   2  -2 4624.54  201.68
   3   2   2 5053.79  196.18
   3   2   2 4635.64  195.88
   3   2   2 4941.61  203.78
   4  -2   2   33.40   10.30
  -4  -2  -2   40.70   10.10
   4  -2   2   30.30    6.40
   4  -2   2   29.70    6.60
   4   2   2   31.90    5.40
  -4   2  -2   31.60    8.90
   4   2   2   40.90   10.10
   4   2   2   40.70    6.40
  -5  -2  -2 2338.77  109.79
   5  -2   2 2373.16  113.49
   5  -2   2 2464.15  102.59
   5  -2   2 2397.46  102.29
   5   2   2 2411.56  100.79
   5   2   2 2402.06  112.09
  -5   2  -2 2251.97  109.19
   5   2   2 2230.78  100.49
  -6  -2  -2  375.56   20.30
  -6  -2  -2  373.36   31.30
   6  -2   2  399.96   24.40
   6  -2   2  373.16   16.70
   6  -2   2  392.06   38.00
   6  -2   2  392.56   24.60
   6   2   2  375.96   18.20
  -6   2  -2  320.47   30.10
   6   2   2  384.26   23.00
  -6   2  -2  394.96   21.50
   6   2   2  379.86   23.40
   6   2   2  413.26   35.70
  -7  -2  -2  130.69   10.70
   7  -2   2  160.18   15.80
   7  -2   2  139.19    7.40
   7  -2   2  130.59    9.20
   7  -2   2  140.09   15.50
  -7   2  -2  129.79   11.00
   7   2   2  157.28   15.20
   7   2   2  135.29    7.50
   7   2   2  145.39   14.40
   7   2   2  130.09    9.10
   8  -2   2   54.89    6.80
   8  -2   2   60.79   12.20
   8  -2   2   69.09    4.90
  -8  -2  -2   63.49    6.30
  -8  -2  -2   69.29    6.70
   8  -2   2   67.59   12.20
  -8  -2  -2   67.79    8.70
   8   2   2   70.49    6.90
   8   2   2   66.29   11.60
  -8   2  -2   74.89    8.80
  -8   2  -2   76.39    6.10
   8   2   2   44.60   10.80
   8   2   2   58.19    5.10
   8   2   2   66.09    5.30
  -9  -2  -2   79.39    9.50
   9  -2   2   42.40   13.30
   9  -2   2   68.59   13.40
   9  -2   2   85.49    5.50
  -9  -2  -2   78.49    7.00
   9  -2   2   76.19    5.60
   9   2   2   73.69    5.50
  -9   2  -2   94.39    6.80
  -9   2  -2   83.79   10.20
   9   2   2   81.89    7.80
   9   2   2   80.59    6.20
  -9   2  -2   63.29    7.30
   9   2   2   77.59   14.50
   9   2   2   82.09   15.50
 -10  -2  -2    4.20    3.40
  10  -2   2  -16.70   13.00
 -10  -2  -2    5.20    5.00
  10  -2   2    1.10    2.00
 -10  -2  -2   -0.80    2.60
  10  -2   2   15.20   13.20
  10   2   2    2.70    2.00
  10   2   2    4.20   12.40
 -10   2  -2    5.60    5.40
  10   2   2  -16.50   10.90
  10   2   2    0.40    3.80
  11  -2   2   -4.10   15.30
  11  -2   2   13.80   19.90
  11  -2   2    6.20    2.50
 -11  -2  -2    5.80    3.10
 -11  -2  -2   13.20    5.30
 -11  -2  -2    5.20    3.70
  11  -2   2    7.30    2.30
  11   2   2   -1.80   17.20
  11   2   2    8.60    3.00
 -11   2  -2    4.00    3.40
  11   2   2  -15.40   16.10
  11   2   2    4.20    2.40
 -12  -2  -2    9.80    3.40
 -12  -2  -2    0.90    3.40
  12  -2   2    3.80    2.10
  12  -2   2    3.50    1.90
 -12   2  -2    5.50    3.30
  12   2   2    4.40    2.40
  12   2   2    4.50    2.20
 -13  -2  -2   -2.00    3.20
  13  -2   2   -0.40    1.60
  13  -2   2   -2.70    1.50
 -13  -2  -2    0.40    3.30
  13   2   2    0.20    1.90
  13   2   2   -0.50    2.10
 -13   2  -2   -0.60    2.90
  14  -2   2    1.70    1.50
 -14  -2  -2    2.50    2.80
  14  -2   2    7.30    2.50
  14   2   2    3.30    1.60
 -14   2  -2    0.50    2.50
 -15  -2  -2    5.10    2.30
  15   2   2   10.40    1.70
  15  -3  -2   34.80    2.60
 -15  -3   2   36.00    4.00
 -15  -3   2   39.30    3.40
  15   3  -2   33.90    2.80
 -15   3   2   32.20    2.90
  14  -3  -2   85.49    5.20
 -14  -3   2   79.79    6.50
 -14  -3   2   91.49    6.70
 -14   3   2   83.19    6.00
  14   3  -2   99.49    6.80
 -14   3   2   87.29    5.30
 -13  -3   2   13.40    3.60
  13  -3  -2   24.00    2.70
 -13  -3   2   27.60    4.00
 -13  -3   2   15.30    3.70
  13  -3  -2   17.90    2.70
 -13   3   2   18.10    3.70
 -13   3   2   24.70    3.70
  13   3  -2   23.70    3.10
 -12  -3   2    3.40    3.20
  12  -3  -2    8.40    2.30
 -12  -3   2    8.50    3.80
  12  -3  -2    5.60    2.00
 -12  -3   2    7.20    3.30
  12  -3  -2   29.90   20.60
  12  -3  -2  -29.60   21.30
 -12   3   2    7.90    2.70
 -12   3   2    8.20    2.90
  12   3  -2    6.00    2.30
  12   3  -2  -10.00   18.00
  11  -3  -2   17.10    2.80
  11  -3  -2   11.70   14.20
 -11  -3   2   16.60    4.40
  11  -3  -2   27.90    3.60
 -11  -3   2   12.20    3.90
 -11  -3   2   21.70    4.60
  11  -3  -2   11.20   14.40
  11   3  -2   20.30    3.10
 -11   3   2   27.30    4.30
 -11   3   2   18.70    3.90
  11   3  -2   31.80   13.20
  11   3  -2   14.40   17.30
 -10  -3   2    1.80    2.90
  10  -3  -2   15.10   11.50
 -10  -3   2    3.10    3.40
  10  -3  -2   -1.40   12.40
 -10  -3   2   10.60    3.50
  10  -3  -2    4.40    1.90
  10   3  -2  -11.90   11.30
  10   3  -2    4.20    2.30
 -10   3   2    6.80    3.20
  10   3  -2   10.90   10.50
  -9  -3   2   49.40    5.50
   9  -3  -2   42.80   11.70
   9  -3  -2   49.20    4.20
  -9  -3   2   48.10    7.10
   9  -3  -2   38.80   11.70
  -9  -3   2   48.70    5.40
   9  -3  -2   51.09    4.10
   9   3  -2   55.39   10.90
   9   3  -2   50.49   11.20
   9   3  -2   44.00    4.60
  -9   3   2   48.60    5.50
  -9   3   2   52.29    5.50
   8  -3  -2  316.27   25.60
   8  -3  -2  333.47   25.50
  -8  -3   2  274.87   17.30
  -8  -3   2  292.87   15.50
   8  -3  -2  325.37   14.20
  -8   3   2  291.67   15.30
   8   3  -2  295.57   14.40
   8   3  -2  355.96   23.90
  -8   3   2  308.97   15.10
   8   3  -2  362.46   21.40
   7  -3  -2   -1.90    6.10
   7  -3  -2    0.90    1.10
   7  -3  -2    7.80    6.40
   7  -3  -2    1.00   13.80
   7   3  -2    1.40    4.60
   7   3  -2   -2.30    5.20
   6  -3  -2    4.40    5.50
   6  -3  -2    7.00    1.60
   6  -3  -2   -8.90    9.20
   6  -3  -2    6.00    5.10
  -6  -3   2    6.70    2.20
   6  -3  -2    5.50   10.00
  -6  -3   2    4.30    4.90
   6   3  -2    7.30    4.10
   6   3  -2    2.60    5.70
   5  -3  -2  266.37   20.70
  -5  -3   2  316.37   16.80
   5  -3  -2  317.07   24.70
   5  -3  -2  341.17   24.10
   5  -3  -2  325.27   20.10
   5   3  -2  324.17   18.10
   5   3  -2  322.97   16.60
   5   3  -2  315.47   16.40
   4  -3  -2  264.47   19.60
   4  -3  -2  292.67   21.50
   4  -3  -2  315.17   18.60
   4  -3  -2  317.17   22.00
  -4  -3   2  312.47   15.00
   4   3  -2  308.17   14.90
   4   3  -2  329.07   15.80
   4   3  -2  286.27   14.20
  -3  -3   2 1560.44   62.39
   3  -3  -2 1407.86   69.79
   3  -3  -2 1433.76   68.69
   3  -3  -2 1542.25   66.79
   3  -3  -2 1637.44   70.09
   3   3  -2 1636.74   62.69
   2  -3  -2  447.26   26.20
   2  -3  -2  495.55   27.60
  -2  -3   2  514.25   21.40
   2  -3  -2  503.75   26.80
  -2  -3   2  524.05   21.90
   2  -3  -2  480.55   24.60
   1  -3  -2 2428.56  109.39
  -1  -3   2 2693.03  105.09
  -1  -3   2 2637.54  104.79
   1  -3  -2 2503.75  108.49
   1  -3  -2 2534.45  106.39
  -1   3   2 2444.86  106.49
   1   3  -2 2659.83  102.99
  -1   3   2 2641.04  105.39
  -1   3   2 2735.63  109.59
   1   3  -2 2374.96  103.39
   0  -3  -2 3779.72  153.78
   0  -3   2 3741.03  149.39
   0  -3  -2 3426.16  154.28
   0  -3   2 3776.82  148.39
   0  -3  -2 3845.92  151.78
   0   3  -2 3378.26  149.49
   0   3   2 3808.72  154.78
   0   3   2 3948.10  150.58
   0   3  -2 3409.66  149.19
   0   3   2 3874.91  150.28
   0   3  -2 3635.34  151.38
   0   3  -2 3827.52  150.98
   1  -3   2  847.42   40.90
  -1  -3  -2  797.72   42.40
  -1  -3  -2  928.61   41.60
   1  -3   2  881.51   37.50
   1  -3   2  857.51   37.90
   1   3   2  846.82   37.30
  -1   3  -2  773.22   40.00
   1   3   2  836.72   37.50
   1   3   2  879.81   42.50
  -2  -3  -2 8303.37  327.47
   2  -3   2 7832.12  325.47
  -2  -3  -2 7816.42  330.27
   2  -3   2 8410.46  329.87
   2   3   2 7817.82  323.57
  -2   3  -2 7888.51  328.77
   2   3   2 8105.29  329.67
   2   3   2 8333.07  323.57
   3  -3   2  612.44   36.20
   3  -3   2  628.34   30.50
   3  -3   2  586.24   30.10
  -3  -3  -2  609.44   35.80
   3   3   2  668.03   36.40
  -3   3  -2  551.64   33.70
   3   3   2  604.24   28.80
   3   3   2  585.44   29.10
   4  -3   2  845.22   40.30
   4  -3   2  857.01   48.90
   4  -3   2  829.82   40.20
   4   3   2  767.62   38.20
   4   3   2  869.41   38.70
  -4   3  -2  755.52   45.00
   4   3   2  816.02   51.39
   5  -3   2    7.30    9.90
  -5  -3  -2   13.60    5.00
   5  -3   2   11.40    5.60
  -5  -3  -2    9.80    9.90
   5  -3   2   10.90    6.00
   5   3   2    9.60    4.60
   5   3   2    6.90    4.70
  -5   3  -2    1.50    8.40
   5   3   2    4.70    8.20
   6  -3   2    3.00    5.60
  -6  -3  -2   -5.80   12.80
   6  -3   2    6.90    5.90
   6  -3   2    2.20    1.50
  -6  -3  -2   -1.20    4.00
  -6  -3  -2   -4.80   15.90
   6  -3   2    1.50   13.90
   6   3   2   -3.10    2.60
  -6   3  -2  -15.90   10.50
  -6   3  -2    3.20    4.30
   6   3   2   -2.50    5.10
   6   3   2    5.10    5.10
   6   3   2   -1.10    2.10
   7  -3   2   63.89   11.20
   7  -3   2   61.19    6.90
  -7  -3  -2   70.89    7.60
   7  -3   2   78.69    5.00
   7  -3   2   68.89   12.20
  -7  -3  -2    8.00   24.00
  -7  -3  -2   72.49    8.40
  -7   3  -2   71.59    8.90
   7   3   2   70.89   10.40
   7   3   2   75.59    5.30
   7   3   2   84.69    7.20
   7   3   2   74.19   11.10
  -8  -3  -2  149.39   10.30
   8  -3   2   94.49   16.30
   8  -3   2  127.09    7.50
  -8  -3  -2  142.29   11.30
   8  -3   2  140.79    7.50
  -8  -3  -2  133.39    8.70
   8  -3   2  125.69   16.50
   8   3   2  113.69   15.90
   8   3   2  118.39   16.60
   8   3   2  134.99    8.00
  -8   3  -2  145.69   11.80
   8   3   2  140.69    9.30
   8   3   2  142.09    8.10
  -8   3  -2  127.39    9.00
   9  -3   2   58.79   13.20
   9  -3   2   53.29   15.50
  -9  -3  -2   71.39    7.10
   9  -3   2   64.09    5.00
  -9  -3  -2   50.99    8.10
  -9  -3  -2   76.69    7.50
  -9   3  -2   77.29    9.80
   9   3   2   81.09    7.80
   9   3   2   70.09    5.30
   9   3   2   44.60   12.30
   9   3   2   66.19    5.90
  -9   3  -2   67.99    7.20
   9   3   2   49.50   12.70
  10  -3   2   90.69    6.20
  10  -3   2   76.99   18.60
 -10  -3  -2   97.39    8.60
  10  -3   2   90.09    6.20
 -10  -3  -2   96.29   10.30
  10  -3   2   93.89   22.70
 -10  -3  -2   89.39    7.80
  10   3   2   83.29    8.30
  10   3   2   54.59   15.80
  10   3   2  105.59    7.50
  10   3   2  106.19   17.50
  10   3   2   86.89    6.00
  11  -3   2  -18.30   20.90
 -11  -3  -2   12.20    4.80
  11  -3   2    2.20    2.40
  11  -3   2    0.40    2.10
 -11  -3  -2   -0.40    2.80
  11  -3   2   -5.50   17.10
 -11  -3  -2    2.90    3.60
  11   3   2    2.00    2.40
  11   3   2    4.10    2.30
  11   3   2   10.90   16.90
 -11   3  -2    3.90    3.10
  11   3   2    5.40   17.60
  12  -3   2   25.90    3.30
 -12  -3  -2   29.20    4.80
 -12  -3  -2   28.40    4.50
  12  -3   2   38.10    4.10
 -12   3  -2   27.50    4.40
  12   3   2   42.10    4.00
  12   3   2   29.20    3.80
  13  -3   2    1.40    1.70
 -13  -3  -2   -0.80    2.80
 -13  -3  -2    1.10    3.10
  13  -3   2   -1.50    1.50
  13   3   2    1.80    1.70
 -13   3  -2    0.40    2.50
  13   3   2    3.50    1.80
  14  -3   2   95.99    5.40
 -14  -3  -2   85.69    6.10
 -14  -3  -2  106.59    7.10
  14  -3   2   99.49    5.40
  14   3   2   89.39    5.40
 -14   3  -2   87.79    6.10
  14   3   2  107.39    5.40
 -15  -3  -2   27.40    3.20
 -15  -4   2   18.70    2.40
  14  -4  -2    8.50    1.90
 -14  -4   2   13.70    3.20
 -14  -4   2    9.50    2.90
 -14   4   2   12.90    2.70
  14   4  -2   10.00    2.00
  13  -4  -2   14.80    2.50
 -13  -4   2   13.20    3.70
 -13  -4   2   19.80    3.50
 -13  -4   2   16.30    3.80
 -13   4   2   24.30    3.40
  13   4  -2   19.70    2.80
 -13   4   2   19.20    3.40
  12  -4  -2    4.40    1.90
  12  -4  -2   39.80   22.50
 -12  -4   2    2.90    3.30
 -12  -4   2    5.10    3.10
 -12  -4   2    1.90    3.20
  12  -4  -2  -11.70   25.10
  12  -4  -2    7.40    2.20
  12   4  -2    1.40    2.30
 -12   4   2    5.40    2.50
 -12   4   2    4.60    2.90
  12   4  -2   33.90   18.20
  11  -4  -2    7.60    2.20
  11  -4  -2   17.20   15.60
 -11  -4   2    6.00    3.70
  11  -4  -2    8.90    2.20
 -11  -4   2   12.40    3.80
 -11  -4   2   10.30    4.10
  11  -4  -2   21.60   15.50
 -11   4   2   12.90    3.50
  11   4  -2    8.20    2.70
 -11   4   2    9.40    3.30
  11   4  -2   -1.80   18.10
  11   4  -2    8.20   12.80
  10  -4  -2   98.69   19.70
 -10  -4   2   97.29    8.30
  10  -4  -2   95.19   17.20
 -10  -4   2  114.49    9.80
 -10  -4   2   94.09    7.70
  10  -4  -2   93.09    6.10
  10  -4  -2   96.69    5.80
  10   4  -2   77.59   15.50
 -10   4   2   75.19    7.00
 -10   4   2   87.39    7.30
  10   4  -2  106.49    6.70
  10   4  -2  102.79   14.80
   9  -4  -2   53.99    4.30
  -9  -4   2   55.39    7.20
   9  -4  -2   67.49   15.00
   9  -4  -2   55.69   13.10
   9  -4  -2   44.00    4.00
   9   4  -2   56.49   11.60
  -9   4   2   68.89    5.60
  -9   4   2   53.39    5.60
   9   4  -2   52.59   10.70
   9   4  -2   49.70    5.00
  -8  -4   2    4.70    3.90
   8  -4  -2    2.30    8.00
   8  -4  -2    6.60    1.60
  -8  -4   2    6.20    3.20
   8  -4  -2    7.40    2.00
   8  -4  -2   -1.20    7.20
   8   4  -2   10.30    3.00
  -8   4   2    7.20    3.00
   8   4  -2   12.50    7.00
   8   4  -2    5.60    7.00
  -8   4   2   11.50    3.00
   7  -4  -2   22.00    7.70
   7  -4  -2   18.90    7.70
   7  -4  -2   25.60    2.50
   7   4  -2   20.20    6.10
   7   4  -2   19.10    5.40
  -6  -4   2  361.16   15.00
   6  -4  -2  372.56   25.80
   6  -4  -2  350.76   23.30
   6  -4  -2  314.57   30.10
  -6  -4   2  330.87   18.60
   6  -4  -2  337.37   36.10
   6   4  -2  338.97   18.80
   6   4  -2  348.87   20.10
   6   4  -2  352.76   19.00
   5  -4  -2  134.79   14.30
   5  -4  -2  157.68   19.30
   5  -4  -2  109.89   17.20
   5  -4  -2  148.59   13.70
   5   4  -2  141.19    9.70
   5   4  -2  133.19    9.70
   5   4  -2  134.79    9.30
   4  -4  -2  193.98   14.50
   4  -4  -2  173.08   16.10
   4  -4  -2  192.08   18.30
  -4  -4   2  180.18   11.40
   4   4  -2  201.08   10.90
   4   4  -2  199.38   10.20
   3  -4  -2    3.90    3.50
   3  -4  -2    0.70    4.30
   3  -4  -2    6.50    5.20
  -3  -4   2    1.30    2.80
   3  -4  -2   -0.70    4.60
   3   4  -2   -0.30    2.10
  -3   4   2    4.80    3.60
   3   4  -2    0.80    5.90
   2  -4  -2 1182.48   53.09
   2  -4  -2 1279.37   56.39
   2  -4  -2 1167.38   57.09
  -2  -4   2 1183.18   50.19
  -2  -4   2 1211.98   51.19
   2  -4  -2 1122.99   55.29
  -2   4   2 1197.98   52.09
   2   4  -2 1196.58   49.30
   2   4  -2 1190.28   48.30
   2   4  -2 1136.19   48.60
  -2   4   2 1186.48   52.39
   1  -4  -2 6866.41  288.17
   1  -4  -2 7002.00  284.07
  -1  -4   2 7370.26  282.97
  -1  -4   2 7117.59  279.97
   1  -4  -2 7040.70  286.77
  -1  -4   2 7129.49  283.27
  -1   4   2 7171.08  287.67
  -1   4   2 7127.19  282.77
   1   4  -2 7010.20  280.87
  -1   4   2 7118.99  282.87
   1   4  -2 6741.13  280.87
   1   4  -2 6622.04  280.27
   0  -4  -2 5945.91  236.38
   0  -4   2 6212.78  237.08
   0  -4   2 5968.90  232.78
   0  -4   2 6035.30  234.18
   0  -4  -2 5710.93  240.38
   0   4   2 5989.10  235.08
   0   4   2 5893.81  234.58
   0   4  -2 5161.68  233.48
   0   4  -2 5436.96  233.98
   0   4   2 6098.19  240.08
   0   4  -2 5570.24  236.18
   1  -4   2   -1.80    3.50
   1  -4   2   -0.20    3.60
   1  -4   2    0.40    4.40
  -1  -4  -2    7.50    5.40
  -1  -4  -2    7.00    4.50
  -1  -4  -2   -0.40    5.50
   1   4   2    3.30    2.90
   1   4   2    5.60    2.80
  -1   4  -2    2.30    4.60
   1   4   2    5.40    5.30
  -2  -4  -2 1710.13   81.49
   2  -4   2 1858.91   81.19
   2  -4   2 1743.03   75.19
  -2  -4  -2 1731.23   78.69
   2  -4   2 1712.63   75.49
  -2  -4  -2 1783.32   75.89
  -2   4  -2 1635.34   82.09
   2   4   2 1693.83   74.39
   2   4   2 1787.22   80.99
   2   4   2 1849.81   74.19
  -3  -4  -2   52.49    9.20
   3  -4   2   50.19    8.20
   3  -4   2   50.89   11.40
  -3  -4  -2   42.10   10.00
   3  -4   2   35.40    6.50
  -3  -4  -2   39.60   10.40
   3   4   2   44.60    6.90
   3   4   2   48.30    6.60
   3   4   2   36.50    9.00
  -3   4  -2   45.00    9.70
   4  -4   2  775.62   41.30
   4  -4   2  784.32   46.10
  -4  -4  -2  734.73   41.30
  -4  -4  -2  824.72   42.70
   4  -4   2  788.72   38.70
  -4  -4  -2  698.23   44.70
   4   4   2  792.82   36.70
   4   4   2  798.22   44.90
   4   4   2  694.83   38.20
  -4   4  -2  722.63   43.50
   5  -4   2  322.57   22.30
   5  -4   2  325.37   22.80
  -5  -4  -2  322.77   28.00
   5  -4   2  378.86   31.90
  -5  -4  -2  328.17   29.50
   5   4   2  339.27   20.80
   5   4   2  325.97   20.10
  -5   4  -2  338.67   28.80
   5   4   2  334.47   29.10
   6  -4   2   86.99   13.50
   6  -4   2   74.79   12.20
   6  -4   2   77.39   19.40
  -6  -4  -2   81.19    8.80
  -6  -4  -2   54.09   16.70
   6  -4   2   77.19    4.80
  -6  -4  -2   76.89   19.50
   6   4   2   80.09    5.90
   6   4   2   80.69    6.70
   6   4   2   79.09   11.00
   6   4   2   67.09   17.00
   6   4   2   95.99   11.00
  -6   4  -2   84.89    9.00
  -6   4  -2   68.79   16.20
  -7  -4  -2  192.08   14.40
   7  -4   2  205.48   19.40
   7  -4   2  214.88   20.20
  -7  -4  -2  206.28   13.00
   7  -4   2  189.38   11.40
   7  -4   2  196.48    9.90
   7  -4   2  219.18   10.10
   7   4   2  204.28   11.80
   7   4   2  258.37   19.20
   7   4   2  215.18   11.70
   7   4   2  225.98   18.50
   8  -4   2   12.30    8.80
  -8  -4  -2    0.50    4.60
   8  -4   2  -10.10    9.40
   8  -4   2    4.40    1.70
   8  -4   2    3.00    2.00
  -8  -4  -2    6.80    1.80
   8   4   2    9.30    8.10
   8   4   2    1.20    8.50
   8   4   2    2.00    2.20
  -8   4  -2    5.00    4.80
   8   4   2   14.10    5.10
   9  -4   2    2.80    9.60
   9  -4   2    6.70    2.10
  -9  -4  -2   -0.60    2.80
  -9  -4  -2    3.20    4.60
   9  -4   2    8.70   12.30
  -9  -4  -2    4.90    2.10
   9  -4   2    6.70    2.20
   9   4   2    5.50    9.70
   9   4   2   41.60   11.90
  -9   4  -2    6.00    5.70
   9   4   2    3.30    2.50
  -9   4  -2    5.70    4.30
   9   4   2    4.00    2.70
   9   4   2   -2.80    3.50
 -10  -4  -2   30.50    5.40
 -10  -4  -2   24.20    5.20
 -10  -4  -2   21.40    5.90
  10  -4   2   25.00    3.10
  10  -4   2   18.80    3.00
  10  -4   2   26.50   14.00
  10   4   2   20.00   17.00
  10   4   2   27.30    5.10
  10   4   2   17.90    3.30
  10   4   2   25.80    4.00
  10   4   2    7.10   12.50
  11  -4   2   15.50   24.50
  11  -4   2   80.59   21.90
  11  -4   2   73.69    5.40
 -11  -4  -2   70.69    7.80
 -11  -4  -2   72.79    7.30
  11  -4   2   69.99    5.20
 -11  -4  -2   73.59    7.40
  11   4   2   63.29   20.20
  11   4   2   71.59    6.70
  11   4   2   61.69    5.40
 -11   4  -2   58.99    6.40
  11   4   2   50.79   19.80
  12  -4   2    9.90    2.40
  12  -4   2    8.40    2.20
 -12  -4  -2    8.70    3.80
 -12  -4  -2   14.50    4.00
 -12  -4  -2    8.10    3.50
  12   4   2    6.90    2.70
  12   4   2    6.80    2.40
 -12   4  -2    9.00    3.30
  13  -4   2    3.80    1.80
 -13  -4  -2    6.90    3.50
 -13  -4  -2    9.00    3.50
  13  -4   2    4.10    1.80
  13   4   2    2.60    1.80
  13   4   2    4.50    2.00
 -13   4  -2    3.90    2.80
 -14  -4  -2   28.20    3.90
  14  -4   2   22.70    2.50
  14  -4   2   19.60    2.30
 -14  -4  -2   31.20    3.40
  14   4   2   25.80    2.40
 -14   4  -2   22.30    3.00
  14   4   2   19.10    2.30
 -15  -4  -2    0.30    2.10
  15  -5  -2  116.09    6.00
 -15  -5   2  126.79    6.40
 -15  -5   2  123.39    6.60
  14  -5  -2    2.80    2.30
 -14  -5   2    4.00    2.60
 -14  -5   2    2.80    2.60
 -14   5   2    2.10    2.50
  14   5  -2    2.30    1.50
 -13  -5   2   10.80    3.30
 -13  -5   2   15.00    3.30
 -13  -5   2   11.50    3.20
  13  -5  -2    8.30    2.00
  13   5  -2   16.30    2.70
 -13   5   2   12.80    3.70
 -13   5   2   11.00    2.70
  12  -5  -2   13.60    2.50
 -12  -5   2   18.40    4.10
 -12  -5   2   21.20    4.40
 -12  -5   2   17.50    4.00
  12  -5  -2   18.90    2.60
 -12   5   2   18.10    3.50
 -12   5   2   21.10    3.10
  12   5  -2   20.90    3.00
 -11  -5   2   23.00    5.10
 -11  -5   2   19.60    4.30
  11  -5  -2   39.90   20.50
  11  -5  -2   23.00    2.90
 -11  -5   2   22.80    6.50
  11  -5  -2   19.10    3.10
 -11   5   2   26.40    4.20
 -11   5   2   23.30    4.00
  11   5  -2   19.50   14.10
  11   5  -2   25.80    3.80
 -10  -5   2   55.69    6.70
 -10  -5   2   52.39    7.20
  10  -5  -2   44.20   21.10
 -10  -5   2   43.20    5.40
  10  -5  -2   57.39    4.50
  10  -5  -2   49.80    4.30
  10  -5  -2   56.59   19.20
  10   5  -2   46.00   15.00
  10   5  -2   34.80   14.50
  10   5  -2   60.09    5.20
 -10   5   2   52.59    5.80
 -10   5   2   56.39    5.50
  -9  -5   2  169.38   10.30
   9  -5  -2  155.88    8.00
  -9  -5   2  140.59   11.80
   9  -5  -2  139.99   18.00
  -9  -5   2  152.58    9.50
   9  -5  -2  148.99   21.30
  -9  -5   2  145.39    7.70
   9  -5  -2  153.88    8.40
  -9   5   2  141.59    9.10
   9   5  -2  152.28    8.80
   9   5  -2  181.08   18.80
   9   5  -2  156.78   16.50
  -9   5   2  164.18    9.40
  -8  -5   2   27.80    2.90
  -8  -5   2   26.70    6.20
   8  -5  -2   11.20    8.80
   8  -5  -2   23.40    9.80
  -8  -5   2   28.90    4.40
   8  -5  -2   20.70    3.40
   8  -5  -2   25.30    2.80
   8   5  -2   32.70    9.00
   8   5  -2   26.00    7.70
  -8   5   2   19.10    4.10
   7  -5  -2   45.70    3.50
   7  -5  -2   29.30    9.90
   7  -5  -2   45.90   20.80
   7  -5  -2   55.39   13.00
  -7  -5   2   42.50    5.00
   7   5  -2   46.40    7.50
   7   5  -2   39.60    7.90
   6  -5  -2  945.11   49.00
   6  -5  -2  893.11   55.69
  -6  -5   2  887.81   35.70
   6  -5  -2  907.21   46.40
   6  -5  -2  868.91   36.30
   6  -5  -2  953.90   57.79
   6   5  -2  822.72   41.20
   6   5  -2  854.61   40.50
   6   5  -2  857.11   40.20
   5  -5  -2  439.26   18.40
   5  -5  -2  393.36   31.70
  -5  -5   2  423.26   22.60
   5  -5  -2  460.25   29.50
   5  -5  -2  440.56   32.50
  -5  -5   2  432.96   18.30
   5  -5  -2  440.16   26.90
   5   5  -2  432.86   21.30
   5   5  -2  419.46   21.90
   5   5  -2  440.26   21.70
   4  -5  -2   96.09   14.10
   4  -5  -2  106.19   15.70
   4  -5  -2  108.49   12.00
  -4  -5   2  111.79    9.10
   4  -5  -2  106.69   15.50
   4   5  -2  107.39    8.10
   4   5  -2  112.69   10.70
   4   5  -2   93.29    7.30
   4   5  -2  121.19    9.00
   3  -5  -2  910.91   52.49
   3  -5  -2 1028.70   48.20
   3  -5  -2  994.90   50.99
  -3  -5   2 1101.29   46.50
   3  -5  -2 1116.29   53.29
  -3   5   2 1016.70   47.20
   3   5  -2  984.10   42.70
   3   5  -2 1030.80   43.70
   3   5  -2  977.90   44.10
  -2  -5   2  921.71   40.80
  -2  -5   2  937.21   42.20
   2  -5  -2  913.91   45.90
   2  -5  -2  912.11   43.00
   2  -5  -2  900.31   46.40
  -2   5   2  889.61   41.80
   2   5  -2  861.31   39.10
  -2   5   2  913.51   42.30
   2   5  -2  893.11   39.60
   2   5  -2  915.71   38.50
  -1  -5   2 2287.77   96.49
   1  -5  -2 2361.26  102.99
   1  -5  -2 2207.58   96.99
  -1  -5   2 2319.57   93.59
   1  -5  -2 2384.66  100.79
  -1  -5   2 2141.59   96.89
   1   5  -2 2108.59   93.49
  -1   5   2 2335.37   96.09
  -1   5   2 2419.96  102.09
   1   5  -2 2333.47   94.39
   1   5  -2 2185.98   94.59
  -1   5   2 2324.57   96.19
   0  -5  -2   77.89   12.50
   0  -5  -2   77.49   11.50
   0  -5  -2   96.59    9.70
   0  -5   2   92.69    8.60
   0  -5   2  102.39    8.40
   0  -5   2   78.99   10.20
   0  -5   2   96.59   10.70
   0   5   2   92.49    8.40
   0   5   2   73.19   11.50
   0   5  -2   79.29    7.60
   0   5  -2   88.49    7.80
   0   5   2   99.89    8.50
  -1  -5  -2  578.34   32.60
   1  -5   2  607.54   28.10
   1  -5   2  586.54   29.00
  -1  -5  -2  564.04   29.50
  -1  -5  -2  544.35   34.40
   1  -5   2  594.64   32.40
  -1   5  -2  550.64   28.40
  -1   5  -2  519.05   31.00
   1   5   2  592.34   28.10
   1   5   2  614.64   28.70
   1   5   2  592.54   33.70
  -2  -5  -2  215.58   17.80
   2  -5   2  187.68   14.30
  -2  -5  -2  196.58   14.70
   2  -5   2  196.88   14.50
  -2  -5  -2  199.38   19.20
   2  -5   2  187.58   18.00
   2   5   2  202.18   19.10
   2   5   2  186.38   13.30
   2   5   2  209.88   13.00
  -3  -5  -2  715.03   39.20
   3  -5   2  670.63   34.80
  -3  -5  -2  682.83   34.80
  -3  -5  -2  636.74   45.80
   3  -5   2  716.43   41.70
   3  -5   2  678.63   35.30
  -3   5  -2  648.94   39.50
   3   5   2  641.04   33.30
   3   5   2  753.02   41.20
   3   5   2  717.53   33.30
  -4  -5  -2   -3.10    8.80
   4  -5   2   -1.40    4.80
  -4  -5  -2   -2.80    9.40
   4  -5   2    1.50    4.10
  -4  -5  -2   -4.10    3.80
   4  -5   2   -0.90    8.20
   4   5   2   -2.10    3.80
   4   5   2    8.00    6.70
  -4   5  -2   -5.50    7.00
   4   5   2   -4.30    3.80
   5  -5   2  370.86   25.80
   5  -5   2  386.86   34.50
   5  -5   2  442.86   26.90
  -5  -5  -2  435.66   33.70
  -5  -5  -2  450.55   32.20
   5  -5   2  401.86   17.40
  -5  -5  -2  400.56   21.30
   5   5   2  414.16   23.70
  -5   5  -2  374.06   32.30
   5   5   2  414.76   33.50
   5   5   2  398.36   18.20
   5   5   2  396.16   24.20
   6  -5   2   10.90    7.70
  -6  -5  -2   -2.70   19.20
  -6  -5  -2    9.40    4.60
   6  -5   2   11.20    6.30
   6  -5   2   24.00   21.40
   6  -5   2   11.60    1.90
  -6   5  -2  -12.50   14.00
  -6   5  -2   18.30    5.30
   6   5   2   22.40    7.00
   6   5   2    2.20    5.60
  -7  -5  -2    0.40    4.10
   7  -5   2    2.60    1.60
   7  -5   2    1.50    3.50
   7  -5   2   -0.20    9.70
   7  -5   2    1.70    7.70
   7  -5   2    1.30    1.40
  -7   5  -2   -5.90    2.70
   7   5   2   -9.70    5.90
   7   5   2    4.60    2.30
  -7   5  -2   -6.30    3.90
   7   5   2   -0.40    6.60
   8  -5   2   56.29    4.40
   8  -5   2   59.29   12.80
  -8  -5  -2   55.29    6.50
  -8  -5  -2   47.20    3.60
   8  -5   2   55.89    4.20
  -8  -5  -2   42.20    7.10
   8  -5   2   43.40   12.30
   8   5   2   58.29    5.10
  -8   5  -2   57.99    6.90
   8   5   2   43.20   10.90
  -8   5  -2   52.39    8.20
   8   5   2   58.69   12.20
   8   5   2   51.49    5.30
   8   5   2   45.00    5.90
  -9  -5  -2  149.29   12.00
   9  -5   2  155.38    9.60
   9  -5   2  103.29   19.40
   9  -5   2  138.69   19.00
  -9  -5  -2  152.38    7.60
  -9  -5  -2  169.98   11.50
   9  -5   2  147.29    8.30
   9   5   2  169.88   18.80
   9   5   2  150.78   19.20
   9   5   2  146.99   10.50
   9   5   2  155.78    9.30
  10  -5   2    2.90   13.30
  10  -5   2   23.00    3.30
 -10  -5  -2   23.20    5.10
  10  -5   2   37.50   19.50
  10  -5   2   23.60    3.20
 -10  -5  -2   24.70    6.00
 -10  -5  -2   25.80    4.80
  10   5   2   25.70    4.10
 -10   5  -2   30.60    4.50
  10   5   2   31.90    4.00
  10   5   2    0.60   13.40
  10   5   2   16.20    5.10
  10   5   2   43.20   14.50
  11  -5   2   -2.30    1.60
 -11  -5  -2   -3.30    3.90
  11  -5   2   17.00   20.10
  11  -5   2  -15.30   26.30
 -11  -5  -2    0.70    3.10
  11  -5   2   -1.00    1.60
  11   5   2   12.10   19.70
  11   5   2   22.00   18.00
  11   5   2    3.40    2.50
  11   5   2   -0.50    4.70
 -12  -5  -2   12.70    3.60
 -12  -5  -2    7.80    3.80
  12  -5   2    8.90    2.10
 -12  -5  -2    6.40    3.50
  12   5   2    5.50    2.70
 -12   5  -2    6.40    2.90
 -13  -5  -2    3.90    3.30
 -13  -5  -2    2.80    3.20
  13  -5   2    8.50    2.10
  13  -5   2    5.70    2.10
 -13  -5  -2   11.50    3.50
  13   5   2    9.40    2.20
 -13   5  -2    8.00    2.70
  13   5   2    8.50    2.40
 -14  -5  -2   -2.40    2.60
  14  -5   2   -2.00    1.10
 -14  -5  -2    4.70    2.50
  14   5   2   -0.20    1.60
  14   5   2    0.40    2.20
 -15  -5  -2   28.50    3.30
 -15  -6   2   38.40    3.30
 -15  -6   2   39.20    3.40
  14  -6  -2   23.00    2.60
 -14  -6   2   21.40    3.50
 -14  -6   2   28.80    3.70
 -14  -6   2   21.90    3.60
  14   6  -2   30.70    3.10
 -14   6   2   23.60    3.60
 -13  -6   2    1.80    2.70
 -13  -6   2    3.10    2.90
  13  -6  -2    2.90    1.60
 -13  -6   2    1.10    2.90
  13   6  -2    2.80    2.00
 -13   6   2   -0.30    2.10
 -12  -6   2   20.50    4.50
 -12  -6   2   19.00    4.70
  12  -6  -2   16.20    2.60
 -12  -6   2   17.80    4.00
  12   6  -2   22.60    3.30
 -12   6   2   22.20    3.50
 -12   6   2   19.30    3.20
  11  -6  -2  -14.50   19.90
 -11  -6   2    0.30    3.20
  11  -6  -2  -18.50   18.00
  11  -6  -2    1.40    1.70
  11  -6  -2   -0.10    1.50
 -11  -6   2   -1.20    2.70
 -11  -6   2   -4.00    3.40
  11   6  -2   -3.80    2.20
  11   6  -2  -12.10   14.70
 -11   6   2    1.40    2.70
 -11   6   2   -2.10    2.50
 -10  -6   2   23.70    4.60
 -10  -6   2   19.90    4.00
  10  -6  -2   22.80    3.10
  10  -6  -2   15.20    2.60
  10  -6  -2   22.80   17.30
  10  -6  -2   39.80   15.20
 -10  -6   2   18.90    2.40
 -10  -6   2   22.20    6.10
  10   6  -2   21.20   15.20
 -10   6   2   20.50    3.50
 -10   6   2   22.20    3.70
  10   6  -2   30.10   12.50
  10   6  -2   21.70    4.40
   9  -6  -2  115.19    6.60
   9  -6  -2  108.79   20.20
  -9  -6   2  118.09    6.40
  -9  -6   2  124.49    8.80
   9  -6  -2  123.49    6.90
   9   6  -2  113.59   15.10
   9   6  -2  115.79   15.60
  -9   6   2  112.19    7.80
   9   6  -2   90.59    8.70
   9   6  -2  119.29    7.30
   8  -6  -2  356.16   15.70
  -8  -6   2  366.46   16.80
  -8  -6   2  345.67   17.10
   8  -6  -2  400.36   30.80
  -8  -6   2  305.17   19.80
   8  -6  -2  375.26   29.70
   8  -6  -2  335.17   15.50
  -8  -6   2  333.37   15.40
   8   6  -2  350.46   23.20
  -8   6   2  340.17   18.00
   8   6  -2  337.47   22.30
   8   6  -2  348.27   16.70
  -8   6   2  347.47   19.60
   7  -6  -2   24.70    8.90
  -7  -6   2   26.40    6.80
   7  -6  -2   33.40    3.30
   7  -6  -2   19.20   10.00
   7   6  -2   41.00    7.50
   7   6  -2   36.80    8.50
   6  -6  -2   41.10   10.40
   6  -6  -2   44.40   11.40
   6  -6  -2   37.60    3.00
   6  -6  -2   46.90   17.00
   6  -6  -2   47.30   18.30
   6   6  -2   38.40    6.60
   6   6  -2   39.00    7.40
   5  -6  -2   50.89    3.40
   5  -6  -2   46.90   11.10
   5  -6  -2   42.40   13.50
  -5  -6   2   52.39    4.00
   5  -6  -2   48.90   14.20
  -5  -6   2   43.10    6.80
   5  -6  -2   47.80    9.70
   5   6  -2   42.80    6.10
   4  -6  -2  498.95   33.40
   4  -6  -2  451.05   34.40
   4  -6  -2  484.45   28.20
   4  -6  -2  475.75   31.20
   4   6  -2  444.46   22.20
   4   6  -2  436.86   22.90
   4   6  -2  483.55   26.60
  -3  -6   2  296.27   17.10
   3  -6  -2  275.47   24.50
   3  -6  -2  289.87   19.50
   3  -6  -2  320.17   24.50
  -3  -6   2  293.47   18.80
   3  -6  -2  301.17   23.20
   3   6  -2  275.97   18.30
   3   6  -2  269.77   15.60
  -3   6   2  310.47   19.10
   3   6  -2  275.37   14.80
   2  -6  -2   34.40    9.10
   2  -6  -2   34.20   10.00
  -2  -6   2   31.40    6.20
   2  -6  -2   35.70    9.10
   2  -6  -2   29.60    6.90
  -2  -6   2   39.40    7.40
   2   6  -2   30.60    4.50
   2   6  -2   41.40    7.50
   2   6  -2   37.40    5.50
  -2   6   2   33.60    6.10
  -2   6   2   37.30    7.70
  -1  -6   2 1340.97   57.39
   1  -6  -2 1364.36   64.19
   1  -6  -2 1421.46   61.09
  -1  -6   2 1209.68   60.79
  -1  -6   2 1290.37   60.49
   1  -6  -2 1210.28   65.99
  -1   6   2 1406.76   59.79
  -1   6   2 1377.36   59.79
   1   6  -2 1334.37   57.89
   1   6  -2 1318.77   57.39
  -1   6   2 1405.76   66.29
   0  -6  -2  789.92   37.80
   0  -6  -2  697.23   42.60
   0  -6  -2  793.72   41.40
   0  -6   2  778.52   39.80
   0  -6   2  699.33   39.60
   0  -6   2  909.31   45.20
   0   6   2  777.92   36.90
   0   6   2  817.62   43.20
   0   6  -2  693.43   35.60
   0   6  -2  770.82   35.80
   0   6   2  767.42   36.70
   1  -6   2  121.89   13.50
  -1  -6  -2  105.39   15.90
   1  -6   2  108.79   10.70
   1  -6   2  105.29   14.10
   1  -6   2  106.49   10.80
  -1  -6  -2  117.39   15.00
  -1  -6  -2  121.49   11.90
  -1   6  -2  121.19   10.40
   1   6   2  104.99    9.80
  -1   6  -2   98.29    9.70
   1   6   2   97.99    9.00
   1   6   2  100.39   14.10
  -2  -6  -2 1916.71   85.69
   2  -6   2 1922.61   81.19
  -2  -6  -2 1755.22   88.59
  -2  -6  -2 1791.32   80.69
   2  -6   2 1919.01   82.19
   2   6   2 1893.01   79.89
   2   6   2 1854.21   87.59
  -2   6  -2 1781.02   85.69
  -3  -6  -2  305.97   24.10
   3  -6   2  304.37   20.50
   3  -6   2  262.97   24.50
   3  -6   2  291.67   20.00
  -3  -6  -2  290.77   26.60
   3   6   2  283.37   18.60
   3   6   2  327.77   18.60
   3   6   2  303.07   25.00
  -3   6  -2  272.27   23.80
  -4  -6  -2  209.68   13.80
   4  -6   2  244.78   18.80
   4  -6   2  246.28   26.30
  -4  -6  -2  228.38   22.80
   4  -6   2  253.97   19.10
  -4  -6  -2  221.38   24.30
  -4   6  -2  186.98   21.30
   4   6   2  210.08   15.30
   4   6   2  203.18   16.00
   4   6   2  212.38   22.10
  -5  -6  -2   40.30    6.90
   5  -6   2   40.10    3.00
   5  -6   2   30.00    9.30
  -5  -6  -2   36.80   16.10
   5  -6   2   39.90   10.30
  -5  -6  -2   37.40   13.00
   5   6   2   37.40    6.30
   5   6   2   42.40    8.20
  -5   6  -2   36.90    4.00
   5   6   2   31.60    7.20
   5   6   2   27.50   15.60
  -5   6  -2   34.00   14.00
   6  -6   2   31.30    9.70
   6  -6   2   51.29   12.30
  -6  -6  -2   30.50    6.30
  -6  -6  -2   -7.70   24.10
   6  -6   2   38.60    3.10
   6  -6   2   45.00   23.40
   6  -6   2   39.30    4.50
  -6   6  -2   39.90    7.60
   6   6   2   25.20    7.60
   6   6   2   40.80    9.40
  -6   6  -2   35.60   21.30
   6   6   2   43.80    4.50
   7  -6   2   80.89   16.00
   7  -6   2   79.19    5.20
   7  -6   2   82.09   14.40
  -7  -6  -2   81.69    8.50
  -7  -6  -2   78.99    4.70
   7  -6   2   77.39    4.90
  -7  -6  -2   85.79    9.40
  -7   6  -2   88.39   10.60
   7   6   2   95.99    9.60
   7   6   2   72.79   12.70
   8  -6   2  428.46   19.10
  -8  -6  -2  440.46   23.20
   8  -6   2  481.75   33.60
  -8  -6  -2  441.66   23.30
  -8  -6  -2  413.06   18.50
   8  -6   2  431.16   19.20
   8   6   2  441.06   21.60
  -8   6  -2  426.16   21.00
   8   6   2  430.56   30.40
   8   6   2  441.06   20.10
   8   6   2  487.75   31.30
   8   6   2  403.96   19.50
  -9  -6  -2    3.90    3.30
  -9  -6  -2    6.40    3.60
  -9  -6  -2   10.40    1.90
   9  -6   2    6.20   15.90
   9  -6   2   19.00   12.20
   9  -6   2    9.00    2.20
   9  -6   2    6.30    2.00
   9   6   2   10.30   11.00
   9   6   2    1.30   11.00
   9   6   2    7.40    4.10
  -9   6  -2    9.10    7.80
   9   6   2    6.60    3.10
   9   6   2    6.80    2.80
  10  -6   2   84.39   38.80
  10  -6   2   24.70   15.60
 -10  -6  -2   29.80    5.20
 -10  -6  -2   22.30    5.10
  10  -6   2   22.90    3.30
  10  -6   2   28.20    3.50
 -10  -6  -2   33.30    6.10
 -10  -6  -2   27.10    2.90
  10   6   2   49.40   15.70
  10   6   2   19.70    5.20
  10   6   2   38.30    4.20
  10   6   2   26.10    4.20
  10   6   2   19.90   13.90
 -10   6  -2   31.60    4.40
  11  -6   2   38.40    4.20
  11  -6   2   49.30    4.50
 -11  -6  -2   60.49    8.10
 -11  -6  -2   52.59    6.20
  11  -6   2   46.00   32.80
  11   6   2   54.79    4.50
 -11   6  -2   48.40    5.20
  11   6   2   39.10    4.80
  11   6   2   29.20   20.90
 -12  -6  -2    8.50    3.90
 -12  -6  -2    3.00    3.00
 -12  -6  -2    7.50    3.30
  12  -6   2    6.00    2.10
  12  -6   2    6.30    2.00
  12   6   2    6.80    2.50
  12   6   2   13.70    2.80
 -12   6  -2    9.90    3.00
  13  -6   2    4.50    1.70
  13  -6   2    5.90    3.10
 -13  -6  -2    7.00    3.00
 -13  -6  -2   12.80    4.70
 -13  -6  -2   11.20    4.80
  13   6   2    2.90    2.10
  13   6   2    4.60    1.80
 -13   6  -2   10.10    2.80
  14  -6   2   11.60    1.90
 -14  -6  -2   14.20    2.70
 -14  -6  -2   22.10    3.50
  14   6   2   18.50    2.40
 -15  -6  -2    6.40    1.80
 -15  -7   2    0.80    1.30
 -15  -7   2    1.10    1.50
 -14  -7   2   41.30    4.50
 -14  -7   2   32.20    4.70
  14  -7  -2   36.20    2.90
 -14  -7   2   38.70    4.30
  14   7  -2   33.80    3.20
 -13  -7   2    6.60    3.00
 -13  -7   2    9.60    3.70
  13  -7  -2    3.60    1.60
 -13  -7   2    4.90    3.20
 -13   7   2    0.80    2.10
  13   7  -2    6.10    2.20
 -12  -7   2   77.39    6.80
 -12  -7   2   83.49    7.90
 -12  -7   2   75.69    7.70
  12  -7  -2   75.99    5.90
  12   7  -2   86.09    5.80
 -12   7   2   78.69    5.90
 -11  -7   2  102.69   11.80
  11  -7  -2  167.18   36.90
  11  -7  -2  108.69    6.40
  11  -7  -2  109.29    6.60
 -11  -7   2  107.89   10.00
 -11   7   2  110.69    7.00
  11   7  -2   94.99    6.90
 -11   7   2   89.69    6.30
  11   7  -2   95.59   19.40
 -10  -7   2    4.90    4.20
  10  -7  -2   13.40   19.70
  10  -7  -2   11.90   17.30
 -10  -7   2    3.50    1.50
 -10  -7   2    3.20    3.40
 -10  -7   2    4.40    3.10
  10  -7  -2    4.20    1.80
  10  -7  -2    7.00    2.10
  10   7  -2   -4.80   14.80
 -10   7   2   -2.00    2.30
  10   7  -2    1.20    2.60
  10   7  -2   37.60   17.80
 -10   7   2    2.30    2.50
   9  -7  -2   16.50    2.50
  -9  -7   2   14.50    5.00
   9  -7  -2  -10.10   13.70
  -9  -7   2   13.90    3.70
  -9  -7   2   15.90    4.30
   9  -7  -2   14.10    2.40
   9  -7  -2    4.00   11.50
   9   7  -2   10.40    2.80
  -9   7   2   10.70    2.90
   9   7  -2   39.00   12.50
  -9   7   2   10.20    3.10
   9   7  -2   12.10    4.00
   9   7  -2   10.30    9.90
   8  -7  -2    1.00    1.50
  -8  -7   2    1.20    2.50
  -8  -7   2   -2.00    3.20
   8  -7  -2    1.90    1.40
  -8  -7   2    2.40    1.70
  -8  -7   2    2.10    2.20
   8  -7  -2   -7.50   11.00
   8  -7  -2   -8.90   10.30
   8   7  -2    3.40    4.40
  -8   7   2   14.90    6.40
   8   7  -2   13.20    7.40
  -8   7   2    1.20    2.60
   8   7  -2    2.50   10.60
   7  -7  -2   46.30   14.20
   7  -7  -2   51.49   17.20
  -7  -7   2   36.60    5.60
  -7  -7   2   39.60    4.90
   7  -7  -2   38.60    3.40
   7   7  -2   51.69   10.90
   7   7  -2   47.10    9.00
   7   7  -2   44.60    4.40
   6  -7  -2   33.10    2.90
   6  -7  -2   29.90   10.40
   6  -7  -2  -13.40   22.40
   6  -7  -2   32.80   10.40
  -6  -7   2   35.10    6.70
   6   7  -2   28.10    6.20
   6   7  -2   29.60    7.40
   5  -7  -2  116.69    6.00
  -5  -7   2  110.49   12.30
   5  -7  -2  112.39   20.20
   5  -7  -2  114.29   22.10
  -5  -7   2  110.29    6.50
   5  -7  -2  100.99   16.40
   5  -7  -2  141.19   15.30
   5   7  -2  113.29   10.70
   5   7  -2  112.49    9.80
  -4  -7   2    5.20    4.90
   4  -7  -2  -23.30   10.30
   4  -7  -2   -0.80    9.80
   4  -7  -2    2.10    7.30
  -4  -7   2    2.60    2.40
  -4  -7   2    0.30    5.80
   4  -7  -2    0.00    5.90
   4   7  -2  -11.60   11.50
   4   7  -2    5.20    3.60
  -3  -7   2  100.79   11.00
   3  -7  -2  102.59   13.30
   3  -7  -2  106.79   16.40
   3  -7  -2  121.39   18.40
   3  -7  -2  119.49   15.90
  -3   7   2   81.29   11.20
   3   7  -2  119.19    9.60
   3   7  -2  140.89   15.30
   3   7  -2  102.59    8.60
   2  -7  -2    1.80    8.40
  -2  -7   2   -0.40    4.60
   2  -7  -2    5.50    4.90
   2  -7  -2    2.00    6.60
  -2   7   2    4.80    4.40
   2   7  -2    4.50    3.30
  -2   7   2   -2.10    4.60
   2   7  -2    0.50    3.50
  -1  -7   2   21.20    6.40
   1  -7  -2   14.70    7.60
  -1  -7   2   12.40    6.20
   1  -7  -2   20.30    6.80
   1  -7  -2   12.10    9.10
  -1  -7   2   19.30    6.80
  -1   7   2   18.20    5.20
   1   7  -2   17.70    4.80
   1   7  -2   16.70    4.80
  -1   7   2   21.80    6.70
  -1   7   2   30.00    9.50
   0  -7  -2  232.78   19.80
   0  -7  -2  213.08   21.20
   0  -7   2  183.88   17.80
   0  -7  -2  240.38   16.80
   0  -7   2  211.28   15.10
   0  -7   2  199.78   17.10
   0   7  -2  193.08   14.30
   0   7   2  220.78   15.20
   0   7  -2  214.68   14.70
   0   7   2  209.08   14.90
   0   7   2  239.18   20.80
   1  -7   2 1418.36   62.59
  -1  -7  -2 1424.26   68.39
   1  -7   2 1410.26   69.09
  -1  -7  -2 1337.67   71.39
  -1  -7  -2 1366.66   63.79
   1  -7   2 1404.76   63.79
  -1   7  -2 1430.66   63.79
  -1   7  -2 1432.16   73.69
   1   7   2 1381.86   62.59
   1   7   2 1457.75   70.99
  -2  -7  -2    5.30    7.90
  -2  -7  -2   12.10    7.70
   2  -7   2    8.00    8.50
  -2  -7  -2    2.20    9.30
   2  -7   2    5.50    5.20
   2  -7   2    2.80    6.40
   2  -7   2   11.40    6.80
   2   7   2   11.50    4.40
   2   7   2    1.00    3.60
   2   7   2    6.70    7.40
  -3  -7  -2    6.60   10.00
  -3  -7  -2   10.90    4.40
   3  -7   2    8.30    6.10
   3  -7   2   10.70    7.10
   3  -7   2    3.00    9.30
  -3  -7  -2   30.50   11.10
  -3   7  -2   17.00    2.60
   3   7   2   12.30   10.10
   3   7   2   14.60    6.30
   3   7   2    9.20    4.90
   4  -7   2   12.00    7.20
   4  -7   2    4.10    6.60
   4  -7   2    1.20    1.10
   4  -7   2    7.00   11.80
  -4  -7  -2    2.50    4.30
  -4  -7  -2    5.90   11.90
  -4  -7  -2   -6.90   11.30
   4   7   2   14.00   11.70
  -4   7  -2    6.20    2.40
   4   7   2    0.70    5.40
   4   7   2    5.30    4.60
   4   7   2    5.60    2.60
  -4   7  -2  -23.50    9.90
   5  -7   2    3.00    1.30
   5  -7   2    5.40    7.60
   5  -7   2   -6.50    6.60
  -5  -7  -2    6.80   16.70
  -5  -7  -2    4.20   14.90
   5  -7   2   23.70   17.20
  -5  -7  -2    1.90    3.80
   5   7   2    1.30    5.70
   5   7   2    3.60    5.30
   5   7   2    1.20   14.00
  -5   7  -2   -6.40   12.50
  -5   7  -2    2.40    5.20
  -5   7  -2    2.30    1.90
   5   7   2    2.20    2.30
  -6  -7  -2   18.60    5.40
   6  -7   2   14.00   28.60
   6  -7   2   17.10   10.40
  -6  -7  -2   31.00    6.00
   6  -7   2   16.50    8.50
  -6  -7  -2   20.30    2.40
   6  -7   2   20.20    2.60
   6  -7   2   19.40    2.50
  -6   7  -2   24.20    4.20
  -6   7  -2   15.20    2.90
   6   7   2   18.20    7.30
   6   7   2   21.00    7.30
  -7  -7  -2  202.08    9.80
  -7  -7  -2  204.38   14.00
   7  -7   2  160.08   21.50
  -7  -7  -2  222.28   14.70
   7  -7   2  218.28   10.30
   7  -7   2  196.28   21.70
   7  -7   2  215.08   10.10
   7   7   2  233.88   20.90
  -7   7  -2  209.88   12.30
   7   7   2  203.78   11.20
   7   7   2  229.68   20.10
   8  -7   2  423.06   18.60
   8  -7   2  452.25   33.40
   8  -7   2  403.16   18.50
  -8  -7  -2  419.86   18.10
  -8  -7  -2  432.46   22.70
   8  -7   2  410.46   34.40
  -8  -7  -2  404.06   22.50
  -8   7  -2  388.46   19.40
   8   7   2  408.46   19.20
  -8   7  -2  418.36   20.80
   8   7   2  427.76   19.70
   8   7   2  436.46   21.30
   8   7   2  430.56   30.60
   8   7   2  425.26   30.00
  -9  -7  -2   43.60    7.20
   9  -7   2   45.60   20.10
   9  -7   2   46.00    4.30
  -9  -7  -2   56.69    6.50
  -9  -7  -2   49.80    7.60
  -9  -7  -2   43.40    3.50
   9  -7   2   53.99   15.20
   9   7   2   51.79   13.10
   9   7   2   38.80   14.50
  -9   7  -2   37.80    5.90
   9   7   2   42.90    5.20
   9   7   2   41.90    5.90
   9   7   2   47.10    4.90
 -10  -7  -2  161.88    8.00
  10  -7   2  164.38    8.80
 -10  -7  -2  161.18   10.90
  10  -7   2  149.59   31.00
 -10  -7  -2  162.08   12.10
 -10  -7  -2  173.98   11.30
  10  -7   2  166.68    8.80
  10  -7   2  117.29   21.70
  10   7   2  140.29   21.80
  10   7   2  140.79   11.10
  10   7   2  169.98   23.40
  10   7   2  163.98    9.80
  10   7   2  172.98    9.10
 -11  -7  -2    2.30    3.20
  11  -7   2   -0.60   22.90
 -11  -7  -2    1.80    3.60
  11  -7   2    2.00    1.80
  11  -7   2   -1.90    1.60
 -11   7  -2   -3.40    2.30
  11   7   2    1.50    2.00
  11   7   2    6.30   19.50
  11   7   2    2.40    2.50
  11   7   2  -34.50   22.80
  11   7   2   -4.00    5.30
 -12  -7  -2   25.20    4.10
  12  -7   2   24.50    3.10
 -12  -7  -2   21.80    4.50
  12  -7   2   21.20    2.70
 -12  -7  -2   32.30    5.20
  12   7   2   43.00    5.80
  12   7   2   25.90    3.60
 -12   7  -2   32.60    3.50
  13  -7   2   72.19    5.30
 -13  -7  -2   55.09    6.20
 -13  -7  -2   70.29    6.30
 -13  -7  -2   77.59    6.30
  13  -7   2   65.19    4.40
  13   7   2   60.89    4.80
 -14  -7  -2   -2.80    2.40
 -14  -7  -2   -3.20    2.10
  14   7   2    0.90    1.60
 -14  -8   2    3.70    2.00
 -14  -8   2    1.60    2.50
 -14  -8   2    3.20    3.20
  14   8  -2    3.40    1.80
 -13  -8   2  149.88    9.00
 -13  -8   2  131.29    9.00
  13  -8  -2  139.99    7.10
 -13  -8   2  133.89    8.00
  13   8  -2  125.79    7.30
  12  -8  -2   21.40    2.80
 -12  -8   2   24.20    5.20
 -12  -8   2   22.00    4.80
 -12  -8   2   23.40    4.00
  12   8  -2   19.20    3.00
  11  -8  -2  131.69    7.50
 -11  -8   2  148.29   10.10
  11  -8  -2  112.79   33.40
  11  -8  -2  107.39   28.20
 -11  -8   2  141.49   11.20
 -11  -8   2  138.69    8.90
 -11   8   2  118.89    7.30
  11   8  -2  130.89    8.00
  11   8  -2   94.09   21.20
 -10  -8   2   77.39    6.90
 -10  -8   2   69.59    4.50
  10  -8  -2   76.49   22.80
 -10  -8   2   68.39    9.10
  10  -8  -2   85.39    5.40
  10  -8  -2   45.60   18.10
 -10  -8   2   67.09    7.60
  10   8  -2   61.69    6.00
 -10   8   2   68.89    5.50
 -10   8   2   65.49    5.20
  10   8  -2   88.09    8.30
  10   8  -2   53.49   13.60
   9  -8  -2   93.59    5.90
  -9  -8   2   89.29    8.10
   9  -8  -2   80.49   15.90
  -9  -8   2   97.89    7.20
   9  -8  -2  103.29    6.60
  -9  -8   2  101.29   10.60
  -9  -8   2   97.19    5.70
   9  -8  -2   77.49   20.20
   9   8  -2   83.89   17.70
  -9   8   2   82.29    7.40
   9   8  -2   93.59    6.70
   9   8  -2   85.19   14.50
  -8  -8   2  117.49    8.50
  -8  -8   2  115.39   11.00
   8  -8  -2   83.39   16.20
   8  -8  -2  138.89   23.80
   8  -8  -2  115.89    6.50
   8  -8  -2  121.99    6.70
   8   8  -2  118.79   15.40
  -8   8   2  112.89    7.10
   8   8  -2   90.79   14.80
   8   8  -2  117.79    7.80
  -8   8   2  114.29    9.60
  -7  -8   2  179.88   14.30
   7  -8  -2  210.78    9.60
  -7  -8   2  184.18   11.00
   7  -8  -2  185.28    9.30
   7  -8  -2  229.88   25.00
   7  -8  -2  199.38   22.90
  -7  -8   2  201.88    9.90
  -7  -8   2  194.58   10.50
   7   8  -2  219.58   17.10
  -7   8   2  178.48    9.90
   7   8  -2  181.58   10.20
   7   8  -2  206.88   17.80
  -6  -8   2    7.60    4.30
   6  -8  -2    1.30    1.30
   6  -8  -2   -4.70    9.60
   6  -8  -2    6.90    8.30
  -6  -8   2   -1.90    1.50
   6  -8  -2    7.30   40.00
   6  -8  -2    3.90    1.60
   6   8  -2    2.40    5.40
   6   8  -2    5.10    6.60
   5  -8  -2  326.77   25.30
   5  -8  -2  346.27   14.90
  -5  -8   2  337.27   15.50
   5  -8  -2  346.47   28.60
   5  -8  -2  262.17   35.50
   5   8  -2  353.46   20.10
   5   8  -2  336.87   21.00
   4  -8  -2  573.44   40.30
  -4  -8   2  443.16   30.10
   4  -8  -2  435.46   40.00
   4  -8  -2  486.15   20.40
  -4  -8   2  473.85   22.00
   4  -8  -2  482.95   30.80
   4  -8  -2  477.05   33.60
   4   8  -2  475.05   26.00
   4   8  -2  511.05   25.60
   3  -8  -2  485.15   32.50
  -3  -8   2  462.15   30.20
   3  -8  -2  433.86   34.80
   3  -8  -2  478.55   19.30
  -3  -8   2  465.55   27.40
   3  -8  -2  379.36   35.40
   3  -8  -2  479.45   29.10
  -3  -8   2  447.06   21.40
  -3   8   2  468.65   27.90
   3   8  -2  469.15   24.20
   3   8  -2  435.66   24.20
  -2  -8   2    5.00    6.10
   2  -8  -2   -0.50    7.80
   2  -8  -2    2.70    5.40
   2  -8  -2    1.30    6.80
   2  -8  -2   18.00   11.10
   2   8  -2    2.80    4.50
  -2   8   2    3.10    4.80
   2   8  -2    5.80    4.20
  -2   8   2    1.40    5.80
   1  -8  -2    1.30    6.00
  -1  -8   2   -7.20    6.20
   1  -8  -2    0.00    7.50
  -1  -8   2   -4.30    5.70
   1  -8  -2    6.00    9.20
  -1  -8   2    2.90    7.60
  -1  -8   2    2.10    3.50
   1   8  -2    3.10    4.20
  -1   8   2   14.30    5.70
   1   8  -2    6.60    4.20
  -1   8   2    5.00    4.80
   0  -8   2    0.80    5.60
   0  -8   2   -6.90    6.20
   0  -8   2    2.40    5.80
   0  -8   2    1.20    5.80
   0  -8  -2    0.10    7.30
   0  -8  -2    3.10    7.00
   0  -8  -2   12.10   10.00
   0   8   2    0.40    7.40
   0   8   2    3.80    4.30
   0   8   2   -6.40    3.90
   0   8  -2    7.30    3.80
   0   8  -2   -3.70    3.80
   1  -8   2  364.16   23.00
  -1  -8  -2  367.76   23.90
   1  -8   2  333.07   26.70
   1  -8   2  369.86   23.40
   1  -8   2  352.66   28.70
  -1  -8  -2  345.17   26.70
  -1  -8  -2  374.46   32.30
   1   8   2  373.26   22.10
  -1   8  -2  370.66   22.90
   1   8   2  376.26   29.20
   1   8   2  376.86   22.70
  -1   8  -2  343.47   22.60
   2  -8   2  301.27   22.50
   2  -8   2  281.47   27.20
  -2  -8  -2  306.37   25.00
  -2  -8  -2  334.27   28.40
  -2  -8  -2  303.07   17.70
   2  -8   2  287.17   21.30
   2  -8   2  290.77   26.90
  -2  -8  -2  316.07   23.30
   2   8   2  277.67   13.90
   2   8   2  289.07   19.20
   2   8   2  326.57   20.10
   2   8   2  306.77   26.10
   3  -8   2  504.35   30.70
  -3  -8  -2  544.15   35.20
   3  -8   2  411.36   36.50
   3  -8   2  518.55   31.10
  -3  -8  -2  475.85   25.30
   3  -8   2  536.65   38.40
  -3  -8  -2  496.05   39.00
  -3   8  -2  523.65   22.00
   3   8   2  533.35   28.60
   3   8   2  462.15   35.90
   3   8   2  475.15   28.50
   3   8   2  503.25   22.30
  -4  -8  -2   -0.90   15.20
   4  -8   2    7.10    6.60
  -4  -8  -2    4.40    4.20
   4  -8   2    1.00   16.90
   4  -8   2   -2.20   13.50
   4  -8   2    1.10    1.60
  -4  -8  -2   15.00   14.00
   4  -8   2    4.20    8.20
   4   8   2    3.20    5.20
  -4   8  -2    5.00    2.30
   4   8   2    7.20    6.50
   4   8   2    5.60    2.50
   4   8   2    8.20   13.40
   5  -8   2  109.49   13.00
   5  -8   2  126.29   17.40
   5  -8   2  145.89    8.90
  -5  -8  -2  131.09   11.20
   5  -8   2  144.59   27.80
   5  -8   2  138.59   19.90
   5  -8   2  135.19    6.70
   5  -8   2   92.69   25.70
   5   8   2  137.89   14.60
   5   8   2  138.39    8.10
  -5   8  -2  124.59    7.70
   5   8   2  150.38   15.50
  -6  -8  -2   -0.50    4.30
  -6  -8  -2    4.70    3.50
   6  -8   2   -1.00    8.70
   6  -8   2    2.80   11.10
   6  -8   2    1.70    1.40
   6  -8   2   21.30   28.40
  -6  -8  -2    2.00    1.90
   6  -8   2    1.40   38.20
   6   8   2    1.90    7.00
  -6   8  -2    3.10    3.70
  -6   8  -2    2.50    2.50
   6   8   2    6.80    7.00
   7  -8   2  627.74   26.80
  -7  -8  -2  612.14   31.30
  -7  -8  -2  616.24   26.50
  -7  -8  -2  629.94   31.40
   7  -8   2  634.84   26.80
   7  -8   2  672.83   42.80
   7   8   2  692.93   38.40
   7   8   2  577.64   27.70
   7   8   2  656.83   28.00
  -7   8  -2  626.34   28.90
   7   8   2  662.73   39.00
   8  -8   2   18.20   12.90
   8  -8   2   -0.30    1.20
  -8  -8  -2    3.10    4.60
  -8  -8  -2   -1.70    3.60
  -8  -8  -2   -1.10    1.30
   8  -8   2  -16.10   15.60
   8  -8   2    2.00    1.70
  -8   8  -2    3.20    3.60
   8   8   2   -3.80    9.70
   8   8   2   -0.50    3.30
   8   8   2   -2.00    2.50
   8   8   2   15.50    9.90
  -9  -8  -2   30.60    5.70
   9  -8   2   35.40    3.90
   9  -8   2    7.60   14.30
  -9  -8  -2   30.40    3.10
   9  -8   2   35.60    3.40
   9  -8   2   31.80   27.20
  -9  -8  -2   33.80    6.30
   9   8   2   32.60    4.40
   9   8   2   27.00    5.20
   9   8   2   28.80    4.10
   9   8   2   45.20   15.80
   9   8   2   11.40   12.40
  -9   8  -2   28.20    5.40
 -10  -8  -2   40.50    3.30
 -10  -8  -2   40.70    5.30
 -10  -8  -2   39.40    6.90
  10  -8   2   31.60   20.90
 -10  -8  -2   34.80    5.50
  10  -8   2   28.10    3.40
  10  -8   2   37.50    4.20
  10  -8   2   70.49   34.70
  10   8   2   38.80   17.00
 -10   8  -2   35.70    5.70
  10   8   2   42.90    4.70
  10   8   2   31.30    4.50
  10   8   2    1.90   17.50
  10   8   2   29.50    5.10
  11  -8   2   37.00    3.60
 -11  -8  -2   36.70    5.70
 -11  -8  -2   37.40    5.80
  11  -8   2   42.40    4.20
  11   8   2   37.70    4.20
  11   8   2   31.30    6.10
  11   8   2   32.90    4.20
 -12  -8  -2   27.70    4.70
 -12  -8  -2   31.00    4.60
  12  -8   2   33.60    3.10
 -12  -8  -2   30.80    5.00
  12  -8   2   34.00    3.70
  12   8   2   32.50    3.90
 -13  -8  -2    0.20    2.30
 -13  -8  -2    3.90    3.00
  13  -8   2   -1.00    1.40
 -13  -8  -2   -6.30    2.40
  13   8   2    4.40    2.80
  13   8   2    1.00    1.70
 -14  -8  -2   10.40    2.50
 -14  -8  -2    9.70    2.20
  14   8   2    9.60    1.80
 -14  -9   2   14.70    2.40
 -14  -9   2   11.50    1.90
 -14  -9   2   13.00    3.50
  13  -9  -2   23.40    3.50
 -13  -9   2   35.70    4.70
 -13  -9   2   34.40    4.80
 -13  -9   2   34.40    3.80
  13   9  -2   31.90    3.50
  12  -9  -2    5.90    1.80
 -12  -9   2    7.60    3.40
 -12  -9   2    4.60    2.80
 -12  -9   2    3.10    3.50
  12   9  -2   12.90    2.70
 -11  -9   2   92.69    5.00
  11  -9  -2   90.19    5.70
 -11  -9   2   90.89    8.30
 -11  -9   2   80.29    6.90
 -11  -9   2   92.29    9.20
  11   9  -2   85.49    7.60
  10  -9  -2    2.50   19.40
 -10  -9   2    6.00    3.20
 -10  -9   2   11.20    5.20
  10  -9  -2   -1.20   25.80
  10  -9  -2   10.90    2.30
 -10  -9   2    7.80    3.70
 -10  -9   2   13.50    2.20
  10   9  -2    8.60    4.70
  10   9  -2   -3.50   14.00
  10   9  -2   14.40    3.30
   9  -9  -2   18.40   13.30
  -9  -9   2   24.10    5.20
   9  -9  -2   14.60    2.50
  -9  -9   2   21.30    2.70
  -9  -9   2   16.90    5.20
   9  -9  -2   30.50   20.40
  -9  -9   2   20.60    3.80
   9   9  -2   10.90   10.90
   9   9  -2   -8.20   17.90
  -8  -9   2    2.20    3.10
  -8  -9   2   -1.20    1.50
   8  -9  -2    1.20    1.40
   8  -9  -2   -3.40   14.20
   8  -9  -2    2.00   14.50
  -8  -9   2   -0.40    3.80
  -8  -9   2    1.60    2.50
   8   9  -2   -5.50    8.50
   8   9  -2    0.00    2.40
   8   9  -2   -7.60   12.50
  -8   9   2    0.20    1.80
  -7  -9   2  143.69   12.70
   7  -9  -2  155.88   24.00
  -7  -9   2  154.38    8.00
   7  -9  -2  162.58    8.00
  -7  -9   2  157.98    9.10
   7  -9  -2  125.09   20.20
  -7  -9   2  144.39    9.40
  -7  -9   2  167.78    8.40
  -7   9   2  148.79   10.30
  -7   9   2  139.69   10.60
   7   9  -2  162.58   16.30
   7   9  -2  171.98   18.20
   6  -9  -2   61.99    4.00
  -6  -9   2   62.19    8.70
   6  -9  -2   59.19   13.90
  -6  -9   2   69.19    5.00
   6  -9  -2   48.80   15.80
  -6  -9   2   54.69    4.20
   6   9  -2   49.80    9.00
   6   9  -2   49.99    5.20
   6   9  -2   53.29   10.30
   5  -9  -2  386.86   45.00
   5  -9  -2  421.96   30.10
   5  -9  -2  453.65   34.10
  -5  -9   2  397.86   18.10
  -5  -9   2  421.76   35.80
   5  -9  -2  399.86   50.09
  -5  -9   2  407.26   18.40
   5  -9  -2  418.86   17.60
   5   9  -2  418.06   24.50
  -5   9   2  392.36   21.50
   5   9  -2  374.86   18.20
   5   9  -2  428.76   24.00
   4  -9  -2  102.09   17.70
   4  -9  -2   74.49   22.30
   4  -9  -2  136.79   26.30
   4  -9  -2   83.19   14.10
  -4  -9   2   77.39   18.20
   4  -9  -2   96.59    5.20
  -4   9   2   93.69    6.20
   4   9  -2  104.99   11.70
   4   9  -2  123.09   11.60
   3  -9  -2  559.14   23.20
  -3  -9   2  511.45   32.60
   3  -9  -2  542.35   33.80
   3  -9  -2  599.24   43.10
  -3  -9   2  561.44   36.60
  -3  -9   2  577.04   25.90
   3  -9  -2  613.74   48.50
   3  -9  -2  541.45   37.80
  -3   9   2  611.04   33.90
   3   9  -2  564.94   29.50
  -3   9   2  520.35   24.50
   3   9  -2  531.85   29.50
  -2  -9   2  832.52   41.90
  -2  -9   2  894.61   51.89
   2  -9  -2  868.11   48.80
   2  -9  -2  848.82   51.49
  -2  -9   2  823.52   44.90
   2  -9  -2  830.92   44.30
   2  -9  -2  814.22   33.70
  -2   9   2  841.02   43.40
  -2   9   2  806.82   36.10
   2   9  -2  849.61   40.60
   2   9  -2  729.73   39.90
  -2   9   2  796.32   46.70
  -1  -9   2   18.10    8.20
  -1  -9   2   37.20    5.90
   1  -9  -2   39.20   11.40
   1  -9  -2   27.80    9.60
  -1  -9   2   30.80   10.20
   1  -9  -2   12.60   12.40
   1  -9  -2   44.00   12.80
   1   9  -2   39.00    7.80
  -1   9   2   29.60    8.10
  -1   9   2   42.60    4.50
  -1   9   2   41.90    9.30
   1   9  -2   41.40    8.10
   0  -9   2   22.60   10.40
   0  -9   2   15.90    5.30
   0  -9  -2   -1.70    7.60
   0  -9  -2    9.50    8.50
   0  -9   2    9.20   10.10
   0  -9  -2   21.50   11.30
   0  -9   2    7.40    7.60
   0   9   2   13.10    5.50
   0   9  -2    7.00    5.40
   0   9   2   12.20    6.60
   0   9  -2   14.70    2.50
   0   9  -2    7.30    5.30
   1  -9   2  180.88   17.40
  -1  -9  -2  199.88   19.40
   1  -9   2  197.88   23.30
  -1  -9  -2  174.18   24.30
   1  -9   2  185.38   23.70
  -1  -9  -2  188.88   20.80
  -1  -9  -2  185.58   13.50
   1  -9   2  168.38   18.80
   1  -9   2  180.28   18.50
  -1   9  -2  186.68   10.00
  -1   9  -2  208.28   16.90
  -1   9  -2  191.08   16.70
   1   9   2  216.48   16.80
   1   9   2  209.88   16.30
   1   9   2  178.38   22.30
   2  -9   2  539.75   39.70
  -2  -9  -2  500.05   26.40
   2  -9   2  496.25   30.90
   2  -9   2  469.75   37.70
   2  -9   2  498.85   26.10
  -2  -9  -2  501.25   41.20
  -2  -9  -2  531.65   35.40
   2  -9   2  509.15   32.90
  -2   9  -2  505.05   21.80
   2   9   2  517.75   29.70
   2   9   2  457.15   21.90
   2   9   2  486.25   28.50
   2   9   2  494.75   39.40
   3  -9   2    5.40    9.60
   3  -9   2   22.20   15.90
  -3  -9  -2   -0.60   12.50
  -3  -9  -2   13.90    5.30
   3  -9   2    5.30    7.60
   3  -9   2   10.40    6.00
  -3  -9  -2   -7.20   14.20
   3  -9   2    3.10   13.10
   3   9   2   13.80    6.50
   3   9   2   14.50    6.40
   3   9   2    9.00    2.90
   3   9   2    1.80   12.90
  -3   9  -2   13.60    2.70
  -4  -9  -2   70.59   19.90
   4  -9   2   33.70   20.40
   4  -9   2   91.19    4.70
  -4  -9  -2   81.39   10.10
   4  -9   2  100.39   14.70
   4  -9   2   85.89   14.60
  -4   9  -2   88.49    6.20
   4   9   2   89.99    6.30
   4   9   2   79.19   12.00
   4   9   2   86.69   12.20
  -5  -9  -2   -0.40    4.60
   5  -9   2  -32.40   26.50
   5  -9   2   -2.70    9.40
   5  -9   2   21.10    7.60
  -5  -9  -2    7.50    4.30
   5  -9   2   -5.30   28.80
   5  -9   2   -2.30   11.40
   5   9   2    9.30    7.30
   5   9   2   12.90    7.00
  -5   9  -2    8.30    4.60
   5   9   2    5.90    2.30
   6  -9   2  110.59   20.50
   6  -9   2  109.89    6.10
  -6  -9  -2  113.69    6.00
   6  -9   2  113.99   17.30
   6  -9   2  101.69    5.80
  -6  -9  -2  115.59   10.70
  -6  -9  -2   97.49    9.40
   6   9   2  108.29   15.00
   6   9   2   77.79   13.50
   6   9   2  118.39    7.40
  -6   9  -2   97.19    6.80
   6   9   2  100.09    8.10
  -6   9  -2   92.99    8.50
  -7  -9  -2  378.16   21.80
  -7  -9  -2  338.37   20.30
   7  -9   2  336.07   35.40
   7  -9   2  355.36   15.80
   7  -9   2  338.07   31.20
   7  -9   2  348.97   15.70
   7   9   2  368.36   28.00
   7   9   2  364.56   17.20
   7   9   2  324.57   17.10
   7   9   2  358.26   27.50
   8  -9   2  254.67   29.50
   8  -9   2  248.68   12.10
   8  -9   2  262.47   12.30
  -8  -9  -2  256.47   16.50
  -8  -9  -2  267.87   16.80
  -8  -9  -2  258.07   11.90
  -8   9  -2  251.57   14.90
   8   9   2  253.17   24.90
   8   9   2  240.08   24.70
   8   9   2  253.47   15.00
   8   9   2  253.27   13.60
  -9  -9  -2   41.40    6.20
   9  -9   2    2.40   49.90
   9  -9   2   42.50    4.10
  -9  -9  -2   40.40    6.70
  -9  -9  -2   44.30    3.50
   9  -9   2   32.30   18.70
   9  -9   2   41.90    3.80
   9   9   2   41.10    4.70
  -9   9  -2   47.60    6.10
   9   9   2   35.80   14.50
   9   9   2   36.60    5.00
   9   9   2   39.50    5.90
   9   9   2   31.60   16.10
 -10  -9  -2    4.30    5.90
 -10  -9  -2    4.80    1.60
  10  -9   2    5.80    1.80
  10  -9   2  -30.50   24.20
  10  -9   2   12.10   45.70
  10   9   2   26.20   18.40
  10   9   2    5.30    2.90
  10   9   2    2.70    2.50
 -10   9  -2   -3.10    4.00
  10   9   2    1.20    3.80
 -11  -9  -2    1.60    2.90
  11  -9   2    0.20    1.90
  11  -9   2    4.00    1.40
 -11  -9  -2   -3.90    3.00
 -11  -9  -2   -1.60    2.70
  11   9   2    4.90    2.40
  11   9   2    2.20    2.70
  11   9   2   -0.20    4.00
  12  -9   2   43.60    3.40
 -12  -9  -2   45.20    5.30
 -12  -9  -2   38.50    5.10
 -12  -9  -2   49.10    5.90
  12   9   2   39.10    4.40
  12   9   2   45.10    4.50
 -13  -9  -2   -2.30    2.50
 -13  -9  -2   -2.10    2.40
 -13  -9  -2   -0.50    2.20
  13   9   2    3.50    1.90
 -14  -9  -2   10.80    2.70
 -14  -9  -2   -2.80    2.70
 -14 -10   2    3.80    2.00
 -14 -10   2    2.50    1.60
 -13 -10   2    6.70    3.00
 -13 -10   2    5.10    2.50
 -13 -10   2    3.30    2.20
  13 -10  -2    1.70    1.20
  13  10  -2    0.00    1.70
  12 -10  -2   66.09    4.30
 -12 -10   2   72.29    6.90
 -12 -10   2   61.19    5.20
 -12 -10   2   71.79    7.00
  12  10  -2   58.69    4.80
 -11 -10   2   92.59    6.60
 -11 -10   2   84.89    4.70
 -11 -10   2   85.49    7.90
  11 -10  -2   86.09    5.50
 -11 -10   2   87.19    8.70
  11  10  -2   70.09    5.90
 -10 -10   2   -2.50    3.10
  10 -10  -2    0.70    1.50
  10 -10  -2   11.10   38.00
  10 -10  -2    0.50   35.10
 -10 -10   2    4.10    2.80
 -10 -10   2    0.70    1.40
 -10 -10   2    0.40    5.00
  10  10  -2   36.40   21.80
  10  10  -2    3.60    2.80
  10  10  -2   -2.20    3.90
   9 -10  -2   73.99   21.00
   9 -10  -2   14.00   25.40
  -9 -10   2   25.00    3.10
  -9 -10   2   27.80    4.40
  -9 -10   2   21.40    4.80
  -9 -10   2   33.30    7.60
   9 -10  -2   22.00    2.90
   9  10  -2   38.40   13.30
   8 -10  -2  -27.30   17.10
  -8 -10   2   -0.50    1.50
  -8 -10   2    5.80    3.00
  -8 -10   2    8.00    3.60
  -8 -10   2    4.40    1.60
   8 -10  -2   -9.30   14.90
  -8 -10   2    1.30    4.10
   8  10  -2    2.00    2.60
   8  10  -2   -4.30   13.90
   8  10  -2    5.00    9.70
  -8  10   2   -4.40    3.60
  -7 -10   2    9.90    3.30
   7 -10  -2   24.20   15.30
  -7 -10   2    8.10    4.20
  -7 -10   2   13.30    2.00
   7 -10  -2    9.10    1.80
   7 -10  -2  -13.10   11.70
  -7 -10   2    7.10    3.20
  -7 -10   2   10.80    2.40
   7  10  -2    4.80    7.90
   7  10  -2   17.00   11.60
  -7  10   2    6.80    5.00
   7  10  -2   13.80    3.00
  -6 -10   2   20.40    2.60
   6 -10  -2   23.10   12.40
  -6 -10   2   17.00    5.40
  -6 -10   2   20.40    3.10
  -6 -10   2   23.80    4.30
   6 -10  -2   22.60   14.60
   6 -10  -2   17.10    2.30
  -6  10   2   15.60    4.20
   6  10  -2   20.10    7.40
   6  10  -2   23.20   10.50
   6  10  -2   30.70    3.80
   5 -10  -2   -1.20    9.00
  -5 -10   2  -16.70   21.80
  -5 -10   2    3.10    2.60
  -5 -10   2   -1.50    3.80
  -5 -10   2    5.50    2.70
   5 -10  -2   -1.70   11.10
   5 -10  -2    2.60    1.10
  -5 -10   2    0.50    2.00
  -5 -10   2    3.80    1.50
  -5  10   2    7.00    3.60
   5  10  -2    3.20    6.80
   5  10  -2   -0.40    2.40
   5  10  -2    1.50    5.80
   4 -10  -2   13.50    2.30
   4 -10  -2   -0.80    8.90
  -4 -10   2    9.10    4.90
  -4 -10   2   16.60    2.80
  -4 -10   2   15.80    4.40
   4 -10  -2    4.60   21.50
   4 -10  -2   54.99   24.90
   4 -10  -2   14.00   10.20
  -4  10   2   12.90    2.90
   4  10  -2   17.70    7.00
  -4  10   2   16.50    4.10
   4  10  -2   13.60    6.80
   4  10  -2   20.70    3.10
   3 -10  -2  417.06   39.30
   3 -10  -2  409.66   42.50
   3 -10  -2  442.46   32.20
   3 -10  -2  382.86   28.00
  -3 -10   2  344.17   29.10
  -3 -10   2  375.86   19.20
   3 -10  -2  367.66   16.20
  -3  10   2  370.66   17.30
   3  10  -2  387.06   23.50
  -3  10   2  392.16   27.20
   3  10  -2  352.36   23.20
   2 -10  -2  406.66   42.20
   2 -10  -2  360.86   15.60
  -2 -10   2  340.47   29.00
  -2 -10   2  368.36   19.30
   2 -10  -2  361.06   25.90
   2 -10  -2  348.17   26.90
  -2 -10   2  456.95   47.80
   2 -10  -2  339.07   34.20
   2 -10  -2  378.66   30.30
   2  10  -2  375.86   19.40
  -2  10   2  366.96   25.40
   2  10  -2  347.37   23.00
  -2  10   2  382.66   26.80
  -2  10   2  361.86   16.90
   2  10  -2  382.66   23.60
   1 -10  -2  144.89   26.10
  -1 -10   2  170.48   11.90
   1 -10  -2  178.68   14.30
  -1 -10   2  177.98   23.60
   1 -10  -2  210.48   22.20
   1 -10  -2  155.68   23.70
   1 -10  -2  164.18   19.10
  -1 -10   2  182.88   18.60
  -1 -10   2  191.58   21.50
   1  10  -2  195.08   16.00
  -1  10   2  190.28   17.00
   1  10  -2  175.78    9.20
   1  10  -2  179.48   15.80
  -1  10   2  187.68   18.10
  -1  10   2  158.68    9.30
   0 -10  -2  142.99   23.80
   0 -10  -2  120.59   18.60
   0 -10   2  165.08   17.60
   0 -10  -2  145.89   18.40
   0 -10   2  141.69   22.40
   0 -10   2  141.19   24.30
   0 -10   2  142.09   11.40
   0  10  -2  169.38   15.30
   0  10   2  161.68   15.50
   0  10   2  155.68   15.30
   0  10  -2  146.99    8.10
   0  10  -2  150.38   14.70
   0  10   2  143.69    8.40
  -1 -10  -2   63.29    8.70
  -1 -10  -2   58.59   16.90
   1 -10   2   51.39   12.00
   1 -10   2   53.49   15.60
   1 -10   2   50.59    7.70
  -1 -10  -2   58.69   13.40
  -1 -10  -2   38.10   15.10
   1  10   2   59.49   10.30
  -1  10  -2   38.50    9.30
  -1  10  -2   57.59   11.80
  -1  10  -2   56.29    4.90
   1  10   2   85.79   18.80
   1  10   2   55.29   10.40
   1  10   2   53.89    5.00
  -2 -10  -2   32.40   19.10
  -2 -10  -2   49.40    7.90
   2 -10   2   59.69   17.20
   2 -10   2   57.29   13.30
   2 -10   2   19.00   15.60
  -2 -10  -2   49.70   16.00
   2 -10   2   55.09    8.20
   2  10   2   46.80   18.50
   2  10   2   48.30    4.90
   2  10   2   49.90   10.20
  -2  10  -2   50.19    4.40
   2  10   2   32.40    8.50
  -3 -10  -2   36.70   16.90
   3 -10   2   43.90    8.20
   3 -10   2   16.00   17.80
   3 -10   2   -2.30   33.40
   3 -10   2   28.30    9.90
   3  10   2   39.20    9.20
  -3  10  -2   42.40    4.60
   3  10   2   43.20    4.70
   3  10   2   28.30    8.30
   4 -10   2  147.59   20.10
  -4 -10  -2  123.39   11.50
  -4 -10  -2  130.59    6.70
   4 -10   2  116.99    6.10
   4 -10   2  120.69    6.50
   4 -10   2  128.79   12.80
   4 -10   2   53.49   27.40
  -4  10  -2  118.89    9.00
   4  10   2  132.79   15.30
  -4  10  -2  127.59    7.90
   4  10   2  145.19    8.20
   4  10   2  117.49   15.80
  -5 -10  -2   20.90    2.60
  -5 -10  -2   18.90    5.30
   5 -10   2   18.80    2.10
   5 -10   2   22.00    2.70
   5 -10   2    0.90   15.20
   5 -10   2   13.20    6.80
   5 -10   2   -1.30   38.90
  -5 -10  -2   13.90    5.80
   5  10   2   19.20    8.60
  -5  10  -2   22.60    3.60
   5  10   2   22.30    3.80
  -5  10  -2   35.40    5.40
   5  10   2   29.30   14.50
   5  10   2   34.80    5.10
   6 -10   2   32.10   13.20
   6 -10   2    6.90    7.00
   6 -10   2   16.00    2.10
  -6 -10  -2   22.20    6.20
  -6 -10  -2   26.00    5.70
  -6 -10  -2   21.10    2.60
   6 -10   2   11.60   18.10
   6 -10   2   22.50    2.80
  -6  10  -2   16.60    4.60
   6  10   2   13.80    3.40
   6  10   2   12.30   10.30
  -6  10  -2   15.70    3.30
   6  10   2   25.50   11.70
   6  10   2   24.00    4.60
  -7 -10  -2    8.90    5.30
   7 -10   2   32.40   22.00
   7 -10   2    2.70    1.40
   7 -10   2    1.90    1.80
  -7 -10  -2    3.50    1.80
   7 -10   2    4.60   12.20
  -7 -10  -2    4.50    4.30
   7  10   2    9.30   10.50
   7  10   2  -17.30    9.40
  -7  10  -2    1.40    4.80
   7  10   2    0.80    2.50
  -8 -10  -2  110.59    6.40
   8 -10   2  115.09    6.70
  -8 -10  -2  132.49   11.30
   8 -10   2  120.19   26.90
  -8 -10  -2  114.49   10.60
   8 -10   2  119.39    6.80
   8  10   2  115.49    9.90
   8  10   2   81.69   15.90
   8  10   2  106.79    7.80
   8  10   2  120.89    8.50
  -8  10  -2  108.39    9.60
  -9 -10  -2    2.70    3.80
  -9 -10  -2   -0.10    1.40
   9 -10   2    3.00    1.40
   9 -10   2    2.40    1.90
   9 -10   2  -29.00   39.10
  -9 -10  -2    2.40    3.40
   9 -10   2   -0.10   18.20
   9  10   2    3.20    2.50
   9  10   2   13.70   17.00
   9  10   2    3.00    3.50
   9  10   2    0.20    2.70
   9  10   2    2.90   14.40
  -9  10  -2    0.00    4.10
  10 -10   2   40.80   29.20
  10 -10   2   35.50    3.50
 -10 -10  -2   37.00    5.70
 -10 -10  -2   35.70    6.60
 -10 -10  -2   39.40    3.30
  10 -10   2   35.40    4.00
  10  10   2   33.10    5.50
 -10  10  -2   41.80    5.50
  10  10   2   14.30   19.90
  10  10   2   28.60    4.40
  10  10   2  -25.40   43.80
  10  10   2   50.69    5.10
 -11 -10  -2   95.09    8.20
 -11 -10  -2   73.99    6.60
  11 -10   2   87.49    4.90
 -11 -10  -2   89.39    8.10
  11  10   2   71.19    8.50
  11  10   2   78.89    6.30
 -12 -10  -2   26.60    3.70
  12 -10   2   23.60    2.70
 -12 -10  -2   27.20    5.00
  12  10   2   29.10    3.30
 -13 -10  -2   28.50    3.80
 -13 -10  -2   26.60    3.30
  13  10   2   33.70    3.20
 -14 -11   2   15.00    2.50
 -13 -11   2   70.99    5.90
 -13 -11   2   82.59    5.90
  13  11  -2   67.19    4.60
 -12 -11   2   55.29    6.30
  12 -11  -2   35.50    3.20
 -12 -11   2   55.29    6.20
 -12 -11   2   40.80    4.30
  12  11  -2   50.99    4.40
 -11 -11   2    9.10    3.90
 -11 -11   2   12.30    1.70
 -11 -11   2   14.70    2.90
 -11 -11   2    8.70    4.00
  11 -11  -2    6.20    1.70
  11  11  -2    5.30    2.40
  10 -11  -2  236.48   39.10
 -10 -11   2  211.18   14.90
 -10 -11   2  204.98   10.80
 -10 -11   2  208.98   12.50
 -10 -11   2  196.48    9.60
  10 -11  -2  211.28   10.10
  10  11  -2  207.38   14.60
  10  11  -2  182.08   10.70
  -9 -11   2   17.60    4.40
  -9 -11   2   19.30    3.60
   9 -11  -2    2.30   17.40
  -9 -11   2   12.90    5.20
   9 -11  -2    6.40   30.50
   9 -11  -2   14.30    2.30
  -9 -11   2   13.00    2.40
   9  11  -2   19.00    3.40
   9  11  -2   23.00   14.40
   8 -11  -2   13.40   24.50
  -8 -11   2   21.30    4.40
   8 -11  -2   15.00    2.30
   8 -11  -2    1.60   19.20
  -8 -11   2   16.70    2.70
  -8 -11   2   19.20    3.70
  -8 -11   2   15.00    5.80
   8  11  -2   15.10    3.60
   8  11  -2    2.70   18.00
   8  11  -2   -9.40   10.50
  -8  11   2   13.60    4.60
  -7 -11   2    1.70    1.40
   7 -11  -2    0.10   18.50
  -7 -11   2    0.30    3.70
  -7 -11   2    3.00    3.20
  -7 -11   2   -1.20    1.50
   7 -11  -2    8.70   15.30
   7 -11  -2    1.30    1.20
   7  11  -2   -2.80   12.50
   7  11  -2    1.80    2.60
   7  11  -2    6.60    9.00
  -7  11   2    0.80    3.70
  -6 -11   2    7.40    1.80
   6 -11  -2    6.00    1.60
   6 -11  -2   19.80   13.10
  -6 -11   2    5.30    2.00
   6 -11  -2   -1.40   16.00
  -6  11   2   10.20    4.30
   6  11  -2   11.80    2.80
   6  11  -2    6.10   10.30
   6  11  -2    1.40    7.90
  -5 -11   2    5.40    4.90
   5 -11  -2   15.20   13.00
  -5 -11   2   12.40    2.10
   5 -11  -2   -4.60   14.60
  -5 -11   2    8.80    3.00
   5 -11  -2    9.70    1.60
  -5 -11   2    6.50    2.20
   5  11  -2    7.70    3.00
   5  11  -2   16.40    8.40
  -5  11   2    6.80    4.30
   5  11  -2   16.40   10.50
   4 -11  -2  124.29   37.10
  -4 -11   2   86.49    9.90
  -4 -11   2  108.79    8.40
  -4 -11   2   81.19   22.20
  -4 -11   2  105.79    6.60
   4 -11  -2  138.69   20.90
  -4 -11   2  106.59    6.80
   4 -11  -2  148.29   43.10
  -4  11   2  102.39    6.70
   4  11  -2  101.59    6.70
  -4  11   2   89.39    8.30
   4  11  -2  100.49   13.80
   4  11  -2   95.29   13.50
   3 -11  -2  385.06   47.70
  -3 -11   2  372.76   19.00
   3 -11  -2  373.96   30.20
   3 -11  -2  359.06   32.10
   3 -11  -2  357.86   46.20
   3 -11  -2  337.07   15.50
  -3 -11   2  347.57   15.70
   3 -11  -2  359.16   15.30
   3 -11  -2  316.77   22.10
  -3 -11   2  347.07   16.40
   3  11  -2  358.66   24.40
  -3  11   2  344.57   17.90
   3  11  -2  356.76   16.50
  -3  11   2  380.56   28.30
   3  11  -2  373.46   24.50
  -3  11   2  365.86   17.30
   2 -11  -2   20.60   20.70
   2 -11  -2   33.50    2.40
   2 -11  -2   30.20   12.00
   2 -11  -2   34.70    8.70
   2 -11  -2   -0.60   23.80
   2 -11  -2   29.80   13.80
  -2 -11   2   22.90    2.70
   2  11  -2   42.60    9.20
  -2  11   2   36.40    4.10
  -2  11   2   29.90    5.10
  -2  11   2   43.80   11.30
   2  11  -2   34.70    3.90
   2  11  -2   32.60    8.50
  -2  11   2   23.70    9.60
  -1 -11   2   61.89    7.80
   1 -11  -2   59.19   14.00
   1 -11  -2   37.80   18.40
   1 -11  -2   63.69   16.00
   1 -11  -2    4.10   22.40
   1 -11  -2   58.39   10.10
   1  11  -2   48.80   10.20
   1  11  -2   51.29    4.80
  -1  11   2   56.19   13.10
   1  11  -2   47.50    9.60
  -1  11   2   62.39   11.00
  -1  11   2   60.79    5.00
   0 -11  -2  108.79   24.70
   0 -11  -2   66.69   17.10
   0 -11  -2   15.30   15.30
   0 -11  -2   57.49    9.40
   0 -11   2   54.29   12.20
   0  11   2   52.89    4.90
   0  11  -2   50.79   10.90
   0  11   2   42.40   11.30
   0  11   2   36.10    9.80
   0  11  -2   50.19   10.00
   0  11  -2   57.29    4.90
   1 -11   2   76.79   13.50
  -1 -11  -2   88.79   10.10
  -1 -11  -2   89.69   19.20
   1 -11   2   98.49   16.60
  -1 -11  -2   81.89   27.60
  -1  11  -2   92.39    7.70
   1  11   2   97.79   14.90
  -1  11  -2   68.39   12.20
   1  11   2   87.19   13.80
   2 -11   2  731.33   43.50
  -2 -11  -2  765.02   36.80
   2 -11   2  795.02   45.80
  -2 -11  -2  666.93   30.50
  -2 -11  -2  716.23   48.20
   2  11   2  770.42   41.90
  -2  11  -2  743.93   31.80
   2  11   2  716.33   31.80
  -2  11  -2  724.43   34.90
   2  11   2  768.62   42.00
   3 -11   2  166.28   23.40
   3 -11   2  130.59   18.20
  -3 -11  -2  144.29    7.70
  -3 -11  -2  147.09    7.20
  -3 -11  -2  151.18   12.80
   3  11   2  152.08   17.10
   3  11   2  159.18   17.20
  -3  11  -2  139.09    9.50
   3  11   2  158.58   10.50
  -3  11  -2  147.69   11.50
  -4 -11  -2  440.86   19.80
  -4 -11  -2  427.66   24.90
   4 -11   2  495.95   34.60
  -4 -11  -2  460.65   19.70
   4 -11   2  420.16   19.00
  -4 -11  -2  428.06   25.20
   4 -11   2  462.95   27.20
  -4  11  -2  481.65   22.40
  -4  11  -2  458.25   21.10
   4  11   2  495.75   31.20
   4  11   2  454.45   21.20
   4  11   2  459.95   22.60
   4  11   2  507.85   32.50
   5 -11   2   73.09    4.40
   5 -11   2   85.09   13.40
  -5 -11  -2   78.19    4.50
  -5 -11  -2   88.09   10.70
  -5 -11  -2   66.39    8.20
   5 -11   2   78.59   17.30
  -5 -11  -2   74.59    4.80
   5  11   2   84.99    6.80
  -5  11  -2   87.49    8.00
   5  11   2   60.19   12.40
   5  11   2   82.69    7.60
  -5  11  -2   79.79    6.20
   5  11   2   77.49   13.50
  -6 -11  -2  115.09    6.00
  -6 -11  -2  106.89   10.10
   6 -11   2   32.30   26.80
   6 -11   2   83.09   16.30
  -6 -11  -2  122.99   11.70
   6 -11   2  109.39   14.00
  -6 -11  -2  114.89    6.40
   6 -11   2  116.69    6.00
   6  11   2  114.09   17.00
   6  11   2  108.69    8.30
  -6  11  -2  114.49    7.40
  -6  11  -2  106.99    9.30
   6  11   2  117.59    8.30
   6  11   2  107.29   17.00
  -7 -11  -2   29.50    6.30
   7 -11   2   35.00    3.10
   7 -11   2  -37.10   30.00
  -7 -11  -2   31.40    3.30
   7 -11   2   35.10    3.60
   7 -11   2   37.90   15.40
  -7 -11  -2   30.00    6.70
   7  11   2   26.30    4.20
  -7  11  -2   29.20    5.80
   7  11   2   47.20    5.30
   7  11   2   31.50   13.10
   7  11   2   29.40   14.20
  -8 -11  -2  307.67   16.80
  -8 -11  -2  286.17   17.70
   8 -11   2  244.38   33.00
  -8 -11  -2  270.07   12.80
   8 -11   2  267.57   12.60
   8  11   2  254.77   27.60
   8  11   2  272.47   14.80
   8  11   2  286.97   14.10
   8  11   2  293.07   30.50
   8  11   2  255.07   15.90
  -8  11  -2  282.87   16.10
  -9 -11  -2   28.80    6.20
  -9 -11  -2   25.40    4.80
  -9 -11  -2   28.20    3.40
   9 -11   2    6.00   22.00
  -9 -11  -2   29.20    3.80
  -9 -11  -2   24.40    3.30
   9 -11   2   23.70    2.70
   9  11   2   25.80    4.40
   9  11   2   59.19   18.30
   9  11   2   21.20    5.20
   9  11   2   11.40   20.80
   9  11   2   34.50    4.90
 -10 -11  -2   12.60    4.50
  10 -11   2   14.00    2.00
 -10 -11  -2   11.40    3.30
 -10 -11  -2   15.30    4.30
 -10 -11  -2   14.90    2.20
  10  11   2   21.90    3.60
 -10  11  -2   26.80    4.30
  10  11   2   14.60    3.40
  10  11   2   15.80    4.40
 -11 -11  -2   16.40    3.90
 -11 -11  -2   11.90    4.00
  11 -11   2    7.40    3.10
  11  11   2   15.00    3.10
  11  11   2   10.70    4.40
  11  11   2   18.20    2.90
 -12 -11  -2    5.40    2.60
 -12 -11  -2    2.70    2.60
 -12 -11  -2    1.40    2.80
  12  11   2   -4.70    2.30
  12  11   2   -7.50    3.30
 -13 -11  -2   96.39    6.20
 -13 -11  -2   90.09    6.60
 -13 -12   2  101.89    7.00
 -13 -12   2   93.59    8.10
 -12 -12   2    7.70    2.20
 -12 -12   2   22.00    3.90
  12 -12  -2   12.30    1.60
 -12 -12   2   13.70    3.30
  12  12  -2   18.70    2.60
  11 -12  -2   72.39    4.50
 -11 -12   2   78.69    5.20
 -11 -12   2   71.29    7.00
 -11 -12   2   76.79    4.30
 -11 -12   2   89.39    8.40
  11  12  -2   72.49    5.60
 -10 -12   2   -1.50    1.30
 -10 -12   2    2.80    3.90
  10 -12  -2    2.20    1.30
 -10 -12   2    0.40    3.00
 -10 -12   2   -3.10    2.10
  10  12  -2    0.30    2.20
   9 -12  -2   92.59   46.90
   9 -12  -2   28.30   28.30
   9 -12  -2   51.69    3.90
  -9 -12   2   51.99    4.10
  -9 -12   2   59.29    7.00
  -9 -12   2   53.59    8.80
   9  12  -2   28.80   20.20
   9  12  -2   48.00    5.20
   8 -12  -2   51.29   33.80
  -8 -12   2   64.59    6.80
  -8 -12   2   59.29    4.80
   8 -12  -2   48.10   18.40
   8 -12  -2   62.99    4.30
  -8 -12   2   54.29    8.80
   8  12  -2   32.00   14.20
   8  12  -2   30.10   22.50
  -8  12   2   67.19    7.20
   8  12  -2   66.39    6.00
  -7 -12   2    4.10    1.60
  -7 -12   2    0.90    4.50
  -7 -12   2    1.50    1.80
   7 -12  -2    3.30    1.40
  -7 -12   2    2.50    3.20
   7 -12  -2   21.20   24.80
   7 -12  -2  -21.80   20.70
   7  12  -2   11.30   15.80
   7  12  -2    0.90    3.00
  -7  12   2    5.30    4.20
  -6 -12   2  220.88   10.90
  -6 -12   2  212.48   10.30
   6 -12  -2  265.67   33.30
   6 -12  -2  203.08   10.10
  -6 -12   2  178.28   15.40
   6 -12  -2  214.78   31.10
   6  12  -2  228.18   12.00
   6  12  -2  209.78   23.30
  -6  12   2  212.68   13.80
   6  12  -2  250.57   21.30
  -5 -12   2   -2.40    2.30
   5 -12  -2   13.40   18.80
   5 -12  -2   12.20   13.60
  -5 -12   2    0.00    1.60
  -5 -12   2    3.40    1.40
  -5 -12   2   -2.40    2.50
   5  12  -2    5.70    8.50
   5  12  -2   -4.30   10.00
   5  12  -2    5.50    2.70
   4 -12  -2  380.56   17.00
  -4 -12   2  397.36   20.30
  -4 -12   2  386.76   17.90
   4 -12  -2  376.66   35.10
   4 -12  -2  399.56   37.00
  -4 -12   2  384.06   17.30
   4  12  -2  417.56   27.90
   4  12  -2  401.06   18.40
  -4  12   2  398.46   19.90
  -4  12   2  389.36   18.30
   4  12  -2  415.86   28.10
  -3 -12   2    6.10    3.80
   3 -12  -2   20.40    7.40
  -3 -12   2    9.10    2.10
   3 -12  -2   -4.40   15.00
   3 -12  -2   10.20    1.50
  -3 -12   2    7.40    2.30
  -3 -12   2   12.20    4.70
   3  12  -2   14.20    7.80
  -3  12   2    5.60    2.50
  -3  12   2   12.60    5.00
   3  12  -2    2.80    9.00
  -3  12   2   -9.80    7.50
   2 -12  -2   20.80   14.80
  -2 -12   2   18.70    6.80
   2 -12  -2   19.40    2.40
   2 -12  -2  -22.30   19.70
   2 -12  -2   16.50    2.00
  -2 -12   2   19.20    5.40
   2 -12  -2   12.00   25.90
   2 -12  -2   25.90    7.50
  -2 -12   2   23.20    2.90
   2  12  -2   24.10    3.40
   2  12  -2   20.30    9.10
  -2  12   2   23.30    3.80
  -2  12   2    6.30   13.00
   2  12  -2    4.30    7.10
  -2  12   2   16.60    4.30
  -1 -12   2   43.10    6.80
   1 -12  -2   30.00   13.90
   1 -12  -2  -22.90   24.50
  -1 -12   2   31.60    3.80
   1  12  -2   36.90    4.30
  -1  12   2   23.10   10.40
  -1  12   2   35.20    4.60
   1  12  -2   42.70   10.40
  -1  12   2   39.80   12.70
   1  12  -2   25.20    8.50
   0 -12   2   18.00    5.90
   0 -12   2   28.10    3.80
   0 -12  -2   21.30    6.00
   0 -12   2    0.70   14.50
   0 -12  -2   -1.50   11.90
   0 -12  -2  -10.70   22.80
   0  12  -2   23.10    9.20
   0  12   2   10.50    7.70
   0  12  -2   19.80    5.90
   0  12   2   15.10    3.10
   0  12   2   20.90    4.40
   0  12   2   17.20   10.20
   0  12  -2   23.50    5.80
   0  12  -2    8.20    8.60
   1 -12   2    8.10    1.90
  -1 -12  -2   -4.90   16.50
  -1 -12  -2   13.30    2.10
   1 -12   2   10.40    4.20
   1 -12   2   11.70   13.80
  -1  12  -2    5.30    3.70
  -1  12  -2    6.30    2.60
   1  12   2   11.30    4.00
   1  12   2    8.80    2.60
   1  12   2    8.00    7.80
  -1  12  -2   -1.80   12.40
   2 -12   2  384.76   32.40
  -2 -12  -2  407.76   19.30
  -2 -12  -2  454.95   25.10
  -2 -12  -2  449.86   18.70
   2 -12   2  439.86   24.90
   2  12   2  468.15   31.40
  -2  12  -2  430.96   20.30
   2  12   2  447.86   20.40
  -2  12  -2  421.26   21.30
  -3 -12  -2  228.98   10.20
  -3 -12  -2  215.98    9.90
  -3 -12  -2  206.58   15.70
   3 -12   2  216.78   24.30
   3 -12   2  210.98   10.30
   3 -12   2  214.08   17.00
  -3 -12  -2  179.38   14.10
  -3  12  -2  212.48   11.60
   3  12   2  201.88   20.60
   3  12   2  219.38   11.90
   3  12   2  234.68   22.10
   3  12   2  212.38   12.60
  -3  12  -2  208.18   13.10
  -4 -12  -2  349.37   15.30
   4 -12   2  332.17   14.90
  -4 -12  -2  305.17   19.50
  -4 -12  -2  330.27   14.90
  -4 -12  -2  351.16   21.50
   4 -12   2  366.46   22.90
   4 -12   2  337.27   30.10
   4  12   2  326.17   17.60
   4  12   2  347.57   17.00
   4  12   2  378.76   27.60
  -4  12  -2  343.37   16.80
  -4  12  -2  341.57   18.10
   4  12   2  361.36   27.80
   5 -12   2   13.80    8.40
  -5 -12  -2   18.90    2.40
  -5 -12  -2   23.00    2.80
  -5 -12  -2   14.80    6.50
   5 -12   2   19.40    2.20
   5 -12   2   15.60   13.50
   5  12   2   23.40   10.10
  -5  12  -2   13.90    5.00
   5  12   2    9.30   10.00
  -5  12  -2   18.00    3.30
   5  12   2   19.00    4.20
  -6 -12  -2   83.59    4.80
  -6 -12  -2   77.89    5.10
   6 -12   2   67.69   12.70
  -6 -12  -2   83.39    9.10
   6 -12   2   67.39   17.60
   6  12   2   72.69   15.80
   6  12   2   97.19    7.50
  -6  12  -2   60.09    6.00
   6  12   2   78.99   15.70
  -6  12  -2   73.39    8.50
  -7 -12  -2   41.80    3.80
  -7 -12  -2   45.90    7.50
   7 -12   2   34.50   18.80
  -7 -12  -2   44.80    8.00
   7  12   2   34.00   15.70
   7  12   2   47.20   15.50
   7  12   2   44.90    5.60
  -7  12  -2   43.50    6.50
   7  12   2   42.60    5.20
  -8 -12  -2   -5.40    3.20
   8 -12   2   12.20   21.40
  -8 -12  -2   -1.90    3.50
  -8 -12  -2   -0.60    1.40
   8 -12   2   -0.10    1.30
  -8 -12  -2    1.80    3.90
   8  12   2  -16.40   17.50
   8  12   2    5.10    3.00
   8  12   2   -4.90   16.00
   8  12   2    4.60    3.10
   8  12   2   -1.70    2.80
  -8  12  -2    2.50    4.00
  -9 -12  -2   23.00    4.50
  -9 -12  -2   20.00    2.60
  -9 -12  -2   23.40    5.30
   9 -12   2    7.50   26.40
  -9 -12  -2   24.10    3.90
  -9  12  -2   23.40    5.20
   9  12   2   68.89   29.80
   9  12   2   25.20    3.40
   9  12   2   21.00    4.00
   9  12   2   15.30    5.00
   9  12   2    8.20   20.80
 -10 -12  -2    1.70    1.30
 -10 -12  -2    3.30    2.60
 -10 -12  -2    2.60    3.50
 -10 -12  -2   -1.50    3.10
 -10  12  -2    5.90    3.60
  10  12   2    4.50    2.40
  10  12   2   -4.20    3.30
  10  12   2    3.10    2.50
 -11 -12  -2   28.00    3.60
 -11 -12  -2   27.30    4.60
 -11 -12  -2   26.50    4.40
  11  12   2   33.60    3.90
 -12 -12  -2    0.20    2.80
 -12 -12  -2   -0.30    2.00
 -12 -12  -2   -0.60    1.90
  12  12   2    3.90    2.10
 -13 -12  -2    5.20    2.40
 -13 -13   2    2.00    1.70
 -13 -13   2    0.50    1.40
 -12 -13   2    3.20    2.40
 -12 -13   2    3.30    2.60
 -11 -13   2   -0.20    3.10
 -11 -13   2    0.80    1.10
  11 -13  -2   -0.70    1.20
 -10 -13   2   88.99    5.00
 -10 -13   2   84.59    8.90
 -10 -13   2   86.39    7.40
  10 -13  -2   84.19    4.90
  10  13  -2   81.59    8.30
  10  13  -2   80.69    6.40
   9 -13  -2    3.80    1.40
  -9 -13   2   14.90    4.90
  -9 -13   2    4.50    3.10
  -9 -13   2    6.90    1.90
  -9  13   2   -1.50    2.80
   8 -13  -2   13.80    2.10
   8 -13  -2   16.60   22.50
  -8 -13   2   16.50    4.00
  -8 -13   2   19.90    2.90
  -8 -13   2    8.90    5.20
   8  13  -2   19.50    3.90
   8  13  -2   -3.10   15.20
  -7 -13   2   33.70    7.80
  -7 -13   2   37.90    4.10
  -7 -13   2   37.90    3.20
   7 -13  -2   34.70    3.10
   7 -13  -2   51.89   20.10
  -7 -13   2   39.60    5.00
   7  13  -2   43.70   14.50
  -7  13   2   46.20    6.40
   7  13  -2   37.70    4.90
   6 -13  -2   -0.20   30.50
   6 -13  -2    7.50   17.70
  -6 -13   2    3.50    1.90
  -6 -13   2    5.90    4.50
   6 -13  -2    5.10    1.60
  -6 -13   2   10.20    1.80
  -6  13   2    4.20    3.80
   6  13  -2   22.30   15.20
   6  13  -2   19.60   14.10
   6  13  -2    2.30    3.10
  -5 -13   2    5.70    4.70
  -5 -13   2   10.80    2.70
  -5 -13   2    6.80    2.90
   5 -13  -2    8.20   15.60
   5 -13  -2   10.30    1.80
  -5 -13   2    7.30    2.20
  -5 -13   2    6.40    2.50
   5 -13  -2   -0.30   24.20
   5  13  -2    8.10   10.40
   5  13  -2   10.20    3.00
   5  13  -2   -8.40   10.80
  -5  13   2   13.00    4.60
   4 -13  -2   17.50   25.70
  -4 -13   2   -0.10    4.90
   4 -13  -2   -2.10   14.50
  -4 -13   2    8.90    4.00
  -4 -13   2   10.20    2.50
   4 -13  -2   -3.80    7.10
   4 -13  -2    9.20    1.60
  -4 -13   2   10.90    2.10
   4  13  -2    2.00    8.80
   4  13  -2   16.20    9.40
   4  13  -2   21.10    4.90
  -4  13   2   11.70    4.40
  -4  13   2    6.70    2.90
   4  13  -2    9.00    3.10
  -3 -13   2  200.18   13.70
  -3 -13   2  197.58   10.50
   3 -13  -2  203.58   31.00
  -3 -13   2  215.58   10.10
   3 -13  -2  222.18   18.30
  -3  13   2  209.08   12.80
  -3  13   2  209.38   11.40
  -3  13   2  235.98   26.30
   3  13  -2  180.48   21.40
   3  13  -2  211.68   11.40
   3  13  -2  237.48   22.30
   2 -13  -2   30.90    3.00
   2 -13  -2   24.80    8.00
  -2 -13   2   32.90    3.30
  -2 -13   2   23.10    5.50
   2 -13  -2   42.00   17.30
  -2 -13   2   25.30    3.40
   2  13  -2   36.40   11.80
   2  13  -2   29.10   11.00
  -2  13   2   28.40   10.30
  -2  13   2   30.50    5.50
  -2  13   2   30.60    4.30
   2  13  -2   34.00    4.30
   1 -13  -2   58.99   20.70
  -1 -13   2   56.39    4.20
  -1 -13   2   60.69    8.70
   1 -13  -2   58.39   10.70
  -1 -13   2   51.49    4.60
   1 -13  -2   48.40    3.90
  -1  13   2   54.89   17.10
   1  13  -2   64.09    5.50
   1  13  -2   69.79    9.50
   1  13  -2   30.90   11.70
   1  13  -2   45.80   11.40
  -1  13   2   46.60    6.30
  -1  13   2   53.29    5.40
  -1  13   2   74.19   15.00
   0 -13  -2   11.70    2.10
   0 -13   2   22.90    5.90
   0 -13  -2    3.80    5.30
   0 -13   2   14.10    4.30
   0 -13  -2   14.90    2.30
   0 -13  -2   33.30   16.70
   0 -13   2   15.20    5.90
   0 -13   2   18.50    2.50
   0  13   2    9.40    2.70
   0  13  -2   15.70   10.30
   0  13  -2   12.50    4.40
   0  13   2   32.50   12.20
   0  13  -2    0.30    7.60
   0  13   2   21.40   10.50
   0  13   2   11.90    3.90
   0  13  -2   16.00    3.30
   1 -13   2   21.80    2.90
   1 -13   2   29.80    3.00
   1 -13   2   32.70    7.70
  -1 -13  -2   27.90    2.90
  -1 -13  -2   23.30    7.00
  -1 -13  -2   44.20   19.30
   1 -13   2   27.50    7.00
  -1 -13  -2   31.00    3.10
   1 -13   2    1.10   15.30
   1  13   2   23.10    3.90
   1  13   2    8.60   11.00
  -1  13  -2   22.80    5.30
   1  13   2   30.00   12.00
   1  13   2   21.10    4.40
  -1  13  -2   28.00    4.00
  -2 -13  -2   23.40    2.80
   2 -13   2    9.10   16.10
  -2 -13  -2   23.60    7.20
  -2 -13  -2   21.70    2.70
  -2 -13  -2   20.50    6.40
   2 -13   2   26.20    2.70
  -2 -13  -2   32.50   24.50
   2 -13   2   32.10    7.10
  -2  13  -2   26.20    4.00
   2  13   2   22.20    4.00
  -2  13  -2   21.90    4.70
   2  13   2   21.30    9.30
   2  13   2   10.40   10.40
   2  13   2   14.90    4.40
   3 -13   2   14.70   18.40
  -3 -13  -2    9.90    1.90
  -3 -13  -2   14.30    6.70
   3 -13   2   16.70    2.20
   3 -13   2   14.80    6.50
  -3 -13  -2   18.60    2.60
  -3 -13  -2   10.10    4.80
   3  13   2    1.70    9.20
   3  13   2   16.10   10.90
  -3  13  -2   13.80    4.50
  -3  13  -2   12.80    3.40
   3  13   2   17.90    4.60
  -4 -13  -2   95.39   12.40
   4 -13   2  102.19    5.40
   4 -13   2  106.29   22.20
  -4 -13  -2   96.59    5.80
  -4 -13  -2   86.39    5.40
   4 -13   2  100.89   12.80
   4  13   2   92.89    7.70
   4  13   2   75.79   15.00
   4  13   2   90.39   15.90
  -4  13  -2   87.09    7.20
  -4  13  -2   92.39    8.70
  -5 -13  -2    3.80    1.60
  -5 -13  -2    8.00    2.40
   5 -13   2    7.30    6.50
   5 -13   2   26.40   16.00
  -5 -13  -2    6.70    3.80
   5  13   2    7.20    3.70
   5  13   2    0.20   10.20
   5  13   2   -8.50   11.00
   5  13   2   15.30    5.40
  -5  13  -2   11.70    4.60
  -5  13  -2    5.60    2.80
  -6 -13  -2   39.50    7.80
  -6 -13  -2   58.09    4.30
  -6 -13  -2   54.99    7.60
  -6 -13  -2   52.39    3.80
   6 -13   2   54.39   14.70
   6 -13   2   48.10   35.00
   6  13   2   70.79   15.90
  -6  13  -2   48.50    6.90
  -6  13  -2   54.49    5.60
   6  13   2   51.89    5.90
   6  13   2   52.29   16.10
   6  13   2   60.99    6.70
  -7 -13  -2   -1.50    1.30
  -7 -13  -2   -2.60    4.70
  -7 -13  -2   -1.30    3.30
   7 -13   2    8.70    8.50
   7 -13   2   25.80   21.20
  -7  13  -2   12.10    4.50
   7  13   2   -0.70    3.00
   7  13   2  -12.40   14.90
   7  13   2  -15.90   14.00
   7  13   2   -1.40    2.60
  -8 -13  -2    3.30    2.80
  -8 -13  -2    2.50    2.90
   8 -13   2  -24.30   23.90
  -8 -13  -2    3.60    3.70
  -8 -13  -2   -0.30    1.60
  -8 -13  -2    2.40    3.20
  -8  13  -2   -1.40    4.20
   8  13   2    1.40    3.00
   8  13   2    2.80    4.10
   8  13   2    6.40    2.90
   8  13   2    1.60   23.90
   8  13   2   -6.90   32.00
  -9 -13  -2  154.58   11.40
  -9 -13  -2  162.78    8.10
  -9 -13  -2  162.28   10.60
  -9  13  -2  155.78   11.00
   9  13   2  144.99   10.40
   9  13   2  172.18    9.10
   9  13   2  160.68   14.70
 -10 -13  -2    8.20    1.80
 -10 -13  -2   15.80    3.80
 -10 -13  -2    8.00    3.40
 -10  13  -2   11.40    3.30
  10  13   2   19.00    3.20
  10  13   2    7.80    2.90
  10  13   2    8.60    3.90
 -11 -13  -2    2.00    2.60
 -11 -13  -2   -1.50    2.80
  11  13   2    1.30    2.00
  11  13   2    8.20    3.90
 -12 -13  -2   -1.80    2.20
 -12 -13  -2    0.10    2.00
  12  13   2    0.60    1.60
 -13 -13  -2   26.90    2.80
 -12 -14   2    8.80    2.70
 -12 -14   2    6.80    2.20
 -11 -14   2   23.10    4.30
 -11 -14   2   23.90    3.80
 -11 -14   2   25.30    2.30
  11  14  -2   26.50    3.10
 -10 -14   2   26.90    2.70
 -10 -14   2   30.10    4.40
 -10 -14   2   20.30    4.80
  10 -14  -2   23.80    2.50
  10  14  -2   26.00    7.50
  10  14  -2   21.60    3.70
   9 -14  -2   93.59    5.20
  -9 -14   2  101.29    5.80
  -9 -14   2  102.79   10.20
  -9 -14   2  101.99    8.00
  -8 -14   2    5.90    1.40
  -8 -14   2    6.80    5.00
   8 -14  -2    2.70    1.30
   8 -14  -2  -28.50   26.70
  -8 -14   2    2.30    2.70
  -8 -14   2    2.20    1.70
   8  14  -2   -1.40   18.30
  -8  14   2   -3.90    3.00
   8  14  -2    6.90    2.90
  -7 -14   2   67.19    5.10
  -7 -14   2   63.99    4.30
   7 -14  -2   55.59   27.30
  -7 -14   2   75.99    6.80
   7 -14  -2   64.59    4.30
  -7 -14   2   67.19   10.30
  -7  14   2   79.39    8.40
   7  14  -2   69.49    6.50
   7  14  -2   45.20   16.70
   7  14  -2   73.09   23.90
  -6 -14   2   20.30    3.10
   6 -14  -2   -4.20   19.50
  -6 -14   2   14.90    6.00
  -6 -14   2   14.40    3.60
   6 -14  -2   16.00    2.00
  -6 -14   2   14.10    2.10
  -6  14   2   21.50    5.30
   6  14  -2   18.30    4.00
   6  14  -2   -1.40   12.80
   5 -14  -2   43.00   11.90
  -5 -14   2   66.99    4.40
   5 -14  -2   52.99   19.90
  -5 -14   2   43.20    8.20
   5 -14  -2   57.59    3.80
  -5 -14   2   64.59    4.90
  -5  14   2   69.99    7.80
   5  14  -2   88.69   16.80
   5  14  -2   74.09    7.40
   4 -14  -2  286.77   22.00
   4 -14  -2  308.07   36.40
  -4 -14   2  293.57   13.00
  -4 -14   2  279.07   13.50
  -4 -14   2  231.98   18.20
   4  14  -2  307.67   18.10
   4  14  -2  295.37   14.70
   4  14  -2  279.07   26.10
  -4  14   2  272.97   14.20
   4  14  -2  273.17   25.60
  -4  14   2  291.37   16.40
   3 -14  -2   17.60    8.00
   3 -14  -2   12.70   15.50
  -3 -14   2    7.20    4.50
  -3 -14   2    7.70    5.10
  -3 -14   2    9.40    2.90
   3  14  -2    8.20    4.30
   3  14  -2    3.50    2.40
  -3  14   2    5.20    2.70
  -3  14   2    1.30    3.90
  -3  14   2   -0.10   11.90
   3  14  -2   21.70   11.20
   3  14  -2    5.60   10.20
   2 -14  -2    3.90    5.80
  -2 -14   2    2.30    1.50
  -2 -14   2    3.30    4.40
   2 -14  -2  -12.90   16.60
   2 -14  -2    1.90    1.60
  -2 -14   2    6.50    4.70
  -2  14   2    1.80    3.20
   2  14  -2    2.00    9.20
  -2  14   2    3.40    2.30
   2  14  -2    1.90    2.50
   2  14  -2   16.60   11.00
  -2  14   2   -1.10   10.30
   2  14  -2   -2.70    3.80
   1 -14  -2   -1.10    1.10
   1 -14  -2   -2.50    1.10
   1 -14  -2   -2.20    4.90
  -1 -14   2    6.80    2.00
  -1 -14   2   -0.40    1.50
  -1 -14   2    9.30    5.00
   1 -14  -2   27.70   19.80
  -1 -14   2    4.20    5.00
   1  14  -2    2.00    2.40
   1  14  -2   -0.20    3.20
  -1  14   2   -0.70    3.90
  -1  14   2    4.30   12.10
  -1  14   2  -16.00   16.40
  -1  14   2   -1.20    2.30
   1  14  -2    0.90   10.30
   1  14  -2    4.30    8.60
   0 -14   2  183.18   15.10
   0 -14   2  194.68   10.50
   0 -14  -2  203.58   17.50
   0 -14   2  224.08   16.30
   0 -14  -2  234.18   34.70
   0 -14  -2  241.18   11.00
   0 -14  -2  210.18   10.00
   0  14  -2  219.48   12.10
   0  14  -2  221.48   13.00
   0  14   2  225.78   24.00
   0  14   2  210.68   12.00
   0  14   2  217.08   28.20
   0  14  -2  235.58   25.00
   1 -14   2   56.69   10.40
  -1 -14  -2   71.09    4.40
   1 -14   2   66.89    4.90
   1 -14   2   83.99   11.60
  -1 -14  -2   20.40   25.10
  -1 -14  -2   67.09    4.40
  -1 -14  -2   55.79   10.40
  -1  14  -2   68.49    6.40
   1  14   2   53.59   16.00
   1  14   2   60.29   14.50
   1  14   2   62.19    6.30
  -1  14  -2   95.49   13.40
  -2 -14  -2   15.70    2.40
   2 -14   2   31.80   19.80
  -2 -14  -2   10.70    2.10
   2 -14   2   16.50    2.30
  -2 -14  -2   18.10    6.90
   2 -14   2   12.80    6.80
  -2  14  -2   11.20    4.60
   2  14   2    2.00   12.30
   2  14   2   20.10    5.30
  -2  14  -2   15.70    3.60
   2  14   2   15.80    3.40
   2  14   2   14.00   11.10
   3 -14   2  170.18    8.10
  -3 -14  -2  133.29   11.60
  -3 -14  -2  154.98   14.70
  -3 -14  -2  177.48    9.60
   3 -14   2  158.38   15.10
   3  14   2  177.58   23.30
   3  14   2  160.98   12.60
   3  14   2  152.68   10.30
   3  14   2  190.68   22.20
  -3  14  -2  163.18   10.20
  -3  14  -2  173.48   12.10
  -4 -14  -2   27.30    7.90
  -4 -14  -2   49.10    7.40
  -4 -14  -2   36.70    3.40
  -4 -14  -2   46.10    3.80
   4 -14   2   38.30    3.30
   4 -14   2   34.20    9.20
   4 -14   2   38.10   18.90
   4  14   2   45.20    6.00
   4  14   2   48.20   15.60
  -4  14  -2   36.00    4.70
   4  14   2   36.90   12.10
   4  14   2   38.50    5.50
  -4  14  -2   38.60    6.60
  -5 -14  -2   -0.90    1.20
   5 -14   2   -1.60    7.30
  -5 -14  -2   -2.00    3.60
  -5 -14  -2    2.80    1.50
  -5 -14  -2   -5.70    4.40
   5 -14   2   19.30   22.30
   5  14   2    3.50    3.80
   5  14   2    3.80    3.40
  -5  14  -2    0.20    2.30
   5  14   2   -5.70   13.80
  -5  14  -2    1.70    4.00
   5  14   2   -9.70   12.50
  -6 -14  -2   -2.70    4.80
  -6 -14  -2   -0.10    1.40
   6 -14   2  -12.50   22.30
  -6 -14  -2    0.50    3.70
   6 -14   2    3.40    6.20
   6  14   2   -9.20   14.80
  -6  14  -2    4.60    2.40
   6  14   2    3.50    3.70
   6  14   2    3.20    3.00
  -6  14  -2   -1.00    4.00
   6  14   2    9.70   14.60
  -7 -14  -2   25.00    7.30
   7 -14   2   22.80   10.70
   7 -14   2   36.40   30.20
  -7 -14  -2   29.50    6.00
  -7 -14  -2   32.80    3.40
   7  14   2   15.00   19.10
  -7  14  -2   28.70    6.80
   7  14   2  -19.20   17.90
   7  14   2   26.10    4.40
   8 -14   2   30.20   12.90
  -8 -14  -2   38.80    3.40
  -8 -14  -2   27.90    5.50
   8  14   2   44.80    5.10
  -8  14  -2   32.40    5.80
   8  14   2   27.30    5.30
   8  14   2   27.70    4.60
  -9 -14  -2   37.00    5.00
  -9 -14  -2   35.30    5.50
  -9 -14  -2   36.60    3.30
   9  14   2   30.60    4.50
   9  14   2   37.30    5.80
   9  14   2   29.90    4.50
  -9  14  -2   37.90    5.40
 -10 -14  -2   -1.40    1.20
 -10 -14  -2    1.00    2.80
  10  14   2    4.50    3.40
  10  14   2   -0.10    2.40
  10  14   2    2.40    2.30
 -10  14  -2   -4.30    2.90
 -11 -14  -2    3.30    2.40
 -11 -14  -2    5.40    2.90
  11  14   2    6.40    2.40
 -12 -14  -2   33.30    3.40
 -12 -14  -2   20.00    3.00
 -12 -15   2  169.28    8.40
 -12 -15   2  185.48    8.90
 -11 -15   2   17.20    3.40
 -11 -15   2   20.20    3.40
 -10 -15   2   50.19    3.30
 -10 -15   2   50.99    5.30
 -10 -15   2   42.30    6.10
  10  15  -2   37.60    4.10
  10  15  -2   44.00    5.20
  -9 -15   2   23.90    2.60
  -9 -15   2   21.00    5.40
  -9 -15   2   27.20    4.50
   9  15  -2   28.90    4.70
   9  15  -2   26.50    3.90
  -8 -15   2   59.09    6.20
  -8 -15   2   52.09    8.30
  -8 -15   2   60.89    4.40
  -8 -15   2   66.79    3.90
   8  15  -2   58.69    6.10
  -8  15   2   60.79    6.60
   7 -15  -2    6.10   29.40
  -7 -15   2   46.80    5.50
  -7 -15   2   46.20    4.20
  -7 -15   2   36.90    7.80
  -7 -15   2   48.30    3.40
   7  15  -2   37.80   19.70
   7  15  -2   41.80    5.00
  -7  15   2   46.20    6.50
  -6 -15   2   87.19   10.60
  -6 -15   2   93.09    5.40
   6 -15  -2   79.49   27.30
  -6 -15   2   95.69    6.10
  -6 -15   2   99.69    7.10
   6  15  -2  115.89   24.40
   6  15  -2   88.19    7.50
   6  15  -2   86.99   19.90
  -6  15   2   90.99    8.90
  -5 -15   2   49.40    4.40
  -5 -15   2   39.80    3.70
   5 -15  -2   60.39   25.10
  -5 -15   2   36.30    8.50
  -5 -15   2   51.89    5.50
   5 -15  -2   39.70   10.60
   5  15  -2   36.60    5.00
   5  15  -2   47.20   18.50
   5  15  -2   17.20   14.60
  -5  15   2   41.70    6.30
   5  15  -2   41.50    5.80
  -4 -15   2  136.89    7.30
   4 -15  -2  143.09   16.60
   4 -15  -2  182.78   45.20
  -4 -15   2  119.79   12.00
  -4 -15   2  142.69   10.10
  -4 -15   2  134.99    7.80
   4  15  -2  153.68   10.50
   4  15  -2  129.49    9.10
   4  15  -2  142.79   21.60
  -4  15   2  125.09   10.50
   4  15  -2  140.29   19.90
  -3 -15   2   73.69    5.10
  -3 -15   2  100.69    9.70
  -3 -15   2   71.99   11.00
  -3 -15   2   77.49    5.50
   3 -15  -2   64.99   24.80
   3 -15  -2   80.49   14.10
  -3  15   2   91.79    8.80
   3  15  -2   72.79    8.60
   3  15  -2   92.29    8.40
   3  15  -2   83.69   16.40
   3  15  -2   60.49   14.30
  -3  15   2   70.19    6.20
  -2 -15   2  247.98   11.50
   2 -15  -2  263.37   40.30
   2 -15  -2  234.78   19.40
  -2 -15   2  240.98   17.20
  -2 -15   2  228.88   11.00
  -2 -15   2  200.18   16.20
   2  15  -2  229.28   12.90
  -2  15   2  233.18   12.80
   2  15  -2  217.08   25.90
  -2  15   2  230.58   14.20
   2  15  -2  221.98   24.70
   2  15  -2  246.68   16.10
  -2  15   2  213.08   28.50
  -1 -15   2   63.99    9.90
   1 -15  -2   61.39    4.10
   1 -15  -2   66.39    4.70
   1 -15  -2   91.99   26.10
   1 -15  -2   79.49   13.20
  -1 -15   2   65.89   13.40
  -1 -15   2   65.29    4.60
  -1  15   2   63.59    7.50
  -1  15   2   78.29   19.20
   1  15  -2   68.69    6.60
   1  15  -2   63.29   16.10
  -1  15   2   61.19    6.30
   1  15  -2   71.19   16.20
  -1  15   2   47.70   23.60
   0 -15  -2   35.90    3.20
   0 -15   2   38.70    3.80
   0 -15   2   41.50    3.70
   0 -15  -2   38.50   29.10
   0 -15   2   44.10    9.10
   0 -15  -2   39.70    3.60
   0 -15  -2   62.89   11.40
   0  15  -2   60.39    6.20
   0  15   2   45.20    6.90
   0  15   2   47.30   13.20
   0  15   2   52.09   18.70
   0  15  -2   51.69    7.60
   0  15   2   44.20    5.30
  -1 -15  -2   -0.60    6.20
   1 -15   2   -0.40    1.40
   1 -15   2    0.90    5.10
   1 -15   2    2.30    4.80
  -1 -15  -2    2.40    1.40
   1  15   2    1.90    4.00
   1  15   2    0.50   11.00
  -1  15  -2    2.20    2.70
  -1  15  -2    4.30    3.90
   1  15   2    3.60    2.80
   1  15   2   11.40   15.20
  -2 -15  -2  482.15   21.00
  -2 -15  -2  481.85   20.90
   2 -15   2  490.35   20.90
   2  15   2  493.35   39.50
   2  15   2  504.05   37.10
  -2  15  -2  481.15   24.30
   2  15   2  492.35   23.20
  -2  15  -2  485.15   23.00
   2  15   2  463.35   23.70
  -3 -15  -2   10.50    2.10
   3 -15   2    9.30    2.00
   3 -15   2    8.90    7.00
  -3 -15  -2    9.40    6.40
   3 -15   2   31.30   29.60
  -3 -15  -2   11.10    2.20
  -3 -15  -2   10.20    4.20
   3  15   2   -7.40   14.80
   3  15   2    9.70    4.40
   3  15   2   11.10    3.90
   3  15   2   30.30   15.40
  -3  15  -2   17.80    5.20
  -3  15  -2    5.00    3.30
  -4 -15  -2  316.87   19.00
  -4 -15  -2  334.37   15.10
   4 -15   2  353.76   24.10
  -4 -15  -2  343.57   22.30
  -4 -15  -2  354.36   15.30
   4 -15   2  312.47   14.70
   4  15   2  331.17   17.40
  -4  15  -2  336.07   17.00
   4  15   2  346.97   33.00
   4  15   2  336.87   17.60
   4  15   2  309.37   33.60
  -4  15  -2  339.07   18.80
  -5 -15  -2   31.40    5.80
  -5 -15  -2   36.70    3.30
  -5 -15  -2   34.80    8.60
   5 -15   2   37.00    9.70
  -5 -15  -2   38.10    3.70
   5 -15   2   -3.00   30.10
  -5  15  -2   35.60    4.70
   5  15   2   38.30    5.50
   5  15   2   41.90    5.60
  -5  15  -2   43.00    7.00
   5  15   2   54.39   16.30
   5  15   2   33.40   17.80
  -6 -15  -2  101.49   10.60
   6 -15   2   94.59   16.20
   6 -15   2   11.50   36.70
  -6 -15  -2  104.09    6.10
  -6 -15  -2   87.39   10.60
   6  15   2  103.19    8.40
   6  15   2  118.79   12.30
   6  15   2  121.19   24.20
   6  15   2  140.99   24.60
  -6  15  -2  104.39   10.00
  -7 -15  -2    0.70    3.00
  -7 -15  -2   -1.80    1.40
  -7 -15  -2    2.30    2.60
   7 -15   2  -16.70    8.10
  -7 -15  -2   -2.20    3.30
   7  15   2    0.40    3.10
   7  15   2  -39.70   24.00
  -7  15  -2    9.60    4.20
  -8 -15  -2  172.78   11.70
  -8 -15  -2  181.18    8.70
  -8 -15  -2  169.58   10.50
  -8  15  -2  172.98   11.60
   8  15   2  175.98   11.80
   8  15   2  157.18   10.30
   8  15   2  185.68    9.70
  -9 -15  -2    6.20    1.60
  -9 -15  -2    3.70    3.30
  -9 -15  -2    8.20    3.40
   9  15   2   11.20    2.70
   9  15   2    5.50    2.90
  -9  15  -2   -0.90    3.40
   9  15   2    6.20    3.50
 -10 -15  -2   73.99    6.40
 -10 -15  -2   70.69    5.90
  10  15   2   63.89    6.00
  10  15   2   71.19    6.70
 -11 -15  -2    4.10    2.60
 -11 -15  -2    3.60    2.70
  11  15   2    7.30    2.20
 -12 -15  -2    2.60    2.20
 -11 -16   2    1.40    1.80
 -11 -16   2    3.90    2.10
 -10 -16   2   39.80    4.60
 -10 -16   2   38.10    2.80
 -10 -16   2   37.80    5.20
  10  16  -2   36.10    3.60
  -9 -16   2   19.70    3.50
  -9 -16   2   17.60    7.00
   9  16  -2   17.50    3.00
   9  16  -2   13.20    4.20
  -8 -16   2   29.30    2.50
  -8 -16   2   17.30    5.30
  -8 -16   2   21.40    2.70
  -8 -16   2   23.60    3.80
   8  16  -2   19.50    3.50
  -8  16   2   23.90    4.50
  -7 -16   2    3.20    4.20
  -7 -16   2   -0.90    1.40
  -7 -16   2    1.80    2.70
  -7 -16   2   -1.60    1.20
  -7  16   2    2.40    3.50
   7  16  -2    2.10    2.50
  -6 -16   2    0.80    1.50
   6 -16  -2   -4.40   10.20
  -6 -16   2    3.20    4.30
  -6 -16   2    3.10    1.80
  -6 -16   2    2.00    2.30
   6 -16  -2  -19.80   31.10
   6  16  -2   27.90   20.30
   6  16  -2    2.20    3.30
  -6  16   2    9.00    4.20
   6  16  -2    4.40    3.30
  -5 -16   2   -1.80    1.20
   5 -16  -2    4.90    8.20
  -5 -16   2   -0.50    1.60
   5 -16  -2  -15.10   30.70
  -5 -16   2   -1.70    3.70
  -5  16   2   -0.70    3.90
   5  16  -2   -0.90    2.80
   5  16  -2   10.40   16.00
   5  16  -2  -36.20   19.90
   4 -16  -2   17.60    8.10
   4 -16  -2   35.10   27.90
  -4 -16   2   20.90    6.30
  -4 -16   2   24.40    3.10
  -4 -16   2   23.20    3.80
  -4 -16   2   26.40    3.20
  -4 -16   2   22.50    3.90
  -4 -16   2   22.40    4.30
   4  16  -2   24.30    4.10
   4  16  -2   57.79   18.50
   4  16  -2   31.60    5.30
  -4  16   2   25.30    5.50
   4  16  -2   31.30   17.90
  -3 -16   2   45.20    4.10
   3 -16  -2   44.20   35.30
  -3 -16   2   38.80    7.90
  -3 -16   2   34.10    3.70
  -3 -16   2   45.30    7.00
   3 -16  -2   37.10   10.30
  -3  16   2   42.40    5.10
   3  16  -2   41.20    6.40
   3  16  -2   36.60    5.20
   3  16  -2   40.40   16.40
   3  16  -2   44.20   15.80
  -3  16   2   37.50    6.10
  -2 -16   2   -0.50    4.50
   2 -16  -2    1.80    6.90
  -2 -16   2    3.80    1.70
  -2 -16   2    1.70    1.60
  -2 -16   2   -1.20    4.20
  -2  16   2   14.70   17.40
  -2  16   2    2.10    3.80
   2  16  -2    4.70   15.20
   2  16  -2    5.50    2.90
   2  16  -2    5.00   13.40
  -2  16   2    1.60    2.80
   2  16  -2   -1.20    3.80
   1 -16  -2  -58.59   35.40
  -1 -16   2   52.59    4.10
  -1 -16   2   54.69    4.20
   1 -16  -2   43.30    3.20
   1 -16  -2   38.60   10.00
  -1 -16   2   50.59    8.10
  -1 -16   2   50.39    9.10
   1  16  -2   59.19    7.80
  -1  16   2   37.10   14.80
   1  16  -2   57.19   16.60
  -1  16   2   51.59    6.80
   1  16  -2   54.49    6.30
  -1  16   2   44.80    5.70
   0 -16   2  384.26   17.60
   0 -16   2  408.76   17.80
   0 -16  -2  383.26   17.30
   0 -16   2  397.96   24.60
   0 -16  -2  395.96   17.90
   0 -16  -2  372.66   26.00
   0  16   2  393.96   36.10
   0  16   2  443.76   58.49
   0  16  -2  401.96   21.00
   0  16   2  416.36   21.10
   0  16  -2  417.76   20.00
   0  16   2  428.26   20.10
   1 -16   2  143.79   14.60
  -1 -16  -2  145.59    7.70
   1 -16   2  147.69    7.60
  -1 -16  -2  140.69    7.30
   1 -16   2  133.89    7.10
  -1 -16  -2  138.59   15.10
   1  16   2  166.78   28.80
   1  16   2  135.29   11.30
   1  16   2  145.89    9.90
   1  16   2   98.69   18.10
  -1  16  -2  147.39    9.90
  -1  16  -2  137.99   11.00
  -2 -16  -2   41.60    9.30
   2 -16   2   36.20    3.50
  -2 -16  -2   31.80    3.10
   2 -16   2   33.00    9.00
  -2 -16  -2   29.80    3.20
  -2  16  -2   31.50    5.90
   2  16   2   47.30   19.60
  -2  16  -2   32.30    5.00
   2  16   2   15.90   14.30
   2  16   2   34.40    5.30
   2  16   2   36.40    6.20
  -3 -16  -2   16.00    7.20
  -3 -16  -2   10.10    2.10
   3 -16   2   12.60    2.20
  -3 -16  -2   14.00    4.50
   3 -16   2    5.80    5.90
  -3 -16  -2   14.20    2.20
   3  16   2    3.30   14.00
  -3  16  -2   17.10    5.80
   3  16   2   16.90    5.20
   3  16   2   13.20    4.00
  -3  16  -2   12.60    3.60
   3  16   2   15.20   19.80
  -4 -16  -2   19.80    2.80
  -4 -16  -2   29.00    5.00
   4 -16   2   15.90    8.50
  -4 -16  -2   15.40    2.40
  -4 -16  -2   17.10    7.30
   4  16   2   23.80    5.00
  -4  16  -2   14.90    3.80
   4  16   2   24.70    4.70
   4  16   2    5.50   20.40
  -4  16  -2   16.10    5.00
   4  16   2    9.70   16.80
   5 -16   2   14.70    7.70
  -5 -16  -2    7.80    5.70
  -5 -16  -2    6.60    3.70
   5  16   2   34.40   20.20
   5  16   2   10.70    3.90
   5  16   2   12.20    5.20
   5  16   2   13.50   22.10
  -5  16  -2   32.10    8.20
  -5  16  -2   15.70    3.60
  -6 -16  -2   -1.20    1.40
  -6 -16  -2   -6.50    4.80
   6 -16   2    5.80    8.80
  -6 -16  -2    4.10    3.10
  -6 -16  -2   -3.00    4.20
   6  16   2    8.50   30.10
   6  16   2   -0.40    2.90
   6  16   2    1.40    2.50
  -6  16  -2   -4.90    3.50
  -7 -16  -2  202.28   12.70
  -7 -16  -2  212.08    9.80
   7 -16   2  209.38   20.20
  -7  16  -2  185.98   12.80
   7  16   2  190.68   10.90
   8 -16   2   57.49   12.40
  -8 -16  -2   56.49    6.00
  -8 -16  -2   53.59    5.90
  -8 -16  -2   61.69    4.00
   8  16   2   57.59    5.40
   8  16   2   43.80    6.00
  -8  16  -2   51.99    6.40
   8  16   2   52.89    5.60
  -9 -16  -2    1.10    1.30
  -9 -16  -2    2.90    2.70
  -9 -16  -2    4.70    2.70
  -9  16  -2    5.90    3.20
   9  16   2   -1.30    3.10
   9  16   2   -1.40    2.10
   9  16   2    2.20    2.30
 -10 -16  -2   34.30    3.90
 -10 -16  -2   26.30    3.80
  10  16   2   22.60    4.30
  10  16   2   33.90    3.80
 -11 -16  -2  105.89    6.10
 -11 -16  -2  103.89    6.10
 -11 -17   2   13.20    2.60
 -10 -17   2   -1.60    1.30
 -10 -17   2    0.20    1.70
 -10 -17   2   -0.90    1.90
  10  17  -2   -0.80    1.80
  -9 -17   2   -2.10    1.10
  -9 -17   2    1.30    2.20
  -9 -17   2    1.00    2.70
   9  17  -2   -0.30    2.90
   9  17  -2    0.10    1.90
  -8 -17   2   -0.90    4.50
  -8 -17   2   -2.60    1.00
  -8 -17   2    0.50    2.20
   8  17  -2   -0.10    2.10
  -8  17   2    1.50    2.40
  -7 -17   2   19.60    5.20
  -7 -17   2   12.90    2.20
  -7 -17   2   13.50    3.30
  -7 -17   2   12.50    1.90
   7  17  -2   13.40    3.30
  -7  17   2   15.80    3.90
   6 -17  -2   -7.30    9.90
  -6 -17   2   -4.00    2.20
  -6 -17   2   -0.40    1.40
  -6 -17   2   -0.50    1.20
  -6 -17   2   -3.70    2.90
   6  17  -2   -0.10    2.80
  -6  17   2    7.10    4.10
   6  17  -2   -2.20    3.30
  -5 -17   2   15.80    5.40
  -5 -17   2   12.80    2.40
   5 -17  -2   36.90   10.20
  -5 -17   2   13.40    3.10
  -5 -17   2    8.90    1.90
   5  17  -2   11.40    3.70
   5  17  -2    0.40    3.70
  -5  17   2   19.30    4.90
   5  17  -2   12.50   22.00
  -4 -17   2   21.10    2.70
   4 -17  -2   60.09   42.20
   4 -17  -2   18.20    8.90
  -4 -17   2   14.00    5.60
  -4 -17   2   16.10    2.60
   4  17  -2   12.90    3.90
   4  17  -2   33.40    5.10
  -4  17   2   18.40    6.00
   4  17  -2    7.20   23.70
  -3 -17   2    8.90    2.20
   3 -17  -2    3.90    6.70
  -3 -17   2    4.30    3.90
   3 -17  -2   35.60   44.00
  -3 -17   2    2.00    4.30
  -3 -17   2    3.20    1.80
  -3 -17   2    4.70    4.90
  -3  17   2    6.50    4.50
  -3  17   2    9.60    2.90
   3  17  -2    5.20    3.40
   3  17  -2   -2.50   18.90
   3  17  -2   -0.20    4.20
   3  17  -2    2.60   18.90
  -2 -17   2  120.89    6.80
   2 -17  -2  129.49   15.60
  -2 -17   2  114.29    6.70
  -2 -17   2  101.79   10.70
  -2 -17   2  124.09   11.40
   2  17  -2  133.09    9.30
  -2  17   2  130.39    8.60
  -2  17   2  114.29   10.30
   2  17  -2  146.19   10.40
  -1 -17   2   40.30    3.70
  -1 -17   2   43.00    6.80
  -1 -17   2   45.10    3.80
  -1 -17   2   25.40    6.90
   1 -17  -2   38.80    9.10
  -1  17   2   44.90   20.30
   1  17  -2   49.90    7.10
   1  17  -2   49.40    5.80
  -1  17   2   42.60    6.40
  -1  17   2   46.50    5.60
   0 -17   2   16.20    2.30
   0 -17   2   18.10    2.70
   0 -17   2   15.10    4.80
   0 -17  -2    9.10    7.10
   0 -17   2   13.80    6.40
   0 -17  -2   15.20    2.00
   0  17  -2   13.80    4.80
   0  17  -2   16.30    3.70
   0  17   2    9.00    3.60
   0  17   2   16.20    4.90
   0  17   2   25.90   14.40
   1 -17   2  221.98   17.90
  -1 -17  -2  236.08   18.90
  -1 -17  -2  226.78   10.80
   1 -17   2  235.78   11.20
   1  17   2  233.78   14.40
   1  17   2  239.58   13.60
  -1  17  -2  236.58   13.40
   1  17   2  264.17   38.20
  -1  17  -2  239.08   14.80
   1  17   2  205.88   27.60
   2 -17   2  104.99    6.00
   2 -17   2   98.79   12.70
  -2 -17  -2   95.69    5.70
  -2 -17  -2  111.39   14.10
   2  17   2  112.29    8.70
   2  17   2  109.79    9.30
   2  17   2   84.19   29.50
   2  17   2  106.79   24.40
  -2  17  -2   94.59   10.00
  -2  17  -2   95.49    7.90
   3 -17   2   -6.10    5.70
  -3 -17  -2    1.70    5.60
   3 -17   2   -1.10    1.40
  -3 -17  -2    0.70    1.50
   3  17   2  -28.40   17.10
   3  17   2    0.90    3.30
   3  17   2    4.90   26.10
   3  17   2    1.40    4.10
  -3  17  -2   -0.10    2.70
  -3  17  -2   -0.10    4.30
  -4 -17  -2  229.48   13.80
  -4 -17  -2  246.28   17.50
  -4 -17  -2  250.77   11.60
   4 -17   2  217.78   19.30
   4  17   2  219.28   32.20
   4  17   2  245.38   14.10
   4  17   2  230.48   36.00
  -4  17  -2  248.48   13.30
   4  17   2  254.47   13.80
  -4  17  -2  260.57   15.40
  -5 -17  -2   46.50    3.80
  -5 -17  -2   42.00    9.20
  -5 -17  -2   67.59    8.20
   5 -17   2   35.60    9.20
  -5  17  -2   54.79    5.60
   5  17   2   43.30    5.50
   5  17   2   50.59    5.80
  -5  17  -2   47.70    6.70
   6 -17   2   70.79   11.50
  -6 -17  -2   41.30    3.60
  -6 -17  -2   50.69    6.60
  -6 -17  -2   42.80    4.90
  -6 -17  -2   38.90    4.70
  -6  17  -2   54.19    7.50
   6  17   2   34.80    4.70
   6  17   2   54.39    6.00
  -7 -17  -2    6.20    3.20
  -7 -17  -2    0.70    4.40
   7 -17   2   15.90    9.90
  -7 -17  -2    6.30    1.70
   7  17   2    1.50    3.40
   7  17   2    3.40    3.10
  -7  17  -2    2.70    4.20
   7  17   2    5.00    2.80
  -8 -17  -2    7.00    2.50
  -8 -17  -2    7.60    3.10
   8 -17   2  -10.20    7.60
  -8 -17  -2    9.20    3.00
   8  17   2    7.10    2.80
   8  17   2    3.20    3.40
   8  17   2    7.50    2.70
  -8  17  -2    6.20    3.50
  -9 -17  -2  190.08   10.20
  -9 -17  -2  187.88    9.90
   9  17   2  177.98    9.00
   9  17   2  196.58    9.80
   9  17   2  197.08   11.20
  -9  17  -2  189.58   10.30
 -10 -17  -2    0.80    1.30
 -10 -17  -2   -0.60    2.00
  10  17   2    2.70    1.70
 -10 -18   2    9.30    1.10
 -10 -18   2   11.80    2.20
  -9 -18   2   -0.10    1.00
  -9 -18   2    1.60    1.60
  -9 -18   2   -1.00    2.20
   9  18  -2    0.00    3.70
   9  18  -2   -3.20    2.10
  -8 -18   2   14.60    1.90
  -8 -18   2   13.70    3.70
   8  18  -2   12.30    2.70
  -8  18   2   21.90    2.80
  -7 -18   2    1.90    2.30
  -7 -18   2   -0.60    1.20
  -7 -18   2   -1.60    2.90
  -7  18   2    1.50    2.70
   7  18  -2    3.60    2.30
  -6 -18   2    0.60    1.30
   6 -18  -2    9.00   13.00
  -6 -18   2    1.40    3.20
  -6 -18   2    1.80    2.40
  -6 -18   2    0.70    1.40
   6  18  -2    4.30    3.10
  -6  18   2   -3.30    3.10
   6  18  -2    3.10    2.60
  -5 -18   2    0.40    2.10
  -5 -18   2   -1.40    3.40
  -5 -18   2    1.60    1.50
   5 -18  -2    9.10    8.80
   5  18  -2   13.20    3.80
  -5  18   2    0.90    3.70
   5  18  -2   -1.70    2.60
  -4 -18   2   15.80    5.00
  -4 -18   2   13.60    2.30
  -4 -18   2    9.20    2.10
   4 -18  -2   19.90    9.30
   4  18  -2   14.60    3.70
  -4  18   2   15.30    5.10
   4  18  -2   21.10    4.90
  -3 -18   2   19.50    2.60
  -3 -18   2   17.20    2.60
  -3 -18   2   19.50    4.40
  -3 -18   2   16.80    3.70
  -3 -18   2   26.80    6.10
   3  18  -2   17.70    4.60
   3  18  -2   17.30    4.10
  -3  18   2   19.00    5.20
  -2 -18   2   31.90    6.00
  -2 -18   2   29.20    3.10
  -2 -18   2   32.70    3.30
   2 -18  -2   46.00   10.90
  -2 -18   2   27.90    6.30
   2  18  -2   26.90    4.70
   2  18  -2   34.20    5.50
  -2  18   2   40.90    4.80
  -2  18   2   23.70    5.30
  -1 -18   2   38.40    3.10
  -1 -18   2   24.80    3.00
  -1 -18   2   22.50    6.70
  -1 -18   2   31.00    5.60
   1 -18  -2   27.80    9.20
  -1  18   2   36.50    4.90
   1  18  -2   34.00    5.80
   1  18  -2   27.10    4.70
  -1  18   2   33.10    6.60
   0 -18   2  111.59    6.30
   0 -18   2   98.39   12.70
   0 -18  -2  102.89    5.50
   0 -18   2  107.09    5.60
   0 -18  -2  101.89   14.20
   0  18   2  112.99    8.40
   0  18  -2  114.59    8.80
   0  18   2  104.59    9.80
   0  18  -2  100.89    9.70
   0  18   2   85.69   43.20
   1 -18   2  289.97   20.50
   1 -18   2  299.17   13.70
  -1 -18  -2  302.17   13.30
  -1 -18  -2  239.88   20.40
   1  18   2  310.87   50.29
   1  18   2  319.17   15.90
  -1  18  -2  304.07   16.00
  -1  18  -2  305.47   17.20
   1  18   2  346.87   44.00
   1  18   2  298.67   16.70
  -2 -18  -2   66.29    4.30
  -2 -18  -2   47.00    9.00
   2 -18   2   66.59    4.50
   2 -18   2   51.39    9.50
   2  18   2  119.09   44.60
   2  18   2   75.29    8.10
   2  18   2   49.60   24.40
   2  18   2   72.69    7.00
  -2  18  -2   56.29    7.50
  -2  18  -2   60.19    6.60
  -3 -18  -2   69.99   10.40
  -3 -18  -2   76.69    4.80
  -3  18  -2   82.99    6.90
  -3  18  -2   78.29    8.70
   3  18   2   90.49    7.50
   3  18   2   75.79    8.20
  -4 -18  -2  191.58    9.50
   4 -18   2  176.48   17.10
  -4 -18  -2  197.88   15.00
   4  18   2  196.58   11.90
   4  18   2  212.98   12.10
  -4  18  -2  205.48   11.20
  -4  18  -2  212.48   13.60
  -5 -18  -2   12.40    4.40
  -5 -18  -2   17.50    5.20
  -5 -18  -2   13.70    2.00
  -5 -18  -2   16.50    3.90
   5 -18   2   13.40    8.10
  -5  18  -2   12.70    4.60
   5  18   2   11.30    3.20
   5  18   2   13.50    4.00
  -6 -18  -2   80.69    6.40
  -6 -18  -2   60.19    4.20
   6 -18   2   81.09   11.40
  -6  18  -2   58.59    6.90
  -7 -18  -2   55.19    5.60
  -7 -18  -2   64.09    5.60
   7 -18   2   65.89   10.50
  -7 -18  -2   56.69    4.90
[truncated: 1,267,151 more chars]
