# Supplementary material for: Triplet Metallovinylidenes of Palladium and Platinum Based on a Chelating P/Diazoalkene Ligand
Source: Angew Chem Int Ed Engl. 2025 Nov 10;65(1):e16032. doi: 10.1002/anie.202516032 (PMC12759197; doi:10.1002/anie.202516032)
Supplement: Supplementary file 2 — Supporting Information [file ANIE-65-e16032-s002.zip › compound 6.cif]

data_ma3_189f
_diffrn_ambient_temperature_device 'Oxford Cryostream 800'
_publ_section_references
;
Sheldrick, G.M. (2015). Acta Cryst. A71, 3-8.
Sheldrick, G.M. (2015). Acta Cryst. C71, 3-8.
;
_audit_contact_author_address
;
Faculty of Chemistry and Chemical Biology
TU Dortmund University
Otto-Hahn-Str. 6
44227 Dortmund
Germany
;
_audit_contact_author_email       julian.holstein@tu-dortmund.de
_audit_contact_author_name        'Julian J. Holstein'
_audit_contact_author_phone       '+49 231 755 3426'
_publ_contact_author_id_orcid     0000-0002-8385-7805
_audit_creation_method
;
FinalCif by Daniel Kratzert, Freiburg 2019,
https://github.com/dkratzert/FinalCif
;
_shelx_SHELXL_version_number      '2014/7'
_chemical_name_systematic         ?
_chemical_name_common             ?
_chemical_formula_sum             'C34 H50 Cl4 N5 P Pt'
_chemical_formula_moiety          ?
_chemical_formula_weight          896.65
_chemical_melting_point           ?
_chemical_absolute_configuration  ?
_space_group_crystal_system       monoclinic
_space_group_IT_number            15
_space_group_name_H-M_alt         'C 2/c'
_space_group_name_Hall            '-C 2yc'
_shelx_space_group_comment
;
The symmetry employed for this shelxl refinement is uniquely defined
by the following loop, which should always be used as a source of
symmetry information in preference to the above space-group names.
They are only intended as comments.
;

loop_
_space_group_symop_operation_xyz
'x, y, z'
'-x, y, -z+1/2'
'x+1/2, y+1/2, z'
'-x+1/2, y+1/2, -z+1/2'
'-x, -y, -z'
'x, -y, z-1/2'
'-x+1/2, -y+1/2, -z'
'x+1/2, -y+1/2, z-1/2'

_cell_length_a                    34.0332(7)
_cell_length_b                    12.3586(2)
_cell_length_c                    24.6920(5)
_cell_angle_alpha                 90
_cell_angle_beta                  129.8200(10)
_cell_angle_gamma                 90
_cell_volume                      7976.7(3)
_cell_formula_units_Z             8
_cell_measurement_temperature     100(2)
_cell_measurement_reflns_used     9910
_cell_measurement_theta_min       2.4735
_cell_measurement_theta_max       28.302
_exptl_crystal_description        block
_exptl_crystal_colour             orange
_exptl_crystal_recrystallization_method ?
_exptl_crystal_density_meas       ?
_exptl_crystal_density_method     ?
_exptl_crystal_density_diffrn     1.493
_exptl_crystal_F_000              3600
_exptl_crystal_size_max           0.200
_exptl_crystal_size_mid           0.100
_exptl_crystal_size_min           0.040
_exptl_absorpt_coefficient_mu     3.855
_exptl_absorpt_correction_type    multi-scan
_exptl_absorpt_correction_T_min   0.587
_exptl_absorpt_correction_T_max   0.7457
_exptl_absorpt_process_details
;
SADABS-2016/2 - Bruker AXS area detector scaling and absorption correction:
Krause, L., Herbst-Irmer, R., Sheldrick G.M. & Stalke D., J. Appl. Cryst. 48
(2015) 3-10
;
_exptl_absorpt_special_details    ?
_shelx_estimated_absorpt_T_min    0.513
_shelx_estimated_absorpt_T_max    0.861
_exptl_transmission_factor_min    ?
_exptl_transmission_factor_max    ?
_exptl_special_details            ?
_diffrn_ambient_temperature       100(2)
_diffrn_ambient_environment       ?
_diffrn_radiation_type            MoK\a
_diffrn_radiation_wavelength      0.71073
_diffrn_radiation_monochromator   'mirror optics'
_olex2_diffrn_ambient_temperature_device ?
_diffrn_radiation_probe           ?
_diffrn_source                    'microfocus sealed X-ray tube'
_diffrn_source_type               'Incoatec I\ms 3.0'
_diffrn_source_voltage            ?
_diffrn_source_current            ?
_diffrn_detector                  HPAD
_diffrn_detector_type             'Bruker PHOTON II'
_diffrn_detector_area_resol_mean  7.41
_diffrn_measurement_device        'four-circle diffractometer'
_diffrn_measurement_device_type   'Bruker D8 VENTURE dual wavelength Mo/Cu'
_diffrn_measurement_method        '\w and \phi scans'
_diffrn_measurement_specimen_support 'MiTeGen micromount'
_diffrn_reflns_number             67139
_diffrn_reflns_av_unetI/netI      0.0358
_diffrn_reflns_av_R_equivalents   0.0597
_diffrn_reflns_theta_min          2.860
_diffrn_reflns_theta_max          28.313
_diffrn_reflns_theta_full         25.242
_diffrn_reflns_limit_h_min        -45
_diffrn_reflns_limit_h_max        45
_diffrn_reflns_limit_k_min        -16
_diffrn_reflns_limit_k_max        16
_diffrn_reflns_limit_l_min        -32
_diffrn_reflns_limit_l_max        32
_diffrn_measured_fraction_theta_max 0.998
_diffrn_measured_fraction_theta_full 0.999
_diffrn_reflns_Laue_measured_fraction_max 0.998
_diffrn_reflns_Laue_measured_fraction_full 0.999
_diffrn_reflns_point_group_measured_fraction_max 0.998
_diffrn_reflns_point_group_measured_fraction_full 0.999
_reflns_number_total              9923
_reflns_number_gt                 8709
_reflns_threshold_expression      'I > 2\s(I)'
_reflns_Friedel_coverage          0.000
_reflns_Friedel_fraction_max      .
_reflns_Friedel_fraction_full     .
_reflns_special_details
;
 Reflections were merged by SHELXL according to the crystal
 class for the calculation of statistics and refinement.
 
 _reflns_Friedel_fraction is defined as the number of unique
 Friedel pairs measured divided by the number that would be
 possible theoretically, ignoring centric projections and
 systematic absences.
;
_computing_data_collection        ?
_computing_cell_refinement        'SAINT V8.40B'
_computing_data_reduction         'SAINT V8.40B'
_computing_structure_solution     'SHELXT 2018/2 (Sheldrick, 2018)'
_computing_structure_refinement   'SHELXL-2014/7 (Sheldrick, 2014)'
_computing_molecular_graphics     ?
_computing_publication_material   ?
_refine_special_details           ?
_refine_ls_structure_factor_coef  Fsqd
_refine_ls_matrix_type            full
_refine_ls_weighting_scheme       calc
_refine_ls_weighting_details      'w=1/[\s^2^(Fo^2^)+(0.0191P)^2^+30.8242P] where P=(Fo^2^+2Fc^2^)/3'
_atom_sites_solution_primary      direct
_atom_sites_solution_secondary    ?
_atom_sites_solution_hydrogens    geom
_refine_ls_hydrogen_treatment     constr
_refine_ls_number_reflns          9923
_refine_ls_number_parameters      418
_refine_ls_number_restraints      0
_refine_ls_R_factor_all           0.0348
_refine_ls_R_factor_gt            0.0274
_refine_ls_wR_factor_ref          0.0649
_refine_ls_wR_factor_gt           0.0609
_refine_ls_goodness_of_fit_ref    1.052
_refine_ls_restrained_S_all       1.052
_refine_ls_shift/su_max           0.002
_refine_ls_shift/su_mean          0.000
_refine_diff_density_max          1.453
_refine_diff_density_min          -1.305
_refine_diff_density_rms          0.111
_refine_ls_extinction_method      none
_refine_ls_extinction_coef        .

loop_
_atom_type_symbol
_atom_type_description
_atom_type_scat_dispersion_real
_atom_type_scat_dispersion_imag
_atom_type_scat_source
'C' 'C' 0.0033 0.0016 'International Tables Vol C Tables 4.2.6.8 and 6.1.1.4'
'H' 'H' 0.0000 0.0000 'International Tables Vol C Tables 4.2.6.8 and 6.1.1.4'
'N' 'N' 0.0061 0.0033 'International Tables Vol C Tables 4.2.6.8 and 6.1.1.4'
'P' 'P' 0.1023 0.0942 'International Tables Vol C Tables 4.2.6.8 and 6.1.1.4'
'Cl' 'Cl' 0.1484 0.1585 'International Tables Vol C Tables 4.2.6.8 and 6.1.1.4'
'Pt' 'Pt' -1.7033 8.3905 'International Tables Vol C Tables 4.2.6.8 and 6.1.1.4'

_geom_special_details
;
 All esds (except the esd in the dihedral angle between two l.s. planes)
 are estimated using the full covariance matrix.  The cell esds are taken
 into account individually in the estimation of esds in distances, angles
 and torsion angles; correlations between esds in cell parameters are only
 used when they are defined by crystal symmetry.  An approximate (isotropic)
 treatment of cell esds is used for estimating esds involving l.s. planes.
;

loop_
_atom_site_label
_atom_site_type_symbol
_atom_site_fract_x
_atom_site_fract_y
_atom_site_fract_z
_atom_site_U_iso_or_equiv
_atom_site_adp_type
_atom_site_occupancy
_atom_site_site_symmetry_order
_atom_site_calc_flag
_atom_site_refinement_flags_posn
_atom_site_refinement_flags_adp
_atom_site_refinement_flags_occupancy
_atom_site_disorder_assembly
_atom_site_disorder_group
C1_1 C 0.69804(11) 0.6835(2) 0.71895(15) 0.0158(5) Uani 1 1 d . . . . .
Cl1_1 Cl 0.66614(3) 0.69782(6) 0.56840(4) 0.01916(14) Uani 1 1 d . . . . .
Pt1_1 Pt 0.63258(2) 0.64583(2) 0.62313(2) 0.01425(4) Uani 1 1 d . . . . .
P1_1 P 0.60208(3) 0.60557(7) 0.67737(4) 0.01690(15) Uani 1 1 d . . . . .
N1_1 N 0.73771(11) 0.7300(3) 0.73012(15) 0.0285(6) Uani 1 1 d . . . . .
C2_1 C 0.70167(11) 0.6561(2) 0.77796(15) 0.0144(5) Uani 1 1 d . . . . .
Cl2_1 Cl 0.55601(3) 0.58962(7) 0.51371(4) 0.02405(16) Uani 1 1 d . . . . .
N2_1 N 0.76920(14) 0.7716(3) 0.73261(18) 0.0438(9) Uani 1 1 d . . . . .
C3_1 C 0.66069(11) 0.6104(2) 0.76929(15) 0.0156(5) Uani 1 1 d . . . . .
N3_1 N 0.73946(9) 0.66646(19) 0.84947(12) 0.0143(5) Uani 1 1 d . . . . .
N4_1 N 0.72471(9) 0.62954(19) 0.88552(12) 0.0150(5) Uani 1 1 d . . . . .
C4_1 C 0.56904(13) 0.4761(3) 0.65605(17) 0.0280(7) Uani 1 1 d . . . . .
H4_1 H 0.5408 0.4759 0.6038 0.034 Uiso 1 1 calc R U . . .
N5_1 N 0.67723(9) 0.59624(19) 0.83605(12) 0.0145(5) Uani 1 1 d . . . . .
C6_1 C 0.60482(17) 0.3840(3) 0.6718(2) 0.0370(9) Uani 1 1 d . . . . .
H6A_1 H 0.5849 0.3175 0.6492 0.056 Uiso 1 1 calc R U . . .
H6B_1 H 0.6302 0.3729 0.7229 0.056 Uiso 1 1 calc R U . . .
H6C_1 H 0.6224 0.4023 0.6534 0.056 Uiso 1 1 calc R U . . .
C7_1 C 0.56132(12) 0.7116(3) 0.67100(16) 0.0242(7) Uani 1 1 d . . . . .
H7_1 H 0.5571 0.6962 0.7068 0.029 Uiso 1 1 calc R U . . .
C8_1 C 0.58595(14) 0.8228(3) 0.68659(19) 0.0289(7) Uani 1 1 d . . . . .
H8A_1 H 0.5865 0.8431 0.6487 0.043 Uiso 1 1 calc R U . . .
H8B_1 H 0.6210 0.8204 0.7315 0.043 Uiso 1 1 calc R U . . .
H8C_1 H 0.5661 0.8763 0.6896 0.043 Uiso 1 1 calc R U . . .
C9_1 C 0.50825(13) 0.7089(4) 0.59752(18) 0.0350(9) Uani 1 1 d . . . . .
H9A_1 H 0.4864 0.7643 0.5947 0.052 Uiso 1 1 calc R U . . .
H9B_1 H 0.4928 0.6375 0.5893 0.052 Uiso 1 1 calc R U . . .
H9C_1 H 0.5117 0.7232 0.5617 0.052 Uiso 1 1 calc R U . . .
C10_1 C 0.78823(11) 0.7221(2) 0.88690(14) 0.0151(5) Uani 1 1 d . . . . .
C11_1 C 0.83153(12) 0.6612(3) 0.91166(16) 0.0209(6) Uani 1 1 d . . . . .
C12_1 C 0.87672(12) 0.7187(3) 0.94416(17) 0.0247(7) Uani 1 1 d . . . . .
H12_1 H 0.9071 0.6809 0.9618 0.030 Uiso 1 1 calc R U . . .
C13_1 C 0.87824(12) 0.8303(3) 0.95132(16) 0.0233(7) Uani 1 1 d . . . . .
H13_1 H 0.9093 0.8681 0.9724 0.028 Uiso 1 1 calc R U . . .
C14_1 C 0.83481(12) 0.8869(3) 0.92797(16) 0.0210(6) Uani 1 1 d . . . . .
H14_1 H 0.8367 0.9631 0.9345 0.025 Uiso 1 1 calc R U . . .
C15_1 C 0.78821(12) 0.8339(2) 0.89494(15) 0.0187(6) Uani 1 1 d . . . . .
C16_1 C 0.83099(12) 0.5385(3) 0.90803(18) 0.0259(7) Uani 1 1 d . . . . .
H16_1 H 0.7946 0.5137 0.8742 0.031 Uiso 1 1 calc R U . . .
C17_1 C 0.85920(16) 0.4954(3) 0.8835(2) 0.0377(9) Uani 1 1 d . . . . .
H17A_1 H 0.8472 0.5332 0.8405 0.057 Uiso 1 1 calc R U . . .
H17B_1 H 0.8525 0.4177 0.8739 0.057 Uiso 1 1 calc R U . . .
H17C_1 H 0.8960 0.5074 0.9205 0.057 Uiso 1 1 calc R U . . .
C18_1 C 0.85549(18) 0.4922(3) 0.9811(2) 0.0420(10) Uani 1 1 d . . . . .
H18A_1 H 0.8375 0.5202 0.9971 0.063 Uiso 1 1 calc R U . . .
H18B_1 H 0.8916 0.5136 1.0145 0.063 Uiso 1 1 calc R U . . .
H18C_1 H 0.8531 0.4130 0.9784 0.063 Uiso 1 1 calc R U . . .
C19_1 C 0.74117(12) 0.8979(2) 0.86987(17) 0.0210(6) Uani 1 1 d . . . . .
H19_1 H 0.7134 0.8456 0.8547 0.025 Uiso 1 1 calc R U . . .
C20_1 C 0.72269(15) 0.9684(3) 0.80630(18) 0.0329(8) Uani 1 1 d . . . . .
H20A_1 H 0.7162 0.9226 0.7689 0.049 Uiso 1 1 calc R U . . .
H20B_1 H 0.7490 1.0219 0.8206 0.049 Uiso 1 1 calc R U . . .
H20C_1 H 0.6911 1.0056 0.7888 0.049 Uiso 1 1 calc R U . . .
C21_1 C 0.75199(13) 0.9683(3) 0.92943(18) 0.0273(7) Uani 1 1 d . . . . .
H21A_1 H 0.7776 1.0233 0.9429 0.041 Uiso 1 1 calc R U . . .
H21B_1 H 0.7649 0.9227 0.9703 0.041 Uiso 1 1 calc R U . . .
H21C_1 H 0.7203 1.0039 0.9131 0.041 Uiso 1 1 calc R U . . .
C22_1 C 0.65092(11) 0.5503(3) 0.85962(15) 0.0179(6) Uani 1 1 d . . . . .
C23_1 C 0.65699(13) 0.4405(3) 0.87506(16) 0.0243(7) Uani 1 1 d . . . . .
C24_1 C 0.63151(14) 0.3992(3) 0.89821(18) 0.0314(8) Uani 1 1 d . . . . .
H24_1 H 0.6346 0.3247 0.9097 0.038 Uiso 1 1 calc R U . . .
C25_1 C 0.60205(14) 0.4658(3) 0.90451(18) 0.0329(8) Uani 1 1 d . . . . .
H25_1 H 0.5846 0.4362 0.9194 0.039 Uiso 1 1 calc R U . . .
C26_1 C 0.59769(13) 0.5742(3) 0.88952(17) 0.0296(8) Uani 1 1 d . . . . .
H26_1 H 0.5772 0.6183 0.8944 0.036 Uiso 1 1 calc R U . . .
C27_1 C 0.62268(12) 0.6215(3) 0.86721(16) 0.0223(7) Uani 1 1 d . . . . .
C28_1 C 0.69303(16) 0.3688(3) 0.8741(2) 0.0314(8) Uani 1 1 d . . . . .
H28_1 H 0.6966 0.4013 0.8404 0.038 Uiso 1 1 calc R U . . .
C29_1 C 0.74594(16) 0.3696(3) 0.9478(2) 0.0383(9) Uani 1 1 d . . . . .
H29A_1 H 0.7696 0.3248 0.9475 0.057 Uiso 1 1 calc R U . . .
H29B_1 H 0.7432 0.3405 0.9821 0.057 Uiso 1 1 calc R U . . .
H29C_1 H 0.7589 0.4440 0.9607 0.057 Uiso 1 1 calc R U . . .
C30_1 C 0.6735(2) 0.2526(3) 0.8501(2) 0.0493(12) Uani 1 1 d . . . . .
H30A_1 H 0.6386 0.2540 0.8049 0.074 Uiso 1 1 calc R U . . .
H30B_1 H 0.6737 0.2161 0.8855 0.074 Uiso 1 1 calc R U . . .
H30C_1 H 0.6958 0.2135 0.8446 0.074 Uiso 1 1 calc R U . . .
C31_1 C 0.62326(12) 0.7429(3) 0.85930(16) 0.0241(7) Uani 1 1 d . . . . .
H31_1 H 0.6311 0.7569 0.8272 0.029 Uiso 1 1 calc R U . . .
C32_1 C 0.66659(14) 0.7915(3) 0.93141(18) 0.0303(8) Uani 1 1 d . . . . .
H32A_1 H 0.6682 0.8697 0.9266 0.045 Uiso 1 1 calc R U . . .
H32B_1 H 0.6991 0.7582 0.9496 0.045 Uiso 1 1 calc R U . . .
H32C_1 H 0.6601 0.7776 0.9642 0.045 Uiso 1 1 calc R U . . .
C33_1 C 0.57267(16) 0.7986(4) 0.8279(2) 0.0449(11) Uani 1 1 d . . . . .
H33A_1 H 0.5742 0.8743 0.8174 0.067 Uiso 1 1 calc R U . . .
H33B_1 H 0.5666 0.7957 0.8617 0.067 Uiso 1 1 calc R U . . .
H33C_1 H 0.5447 0.7617 0.7843 0.067 Uiso 1 1 calc R U . . .
C5_1 C 0.54353(14) 0.4578(3) 0.68878(19) 0.0354(9) Uani 1 1 d . . . . .
H5A_1 H 0.5211 0.5190 0.6773 0.053 Uiso 1 1 calc R U . . .
H5B_1 H 0.5699 0.4517 0.7401 0.053 Uiso 1 1 calc R U . . .
H5C_1 H 0.5233 0.3910 0.6699 0.053 Uiso 1 1 calc R U . . .
C1_2 C 0.5304(3) 0.8267(4) 0.4256(3) 0.080(2) Uani 1 1 d . . . . .
H1A_2 H 0.5170 0.7533 0.4212 0.096 Uiso 1 1 calc R U . . .
H1AB_2 H 0.5670 0.8275 0.4684 0.096 Uiso 1 1 calc R U . . .
Cl1_2 Cl 0.52617(16) 0.8512(2) 0.35261(15) 0.1873(17) Uani 1 1 d . . . . .
Cl2_2 Cl 0.49785(8) 0.91807(19) 0.43721(16) 0.1441(11) Uani 1 1 d . . . . .

loop_
_atom_site_aniso_label
_atom_site_aniso_U_11
_atom_site_aniso_U_22
_atom_site_aniso_U_33
_atom_site_aniso_U_23
_atom_site_aniso_U_13
_atom_site_aniso_U_12
C1_1 0.0147(13) 0.0212(14) 0.0123(13) -0.0022(11) 0.0090(12) -0.0030(11)
Cl1_1 0.0244(4) 0.0202(3) 0.0181(3) 0.0004(3) 0.0159(3) -0.0013(3)
Pt1_1 0.01297(6) 0.01929(6) 0.00964(6) -0.00127(4) 0.00684(4) -0.00207(4)
P1_1 0.0116(3) 0.0269(4) 0.0100(3) -0.0021(3) 0.0059(3) -0.0044(3)
N1_1 0.0258(15) 0.0381(17) 0.0205(14) -0.0043(12) 0.0143(13) -0.0084(13)
C2_1 0.0129(13) 0.0160(14) 0.0122(13) -0.0020(10) 0.0071(11) -0.0002(10)
Cl2_1 0.0174(3) 0.0370(4) 0.0118(3) -0.0045(3) 0.0066(3) -0.0048(3)
N2_1 0.043(2) 0.064(2) 0.0331(18) -0.0097(16) 0.0285(17) -0.0201(18)
C3_1 0.0129(13) 0.0197(14) 0.0119(13) -0.0022(11) 0.0069(11) -0.0012(11)
N3_1 0.0130(11) 0.0176(12) 0.0105(11) -0.0016(9) 0.0067(10) -0.0007(9)
N4_1 0.0137(12) 0.0177(12) 0.0117(11) -0.0015(9) 0.0074(10) -0.0020(9)
C4_1 0.0251(17) 0.0383(19) 0.0166(15) -0.0091(13) 0.0114(14) -0.0182(14)
N5_1 0.0128(11) 0.0180(12) 0.0124(11) -0.0009(9) 0.0080(10) -0.0010(9)
C6_1 0.054(3) 0.0293(19) 0.038(2) -0.0095(16) 0.034(2) -0.0135(17)
C7_1 0.0142(14) 0.042(2) 0.0147(14) 0.0044(13) 0.0085(13) 0.0048(13)
C8_1 0.0289(18) 0.0349(19) 0.0260(17) 0.0069(14) 0.0190(16) 0.0092(15)
C9_1 0.0154(16) 0.066(3) 0.0194(17) 0.0075(17) 0.0092(14) 0.0100(16)
C10_1 0.0129(13) 0.0207(14) 0.0090(12) -0.0023(10) 0.0057(11) -0.0034(11)
C11_1 0.0159(14) 0.0259(16) 0.0154(14) -0.0041(12) 0.0075(12) -0.0010(12)
C12_1 0.0153(15) 0.0306(17) 0.0219(16) -0.0046(13) 0.0090(13) -0.0008(13)
C13_1 0.0165(15) 0.0322(18) 0.0139(14) -0.0029(12) 0.0063(12) -0.0076(12)
C14_1 0.0216(15) 0.0203(15) 0.0147(14) -0.0012(11) 0.0087(13) -0.0063(12)
C15_1 0.0167(14) 0.0224(15) 0.0104(13) -0.0006(11) 0.0056(12) -0.0030(11)
C16_1 0.0162(15) 0.0231(16) 0.0301(18) -0.0072(13) 0.0110(14) 0.0006(12)
C17_1 0.043(2) 0.037(2) 0.037(2) -0.0132(17) 0.0277(19) -0.0016(17)
C18_1 0.066(3) 0.0245(19) 0.043(2) -0.0010(16) 0.039(2) 0.0052(18)
C19_1 0.0189(15) 0.0157(14) 0.0224(15) -0.0018(12) 0.0105(13) -0.0009(11)
C20_1 0.037(2) 0.0287(18) 0.0218(17) 0.0044(14) 0.0135(16) 0.0096(15)
C21_1 0.0279(18) 0.0249(17) 0.0270(17) -0.0026(13) 0.0167(15) 0.0019(13)
C22_1 0.0149(14) 0.0283(16) 0.0109(13) -0.0023(11) 0.0085(12) -0.0062(12)
C23_1 0.0300(17) 0.0279(17) 0.0163(14) -0.0030(12) 0.0155(14) -0.0068(14)
C24_1 0.037(2) 0.0345(19) 0.0239(17) -0.0033(14) 0.0201(16) -0.0145(16)
C25_1 0.0257(18) 0.054(2) 0.0207(16) -0.0040(15) 0.0159(15) -0.0165(16)
C26_1 0.0183(16) 0.055(2) 0.0183(16) -0.0040(15) 0.0129(14) -0.0043(15)
C27_1 0.0138(14) 0.0388(19) 0.0130(14) -0.0019(12) 0.0080(12) -0.0016(13)
C28_1 0.054(2) 0.0203(17) 0.0323(19) 0.0017(13) 0.0334(19) 0.0006(15)
C29_1 0.052(3) 0.030(2) 0.042(2) 0.0097(16) 0.035(2) 0.0144(17)
C30_1 0.096(4) 0.0230(19) 0.048(3) -0.0032(17) 0.055(3) -0.008(2)
C31_1 0.0209(16) 0.0363(18) 0.0178(15) 0.0022(13) 0.0136(13) 0.0090(13)
C32_1 0.039(2) 0.0318(19) 0.0234(17) -0.0016(14) 0.0213(16) 0.0011(15)
C33_1 0.038(2) 0.066(3) 0.037(2) 0.015(2) 0.027(2) 0.029(2)
C5_1 0.0311(19) 0.052(2) 0.0239(17) -0.0105(16) 0.0179(16) -0.0247(17)
C1_2 0.077(4) 0.044(3) 0.069(4) 0.001(3) 0.024(3) -0.013(3)
Cl1_2 0.273(4) 0.145(2) 0.0914(18) -0.0155(15) 0.092(2) -0.066(2)
Cl2_2 0.0662(12) 0.0969(15) 0.200(3) 0.0093(16) 0.0536(15) 0.0208(11)

loop_
_geom_bond_atom_site_label_1
_geom_bond_atom_site_label_2
_geom_bond_distance
_geom_bond_site_symmetry_2
_geom_bond_publ_flag
C1_1 N1_1 1.324(4) . ?
C1_1 C2_1 1.422(4) . ?
C1_1 Pt1_1 2.007(3) . ?
Cl1_1 Pt1_1 2.3497(7) . ?
Pt1_1 P1_1 2.2135(7) . ?
Pt1_1 Cl2_1 2.3571(7) . ?
P1_1 C3_1 1.826(3) . ?
P1_1 C4_1 1.829(3) . ?
P1_1 C7_1 1.840(3) . ?
N1_1 N2_1 1.154(4) . ?
C2_1 N3_1 1.371(4) . ?
C2_1 C3_1 1.389(4) . ?
C3_1 N5_1 1.370(4) . ?
N3_1 N4_1 1.351(3) . ?
N3_1 C10_1 1.455(4) . ?
N4_1 N5_1 1.321(3) . ?
C4_1 C6_1 1.524(6) . ?
C4_1 C5_1 1.535(5) . ?
C4_1 H4_1 1.0000 . ?
N5_1 C22_1 1.459(4) . ?
C6_1 H6A_1 0.9800 . ?
C6_1 H6B_1 0.9800 . ?
C6_1 H6C_1 0.9800 . ?
C7_1 C8_1 1.525(5) . ?
C7_1 C9_1 1.536(4) . ?
C7_1 H7_1 1.0000 . ?
C8_1 H8A_1 0.9800 . ?
C8_1 H8B_1 0.9800 . ?
C8_1 H8C_1 0.9800 . ?
C9_1 H9A_1 0.9800 . ?
C9_1 H9B_1 0.9800 . ?
C9_1 H9C_1 0.9800 . ?
C10_1 C15_1 1.396(4) . ?
C10_1 C11_1 1.399(4) . ?
C11_1 C12_1 1.391(4) . ?
C11_1 C16_1 1.517(4) . ?
C12_1 C13_1 1.387(5) . ?
C12_1 H12_1 0.9500 . ?
C13_1 C14_1 1.384(5) . ?
C13_1 H13_1 0.9500 . ?
C14_1 C15_1 1.398(4) . ?
C14_1 H14_1 0.9500 . ?
C15_1 C19_1 1.517(4) . ?
C16_1 C17_1 1.522(5) . ?
C16_1 C18_1 1.534(5) . ?
C16_1 H16_1 1.0000 . ?
C17_1 H17A_1 0.9800 . ?
C17_1 H17B_1 0.9800 . ?
C17_1 H17C_1 0.9800 . ?
C18_1 H18A_1 0.9800 . ?
C18_1 H18B_1 0.9800 . ?
C18_1 H18C_1 0.9800 . ?
C19_1 C20_1 1.534(5) . ?
C19_1 C21_1 1.537(4) . ?
C19_1 H19_1 1.0000 . ?
C20_1 H20A_1 0.9800 . ?
C20_1 H20B_1 0.9800 . ?
C20_1 H20C_1 0.9800 . ?
C21_1 H21A_1 0.9800 . ?
C21_1 H21B_1 0.9800 . ?
C21_1 H21C_1 0.9800 . ?
C22_1 C23_1 1.389(5) . ?
C22_1 C27_1 1.402(4) . ?
C23_1 C24_1 1.405(5) . ?
C23_1 C28_1 1.525(5) . ?
C24_1 C25_1 1.380(6) . ?
C24_1 H24_1 0.9500 . ?
C25_1 C26_1 1.372(6) . ?
C25_1 H25_1 0.9500 . ?
C26_1 C27_1 1.404(4) . ?
C26_1 H26_1 0.9500 . ?
C27_1 C31_1 1.514(5) . ?
C28_1 C30_1 1.533(5) . ?
C28_1 C29_1 1.535(6) . ?
C28_1 H28_1 1.0000 . ?
C29_1 H29A_1 0.9800 . ?
C29_1 H29B_1 0.9800 . ?
C29_1 H29C_1 0.9800 . ?
C30_1 H30A_1 0.9800 . ?
C30_1 H30B_1 0.9800 . ?
C30_1 H30C_1 0.9800 . ?
C31_1 C33_1 1.527(5) . ?
C31_1 C32_1 1.531(5) . ?
C31_1 H31_1 1.0000 . ?
C32_1 H32A_1 0.9800 . ?
C32_1 H32B_1 0.9800 . ?
C32_1 H32C_1 0.9800 . ?
C33_1 H33A_1 0.9800 . ?
C33_1 H33B_1 0.9800 . ?
C33_1 H33C_1 0.9800 . ?
C5_1 H5A_1 0.9800 . ?
C5_1 H5B_1 0.9800 . ?
C5_1 H5C_1 0.9800 . ?
C1_2 Cl2_2 1.729(7) . ?
C1_2 Cl1_2 1.741(7) . ?
C1_2 H1A_2 0.9900 . ?
C1_2 H1AB_2 0.9900 . ?

loop_
_geom_angle_atom_site_label_1
_geom_angle_atom_site_label_2
_geom_angle_atom_site_label_3
_geom_angle
_geom_angle_site_symmetry_1
_geom_angle_site_symmetry_3
_geom_angle_publ_flag
N1_1 C1_1 C2_1 118.8(3) . . ?
N1_1 C1_1 Pt1_1 124.1(2) . . ?
C2_1 C1_1 Pt1_1 117.1(2) . . ?
C1_1 Pt1_1 P1_1 86.30(8) . . ?
C1_1 Pt1_1 Cl1_1 91.90(8) . . ?
P1_1 Pt1_1 Cl1_1 176.92(3) . . ?
C1_1 Pt1_1 Cl2_1 176.00(9) . . ?
P1_1 Pt1_1 Cl2_1 91.42(3) . . ?
Cl1_1 Pt1_1 Cl2_1 90.52(3) . . ?
C3_1 P1_1 C4_1 111.54(15) . . ?
C3_1 P1_1 C7_1 104.27(14) . . ?
C4_1 P1_1 C7_1 107.93(17) . . ?
C3_1 P1_1 Pt1_1 100.51(10) . . ?
C4_1 P1_1 Pt1_1 117.56(11) . . ?
C7_1 P1_1 Pt1_1 114.07(11) . . ?
N2_1 N1_1 C1_1 173.1(3) . . ?
N3_1 C2_1 C3_1 104.9(2) . . ?
N3_1 C2_1 C1_1 133.8(3) . . ?
C3_1 C2_1 C1_1 121.3(3) . . ?
N5_1 C3_1 C2_1 105.6(2) . . ?
N5_1 C3_1 P1_1 140.5(2) . . ?
C2_1 C3_1 P1_1 113.2(2) . . ?
N4_1 N3_1 C2_1 112.3(2) . . ?
N4_1 N3_1 C10_1 119.7(2) . . ?
C2_1 N3_1 C10_1 127.6(2) . . ?
N5_1 N4_1 N3_1 104.3(2) . . ?
C6_1 C4_1 C5_1 112.6(3) . . ?
C6_1 C4_1 P1_1 109.7(2) . . ?
C5_1 C4_1 P1_1 115.3(3) . . ?
C6_1 C4_1 H4_1 106.2 . . ?
C5_1 C4_1 H4_1 106.2 . . ?
P1_1 C4_1 H4_1 106.2 . . ?
N4_1 N5_1 C3_1 112.9(2) . . ?
N4_1 N5_1 C22_1 116.9(2) . . ?
C3_1 N5_1 C22_1 130.2(2) . . ?
C4_1 C6_1 H6A_1 109.5 . . ?
C4_1 C6_1 H6B_1 109.5 . . ?
H6A_1 C6_1 H6B_1 109.5 . . ?
C4_1 C6_1 H6C_1 109.5 . . ?
H6A_1 C6_1 H6C_1 109.5 . . ?
H6B_1 C6_1 H6C_1 109.5 . . ?
C8_1 C7_1 C9_1 111.0(3) . . ?
C8_1 C7_1 P1_1 111.0(2) . . ?
C9_1 C7_1 P1_1 109.7(2) . . ?
C8_1 C7_1 H7_1 108.4 . . ?
C9_1 C7_1 H7_1 108.4 . . ?
P1_1 C7_1 H7_1 108.4 . . ?
C7_1 C8_1 H8A_1 109.5 . . ?
C7_1 C8_1 H8B_1 109.5 . . ?
H8A_1 C8_1 H8B_1 109.5 . . ?
C7_1 C8_1 H8C_1 109.5 . . ?
H8A_1 C8_1 H8C_1 109.5 . . ?
H8B_1 C8_1 H8C_1 109.5 . . ?
C7_1 C9_1 H9A_1 109.5 . . ?
C7_1 C9_1 H9B_1 109.5 . . ?
H9A_1 C9_1 H9B_1 109.5 . . ?
C7_1 C9_1 H9C_1 109.5 . . ?
H9A_1 C9_1 H9C_1 109.5 . . ?
H9B_1 C9_1 H9C_1 109.5 . . ?
C15_1 C10_1 C11_1 124.5(3) . . ?
C15_1 C10_1 N3_1 117.0(3) . . ?
C11_1 C10_1 N3_1 118.5(3) . . ?
C12_1 C11_1 C10_1 116.3(3) . . ?
C12_1 C11_1 C16_1 120.8(3) . . ?
C10_1 C11_1 C16_1 122.8(3) . . ?
C13_1 C12_1 C11_1 121.3(3) . . ?
C13_1 C12_1 H12_1 119.4 . . ?
C11_1 C12_1 H12_1 119.4 . . ?
C14_1 C13_1 C12_1 120.5(3) . . ?
C14_1 C13_1 H13_1 119.8 . . ?
C12_1 C13_1 H13_1 119.8 . . ?
C13_1 C14_1 C15_1 121.0(3) . . ?
C13_1 C14_1 H14_1 119.5 . . ?
C15_1 C14_1 H14_1 119.5 . . ?
C10_1 C15_1 C14_1 116.3(3) . . ?
C10_1 C15_1 C19_1 123.7(3) . . ?
C14_1 C15_1 C19_1 120.0(3) . . ?
C11_1 C16_1 C17_1 112.7(3) . . ?
C11_1 C16_1 C18_1 109.1(3) . . ?
C17_1 C16_1 C18_1 109.3(3) . . ?
C11_1 C16_1 H16_1 108.5 . . ?
C17_1 C16_1 H16_1 108.5 . . ?
C18_1 C16_1 H16_1 108.5 . . ?
C16_1 C17_1 H17A_1 109.5 . . ?
C16_1 C17_1 H17B_1 109.5 . . ?
H17A_1 C17_1 H17B_1 109.5 . . ?
C16_1 C17_1 H17C_1 109.5 . . ?
H17A_1 C17_1 H17C_1 109.5 . . ?
H17B_1 C17_1 H17C_1 109.5 . . ?
C16_1 C18_1 H18A_1 109.5 . . ?
C16_1 C18_1 H18B_1 109.5 . . ?
H18A_1 C18_1 H18B_1 109.5 . . ?
C16_1 C18_1 H18C_1 109.5 . . ?
H18A_1 C18_1 H18C_1 109.5 . . ?
H18B_1 C18_1 H18C_1 109.5 . . ?
C15_1 C19_1 C20_1 110.3(3) . . ?
C15_1 C19_1 C21_1 111.2(3) . . ?
C20_1 C19_1 C21_1 110.3(3) . . ?
C15_1 C19_1 H19_1 108.3 . . ?
C20_1 C19_1 H19_1 108.3 . . ?
C21_1 C19_1 H19_1 108.3 . . ?
C19_1 C20_1 H20A_1 109.5 . . ?
C19_1 C20_1 H20B_1 109.5 . . ?
H20A_1 C20_1 H20B_1 109.5 . . ?
C19_1 C20_1 H20C_1 109.5 . . ?
H20A_1 C20_1 H20C_1 109.5 . . ?
H20B_1 C20_1 H20C_1 109.5 . . ?
C19_1 C21_1 H21A_1 109.5 . . ?
C19_1 C21_1 H21B_1 109.5 . . ?
H21A_1 C21_1 H21B_1 109.5 . . ?
C19_1 C21_1 H21C_1 109.5 . . ?
H21A_1 C21_1 H21C_1 109.5 . . ?
H21B_1 C21_1 H21C_1 109.5 . . ?
C23_1 C22_1 C27_1 124.8(3) . . ?
C23_1 C22_1 N5_1 117.9(3) . . ?
C27_1 C22_1 N5_1 117.2(3) . . ?
C22_1 C23_1 C24_1 116.4(3) . . ?
C22_1 C23_1 C28_1 122.8(3) . . ?
C24_1 C23_1 C28_1 120.6(3) . . ?
C25_1 C24_1 C23_1 120.8(3) . . ?
C25_1 C24_1 H24_1 119.6 . . ?
C23_1 C24_1 H24_1 119.6 . . ?
C26_1 C25_1 C24_1 120.8(3) . . ?
C26_1 C25_1 H25_1 119.6 . . ?
C24_1 C25_1 H25_1 119.6 . . ?
C25_1 C26_1 C27_1 121.7(3) . . ?
C25_1 C26_1 H26_1 119.2 . . ?
C27_1 C26_1 H26_1 119.2 . . ?
C22_1 C27_1 C26_1 115.5(3) . . ?
C22_1 C27_1 C31_1 122.6(3) . . ?
C26_1 C27_1 C31_1 121.7(3) . . ?
C23_1 C28_1 C30_1 113.3(3) . . ?
C23_1 C28_1 C29_1 108.8(3) . . ?
C30_1 C28_1 C29_1 110.6(3) . . ?
C23_1 C28_1 H28_1 108.0 . . ?
C30_1 C28_1 H28_1 108.0 . . ?
C29_1 C28_1 H28_1 108.0 . . ?
C28_1 C29_1 H29A_1 109.5 . . ?
C28_1 C29_1 H29B_1 109.5 . . ?
H29A_1 C29_1 H29B_1 109.5 . . ?
C28_1 C29_1 H29C_1 109.5 . . ?
H29A_1 C29_1 H29C_1 109.5 . . ?
H29B_1 C29_1 H29C_1 109.5 . . ?
C28_1 C30_1 H30A_1 109.5 . . ?
C28_1 C30_1 H30B_1 109.5 . . ?
H30A_1 C30_1 H30B_1 109.5 . . ?
C28_1 C30_1 H30C_1 109.5 . . ?
H30A_1 C30_1 H30C_1 109.5 . . ?
H30B_1 C30_1 H30C_1 109.5 . . ?
C27_1 C31_1 C33_1 114.2(3) . . ?
C27_1 C31_1 C32_1 108.7(3) . . ?
C33_1 C31_1 C32_1 110.3(3) . . ?
C27_1 C31_1 H31_1 107.8 . . ?
C33_1 C31_1 H31_1 107.8 . . ?
C32_1 C31_1 H31_1 107.8 . . ?
C31_1 C32_1 H32A_1 109.5 . . ?
C31_1 C32_1 H32B_1 109.5 . . ?
H32A_1 C32_1 H32B_1 109.5 . . ?
C31_1 C32_1 H32C_1 109.5 . . ?
H32A_1 C32_1 H32C_1 109.5 . . ?
H32B_1 C32_1 H32C_1 109.5 . . ?
C31_1 C33_1 H33A_1 109.5 . . ?
C31_1 C33_1 H33B_1 109.5 . . ?
H33A_1 C33_1 H33B_1 109.5 . . ?
C31_1 C33_1 H33C_1 109.5 . . ?
H33A_1 C33_1 H33C_1 109.5 . . ?
H33B_1 C33_1 H33C_1 109.5 . . ?
C4_1 C5_1 H5A_1 109.5 . . ?
C4_1 C5_1 H5B_1 109.5 . . ?
H5A_1 C5_1 H5B_1 109.5 . . ?
C4_1 C5_1 H5C_1 109.5 . . ?
H5A_1 C5_1 H5C_1 109.5 . . ?
H5B_1 C5_1 H5C_1 109.5 . . ?
Cl2_2 C1_2 Cl1_2 114.9(4) . . ?
Cl2_2 C1_2 H1A_2 108.5 . . ?
Cl1_2 C1_2 H1A_2 108.5 . . ?
Cl2_2 C1_2 H1AB_2 108.5 . . ?
Cl1_2 C1_2 H1AB_2 108.5 . . ?
H1A_2 C1_2 H1AB_2 107.5 . . ?

loop_
_geom_torsion_atom_site_label_1
_geom_torsion_atom_site_label_2
_geom_torsion_atom_site_label_3
_geom_torsion_atom_site_label_4
_geom_torsion
_geom_torsion_site_symmetry_1
_geom_torsion_site_symmetry_2
_geom_torsion_site_symmetry_3
_geom_torsion_site_symmetry_4
_geom_torsion_publ_flag
N1_1 C1_1 C2_1 N3_1 -0.5(5) . . . . ?
Pt1_1 C1_1 C2_1 N3_1 178.4(3) . . . . ?
N1_1 C1_1 C2_1 C3_1 177.9(3) . . . . ?
Pt1_1 C1_1 C2_1 C3_1 -3.2(4) . . . . ?
N3_1 C2_1 C3_1 N5_1 -0.5(3) . . . . ?
C1_1 C2_1 C3_1 N5_1 -179.3(3) . . . . ?
N3_1 C2_1 C3_1 P1_1 171.97(19) . . . . ?
C1_1 C2_1 C3_1 P1_1 -6.8(4) . . . . ?
C4_1 P1_1 C3_1 N5_1 -54.3(4) . . . . ?
C7_1 P1_1 C3_1 N5_1 62.0(4) . . . . ?
Pt1_1 P1_1 C3_1 N5_1 -179.7(3) . . . . ?
C4_1 P1_1 C3_1 C2_1 137.2(2) . . . . ?
C7_1 P1_1 C3_1 C2_1 -106.6(2) . . . . ?
Pt1_1 P1_1 C3_1 C2_1 11.8(2) . . . . ?
C3_1 C2_1 N3_1 N4_1 0.5(3) . . . . ?
C1_1 C2_1 N3_1 N4_1 179.0(3) . . . . ?
C3_1 C2_1 N3_1 C10_1 -171.7(3) . . . . ?
C1_1 C2_1 N3_1 C10_1 6.9(5) . . . . ?
C2_1 N3_1 N4_1 N5_1 -0.2(3) . . . . ?
C10_1 N3_1 N4_1 N5_1 172.6(2) . . . . ?
C3_1 P1_1 C4_1 C6_1 -57.2(3) . . . . ?
C7_1 P1_1 C4_1 C6_1 -171.2(2) . . . . ?
Pt1_1 P1_1 C4_1 C6_1 58.1(3) . . . . ?
C3_1 P1_1 C4_1 C5_1 71.2(3) . . . . ?
C7_1 P1_1 C4_1 C5_1 -42.8(3) . . . . ?
Pt1_1 P1_1 C4_1 C5_1 -173.5(2) . . . . ?
N3_1 N4_1 N5_1 C3_1 -0.1(3) . . . . ?
N3_1 N4_1 N5_1 C22_1 179.4(2) . . . . ?
C2_1 C3_1 N5_1 N4_1 0.4(3) . . . . ?
P1_1 C3_1 N5_1 N4_1 -168.7(3) . . . . ?
C2_1 C3_1 N5_1 C22_1 -179.1(3) . . . . ?
P1_1 C3_1 N5_1 C22_1 11.9(5) . . . . ?
C3_1 P1_1 C7_1 C8_1 62.5(2) . . . . ?
C4_1 P1_1 C7_1 C8_1 -178.8(2) . . . . ?
Pt1_1 P1_1 C7_1 C8_1 -46.1(2) . . . . ?
C3_1 P1_1 C7_1 C9_1 -174.5(2) . . . . ?
C4_1 P1_1 C7_1 C9_1 -55.7(3) . . . . ?
Pt1_1 P1_1 C7_1 C9_1 76.9(3) . . . . ?
N4_1 N3_1 C10_1 C15_1 -88.7(3) . . . . ?
C2_1 N3_1 C10_1 C15_1 83.0(4) . . . . ?
N4_1 N3_1 C10_1 C11_1 91.9(3) . . . . ?
C2_1 N3_1 C10_1 C11_1 -96.4(4) . . . . ?
C15_1 C10_1 C11_1 C12_1 -2.3(5) . . . . ?
N3_1 C10_1 C11_1 C12_1 177.1(3) . . . . ?
C15_1 C10_1 C11_1 C16_1 174.0(3) . . . . ?
N3_1 C10_1 C11_1 C16_1 -6.7(4) . . . . ?
C10_1 C11_1 C12_1 C13_1 0.0(5) . . . . ?
C16_1 C11_1 C12_1 C13_1 -176.3(3) . . . . ?
C11_1 C12_1 C13_1 C14_1 2.0(5) . . . . ?
C12_1 C13_1 C14_1 C15_1 -1.9(5) . . . . ?
C11_1 C10_1 C15_1 C14_1 2.4(4) . . . . ?
N3_1 C10_1 C15_1 C14_1 -177.0(2) . . . . ?
C11_1 C10_1 C15_1 C19_1 -177.8(3) . . . . ?
N3_1 C10_1 C15_1 C19_1 2.8(4) . . . . ?
C13_1 C14_1 C15_1 C10_1 -0.2(4) . . . . ?
C13_1 C14_1 C15_1 C19_1 180.0(3) . . . . ?
C12_1 C11_1 C16_1 C17_1 -47.5(4) . . . . ?
C10_1 C11_1 C16_1 C17_1 136.4(3) . . . . ?
C12_1 C11_1 C16_1 C18_1 74.1(4) . . . . ?
C10_1 C11_1 C16_1 C18_1 -102.0(4) . . . . ?
C10_1 C15_1 C19_1 C20_1 -109.5(3) . . . . ?
C14_1 C15_1 C19_1 C20_1 70.2(4) . . . . ?
C10_1 C15_1 C19_1 C21_1 127.7(3) . . . . ?
C14_1 C15_1 C19_1 C21_1 -52.5(4) . . . . ?
N4_1 N5_1 C22_1 C23_1 -87.1(3) . . . . ?
C3_1 N5_1 C22_1 C23_1 92.3(4) . . . . ?
N4_1 N5_1 C22_1 C27_1 90.8(3) . . . . ?
C3_1 N5_1 C22_1 C27_1 -89.8(4) . . . . ?
C27_1 C22_1 C23_1 C24_1 1.7(5) . . . . ?
N5_1 C22_1 C23_1 C24_1 179.4(3) . . . . ?
C27_1 C22_1 C23_1 C28_1 -172.7(3) . . . . ?
N5_1 C22_1 C23_1 C28_1 5.0(4) . . . . ?
C22_1 C23_1 C24_1 C25_1 0.3(5) . . . . ?
C28_1 C23_1 C24_1 C25_1 174.8(3) . . . . ?
C23_1 C24_1 C25_1 C26_1 -1.2(5) . . . . ?
C24_1 C25_1 C26_1 C27_1 0.1(5) . . . . ?
C23_1 C22_1 C27_1 C26_1 -2.6(5) . . . . ?
N5_1 C22_1 C27_1 C26_1 179.6(3) . . . . ?
C23_1 C22_1 C27_1 C31_1 171.3(3) . . . . ?
N5_1 C22_1 C27_1 C31_1 -6.4(4) . . . . ?
C25_1 C26_1 C27_1 C22_1 1.7(5) . . . . ?
C25_1 C26_1 C27_1 C31_1 -172.4(3) . . . . ?
C22_1 C23_1 C28_1 C30_1 -146.5(3) . . . . ?
C24_1 C23_1 C28_1 C30_1 39.4(5) . . . . ?
C22_1 C23_1 C28_1 C29_1 90.0(4) . . . . ?
C24_1 C23_1 C28_1 C29_1 -84.2(4) . . . . ?
C22_1 C27_1 C31_1 C33_1 146.6(3) . . . . ?
C26_1 C27_1 C31_1 C33_1 -39.8(4) . . . . ?
C22_1 C27_1 C31_1 C32_1 -89.8(3) . . . . ?
C26_1 C27_1 C31_1 C32_1 83.8(4) . . . . ?

_shelx_res_file
;

    ma3_189f.res created by SHELXL-2014/7


TITL mo_ocm_pa_ma3_189f_pre_0m_a.res in C2/c
REM Old TITL mo_OCM_PA_MA3_189F_pre_0m in C2/c
REM SHELXT solution in C2/c: R1 0.081, Rweak 0.003, Alpha 0.058
REM <I/s> 0.447 for 392 systematic absences, Orientation as input
REM Formula found by SHELXT: C35 N6 Cl3 Pt
CELL 0.71073 34.0332 12.3586 24.692 90 129.82 90
ZERR 8 0.0007 0.0002 0.0005 0 0.001 0
LATT 7
SYMM -X,+Y,0.5-Z
SFAC C H N P Cl Pt
UNIT 272 400 40 8 32 8
L.S. 20
ACTA
WPDB -2
PLAN  17
TEMP -173.15
SIZE 0.2 0.1 0.04
REM ORANGE BLOCK
OMIT     1   1   1
OMIT    -3   1   2
OMIT     5  13  13
OMIT    -1   1   2
OMIT    -4   0   2
OMIT     0   0   2
CONF
list 4
MORE -1
BOND $H
fmap 2
WGHT    0.019100   30.824200
FVAR       0.09285
RESI 1 TGA
C1    1    0.698041    0.683462    0.718952    11.00000    0.01466    0.02122 =
         0.01229   -0.00218    0.00897   -0.00296
CL1   5    0.666141    0.697819    0.568396    11.00000    0.02436    0.02016 =
         0.01805    0.00040    0.01592   -0.00131
PT1   6    0.632577    0.645834    0.623129    11.00000    0.01297    0.01929 =
         0.00964   -0.00127    0.00684   -0.00207
P1    4    0.602078    0.605572    0.677374    11.00000    0.01159    0.02692 =
         0.00999   -0.00212    0.00590   -0.00439
N1    3    0.737707    0.729966    0.730115    11.00000    0.02580    0.03810 =
         0.02051   -0.00434    0.01433   -0.00840
C2    1    0.701672    0.656093    0.777956    11.00000    0.01290    0.01605 =
         0.01218   -0.00197    0.00709   -0.00025
CL2   5    0.556006    0.589621    0.513707    11.00000    0.01745    0.03700 =
         0.01179   -0.00447    0.00664   -0.00477
N2    3    0.769198    0.771592    0.732611    11.00000    0.04318    0.06394 =
         0.03311   -0.00972    0.02847   -0.02013
C3    1    0.660686    0.610395    0.769291    11.00000    0.01294    0.01966 =
         0.01187   -0.00217    0.00685   -0.00115
N3    3    0.739460    0.666463    0.849465    11.00000    0.01299    0.01765 =
         0.01051   -0.00162    0.00667   -0.00073
N4    3    0.724713    0.629543    0.885518    11.00000    0.01369    0.01774 =
         0.01173   -0.00146    0.00736   -0.00196
C4    1    0.569036    0.476082    0.656050    11.00000    0.02508    0.03826 =
         0.01657   -0.00906    0.01143   -0.01821
AFIX  13
H4    2    0.540798    0.475939    0.603803    11.00000   -1.20000
AFIX   0
N5    3    0.677232    0.596243    0.836055    11.00000    0.01282    0.01797 =
         0.01244   -0.00094    0.00798   -0.00096
C6    1    0.604815    0.383982    0.671812    11.00000    0.05415    0.02929 =
         0.03805   -0.00950    0.03435   -0.01353
AFIX 137
H6A   2    0.584941    0.317499    0.649239    11.00000   -1.50000
H6B   2    0.630158    0.372941    0.722902    11.00000   -1.50000
H6C   2    0.622353    0.402284    0.653430    11.00000   -1.50000
AFIX   0
C7    1    0.561324    0.711644    0.671001    11.00000    0.01425    0.04210 =
         0.01467    0.00436    0.00847    0.00478
AFIX  13
H7    2    0.557140    0.696226    0.706818    11.00000   -1.20000
AFIX   0
C8    1    0.585951    0.822794    0.686590    11.00000    0.02889    0.03491 =
         0.02601    0.00687    0.01903    0.00920
AFIX 137
H8A   2    0.586494    0.843123    0.648712    11.00000   -1.50000
H8B   2    0.621038    0.820428    0.731492    11.00000   -1.50000
H8C   2    0.566149    0.876277    0.689588    11.00000   -1.50000
AFIX   0
C9    1    0.508254    0.708937    0.597516    11.00000    0.01542    0.06591 =
         0.01939    0.00751    0.00920    0.01002
AFIX 137
H9A   2    0.486410    0.764350    0.594705    11.00000   -1.50000
H9B   2    0.492816    0.637484    0.589288    11.00000   -1.50000
H9C   2    0.511668    0.723249    0.561661    11.00000   -1.50000
AFIX   0
C10   1    0.788231    0.722059    0.886896    11.00000    0.01288    0.02066 =
         0.00904   -0.00233    0.00572   -0.00340
C11   1    0.831531    0.661161    0.911656    11.00000    0.01595    0.02592 =
         0.01542   -0.00410    0.00752   -0.00098
C12   1    0.876717    0.718740    0.944159    11.00000    0.01527    0.03064 =
         0.02190   -0.00458    0.00902   -0.00080
AFIX  43
H12   2    0.907133    0.680896    0.961803    11.00000   -1.20000
AFIX   0
C13   1    0.878242    0.830311    0.951316    11.00000    0.01647    0.03216 =
         0.01391   -0.00288    0.00630   -0.00765
AFIX  43
H13   2    0.909310    0.868126    0.972387    11.00000   -1.20000
AFIX   0
C14   1    0.834805    0.886945    0.927967    11.00000    0.02159    0.02035 =
         0.01475   -0.00123    0.00870   -0.00627
AFIX  43
H14   2    0.836692    0.963094    0.934492    11.00000   -1.20000
AFIX   0
C15   1    0.788208    0.833860    0.894939    11.00000    0.01669    0.02242 =
         0.01037   -0.00058    0.00557   -0.00297
C16   1    0.830987    0.538540    0.908030    11.00000    0.01621    0.02308 =
         0.03014   -0.00718    0.01104    0.00063
AFIX  13
H16   2    0.794620    0.513670    0.874172    11.00000   -1.20000
AFIX   0
C17   1    0.859200    0.495370    0.883536    11.00000    0.04322    0.03672 =
         0.03730   -0.01322    0.02766   -0.00157
AFIX 137
H17A  2    0.847201    0.533231    0.840468    11.00000   -1.50000
H17B  2    0.852546    0.417695    0.873901    11.00000   -1.50000
H17C  2    0.896021    0.507386    0.920467    11.00000   -1.50000
AFIX   0
C18   1    0.855492    0.492159    0.981117    11.00000    0.06641    0.02450 =
         0.04345   -0.00104    0.03900    0.00523
AFIX 137
H18A  2    0.837525    0.520176    0.997147    11.00000   -1.50000
H18B  2    0.891552    0.513634    1.014522    11.00000   -1.50000
H18C  2    0.853054    0.413039    0.978374    11.00000   -1.50000
AFIX   0
C19   1    0.741168    0.897870    0.869871    11.00000    0.01889    0.01573 =
         0.02244   -0.00183    0.01046   -0.00090
AFIX  13
H19   2    0.713354    0.845562    0.854688    11.00000   -1.20000
AFIX   0
C20   1    0.722687    0.968361    0.806298    11.00000    0.03684    0.02867 =
         0.02177    0.00443    0.01346    0.00962
AFIX 137
H20A  2    0.716172    0.922553    0.768893    11.00000   -1.50000
H20B  2    0.749011    1.021944    0.820624    11.00000   -1.50000
H20C  2    0.691074    1.005609    0.788772    11.00000   -1.50000
AFIX   0
C21   1    0.751986    0.968312    0.929434    11.00000    0.02793    0.02490 =
         0.02701   -0.00263    0.01666    0.00186
AFIX 137
H21A  2    0.777607    1.023255    0.942920    11.00000   -1.50000
H21B  2    0.764926    0.922686    0.970285    11.00000   -1.50000
H21C  2    0.720321    1.003903    0.913071    11.00000   -1.50000
AFIX   0
C22   1    0.650923    0.550283    0.859617    11.00000    0.01488    0.02827 =
         0.01087   -0.00229    0.00846   -0.00618
C23   1    0.656987    0.440457    0.875059    11.00000    0.02999    0.02791 =
         0.01631   -0.00305    0.01546   -0.00682
C24   1    0.631507    0.399243    0.898214    11.00000    0.03701    0.03448 =
         0.02386   -0.00328    0.02007   -0.01451
AFIX  43
H24   2    0.634589    0.324670    0.909680    11.00000   -1.20000
AFIX   0
C25   1    0.602046    0.465782    0.904508    11.00000    0.02570    0.05440 =
         0.02075   -0.00405    0.01591   -0.01653
AFIX  43
H25   2    0.584576    0.436179    0.919398    11.00000   -1.20000
AFIX   0
C26   1    0.597685    0.574184    0.889518    11.00000    0.01825    0.05481 =
         0.01834   -0.00404    0.01293   -0.00426
AFIX  43
H26   2    0.577231    0.618278    0.894363    11.00000   -1.20000
AFIX   0
C27   1    0.622683    0.621546    0.867210    11.00000    0.01379    0.03884 =
         0.01299   -0.00188    0.00798   -0.00158
C28   1    0.693026    0.368839    0.874080    11.00000    0.05402    0.02032 =
         0.03231    0.00172    0.03340    0.00063
AFIX  13
H28   2    0.696611    0.401350    0.840352    11.00000   -1.20000
AFIX   0
C29   1    0.745943    0.369589    0.947753    11.00000    0.05184    0.03023 =
         0.04247    0.00968    0.03469    0.01438
AFIX 137
H29A  2    0.769566    0.324773    0.947467    11.00000   -1.50000
H29B  2    0.743168    0.340519    0.982112    11.00000   -1.50000
H29C  2    0.758877    0.443955    0.960709    11.00000   -1.50000
AFIX   0
C30   1    0.673534    0.252649    0.850108    11.00000    0.09594    0.02297 =
         0.04767   -0.00324    0.05461   -0.00782
AFIX 137
H30A  2    0.638590    0.253998    0.804900    11.00000   -1.50000
H30B  2    0.673704    0.216116    0.885484    11.00000   -1.50000
H30C  2    0.695844    0.213545    0.844613    11.00000   -1.50000
AFIX   0
C31   1    0.623264    0.742858    0.859299    11.00000    0.02087    0.03628 =
         0.01778    0.00225    0.01360    0.00896
AFIX  13
H31   2    0.631139    0.756868    0.827242    11.00000   -1.20000
AFIX   0
C32   1    0.666591    0.791484    0.931408    11.00000    0.03875    0.03175 =
         0.02341   -0.00161    0.02129    0.00113
AFIX 137
H32A  2    0.668245    0.869701    0.926580    11.00000   -1.50000
H32B  2    0.699150    0.758237    0.949641    11.00000   -1.50000
H32C  2    0.660118    0.777645    0.964169    11.00000   -1.50000
AFIX   0
C33   1    0.572669    0.798645    0.827853    11.00000    0.03777    0.06632 =
         0.03666    0.01517    0.02660    0.02891
AFIX 137
H33A  2    0.574158    0.874324    0.817421    11.00000   -1.50000
H33B  2    0.566646    0.795734    0.861684    11.00000   -1.50000
H33C  2    0.544725    0.761687    0.784269    11.00000   -1.50000
AFIX   0
C5    1    0.543534    0.457797    0.688782    11.00000    0.03109    0.05197 =
         0.02391   -0.01045    0.01794   -0.02468
AFIX 137
H5A   2    0.521060    0.519041    0.677283    11.00000   -1.50000
H5B   2    0.569919    0.451656    0.740099    11.00000   -1.50000
H5C   2    0.523342    0.391020    0.669863    11.00000   -1.50000
AFIX   0
RESI 0
RESI 2 DCM
C1    1    0.530409    0.826745    0.425628    11.00000    0.07727    0.04398 =
         0.06909    0.00061    0.02431   -0.01255
AFIX  23
H1A   2    0.516999    0.753302    0.421190    11.00000   -1.20000
H1AB  2    0.566952    0.827450    0.468413    11.00000   -1.20000
AFIX   0
CL1   5    0.526173    0.851193    0.352613    11.00000    0.27265    0.14516 =
         0.09145   -0.01553    0.09228   -0.06610
CL2   5    0.497850    0.918074    0.437207    11.00000    0.06620    0.09688 =
         0.20029    0.00928    0.05361    0.02077
RESI 0
HKLF 4

REM  mo_ocm_pa_ma3_189f_pre_0m_a.res in C2/c
REM R1 =  0.0274 for    8709 Fo > 4sig(Fo)  and  0.0348 for all    9923 data
REM    418 parameters refined using      0 restraints

END

WGHT      0.0191     30.8312

REM Highest difference peak  1.453,  deepest hole -1.305,  1-sigma level  0.111
Q1    1   0.6247  0.7084  0.6182  11.00000  0.05    1.24
Q2    1   0.4566  0.8716  0.3389  11.00000  0.05    0.84
Q3    1   0.6194  0.5638  0.6106  11.00000  0.05    0.83
Q4    1   0.4707  0.8621  0.3233  11.00000  0.05    0.76
Q5    1   0.6501  0.5689  0.6406  11.00000  0.05    0.75
Q6    1   0.6160  0.6841  0.5803  11.00000  0.05    0.73
Q7    1   0.5095  0.9388  0.4266  11.00000  0.05    0.72
Q8    1   0.7759  0.8684  0.7316  11.00000  0.05    0.63
Q9    1   0.6427  0.6946  0.6625  11.00000  0.05    0.61
Q10   1   0.5441  0.6514  0.5019  11.00000  0.05    0.61
Q11   1   0.6710  0.6885  0.6822  11.00000  0.05    0.59
Q12   1   0.6024  0.6491  0.6417  11.00000  0.05    0.58
Q13   1   0.4938  0.8706  0.3691  11.00000  0.05    0.58
Q14   1   0.6789  0.6452  0.6785  11.00000  0.05    0.57
Q15   1   0.6178  0.6094  0.5811  11.00000  0.05    0.54
Q16   1   0.5823  0.6241  0.5607  11.00000  0.05    0.52
Q17   1   0.6013  0.6764  0.6795  11.00000  0.05    0.51
;
_shelx_res_checksum               48729
_shelx_hkl_file
;
  -4   0   0 3750.52  191.98
   4   0   0 3731.63  191.88
   4   0   0 3955.80  193.28
  -4   0   0 3732.73  193.18
  -6   0   0  541.65   30.00
  -6   0   0  595.24   32.20
  -6   0   0  552.94   30.20
   6   0   0  572.74   31.70
   6   0   0  532.55   29.90
  -8   0   0 3216.78  161.18
  -8   0   0 3207.58  161.08
   8   0   0 3143.59  160.78
   8   0   0 3015.70  162.88
  -8   0   0 3148.78  163.68
  10   0   0  993.90   51.99
 -10   0   0  961.70   52.19
 -10   0   0 1007.60   52.59
  10   0   0  962.30   54.59
 -10   0   0  907.11   54.99
 -12   0   0  303.07   24.40
  12   0   0  336.57   21.00
  12   0   0  356.86   24.10
 -12   0   0  353.76   23.10
 -12   0   0  361.86   21.90
 -14   0   0  416.56   30.40
 -14   0   0  439.06   27.00
 -14   0   0  427.06   26.70
  14   0   0  423.06   26.00
  14   0   0  457.65   29.70
 -16   0   0  882.01   50.89
  16   0   0  900.11   54.19
  16   0   0  909.81   50.19
 -16   0   0  862.31   55.69
 -16   0   0  921.01   51.29
 -18   0   0   52.69    8.30
 -18   0   0   31.20    9.00
 -18   0   0   57.79    9.20
  20   0   0  187.28   18.20
 -20   0   0  195.08   25.90
 -20   0   0  197.88   16.40
 -20   0   0  160.88   15.50
 -22   0   0  550.14   34.50
 -22   0   0  443.96   39.10
 -22   0   0  528.55   33.90
  22   0   0  505.65   37.20
 -24   0   0  308.07   31.00
 -24   0   0  362.06   25.60
  24   0   0  298.77   27.60
 -24   0   0  318.27   24.60
 -26   0   0  896.31   67.89
 -26   0   0 1036.60   60.19
 -26   0   0 1016.90   60.39
 -28   0   0  112.09   22.40
 -28   0   0   84.99   14.10
 -28   0   0  111.69   14.90
  28   0   0  120.19   18.00
 -30   0   0  968.40   73.59
 -30   0   0 1023.50   62.49
 -30   0   0 1015.80   63.29
 -32   0   0    2.00    8.20
 -32   0   0    4.80    5.90
 -34   0   0  419.76   33.40
 -34   0   0  345.17   29.60
 -34   0   0  442.76   67.39
   3  -1   0 3059.89  154.28
  -3  -1   0 3121.89  154.18
   3   1   0 2832.82  154.08
  -3   1   0 3026.10  155.08
  -3   1   0 3091.79  154.28
   5  -1   0 1579.14   83.09
   5  -1   0 1606.54   84.19
  -5  -1   0 1653.93   84.69
   5  -1   0 1566.94   85.19
  -5   1   0 1674.13   84.49
   5   1   0 1661.93   84.69
  -5   1   0 1591.44   85.59
  -5   1   0 1635.04   83.19
  -7  -1   0   69.69    5.80
   7  -1   0   53.19    6.00
  -7  -1   0   69.29    7.10
  -7  -1   0   70.79    5.00
   7  -1   0   60.89    5.30
  -7   1   0   59.09    6.60
  -7   1   0   57.59    5.30
   7   1   0   63.29    6.60
  -7   1   0   53.29    7.40
  -9  -1   0    7.60    2.90
   9  -1   0    1.00    2.80
   9  -1   0    3.00    2.10
  -9  -1   0    2.90    2.80
   9  -1   0   -1.10    2.00
  -9  -1   0    4.00    1.90
   9   1   0    3.40    2.70
  -9   1   0    1.40    2.60
  -9   1   0    0.50    2.40
  -9   1   0    3.70    2.10
 -11  -1   0  812.92   48.60
  11  -1   0  874.11   51.59
  11  -1   0  855.71   49.20
 -11  -1   0  944.81   48.50
 -11  -1   0  858.81   51.59
 -11   1   0  810.02   52.29
 -11   1   0  958.10   50.39
 -11   1   0  945.01   48.90
  11   1   0  963.30   51.69
  13  -1   0  200.48   14.80
  13  -1   0  220.38   17.50
 -13  -1   0  217.28   15.00
 -13  -1   0  198.68   17.60
 -13  -1   0  197.28   13.90
 -13   1   0  203.78   15.70
 -13   1   0  186.18   18.10
 -13   1   0  209.88   14.60
  13   1   0  205.88   16.90
  15  -1   0  214.98   16.40
  15  -1   0  247.48   19.60
 -15  -1   0  230.28   16.10
 -15  -1   0  229.88   16.90
 -15  -1   0  221.08   19.70
 -15   1   0  243.58   18.00
 -15   1   0  222.08   20.70
 -15   1   0  238.68   16.60
  15   1   0  240.38   19.30
 -17  -1   0   25.10    5.60
 -17  -1   0   27.90    5.60
  17  -1   0   22.60    6.30
  17  -1   0   35.80    9.00
 -17  -1   0   17.60    6.60
 -17   1   0   27.60    5.70
 -17   1   0   14.30    4.90
  17   1   0   18.70    6.00
 -17   1   0   29.90    8.80
 -19  -1   0  143.99   13.10
 -19  -1   0  131.29   20.40
  19  -1   0  110.09   11.70
 -19  -1   0  135.09   11.70
  19  -1   0  128.69   17.00
  19   1   0  141.39   15.10
 -19   1   0  120.79   12.90
 -19   1   0  112.49   18.00
 -19   1   0  113.49   11.50
  21  -1   0   39.60    7.60
  21  -1   0   43.90   10.60
 -21  -1   0   31.80    7.70
 -21  -1   0   44.80   10.50
 -21  -1   0   30.40    6.50
 -21   1   0   35.90    8.20
  21   1   0   52.29   11.40
 -21   1   0   61.49   14.40
 -21   1   0   36.40    8.10
 -23  -1   0  101.49   19.80
  23  -1   0   63.69   11.90
 -23  -1   0  105.09   11.00
 -23  -1   0   94.39   12.80
  23  -1   0  106.09   12.70
 -23   1   0   88.89   13.20
  23   1   0   91.79   14.70
 -23   1   0  103.49   13.60
 -23   1   0   76.39   15.80
 -25  -1   0   92.89   18.50
  25  -1   0   92.69   16.40
 -25  -1   0  121.69   16.20
 -25  -1   0  147.49   14.40
 -25   1   0  136.39   18.00
  25   1   0  114.49   19.10
 -25   1   0   86.79   19.10
 -27  -1   0  413.86   28.10
 -27  -1   0  345.27   35.60
 -27  -1   0  385.46   29.60
  27  -1   0  363.36   32.10
 -27   1   0  319.47   36.10
 -27   1   0  398.06   30.10
 -27   1   0  383.56   28.90
 -29  -1   0   57.69   10.60
 -29  -1   0   46.50   15.10
 -29  -1   0   75.29   13.00
  29  -1   0   50.09   12.50
 -29   1   0   40.90   10.20
 -29   1   0   66.19   14.20
  29   1   0   39.60   11.90
 -29   1   0   61.89   18.00
 -31  -1   0  154.28   21.40
 -31  -1   0  170.28   28.30
 -31  -1   0  189.08   25.00
 -31   1   0  184.78   22.40
 -31   1   0  158.88   20.40
 -31   1   0  145.09   29.20
 -33  -1   0   88.39   13.60
 -33  -1   0   62.99   18.70
 -33  -1   0   42.00   13.30
 -33   1   0  113.89   23.40
 -33   1   0   52.79   12.60
 -33   1   0   57.39   12.50
   0  -2   0  580.54   31.30
   0  -2   0  565.24   29.30
   0   2   0  568.94   29.30
  -2  -2   0  198.48   12.30
   2  -2   0  228.58   13.70
   2  -2   0  195.38   11.40
   2  -2   0  212.68   11.30
   2   2   0  210.08   12.30
  -2   2   0  205.18   13.40
  -2   2   0  197.98   11.20
  -2   2   0  217.68   11.50
  -4  -2   0   33.10    3.50
   4  -2   0   37.90    5.50
  -4  -2   0   41.90    5.70
   4  -2   0   38.30    3.30
   4  -2   0   69.89   11.00
  -4   2   0   37.50    3.30
  -4   2   0   42.00    3.60
  -4   2   0   41.10    7.10
  -4   2   0   43.20    5.70
   6  -2   0   77.39    7.50
   6  -2   0   74.79    5.60
  -6  -2   0   75.89    7.40
   6  -2   0   81.89    8.60
   6   2   0   76.39    7.60
  -6   2   0   69.09    9.70
  -6   2   0   70.59    5.60
  -6   2   0   73.09    7.80
   8  -2   0   41.30    4.70
   8  -2   0   34.50    5.90
   8  -2   0   32.80    6.50
  -8  -2   0   29.80    5.10
  -8   2   0   36.20    6.70
   8   2   0   40.80    6.40
  -8   2   0   32.00    4.20
  -8   2   0   33.80    7.80
  10  -2   0    4.50    2.80
 -10  -2   0    0.30    2.10
 -10  -2   0    1.10    1.40
  10  -2   0   -1.40    1.60
 -10  -2   0    4.60    3.20
  10  -2   0    2.90    2.00
 -10   2   0    5.60    3.80
 -10   2   0   -4.30    1.70
  10   2   0    6.50    3.30
 -10   2   0    1.90    1.80
  12  -2   0  169.28   11.90
 -12  -2   0  154.08   12.00
  12  -2   0  163.38   13.30
 -12  -2   0  137.39   10.30
  12  -2   0  162.98   14.90
 -12  -2   0  144.79   15.70
 -12   2   0  166.18   16.60
 -12   2   0  175.78   12.20
 -12   2   0  153.78   13.70
  12   2   0  179.48   14.80
 -14  -2   0   17.80    3.70
 -14  -2   0   20.60    4.60
 -14  -2   0   15.90    5.50
  14  -2   0   15.50    5.40
 -14   2   0   15.80    4.30
 -14   2   0    6.50    4.50
  14   2   0   13.60    4.40
 -14   2   0   10.60    4.30
  16  -2   0   89.69   10.00
 -16  -2   0   92.59    9.60
 -16  -2   0   71.89   11.50
  16  -2   0  112.79   15.60
 -16  -2   0   79.59    7.70
 -16   2   0  102.19   12.90
 -16   2   0  108.09   16.80
 -16   2   0   82.69    9.10
  16   2   0  107.99   14.20
 -18  -2   0   44.10    6.40
  18  -2   0   42.30    7.70
 -18  -2   0   34.00    9.90
 -18  -2   0   31.00    6.60
  18  -2   0   47.00   10.30
 -18   2   0   45.00    7.30
 -18   2   0   55.59   10.00
 -18   2   0   21.40    7.60
 -20  -2   0  301.87   22.60
  20  -2   0  315.67   25.80
 -20  -2   0  296.07   20.70
 -20  -2   0  291.97   26.60
  20  -2   0  275.87   22.20
  20   2   0  308.67   25.70
 -20   2   0  344.97   25.00
 -20   2   0  305.67   22.10
 -20   2   0  291.27   29.10
 -22  -2   0   11.60    6.60
  22  -2   0    5.10    3.60
 -22  -2   0   -1.00    3.50
  22  -2   0    7.10    5.00
 -22  -2   0    0.50    2.60
 -22   2   0    0.60    3.50
 -22   2   0    3.30    5.10
 -22   2   0    4.70    7.40
  22   2   0    0.50    3.70
 -24  -2   0  116.19   20.00
 -24  -2   0  142.79   13.30
  24  -2   0  124.29   19.30
  24  -2   0  140.99   14.70
 -24  -2   0  120.59   15.40
 -24   2   0  170.38   27.50
  24   2   0  113.69   17.40
 -24   2   0  151.38   15.20
 -24   2   0  149.19   15.90
  26  -2   0   28.10    7.30
 -26  -2   0   14.60    6.80
 -26  -2   0   15.80    5.10
 -26  -2   0   17.30   11.40
 -26   2   0   23.70    9.90
 -26   2   0   28.20   13.40
 -26   2   0   29.80    8.40
  28  -2   0   85.19   17.00
 -28  -2   0   41.10   13.40
 -28  -2   0   42.80   10.30
 -28  -2   0   47.40    8.70
 -28   2   0   73.19   13.30
 -28   2   0   58.29   12.80
  28   2   0   48.20   12.40
 -28   2   0   63.59   17.60
 -28   2   0   62.49   11.10
 -30  -2   0   63.09   10.30
 -30  -2   0   52.79   17.40
 -30  -2   0   35.90   10.30
 -30   2   0  101.29   22.80
 -30   2   0   43.80   11.60
 -30   2   0   55.69   11.70
 -32  -2   0    5.00    6.50
 -32  -2   0   -6.10    7.80
 -32  -2   0   -4.80    5.70
 -32   2   0    1.20    7.50
 -32   2   0   -2.50    9.50
 -32   2   0   -0.30    5.20
 -34  -2   0    9.90    6.70
 -34  -2   0   -0.20    8.50
 -34  -2   0    6.90   10.20
 -34   2   0   -5.50   12.50
 -34   2   0   -8.80   10.50
 -34   2   0   11.80    9.50
   1  -3   0 1248.28   61.89
   1  -3   0 1233.18   61.89
  -1  -3   0 1194.88   61.69
  -1  -3   0 1228.78   64.39
   1  -3   0 1211.18   64.89
  -1   3   0 1251.87   61.89
  -1   3   0 1146.59   64.59
   1   3   0 1218.08   64.19
   1   3   0 1152.78   61.59
  -3  -3   0 6134.09  304.17
  -3  -3   0 5757.22  305.77
   3  -3   0 6134.29  307.67
   3  -3   0 6139.99  304.17
   3   3   0 6152.88  305.57
  -3   3   0 5986.10  304.17
  -3   3   0 5885.71  307.47
   5  -3   0  112.89    7.20
  -5  -3   0  109.69    8.00
   5  -3   0   98.59   10.00
   5  -3   0  130.49   11.60
  -5  -3   0   92.79    9.40
  -5   3   0  124.39    7.80
  -5   3   0   94.29    9.80
  -5   3   0  110.39    7.30
   7  -3   0 1687.63   84.19
   7  -3   0 1511.95   88.79
  -7  -3   0 1550.34   86.89
   7  -3   0 1650.13   87.59
  -7  -3   0 1639.94   83.99
  -7   3   0 1665.73   87.89
  -7   3   0 1594.54   89.89
  -7   3   0 1614.14   84.09
  -7   3   0 1652.23   84.49
   7   3   0 1677.43   87.59
   9  -3   0  757.72   42.60
   9  -3   0  699.03   43.60
  -9  -3   0  653.03   41.60
   9  -3   0  775.82   39.30
   9   3   0  767.52   42.90
  -9   3   0  736.53   39.20
  -9   3   0  640.24   44.20
  -9   3   0  701.03   42.60
  -9   3   0  723.03   39.50
 -11  -3   0 1641.44   93.59
  11  -3   0 1784.12   98.29
  11  -3   0 1926.91   93.19
 -11  -3   0 1649.44   95.99
  11  -3   0 1829.72   96.59
 -11   3   0 1872.71   93.29
 -11   3   0 1815.12   96.99
  11   3   0 1899.61   97.29
 -11   3   0 1548.45   98.79
 -13  -3   0    9.70    4.40
  13  -3   0   16.50    4.00
 -13  -3   0   12.40    3.70
 -13  -3   0   16.40    3.00
  13  -3   0   24.90    6.30
  13  -3   0   23.20    6.90
 -13   3   0   15.30    5.90
  13   3   0   19.10    4.90
 -13   3   0   22.80    4.40
 -13   3   0   13.50    5.40
 -15  -3   0 1128.09   65.09
 -15  -3   0 1114.39   68.39
  15  -3   0 1156.38   69.59
 -15  -3   0 1207.38   62.69
  15  -3   0 1211.88   67.19
 -15   3   0 1247.08   68.79
  15   3   0 1241.88   69.09
 -15   3   0 1071.79   71.59
 -15   3   0 1214.98   64.79
  17  -3   0   43.40    9.00
 -17  -3   0   76.39    6.80
 -17  -3   0   51.59    8.00
 -17  -3   0   57.19   11.20
  17  -3   0   69.19   10.60
 -17   3   0   49.30   12.10
 -17   3   0   65.49   11.00
 -17   3   0   74.69    9.70
  17   3   0   72.49   12.10
 -19  -3   0  609.74   40.10
  19  -3   0  662.63   41.50
  19  -3   0  654.53   45.00
 -19  -3   0  673.03   45.30
 -19  -3   0  684.93   37.70
 -19   3   0  665.13   43.10
 -19   3   0  688.83   40.10
 -19   3   0  670.73   40.20
 -19   3   0  559.34   46.60
  19   3   0  669.93   44.30
 -21  -3   0   43.20   11.00
  21  -3   0   61.19   10.90
  21  -3   0   48.40   11.70
 -21  -3   0   69.89   10.60
 -21   3   0   45.60   13.40
 -21   3   0   61.29    9.60
 -21   3   0   48.10    9.20
 -21   3   0   44.70    8.10
  21   3   0   44.00   10.50
  23  -3   0  565.64   41.90
 -23  -3   0  560.34   37.80
  23  -3   0  579.44   38.50
 -23  -3   0  609.94   34.70
 -23  -3   0  538.85   43.00
  23   3   0  529.65   41.00
 -23   3   0  599.74   37.50
 -23   3   0  624.14   41.20
 -23   3   0  517.25   46.10
 -23   3   0  567.74   37.20
  25  -3   0   50.09   10.40
 -25  -3   0   38.70   11.10
 -25  -3   0   64.19    9.10
 -25  -3   0   59.99   11.30
  25   3   0   96.39   16.90
 -25   3   0   28.20   11.60
 -25   3   0  101.79   13.60
 -25   3   0   63.59   12.50
 -27  -3   0  625.84   38.50
  27  -3   0  609.44   47.20
 -27  -3   0  638.44   50.39
  27  -3   0  697.33   43.80
 -27  -3   0  654.03   43.40
 -27   3   0  655.93   42.60
 -27   3   0  584.04   53.39
 -27   3   0  622.74   45.60
 -27   3   0  643.04   42.20
 -29  -3   0  142.79   19.50
 -29  -3   0  164.08   28.40
  29  -3   0  184.58   18.20
 -29  -3   0  156.38   14.60
 -29   3   0  170.48   22.60
 -29   3   0  173.48   18.70
  29   3   0  148.69   22.50
 -29   3   0  159.38   29.90
 -31  -3   0  292.67   21.70
 -31  -3   0  298.67   26.60
 -31  -3   0  247.38   35.10
 -31   3   0  312.97   45.30
 -31   3   0  301.27   29.60
 -31   3   0  343.37   27.20
 -33  -3   0  213.48   17.60
 -33  -3   0  257.87   24.90
 -33   3   0  239.98   23.40
   0  -4   0 4004.50  194.08
   0  -4   0 3638.14  197.18
   0  -4   0 3905.31  193.58
   0   4   0 3825.72  193.58
   0   4   0 3745.53  197.08
   2  -4   0   25.20    2.70
   2  -4   0   25.20    2.60
   2  -4   0   22.60    5.40
  -2  -4   0   22.90    2.70
  -2  -4   0   16.00    4.10
   2   4   0   22.50    4.60
  -2   4   0   17.90    4.90
  -2   4   0   23.90    2.80
  -2   4   0   24.70    3.00
   4  -4   0 1455.25   69.29
   4  -4   0 1261.07   72.79
  -4  -4   0 1333.47   68.59
  -4  -4   0 1274.17   70.69
  -4   4   0 1373.96   68.99
  -4   4   0 1311.27   72.89
  -4   4   0 1258.87   68.49
   4   4   0 1357.96   70.29
  -6  -4   0   53.09    6.00
   6  -4   0   36.80    3.80
  -6  -4   0   26.20    5.60
   6  -4   0   34.90    6.40
   6  -4   0   49.20   10.10
  -6   4   0   34.10    4.20
  -6   4   0   36.60    3.90
  -6   4   0   38.80    7.30
   8  -4   0 1325.67   66.69
   8  -4   0 1250.27   73.09
   8  -4   0 1245.68   71.49
  -8  -4   0 1319.27   67.39
  -8  -4   0 1124.79   69.89
  -8   4   0 1307.27   67.29
  -8   4   0 1303.57   66.79
  -8   4   0 1283.87   71.49
  10  -4   0   40.10    5.00
  10  -4   0   36.00    7.50
 -10  -4   0   24.10    5.70
  10  -4   0   42.90    8.30
 -10  -4   0   35.80    4.80
 -10   4   0   32.20    4.60
 -10   4   0   42.30    5.60
 -10   4   0   25.00    7.50
 -10   4   0   35.60    7.80
  10   4   0   43.50    8.00
  12  -4   0  761.52   45.80
 -12  -4   0  721.33   45.40
  12  -4   0  705.63   47.10
 -12  -4   0  752.62   42.90
  12  -4   0  773.72   41.80
 -12   4   0  707.33   49.50
 -12   4   0  734.43   46.10
  12   4   0  725.33   45.90
 -12   4   0  809.02   42.10
 -12   4   0  785.02   42.50
  14  -4   0  126.79   15.00
  14  -4   0  166.18   14.90
  14  -4   0  133.89   11.00
 -14  -4   0  127.59   13.70
 -14  -4   0  131.19   11.90
 -14   4   0  167.28   15.60
  14   4   0  144.19   14.60
 -14   4   0  137.39   19.90
 -14   4   0  142.09   11.60
 -14   4   0  130.89   11.10
  16  -4   0  521.65   36.20
  16  -4   0  529.75   34.10
 -16  -4   0  493.75   31.30
 -16  -4   0  489.85   34.60
 -16  -4   0  496.95   28.00
 -16   4   0  496.95   30.30
  16   4   0  495.15   34.70
 -16   4   0  435.06   37.20
 -16   4   0  483.05   34.20
  18  -4   0  323.37   24.90
 -18  -4   0  321.97   19.90
  18  -4   0  402.56   29.40
 -18  -4   0  315.17   23.20
 -18  -4   0  311.87   26.30
 -18   4   0  278.67   29.30
 -18   4   0  332.87   23.00
 -18   4   0  331.57   22.50
 -18   4   0  290.77   28.80
  18   4   0  348.87   27.10
 -20  -4   0   65.99   10.50
  20  -4   0   60.09   10.90
  20  -4   0   98.39   16.30
 -20  -4   0   82.69   14.80
 -20  -4   0   63.69    6.90
 -20   4   0   80.69   14.00
 -20   4   0   74.59   10.10
 -20   4   0   57.99    9.20
  20   4   0   79.59   16.20
 -20   4   0   76.89   17.00
 -22  -4   0  532.25   39.10
 -22  -4   0  474.75   33.30
  22  -4   0  491.25   34.50
 -22  -4   0  478.85   29.00
  22  -4   0  442.96   37.10
 -22   4   0  498.35   32.50
 -22   4   0  431.26   41.00
 -22   4   0  521.15   37.00
 -22   4   0  512.85   32.80
  22   4   0  479.05   37.20
  24  -4   0   77.59   13.60
 -24  -4   0   46.50    9.70
 -24  -4   0   49.20   12.80
 -24  -4   0   49.70    7.30
 -24   4   0   26.80   12.60
 -24   4   0   50.39   10.40
  24   4   0   50.29   11.90
 -24   4   0   64.59   10.60
 -26  -4   0  561.74   32.90
 -26  -4   0  516.55   37.80
 -26  -4   0  662.63   47.10
  26  -4   0  535.65   42.90
  26  -4   0  544.65   39.10
 -26   4   0  518.65   40.90
 -26   4   0  547.45   37.40
 -26   4   0  487.15   48.30
 -26   4   0  580.04   37.80
 -28  -4   0   28.60    5.60
  28  -4   0   31.60    9.90
 -28  -4   0   35.20   14.10
 -28  -4   0   35.50    9.90
 -28   4   0   36.20    9.40
 -28   4   0   37.10   14.30
 -28   4   0   25.70    9.60
  28   4   0   37.30   12.20
 -30  -4   0  421.36   24.90
  30  -4   0  390.16   31.70
 -30  -4   0  387.16   32.20
 -30  -4   0  410.26   39.30
 -30   4   0  303.17   45.30
 -30   4   0  390.86   34.90
 -30   4   0  388.56   31.00
 -32  -4   0   -5.00    8.10
 -32  -4   0    0.10    3.30
 -32   4   0   -8.60    5.00
 -32   4   0  -14.00   10.40
 -32   4   0   10.00   12.90
   1  -5   0  386.66   26.60
  -1  -5   0  374.56   25.80
   1  -5   0  420.36   24.50
  -1  -5   0  409.66   22.10
   1  -5   0  421.96   22.10
  -1   5   0  399.76   22.10
   1   5   0  408.66   25.80
  -1   5   0  438.16   26.70
   1   5   0  404.56   21.90
   3  -5   0  587.34   38.80
  -3  -5   0  636.54   37.90
   3  -5   0  662.33   34.90
  -3  -5   0  655.03   34.20
   3  -5   0  625.74   34.40
  -3   5   0  636.34   34.30
  -3   5   0  678.83   39.50
  -3   5   0  663.13   34.60
   3   5   0  669.43   37.40
   5  -5   0  458.95   33.80
  -5  -5   0  441.76   29.50
   5  -5   0  509.65   27.00
  -5  -5   0  502.45   27.20
   5   5   0  520.85   29.30
  -5   5   0  516.15   27.60
  -5   5   0  483.45   27.10
  -5   5   0  549.85   32.80
   7  -5   0    8.20    4.20
   7  -5   0    2.90    1.60
   7  -5   0    2.60    3.40
  -7  -5   0   -0.40    2.30
  -7  -5   0   -2.20    1.30
  -7   5   0   -1.40    3.10
  -7   5   0    0.40    1.50
  -7   5   0   -0.50    1.30
   9  -5   0    7.60    5.10
  -9  -5   0    8.00    2.70
   9  -5   0    9.60    5.10
  -9  -5   0    6.90    4.70
   9  -5   0    8.30    2.50
  -9   5   0   11.00    2.90
  -9   5   0   14.20    4.90
  -9   5   0    8.40    2.60
  11  -5   0  107.49   16.40
  11  -5   0   76.49    6.90
 -11  -5   0   92.59   12.80
  11  -5   0   65.49   10.90
 -11  -5   0   63.69    6.80
 -11   5   0   68.79    7.30
 -11   5   0   85.99   12.60
 -11   5   0   73.39    6.90
 -13  -5   0   75.19    7.40
  13  -5   0   83.59   12.50
 -13  -5   0   98.09    9.50
  13  -5   0   64.59   11.30
  13  -5   0   85.99    7.80
 -13  -5   0   88.79   12.80
 -13   5   0   69.29    7.60
 -13   5   0   80.49   14.50
 -13   5   0  110.29   14.90
 -13   5   0   96.59    8.70
  15  -5   0    0.20    3.10
 -15  -5   0    4.30    4.40
  15  -5   0    3.00    3.60
 -15  -5   0    0.40    2.60
 -15  -5   0    3.00    1.60
  15  -5   0    2.60    2.40
 -15   5   0   -0.30    5.10
 -15   5   0    3.80    3.00
 -15   5   0   -0.10    2.10
  15   5   0   -1.20    3.20
 -17  -5   0   17.90    3.50
  17  -5   0   24.70    7.60
 -17  -5   0   21.40    4.00
  17  -5   0   23.70    8.70
 -17  -5   0   28.20    8.40
 -17  -5   0   18.00    5.80
 -17   5   0   20.20    4.90
 -17   5   0   25.10    9.10
 -17   5   0   15.80    4.90
  17   5   0   18.70    7.00
 -17   5   0   21.60    7.30
 -19  -5   0    2.70    2.10
 -19  -5   0    1.40    3.50
  19  -5   0   -7.60    3.10
 -19  -5   0   -1.00    4.40
 -19  -5   0    3.20    2.50
  19  -5   0    1.50    5.00
 -19   5   0    6.90    5.10
 -19   5   0    0.70    3.30
 -19   5   0    1.60    4.90
 -19   5   0   -4.30    2.80
 -21  -5   0   -0.40    4.30
 -21  -5   0    4.80    5.10
 -21  -5   0    7.20    2.90
  21  -5   0   -1.50    2.90
  21  -5   0    2.60    5.00
 -21  -5   0    5.30    2.20
 -21   5   0    7.00    6.00
 -21   5   0   -0.80    6.20
  21   5   0    5.80    5.90
 -21   5   0    5.00    3.70
 -21   5   0    7.50    4.40
  23  -5   0   17.40    7.70
 -23  -5   0   19.00    3.50
 -23  -5   0   22.70    4.20
 -23  -5   0   22.40    8.70
 -23  -5   0   14.80    7.00
 -23   5   0   27.60    7.90
 -23   5   0    7.70    7.90
 -23   5   0   38.40   14.70
  23   5   0   20.40    7.40
  25  -5   0  149.79   19.60
 -25  -5   0  132.19   10.60
 -25  -5   0  155.68   16.80
 -25  -5   0  166.08   11.60
 -25  -5   0  159.28   28.20
  25  -5   0  230.28   28.80
 -25   5   0  160.08   16.60
 -25   5   0  164.58   31.00
 -25   5   0  170.28   23.10
 -25   5   0  157.68   16.10
 -27  -5   0    5.80    2.60
 -27  -5   0   -9.60    5.10
 -27  -5   0    7.20    2.50
 -27  -5   0   -3.20    5.20
  27  -5   0    3.30    7.50
  27   5   0    1.60    6.80
 -27   5   0    7.10    7.50
 -27   5   0    7.30    8.20
 -27   5   0   -2.40    4.30
 -27   5   0    5.60   10.10
 -29  -5   0   -6.50    4.40
  29  -5   0    0.20    6.30
 -29  -5   0    6.40    8.90
 -29   5   0    2.30    8.60
 -29   5   0   -7.00    4.30
 -29   5   0    1.20    8.80
  31  -5   0    6.20    7.40
 -31  -5   0   -7.30    6.90
 -31  -5   0   11.60    7.20
 -31   5   0   -1.10    6.60
 -31   5   0   -8.50   11.60
 -31   5   0    6.90   11.40
 -33  -5   0   15.20    9.90
  33  -5   0   15.70    9.20
 -33  -5   0   26.50   12.80
 -33   5   0   23.90    9.30
 -33   5   0    0.50   13.00
   0  -6   0  593.54   31.00
   0  -6   0  566.14   36.40
   0  -6   0  573.64   31.60
   0   6   0  580.74   31.00
   0   6   0  597.74   36.20
  -2  -6   0  151.38    9.20
  -2  -6   0  149.88   13.50
   2  -6   0  129.89   13.40
   2  -6   0  153.78    9.50
   2  -6   0  132.99    9.20
  -2   6   0  161.88   14.20
  -2   6   0  151.58    9.50
   2   6   0  171.38   13.40
  -4  -6   0  557.84   31.60
   4  -6   0  610.84   31.60
  -4  -6   0  548.85   35.70
   4  -6   0  566.54   37.60
  -4   6   0  588.14   37.60
  -4   6   0  615.84   32.30
   4   6   0  600.34   35.10
  -4   6   0  603.54   31.90
   6  -6   0   61.39    5.20
  -6  -6   0   70.09    5.60
   6  -6   0   42.30    9.10
  -6  -6   0   63.39    8.20
   6  -6   0   65.19   10.50
  -6   6   0   62.39    5.90
  -6   6   0   68.59   10.40
  -6   6   0   60.09    5.40
   8  -6   0  449.95   33.30
   8  -6   0  454.05   31.30
  -8  -6   0  385.26   27.10
   8  -6   0  485.75   25.00
  -8  -6   0  434.16   30.50
  -8  -6   0  386.86   24.90
  -8   6   0  461.85   25.30
  -8   6   0  468.15   25.90
  -8   6   0  440.66   31.00
 -10  -6   0  158.18   12.80
 -10  -6   0  164.78   15.70
  10  -6   0  173.48   11.40
  10  -6   0  177.18   18.20
  10  -6   0  159.48   16.40
 -10   6   0  155.28   16.90
 -10   6   0  154.78   11.70
 -10   6   0  157.48   11.50
 -12  -6   0  534.75   39.40
  12  -6   0  692.03   35.30
  12  -6   0  660.73   41.90
 -12  -6   0  555.04   35.70
  12  -6   0  629.14   43.90
 -12   6   0  625.64   35.30
 -12   6   0  637.74   36.10
  14  -6   0  263.77   16.50
 -14  -6   0  219.98   20.40
  14  -6   0  282.57   22.60
 -14  -6   0  238.78   17.80
 -14  -6   0  224.88   16.30
  14  -6   0  234.18   22.80
 -14   6   0  216.28   21.60
 -14   6   0  240.08   16.50
 -14   6   0  226.18   16.90
  16  -6   0   91.79   14.10
 -16  -6   0   99.09    8.90
 -16  -6   0   97.99   10.80
 -16  -6   0   79.59   12.50
  16  -6   0   63.19   12.00
 -16   6   0  109.09   10.30
 -16   6   0  100.59    9.90
  18  -6   0  809.52   52.79
 -18  -6   0  717.63   45.20
 -18  -6   0  734.63   49.30
 -18  -6   0  683.53   41.30
 -18  -6   0  722.63   40.70
  18  -6   0  757.02   49.40
 -18   6   0  805.82   44.30
 -18   6   0  737.53   50.59
 -18   6   0  768.32   44.60
 -20  -6   0  291.77   23.40
 -20  -6   0  313.27   19.00
 -20  -6   0  339.17   28.60
 -20  -6   0  297.47   19.30
  20  -6   0  334.37   27.30
 -20   6   0  314.77   23.00
 -20   6   0  304.37   33.00
 -20   6   0  286.07   27.60
 -20   6   0  337.07   23.20
 -22  -6   0  152.88   10.30
 -22  -6   0  117.59    9.30
  22  -6   0   86.79   15.00
 -22  -6   0  139.39   24.00
 -22  -6   0  149.19   20.80
  22   6   0  116.39   19.60
 -22   6   0  118.49   19.10
 -22   6   0  126.49   13.60
 -22   6   0  123.89   26.50
 -22   6   0  129.99   13.60
 -24  -6   0  164.48   10.90
  24  -6   0  175.08   25.30
 -24  -6   0  185.68   29.60
 -24  -6   0  162.18   17.10
 -24   6   0  187.58   17.90
 -24   6   0  163.18   16.30
 -24   6   0  124.59   20.20
 -24   6   0  148.99   26.80
  26  -6   0  153.78   21.50
 -26  -6   0  136.49   18.40
 -26  -6   0  109.29   18.80
 -26   6   0  120.99   16.60
 -26   6   0  104.89   23.80
  26   6   0  118.39   20.90
 -26   6   0  162.48   16.40
 -28  -6   0   12.60    6.40
 -28  -6   0   12.50    9.40
  28  -6   0   17.30    9.10
 -28   6   0    2.20    9.70
  28   6   0    0.60    7.70
 -28   6   0   15.70    7.30
 -28   6   0   12.00    9.60
  30  -6   0  185.48   25.20
 -30  -6   0  175.18   22.40
 -30  -6   0  208.28   30.60
 -30   6   0  164.68   32.00
 -30   6   0  214.68   21.20
 -32  -6   0    6.30    7.30
  32  -6   0   -5.80    6.80
 -32  -6   0   -4.00    8.90
 -32   6   0    1.50    6.70
 -32   6   0   23.80   14.90
   1  -7   0  280.87   16.60
  -1  -7   0  306.17   17.70
   1  -7   0  244.48   21.80
   1  -7   0  308.87   17.20
  -1  -7   0  279.87   16.40
  -1  -7   0  284.57   22.20
  -1   7   0  298.67   16.70
  -1   7   0  312.77   22.70
   1   7   0  301.07   21.80
   1   7   0  291.47   16.40
   3  -7   0  784.32   40.50
   3  -7   0  704.63   40.40
  -3  -7   0  718.43   45.80
  -3  -7   0  719.73   40.10
   3  -7   0  787.32   47.80
  -3   7   0  845.32   47.80
   3   7   0  773.62   45.20
  -3   7   0  791.12   40.80
   5  -7   0  228.28   20.20
  -5  -7   0  216.28   13.90
  -5  -7   0  214.28   18.00
   5  -7   0  238.98   13.80
  -5   7   0  244.98   14.80
   5   7   0  248.48   17.60
  -5   7   0  211.28   19.60
  -5   7   0  239.48   14.20
   7  -7   0  814.42   51.69
  -7  -7   0  701.13   40.50
   7  -7   0  786.72   40.30
  -7  -7   0  724.83   44.60
   7  -7   0  720.23   47.60
  -7   7   0  754.82   40.70
  -7   7   0  759.62   47.80
  -7   7   0  760.22   41.40
  -9  -7   0  693.33   45.60
  -9  -7   0  683.13   42.10
   9  -7   0  744.43   38.80
  -9  -7   0  663.23   39.00
   9  -7   0  685.63   52.99
   9  -7   0  728.53   46.80
  -9   7   0  666.63   47.30
  -9   7   0  749.23   39.30
  -9   7   0  733.53   39.90
 -11  -7   0  844.72   49.40
  11  -7   0  895.11   59.39
 -11  -7   0  882.61   51.59
  11  -7   0  966.70   57.59
 -11  -7   0  884.81   55.69
  11  -7   0  921.81   49.00
 -11   7   0  937.61   50.39
 -11   7   0  904.71   57.09
 -11   7   0  908.11   49.40
 -13  -7   0   61.59    8.70
 -13  -7   0   59.89    8.70
  13  -7   0   51.49   11.40
  13  -7   0   75.99    7.10
 -13  -7   0   49.60    9.80
 -13   7   0   72.49    7.70
 -13   7   0   59.69    7.50
  15  -7   0 1381.56   83.79
  15  -7   0 1384.56   72.89
 -15  -7   0 1364.16   75.09
 -15  -7   0 1280.87   73.39
  15  -7   0 1382.76   81.09
 -15  -7   0 1353.86   79.79
 -15   7   0 1315.17   81.19
 -15   7   0 1338.57   73.29
 -15   7   0 1374.46   74.19
  17  -7   0    0.90    5.00
  17  -7   0   10.40    6.70
 -17  -7   0    6.70    5.20
 -17  -7   0   10.60    3.00
 -17  -7   0    5.60    4.40
 -17   7   0    7.70    3.30
 -17   7   0   13.50    6.90
 -17   7   0    4.80    2.90
 -19  -7   0  793.92   52.99
 -19  -7   0  943.91   49.10
 -19  -7   0  871.11   49.90
 -19  -7   0  915.71   58.99
  19  -7   0  899.21   58.89
 -19   7   0  935.51   53.19
 -19   7   0  932.81   52.39
 -19   7   0  921.41   60.69
 -21  -7   0   15.60    4.00
 -21  -7   0   15.90    6.10
 -21  -7   0   19.40    3.30
 -21  -7   0   15.50    8.20
  21  -7   0   15.50    8.60
 -21   7   0   18.70    5.90
 -21   7   0   14.30    5.30
 -21   7   0   -0.70    7.50
 -23  -7   0  589.64   41.10
 -23  -7   0  605.54   48.90
 -23  -7   0  646.84   34.00
  23  -7   0  610.54   45.30
 -23   7   0  609.94   47.80
 -23   7   0  641.74   40.10
 -25  -7   0   23.90    8.40
 -25  -7   0   24.50    9.90
  25  -7   0   21.10    8.90
 -25   7   0   20.30    7.70
 -25   7   0   17.50   11.90
 -25   7   0   24.70    6.70
 -27  -7   0  155.18   24.20
 -27  -7   0  224.58   21.30
  27  -7   0  162.78   22.70
 -27   7   0  187.48   26.40
 -27   7   0  206.88   19.60
 -29  -7   0  121.49   20.70
 -29  -7   0  126.39   17.70
  29  -7   0  108.99   18.70
 -29   7   0  121.59   16.80
  31  -7   0  161.78   23.00
 -31  -7   0  141.79   24.40
 -31  -7   0  165.28   21.20
 -31   7   0  175.58   21.40
   0  -8   0  391.66   21.10
   0  -8   0  344.37   26.80
   0  -8   0  329.77   19.80
   0   8   0  355.06   19.90
   0   8   0  366.86   26.30
   2  -8   0   39.20    4.30
  -2  -8   0   40.80    8.40
  -2  -8   0   43.60    4.00
   2  -8   0   51.19    4.70
   2  -8   0   44.30   10.00
  -2  -8   0   49.70    6.00
  -2   8   0   49.10    9.60
   2   8   0   42.40    8.20
  -2   8   0   44.70    4.30
   4  -8   0  297.57   25.40
  -4  -8   0  324.07   24.30
   4  -8   0  325.57   18.40
  -4  -8   0  294.77   18.00
  -4   8   0  310.87   25.20
  -4   8   0  342.17   19.20
   4   8   0  335.07   23.40
  -6  -8   0    2.90    3.60
   6  -8   0    6.90    5.40
  -6  -8   0    1.10    1.50
   6  -8   0    4.40    1.60
  -6   8   0   -0.90    3.60
  -6   8   0    0.70    1.70
   6   8   0   -0.30    2.80
  -8  -8   0  535.05   34.60
   8  -8   0  544.15   38.20
   8  -8   0  453.05   39.10
   8  -8   0  581.14   29.60
  -8  -8   0  509.25   37.10
  -8  -8   0  507.65   29.80
  -8   8   0  547.65   30.70
  -8   8   0  534.25   29.90
  -8   8   0  482.95   36.70
 -10  -8   0   39.70    5.60
  10  -8   0   38.50    5.00
  10  -8   0   49.00   10.10
  10  -8   0   55.39   13.20
 -10  -8   0   59.19   12.20
 -10   8   0   40.90   10.80
 -10   8   0   36.40    5.50
 -10   8   0   31.50    5.00
 -12  -8   0  324.87   27.20
 -12  -8   0  311.37   22.60
  12  -8   0  341.57   20.80
  12  -8   0  333.77   28.20
  12  -8   0  377.86   31.80
 -12  -8   0  334.47   23.60
 -12   8   0  320.07   28.30
 -12   8   0  365.56   22.40
 -12   8   0  336.47   21.30
  14  -8   0   59.19   13.00
 -14  -8   0   63.69    8.00
  14  -8   0   50.29    6.80
 -14  -8   0   49.60    8.30
 -14  -8   0   44.20    7.80
  14  -8   0   64.19   14.90
 -14  -8   0   52.19   11.80
 -14   8   0   55.69   11.50
 -14   8   0   52.99    7.10
 -14   8   0   71.49    9.20
 -16  -8   0   96.99   12.20
  16  -8   0   61.59   13.30
  16  -8   0  138.69   19.20
 -16  -8   0   93.59   11.20
 -16  -8   0   80.19   14.10
 -16   8   0  111.49   18.50
 -16   8   0  112.29   10.40
 -16   8   0   93.39   16.10
 -18  -8   0  181.48   20.60
 -18  -8   0  178.78   16.50
  18  -8   0  219.18   22.40
 -18  -8   0  175.68   14.40
 -18   8   0  168.98   15.40
 -18   8   0  175.08   14.80
 -18   8   0  177.48   24.50
  20  -8   0   52.09   13.00
 -20  -8   0   64.49   11.20
 -20  -8   0   38.00   11.50
 -20  -8   0   60.39    7.40
 -20  -8   0   60.09    6.10
 -20   8   0   63.89   10.20
 -20   8   0   65.39   15.10
 -20   8   0   51.49    8.60
 -22  -8   0  198.18   18.70
 -22  -8   0  186.88   12.20
 -22  -8   0  166.18   11.30
  22  -8   0  206.68   22.30
  22  -8   0  184.58   28.20
 -22   8   0  181.88   25.30
 -22   8   0  158.68   15.90
  24  -8   0    2.00    8.80
 -24  -8   0    6.90    7.60
 -24  -8   0    7.50    6.60
 -24   8   0    2.00    4.60
 -24   8   0    2.20    8.00
 -24   8   0   15.40    7.20
 -26  -8   0   99.59   15.70
  26  -8   0  146.59   21.00
 -26  -8   0  130.39   22.60
 -26   8   0  101.89   14.90
  28  -8   0   14.60    8.70
 -28  -8   0   -7.10    5.60
 -28  -8   0   -6.00    6.60
 -28   8   0    6.30    6.70
 -30  -8   0   86.99   19.10
  30  -8   0   72.89   17.80
 -30  -8   0   60.59   13.80
 -30   8   0   72.49   12.80
  -1  -9   0    1.90    4.30
   1  -9   0    3.30    1.90
   1  -9   0    2.90    1.50
  -1  -9   0    0.80    2.30
  -1  -9   0    3.70    1.50
   1  -9   0   -1.20    4.00
  -1   9   0    2.70    4.00
   1   9   0    2.90    4.40
  -1   9   0    2.70    1.30
  -3  -9   0  124.29    8.90
  -3  -9   0  146.79   18.40
  -3  -9   0  154.78   11.10
   3  -9   0  146.09    9.50
   3  -9   0  126.89   18.10
  -3   9   0  148.39    9.90
   3   9   0  140.29   14.30
  -3   9   0  140.39   18.00
  -5  -9   0    7.90    5.30
   5  -9   0   13.50    2.50
  -5  -9   0    8.00    2.20
   5  -9   0   11.20    7.30
  -5   9   0   15.50    3.50
   5   9   0   14.90    5.60
  -5   9   0    6.10    5.20
  -7  -9   0  115.49    8.60
   7  -9   0  106.99    8.10
  -7  -9   0  100.69   14.20
   7  -9   0  128.89   18.60
  -7   9   0  123.99    9.80
  -7   9   0  142.89   19.10
   9  -9   0   40.90   11.00
  -9  -9   0   45.20    9.50
   9  -9   0   63.39    5.80
  -9  -9   0   79.39   14.80
  -9  -9   0   39.10    5.50
   9  -9   0   67.19   14.80
  -9   9   0   54.19    5.90
  -9   9   0   50.09   11.40
  -9   9   0   51.39    6.60
 -11  -9   0  271.27   17.90
  11  -9   0  252.07   26.60
  11  -9   0  251.07   25.00
 -11  -9   0  254.47   24.50
  11  -9   0  307.47   17.60
 -11  -9   0  301.77   22.20
 -11   9   0  281.47   18.10
 -11   9   0  233.08   24.10
 -11   9   0  279.37   18.90
 -13  -9   0    5.90    4.00
 -13  -9   0    4.20    2.40
  13  -9   0   15.30    9.20
 -13  -9   0    1.10    5.30
  13  -9   0    7.60    2.90
  13  -9   0    0.50    6.30
 -13  -9   0    1.80    3.00
 -13   9   0   -2.00    5.60
 -13   9   0    5.60    4.60
 -15  -9   0  312.57   24.10
  15  -9   0  355.66   33.40
  15  -9   0  361.36   31.50
 -15  -9   0  354.16   29.80
 -15  -9   0  339.47   23.00
  15  -9   0  365.86   22.50
 -15   9   0  381.36   32.50
 -15   9   0  370.76   24.20
 -15   9   0  350.26   22.90
  17  -9   0   21.40    9.50
  17  -9   0   26.10   10.40
 -17  -9   0   37.40    7.90
 -17  -9   0   23.70    8.50
 -17  -9   0   39.10    7.30
 -17  -9   0   34.10    6.30
 -17   9   0   18.70    5.60
 -17   9   0   27.40    5.70
 -17   9   0   17.20   10.20
  19  -9   0  204.88   29.60
 -19  -9   0  121.39   11.90
 -19  -9   0  113.99   12.30
 -19  -9   0  123.79   15.20
 -19  -9   0  139.09   20.50
  19  -9   0  116.69   19.20
 -19   9   0  118.99   12.90
 -19   9   0  113.29   21.10
 -19   9   0  139.39   12.90
 -21  -9   0    0.60    5.30
  21  -9   0    6.00    7.80
 -21  -9   0    3.80    2.30
 -21  -9   0    1.90    2.70
 -21  -9   0    3.70    4.70
  21  -9   0    8.60    7.30
 -21   9   0    0.20    4.50
 -21   9   0   -0.30    8.30
 -23  -9   0   42.30    9.60
  23  -9   0   28.50   11.90
 -23  -9   0   39.00   12.60
 -23   9   0   44.50    9.80
 -23   9   0   28.80    7.70
  25  -9   0   -2.90    6.90
 -25  -9   0    2.90    5.30
 -25  -9   0    6.70    8.10
 -25   9   0    5.70    5.10
 -27  -9   0   28.50   10.20
  27  -9   0   41.40   12.70
 -27  -9   0   19.60   11.20
 -27   9   0   40.00    9.60
  29  -9   0    1.60    9.60
 -29  -9   0   -4.30    6.80
 -29  -9   0    5.20   10.70
 -29   9   0    3.10    6.90
   0 -10   0  306.37   17.30
   0 -10   0  284.17   26.10
   0 -10   0  312.67   18.50
   0  10   0  294.17   24.50
   0  10   0  289.47   17.20
  -2 -10   0   60.49    6.90
  -2 -10   0   42.60    4.00
   2 -10   0   40.70    4.90
  -2 -10   0   31.60    8.90
   2 -10   0   44.40   11.10
  -2  10   0   39.90    9.80
   2  10   0   59.49   11.10
  -2  10   0   30.20    4.20
  -4 -10   0  327.97   19.40
   4 -10   0  318.17   28.60
  -4 -10   0  351.56   22.20
   4 -10   0  358.36   19.90
  -4 -10   0  333.07   27.50
  -4  10   0  343.17   20.60
   4  10   0  390.56   27.30
  -4  10   0  350.26   28.70
  -6 -10   0   40.30    4.10
   6 -10   0   31.10    4.10
  -6 -10   0   34.20    9.20
   6 -10   0   48.60   13.00
   6 -10   0   31.20    9.40
  -6  10   0   33.20    5.10
   6  10   0   35.80    7.40
  -6  10   0   51.69   11.70
   8 -10   0  790.62   40.20
  -8 -10   0  723.13   47.60
   8 -10   0  787.72   55.79
   8 -10   0  709.03   51.29
  -8 -10   0  658.13   40.10
  -8  10   0  793.92   42.10
  -8  10   0  731.23   50.59
 -10 -10   0  106.29    8.90
  10 -10   0  105.49    8.30
 -10 -10   0  119.59   15.20
  10 -10   0  111.09   21.30
 -10 -10   0  121.29   18.20
  10 -10   0   78.79   15.50
 -10  10   0  117.79   10.20
 -10  10   0  100.99    8.90
 -12 -10   0  715.63   42.30
  12 -10   0  723.93   39.60
 -12 -10   0  700.33   45.30
  12 -10   0  630.24   49.60
  12 -10   0  745.93   54.69
 -12 -10   0  671.43   48.90
 -12  10   0  702.53   40.20
 -12  10   0  768.82   42.00
 -14 -10   0  311.57   23.30
  14 -10   0  316.77   20.60
 -14 -10   0  345.37   29.90
  14 -10   0  330.07   30.90
  14 -10   0  358.86   34.50
 -14 -10   0  358.66   22.00
 -14 -10   0  316.77   24.80
 -14  10   0  314.17   22.40
 -14  10   0  328.67   21.50
 -16 -10   0  211.58   17.40
  16 -10   0  286.87   30.10
 -16 -10   0  257.17   20.50
 -16 -10   0  252.87   25.40
  16 -10   0  231.68   25.90
 -16 -10   0  275.27   20.70
 -16  10   0  254.47   18.30
 -16  10   0  270.47   19.60
 -16  10   0  308.27   29.20
 -18 -10   0  510.95   40.50
  18 -10   0  542.75   42.40
  18 -10   0  478.45   43.70
 -18 -10   0  533.55   34.70
 -18 -10   0  517.15   32.20
 -18  10   0  524.35   32.20
 -18  10   0  459.35   41.60
 -18  10   0  479.15   33.20
  20 -10   0  189.28   26.40
 -20 -10   0  215.58   24.50
 -20 -10   0  212.68   16.00
 -20 -10   0  168.48   16.00
 -20 -10   0  188.78   18.60
 -20  10   0  210.98   17.20
 -22 -10   0  289.97   17.90
 -22 -10   0  308.37   30.20
 -22 -10   0  283.27   22.50
 -22 -10   0  330.47   25.90
 -22 -10   0  292.87   18.70
  22 -10   0  301.07   31.60
 -22  10   0  305.77   22.60
 -22  10   0  291.07   23.40
 -24 -10   0   79.19   13.30
 -24 -10   0   74.49   18.00
 -24 -10   0   53.89   10.40
  24 -10   0   62.09   15.50
 -24  10   0   82.59   12.40
 -26 -10   0  111.69   17.00
  26 -10   0  139.89   23.20
 -26 -10   0  106.09   20.40
 -26 -10   0  120.29   15.00
 -26  10   0  105.09   15.00
   1 -11   0  142.49   19.60
  -1 -11   0  134.29   10.40
   1 -11   0  136.59    9.90
  -1 -11   0  119.49   18.30
  -1  11   0  130.99    9.00
  -1  11   0  139.19   18.90
   1  11   0  152.98   16.50
   3 -11   0  191.08   12.40
  -3 -11   0  201.78   11.80
  -3 -11   0  214.08   21.30
  -3 -11   0  219.58   14.80
   3 -11   0  194.68   25.10
  -3  11   0  175.38   12.50
  -3  11   0  215.28   20.80
   3  11   0  192.78   18.40
  -5 -11   0   95.59    6.90
  -5 -11   0   97.89    9.80
   5 -11   0   99.09    7.30
  -5 -11   0  102.59   16.30
   5 -11   0   80.49   15.50
  -5  11   0  100.19    8.40
  -5  11   0   89.59   16.30
   5  11   0  126.19   15.40
   7 -11   0  411.16   35.20
  -7 -11   0  389.56   32.10
  -7 -11   0  423.86   23.90
   7 -11   0  434.26   23.90
   7 -11   0  481.35   40.90
  -7  11   0  435.86   25.70
  -7  11   0  395.06   34.70
  -9 -11   0  110.89    8.90
   9 -11   0  123.29    8.80
  -9 -11   0  123.69   19.80
  -9 -11   0  107.89   15.30
   9 -11   0  134.89   22.80
  -9  11   0  115.49   10.30
  11 -11   0  437.66   37.30
 -11 -11   0  455.95   37.20
  11 -11   0  459.35   26.20
 -11 -11   0  438.86   26.90
 -11 -11   0  473.75   29.40
  11 -11   0  484.35   42.90
 -11 -11   0  442.16   33.10
 -11  11   0  461.05   28.40
 -13 -11   0   12.10    4.80
 -13 -11   0   11.40    7.50
  13 -11   0    3.40    6.80
 -13 -11   0    6.20    4.90
 -13 -11   0   12.10    3.30
  13 -11   0    4.50    7.70
 -13  11   0    8.50    4.10
 -13  11   0    6.60    3.10
 -15 -11   0  283.37   22.20
  15 -11   0  305.87   33.40
  15 -11   0  330.07   30.80
 -15 -11   0  259.37   19.60
 -15 -11   0  338.87   30.30
 -15 -11   0  295.07   23.60
 -15  11   0  307.57   20.10
 -15  11   0  345.87   22.50
 -15  11   0  237.88   31.80
 -17 -11   0   22.90   10.10
  17 -11   0   28.80   10.70
 -17 -11   0   25.70    7.40
 -17 -11   0   30.80    7.00
 -17 -11   0   38.60    6.70
  17 -11   0   33.70   20.20
 -17  11   0   27.70    7.10
 -17  11   0   29.90    6.00
 -19 -11   0  461.75   30.90
  19 -11   0  469.65   40.90
 -19 -11   0  409.26   38.10
 -19 -11   0  465.95   33.10
 -19 -11   0  536.45   31.60
 -19  11   0  451.35   31.80
 -19  11   0  492.95   30.70
 -21 -11   0   83.29   12.60
 -21 -11   0   62.89   16.10
 -21 -11   0   61.59    9.40
 -21 -11   0   65.19    8.80
  21 -11   0   51.49   15.20
 -21  11   0   61.69    9.80
 -21  11   0   40.40    9.90
 -23 -11   0  112.59   16.20
 -23 -11   0  143.99   14.90
  23 -11   0  120.49   22.20
 -23 -11   0  127.49   21.80
 -23  11   0  142.69   14.70
 -23  11   0  131.39   18.30
 -25 -11   0    9.60    6.70
 -25 -11   0    8.70    6.70
  25 -11   0   -4.50   10.70
 -25 -11   0   -3.80    9.00
 -25  11   0   -0.30    6.10
   0 -12   0    3.20    2.40
   0 -12   0   -8.60    6.80
   0  12   0   -0.70    5.90
   2 -12   0   16.60    9.10
  -2 -12   0    8.70    6.80
   2 -12   0   23.60    3.50
  -2 -12   0   12.40    4.00
   2  12   0    9.20    6.90
  -2  12   0   14.30    3.00
  -2  12   0   17.20    7.80
  -4 -12   0    6.20    1.40
  -4 -12   0    4.50    3.00
   4 -12   0   -5.60    5.20
  -4 -12   0   -0.60    5.60
   4 -12   0    2.90    1.70
   4  12   0   -4.80    4.50
  -4  12   0    6.10    4.40
  -4  12   0    8.40    2.30
  -6 -12   0    5.30    1.70
   6 -12   0    2.30    8.50
  -6 -12   0    5.90    7.90
   6 -12   0    9.20    2.10
  -6 -12   0    4.30    3.70
   6 -12   0    8.40    9.10
  -6  12   0    7.40    2.60
   8 -12   0    6.30    8.60
  -8 -12   0   -0.10    1.40
  -8 -12   0    2.50    5.90
   8 -12   0    2.20    1.70
   8 -12   0    4.30    9.70
  -8  12   0    0.10    2.40
  -8  12   0  -14.50    7.30
 -10 -12   0   -1.90    5.20
  10 -12   0    5.10    2.10
  10 -12   0  -10.70    4.80
 -10 -12   0   -0.60    3.30
 -10 -12   0    6.20    2.20
 -10 -12   0    5.40    5.70
  10 -12   0   13.40    8.80
 -10  12   0    5.20    7.80
 -10  12   0    1.70    3.20
 -12 -12   0   27.40    6.60
  12 -12   0   18.50   10.00
  12 -12   0   14.10    8.90
 -12 -12   0   32.10    5.10
 -12 -12   0   30.50    8.70
 -12  12   0   43.20    6.90
 -12  12   0   32.80   12.50
 -14 -12   0    6.60    8.20
  14 -12   0   -5.00    5.50
 -14 -12   0   -1.30    4.20
 -14 -12   0    8.00    4.60
 -14 -12   0    4.60    2.70
  14 -12   0   -1.90    8.60
 -14  12   0   -4.90    3.50
  16 -12   0   31.40   11.50
 -16 -12   0   26.70   11.30
 -16 -12   0   21.80    5.10
 -16 -12   0   15.90    6.50
 -16  12   0   21.80    6.50
 -16  12   0   19.60    4.60
 -18 -12   0    1.30    7.80
 -18 -12   0    1.70    3.50
  18 -12   0   -1.70    9.60
 -18 -12   0   -2.20    4.70
 -18 -12   0    0.20    5.80
 -18  12   0    8.50    5.70
 -18  12   0   11.10    4.80
 -20 -12   0    4.00    4.50
 -20 -12   0  -12.30    7.10
  20 -12   0   22.60   10.30
 -20 -12   0    3.60    5.60
 -20  12   0    3.90    4.00
 -20  12   0   -8.60    5.70
 -22 -12   0    2.40    5.10
 -22 -12   0    9.30   10.00
 -22 -12   0   -0.30    3.30
 -22 -12   0   17.70    7.00
  22 -12   0  -11.60    9.00
 -22  12   0  -17.80    6.20
 -22  12   0    5.50    5.00
   1 -13   0   40.70    4.40
  -1 -13   0   37.10    5.20
   1 -13   0   36.10   13.00
  -3 -13   0   73.79    7.30
   3 -13   0   58.19    4.80
  -3 -13   0   58.09   14.30
   3 -13   0   76.79   16.60
   3  13   0   60.69   11.90
  -3  13   0   32.60   13.60
  -3  13   0   57.89    5.40
   5 -13   0   37.00   17.20
   5 -13   0   77.59   15.80
  -5 -13   0   66.59    8.70
  -5 -13   0   68.79   14.50
  -5  13   0   69.79    6.30
  -5  13   0   53.69   14.10
  -7 -13   0   58.89    7.90
   7 -13   0   62.29   20.50
  -7 -13   0   71.09    9.40
   7 -13   0   61.39   15.10
  -7 -13   0   61.19   13.00
  -7  13   0   70.19    7.20
  -7  13   0   41.60   12.70
   9 -13   0   64.79   15.30
  -9 -13   0   51.79   13.10
  -9 -13   0   53.79    4.50
  -9 -13   0   74.29    9.00
  -9 -13   0   55.09   12.30
   9 -13   0   43.20   14.60
  -9  13   0   60.99    7.70
 -11 -13   0  329.87   19.60
 -11 -13   0  322.07   32.70
 -11 -13   0  351.96   29.60
  11 -13   0  358.86   34.10
 -11 -13   0  346.87   23.70
 -11  13   0  340.47   25.80
 -13 -13   0   13.20    3.20
 -13 -13   0   13.50    7.70
  13 -13   0   33.60   11.60
 -13 -13   0   14.20    5.30
 -13 -13   0    6.60    6.70
 -13  13   0   13.20    5.20
  15 -13   0  299.17   31.90
 -15 -13   0  348.17   33.50
 -15 -13   0  311.27   23.80
 -15 -13   0  320.47   20.60
 -15 -13   0  333.37   27.20
 -15  13   0  290.37   22.50
 -17 -13   0   -0.60    7.70
  17 -13   0   -6.10    8.00
 -17 -13   0    7.00    4.30
 -17 -13   0   -2.70    4.60
 -17 -13   0    4.50    6.10
 -17  13   0    0.50    5.70
 -19 -13   0  291.87   24.80
 -19 -13   0  364.46   34.00
 -19 -13   0  263.37   20.70
 -19 -13   0  343.77   24.10
  19 -13   0  251.27   36.40
 -19  13   0  299.97   20.90
 -21 -13   0    6.10    5.70
 -21 -13   0   13.60    5.60
 -21 -13   0   15.10    7.20
  21 -13   0    0.90   10.40
 -21 -13   0   27.10   12.70
 -21  13   0   12.50    5.60
 -21  13   0   10.40    8.40
   0 -14   0  156.18   24.10
   0 -14   0  159.38   10.40
   0 -14   0  173.48   10.60
   0  14   0  116.19   19.30
  -2 -14   0   -0.40    2.10
  -2 -14   0    3.10    2.60
   2 -14   0    0.90    8.10
  -2 -14   0   -4.50    8.10
  -2  14   0    8.90    9.20
   2  14   0    8.50    7.50
  -4 -14   0  211.98   28.20
   4 -14   0  193.08   28.10
  -4 -14   0  251.67   17.00
  -4 -14   0  236.18   17.00
   4 -14   0  269.37   37.70
  -6 -14   0   59.59    8.70
  -6 -14   0   62.09    7.80
  -6 -14   0   72.29   16.00
   6 -14   0   77.99   18.60
  -6  14   0   65.09    6.10
  -8 -14   0  271.07   28.40
  -8 -14   0  243.48   18.00
   8 -14   0  254.77   32.70
  -8 -14   0  260.57   28.40
  -8 -14   0  265.47   19.70
  -8  14   0  230.58   16.40
 -10 -14   0   74.29   10.00
 -10 -14   0  117.89   18.60
 -10 -14   0   91.19   12.20
  10 -14   0   57.29   16.20
 -10 -14   0   97.39   18.00
 -10  14   0   90.99    9.40
  12 -14   0  265.67   33.80
 -12 -14   0  220.28   18.80
 -12 -14   0  248.08   28.60
 -12 -14   0  264.97   26.00
 -12  14   0  257.77   18.70
 -14 -14   0  265.67   15.50
 -14 -14   0  244.38   20.60
  14 -14   0  209.18   29.60
 -14 -14   0  261.47   29.40
 -14 -14   0  225.78   25.40
 -14 -14   0  280.97   15.80
 -14  14   0  233.08   19.20
 -16 -14   0  207.88   17.10
 -16 -14   0  132.49   18.90
  16 -14   0  162.48   26.50
 -16 -14   0  164.78   16.90
 -16 -14   0  186.68   12.40
 -16 -14   0  158.08   24.40
 -16  14   0  149.39   16.50
 -18 -14   0  140.49   11.60
 -18 -14   0  140.59   17.20
  18 -14   0  103.49   22.30
 -18 -14   0  148.69   18.00
 -18 -14   0  155.98   12.30
 -18 -14   0  149.69   24.20
  -1 -15   0    9.60    2.40
  -1 -15   0   10.30    8.90
  -1 -15   0    9.60    2.40
   1 -15   0    1.60    8.60
   3 -15   0   69.09   14.90
  -3 -15   0   42.30    5.10
  -3 -15   0   43.80   13.30
  -3 -15   0   34.80    5.30
   3  15   0   28.70   10.20
  -5 -15   0   -3.00    3.10
   5 -15   0   14.90   11.20
  -5 -15   0    2.90    3.30
  -5 -15   0    7.50    9.20
  -7 -15   0   58.69   15.80
  -7 -15   0   56.09    7.90
   7 -15   0   81.69   18.50
   9 -15   0    6.10   10.30
  -9 -15   0   11.60    5.60
  -9 -15   0   12.50    4.90
  -9 -15   0   16.70   10.30
  -9 -15   0  -11.90    7.40
  -9  15   0    6.90    3.50
 -11 -15   0   25.30   10.70
 -11 -15   0   15.30    7.30
 -11 -15   0   23.20   11.90
 -11 -15   0   30.70    6.90
 -11  15   0   36.10    6.20
 -13 -15   0   10.30   10.00
 -13 -15   0    1.80    5.10
  13 -15   0   10.00   11.00
 -13 -15   0    9.80   10.80
   0 -16   0   99.19   19.40
   2 -16   0   -7.20    9.60
  -2 -16   0    9.10   11.30
  -4 -16   0   13.90    3.40
  -4 -16   0   28.00   13.50
   4 -16   0   20.00   11.20
  -4 -16   0   22.20    4.30
  -6 -16   0   21.10   12.00
  -8 -16   0   51.09    7.00
   8 -16   0   26.80   14.10
  -8 -16   0   36.70   16.50
  -8 -16   0   36.40   14.20
  -8 -16   0   43.40    7.90
 -34   0   1    7.80   11.50
 -34   0   1   -5.10    5.90
 -32   0   1    5.40    6.20
 -32   0   1    3.00    5.30
 -32   0   1    6.30    9.80
  30   0  -1   -8.40    4.80
 -30   0   1   -1.30    5.80
 -30   0   1    5.00    8.20
  28   0  -1    6.90    6.10
 -28   0   1    6.40    5.30
 -28   0   1   15.30   10.50
 -28   0   1   -1.90    4.80
 -28   0   1   -6.90    4.20
 -26   0   1   -3.50    4.10
  26   0  -1   -1.40    4.30
 -26   0   1    1.60    7.30
 -26   0   1   -2.10    3.80
 -24   0   1    3.40    3.90
 -24   0   1   -0.10    3.10
 -24   0   1   -0.10    4.30
  24   0  -1   -1.90    3.60
 -22   0   1   -0.70    5.70
 -22   0   1   -4.60    2.70
  22   0  -1   -3.90    3.60
 -22   0   1    0.10    5.10
 -20   0   1   -1.00    3.60
  20   0  -1    0.30    2.40
 -20   0   1    0.30    3.30
 -20   0   1   -2.60    3.00
  20   0  -1   -2.20    2.10
 -18   0   1   -0.10    3.40
 -18   0   1    1.80    2.80
  18   0  -1    1.20    3.20
  18   0  -1    1.10    2.20
 -18   0   1   -1.50    2.40
  16   0  -1    0.70    2.00
 -16   0   1    0.80    2.30
 -16   0   1   -1.50    2.90
  16   0  -1   -0.50    2.50
 -16   0   1    0.30    2.40
  14   0  -1    2.60    1.80
 -14   0   1    0.90    1.50
 -14   0   1    2.90    3.70
 -14   0   1    2.60    2.10
  14   0  -1    1.40    3.30
  12   0  -1   -0.30    2.40
  12   0  -1    2.30    2.00
 -12   0   1    0.80    2.40
 -12   0   1    1.70    2.20
 -12   0   1    3.30    2.10
 -10   0   1   -0.40    1.60
 -10   0   1    0.50    2.50
 -10   0   1    0.30    1.90
  10   0  -1   -0.90    1.50
  10   0  -1    1.30    2.60
   8   0  -1   -1.40    1.20
  -8   0   1    1.50    1.60
  -8   0   1    0.70    1.80
  -8   0   1   -2.20    2.00
   8   0  -1   -0.20    1.50
  -6   0   1   -3.70    1.30
   6   0  -1    0.30    2.30
   6   0  -1    0.60    1.20
  -6   0   1    0.50    1.30
   4   0  -1    0.70    0.90
   4   0  -1    0.40    0.60
  -4   0   1    1.00    0.90
  -4   0   1    0.10    0.60
  -2   0  -1    0.40    0.70
   2   0   1   -0.30    0.50
  -2   0  -1   -0.40    0.40
  -2   0  -1    0.30    0.60
   2   0   1    0.20    0.50
   2   0   1    0.30    0.50
  -4   0  -1   -1.00    1.30
   4   0   1    3.20    2.40
  -4   0  -1    0.80    1.30
  -4   0  -1   -0.10    1.50
   4   0   1    0.00    1.30
   4   0   1   -0.40    1.10
  -6   0  -1    0.80    1.80
   6   0   1   -0.60    1.70
   6   0   1   -1.30    1.30
  -6   0  -1   -0.10    1.70
   6   0   1    1.10    1.60
  -6   0  -1    1.60    2.30
   8   0   1   -2.00    1.70
  -8   0  -1   -0.80    2.30
   8   0   1    2.90    1.80
  -8   0  -1   -1.20    1.70
   8   0   1    0.10    1.60
  -8   0  -1   -0.40    2.00
 -10   0  -1    0.90    2.00
 -10   0  -1    1.40    3.20
  10   0   1   -0.10    2.20
 -10   0  -1    0.80    1.80
  10   0   1    0.70    1.70
  12   0   1    4.20    2.40
 -12   0  -1    4.30    2.80
  12   0   1    0.70    2.40
 -12   0  -1    1.80    2.30
 -12   0  -1    1.30    2.70
  14   0   1    0.10    1.80
 -14   0  -1    0.00    2.20
 -14   0  -1    1.40    2.50
 -14   0  -1    3.40    2.70
  14   0   1   -0.40    2.60
 -16   0  -1   -1.40    2.50
  16   0   1    0.80    3.10
 -16   0  -1    2.30    4.00
 -16   0  -1    3.40    3.10
 -18   0  -1    0.80    3.30
  18   0   1   -2.10    2.40
 -18   0  -1   -3.30    2.70
 -18   0  -1   -3.00    3.30
 -20   0  -1    0.80    4.50
 -20   0  -1   -2.40    2.90
  20   0   1    0.50    3.70
 -20   0  -1   -2.50    2.80
  22   0   1   -5.20    3.20
 -22   0  -1    2.70    6.60
 -22   0  -1   -0.20    3.60
 -22   0  -1    3.70    4.60
 -24   0  -1   -3.40    3.50
 -24   0  -1   -0.30    6.90
  24   0   1   -0.20    3.30
 -26   0  -1   -1.00    4.60
 -26   0  -1   -2.60    6.90
 -28   0  -1    5.30    8.10
  28   0   1  -11.80    5.00
 -28   0  -1   -1.80    5.20
 -28   0  -1    5.00    5.30
 -30   0  -1   -0.10    8.00
 -30   0  -1    6.10    6.50
 -30   0  -1   15.70   12.30
 -32   0  -1    3.30    7.40
 -32   0  -1   -3.60    9.70
 -32   0  -1    5.60    6.80
 -35  -1   1    7.40   11.80
 -35  -1   1   12.90    8.50
 -35   1   1   19.30   14.90
 -35   1   1   11.60    7.80
 -35   1   1   42.60   12.20
 -33  -1   1  358.36   29.20
 -33  -1   1  311.47   24.60
 -33  -1   1  303.37   35.80
 -33   1   1  321.27   26.80
 -33   1   1  291.57   26.30
 -33   1   1  272.37   40.40
 -31  -1   1   10.70    7.90
 -31  -1   1    9.40    6.50
 -31  -1   1   -6.30    7.80
 -31   1   1   22.00   10.40
 -31   1   1   -7.60    6.40
 -31   1   1   -3.00    5.50
 -29  -1   1  523.75   46.80
 -29  -1   1  584.04   38.90
 -29  -1   1  570.64   37.10
  29  -1  -1  534.65   43.00
 -29  -1   1  602.24   40.20
 -29   1   1  622.34   40.00
 -29   1   1  569.04   38.60
 -29   1   1  562.94   39.30
 -29   1   1  518.05   48.10
  29   1  -1  489.85   42.30
 -27  -1   1   90.89   19.00
 -27  -1   1   94.29   12.70
 -27  -1   1   79.69   13.40
 -27   1   1  116.29   23.40
 -27   1   1   87.39   12.70
  25  -1  -1  345.57   30.60
 -25  -1   1  384.76   26.30
 -25  -1   1  383.46   27.80
 -25  -1   1  389.76   34.60
  25  -1  -1  354.86   25.90
 -25   1   1  404.96   27.90
  25   1  -1  349.37   30.70
 -25   1   1  349.47   34.50
 -25   1   1  351.86   27.40
 -23  -1   1    6.80    5.00
  23  -1  -1    5.70    5.20
 -23  -1   1    9.00    3.90
 -23  -1   1   -2.40    5.40
  23  -1  -1    0.80    2.70
 -23   1   1    4.70    4.20
 -23   1   1    3.50    4.10
 -23   1   1    0.60    5.60
  23   1  -1    3.90    4.70
 -21  -1   1  354.96   23.90
 -21  -1   1  294.87   28.70
 -21  -1   1  360.36   25.10
  21  -1  -1  364.06   24.40
  21  -1  -1  351.46   27.80
 -21   1   1  363.96   24.80
 -21   1   1  369.66   25.90
 -21   1   1  335.17   30.80
  19  -1  -1  161.58   17.00
  19  -1  -1  156.48   14.10
 -19  -1   1  173.98   18.80
 -19  -1   1  197.58   15.50
 -19  -1   1  179.08   14.30
 -19   1   1  218.18   15.70
  19   1  -1  177.48   17.40
 -19   1   1  172.48   15.70
 -19   1   1  195.18   20.70
 -17  -1   1  234.18   16.30
  17  -1  -1  268.77   17.70
 -17  -1   1  207.28   20.20
  17  -1  -1  212.28   19.30
 -17  -1   1  242.68   17.40
 -17   1   1  202.68   20.80
 -17   1   1  252.37   17.50
  17   1  -1  232.98   19.80
 -17   1   1  237.18   18.20
 -15  -1   1  523.75   37.60
  15  -1  -1  595.14   37.70
 -15  -1   1  611.04   34.70
  15  -1  -1  572.84   34.40
 -15  -1   1  579.04   33.50
 -15   1   1  596.34   34.30
  15   1  -1  567.74   37.00
 -15   1   1  571.44   39.30
 -15   1   1  626.34   35.90
  13  -1  -1  462.15   27.20
 -13  -1   1  430.36   25.60
 -13  -1   1  435.86   26.70
  13  -1  -1  432.16   29.30
 -13  -1   1  438.26   32.40
  13   1  -1  454.05   29.30
 -13   1   1  454.85   28.00
 -13   1   1  464.85   28.30
  11  -1  -1  378.16   22.70
 -11  -1   1  389.96   21.50
 -11  -1   1  337.87   22.10
  11  -1  -1  367.86   24.80
 -11  -1   1  360.56   24.70
 -11   1   1  337.27   25.40
 -11   1   1  411.36   22.40
 -11   1   1  360.46   23.20
  11   1  -1  388.56   24.70
   9  -1  -1  388.66   23.30
  -9  -1   1  403.06   21.70
  -9   1   1  377.86   25.60
  -9   1   1  412.86   23.90
   9   1  -1  396.76   24.70
  -9   1   1  382.46   22.40
  -7  -1   1   78.69    5.20
   7  -1  -1   89.69    8.10
  -7  -1   1   91.59    8.00
   7  -1  -1   79.19    7.10
   7   1  -1   76.89    7.50
  -7   1   1   78.09    7.30
  -7   1   1   83.09    6.10
  -5  -1   1  145.49    8.00
   5  -1  -1  150.68   10.10
  -5  -1   1  150.38   10.40
   5  -1  -1  159.88   10.90
  -5   1   1  147.59    9.10
   5   1  -1  151.58   10.50
   1  -1   1    0.10    0.40
   1   1   1    0.00    0.60
  -1   1  -1    0.30    0.90
   1   1   1    0.20    0.40
  -3  -1  -1   91.89    6.80
   3  -1   1   77.99    7.70
   3  -1   1   90.59    7.00
  -3  -1  -1  102.49    6.30
   3   1   1   98.29    6.90
  -3   1  -1   90.69    7.20
  -3   1  -1   91.29    8.10
  -3   1  -1   85.39    6.00
   5  -1   1 1726.93   90.89
   5  -1   1 1660.83   92.99
  -5  -1  -1 1883.21   92.59
  -5  -1  -1 1714.93   91.09
   5  -1   1 1818.12   92.09
  -5   1  -1 1785.12   92.29
  -5   1  -1 1757.22   90.99
  -5   1  -1 1698.13   93.59
   5   1   1 1879.31   92.39
   7  -1   1  343.67   23.10
  -7  -1  -1  365.16   20.80
   7  -1   1  368.56   22.00
  -7  -1  -1  344.47   21.10
  -7  -1  -1  346.37   22.70
   7  -1   1  374.56   21.00
  -7   1  -1  381.06   22.50
  -7   1  -1  390.26   21.30
  -7   1  -1  334.17   23.70
   7   1   1  392.16   22.90
   9  -1   1 1182.58   63.89
   9  -1   1 1171.48   62.89
   9  -1   1 1194.48   65.99
  -9  -1  -1 1093.79   65.29
  -9  -1  -1 1206.48   62.69
  -9  -1  -1 1112.49   63.09
  -9   1  -1 1273.47   64.79
  -9   1  -1 1241.18   63.29
   9   1   1 1252.97   65.49
  -9   1  -1 1122.89   66.59
 -11  -1  -1  468.45   27.80
  11  -1   1  483.45   30.70
  11  -1   1  466.25   28.20
  11  -1   1  441.26   27.20
 -11  -1  -1  496.95   27.50
 -11  -1  -1  432.36   30.10
  11   1   1  456.15   29.70
 -11   1  -1  480.25   29.00
 -13  -1  -1  253.17   20.80
  13  -1   1  265.47   18.30
 -13  -1  -1  255.87   18.00
  13  -1   1  238.38   20.10
 -13  -1  -1  258.17   17.40
  13   1   1  268.27   20.20
 -13   1  -1  271.77   18.10
 -13   1  -1  283.47   19.50
 -13   1  -1  260.57   22.00
  15  -1   1  271.67   21.30
 -15  -1  -1  260.27   17.80
 -15  -1  -1  252.97   18.40
 -15  -1  -1  219.98   20.90
  15   1   1  299.37   21.40
 -15   1  -1  265.77   19.70
 -15   1  -1  217.58   21.60
 -15   1  -1  249.28   18.00
 -17  -1  -1  466.75   35.60
  17  -1   1  517.75   38.80
  17  -1   1  476.45   31.20
 -17  -1  -1  471.55   31.30
 -17  -1  -1  532.85   31.30
 -17   1  -1  507.35   37.60
 -17   1  -1  539.65   33.30
  17   1   1  475.15   34.00
 -17   1  -1  493.15   31.30
  19  -1   1  502.95   31.50
 -19  -1  -1  458.65   30.50
 -19  -1  -1  464.75   36.40
 -19  -1  -1  465.45   31.30
  19  -1   1  479.05   34.90
 -19   1  -1  449.36   37.50
 -19   1  -1  504.45   32.80
 -19   1  -1  503.75   31.60
  19   1   1  492.15   34.60
 -21  -1  -1   40.00    8.30
 -21  -1  -1   32.60    7.00
  21  -1   1   50.69   11.40
 -21  -1  -1   44.00   13.30
 -21   1  -1   25.90    7.10
 -21   1  -1   44.70    9.60
  21   1   1   48.10   11.50
 -23  -1  -1  453.95   31.30
 -23  -1  -1  386.66   29.20
  23  -1   1  447.86   34.60
 -23  -1  -1  436.66   36.90
 -23   1  -1  481.15   32.90
 -23   1  -1  478.85   31.50
  23   1   1  402.76   33.40
 -23   1  -1  397.66   37.40
 -25  -1  -1  111.79   15.10
 -25  -1  -1  112.69   14.30
 -25  -1  -1   94.29   22.50
 -25   1  -1   68.19   16.10
 -25   1  -1  100.69   15.70
 -25   1  -1   91.39   13.60
 -27  -1  -1  532.95   38.00
 -27  -1  -1  487.95   44.70
 -27  -1  -1  535.55   36.40
  27  -1   1  616.04   43.10
 -27   1  -1  475.05   46.20
  27   1   1  464.45   40.20
 -27   1  -1  632.84   39.30
 -29  -1  -1   -9.00   12.90
 -29  -1  -1   16.90   13.00
 -29  -1  -1   23.90    9.00
 -29   1  -1   24.50   12.80
  29   1   1   16.40   12.20
 -29   1  -1   16.80    7.20
 -29   1  -1   34.70    9.70
 -31  -1  -1  414.16   31.80
 -31  -1  -1  292.07   27.30
 -31  -1  -1  399.66   40.50
 -31   1  -1  399.26   31.10
 -31   1  -1  297.87   41.90
 -31   1  -1  321.67   31.00
 -33  -1  -1   33.60   11.00
 -33  -1  -1   24.90   14.50
 -33   1  -1   -8.50   11.30
 -33   1  -1    0.80    6.60
 -33   1  -1   -0.70    9.10
 -34  -2   1   98.99   22.70
 -34  -2   1   88.89   11.20
 -34  -2   1   60.89   16.40
 -34   2   1   98.39   16.40
 -34   2   1  103.59   16.00
 -34   2   1   63.99   20.70
 -32  -2   1  303.17   25.80
 -32  -2   1  176.08   28.60
 -32  -2   1  213.68   18.70
 -32   2   1  294.17   40.70
 -32   2   1  216.48   24.20
 -32   2   1  260.07   23.30
 -30  -2   1  615.54   40.60
 -30  -2   1  588.24   48.70
 -30  -2   1  503.75   34.80
 -30   2   1  568.04   40.70
  30   2  -1  524.45   43.20
 -30   2   1  557.94   38.90
 -30   2   1  519.15   50.29
 -28  -2   1  291.67   22.00
  28  -2  -1  285.77   28.40
  28  -2  -1  315.27   24.60
 -28  -2   1  253.87   30.00
 -28  -2   1  313.67   25.30
 -28   2   1  227.48   34.00
 -28   2   1  332.27   25.60
  28   2  -1  313.47   29.70
 -28   2   1  341.37   31.10
 -26  -2   1  676.73   54.99
 -26  -2   1  830.92   46.90
  26  -2  -1  788.52   49.00
 -26  -2   1  762.12   49.60
 -26   2   1  787.92   60.39
 -26   2   1  803.82   51.59
 -26   2   1  852.31   49.90
 -24  -2   1  298.97   19.90
  24  -2  -1  257.77   24.40
  24  -2  -1  270.67   21.30
 -24  -2   1  254.27   21.70
 -24  -2   1  250.37   26.20
  24   2  -1  268.07   25.40
 -24   2   1  280.77   21.70
 -24   2   1  255.67   29.20
  22  -2  -1  463.55   31.20
  22  -2  -1  442.86   34.70
 -22  -2   1  440.26   36.40
 -22  -2   1  468.25   31.50
 -22  -2   1  473.45   29.20
  22   2  -1  462.25   35.20
 -22   2   1  483.15   33.30
 -22   2   1  446.26   30.60
 -22   2   1  497.35   39.90
 -22   2   1  507.95   31.40
  20  -2  -1   13.20    4.70
 -20  -2   1   11.50    3.50
 -20  -2   1   15.40    7.40
 -20  -2   1    9.70    4.60
 -20   2   1   10.80    4.80
 -20   2   1   16.30    5.60
 -20   2   1    8.10    5.70
 -20   2   1   12.10    5.10
  20   2  -1    7.80    5.00
 -18  -2   1  770.32   41.90
  18  -2  -1  697.33   46.90
  18  -2  -1  725.93   44.20
 -18  -2   1  713.93   48.10
 -18  -2   1  695.33   43.50
 -18   2   1  763.52   43.50
 -18   2   1  692.93   49.90
 -18   2   1  807.92   46.40
  18   2  -1  839.52   48.60
 -18   2   1  720.93   43.30
 -16  -2   1    7.40    4.70
 -16  -2   1    8.30    2.80
  16  -2  -1   16.20    4.90
  16  -2  -1   21.20    6.70
 -16  -2   1   16.00    4.80
 -16   2   1   11.40    3.90
 -16   2   1   13.80    6.50
  16   2  -1   19.00    5.30
 -16   2   1    6.80    4.20
  14  -2  -1 1342.77   74.09
 -14  -2   1 1215.98   69.89
  14  -2  -1 1272.17   70.99
 -14  -2   1 1331.37   67.99
 -14  -2   1 1144.69   72.69
 -14   2   1 1363.96   69.79
 -14   2   1 1348.77   72.49
  14   2  -1 1355.26   73.69
 -14   2   1 1268.97   75.69
  12  -2  -1    0.40    3.10
 -12  -2   1    2.10    1.70
  12  -2  -1    1.50    3.00
 -12  -2   1    2.30    3.40
 -12   2   1    6.20    3.90
  12   2  -1    1.20    2.70
 -12   2   1    1.50    2.00
 -12   2   1   -0.70    2.40
 -10  -2   1  435.76   29.20
 -10  -2   1  486.25   25.40
  10  -2  -1  486.05   28.90
  10  -2  -1  464.55   30.20
 -10   2   1  441.16   31.00
 -10   2   1  474.45   26.80
 -10   2   1  467.05   27.10
 -10   2   1  486.15   29.40
  10   2  -1  528.15   30.20
  -8  -2   1  160.78   12.20
   8  -2  -1  152.28   12.70
   8  -2  -1  158.48    9.90
   8  -2  -1  139.29   11.80
  -8   2   1  153.18   13.60
  -8   2   1  155.28   12.20
  -8   2   1  141.59    9.70
   8   2  -1  150.58   12.20
  -6  -2   1 3393.56  170.38
  -6  -2   1 3243.48  167.08
   6  -2  -1 3379.16  167.58
   6  -2  -1 3401.16  170.28
   6  -2  -1 3254.97  170.98
  -6   2   1 3186.18  168.08
  -6   2   1 3285.17  167.58
  -6   2   1 3338.07  170.28
   6   2  -1 3266.37  170.38
  -4  -2   1  484.45   27.60
   4  -2  -1  475.25   24.80
   4  -2  -1  495.55   27.60
   4  -2  -1  462.25   28.00
   4  -2  -1  450.85   25.40
  -4  -2   1  501.95   25.50
  -4   2   1  485.75   24.80
  -4   2   1  455.35   28.20
  -4   2   1  480.85   27.50
  -4   2   1  469.15   25.40
   4   2  -1  476.55   25.30
  -2  -2   1 1884.71   95.49
   2  -2  -1 1936.71   98.29
   2  -2  -1 1838.32   96.29
  -2  -2   1 1853.11   97.29
  -2   2   1 1848.32   98.09
  -2   2   1 1947.11   96.39
   2   2  -1 1959.10   97.39
   0  -2   1 3874.01  191.68
   0  -2   1 3728.73  193.18
   0  -2  -1 3791.42  192.98
   0   2   1 3529.85  193.58
   0   2  -1 4136.49  194.68
   0   2  -1 3703.83  191.68
   2  -2   1 2453.75  121.39
  -2  -2  -1 2291.37  121.89
   2  -2   1 2381.76  123.29
  -2   2  -1 2375.46  123.29
  -2   2  -1 2434.66  121.39
   4  -2   1 1412.16   74.89
  -4  -2  -1 1457.75   74.49
  -4  -2  -1 1426.76   73.19
   4  -2   1 1422.46   76.49
   4  -2   1 1420.46   72.89
   4   2   1 1452.25   74.59
  -4   2  -1 1405.56   72.99
  -4   2  -1 1381.16   74.99
  -4   2  -1 1340.37   76.59
   6  -2   1   38.30    4.00
   6  -2   1   20.30    4.60
  -6  -2  -1   32.00    4.10
  -6  -2  -1   25.00    4.30
   6  -2   1   35.10    6.10
  -6   2  -1   38.30    4.40
  -6   2  -1   44.10    6.60
   6   2   1   28.50    4.60
  -6   2  -1   45.00    7.50
   8  -2   1 2462.95  132.09
   8  -2   1 2515.45  133.99
   8  -2   1 2614.74  130.29
  -8  -2  -1 2418.96  130.49
  -8  -2  -1 2431.36  132.39
   8   2   1 2659.13  132.79
  -8   2  -1 2499.55  130.29
  -8   2  -1 2646.54  133.09
 -10  -2  -1   64.09    5.80
 -10  -2  -1   54.19    8.30
  10  -2   1   68.49    8.70
 -10  -2  -1   55.99    8.10
  10  -2   1   56.59    6.30
  10   2   1   77.19   10.40
 -10   2  -1   71.79    9.20
 -10   2  -1   68.59   13.10
 -10   2  -1   71.49    6.80
 -12  -2  -1 1529.95   79.99
  12  -2   1 1535.75   80.79
  12  -2   1 1554.54   85.29
  12  -2   1 1531.05   82.59
 -12  -2  -1 1407.06   84.09
 -12  -2  -1 1413.96   81.09
 -12   2  -1 1407.86   86.69
  12   2   1 1659.13   84.59
 -12   2  -1 1594.94   81.19
 -12   2  -1 1549.14   83.59
  14  -2   1  194.28   15.70
 -14  -2  -1  208.58   14.20
 -14  -2  -1  177.98   17.30
  14  -2   1  201.78   18.20
  14  -2   1  207.38   14.70
 -14  -2  -1  180.08   14.70
 -14   2  -1  220.18   17.30
 -14   2  -1  161.28   18.60
  14   2   1  210.48   17.20
 -14   2  -1  212.18   15.20
 -16  -2  -1  660.03   42.00
 -16  -2  -1  690.23   46.20
 -16  -2  -1  739.83   40.90
  16  -2   1  792.42   50.79
  16  -2   1  738.93   43.30
  16   2   1  736.53   45.60
 -16   2  -1  744.13   42.30
 -16   2  -1  650.53   48.40
 -16   2  -1  692.13   44.20
 -18  -2  -1   16.20    6.80
 -18  -2  -1   14.60    4.60
  18  -2   1   14.90    5.30
 -18  -2  -1   15.70    5.30
  18  -2   1   19.90    5.60
 -18   2  -1   20.80    7.60
 -18   2  -1   21.80    6.90
 -18   2  -1   24.80    6.00
  18   2   1   13.00    6.00
 -20  -2  -1  376.26   31.40
 -20  -2  -1  369.36   26.70
  20  -2   1  341.57   29.30
 -20  -2  -1  393.06   25.50
  20  -2   1  392.46   27.10
 -20   2  -1  413.56   27.20
 -20   2  -1  363.46   33.90
 -20   2  -1  373.06   28.40
 -22  -2  -1  189.58   25.00
 -22  -2  -1  137.69   14.70
 -22  -2  -1  149.59   14.20
  22  -2   1  143.99   15.30
  22  -2   1  185.58   19.30
 -22   2  -1  163.28   15.50
 -22   2  -1  169.48   17.20
  22   2   1  155.38   20.80
 -22   2  -1  164.78   26.80
 -24  -2  -1  625.74   49.20
  24  -2   1  630.14   42.30
 -24  -2  -1  647.04   43.00
 -24  -2  -1  675.63   41.10
 -24   2  -1  691.43   45.50
 -24   2  -1  586.54   66.59
  24   2   1  666.13   47.40
 -24   2  -1  696.73   43.10
  26  -2   1   76.79   14.70
 -26  -2  -1   80.29   16.10
 -26  -2  -1   98.49   12.80
 -26  -2  -1   81.79   13.20
 -26   2  -1   98.79   21.60
 -26   2  -1   89.29   14.70
 -26   2  -1   93.49   13.80
  28  -2   1  592.84   50.09
 -28  -2  -1  588.84   50.19
 -28  -2  -1  691.93   43.70
 -28  -2  -1  531.95   38.80
 -28   2  -1  621.64   44.10
 -28   2  -1  654.63   42.80
  28   2   1  623.74   47.20
 -28   2  -1  590.74   53.09
 -30  -2  -1  319.27   26.40
 -30  -2  -1  317.87   34.50
 -30  -2  -1  294.37   23.10
 -30   2  -1  256.67   26.70
 -30   2  -1  193.58   33.30
 -30   2  -1  286.27   25.30
 -32  -2  -1  217.38   33.50
 -32  -2  -1  249.38   21.10
 -32   2  -1  232.38   23.30
 -32   2  -1  282.27   41.80
 -32   2  -1  169.28   23.80
 -35  -3   1    3.00    6.90
 -35  -3   1   -1.80    4.00
 -35  -3   1    0.90   12.30
 -35   3   1    0.70    8.30
 -35   3   1   11.30   11.90
 -33  -3   1   35.20    9.60
 -33  -3   1   31.50    6.50
 -33  -3   1   24.30   12.60
 -33   3   1   34.70   13.30
 -33   3   1   24.90   17.00
 -33   3   1   31.20    8.70
  31  -3  -1   25.40    8.40
 -31  -3   1   22.20    8.50
 -31  -3   1   22.20   11.30
 -31  -3   1   28.50    6.20
 -31   3   1   17.20   15.50
 -31   3   1   35.50   11.80
 -31   3   1   11.20    7.10
  29  -3  -1  154.08   18.70
 -29  -3   1  114.79   16.40
 -29  -3   1   99.49   20.20
 -29  -3   1  127.29   11.40
 -29   3   1   85.79   20.30
 -29   3   1  110.89   17.50
  29   3  -1   91.69   16.00
 -29   3   1  138.99   17.70
  27  -3  -1   -4.40    5.60
 -27  -3   1   -0.40    3.40
 -27  -3   1    5.00    7.90
  27  -3  -1    1.00    4.70
 -27  -3   1    4.70    5.40
 -27   3   1   11.40    5.80
 -27   3   1   11.60   10.20
 -27   3   1    5.50    5.30
 -27   3   1   -0.90    3.50
  25  -3  -1  281.17   22.70
 -25  -3   1  268.27   18.10
 -25  -3   1  258.47   21.90
 -25  -3   1  236.38   25.90
 -25   3   1  246.88   20.90
  25   3  -1  238.98   24.60
  23  -3  -1   -0.30    4.40
 -23  -3   1    1.20    2.90
 -23  -3   1    3.90    4.10
 -23  -3   1   -0.40    5.40
  23  -3  -1    5.30    5.10
 -23   3   1    0.60    6.50
  23   3  -1    1.40    3.50
 -23   3   1    0.40    4.70
 -23   3   1    1.00    2.80
 -23   3   1    4.40    4.10
 -21  -3   1   53.99    9.00
  21  -3  -1   49.00    9.00
 -21  -3   1   46.00   10.50
  21  -3  -1   44.40    9.60
 -21  -3   1   59.89    7.20
 -21   3   1   56.49    9.00
  21   3  -1   49.30   11.60
 -21   3   1   51.19   10.30
 -21   3   1   45.60    8.70
 -21   3   1   56.89   15.60
 -19  -3   1    3.40    4.40
 -19  -3   1    7.30    3.00
  19  -3  -1    6.30    4.60
 -19  -3   1    9.10    4.10
  19  -3  -1    2.80    2.90
 -19   3   1    7.10    4.00
 -19   3   1    0.20    3.90
 -19   3   1    2.80    3.30
 -19   3   1    4.80    5.10
  19   3  -1    2.70    4.10
 -17  -3   1  178.08   18.60
  17  -3  -1  247.88   18.70
  17  -3  -1  223.48   22.70
 -17  -3   1  209.58   16.70
 -17  -3   1  202.68   13.90
  17   3  -1  222.28   19.80
 -17   3   1  239.78   23.00
 -17   3   1  223.78   18.90
 -17   3   1  255.47   16.80
 -17   3   1  222.38   21.00
 -15  -3   1   56.59    7.80
 -15  -3   1   45.50    8.90
  15  -3  -1   55.99    8.70
 -15  -3   1   51.79    4.90
  15  -3  -1   52.69   10.80
 -15   3   1   41.60   11.30
 -15   3   1   64.29   10.30
  15   3  -1   71.79   11.40
 -15   3   1   51.79    7.10
 -15   3   1   40.40    6.20
 -13  -3   1  604.44   32.40
 -13  -3   1  556.84   37.50
  13  -3  -1  609.84   39.00
  13  -3  -1  651.93   39.30
 -13   3   1  592.14   37.70
 -13   3   1  528.35   40.00
 -13   3   1  613.74   34.30
  13   3  -1  620.44   38.40
 -13   3   1  631.44   34.90
  11  -3  -1  482.65   29.70
 -11  -3   1  424.76   29.40
  11  -3  -1  434.06   30.60
 -11   3   1  469.25   26.50
 -11   3   1  483.25   27.10
  11   3  -1  468.55   30.40
 -11   3   1  468.25   29.90
  -9  -3   1    1.90    1.50
   9  -3  -1    3.10    1.80
  -9  -3   1    6.90    2.90
   9  -3  -1    6.10    3.70
   9  -3  -1   -0.70    1.70
  -9   3   1    1.10    1.50
   9   3  -1    4.40    3.00
  -9   3   1    3.60    4.00
  -9   3   1    3.30    3.30
  -9   3   1    1.40    1.80
  -7  -3   1  267.47   14.60
  -7  -3   1  218.88   17.00
   7  -3  -1  233.98   18.40
   7  -3  -1  247.98   14.20
   7  -3  -1  232.48   17.40
  -7   3   1  232.38   14.80
  -7   3   1  246.88   14.20
  -7   3   1  281.67   18.20
   5  -3  -1   36.00    3.00
   5  -3  -1   20.50    4.60
   5  -3  -1   38.20    3.60
   5  -3  -1   20.80    5.00
  -5  -3   1   30.60    4.20
  -5   3   1   35.20    3.90
  -5   3   1   32.90    2.90
   5   3  -1   29.60    3.90
  -5   3   1   28.80    5.40
   3  -3  -1 2595.54  132.49
   3  -3  -1 2291.27  129.19
  -3  -3   1 2576.84  128.49
  -3  -3   1 2368.96  130.59
   3  -3  -1 2630.44  128.49
   3   3  -1 2645.04  130.79
  -3   3   1 2736.43  129.59
  -3   3   1 2549.74  128.49
  -3   3   1 2491.45  132.09
   1  -3  -1   56.49    7.40
  -1  -3   1   59.19    3.50
   1  -3  -1   50.59    4.20
  -1  -3   1   62.29    6.50
  -1  -3   1   64.19    4.70
  -1   3   1   55.59    4.20
   1   3  -1   59.79    3.50
   1   3  -1   54.19    6.60
  -1   3   1   56.29    6.30
   1  -3   1   31.70    3.10
  -1  -3  -1   32.60    3.00
   1  -3   1   37.30    5.90
  -1  -3  -1   50.69    6.50
  -1   3  -1   30.30    2.60
  -1   3  -1   29.90    3.10
   1   3   1   31.90    2.90
  -1   3  -1   36.60    5.90
   1   3   1   26.20    4.20
  -3  -3  -1   12.60    3.20
   3  -3   1   17.50    2.60
   3  -3   1   12.00    3.90
  -3  -3  -1   11.00    2.10
  -3   3  -1   12.80    2.10
  -3   3  -1   16.60    4.50
  -3   3  -1    7.80    1.80
   5  -3   1  195.48   11.90
   5  -3   1  180.08   14.50
   5  -3   1  203.08   16.40
  -5  -3  -1  199.38   14.00
  -5   3  -1  191.68   11.90
  -5   3  -1  187.88   14.70
   7  -3   1   45.20    7.10
  -7  -3  -1   43.20    5.70
   7  -3   1   75.69   11.50
   7  -3   1   48.70    4.90
  -7  -3  -1   48.70    7.80
  -7   3  -1   43.00    8.80
   7   3   1   58.09    8.30
  -7   3  -1   43.60    7.30
  -7   3  -1   46.20    5.60
  -9  -3  -1  450.35   29.40
  -9  -3  -1  430.76   27.40
   9  -3   1  466.45   27.00
   9  -3   1  494.95   31.90
   9  -3   1  485.95   30.00
  -9   3  -1  445.36   35.80
  -9   3  -1  489.45   27.30
   9   3   1  495.65   30.20
  -9   3  -1  493.65   30.70
  11  -3   1   10.10    4.00
 -11  -3  -1   16.30    5.00
  11  -3   1   13.80    3.40
  11  -3   1    6.50    4.20
 -11  -3  -1   12.90    3.80
  11   3   1   14.70    4.50
 -11   3  -1   12.50    3.20
 -11   3  -1    7.10    4.40
 -11   3  -1    8.90    4.30
  13  -3   1  722.03   49.99
  13  -3   1  830.82   46.00
 -13  -3  -1  788.42   49.40
 -13  -3  -1  848.32   45.00
  13  -3   1  840.22   48.80
 -13  -3  -1  760.02   46.40
 -13   3  -1  901.01   46.70
  13   3   1  861.21   49.90
 -13   3  -1  862.91   50.09
 -13   3  -1  779.32   53.09
 -15  -3  -1   36.90    5.50
 -15  -3  -1   18.90    6.10
  15  -3   1   33.90    6.10
  15  -3   1   33.30    9.10
 -15  -3  -1   26.70    5.70
  15  -3   1   36.30    8.10
  15   3   1   33.60    8.60
 -15   3  -1   36.00   10.60
 -15   3  -1   28.80    5.60
 -15   3  -1   34.10    8.10
 -17  -3  -1   54.39    8.40
 -17  -3  -1   57.49    7.30
 -17  -3  -1   65.99   12.60
  17  -3   1   35.00    7.80
  17  -3   1   44.30    9.80
 -17   3  -1   37.00   10.90
  17   3   1   50.19   10.20
 -17   3  -1   52.19    8.10
 -17   3  -1   34.80    9.00
  19  -3   1  108.59   14.30
  19  -3   1  115.49   17.90
 -19  -3  -1  100.19    9.50
 -19  -3  -1   80.59   11.10
 -19  -3  -1  132.79   19.40
 -19   3  -1   72.49   15.50
 -19   3  -1  110.69   13.10
  19   3   1  109.39   15.80
 -19   3  -1  117.99   24.30
 -21  -3  -1    7.80    6.80
 -21  -3  -1   -2.10    3.90
  21  -3   1    5.00    4.80
  21  -3   1   -2.20    4.70
 -21  -3  -1    2.80    3.20
 -21   3  -1    2.80    4.60
 -21   3  -1   -3.50    3.60
  21   3   1    2.80    4.80
 -21   3  -1   10.10    8.90
  23  -3   1  180.38   17.70
  23  -3   1  188.48   24.70
 -23  -3  -1  152.88   14.10
 -23  -3  -1  161.88   23.90
 -23   3  -1  177.98   21.20
 -23   3  -1  187.58   16.90
 -23   3  -1  127.49   23.00
  23   3   1  129.89   18.80
  25  -3   1    1.70    5.30
 -25  -3  -1    5.50    4.30
 -25  -3  -1    2.00    8.60
  25  -3   1    7.00    6.90
 -25  -3  -1   12.60    6.90
 -25   3  -1   15.10   10.40
 -25   3  -1    2.50    4.90
 -25   3  -1    1.70    5.60
  25   3   1    1.20    5.30
 -25   3  -1    9.10    5.30
 -27  -3  -1   84.89   18.90
  27  -3   1   83.49   17.70
 -27  -3  -1   93.89   12.20
  27  -3   1   86.59   12.80
 -27  -3  -1   80.69   13.00
 -27   3  -1   78.49   14.60
  27   3   1   72.29   15.60
 -27   3  -1   57.79   17.30
 -27   3  -1   88.29   13.60
 -29  -3  -1    7.00    8.90
 -29  -3  -1   13.20    5.90
 -29  -3  -1    6.30    7.00
 -29   3  -1   -7.00    7.90
 -29   3  -1    1.90    9.60
 -29   3  -1   -2.40    5.40
 -31  -3  -1   21.40    6.50
 -31  -3  -1    0.40    6.50
 -31  -3  -1   30.80   14.50
 -31   3  -1    7.60   11.00
 -31   3  -1   15.40    7.80
 -31   3  -1   -7.00   11.30
 -33  -3  -1  -16.70    5.70
 -33  -3  -1    2.70    5.40
 -33  -3  -1    5.00   10.50
 -33   3  -1    9.30   11.20
 -33   3  -1    7.00   11.00
 -33   3  -1   21.20   17.50
 -34  -4   1   24.00   13.00
 -34  -4   1   28.40   10.00
 -34   4   1   45.80   19.10
 -34   4   1   35.40   11.70
 -34   4   1   45.80   13.70
 -32  -4   1  140.89   19.10
  32  -4  -1  142.19   18.90
 -32  -4   1   98.99   20.20
 -32   4   1  141.29   18.30
 -32   4   1  132.79   24.10
 -32   4   1  178.68   34.90
 -30  -4   1   80.89   14.20
 -30  -4   1   84.89   19.40
  30  -4  -1   79.49   15.70
 -30   4   1   62.49   12.40
 -30   4   1   97.49   15.80
 -30   4   1   86.29   23.30
  28  -4  -1    5.90    6.10
  28  -4  -1   15.50    9.10
 -28  -4   1    2.80    6.30
 -28  -4   1    6.90    3.40
 -28  -4   1    9.20    9.40
 -28   4   1   12.50    6.20
 -28   4   1   13.90    8.30
 -28   4   1    5.50    9.30
 -28   4   1   10.10    6.10
  28   4  -1    7.60    7.30
 -26  -4   1  188.98   13.20
 -26  -4   1  175.78   18.00
  26  -4  -1  172.18   24.20
 -26  -4   1  178.98   32.70
  26  -4  -1  157.58   20.20
 -26   4   1  204.48   18.20
 -26   4   1  187.18   29.00
 -26   4   1  186.88   20.70
 -26   4   1  204.68   18.30
 -24  -4   1    0.80    4.70
 -24  -4   1   -0.20    2.20
  24  -4  -1    1.60    3.40
  24  -4  -1    4.00    5.20
 -24  -4   1   -1.60    4.40
 -24   4   1   -3.00    3.10
 -24   4   1   21.10   16.70
 -24   4   1   -1.40    3.40
  24   4  -1    0.90    6.10
 -24   4   1   -1.40    4.30
  22  -4  -1  241.78   22.00
 -22  -4   1  214.38   20.00
 -22  -4   1  274.87   25.60
 -22  -4   1  280.97   16.80
  22  -4  -1  252.47   25.00
 -22   4   1  286.17   21.10
 -22   4   1  261.07   23.80
  22   4  -1  254.77   24.40
 -22   4   1  276.57   20.50
 -22   4   1  233.48   28.00
 -20  -4   1    1.20    3.90
 -20  -4   1   -6.00    3.00
  20  -4  -1    0.60    3.90
  20  -4  -1   -3.00    2.90
 -20  -4   1    0.80    1.60
 -20   4   1   -2.50    2.20
 -20   4   1   -0.90    2.60
 -20   4   1   10.60    6.70
 -20   4   1   -1.60    4.50
  20   4  -1   -4.60    3.70
 -18  -4   1  352.56   27.80
 -18  -4   1  344.37   24.10
 -18  -4   1  330.57   20.00
  18  -4  -1  343.57   25.90
  18  -4  -1  330.17   27.80
 -18   4   1  367.16   23.30
 -18   4   1  341.57   31.40
 -18   4   1  376.16   27.80
 -18   4   1  362.96   23.70
  18   4  -1  342.67   27.80
  16  -4  -1   21.80    7.30
 -16  -4   1    8.70    5.10
 -16  -4   1    7.40    3.70
 -16  -4   1   10.30    2.50
  16  -4  -1   14.00    5.70
 -16   4   1    8.80    6.10
  16   4  -1    9.20    5.50
 -16   4   1   13.70    5.60
 -16   4   1   11.90    3.70
 -16   4   1   13.30    4.00
 -14  -4   1   60.79    5.60
  14  -4  -1   84.79   11.80
  14  -4  -1   60.69   10.30
 -14  -4   1   69.69   10.60
 -14   4   1   54.59   11.10
  14   4  -1   91.89   13.00
 -14   4   1   77.49    8.40
 -14   4   1   93.89    8.20
 -14   4   1   62.19   10.80
 -12  -4   1  126.49    9.30
  12  -4  -1  154.58   15.30
 -12  -4   1  124.89   12.90
  12  -4  -1  138.29   13.50
  12  -4  -1  152.58   10.50
  12   4  -1  128.89   13.40
 -12   4   1  143.79   10.50
 -12   4   1  139.99   14.10
 -12   4   1  147.99   11.10
 -12   4   1  150.98   16.40
  10  -4  -1  312.07   23.20
 -10  -4   1  273.97   21.00
  10  -4  -1  314.37   17.70
  10  -4  -1  294.57   21.90
 -10  -4   1  284.07   17.40
 -10   4   1  290.97   24.30
 -10   4   1  292.77   21.80
 -10   4   1  294.37   18.30
 -10   4   1  289.27   17.50
   8  -4  -1    6.60    4.20
   8  -4  -1    0.30    3.50
  -8  -4   1   13.50    2.90
   8  -4  -1   10.10    2.20
  -8  -4   1   10.10    3.80
  -8   4   1    6.00    1.90
  -8   4   1   12.10    5.10
  -8   4   1    6.70    2.30
   6  -4  -1  799.62   41.70
  -6  -4   1  819.22   43.20
   6  -4  -1  801.02   47.40
   6  -4  -1  724.53   45.60
   6  -4  -1  752.42   42.00
  -6   4   1  798.22   46.00
  -6   4   1  802.42   42.10
  -6   4   1  769.82   41.10
   6   4  -1  807.72   42.50
  -4  -4   1  290.47   14.80
  -4  -4   1  255.07   17.20
   4  -4  -1  256.17   18.90
   4  -4  -1  268.07   14.60
   4  -4  -1  258.47   15.50
  -4   4   1  254.37   18.70
   4   4  -1  276.77   17.20
  -4   4   1  282.77   15.70
  -4   4   1  266.97   14.70
   2  -4  -1  996.90   50.09
  -2  -4   1  912.11   53.49
  -2  -4   1 1049.49   49.99
   2  -4  -1  933.01   54.49
   2  -4  -1  961.20   50.79
   2   4  -1  978.70   49.90
  -2   4   1  997.70   54.49
  -2   4   1  978.60   50.89
   2   4  -1  965.40   53.49
   0  -4  -1  822.02   42.60
   0  -4  -1  768.12   45.70
   0  -4   1  813.72   42.90
   0  -4   1  830.62   42.00
   0  -4   1  794.02   46.00
   0   4   1  844.22   45.60
   0   4  -1  830.12   46.10
   0   4  -1  814.32   42.00
  -2  -4  -1  161.68   12.70
   2  -4   1  181.08   10.60
   2  -4   1  150.88   13.20
  -2  -4  -1  175.58   10.50
  -2   4  -1  190.28   10.30
  -2   4  -1  171.78   10.60
  -2   4  -1  150.48   13.20
   2   4   1  168.78   12.20
   4  -4   1  518.35   28.30
  -4  -4  -1  531.45   28.50
   4  -4   1  490.85   32.00
  -4  -4  -1  495.65   30.00
   4  -4   1  492.15   34.00
  -4   4  -1  543.15   28.40
  -4   4  -1  581.74   32.90
  -4   4  -1  514.55   28.40
  -6  -4  -1  211.48   16.60
   6  -4   1  237.58   19.60
   6  -4   1  199.38   16.80
   6  -4   1  234.58   14.10
  -6  -4  -1  215.68   15.00
  -6   4  -1  236.98   14.20
  -6   4  -1  232.28   14.20
  -6   4  -1  270.07   18.80
   8  -4   1  645.54   40.10
   8  -4   1  708.63   36.40
  -8  -4  -1  619.64   36.90
  -8  -4  -1  660.43   36.70
  -8  -4  -1  608.74   39.00
  -8   4  -1  658.53   40.60
  -8   4  -1  676.33   36.60
  -8   4  -1  682.93   36.50
  10  -4   1  163.98   14.40
 -10  -4  -1  123.69   10.90
 -10  -4  -1  110.79   12.50
  10  -4   1  143.49   15.00
  10  -4   1  140.09   10.50
 -10   4  -1  153.28   11.00
 -10   4  -1  147.39   14.10
 -10   4  -1  155.88   11.10
 -10   4  -1  118.29   16.80
  10   4   1  153.68   13.80
 -12  -4  -1  474.15   32.70
  12  -4   1  487.95   32.80
 -12  -4  -1  473.75   30.30
  12  -4   1  513.95   35.40
  12  -4   1  528.25   29.70
 -12   4  -1  537.15   34.40
  12   4   1  460.65   33.00
 -12   4  -1  454.85   36.60
 -12   4  -1  556.14   30.40
 -12   4  -1  522.95   29.90
 -14  -4  -1   14.60    3.20
 -14  -4  -1   16.30    4.50
  14  -4   1   16.90    5.80
 -14  -4  -1   16.50    5.90
  14  -4   1   30.30    5.50
 -14   4  -1   15.80    6.00
 -14   4  -1   15.90    7.80
  14   4   1    8.90    4.70
 -14   4  -1   21.30    4.40
 -14   4  -1   19.40    4.60
 -16  -4  -1  326.47   24.40
  16  -4   1  363.86   27.00
  16  -4   1  375.86   29.40
  16  -4   1  377.36   23.90
 -16  -4  -1  364.96   28.00
 -16  -4  -1  360.36   22.20
 -16   4  -1  401.06   29.50
  16   4   1  371.66   28.20
 -16   4  -1  384.56   24.50
 -16   4  -1  327.27   31.20
 -16   4  -1  373.56   24.30
  18  -4   1    2.30    4.80
  18  -4   1    0.60    3.80
 -18  -4  -1   -2.00    3.60
 -18  -4  -1    3.40    2.20
 -18  -4  -1    0.00    3.40
 -18   4  -1   -1.20    4.70
 -18   4  -1    0.90    3.60
 -18   4  -1   -4.70    4.40
 -18   4  -1   -0.50    2.50
  18   4   1    2.60    4.20
  20  -4   1  156.48   18.30
 -20  -4  -1  154.78   15.60
 -20  -4  -1  174.58   19.20
  20  -4   1  170.58   17.00
 -20  -4  -1  150.38   12.40
 -20   4  -1  188.08   15.70
 -20   4  -1  145.19   24.60
  20   4   1  183.08   19.10
 -20   4  -1  172.38   15.30
 -22  -4  -1   31.20    5.90
 -22  -4  -1   42.30    8.80
  22  -4   1   27.50    8.80
 -22  -4  -1   33.60   11.10
  22  -4   1   39.90    9.70
 -22   4  -1   39.20    9.10
  22   4   1   46.00   12.00
 -22   4  -1   49.00   12.00
 -22   4  -1   28.00   11.40
 -22   4  -1   48.70    9.00
  24  -4   1  195.28   19.40
  24  -4   1  190.28   33.60
 -24  -4  -1  156.68   22.60
 -24  -4  -1  197.38   18.80
 -24  -4  -1  197.88   15.10
 -24   4  -1  127.99   23.20
  24   4   1  203.88   22.40
 -24   4  -1  197.68   21.20
 -24   4  -1  203.48   18.20
 -26  -4  -1    0.60    5.20
 -26  -4  -1    3.90    6.20
  26  -4   1    7.30    6.40
  26  -4   1    6.80    5.10
 -26  -4  -1    2.10    4.20
 -26   4  -1   10.20   10.40
 -26   4  -1   -0.30    7.40
 -26   4  -1    2.50    4.70
 -26   4  -1    3.20    4.50
 -28  -4  -1  160.98   14.30
  28  -4   1  158.68   20.50
 -28  -4  -1  130.59   18.70
 -28  -4  -1  157.78   26.70
 -28   4  -1  197.68   24.90
 -28   4  -1  186.08   31.90
  28   4   1  178.18   26.00
 -28   4  -1  160.38   17.50
 -30  -4  -1  101.29   17.20
 -30  -4  -1  105.69   11.30
 -30  -4  -1   95.09   21.20
 -30   4  -1   93.49   23.60
 -30   4  -1   62.19   12.90
 -30   4  -1   92.49   18.30
 -32  -4  -1  114.89   11.80
 -32  -4  -1  119.79   23.90
 -32  -4  -1   86.99   16.30
 -32   4  -1   97.29   26.40
 -32   4  -1  116.29   20.60
 -32   4  -1  147.09   19.80
  33  -5  -1  470.55   37.40
 -33  -5   1  503.05   38.40
 -33  -5   1  463.15   45.40
 -33   5   1  494.85   53.39
 -33   5   1  461.45   36.10
 -31  -5   1    1.30    6.20
 -31  -5   1   13.50    8.50
  31  -5  -1   10.70    7.70
 -31   5   1   -2.40    5.00
 -31   5   1    2.80   13.30
 -31   5   1    3.10   10.40
  29  -5  -1  454.85   35.00
 -29  -5   1  441.66   40.90
 -29  -5   1  489.05   34.90
 -29   5   1  388.76   36.60
 -29   5   1  441.66   32.70
 -29   5   1  461.65   46.30
  29   5  -1  395.36   38.10
  27  -5  -1   41.50   11.50
 -27  -5   1   40.10   12.30
  27  -5  -1   39.90   11.30
 -27  -5   1   27.50    9.60
 -27   5   1   49.10    9.70
 -27   5   1   33.60    8.40
 -27   5   1   38.10   11.80
  27   5  -1   29.50   11.40
 -27   5   1   43.10   15.50
 -25  -5   1  399.56   35.80
 -25  -5   1  366.76   29.40
  25  -5  -1  443.36   32.20
 -25   5   1  423.36   33.80
 -25   5   1  396.26   28.60
 -25   5   1  424.06   42.10
 -23  -5   1  240.18   14.10
 -23  -5   1  249.58   20.30
  23  -5  -1  246.88   22.30
 -23  -5   1  195.68   22.90
 -23   5   1  205.98   22.40
 -23   5   1  235.48   19.10
 -23   5   1  245.38   19.90
  23   5  -1  231.78   24.20
 -23   5   1  203.58   35.70
  21  -5  -1  733.53   46.40
 -21  -5   1  676.13   47.80
 -21  -5   1  646.84   37.00
 -21  -5   1  677.13   43.00
 -21   5   1  626.54   46.40
  21   5  -1  710.03   48.20
 -21   5   1  749.53   42.90
 -21   5   1  660.43   52.99
 -21   5   1  722.23   42.00
 -19  -5   1  174.58   10.80
 -19  -5   1  154.08   10.80
 -19  -5   1  146.29   17.50
  19  -5  -1  149.29   20.90
 -19  -5   1  151.48   14.70
  19  -5  -1  165.98   16.90
  19   5  -1  161.38   18.20
 -19   5   1  170.38   26.10
 -19   5   1  175.28   18.30
 -19   5   1  170.78   14.50
 -19   5   1  173.48   14.00
 -17  -5   1  692.83   41.60
 -17  -5   1  664.83   45.10
  17  -5  -1  761.52   51.89
 -17  -5   1  655.23   36.80
  17  -5  -1  737.13   45.20
 -17  -5   1  646.84   37.30
 -17   5   1  663.23   50.39
 -17   5   1  746.43   46.70
  17   5  -1  692.33   46.50
 -17   5   1  697.33   40.80
 -17   5   1  685.03   39.90
  15  -5  -1  781.82   46.80
 -15  -5   1  693.83   45.90
  15  -5  -1  730.63   48.10
 -15  -5   1  656.43   39.30
 -15   5   1  769.62   47.70
  15   5  -1  762.32   47.30
 -15   5   1  744.93   42.10
 -15   5   1  702.53   50.99
 -15   5   1  732.13   41.10
  13  -5  -1  478.05   27.30
 -13  -5   1  406.86   26.40
  13  -5  -1  488.35   34.40
  13  -5  -1  527.95   33.30
 -13  -5   1  448.56   32.00
 -13   5   1  490.95   28.50
 -13   5   1  505.75   33.50
 -13   5   1  483.15   36.60
 -13   5   1  443.76   27.20
  11  -5  -1 1013.50   50.89
 -11  -5   1  920.91   51.19
  11  -5  -1  955.10   56.69
  11  -5  -1  945.11   58.29
 -11  -5   1  896.31   55.89
 -11   5   1  911.11   51.69
 -11   5   1  964.10   56.79
 -11   5   1  964.60   50.99
  -9  -5   1  362.56   26.70
   9  -5  -1  358.46   28.00
   9  -5  -1  393.86   21.40
  -9  -5   1  371.36   22.80
   9  -5  -1  353.76   26.20
  -9   5   1  378.76   22.40
  -9   5   1  370.56   26.60
  -9   5   1  388.06   21.50
   7  -5  -1 1054.09   52.99
   7  -5  -1  968.40   58.79
  -7  -5   1  968.50   55.39
   7  -5  -1 1030.70   60.79
  -7  -5   1  933.11   58.29
   7   5  -1 1036.70   54.69
  -7   5   1 1073.29   59.29
  -7   5   1 1009.40   53.09
  -7   5   1 1053.09   54.19
  -5  -5   1   60.29    7.80
   5  -5  -1   59.09    5.50
   5  -5  -1   56.89    9.20
   5  -5  -1   67.29    4.70
   5  -5  -1   60.29   11.10
  -5  -5   1   71.29    4.90
  -5   5   1   58.09    9.00
   5   5  -1   82.99    7.70
  -5   5   1   64.09    4.90
  -5   5   1   66.39    5.70
  -3  -5   1 2187.98  126.39
  -3  -5   1 2480.65  122.39
   3  -5  -1 2430.36  123.39
   3  -5  -1 2254.97  127.89
   3  -5  -1 2382.76  122.49
   3   5  -1 2468.15  126.59
  -3   5   1 2617.04  128.49
  -3   5   1 2474.85  123.49
   1  -5  -1    1.60    1.30
  -1  -5   1    3.50    2.00
   1  -5  -1    1.80    2.60
   1  -5  -1    2.60    1.40
  -1  -5   1    6.00    1.30
  -1  -5   1    1.10    2.90
   1   5  -1    5.30    3.70
  -1   5   1    2.40    1.40
   1   5  -1    6.20    1.30
  -1   5   1    8.00    3.80
  -1  -5  -1 1717.63  104.09
  -1  -5  -1 2001.60  100.59
   1  -5   1 1899.91  105.29
   1  -5   1 2095.99  100.99
   1   5   1 1939.51  103.89
   1   5   1 2012.90  100.49
  -1   5  -1 2043.00  105.39
   3  -5   1  130.99   12.40
  -3  -5  -1  136.59    8.60
  -3  -5  -1  113.59   10.90
   3  -5   1  132.99    8.50
  -3   5  -1  116.69    8.10
   3   5   1  127.19   10.40
  -3   5  -1  124.89   12.20
  -3   5  -1  118.69    8.50
   5  -5   1 1419.86   80.09
  -5  -5  -1 1361.96   74.99
  -5  -5  -1 1331.57   77.29
   5  -5   1 1531.65   74.99
   5  -5   1 1485.25   83.29
  -5   5  -1 1445.46   80.19
  -5   5  -1 1462.05   75.09
  -5   5  -1 1485.55   75.19
   7  -5   1   65.39    5.60
  -7  -5  -1   58.99    9.00
   7  -5   1   47.90    8.60
  -7  -5  -1   40.20    6.20
   7  -5   1   76.99   12.70
  -7   5  -1   72.39   11.30
  -7   5  -1   49.99    5.30
  -7   5  -1   64.89    5.90
  -9  -5  -1 1380.36   77.39
   9  -5   1 1502.35   76.49
  -9  -5  -1 1425.06   83.79
   9  -5   1 1398.26   84.09
  -9  -5  -1 1353.86   77.39
   9  -5   1 1500.65   82.09
  -9   5  -1 1496.45   76.99
  -9   5  -1 1467.25   82.29
  -9   5  -1 1530.95   76.89
  11  -5   1  190.48   17.40
 -11  -5  -1  187.78   14.40
  11  -5   1  219.98   20.10
  11  -5   1  185.08   13.40
 -11  -5  -1  198.28   13.90
 -11  -5  -1  200.68   17.10
 -11   5  -1  186.58   13.80
 -11   5  -1  196.88   13.90
 -11   5  -1  203.78   18.40
 -13  -5  -1  524.25   33.10
  13  -5   1  617.54   34.00
 -13  -5  -1  528.45   34.60
  13  -5   1  588.54   38.50
  13  -5   1  621.14   41.50
 -13  -5  -1  552.64   37.70
 -13   5  -1  637.84   34.60
 -13   5  -1  565.84   39.30
 -13   5  -1  604.14   34.60
 -15  -5  -1  408.16   27.30
  15  -5   1  438.66   33.40
 -15  -5  -1  382.46   29.90
  15  -5   1  427.96   26.10
  15  -5   1  423.26   30.40
  15   5   1  373.06   29.70
 -15   5  -1  408.46   31.20
 -15   5  -1  427.46   27.10
 -15   5  -1  438.66   36.40
 -15   5  -1  442.36   26.80
 -17  -5  -1  624.74   33.20
  17  -5   1  589.14   39.30
 -17  -5  -1  561.94   36.20
  17  -5   1  558.54   41.40
 -17  -5  -1  545.95   39.20
  17   5   1  542.25   39.70
 -17   5  -1  594.04   35.60
 -17   5  -1  498.55   44.00
 -17   5  -1  603.84   41.30
 -19  -5  -1  640.94   37.00
  19  -5   1  692.53   47.50
 -19  -5  -1  631.24   40.90
  19  -5   1  723.03   44.80
 -19  -5  -1  611.14   44.40
 -19   5  -1  641.14   44.90
 -19   5  -1  679.43   40.40
  19   5   1  676.03   48.70
 -19   5  -1  615.54   39.70
 -19   5  -1  610.64   50.79
 -21  -5  -1  215.18   15.40
  21  -5   1  205.68   20.90
 -21  -5  -1  231.78   23.10
 -21  -5  -1  227.58   19.90
 -21   5  -1  213.28   32.40
  21   5   1  207.18   22.30
 -21   5  -1  232.38   22.50
 -21   5  -1  209.58   18.40
 -21   5  -1  243.88   19.30
  23  -5   1  402.46   40.80
  23  -5   1  400.46   31.60
 -23  -5  -1  405.96   30.20
 -23  -5  -1  439.06   35.90
 -23  -5  -1  417.06   25.30
 -23   5  -1  421.46   29.50
 -23   5  -1  338.57   38.80
  23   5   1  399.36   34.20
 -23   5  -1  384.76   34.00
  25  -5   1   95.79   18.20
 -25  -5  -1  148.99   12.10
  25  -5   1  122.89   18.20
 -25  -5  -1  133.19   17.80
 -25  -5  -1  158.98   24.00
 -25   5  -1  152.28   29.90
 -25   5  -1  185.58   17.20
 -25   5  -1  115.59   15.10
 -25   5  -1  140.69   20.30
 -27  -5  -1  555.24   38.50
 -27  -5  -1  471.35   30.30
 -27  -5  -1  480.75   42.90
  27  -5   1  531.35   39.20
 -27   5  -1  580.14   53.09
  27   5   1  504.05   42.60
 -27   5  -1  536.45   37.00
 -29  -5  -1    1.50    9.80
  29  -5   1    4.50    7.40
 -29  -5  -1    0.00    6.00
 -29  -5  -1    5.20    3.90
 -29  -5  -1    1.40    2.90
 -29   5  -1    8.00    6.90
 -29   5  -1   -3.00    9.80
 -29   5  -1   -9.20    8.40
  31  -5   1  368.06   32.20
 -31  -5  -1  376.46   38.20
 -31  -5  -1  352.96   31.20
 -31   5  -1  368.46   62.39
 -31   5  -1  366.16   30.70
 -32  -6   1   47.10   14.40
 -32  -6   1   70.39   17.80
  32  -6  -1   28.50   10.20
 -32   6   1   60.59   19.50
 -32   6   1   47.60   11.90
  30  -6  -1   64.09   14.60
 -30  -6   1  120.69   16.80
 -30  -6   1  105.09   19.50
 -30   6   1   93.79   15.30
 -30   6   1   97.29   27.50
 -30   6   1   89.29   18.40
 -28  -6   1   89.79   14.90
  28  -6  -1   90.19   17.30
 -28  -6   1  123.09   23.00
 -28   6   1   86.79   17.80
 -28   6   1   81.49   22.80
 -28   6   1   64.89   12.00
  28   6  -1   75.39   18.20
  26  -6  -1  121.59   21.30
 -26  -6   1  121.79   16.60
 -26  -6   1  113.39   20.40
  26  -6  -1   72.39   14.90
 -26   6   1  104.39   14.30
 -26   6   1  128.79   20.10
 -26   6   1   75.09   22.00
 -26   6   1   78.09   12.10
  26   6  -1   79.69   22.00
 -24  -6   1   97.19   14.50
 -24  -6   1   92.29   16.60
  24  -6  -1  106.99   16.80
 -24   6   1   78.99   12.00
  24   6  -1   55.89   12.90
 -24   6   1  106.59   24.10
 -24   6   1   94.99   16.60
  22  -6  -1  131.69   19.20
 -22  -6   1  159.08   15.70
 -22  -6   1  181.58   20.30
 -22   6   1  158.48   14.90
  22   6  -1  139.29   20.70
 -22   6   1  179.18   22.90
 -22   6   1  154.18   14.70
 -20  -6   1  118.99   17.30
 -20  -6   1  137.29    9.70
  20  -6  -1  164.58   20.30
 -20  -6   1  123.79   13.70
 -20   6   1  160.48   14.00
 -20   6   1  155.08   13.50
 -20   6   1  181.88   22.30
 -20   6   1  142.99   25.30
 -18  -6   1  295.87   17.90
 -18  -6   1  293.47   26.00
  18  -6  -1  338.67   26.80
  18  -6  -1  303.57   27.50
 -18  -6   1  308.17   18.70
 -18  -6   1  318.17   22.80
 -18   6   1  317.17   31.50
 -18   6   1  322.97   21.40
 -18   6   1  275.07   25.80
  16  -6  -1  115.49   18.20
  16  -6  -1  105.99   16.50
 -16  -6   1   87.29    8.20
 -16  -6   1   75.89   12.60
 -16  -6   1   96.09   12.00
 -16   6   1  100.29    9.60
 -16   6   1  116.89   10.40
 -16   6   1  121.49   16.80
  14  -6  -1  975.20   60.19
 -14  -6   1  920.81   57.29
 -14  -6   1  899.51   50.89
  14  -6  -1 1014.90   58.59
 -14   6   1  866.91   57.39
 -14   6   1  929.11   52.09
  12  -6  -1   18.40    5.90
 -12  -6   1   24.10    7.10
  12  -6  -1   38.60    9.80
  12  -6  -1   27.50    4.40
 -12  -6   1   21.80    4.60
 -12   6   1   31.20    4.60
 -12   6   1   28.60    4.90
 -12   6   1   27.40    8.20
 -10  -6   1  744.23   47.20
 -10  -6   1  717.13   42.70
  10  -6  -1  758.02   49.60
  10  -6  -1  775.92   40.70
  10  -6  -1  804.02   48.10
 -10   6   1  752.32   40.90
 -10   6   1  734.23   47.30
 -10   6   1  744.53   42.00
  -8  -6   1  243.78   20.70
   8  -6  -1  280.17   21.70
  -8  -6   1  239.78   15.10
   8  -6  -1  251.97   14.90
   8  -6  -1  284.07   23.40
  -8  -6   1  232.58   17.60
  -8   6   1  254.27   15.20
  -8   6   1  248.78   20.70
  -8   6   1  274.27   16.40
  -6  -6   1  269.17   16.40
   6  -6  -1  295.87   16.30
  -6  -6   1  310.67   20.40
   6  -6  -1  300.27   24.40
   6  -6  -1  303.17   22.90
   6  -6  -1  276.57   17.40
  -6   6   1  278.07   16.40
   6   6  -1  298.17   19.60
  -6   6   1  300.87   22.60
  -6   6   1  301.17   17.70
  -4  -6   1  668.93   42.40
  -4  -6   1  691.33   37.70
   4  -6  -1  696.83   44.50
   4  -6  -1  668.83   38.70
   4  -6  -1  774.52   37.80
  -4   6   1  794.02   44.80
  -4   6   1  754.32   39.00
   4   6  -1  737.13   42.20
   2  -6  -1   34.90    3.90
   2  -6  -1   40.30    3.60
  -2  -6   1   44.60    5.40
   2  -6  -1   39.20    7.90
  -2  -6   1   36.30    3.00
  -2  -6   1   34.40    7.10
  -2   6   1   38.70    3.90
  -2   6   1   40.10    7.90
   2   6  -1   34.40    6.70
   2   6  -1   37.80    3.00
   0  -6   1  622.84   32.60
   0  -6  -1  588.24   31.90
   0  -6   1  568.24   39.40
   0  -6  -1  548.85   36.80
   0  -6   1  577.84   31.20
   0   6   1  607.44   31.90
   0   6  -1  637.04   37.30
   0   6   1  592.94   36.30
  -2  -6  -1  142.59    9.70
  -2  -6  -1  152.28   13.70
   2  -6   1  158.28   14.80
   2  -6   1  159.58   10.00
   2   6   1  128.09   12.40
  -2   6  -1  157.48   14.60
  -2   6  -1  160.68    9.70
  -4  -6  -1  167.08   11.10
  -4  -6  -1  180.38   14.60
   4  -6   1  140.59   14.90
   4  -6   1  170.18   11.00
  -4   6  -1  178.58   11.10
   4   6   1  182.28   13.50
  -4   6  -1  166.88   11.20
  -4   6  -1  192.58   16.40
   6  -6   1  411.66   31.30
   6  -6   1  430.86   29.10
   6  -6   1  420.06   22.90
  -6  -6  -1  370.56   25.50
  -6  -6  -1  377.86   22.90
  -6  -6  -1  366.96   30.30
  -6   6  -1  428.76   23.30
  -6   6  -1  397.86   23.10
  -6   6  -1  363.56   28.10
  -8  -6  -1  392.26   26.70
  -8  -6  -1  397.96   29.00
   8  -6   1  444.36   33.00
  -8  -6  -1  406.36   24.80
   8  -6   1  485.05   31.10
   8  -6   1  438.06   24.50
  -8   6  -1  438.76   25.00
  -8   6  -1  392.36   29.90
  -8   6  -1  427.96   24.80
 -10  -6  -1  161.78   13.90
  10  -6   1  146.79   16.40
  10  -6   1  192.98   12.90
  10  -6   1  210.38   20.40
 -10  -6  -1  195.38   14.10
 -10  -6  -1  177.78   16.70
 -10   6  -1  179.98   13.20
 -10   6  -1  216.98   18.90
 -10   6  -1  184.38   13.10
 -12  -6  -1  531.75   33.50
 -12  -6  -1  561.44   37.30
  12  -6   1  577.64   32.50
 -12  -6  -1  514.85   33.00
  12  -6   1  594.94   38.70
  12  -6   1  544.45   40.30
 -12   6  -1  552.84   32.70
 -12   6  -1  579.04   39.10
 -12   6  -1  577.24   33.20
 -14  -6  -1  103.39   10.70
  14  -6   1   91.79   16.90
 -14  -6  -1  105.49   15.10
  14  -6   1  103.89    9.60
  14  -6   1  145.89   15.40
 -14  -6  -1  108.39    9.80
 -14   6  -1   90.59   15.00
 -14   6  -1  120.59   10.40
 -14   6  -1  104.79   11.20
 -16  -6  -1  478.55   30.60
  16  -6   1  500.85   34.70
 -16  -6  -1  426.16   27.80
 -16  -6  -1  475.45   34.00
  16  -6   1  453.85   28.40
  16  -6   1  473.65   36.70
 -16   6  -1  461.35   35.10
 -16   6  -1  453.05   28.90
 -16   6  -1  440.56   29.20
  18  -6   1    5.60    6.10
  18  -6   1    7.80    5.90
 -18  -6  -1    6.80    4.40
 -18  -6  -1   -1.70    4.80
 -18  -6  -1    6.80    2.80
 -18  -6  -1    4.40    2.90
 -18   6  -1    7.90    6.90
 -18   6  -1   14.30    4.70
 -18   6  -1    1.00    3.40
 -20  -6  -1  809.42   51.39
 -20  -6  -1  752.82   40.90
 -20  -6  -1  705.23   45.50
 -20  -6  -1  683.33   41.10
  20  -6   1  723.23   48.90
 -20   6  -1  719.23   44.10
  20   6   1  715.93   49.70
 -20   6  -1  711.83   50.69
 -20   6  -1  728.43   44.60
 -22  -6  -1  197.98   19.20
  22  -6   1  194.38   21.10
 -22  -6  -1  189.98   14.40
 -22  -6  -1  245.58   24.10
 -22  -6  -1  211.08   14.30
  22   6   1  199.48   22.10
 -22   6  -1  160.88   28.60
 -22   6  -1  203.88   18.10
 -22   6  -1  200.88   25.50
 -24  -6  -1  139.09   18.50
 -24  -6  -1  186.38   26.80
 -24  -6  -1  167.88   12.20
  24  -6   1  224.68   29.00
  24  -6   1  159.58   21.20
 -24  -6  -1  150.38   11.90
 -24   6  -1  175.48   17.10
 -24   6  -1  157.78   30.70
 -24   6  -1  150.48   23.00
 -24   6  -1  155.88   16.30
 -26  -6  -1   92.39    7.90
 -26  -6  -1  101.79   15.30
 -26  -6  -1   81.59    7.70
  26  -6   1   89.19   16.10
 -26  -6  -1  121.79   22.20
  26   6   1   88.69   18.30
 -26   6  -1   95.19   14.50
 -26   6  -1   90.79   24.60
 -26   6  -1   52.59   15.10
 -28  -6  -1   71.49   15.40
  28  -6   1   70.89   14.10
 -28  -6  -1   81.99   14.70
 -28   6  -1   97.29   14.30
 -28   6  -1   85.79   18.80
 -28   6  -1   33.90   17.60
  30  -6   1   83.09   15.40
 -30  -6  -1  134.49   25.50
 -30   6  -1  108.59   16.20
 -31  -7   1   -7.40    8.50
 -31  -7   1   -2.70    8.90
  31  -7  -1    3.40    8.30
 -31   7   1    3.30    6.30
 -29  -7   1    2.40    6.00
 -29  -7   1   -0.10    7.70
  29  -7  -1   -3.00    7.20
 -29   7   1   -9.80    4.80
  27  -7  -1   22.40    9.60
 -27  -7   1   11.00    6.30
 -27  -7   1   23.30   11.10
 -27   7   1   14.70    6.40
 -27   7   1    6.00   10.50
  25  -7  -1   -0.70    7.00
 -25  -7   1   -1.10    4.40
 -25  -7   1    2.30    5.90
  25  -7  -1  -10.20    5.50
 -25   7   1   -6.10    7.60
 -25   7   1   -2.40    3.80
 -25   7   1   -2.20    4.00
  23  -7  -1   49.50   19.50
 -23  -7   1   31.10    8.20
 -23  -7   1   47.30   11.90
 -23   7   1   28.80   11.90
 -23   7   1   40.20    8.10
 -21  -7   1   37.90    4.30
  21  -7  -1   31.20   10.20
 -21  -7   1   31.40    4.60
 -21  -7   1   37.80   10.40
 -21  -7   1   39.70    8.80
 -21   7   1   24.60    6.10
 -21   7   1   38.70    7.20
 -21   7   1   32.30   11.60
 -19  -7   1   53.99   12.70
 -19  -7   1   52.79    9.90
 -19  -7   1   48.10    5.20
  19  -7  -1   76.59   16.40
 -19  -7   1   56.69    6.10
  19  -7  -1   73.09   14.20
 -19   7   1   93.79   11.20
 -19   7   1   49.00   13.50
 -19   7   1   72.99    9.40
 -17  -7   1   16.50    5.50
  17  -7  -1    7.10    6.10
 -17  -7   1   12.40    6.60
 -17  -7   1   11.70    3.60
  17  -7  -1   18.20    7.80
 -17   7   1    8.00    7.10
 -17   7   1   15.80    5.30
 -17   7   1   24.40    5.30
  15  -7  -1   16.50    6.60
  15  -7  -1   30.30    8.60
 -15  -7   1   29.40    5.60
 -15  -7   1   26.60    8.20
 -15   7   1   35.80    9.30
 -15   7   1   31.20    9.80
 -15   7   1   34.00    5.50
 -13  -7   1    2.40    2.30
  13  -7  -1   -1.70    1.50
 -13  -7   1   -1.50    3.20
  13  -7  -1    4.60    5.30
  13  -7  -1    1.00    4.20
 -13   7   1   -0.40    2.00
 -13   7   1    0.90    4.50
 -13   7   1    0.70    1.90
 -11  -7   1   37.90    5.00
  11  -7  -1   25.20    7.30
  11  -7  -1   28.90    8.50
 -11  -7   1   29.70    7.60
  11  -7  -1   39.10    5.00
 -11  -7   1   40.20    6.90
 -11   7   1   39.00    5.80
 -11   7   1   35.70    9.10
 -11   7   1   40.40    5.10
   9  -7  -1   10.40    2.30
  -9  -7   1   12.10    2.80
  -9  -7   1    2.40    3.70
  -9  -7   1    8.80    3.90
   9  -7  -1   15.50    6.20
   9  -7  -1   25.70    7.40
  -9   7   1    9.20    2.50
  -9   7   1   15.30    7.40
  -9   7   1    8.90    3.20
  -7  -7   1    0.90    1.50
   7  -7  -1    3.30    3.90
   7  -7  -1    2.20    1.50
   7  -7  -1    2.60    4.20
  -7  -7   1    0.70    2.80
  -7   7   1    4.50    1.90
   7   7  -1   -0.30    2.10
  -7   7   1   10.50    4.70
  -7   7   1    4.60    2.10
   5  -7  -1  243.38   13.40
   5  -7  -1  211.08   14.30
  -5  -7   1  253.17   18.90
  -5  -7   1  225.58   13.30
   5  -7  -1  211.88   20.00
   5   7  -1  225.98   17.40
  -5   7   1  250.37   14.90
  -5   7   1  231.88   19.90
  -3  -7   1   26.40    6.80
  -3  -7   1   23.30    2.60
   3  -7  -1   31.00    4.30
   3  -7  -1   29.90    4.00
   3  -7  -1   20.90    7.00
   3   7  -1   27.50    6.10
  -3   7   1   17.70    5.50
  -3   7   1   32.70    4.10
  -1  -7   1   10.10    1.70
  -1  -7   1   11.90    3.00
   1  -7  -1   11.00    2.30
   1  -7  -1   10.70    2.40
   1  -7  -1    8.80    5.10
  -1  -7   1   11.20    5.10
  -1   7   1   12.40    4.80
   1   7  -1   10.70    4.80
  -1   7   1   12.90    2.30
   1  -7   1    3.30    3.70
  -1  -7  -1    4.60    1.70
  -1  -7  -1    3.70    3.50
   1  -7   1    3.30    1.80
  -1   7  -1    4.00    3.70
   1   7   1    5.20    1.70
  -1   7  -1    0.60    1.20
   1   7   1    5.30    3.20
   3  -7   1    3.40    4.50
  -3  -7  -1    8.50    2.30
  -3  -7  -1    0.40    3.60
   3  -7   1    5.00    2.00
  -3   7  -1    6.50    2.00
   3   7   1    8.10    4.10
  -3   7  -1    3.60    3.90
  -5  -7  -1   12.10    5.20
   5  -7   1   16.30    5.70
  -5  -7  -1   12.90    2.90
   5  -7   1   14.50    2.70
  -5   7  -1    8.30    5.40
  -5   7  -1   17.70    3.50
  -5   7  -1   16.80    3.50
   7  -7   1    9.80    2.50
  -7  -7  -1   12.10    4.20
   7  -7   1    3.10    4.50
  -7  -7  -1   11.00    5.20
  -7  -7  -1    6.30    2.50
   7  -7   1    9.40    6.70
  -7   7  -1   13.70    5.90
  -7   7  -1    7.70    2.60
  -7   7  -1    8.50    2.50
  -9  -7  -1   27.90    6.50
   9  -7   1   42.80    5.50
   9  -7   1   22.50    7.40
   9  -7   1   47.30   10.30
  -9  -7  -1   34.40    8.90
  -9   7  -1   46.10    6.20
  -9   7  -1   49.99    6.40
  -9   7  -1   39.60   10.00
 -11  -7  -1    0.20    2.10
  11  -7   1    3.30    5.30
  11  -7   1    4.70    5.70
 -11  -7  -1    1.00    3.30
  11  -7   1   -0.80    1.70
 -11  -7  -1    4.10    2.70
 -11  -7  -1    1.80    2.50
 -11   7  -1   -4.10    3.60
 -11   7  -1    0.70    2.40
  13  -7   1   34.60    5.30
 -13  -7  -1   40.30    7.10
 -13  -7  -1   34.30    6.60
  13  -7   1   20.10    7.70
 -13  -7  -1   25.80    8.20
  13  -7   1   35.70   10.30
 -13   7  -1   32.70    5.90
 -13   7  -1   37.10    6.40
 -13   7  -1   45.50   11.80
 -15  -7  -1  155.58   13.60
 -15  -7  -1  148.89   14.40
  15  -7   1  178.78   20.60
 -15  -7  -1  164.88   17.60
  15  -7   1  173.68   13.30
  15  -7   1  177.08   19.10
 -15   7  -1  196.98   20.60
 -15   7  -1  159.88   13.50
 -15   7  -1  170.18   14.10
  17  -7   1   -0.50    3.80
  17  -7   1   -6.90    4.10
 -17  -7  -1   -1.30    2.80
 -17  -7  -1    2.70    3.40
 -17  -7  -1    6.80    5.60
 -17   7  -1    2.00    3.60
 -17   7  -1    1.90    3.30
 -17   7  -1    4.30    6.10
 -19  -7  -1   10.80    3.80
 -19  -7  -1    6.00    6.80
  19  -7   1    9.70    7.30
 -19  -7  -1    5.70    3.00
 -19  -7  -1   20.90    6.50
 -19   7  -1    6.40    4.60
 -19   7  -1    5.60    4.10
 -19   7  -1   -8.70    4.80
 -21  -7  -1   42.50    5.70
 -21  -7  -1   31.20    7.50
  21  -7   1   56.79   14.10
 -21  -7  -1   30.60   10.00
 -21  -7  -1   48.30    6.90
 -21   7  -1   48.40   13.40
 -21   7  -1   41.80    8.60
 -23  -7  -1   -1.50    2.50
  23  -7   1   -5.30    4.90
  23  -7   1   15.40    8.90
 -23  -7  -1   -1.80    2.30
 -23  -7  -1   -5.60    8.40
 -23  -7  -1   -6.60    4.10
 -23   7  -1   -8.90    5.70
 -23   7  -1   -1.60    4.80
 -23   7  -1    1.30    4.60
 -25  -7  -1   10.10    3.20
 -25  -7  -1   13.50    7.10
 -25  -7  -1   32.00   11.60
  25  -7   1    1.30    7.40
 -25   7  -1   31.90    8.50
 -25   7  -1   10.90    9.70
 -25   7  -1   14.30    6.90
 -27  -7  -1    1.30    7.10
  27  -7   1   -2.50    7.70
 -27  -7  -1   -7.20    5.10
 -27   7  -1   -4.80    5.10
 -29  -7  -1   13.60    7.40
 -29  -7  -1   -1.00    8.30
  29  -7   1   33.00   11.60
 -29   7  -1   31.10    9.50
 -30  -8   1  130.89   18.80
  30  -8  -1  128.99   21.30
 -30  -8   1  128.59   22.50
 -30   8   1  166.38   17.90
  28  -8  -1   19.30    9.80
 -28  -8   1   29.00   12.20
 -28  -8   1    1.90    5.80
 -28   8   1    7.00    6.80
  26  -8  -1  107.89   19.60
 -26  -8   1  115.89   19.90
 -26  -8   1  117.09   16.80
 -26   8   1  137.39   14.80
 -26   8   1  174.98   34.90
 -26   8   1  107.29   18.90
 -24  -8   1   30.00    8.60
 -24  -8   1   21.10   10.60
  24  -8  -1   21.80    9.20
 -24   8   1   12.50    6.10
 -24   8   1   16.80    6.80
 -24   8   1   28.40   11.30
  22  -8  -1  524.05   40.60
  22  -8  -1  490.45   42.30
 -22  -8   1  491.75   40.80
 -22  -8   1  520.15   35.30
 -22   8   1  514.75   33.20
 -20  -8   1   52.69   10.30
 -20  -8   1   30.00    8.70
 -20  -8   1   42.20    5.70
 -20   8   1   12.70    8.30
 -20   8   1   33.30    6.80
 -20   8   1   35.50    7.90
  18  -8  -1  803.12   53.89
  18  -8  -1  766.72   55.69
 -18  -8   1  795.52   53.19
 -18  -8   1  718.63   43.90
 -18  -8   1  784.62   47.40
 -18   8   1  783.42   45.20
 -18   8   1  809.62   54.79
 -18   8   1  813.52   46.70
 -16  -8   1    3.00    3.40
  16  -8  -1   -5.30    5.00
  16  -8  -1    7.20    6.60
 -16  -8   1   -1.50    4.30
 -16  -8   1    6.30    3.30
 -16   8   1    4.30    3.00
 -16   8   1    6.90    3.10
 -16   8   1    3.60    6.90
  14  -8  -1  613.84   45.50
 -14  -8   1  500.25   32.50
 -14  -8   1  554.24   39.00
  14  -8  -1  573.44   42.20
 -14  -8   1  501.65   31.10
 -14   8   1  560.54   39.90
 -14   8   1  511.45   34.00
 -14   8   1  522.55   30.90
 -12  -8   1  147.29   12.00
  12  -8  -1  182.28   20.90
 -12  -8   1  168.28   14.60
  12  -8  -1  189.98   12.00
 -12  -8   1  165.98   18.30
  12  -8  -1  184.68   19.70
 -12   8   1  177.78   13.50
 -12   8   1  169.68   12.20
 -12   8   1  184.18   18.70
  10  -8  -1  696.03   38.90
 -10  -8   1  717.13   43.60
  10  -8  -1  727.73   50.89
 -10  -8   1  740.33   39.80
 -10  -8   1  744.03   48.30
  10  -8  -1  667.93   47.60
 -10   8   1  733.93   41.00
 -10   8   1  771.32   52.39
 -10   8   1  724.43   39.60
   8  -8  -1  179.18   21.30
   8  -8  -1  207.58   11.90
   8  -8  -1  167.68   18.60
  -8  -8   1  198.68   16.80
  -8  -8   1  164.78   11.90
   8   8  -1  178.98   14.90
  -8   8   1  198.38   13.60
  -8   8   1  184.78   18.60
  -8   8   1  210.38   12.40
   6  -8  -1 1139.99   72.69
   6  -8  -1 1243.18   63.39
  -6  -8   1 1147.79   63.49
  -6  -8   1 1206.18   70.09
   6  -8  -1 1317.87   77.19
  -6   8   1 1287.77   65.39
   6   8  -1 1237.68   68.89
  -6   8   1 1248.78   73.29
   4  -8  -1   29.40    7.90
  -4  -8   1   31.20    3.20
   4  -8  -1   41.70    5.10
  -4  -8   1   28.00    7.20
   4  -8  -1   43.50    3.80
  -4   8   1   47.00    4.90
  -4   8   1   46.40    9.60
   4   8  -1   45.20    8.30
  -2  -8   1  300.97   17.30
  -2  -8   1  256.17   14.70
   2  -8  -1  266.87   22.50
  -2  -8   1  260.87   21.50
   2  -8  -1  264.77   15.40
   2  -8  -1  253.87   15.80
   2   8  -1  255.67   20.70
  -2   8   1  254.47   15.80
  -2   8   1  287.57   22.10
   0  -8   1  176.18   11.60
   0  -8  -1  160.58   16.30
   0  -8   1  158.68   16.20
   0  -8  -1  159.28   10.70
   0   8  -1  165.88   10.10
   0   8  -1  144.89   15.60
   0   8   1  192.78   16.50
   0   8   1  173.58   10.70
   2  -8   1   48.80    9.80
  -2  -8  -1   49.30    4.80
  -2  -8  -1   37.90    8.90
   2  -8   1   64.79    5.40
  -2   8  -1   50.79    4.80
   2   8   1   43.70    8.20
  -2   8  -1   75.99   12.40
   4  -8   1  579.24   42.70
  -4  -8  -1  626.64   35.90
   4  -8   1  662.93   35.90
  -4  -8  -1  709.43   42.70
  -4   8  -1  713.03   36.30
   4   8   1  638.04   40.00
   6  -8   1  311.47   17.90
   6  -8   1  356.36   29.60
  -6  -8  -1  273.37   22.40
  -6  -8  -1  259.07   17.80
   6  -8   1  261.67   24.20
  -6   8  -1  279.97   24.60
  -6   8  -1  310.87   18.40
  -6   8  -1  312.77   18.50
  -8  -8  -1  509.45   37.40
  -8  -8  -1  547.55   35.70
   8  -8   1  574.14   30.90
  -8  -8  -1  541.65   31.40
   8  -8   1  548.15   42.10
   8  -8   1  536.55   38.60
  -8   8  -1  515.35   31.30
  -8   8  -1  585.04   39.80
  -8   8  -1  566.74   31.70
  10  -8   1    4.40    4.80
 -10  -8  -1    2.80    3.80
 -10  -8  -1   -0.80    4.10
  10  -8   1    2.70    5.00
 -10  -8  -1    6.70    3.10
  10  -8   1    5.50    2.50
 -10   8  -1   -2.10    4.30
 -10   8  -1    1.70    2.80
 -10   8  -1    5.70    2.10
 -12  -8  -1  380.96   24.90
 -12  -8  -1  418.46   31.30
  12  -8   1  422.16   24.50
  12  -8   1  358.96   31.30
 -12  -8  -1  360.96   29.20
 -12  -8  -1  375.16   25.90
  12  -8   1  424.56   35.40
 -12   8  -1  404.06   32.60
 -12   8  -1  412.06   25.10
 -12   8  -1  417.56   25.50
 -14  -8  -1    4.10    2.60
  14  -8   1    3.30    2.20
 -14  -8  -1    6.60    4.10
  14  -8   1    3.10    5.50
  14  -8   1    1.70    6.50
 -14  -8  -1    1.70    2.90
 -14  -8  -1    5.30    5.00
 -14   8  -1   -1.30    5.70
 -14   8  -1    5.70    3.30
 -14   8  -1    2.50    2.90
  16  -8   1  696.73   38.10
 -16  -8  -1  557.54   39.20
 -16  -8  -1  614.04   38.70
  16  -8   1  626.44   45.20
 -16  -8  -1  598.04   44.10
 -16   8  -1  648.14   39.00
 -16   8  -1  702.83   39.10
 -16   8  -1  680.53   47.70
 -18  -8  -1   51.69   11.70
 -18  -8  -1   49.60    9.50
 -18  -8  -1   62.69    8.50
 -18   8  -1   63.99   15.70
 -18   8  -1   40.80    8.20
 -18   8  -1   38.00    6.90
 -20  -8  -1  735.03   41.80
 -20  -8  -1  735.53   50.79
  20  -8   1  677.03   50.39
 -20  -8  -1  666.63   40.00
 -20   8  -1  662.33   57.79
 -20   8  -1  697.13   44.20
 -20   8  -1  804.32   44.80
 -22  -8  -1    4.60    7.40
  22  -8   1    5.20    9.40
 -22  -8  -1   -4.20    2.40
 -22  -8  -1    7.20    5.10
  22  -8   1   -9.90    8.40
 -22  -8  -1    1.80    2.60
 -22   8  -1    2.50    5.00
 -22   8  -1    3.30    8.20
 -22   8  -1    1.30    6.80
 -24  -8  -1  285.17   29.50
 -24  -8  -1  329.07   27.00
 -24  -8  -1  294.67   18.20
  24  -8   1  309.07   29.90
 -24   8  -1  329.97   25.30
 -24   8  -1  325.77   25.20
 -26  -8  -1   51.59   11.70
 -26  -8  -1   55.19   15.80
  26  -8   1   59.79   13.90
 -26   8  -1   52.79   10.50
 -28  -8  -1  288.37   26.20
 -28  -8  -1  301.17   30.90
  28  -8   1  194.88   27.20
 -28   8  -1  220.38   22.60
  29  -9  -1   97.89   18.20
 -29  -9   1   98.39   21.10
 -29  -9   1  101.49   17.30
 -29  -9   1   76.79   13.80
 -29   9   1   64.79   12.80
  27  -9  -1    8.20    7.60
 -27  -9   1   10.40    7.10
 -27  -9   1   -1.50    7.20
 -27   9   1    7.60    7.10
 -25  -9   1  206.78   28.50
  25  -9  -1  202.28   25.70
 -25  -9   1  169.68   18.80
 -25   9   1  173.88   17.20
 -25   9   1  174.88   18.30
 -23  -9   1   79.29   16.70
 -23  -9   1   77.99   12.90
  23  -9  -1   99.29   17.80
 -23   9   1   63.79   10.00
 -23   9   1   88.89   18.90
 -23   9   1   56.59   10.10
  21  -9  -1  431.06   39.00
 -21  -9   1  404.26   24.90
 -21  -9   1  440.36   31.20
 -21  -9   1  423.06   41.00
 -21  -9   1  426.96   24.30
  21  -9  -1  478.15   38.10
 -21   9   1  430.86   28.60
 -21   9   1  446.56   30.20
 -21   9   1  468.75   39.00
  19  -9  -1   69.59   15.30
 -19  -9   1   86.59    8.60
  19  -9  -1   60.49   13.70
 -19  -9   1   74.99   11.20
 -19  -9   1   87.39   16.80
 -19   9   1   78.09   10.20
 -19   9   1   68.29   10.10
 -17  -9   1  562.14   34.40
 -17  -9   1  505.35   35.60
  17  -9  -1  633.04   46.70
 -17  -9   1  591.44   42.90
 -17  -9   1  605.04   34.40
 -17   9   1  574.24   43.80
 -17   9   1  551.94   35.00
 -17   9   1  524.85   33.40
  15  -9  -1  416.36   33.40
 -15  -9   1  384.26   26.20
  15  -9  -1  405.66   35.40
 -15  -9   1  366.46   24.10
 -15  -9   1  409.46   32.80
 -15   9   1  377.46   32.70
 -15   9   1  382.26   25.50
 -15   9   1  377.16   24.10
  13  -9  -1  160.98   24.60
  13  -9  -1  203.58   21.90
 -13  -9   1  194.48   17.90
 -13  -9   1  176.28   19.90
 -13  -9   1  170.68   12.80
 -13   9   1  181.38   23.00
 -13   9   1  157.28   13.80
 -13   9   1  178.18   12.60
 -11  -9   1 1215.38   68.99
 -11  -9   1 1108.49   63.69
  11  -9  -1 1266.37   77.99
  11  -9  -1 1240.48   63.19
  11  -9  -1 1168.88   74.09
 -11  -9   1 1143.89   73.29
 -11   9   1 1177.68   63.69
 -11   9   1 1226.28   74.19
 -11   9   1 1253.47   65.79
  -9  -9   1   16.00    8.00
   9  -9  -1   32.80    8.60
   9  -9  -1   33.10   10.30
  -9  -9   1   22.00    3.60
   9  -9  -1   19.30    3.10
  -9  -9   1   27.60    6.80
  -9   9   1   17.00    7.20
  -9   9   1   14.00    3.90
  -7  -9   1 1096.99   59.29
   7  -9  -1 1113.89   59.09
  -7  -9   1 1132.49   66.89
   7  -9  -1 1159.98   73.89
   7  -9  -1 1164.78   70.59
  -7   9   1 1143.09   69.99
  -7   9   1 1155.28   61.39
   7   9  -1 1177.08   65.09
   5  -9  -1   69.09   13.40
  -5  -9   1   64.29    4.50
  -5  -9   1   44.00    9.30
   5  -9  -1   52.79    4.50
   5   9  -1   47.70    8.70
  -5   9   1   56.39    5.90
  -5   9   1   55.09   11.40
   3  -9  -1  439.06   25.40
   3  -9  -1  425.16   33.30
  -3  -9   1  390.46   31.30
  -3  -9   1  431.16   23.90
  -3  -9   1  485.65   27.10
   3  -9  -1  452.35   24.50
  -3   9   1  459.35   25.50
   3   9  -1  490.65   31.60
  -3   9   1  453.15   32.60
   1  -9  -1    2.70    1.50
  -1  -9   1    7.10    5.10
   1  -9  -1   15.80    6.00
   1  -9  -1    1.30    1.70
  -1  -9   1    0.80    2.20
  -1   9   1    2.50    1.70
   1   9  -1    7.30    4.70
   1   9  -1    3.30    1.50
  -1   9   1    3.40    5.20
  -1  -9  -1  289.57   16.70
  -1  -9  -1  238.28   22.20
   1  -9   1  268.37   16.30
   1  -9   1  245.48   22.60
  -1  -9  -1  243.08   15.50
  -1   9  -1  270.67   22.70
   1   9   1  258.57   21.00
  -1   9  -1  256.67   15.10
   3  -9   1   12.60    6.90
   3  -9   1   22.90    3.70
  -3  -9  -1   18.20    3.30
  -3  -9  -1   25.20    7.50
  -3   9  -1   24.60    3.60
   3   9   1   13.40    5.50
  -3   9  -1   20.50    7.60
  -5  -9  -1  857.31   51.09
   5  -9   1  771.22   43.30
   5  -9   1  820.62   52.99
  -5  -9  -1  773.12   43.50
  -5   9  -1  831.22   44.00
  -7  -9  -1   33.30    8.20
   7  -9   1   21.50    8.50
  -7  -9  -1   39.20    5.20
   7  -9   1   27.70    9.50
   7  -9   1   29.50    4.60
  -7   9  -1   25.70    4.60
  -7   9  -1   25.60    4.50
  -7   9  -1   45.20   10.80
  -9  -9  -1 1000.10   55.79
  -9  -9  -1  894.41   57.59
   9  -9   1  784.92   56.99
   9  -9   1  939.61   62.69
  -9  -9  -1  871.81   49.40
  -9  -9  -1  915.11   50.69
   9  -9   1  918.41   48.80
  -9   9  -1  847.72   57.99
  -9   9  -1  877.81   49.40
  -9   9  -1  917.41   49.99
  11  -9   1  159.68   12.20
  11  -9   1  159.48   21.50
 -11  -9  -1  160.18   13.70
  11  -9   1  208.78   28.30
 -11  -9  -1  196.78   16.80
 -11  -9  -1  175.88   19.00
 -11  -9  -1  169.78   13.00
 -11   9  -1  125.19   20.50
 -11   9  -1  166.58   17.20
 -11   9  -1  186.08   13.70
 -13  -9  -1  300.97   25.80
 -13  -9  -1  289.07   21.10
  13  -9   1  290.47   29.90
 -13  -9  -1  270.47   19.50
  13  -9   1  288.97   19.00
  13  -9   1  331.07   28.00
 -13  -9  -1  266.37   22.20
 -13   9  -1  291.57   19.70
 -13   9  -1  296.57   20.20
 -15  -9  -1  423.06   30.10
 -15  -9  -1  473.95   31.30
  15  -9   1  460.75   28.40
  15  -9   1  480.35   40.30
 -15  -9  -1  500.95   29.70
 -15  -9  -1  453.85   35.80
 -15   9  -1  442.76   29.00
 -15   9  -1  464.45   37.60
 -17  -9  -1  377.86   31.40
 -17  -9  -1  341.37   24.40
 -17  -9  -1  353.66   32.40
 -17  -9  -1  324.27   25.60
  17  -9   1  406.06   33.60
 -17   9  -1  355.76   25.00
 -17   9  -1  379.96   24.90
  19  -9   1  628.84   45.30
 -19  -9  -1  636.94   48.80
 -19  -9  -1  535.25   35.80
 -19  -9  -1  569.94   35.30
 -19  -9  -1  591.24   43.70
  19  -9   1  529.35   45.60
 -19   9  -1  585.84   46.10
 -19   9  -1  524.75   35.50
 -19   9  -1  576.54   36.70
  21  -9   1  148.09   23.20
 -21  -9  -1  163.28   13.50
 -21  -9  -1  165.18   12.40
 -21  -9  -1  183.88   17.80
 -21  -9  -1  188.48   25.20
 -21   9  -1  123.29   22.60
 -21   9  -1  189.18   16.60
 -23  -9  -1  405.46   22.20
 -23  -9  -1  376.16   22.70
 -23  -9  -1  310.17   28.20
 -23  -9  -1  442.06   36.20
  23  -9   1  404.06   35.60
 -23   9  -1  359.36   27.70
 -23   9  -1  350.86   27.90
 -25  -9  -1   17.10    8.40
 -25  -9  -1   15.70   10.10
  25  -9   1   -1.80    7.80
 -25   9  -1    5.20    4.80
 -27  -9  -1  221.38   30.20
 -27  -9  -1  249.48   24.30
  27  -9   1  237.58   30.60
 -27   9  -1  252.87   23.10
 -28 -10   1    6.60    6.70
 -28 -10   1    9.80    9.10
 -28 -10   1    4.30    6.60
 -28  10   1    7.20    7.50
 -26 -10   1   43.60   10.40
 -26 -10   1   23.70   11.80
 -26 -10   1   16.80    6.20
  26 -10  -1    1.30    9.70
 -26  10   1   15.20    6.70
 -24 -10   1   -1.90    5.70
 -24 -10   1    0.70    3.80
  24 -10  -1   -1.50    7.10
 -24 -10   1    2.30    6.50
 -24  10   1    0.30    4.50
 -22 -10   1   22.10    6.50
  22 -10  -1   21.40   10.10
 -22 -10   1   29.40    4.00
 -22 -10   1   28.80    8.20
 -22 -10   1   61.39   14.20
 -22  10   1   46.50    8.40
 -22  10   1   22.70    8.10
  20 -10  -1   10.70    8.50
 -20 -10   1    9.50    4.20
 -20 -10   1    3.10    5.00
 -20 -10   1    3.80    4.00
 -20 -10   1   13.60    8.00
  20 -10  -1    2.40    8.20
 -20  10   1   11.70    9.50
 -20  10   1    6.10    4.40
 -20  10   1    4.30    4.40
 -18 -10   1    9.70    7.40
 -18 -10   1    6.00    3.60
 -18 -10   1   16.70    6.60
  18 -10  -1   19.70   10.20
  18 -10  -1   14.70    8.20
 -18 -10   1   12.20    4.30
 -18  10   1   11.60    4.40
 -18  10   1    5.60    5.20
 -18  10   1   22.00   11.40
 -16 -10   1   17.70    8.40
  16 -10  -1   12.10   11.10
 -16 -10   1    9.10    5.10
 -16 -10   1   14.50    4.30
 -16 -10   1   15.20    6.20
  16 -10  -1   35.60    9.80
 -16  10   1   11.20   10.70
 -16  10   1   17.70    5.10
 -16  10   1   20.30    4.20
  14 -10  -1   65.19   15.00
 -14 -10   1   55.79    8.20
 -14 -10   1   45.10   11.80
 -14 -10   1   48.00    9.50
  14 -10  -1   43.30   12.50
 -14  10   1   52.79    7.10
 -14  10   1   59.29    8.60
  12 -10  -1   15.70    8.50
 -12 -10   1   23.10    6.30
 -12 -10   1   41.10   10.90
 -12 -10   1   28.90    4.90
  12 -10  -1   27.00   11.90
 -12  10   1   39.80    6.30
 -12  10   1   25.90    4.30
 -10 -10   1  122.59   19.10
  10 -10  -1   71.49   14.30
 -10 -10   1   82.59    7.20
 -10 -10   1   84.49   13.00
  10 -10  -1   97.39   18.60
  10 -10  -1   91.19    7.00
 -10  10   1   88.59    8.80
 -10  10   1   72.09   14.60
   8 -10  -1   52.99   13.60
  -8 -10   1   70.29   11.80
   8 -10  -1   60.39    5.20
   8 -10  -1  104.39   20.40
  -8 -10   1   71.79    5.60
   8  10  -1   81.99   11.10
  -8  10   1   67.19   14.00
  -8  10   1   63.99    7.00
  -6 -10   1   18.40    6.90
  -6 -10   1   32.50    3.10
   6 -10  -1   27.60    9.30
   6 -10  -1   29.00   11.00
   6 -10  -1   29.90    3.10
  -6  10   1   34.70    5.20
   6  10  -1   38.10    8.50
  -6  10   1   25.10    9.00
   4 -10  -1   30.30    3.40
   4 -10  -1   28.10   10.60
  -4 -10   1   38.70    6.00
  -4 -10   1   29.60    8.70
  -4 -10   1   31.50    2.80
  -4  10   1   38.90    4.90
   4  10  -1   32.50    8.00
  -4  10   1   27.40    8.90
   2 -10  -1   30.00    3.70
  -2 -10   1   31.20    8.60
   2 -10  -1   14.40    8.50
  -2 -10   1   47.60    6.20
   2 -10  -1   29.30    4.10
   2  10  -1   50.09   10.90
  -2  10   1   32.50    4.30
  -2  10   1   45.30   11.60
   0 -10  -1   15.30    3.00
   0 -10   1   12.10    7.50
   0 -10  -1   19.00    7.90
   0 -10  -1    9.10    2.00
   0 -10   1   11.40    3.40
   0  10  -1    4.70    4.90
   0  10  -1   13.00    2.20
   0  10   1   15.70    6.50
  -2 -10  -1   35.00    9.40
  -2 -10  -1   36.90    5.50
  -2 -10  -1   35.30    4.30
   2 -10   1   34.90    9.40
   2 -10   1   36.70    5.00
  -2  10  -1   43.80   10.50
  -2  10  -1   41.90    4.20
   2  10   1   44.00    9.20
   4 -10   1  116.99   19.10
   4 -10   1  116.29    8.80
  -4 -10  -1  106.49   16.50
  -4 -10  -1  117.39    8.60
  -4  10  -1  118.19    8.90
   4  10   1  118.59   12.70
  -4  10  -1  121.89   17.40
  -6 -10  -1   11.10    3.00
   6 -10   1    8.90    6.70
   6 -10   1   21.00    8.30
  -6 -10  -1   15.90    6.70
   6 -10   1   15.40    3.20
  -6  10  -1   14.30    7.80
  -6  10  -1   18.50    3.80
  -8 -10  -1   26.10    5.40
  -8 -10  -1   39.30    8.90
   8 -10   1   20.90    9.00
  -8 -10  -1   33.80   10.00
   8 -10   1   28.00   10.90
  -8 -10  -1   21.60    4.10
   8 -10   1   22.50    4.10
  -8  10  -1   22.30    8.80
  -8  10  -1   20.70    4.20
 -10 -10  -1   49.50   12.30
  10 -10   1   43.20    5.70
  10 -10   1   31.50   10.70
 -10 -10  -1   38.00    8.00
 -10 -10  -1   32.50    6.00
  10 -10   1   40.60   14.00
 -10  10  -1   33.40    5.70
 -10  10  -1   28.10    5.20
 -12 -10  -1   11.90    4.00
  12 -10   1   24.40    9.80
 -12 -10  -1    7.70    6.70
 -12 -10  -1   12.10    4.70
 -12 -10  -1    8.80    4.90
  12 -10   1   13.50    3.80
  12 -10   1   23.90   13.10
 -12  10  -1   13.40    4.40
 -14 -10  -1    6.20    3.60
 -14 -10  -1    7.70    5.70
  14 -10   1    8.30    7.30
  14 -10   1    9.30    3.60
 -14 -10  -1    5.60    5.20
  14 -10   1    3.40    8.00
 -14 -10  -1    6.80    4.50
 -14  10  -1   13.70    4.40
 -14  10  -1   10.80    4.50
  16 -10   1   17.50    9.50
 -16 -10  -1   21.00    6.60
 -16 -10  -1   39.60    7.60
  16 -10   1   14.80   10.10
 -16 -10  -1   27.30    8.50
 -16 -10  -1   31.30    6.40
 -16  10  -1   29.70   11.30
 -16  10  -1   27.10    6.10
 -16  10  -1   27.80    7.20
  18 -10   1   -0.30    8.40
 -18 -10  -1    0.20    4.70
 -18 -10  -1    0.60    3.90
  18 -10   1    6.00    7.80
 -18 -10  -1    0.80    3.50
 -18 -10  -1   -5.40    6.20
 -18  10  -1    0.40    7.70
 -18  10  -1   -0.70    3.80
 -18  10  -1    0.10    4.00
 -20 -10  -1   74.99   10.30
  20 -10   1  105.19   19.80
 -20 -10  -1   80.79   12.60
 -20 -10  -1   81.59   11.30
 -20 -10  -1   66.99   14.40
 -20  10  -1   76.69   11.70
 -22 -10  -1   -3.30    3.30
 -22 -10  -1  -10.40    6.80
 -22 -10  -1    1.00    3.00
 -22 -10  -1    1.40    5.40
  22 -10   1   -2.30    8.70
 -22 -10  -1   -6.00    3.70
 -22  10  -1   -1.40    5.20
 -22  10  -1    2.30    4.30
 -24 -10  -1   26.50    7.80
 -24 -10  -1   25.70    9.10
  24 -10   1   15.50   11.50
 -24 -10  -1   44.60   16.10
 -24  10  -1   25.30    8.10
 -26 -10  -1    2.10    7.60
 -26 -10  -1   16.80    6.90
 -26 -10  -1   15.10    9.10
 -26  10  -1   13.30    7.30
 -25 -11   1   22.50    7.60
 -25 -11   1   26.30   12.30
 -25 -11   1   34.70    8.80
  25 -11  -1   44.70   14.30
 -25  11   1   30.80    8.60
 -23 -11   1   17.30    7.70
 -23 -11   1   22.90   10.30
  23 -11  -1   42.70   13.20
 -23 -11   1   12.90    6.90
 -23  11   1   33.60    8.70
 -23  11   1   27.70    7.30
 -21 -11   1  159.78   12.90
 -21 -11   1  155.38   14.20
  21 -11  -1  182.68   26.40
 -21 -11   1  153.88   16.70
 -21 -11   1  183.98   27.30
 -21  11   1  151.58   14.20
 -19 -11   1  119.29   21.30
 -19 -11   1  151.48   15.90
 -19 -11   1  157.68   13.30
  19 -11  -1  167.98   25.00
 -19  11   1  163.28   13.80
 -19  11   1  160.38   15.50
  17 -11  -1  154.08   24.10
  17 -11  -1  157.38   27.70
 -17 -11   1  177.58   15.70
 -17 -11   1  178.08   25.70
 -17 -11   1  160.98   13.20
 -17 -11   1  164.58   15.80
 -17  11   1  146.79   23.90
 -17  11   1  174.98   15.20
 -17  11   1  158.48   12.90
  15 -11  -1  212.48   27.90
 -15 -11   1  264.97   17.50
 -15 -11   1  278.67   27.50
 -15 -11   1  238.18   19.70
  15 -11  -1  180.38   27.20
 -15 -11   1  274.17   21.40
 -15  11   1  270.47   17.10
 -15  11   1  237.88   18.50
 -13 -11   1   51.79    6.40
  13 -11  -1   46.60   13.50
  13 -11  -1   29.90   11.80
 -13 -11   1   40.60    8.80
 -13 -11   1   47.90   13.20
 -13  11   1   34.80    6.10
 -11 -11   1  203.28   22.70
 -11 -11   1  181.18   12.70
  11 -11  -1  167.38   25.10
 -11 -11   1  205.58   19.70
  11 -11  -1  188.08   25.50
 -11  11   1  222.38   15.50
  -9 -11   1   28.50    3.50
   9 -11  -1   45.00   12.80
   9 -11  -1   31.80   10.90
   9 -11  -1   24.30    3.10
  -9 -11   1   15.00    5.70
  -9  11   1   19.00    4.70
   7 -11  -1  189.48   29.20
  -7 -11   1  159.58    9.10
   7 -11  -1  126.59   20.90
  -7 -11   1  137.29   18.10
  -7 -11   1  172.38   13.70
  -7  11   1  140.49   11.50
   7  11  -1  133.19   15.20
  -7  11   1  152.78   21.70
  -5 -11   1    6.80    3.50
   5 -11  -1    8.50    6.40
  -5 -11   1    1.50    4.90
   5  11  -1    6.70    4.60
  -5  11   1    5.00    2.60
  -5  11   1    6.60    5.20
  -3 -11   1  145.39   20.10
   3 -11  -1  152.78    9.60
   3 -11  -1  154.38   22.50
  -3 -11   1  161.78   12.30
  -3  11   1  139.39   18.90
   3  11  -1  175.48   17.00
  -3  11   1  147.69   10.60
   1 -11  -1    7.90    2.20
   1 -11  -1   18.80    8.00
  -1 -11   1    6.80    2.50
   1 -11  -1    6.40    2.30
  -1 -11   1    8.40    7.90
   1  11  -1   -4.20    5.10
  -1  11   1    3.80    4.80
  -1  11   1   10.30    2.40
   1 -11   1   71.89   14.00
  -1 -11  -1  109.09    8.60
  -1 -11  -1  129.89   18.80
   1 -11   1  110.99    8.60
  -1 -11  -1   94.39    7.30
  -1  11  -1   94.49   14.90
  -1  11  -1   96.39    6.90
   1  11   1  119.59   16.60
   3 -11   1   -0.80    6.40
  -3 -11  -1   -1.20    1.40
   3 -11   1    0.70    1.60
  -3 -11  -1    4.60    2.70
  -3 -11  -1   -1.70    4.00
   3  11   1    2.20    3.90
  -3  11  -1    4.50    5.40
  -3  11  -1    1.80    1.80
   5 -11   1  195.08   29.10
   5 -11   1  161.48   10.90
  -5 -11  -1  149.59   20.50
  -5 -11  -1  141.99   10.40
   5 -11   1  146.59   21.60
  -5  11  -1  165.58   11.40
  -5  11  -1  151.68   20.60
  -7 -11  -1   13.30    3.30
   7 -11   1   15.30    3.20
   7 -11   1   17.80   10.90
   7 -11   1   14.20    6.60
  -7 -11  -1   16.70    4.40
  -7 -11  -1   15.20    7.70
  -7  11  -1   10.30    3.10
  -7  11  -1   10.30    7.50
  -9 -11  -1  262.67   19.00
  -9 -11  -1  252.37   26.00
   9 -11   1  262.37   27.80
   9 -11   1  287.37   17.50
  -9 -11  -1  304.97   24.90
   9 -11   1  299.27   31.70
  -9 -11  -1  276.47   17.90
  -9  11  -1  270.97   18.60
 -11 -11  -1  106.79   18.10
  11 -11   1   81.39   17.70
 -11 -11  -1   66.19   12.50
 -11 -11  -1   96.69    9.00
  11 -11   1   81.99    7.90
 -11 -11  -1   93.69   10.20
  11 -11   1   99.79   27.70
 -11  11  -1   78.39    9.70
 -13 -11  -1  201.38   17.70
  13 -11   1  227.38   15.60
 -13 -11  -1  211.78   23.00
 -13 -11  -1  229.58   20.80
  13 -11   1  203.78   27.80
 -13 -11  -1  217.78   16.40
  13 -11   1  236.48   32.60
 -13  11  -1  252.37   17.80
 -13  11  -1  223.08   16.20
 -15 -11  -1  144.19   21.30
 -15 -11  -1  157.58   14.90
 -15 -11  -1  148.49   13.00
  15 -11   1  174.38   28.10
  15 -11   1  137.49   21.70
 -15 -11  -1  159.28   16.90
 -15  11  -1  124.39   20.90
 -15  11  -1  125.99   12.10
 -15  11  -1  141.79   13.50
 -17 -11  -1   76.19   11.80
 -17 -11  -1   79.29   16.20
 -17 -11  -1   65.19   11.60
  17 -11   1  104.59   19.70
 -17 -11  -1   76.99    9.90
 -17  11  -1   81.39   10.30
 -17  11  -1   76.09   10.80
 -19 -11  -1  122.39   15.60
 -19 -11  -1  132.79   14.10
 -19 -11  -1  107.89   12.20
 -19 -11  -1  114.99   18.80
  19 -11   1  140.39   22.20
 -19  11  -1  119.59   13.00
 -21 -11  -1   35.00   12.60
 -21 -11  -1   26.80    8.20
  21 -11   1   43.20   11.40
 -21 -11  -1   22.80    6.50
 -21 -11  -1   33.20    6.50
 -21  11  -1   52.19    9.80
 -21  11  -1   39.60    9.30
  23 -11   1   70.99   16.10
 -23 -11  -1   59.19    6.30
 -23 -11  -1   36.40   10.70
 -23 -11  -1   54.09    5.70
 -23 -11  -1   52.99   15.00
 -23 -11  -1   41.60   11.50
 -23  11  -1   38.00    9.10
 -25 -11  -1   17.70    7.90
 -25 -11  -1   13.20   10.90
 -25 -11  -1    7.50    6.70
  25 -11   1   13.80   11.00
 -25  11  -1   18.60    8.90
  24 -12  -1   26.50   12.60
 -24 -12   1   -0.70    8.00
 -24 -12   1    6.30    5.30
 -24 -12   1   -3.70    5.50
 -24 -12   1   17.60    6.50
 -24  12   1    2.60    4.50
 -22 -12   1  325.37   27.40
 -22 -12   1  398.36   35.80
 -22 -12   1  297.27   24.00
 -22 -12   1  367.16   21.40
  22 -12  -1  451.15   39.10
 -22  12   1  328.67   23.80
 -22  12   1  342.67   27.50
 -20 -12   1    5.50    4.50
 -20 -12   1   13.40    6.30
  20 -12  -1   -2.70    8.90
 -20 -12   1    6.60    5.40
 -20 -12   1   21.00   10.30
 -20  12   1    6.00    3.90
  18 -12  -1  466.05   44.10
 -18 -12   1  512.05   36.20
 -18 -12   1  538.05   33.20
 -18 -12   1  577.34   36.30
 -18 -12   1  612.04   46.10
 -18  12   1  560.34   36.10
 -18  12   1  560.34   32.70
 -16 -12   1    9.70    4.70
 -16 -12   1    2.90    2.80
 -16 -12   1    2.70    7.10
 -16 -12   1    7.30    4.80
  16 -12  -1    5.60    7.10
 -16  12   1    0.90    3.90
 -16  12   1    1.40    2.60
 -14 -12   1  686.63   38.10
 -14 -12   1  611.24   41.30
  14 -12  -1  713.63   52.89
  14 -12  -1  624.14   54.59
 -14 -12   1  720.73   45.20
 -14 -12   1  770.62   52.99
  12 -12  -1   39.10   11.50
  12 -12  -1   39.80   11.90
 -12 -12   1   26.00   12.70
 -12 -12   1   24.50    7.80
 -12 -12   1   26.60    3.70
 -12  12   1   16.90    9.10
 -12  12   1   25.80    6.10
 -10 -12   1  547.75   44.20
  10 -12  -1  503.65   43.40
 -10 -12   1  571.44   29.60
 -10 -12   1  629.94   40.80
 -10  12   1  477.75   41.90
 -10  12   1  550.84   33.20
   8 -12  -1   93.99   18.70
  -8 -12   1  127.79   18.10
  -8 -12   1  127.69   12.40
   8 -12  -1  147.49   22.50
  -8  12   1  132.69   10.90
   6 -12  -1  312.87   33.20
  -6 -12   1  322.97   28.20
  -6 -12   1  327.67   21.60
   6 -12  -1  273.47   29.20
  -6  12   1  297.07   19.20
   6  12  -1  316.57   25.20
  -4 -12   1   74.89   14.50
  -4 -12   1   70.09    8.90
   4 -12  -1   69.69    4.80
   4 -12  -1   72.09   14.40
   4  12  -1   80.59   13.40
  -4  12   1   68.79    6.60
  -2 -12   1  279.07   27.20
   2 -12  -1  263.07   26.90
  -2 -12   1  295.17   18.20
   2 -12  -1  268.27   15.40
   2  12  -1  231.68   23.90
  -2  12   1  258.57   16.10
  -2  12   1  266.27   24.90
   0 -12   1  250.57   16.30
   0 -12  -1  263.77   15.60
   0 -12  -1  272.67   26.40
   0 -12   1  278.07   26.70
   0  12   1  193.48   21.90
   0  12  -1  238.58   23.20
  -2 -12  -1  160.08   22.70
  -2 -12  -1  186.18   12.80
   2 -12   1  161.38   11.70
   2 -12   1  180.58   23.80
  -2 -12  -1  169.98   11.10
  -2  12  -1  187.58   23.30
  -2  12  -1  175.68   10.80
   2  12   1  190.28   18.80
  -4 -12  -1  295.97   27.60
  -4 -12  -1  300.17   19.10
   4 -12   1  267.57   16.70
  -4 -12  -1  292.77   16.50
  -4  12  -1  248.28   16.50
   6 -12   1  239.78   35.20
  -6 -12  -1  221.28   13.90
  -6 -12  -1  258.97   17.60
   6 -12   1  216.98   13.90
   6 -12   1  186.88   26.00
  -6 -12  -1  195.88   15.30
  -6 -12  -1  258.17   24.00
  -6  12  -1  216.28   14.70
  -8 -12  -1  506.65   30.90
   8 -12   1  500.75   28.50
   8 -12   1  582.24   48.70
  -8 -12  -1  475.15   37.90
  -8 -12  -1  501.85   28.80
   8 -12   1  484.75   41.30
  -8 -12  -1  529.15   41.00
  -8  12  -1  505.85   30.00
  -8  12  -1  493.45   40.90
  10 -12   1   32.90   11.30
  10 -12   1   48.80   15.80
  10 -12   1   45.00    5.30
 -10 -12  -1   35.70    9.90
 -10 -12  -1   28.50    4.90
 -10 -12  -1   31.40    6.20
 -10 -12  -1   35.30   11.70
 -10  12  -1   22.30   11.50
 -10  12  -1   44.00    6.70
 -12 -12  -1  503.15   37.40
  12 -12   1  538.95   47.00
  12 -12   1  461.95   40.80
  12 -12   1  535.05   29.50
 -12 -12  -1  522.75   46.30
 -12 -12  -1  497.35   30.10
 -12 -12  -1  462.95   32.00
 -12  12  -1  502.55   31.50
 -12  12  -1  531.15   67.09
 -14 -12  -1    5.90    8.00
 -14 -12  -1    2.90    4.10
 -14 -12  -1   -1.20    4.70
  14 -12   1    5.30    9.00
 -14 -12  -1    7.40    3.50
 -14  12  -1    3.00    3.30
 -14  12  -1   10.80    4.10
 -16 -12  -1  568.54   35.40
 -16 -12  -1  534.95   44.70
 -16 -12  -1  587.64   38.20
 -16 -12  -1  604.74   39.90
  16 -12   1  615.64   47.80
 -16  12  -1  581.74   35.30
 -16  12  -1  570.84   37.10
 -18 -12  -1   21.30    5.50
 -18 -12  -1   15.10    6.50
 -18 -12  -1   14.90    6.00
  18 -12   1   14.40    8.70
 -18 -12  -1   15.60    8.80
 -18  12  -1    6.00    4.60
 -18  12  -1   11.00    7.00
 -20 -12  -1  428.06   30.70
 -20 -12  -1  367.06   27.50
 -20 -12  -1  356.16   35.30
  20 -12   1  426.86   38.60
 -20  12  -1  382.06   28.80
 -20  12  -1  422.56   28.10
 -22 -12  -1   13.00    4.70
 -22 -12  -1    8.30    5.50
 -22 -12  -1    2.10    9.40
 -22 -12  -1   12.70    7.40
  22 -12   1   -4.30    9.50
 -22  12  -1    3.30    5.60
 -21 -13   1   38.30    7.00
 -21 -13   1   36.30    9.40
 -21 -13   1   17.90   11.30
 -21 -13   1   25.80    5.50
  21 -13  -1   16.20   13.20
 -21  13   1   39.30    9.60
 -19 -13   1   52.29   12.60
 -19 -13   1   28.60    8.50
 -19 -13   1   49.80    6.80
  19 -13  -1   35.00   16.00
 -19 -13   1   59.79    7.50
 -19 -13   1   34.00    8.40
  17 -13  -1  115.89   21.40
 -17 -13   1  132.79   10.10
 -17 -13   1  102.29   13.70
 -17 -13   1  118.79   22.00
 -17 -13   1  127.69   16.30
 -17 -13   1  124.59   11.40
 -17  13   1  131.99   14.40
 -15 -13   1   79.59   11.60
 -15 -13   1   96.49    8.10
  15 -13  -1  101.19   20.00
 -15 -13   1  110.49    8.70
 -15 -13   1  100.59   15.50
 -15 -13   1   93.09   17.60
 -15  13   1   97.49   12.00
  13 -13  -1   20.40   12.10
 -13 -13   1   36.50    7.70
 -13 -13   1   16.10   10.00
 -13 -13   1   27.50    3.40
 -13 -13   1   27.90   10.50
 -13 -13   1   33.20    3.70
 -13  13   1   31.70    6.60
  11 -13  -1   92.59   19.90
  11 -13  -1  120.89   20.20
 -11 -13   1  102.49   11.00
 -11 -13   1  112.69   21.30
 -11 -13   1   92.19   16.20
 -11  13   1  101.09   12.20
  -9 -13   1  103.69   17.10
   9 -13  -1   83.89   16.90
  -9 -13   1   66.09   16.50
   9 -13  -1   81.89   20.90
  -9  13   1   79.99    8.60
  -9  13   1   71.89   15.80
  -7 -13   1  164.28   23.60
   7 -13  -1  180.48   27.00
  -7 -13   1  183.38   15.00
   7 -13  -1  238.48   33.70
  -7  13   1  188.98   24.70
  -7  13   1  174.28   13.20
  -5 -13   1   24.40    5.60
  -5 -13   1   40.40   12.00
   5 -13  -1   35.20   11.40
  -5  13   1   24.30    4.20
  -5  13   1   21.50    9.00
   5  13  -1   35.80    9.60
  -3 -13   1   45.50    6.60
  -3 -13   1   36.40   11.40
   3 -13  -1   56.39   15.00
   3  13  -1   41.70   10.50
  -3  13   1   44.70    5.20
   1 -13  -1    6.80    2.00
   1 -13  -1   19.00    9.20
  -1 -13   1    2.90    2.50
   1 -13  -1    7.20    1.80
   1 -13   1  191.88   26.30
  -1 -13  -1  284.07   43.50
  -1 -13  -1  178.98   11.80
   1 -13   1  170.88   12.10
  -1 -13  -1  182.18   12.00
   3 -13   1    5.70    7.90
  -3 -13  -1   24.60    4.20
  -3 -13  -1   24.80    4.70
   3 -13   1   27.00    3.70
  -3 -13  -1   29.50    3.10
  -3 -13  -1   18.20    9.90
  -3  13  -1   20.80    3.00
   3  13   1   11.40    8.20
  -3  13  -1   23.50    8.80
   5 -13   1  156.68   10.10
   5 -13   1  112.49   20.10
  -5 -13  -1  151.88   21.60
  -5 -13  -1  138.19   12.50
  -5 -13  -1  159.68   11.80
  -5 -13  -1  142.99    9.50
   5 -13   1  202.98   32.80
  -5  13  -1  158.78   10.50
  -5  13  -1  156.58   21.90
   7 -13   1   30.80   11.80
  -7 -13  -1   35.10    7.10
  -7 -13  -1   36.00    6.30
  -7 -13  -1   32.70    4.00
  -7 -13  -1   28.60    9.50
   7 -13   1   46.10   16.20
   7 -13   1   32.70    4.10
  -7  13  -1   42.00   13.00
  -7  13  -1   20.40    4.50
  -9 -13  -1   71.09   14.00
  -9 -13  -1   53.69   12.90
  -9 -13  -1   62.19    8.60
  -9 -13  -1   66.29    6.30
   9 -13   1   74.29    6.30
   9 -13   1   61.69   19.70
   9 -13   1   59.59   15.10
  -9  13  -1   65.49    8.20
 -11 -13  -1  102.19   12.20
 -11 -13  -1   86.09   15.50
 -11 -13  -1  100.59   19.30
 -11 -13  -1   88.39    8.40
  11 -13   1   82.49   17.90
 -13 -13  -1    0.20    8.20
 -13 -13  -1   13.00    8.60
 -13 -13  -1   17.00    5.90
  13 -13   1    1.50   10.00
 -13 -13  -1   15.90    4.60
  15 -13   1   98.09   19.40
 -15 -13  -1   70.19   13.50
 -15 -13  -1   76.49   11.90
 -15 -13  -1   94.39    9.50
 -15 -13  -1   64.09   14.70
 -15  13  -1   93.79   12.00
  17 -13   1   86.09   18.50
 -17 -13  -1   78.59   11.90
 -17 -13  -1   60.59    8.80
 -17 -13  -1   85.79   13.40
 -17 -13  -1   68.99   15.50
 -17  13  -1   70.09    9.70
 -17  13  -1   79.99   11.80
 -19 -13  -1   58.89   11.40
 -19 -13  -1   40.50   10.20
  19 -13   1   60.09   17.70
 -19 -13  -1   59.99    9.20
 -19 -13  -1   42.70   13.00
 -19  13  -1   58.29    9.20
 -19  13  -1   76.59   11.30
 -18 -14   1   26.10    4.60
  18 -14  -1   10.80   12.20
 -18 -14   1   23.60   11.60
 -18 -14   1   21.50    4.10
 -18 -14   1   20.20    7.80
 -18 -14   1   27.30    9.10
 -16 -14   1    7.50    5.00
 -16 -14   1  -14.10    7.70
 -16 -14   1    4.40    2.30
 -16 -14   1    1.80    2.10
 -16 -14   1   -1.70    7.50
 -16  14   1    8.70    5.50
  14 -14  -1   24.80   13.20
 -14 -14   1   18.00    6.30
 -14 -14   1   13.80   12.20
 -14 -14   1   12.20    8.80
 -14  14   1   31.50    6.60
 -12 -14   1   -5.20    6.70
 -12 -14   1    5.40    5.50
  12 -14  -1   -3.30    7.60
 -12 -14   1    2.30    4.20
 -12 -14   1   -4.00    6.50
 -12  14   1    4.90    4.40
 -10 -14   1   10.90    6.30
 -10 -14   1   27.00    6.00
  10 -14  -1   30.60   12.10
 -10 -14   1   18.80   10.80
 -10 -14   1   36.10   13.00
 -10  14   1   16.20    4.60
  -8 -14   1    9.40    4.30
  -8 -14   1   13.00    5.60
   8 -14  -1   23.60   13.50
  -8 -14   1   15.30   10.10
  -8  14   1   20.70    4.40
   6 -14  -1   -6.00   10.80
  -6 -14   1    4.40    4.70
  -6 -14   1   -9.00    6.80
   6 -14  -1   -0.20    8.10
  -6  14   1    3.90    2.70
  -4 -14   1   25.70    5.30
   4 -14  -1   63.99   19.80
  -4 -14   1   22.60   10.00
   4 -14  -1   41.60   14.50
  -4  14   1   38.20   12.10
  -2 -14   1    6.60    3.30
   2 -14  -1    4.70    8.70
  -2 -14   1   17.60    8.90
   2  14  -1    6.30    8.20
  -2  14   1  -18.00    7.80
   0 -14  -1   18.90    2.70
   0 -14   1    3.40    7.90
   0 -14   1   15.10    3.40
   0 -14  -1    6.60   10.20
   0  14  -1   19.70    9.80
   0  14   1   12.40    9.40
   2 -14   1   -2.90    8.10
   2 -14   1    4.30    2.20
  -2 -14  -1    4.90    2.50
  -2 -14  -1    0.80    9.00
  -2 -14  -1    1.90    2.60
  -2  14  -1   -3.00    7.30
   2  14   1   -9.50    6.00
  -4 -14  -1    9.50    8.50
  -4 -14  -1   17.40    4.70
   4 -14   1   15.40    8.70
  -6 -14  -1   10.10    6.30
   6 -14   1   -2.10    6.60
  -6 -14  -1    7.40    3.30
  -6 -14  -1   12.90    4.30
  -6  14  -1   10.80    2.80
   8 -14   1    4.80    9.90
  -8 -14  -1    7.30    3.70
  -8 -14  -1   -2.30    3.60
  -8 -14  -1   -6.20    6.50
  -8 -14  -1    4.30    7.70
  -8  14  -1    8.20    3.30
 -10 -14  -1   38.50    4.20
 -10 -14  -1   29.50   12.00
 -10 -14  -1   33.20    6.70
  10 -14   1   34.40   14.50
 -10 -14  -1   29.00    9.70
 -10  14  -1   23.80    5.80
 -12 -14  -1   40.90    5.20
 -12 -14  -1   36.90   11.60
 -12 -14  -1   52.39   13.50
 -12 -14  -1   51.69    8.80
  12 -14   1   22.70   12.80
 -12  14  -1   33.60    6.40
 -14 -14  -1   19.50   12.60
 -14 -14  -1   26.70    6.40
 -14 -14  -1   39.90    9.00
 -14 -14  -1   51.29   15.40
 -14  14  -1   35.90    8.10
 -16 -14  -1   23.10    7.80
 -16 -14  -1   23.90    5.70
 -16 -14  -1    7.00    9.30
  16 -14   1   28.80   11.90
 -16 -14  -1   14.50   10.30
 -16  14  -1   17.10    7.90
 -15 -15   1  107.99   15.40
 -15 -15   1  101.59   23.20
 -15 -15   1  124.29   19.10
  15 -15  -1   96.69   20.90
 -15 -15   1  102.79   15.10
 -15  15   1  124.79   13.70
 -13 -15   1  113.29   15.00
 -13 -15   1  111.79   22.70
 -13 -15   1   77.29   16.90
  13 -15  -1  107.09   21.60
 -13 -15   1   93.59   12.10
 -11 -15   1  144.99   21.00
 -11 -15   1  176.08   27.40
 -11 -15   1  143.49   14.90
  11 -15  -1  120.99   26.00
 -11 -15   1  122.19   12.90
 -11  15   1  117.69   12.70
  -9 -15   1  112.39   21.30
   9 -15  -1  107.29   20.30
  -9 -15   1   96.39   10.40
  -9 -15   1   87.99   17.70
  -9 -15   1   86.79   11.80
  -9  15   1   64.19    7.90
  -7 -15   1  222.38   15.50
  -7 -15   1  225.38   16.80
  -7 -15   1  189.28   26.70
   7 -15  -1  187.78   28.80
  -7  15   1  178.18   13.10
   5 -15  -1   22.60   11.40
  -5 -15   1   16.60   11.90
  -5 -15   1   13.80    5.20
  -5 -15   1   14.90    4.10
   3 -15  -1  321.07   32.70
  -3 -15   1  275.17   18.10
  -3 -15   1  278.57   31.10
  -3 -15   1  305.87   18.60
   3  15  -1  240.58   26.30
  -1 -15   1    2.30    2.40
  -1 -15   1  -13.70    6.40
   1 -15  -1   -3.40    8.40
  -1 -15   1    4.10    2.70
  -1 -15  -1  231.78   30.50
   1 -15   1  206.08   28.30
   1 -15   1  227.08   12.90
  -3 -15  -1   -4.50    9.70
  -3 -15  -1   -3.20    2.20
   3 -15   1    1.40    8.00
  -3 -15  -1   -2.00    2.60
  -5 -15  -1  138.99   23.00
  -5 -15  -1  177.98   13.10
  -5 -15  -1  159.78   14.50
   5 -15   1  172.88   26.70
  -7 -15  -1   17.70   10.00
   7 -15   1   29.90   13.60
  -7 -15  -1   21.80    5.70
  -7 -15  -1   29.60    6.10
  -7 -15  -1   19.60   11.50
  -9 -15  -1  205.58   29.00
  -9 -15  -1  142.99   22.40
  -9 -15  -1  208.68   16.60
  -9 -15  -1  180.78   15.20
   9 -15   1  172.18   27.60
 -11 -15  -1   76.19   11.20
 -11 -15  -1   71.09   16.40
 -11 -15  -1   79.29   11.00
 -11 -15  -1   77.79   16.70
  11 -15   1   61.29   18.00
 -13 -15  -1  226.08   18.90
 -13 -15  -1  214.28   30.20
  13 -15   1  184.68   28.10
  -8 -16   1   -2.80    9.50
  -8 -16   1    3.90   10.30
  -8 -16   1   11.90    4.30
   8 -16  -1   20.00   11.80
  -8 -16   1    2.20    5.10
  -8  16   1   -1.20    2.50
  -6 -16   1  111.69   20.70
  -6 -16   1  136.69   10.90
  -6 -16   1  136.59   11.90
   4 -16  -1   35.80   15.50
  -4 -16   1   24.50    4.70
  -4 -16   1   26.90    4.60
  -4 -16   1   -6.80    9.90
  -2 -16   1  166.18   24.80
   2 -16  -1  180.68   27.40
  -2 -16   1  171.18   10.20
  -2 -16   1  153.58   12.50
   0 -16   1  113.19   21.20
   0 -16  -1  105.29   19.70
  -2 -16  -1  129.59   23.20
   2 -16   1  136.19   24.60
  -4 -16  -1  132.79    9.40
  -4 -16  -1  130.09   21.90
   4 -16   1  118.39   22.40
  -4 -16  -1  146.09    9.20
  -6 -16  -1   21.20   11.80
  -6 -16  -1   32.50   14.70
  -6 -16  -1   16.60    4.60
   6 -16   1    4.20   11.50
 -36   0   2  152.98   31.20
 -36   0   2  149.29   20.90
 -36   0   2  144.69   18.80
 -34   0   2    1.10    6.90
 -34   0   2    4.60    6.40
 -34   0   2   -2.40    9.50
 -32   0   2  869.61   63.19
 -32   0   2  790.22   53.59
 -32   0   2  873.01   66.59
 -30   0   2   10.70    5.70
  30   0  -2   -2.00    6.40
 -30   0   2   -0.50    7.10
 -30   0   2    4.40    5.30
 -30   0   2    0.70    5.90
 -28   0   2 1107.39   66.19
 -28   0   2 1196.78   67.79
 -28   0   2 1202.68   67.89
 -28   0   2  987.60   75.29
 -26   0   2   14.50    6.40
 -26   0   2   18.70    5.80
 -26   0   2   14.70    6.30
 -26   0   2   23.80   10.10
  26   0  -2   16.60    7.20
 -24   0   2 1883.91  100.39
  24   0  -2 1816.22  104.79
 -24   0   2 1845.42   99.79
 -24   0   2 1632.54  107.49
 -24   0   2 1870.11   99.79
 -22   0   2  307.77   27.70
  22   0  -2  284.37   24.20
 -22   0   2  281.07   21.10
 -22   0   2  281.87   21.30
  22   0  -2  287.77   19.90
  20   0  -2  209.78   15.30
  20   0  -2  206.78   19.10
 -20   0   2  207.98   21.50
 -20   0   2  214.68   16.80
 -20   0   2  203.98   16.20
 -18   0   2  763.02   44.00
 -18   0   2  748.73   49.30
  18   0  -2  714.83   46.90
 -18   0   2  802.12   44.20
  18   0  -2  750.72   42.70
  16   0  -2 1418.26   77.59
 -16   0   2 1413.16   73.99
  16   0  -2 1369.06   72.69
 -16   0   2 1247.18   78.19
 -16   0   2 1368.66   73.79
  14   0  -2 1056.79   56.99
  14   0  -2 1098.59   61.09
 -14   0   2  980.00   61.59
 -14   0   2 1127.19   58.09
 -14   0   2 1043.70   57.69
  12   0  -2  178.98   12.30
 -12   0   2  191.78   13.00
 -12   0   2  197.38   13.10
  10   0  -2  180.68   11.40
  10   0  -2  200.08   14.20
 -10   0   2  169.98   11.70
 -10   0   2  164.08   14.00
   8   0  -2 1030.30   55.09
  -8   0   2 1109.89   57.79
  -8   0   2 1067.09   55.29
  -8   0   2 1030.00   55.29
  -6   0   2 1034.50   50.69
  -6   0   2  948.61   52.19
   6   0  -2  933.71   50.49
  -6   0   2  989.90   50.69
  -4   0   2    0.10    0.50
  -4   0   2   -0.20    0.60
   4   0  -2    0.00    0.50
   4   0  -2   -0.30    0.60
   4   0  -2    0.40    0.40
   0   0   2   -0.10    0.40
   0   0   2   -0.10    0.50
   0   0  -2    0.30    0.40
   0   0  -2   -0.50    0.40
   2   0   2 2314.27  116.49
  -2   0  -2 2318.87  115.89
   2   0   2 2284.27  115.79
  -2   0  -2 2223.28  116.29
  -2   0  -2 2227.08  116.59
  -4   0  -2   19.10    3.30
   4   0   2   16.70    3.50
  -4   0  -2   18.10    3.80
  -4   0  -2   16.40    2.80
   4   0   2   16.40    2.80
  -6   0  -2 5275.97  272.77
   6   0   2 5403.86  272.27
   6   0   2 5409.26  270.47
  -6   0  -2 5016.60  270.37
  -6   0  -2 5520.85  271.07
  -8   0  -2  124.39    9.60
   8   0   2  122.29    9.40
   8   0   2  128.49   11.10
  -8   0  -2  127.39   10.00
  -8   0  -2  109.89   11.40
 -10   0  -2 1534.95   80.79
  10   0   2 1608.14   82.99
  10   0   2 1565.54   80.19
 -10   0  -2 1386.06   83.29
 -10   0  -2 1445.96   80.29
 -12   0  -2  601.04   40.90
  12   0   2  634.74   39.70
 -12   0  -2  688.13   38.00
 -12   0  -2  638.24   37.40
  14   0   2 1228.58   69.79
 -14   0  -2 1246.38   67.49
 -14   0  -2 1106.49   71.09
 -14   0  -2 1251.87   67.09
 -16   0  -2  239.18   23.10
 -16   0  -2  236.88   19.10
  16   0   2  265.77   21.70
 -16   0  -2  280.67   19.50
 -18   0  -2   51.09    8.50
 -18   0  -2   40.50   10.40
 -18   0  -2   44.40    8.70
  18   0   2   44.10    9.10
 -20   0  -2  216.18   17.80
  20   0   2  173.28   18.70
 -20   0  -2  174.88   16.70
 -20   0  -2  198.68   26.40
 -22   0  -2  244.58   20.70
 -22   0  -2  237.08   20.60
  22   0   2  257.97   23.80
 -22   0  -2  224.48   30.00
 -24   0  -2  482.95   33.90
 -24   0  -2  458.65   41.00
  26   0   2  217.48   23.50
 -26   0  -2  225.58   21.00
 -26   0  -2  197.18   20.70
 -26   0  -2  203.28   28.30
 -28   0  -2  575.04   40.80
  28   0   2  592.14   47.20
 -28   0  -2  602.54   41.30
 -28   0  -2  488.65   48.70
 -30   0  -2   12.20    8.10
 -30   0  -2   13.50    8.10
 -30   0  -2    5.00   10.90
 -32   0  -2  452.65   45.50
 -32   0  -2  383.56   33.50
 -32   0  -2  400.96   34.00
 -35  -1   2   96.19   24.40
 -35  -1   2   93.89   12.30
 -35   1   2   88.89   21.20
 -35   1   2   76.99   13.90
 -35   1   2   58.79   13.70
 -33  -1   2  163.48   20.90
 -33  -1   2  146.69   15.60
 -33  -1   2  120.69   25.90
 -33   1   2  166.08   20.40
 -33   1   2  175.68   18.20
 -33   1   2  231.88   36.40
 -31  -1   2   60.69   15.80
 -31  -1   2  101.89   13.00
 -31  -1   2   96.79   14.60
 -31   1   2   87.69   14.80
 -31   1   2  100.79   14.80
 -31   1   2   83.09   21.20
 -29  -1   2  333.57   26.50
 -29  -1   2  320.77   34.10
  29  -1  -2  295.77   29.40
 -29  -1   2  318.07   26.60
 -29  -1   2  342.77   24.80
  29   1  -2  318.67   29.80
 -29   1   2  332.57   26.60
 -29   1   2  340.07   26.00
 -29   1   2  379.76   31.80
 -27  -1   2  251.87   20.80
  27  -1  -2  261.47   20.40
 -27  -1   2  252.47   19.60
 -27  -1   2  250.57   21.80
 -27   1   2  270.47   22.30
 -27   1   2  179.28   27.70
  25  -1  -2  168.58   18.50
 -25  -1   2  168.58   24.70
 -25  -1   2  174.68   14.70
  25  -1  -2  162.38   14.70
 -25  -1   2  170.68   16.10
 -25   1   2  163.28   16.50
 -25   1   2  146.99   15.10
 -25   1   2  155.08   25.20
  25   1  -2  115.29   17.40
  23  -1  -2   33.80    9.00
 -23  -1   2   45.00   13.50
 -23  -1   2   39.40    6.80
  23  -1  -2   34.10    7.20
 -23  -1   2   46.70   11.00
 -23   1   2   37.10    7.10
 -23   1   2   34.20    8.00
 -23   1   2   32.90    7.30
 -23   1   2   30.50   11.10
  23   1  -2   18.80    7.60
  21  -1  -2  320.67   27.30
  21  -1  -2  329.07   22.90
 -21  -1   2  337.27   29.00
 -21  -1   2  343.17   24.00
 -21  -1   2  339.87   22.40
 -21   1   2  300.07   28.80
 -21   1   2  358.06   23.70
  21   1  -2  340.07   26.80
 -21   1   2  340.97   24.40
  19  -1  -2   13.70    6.60
 -19  -1   2   11.90    3.90
 -19  -1   2    4.80    5.10
 -19  -1   2   16.40    5.30
  19  -1  -2    3.60    3.60
  19   1  -2   25.70    8.50
 -19   1   2    7.60    4.10
 -19   1   2    7.10    4.70
 -19   1   2   14.10    4.20
 -19   1   2    8.60    3.90
 -17  -1   2  664.53   35.30
  17  -1  -2  600.44   36.00
  17  -1  -2  587.04   39.20
 -17  -1   2  601.74   36.10
 -17  -1   2  576.94   40.20
 -17   1   2  578.74   35.70
  17   1  -2  699.73   40.50
 -17   1   2  562.64   36.60
 -17   1   2  636.24   36.10
 -17   1   2  576.84   41.40
  15  -1  -2   16.20    4.30
  15  -1  -2   26.40    7.10
 -15  -1   2   18.30    6.30
 -15  -1   2   17.60    3.50
 -15  -1   2   18.50    4.40
 -15   1   2   20.00    4.30
 -15   1   2   21.10    6.80
 -15   1   2   29.80    6.10
  15   1  -2   24.00    6.50
 -15   1   2   24.70    4.50
  13  -1  -2  660.63   37.90
 -13  -1   2  664.83   36.50
 -13  -1   2  577.34   40.10
  13   1  -2  667.63   35.80
  13   1  -2  733.53   41.00
 -13   1   2  653.63   37.40
 -13   1   2  686.53   38.70
 -13   1   2  689.33   37.40
  11  -1  -2    1.80    2.60
 -11  -1   2    2.00    1.70
  11  -1  -2    1.60    2.40
 -11  -1   2   -0.20    2.30
 -11   1   2    7.70    3.40
  11   1  -2    4.10    2.70
 -11   1   2    5.10    2.60
 -11   1   2    2.40    1.90
 -11   1   2    3.60    3.10
  11   1  -2    1.50    1.30
   9  -1  -2  411.56   24.50
  -9  -1   2  437.86   22.50
   9  -1  -2  419.86   26.10
  -9  -1   2  411.56   25.90
   9   1  -2  412.36   22.20
  -9   1   2  424.86   23.60
  -9   1   2  417.56   26.60
   9   1  -2  433.46   26.00
  -9   1   2  432.86   24.90
  -9   1   2  407.66   23.80
  -7  -1   2  865.01   46.10
   7  -1  -2  851.61   44.20
  -7  -1   2  830.02   42.60
   7  -1  -2  836.52   46.00
   7  -1  -2  831.62   45.10
  -7   1   2  829.12   46.40
   7   1  -2  861.71   46.20
  -7   1   2  815.22   44.10
  -7   1   2  829.12   45.10
   5  -1  -2   13.30    2.30
  -5  -1   2   12.10    1.70
  -5  -1   2   20.80    3.80
   5  -1  -2   13.30    2.90
  -5   1   2   14.00    2.20
   5   1  -2   10.90    2.80
  -5   1   2    7.20    2.30
  -5   1   2   15.90    3.60
   3  -1  -2   24.40    2.50
   3  -1  -2   21.00    2.10
   1  -1  -2    0.10    0.40
  -1  -1   2    1.30    0.60
   1  -1  -2    0.00    0.30
  -1  -1   2    1.40    0.80
   1   1  -2    0.80    0.80
  -1   1   2    0.20    0.30
  -1   1   2   -0.20    0.40
   1  -1   2  410.46   22.80
   1  -1   2  414.66   23.90
   1  -1   2  387.76   22.00
  -1  -1  -2  408.86   21.80
  -1  -1  -2  411.86   21.80
  -1   1  -2  418.96   22.10
   1   1   2  402.06   21.80
   1   1   2  421.66   21.90
   3  -1   2  261.97   16.00
  -3  -1  -2  281.57   15.20
  -3  -1  -2  257.57   15.60
   3  -1   2  260.87   17.10
   3  -1   2  262.17   15.10
   3   1   2  259.17   15.60
   3   1   2  254.67   14.90
  -3   1  -2  249.78   17.10
  -3   1  -2  261.27   15.10
  -3   1  -2  257.27   16.10
   5  -1   2   72.09    6.00
  -5  -1  -2   66.89    6.10
   5  -1   2   77.29    7.90
  -5  -1  -2   71.59    7.00
   5  -1   2   75.79    7.00
   5   1   2   73.19    6.90
  -5   1  -2   79.59    6.30
  -5   1  -2   78.49    7.20
   5   1   2   66.99    5.90
  -5   1  -2   81.19    8.50
  -7  -1  -2    4.10    2.10
   7  -1   2    1.60    3.20
   7  -1   2    1.20    1.90
  -7  -1  -2    4.40    3.20
  -7  -1  -2    3.50    2.10
   7  -1   2    4.50    2.20
  -7   1  -2    3.50    3.30
   7   1   2    3.30    2.50
  -7   1  -2    3.20    2.20
  -7   1  -2    6.40    3.20
   7   1   2    0.90    1.90
  -9  -1  -2  952.70   49.90
   9  -1   2  923.01   49.80
   9  -1   2  922.51   50.69
  -9  -1  -2  837.42   51.99
   9  -1   2  915.91   52.69
  -9  -1  -2  851.81   49.80
   9   1   2  989.30   52.19
  -9   1  -2  950.10   50.09
  -9   1  -2  820.92   53.09
  -9   1  -2  973.80   51.59
  11  -1   2  355.96   22.30
  11  -1   2  330.37   21.30
 -11  -1  -2  342.37   21.80
 -11  -1  -2  370.56   21.70
  11  -1   2  373.66   24.80
 -11  -1  -2  298.27   24.10
 -11   1  -2  348.67   23.10
 -11   1  -2  272.77   24.30
  11   1   2  351.96   23.70
 -11   1  -2  342.37   21.60
 -13  -1  -2  445.66   33.00
 -13  -1  -2  518.25   30.60
 -13  -1  -2  514.85   30.20
  13  -1   2  465.75   32.30
  13  -1   2  505.25   33.20
  13  -1   2  496.85   29.90
  13   1   2  518.95   32.80
 -13   1  -2  469.65   34.60
 -13   1  -2  512.35   30.40
 -13   1  -2  496.75   31.50
 -15  -1  -2   42.50    9.40
  15  -1   2   45.60    7.50
 -15  -1  -2   66.89    9.40
 -15  -1  -2   56.99    8.30
  15  -1   2   62.79   10.80
 -15   1  -2   40.90    7.50
 -15   1  -2   61.59    8.80
 -15   1  -2   48.40   11.40
  15   1   2   48.40    8.60
 -17  -1  -2  238.88   18.10
  17  -1   2  231.58   18.50
 -17  -1  -2  251.17   22.90
 -17  -1  -2  248.78   18.60
  17  -1   2  227.68   20.80
 -17   1  -2  259.77   18.90
 -17   1  -2  224.18   19.50
 -17   1  -2  248.98   24.00
 -19  -1  -2    1.10    4.30
  19  -1   2    2.20    3.90
 -19  -1  -2   -5.20    2.60
 -19  -1  -2   -3.70    2.30
  19   1   2    3.40    4.00
 -19   1  -2    6.80    5.10
 -19   1  -2    1.40    3.80
 -19   1  -2    4.10    5.80
 -21  -1  -2  142.59   14.30
 -21  -1  -2  151.68   14.90
  21  -1   2  142.89   19.70
 -21  -1  -2  123.09   19.80
  21   1   2  146.09   16.40
 -21   1  -2  143.59   14.80
 -21   1  -2  145.49   15.70
 -21   1  -2  147.99   24.60
 -23  -1  -2   -3.10    4.70
 -23  -1  -2    7.50    5.20
 -23  -1  -2   10.60    8.20
  23  -1   2    6.90    4.90
 -23   1  -2    4.20    4.90
  23   1   2    6.10    4.70
 -23   1  -2    8.60    6.40
 -23   1  -2   19.70   11.30
 -25  -1  -2  289.87   24.10
 -25  -1  -2  291.97   30.40
 -25  -1  -2  291.57   23.80
 -25   1  -2  282.27   23.90
 -25   1  -2  236.28   33.00
 -27  -1  -2   34.00    8.70
 -27  -1  -2   21.00   11.60
  27  -1   2   16.90    7.90
 -27  -1  -2   42.90    9.90
  27   1   2   38.00   13.50
 -27   1  -2   23.60    9.00
 -27   1  -2   30.90   12.10
 -27   1  -2   19.90    8.20
 -29  -1  -2   24.90   14.40
 -29  -1  -2   16.00    7.10
 -29  -1  -2   29.90    9.80
 -29   1  -2   39.30   15.60
 -29   1  -2   52.69   12.20
 -29   1  -2   40.70   10.80
 -31  -1  -2   76.19   15.00
 -31  -1  -2  120.99   16.60
 -31  -1  -2   68.79   19.30
 -31   1  -2   57.99   14.60
 -31   1  -2  126.19   28.20
 -31   1  -2  102.29   16.50
 -36  -2   2   38.70   10.70
 -36  -2   2   23.30    6.50
 -36  -2   2   35.40   13.70
 -36   2   2   26.90    9.30
 -36   2   2   19.30   14.80
 -36   2   2   29.50   13.00
 -34  -2   2    2.50   10.60
 -34  -2   2  -12.20    4.50
 -34  -2   2    0.90    6.70
 -34   2   2   -4.60    5.10
 -34   2   2    9.80    8.80
 -34   2   2   -3.00   10.50
 -32  -2   2   32.60    6.80
 -32  -2   2   27.20    9.50
 -32  -2   2   40.40   11.10
 -32   2   2   16.80    7.90
 -32   2   2   14.00   11.10
 -32   2   2   42.60   11.00
 -30  -2   2   13.00    4.90
 -30  -2   2    7.10    7.30
 -30  -2   2   14.50    9.40
  30  -2  -2   22.80    6.80
  30  -2  -2   15.50    7.90
 -30  -2   2   17.40    6.90
  30   2  -2   -2.90    6.70
 -30   2   2    7.30   11.30
 -30   2   2   18.50    7.50
 -30   2   2    9.90    7.30
 -28  -2   2   30.80    6.50
  28  -2  -2   21.30    6.80
  28  -2  -2   47.70   13.40
 -28  -2   2   23.60    7.50
 -28  -2   2   28.50   11.40
 -28   2   2   22.30    7.00
 -28   2   2   17.70    8.20
 -28   2   2    8.20    9.90
  26  -2  -2   38.10    8.30
 -26  -2   2   38.10   12.70
 -26  -2   2   39.60    7.00
 -26   2   2   20.60   12.50
 -26   2   2   34.30    8.00
 -26   2   2   26.00    8.40
  26   2  -2   38.20   10.30
  24  -2  -2  167.78   18.90
 -24  -2   2  123.39   19.10
 -24  -2   2  189.88   14.00
 -24  -2   2  180.28   16.50
  24  -2  -2  167.68   15.90
  24   2  -2  166.68   19.10
 -24   2   2  165.98   17.20
 -24   2   2  189.48   16.30
  22  -2  -2   50.09    8.50
 -22  -2   2   49.50    7.10
  22  -2  -2   65.89   12.50
 -22  -2   2   49.40    8.40
 -22  -2   2   67.19   13.50
 -22   2   2   45.20   10.90
  22   2  -2   45.30    9.60
 -22   2   2   61.89    9.20
 -22   2   2   59.79    8.80
 -22   2   2   60.69   10.80
 -20  -2   2   55.19    8.90
 -20  -2   2   64.39    8.00
  20  -2  -2   70.69   10.30
  20  -2  -2   86.79   14.30
 -20   2   2   69.49    9.40
 -20   2   2   69.19   14.10
  20   2  -2   75.99   13.70
 -20   2   2   74.89    9.80
 -20   2   2   65.09   10.30
  18  -2  -2   41.50    9.60
  18  -2  -2   27.00    6.10
 -18  -2   2   33.90    6.50
 -18  -2   2   29.20    4.60
  18   2  -2   32.20    8.20
 -18   2   2   36.50    7.00
 -18   2   2   24.10    7.00
 -18   2   2   40.50    6.70
 -18   2   2   36.30    6.50
 -16  -2   2    1.70    1.70
 -16  -2   2   -1.00    2.50
 -16  -2   2   -1.20    2.80
  16  -2  -2   -0.50    1.90
  16  -2  -2    0.10    2.80
 -16   2   2   -1.10    2.10
 -16   2   2    3.50    3.00
 -16   2   2    1.20    2.10
  16   2  -2    1.20    2.80
 -16   2   2    7.30    4.80
 -14  -2   2   65.29   11.10
  14  -2  -2   59.19    8.50
 -14  -2   2   74.69    5.90
  14  -2  -2   60.79    9.80
  14   2  -2   86.39   12.30
 -14   2   2   82.49    7.60
 -14   2   2   81.29    7.80
 -14   2   2   89.49   11.00
 -14   2   2   88.49   13.60
  12  -2  -2   36.50    6.20
  12  -2  -2   32.60    6.80
 -12  -2   2   29.30    6.30
 -12  -2   2   32.40    3.20
 -12   2   2   45.70    7.40
 -12   2   2   34.90    5.20
 -12   2   2   39.50    9.00
 -12   2   2   39.10    5.20
  12   2  -2   42.40    7.20
  10  -2  -2  174.88   13.70
  10  -2  -2  172.48   14.50
 -10  -2   2  180.68   10.10
 -10  -2   2  172.38   14.20
 -10   2   2  175.58   15.40
 -10   2   2  191.38   12.40
 -10   2   2  188.28   14.30
  10   2  -2  198.58   14.90
 -10   2   2  209.38   12.10
  -8  -2   2   68.99    7.70
   8  -2  -2   65.59    7.90
   8  -2  -2   82.59    8.00
  -8   2   2   80.99    9.00
  -8   2   2   71.59    6.10
   8   2  -2   69.59    7.90
  -8   2   2   78.49    5.60
  -8   2   2   75.79    7.90
   6  -2  -2    6.60    3.10
  -6  -2   2    5.20    1.20
   6  -2  -2    7.80    2.00
   6  -2  -2    1.90    2.40
  -6  -2   2    8.70    3.20
   6   2  -2    6.20    1.30
  -6   2   2    7.60    3.40
  -6   2   2    6.20    1.30
  -6   2   2    3.40    2.80
   6   2  -2   11.20    3.60
  -6   2   2    5.00    1.70
   4  -2  -2  568.54   32.30
   4  -2  -2  588.34   30.30
  -4  -2   2  573.34   29.20
   4  -2  -2  556.94   32.00
  -4  -2   2  566.74   30.20
  -4   2   2  569.74   30.30
  -4   2   2  598.24   32.10
   4   2  -2  545.95   30.20
  -4   2   2  575.54   29.10
  -4   2   2  557.94   32.40
   2  -2  -2  274.77   16.10
  -2  -2   2  283.17   15.00
   2  -2  -2  251.37   14.60
  -2  -2   2  239.48   15.30
  -2   2   2  262.67   14.60
   2   2  -2  262.27   15.50
  -2   2   2  267.47   15.90
   0  -2  -2  141.19    8.00
   0  -2  -2  150.38    9.60
   0  -2  -2  138.09    8.50
   0  -2   2  141.29    9.90
   0   2   2  142.79    8.50
   0   2  -2  127.39    8.50
   0   2   2  143.09    8.00
   0   2  -2  141.89   10.00
   2  -2   2  193.78   11.00
   2  -2   2  173.98   12.40
   2  -2   2  170.78   13.80
  -2  -2  -2  181.48   11.50
  -2   2  -2  180.78   11.00
  -2   2  -2  172.28   12.50
   4  -2   2    0.40    2.40
  -4  -2  -2    4.70    2.30
   4  -2   2    8.60    3.40
   4  -2   2    1.10    1.50
  -4  -2  -2    3.90    1.90
  -4   2  -2    1.20    3.00
  -4   2  -2    2.60    2.80
  -4   2  -2    3.30    1.90
   4   2   2    2.90    2.00
   6  -2   2  750.22   40.60
   6  -2   2  712.13   42.00
   6  -2   2  750.62   38.70
  -6  -2  -2  669.63   38.60
  -6  -2  -2  705.83   39.90
   6   2   2  721.13   40.00
  -6   2  -2  663.73   42.40
  -6   2  -2  710.43   40.80
  -6   2  -2  694.43   38.50
  -8  -2  -2    5.30    2.50
   8  -2   2    2.60    2.20
   8  -2   2    2.70    3.90
   8  -2   2    3.00    2.90
  -8  -2  -2    2.10    2.20
  -8   2  -2    2.50    3.40
  -8   2  -2    3.70    2.10
  -8   2  -2   -2.40    2.80
   8   2   2    0.50    2.20
  10  -2   2   42.90    5.60
  10  -2   2   32.60    6.20
 -10  -2  -2   39.20    5.30
 -10  -2  -2   34.20    5.40
 -10  -2  -2   34.60    7.20
  10  -2   2   40.80    8.40
 -10   2  -2   46.30    8.00
  10   2   2   51.69    7.90
 -10   2  -2   24.70    6.60
  12  -2   2   10.30    3.20
  12  -2   2    9.40    4.70
 -12  -2  -2   18.10    4.00
  12  -2   2   19.70    4.80
 -12  -2  -2   14.40    5.60
 -12  -2  -2   13.70    4.20
 -12   2  -2   10.80    4.90
 -12   2  -2   15.40    5.50
 -12   2  -2   12.00    3.40
  12   2   2   17.80    5.30
  14  -2   2    1.10    2.50
 -14  -2  -2   -1.30    1.90
  14  -2   2    8.00    4.50
 -14  -2  -2   -0.80    2.70
  14  -2   2    0.80    2.90
 -14  -2  -2   -0.20    2.40
  14   2   2    8.30    3.80
 -14   2  -2    1.70    2.40
 -14   2  -2    1.60    2.40
 -14   2  -2    3.80    4.90
 -16  -2  -2  162.08   13.20
 -16  -2  -2  171.98   14.30
  16  -2   2  151.38   16.60
 -16  -2  -2  164.38   17.50
  16  -2   2  151.58   14.50
  16   2   2  168.78   16.00
 -16   2  -2  174.18   15.80
 -16   2  -2  167.78   19.40
 -16   2  -2  156.28   13.90
 -18  -2  -2    4.00    4.00
  18  -2   2    3.70    3.00
 -18  -2  -2    0.90    2.90
 -18  -2  -2    4.00    3.70
 -18   2  -2    1.30    3.00
 -18   2  -2    2.30    3.30
 -18   2  -2   -1.30    4.80
  18   2   2    5.60    4.50
 -20  -2  -2   21.50    8.20
  20  -2   2   14.00    6.40
 -20  -2  -2   25.00    6.10
  20  -2   2   27.70    6.90
 -20  -2  -2   16.30    6.00
  20   2   2   20.30    6.90
 -20   2  -2    8.90    5.40
 -20   2  -2   28.40    7.40
 -20   2  -2   27.40    9.20
 -22  -2  -2   18.70    8.20
  22  -2   2   14.40    7.80
  22  -2   2    8.80    5.70
 -22  -2  -2   12.00    4.90
 -22  -2  -2    7.30    5.10
 -22   2  -2    4.80    8.00
 -22   2  -2    6.70    3.90
  22   2   2    9.90    5.80
 -22   2  -2    5.70    6.30
 -24  -2  -2   24.40    7.60
 -24  -2  -2    6.90    8.00
 -24  -2  -2    3.10    4.80
 -24   2  -2    6.30    8.10
 -24   2  -2   11.20    6.30
 -24   2  -2   11.20    8.00
  24   2   2   24.70    8.40
  26  -2   2   31.20    9.50
 -26  -2  -2   15.90    6.00
 -26  -2  -2   20.00   10.20
 -26   2  -2   11.40    8.40
 -26   2  -2   20.20    7.90
 -26   2  -2   34.00   12.60
  26   2   2   35.50   12.70
 -28  -2  -2   39.40   10.80
 -28  -2  -2   26.60    9.80
 -28  -2  -2   26.70   10.40
 -28   2  -2   62.59   19.60
 -28   2  -2   72.39   13.60
 -28   2  -2   40.90    9.50
  28   2   2   48.20   12.60
 -30  -2  -2   -3.70    8.20
 -30  -2  -2    6.20    7.10
 -30  -2  -2    9.80    6.30
 -30   2  -2  -15.30    8.30
 -30   2  -2    1.20    6.20
 -30   2  -2    3.80   11.70
 -32  -2  -2   14.20    9.90
 -32  -2  -2   14.90   12.60
 -32  -2  -2    1.80    8.10
 -32   2  -2    2.10    8.20
 -35  -3   2  165.08   21.60
 -35  -3   2  162.28   25.80
 -35   3   2  179.88   24.20
 -35   3   2  156.78   20.80
 -35   3   2  173.98   32.60
 -33  -3   2  247.18   23.20
 -33  -3   2  193.58   29.90
 -33  -3   2  200.38   13.10
 -33   3   2  164.88   22.50
 -33   3   2  192.98   33.30
 -33   3   2  207.18   21.30
  31  -3  -2  229.08   22.20
 -31  -3   2  259.37   24.00
 -31  -3   2  240.58   16.20
 -31  -3   2  244.28   35.00
 -31   3   2  207.78   32.80
 -31   3   2  243.48   24.20
 -31   3   2  242.88   22.10
 -29  -3   2  422.66   32.70
 -29  -3   2  458.85   40.70
 -29  -3   2  453.05   32.50
 -29  -3   2  453.85   26.80
  29  -3  -2  430.56   32.50
  29  -3  -2  456.15   37.90
  29   3  -2  453.55   38.00
 -29   3   2  469.05   32.80
 -29   3   2  443.26   32.40
 -29   3   2  401.96   42.10
 -29   3   2  416.86   34.60
  27  -3  -2  167.08   27.30
 -27  -3   2  223.98   15.00
 -27  -3   2  223.48   31.40
  27  -3  -2  208.98   19.50
 -27  -3   2  181.38   18.80
 -27   3   2  229.78   19.70
 -27   3   2  198.58   21.60
  25  -3  -2  682.33   41.30
 -25  -3   2  647.94   35.60
 -25  -3   2  640.74   47.00
 -25  -3   2  552.64   39.70
 -25   3   2  638.74   50.79
  25   3  -2  562.64   44.00
 -25   3   2  624.44   42.40
 -25   3   2  600.64   39.30
 -23  -3   2  186.98   12.80
 -23  -3   2  194.28   16.90
 -23  -3   2  176.58   20.50
  23  -3  -2  220.08   18.00
  23  -3  -2  152.58   18.40
 -23   3   2  117.59   19.90
 -23   3   2  171.48   15.90
  23   3  -2  190.18   20.20
 -23   3   2  185.38   15.70
  21  -3  -2  697.13   43.20
 -21  -3   2  678.23   46.90
 -21  -3   2  620.14   41.60
  21  -3  -2  709.63   46.60
 -21  -3   2  640.64   37.80
 -21   3   2  758.62   45.50
 -21   3   2  715.43   41.90
  21   3  -2  674.93   50.09
 -21   3   2  734.93   41.60
 -21   3   2  681.83   50.89
  19  -3  -2   25.40    7.90
 -19  -3   2   17.20    5.40
 -19  -3   2   25.80    3.80
 -19  -3   2   15.30    6.50
  19  -3  -2   15.20    5.80
  19   3  -2   32.80    8.80
 -19   3   2   12.80    4.20
 -19   3   2   20.00    6.60
 -19   3   2   10.30    4.00
 -19   3   2    8.40    5.40
 -17  -3   2  698.93   41.30
 -17  -3   2  608.44   43.90
  17  -3  -2  678.73   44.90
 -17  -3   2  692.53   37.40
  17  -3  -2  687.43   42.60
 -17   3   2  717.53   40.90
  17   3  -2  762.02   45.80
 -17   3   2  680.03   48.20
 -17   3   2  762.62   40.70
 -17   3   2  685.03   43.60
  15  -3  -2   44.00    9.60
 -15  -3   2   16.70    5.70
 -15  -3   2   29.20    3.10
  15  -3  -2   20.50    5.20
 -15   3   2   13.00    5.10
  15   3  -2   27.70    7.10
 -15   3   2   29.50    5.20
 -15   3   2   27.80    8.50
 -15   3   2   32.20    5.60
  13  -3  -2  723.93   44.70
 -13  -3   2  735.13   37.50
 -13  -3   2  616.14   42.90
  13  -3  -2  779.42   43.70
 -13   3   2  731.73   40.00
  13   3  -2  741.43   44.60
 -13   3   2  705.13   46.40
 -13   3   2  705.93   43.60
 -13   3   2  760.62   40.90
 -11  -3   2  101.19   10.50
 -11  -3   2   90.59    6.00
  11  -3  -2  111.39   10.50
 -11   3   2   96.19    7.50
 -11   3   2  107.69    8.40
 -11   3   2  108.99   12.70
 -11   3   2   70.49   10.80
  11   3  -2   95.29   10.70
  -9  -3   2 1111.29   56.09
   9  -3  -2 1087.89   60.69
   9  -3  -2 1039.90   61.09
   9   3  -2 1199.48   61.69
  -9   3   2 1069.99   57.59
  -9   3   2 1059.29   60.49
  -9   3   2 1042.70   62.19
  -9   3   2 1076.09   56.69
   7  -3  -2   71.59    9.30
  -7  -3   2   67.89    5.40
   7  -3  -2   63.89    5.70
  -7  -3   2   71.99    9.50
   7  -3  -2   77.99   10.40
  -7   3   2   58.39    4.60
  -7   3   2   51.49    7.50
  -7   3   2   69.79    5.80
  -7   3   2   64.39    9.70
   7   3  -2   69.89    5.00
  -5  -3   2 4041.80  208.68
   5  -3  -2 4076.69  211.68
   5  -3  -2 4104.59  208.28
   5  -3  -2 4082.89  211.18
  -5   3   2 4179.78  211.08
   5   3  -2 3943.91  209.58
  -5   3   2 4083.69  206.88
  -5   3   2 4307.17  208.38
  -3  -3   2 2942.21  154.58
   3  -3  -2 3093.19  155.98
   3  -3  -2 3007.10  153.28
  -3   3   2 3209.48  153.38
  -3   3   2 2855.71  155.38
   3   3  -2 2972.70  154.58
   1  -3  -2 2186.28  113.09
  -1  -3   2 2162.08  112.89
   1  -3  -2 2210.28  109.89
   1  -3  -2 1965.90  110.69
  -1  -3   2 2282.57  111.19
  -1   3   2 2165.88  112.69
   1   3  -2 2146.59  111.09
   1   3  -2 2172.48  112.99
   1   3  -2 2219.68  109.69
  -1   3   2 2204.48  110.79
   1  -3   2  934.71   47.70
  -1  -3  -2  926.21   49.20
  -1  -3  -2  880.11   47.00
   1  -3   2  940.21   50.09
  -1  -3  -2  878.61   47.50
   1   3   2  958.40   47.50
  -1   3  -2  864.81   47.60
  -1   3  -2  888.41   49.99
  -3  -3  -2 1804.72   95.89
   3  -3   2 1863.11  101.19
  -3  -3  -2 1789.02   97.59
   3  -3   2 1950.40   96.09
  -3  -3  -2 1835.32   95.99
  -3   3  -2 1856.91   96.09
  -3   3  -2 1972.30   99.19
   5  -3   2 1970.80  108.09
   5  -3   2 2039.00  110.59
  -5  -3  -2 2087.19  107.29
  -5  -3  -2 1979.10  105.59
   5  -3   2 2105.19  105.49
  -5   3  -2 2004.40  108.59
   5   3   2 2086.09  107.49
  -5   3  -2 2068.99  105.59
  -7  -3  -2  214.78   16.50
   7  -3   2  236.68   19.30
   7  -3   2  246.08   15.20
  -7  -3  -2  227.08   15.30
   7  -3   2  267.47   18.00
  -7   3  -2  259.97   20.90
  -7   3  -2  241.48   18.10
  -7   3  -2  240.28   15.30
   7   3   2  233.18   17.00
  -9  -3  -2 1894.71  107.19
   9  -3   2 2090.79  106.79
   9  -3   2 2110.79  112.19
   9  -3   2 2211.48  112.99
  -9  -3  -2 1945.21  108.89
  -9   3  -2 1812.52  112.69
   9   3   2 2044.80  109.39
  -9   3  -2 2152.18  107.09
  -9   3  -2 2165.68  110.79
 -11  -3  -2  115.09   10.80
  11  -3   2  148.19   11.10
  11  -3   2  139.19   12.90
  11  -3   2  132.69   14.20
 -11   3  -2  132.89   17.70
 -11   3  -2  141.99   11.20
 -11   3  -2  137.69   13.40
  11   3   2  126.89   12.50
  13  -3   2 1118.49   66.79
 -13  -3  -2 1174.88   60.99
  13  -3   2 1160.08   61.69
 -13  -3  -2 1049.40   64.79
  13  -3   2 1110.99   64.09
 -13  -3  -2 1052.59   62.19
 -13   3  -2 1081.99   69.19
  13   3   2 1111.69   64.99
 -13   3  -2 1229.48   62.39
 -13   3  -2 1112.29   65.39
 -15  -3  -2    0.20    2.10
 -15  -3  -2    0.80    3.00
  15  -3   2    3.50    4.20
  15  -3   2    0.60    2.80
  15  -3   2    1.10    2.70
 -15  -3  -2   -1.10    2.90
  15   3   2   -3.10    3.20
 -15   3  -2    7.50    4.60
 -15   3  -2    0.60    2.50
 -15   3  -2    2.20    4.00
  17  -3   2  525.45   33.70
 -17  -3  -2  517.25   30.60
 -17  -3  -2  453.05   31.80
 -17  -3  -2  454.95   35.30
 -17   3  -2  469.65   39.50
 -17   3  -2  525.05   32.10
  17   3   2  530.35   39.10
 -17   3  -2  489.75   35.20
 -19  -3  -2    3.90    2.80
  19  -3   2    1.20    3.90
 -19  -3  -2    7.60    6.10
 -19  -3  -2   -1.10    3.30
  19  -3   2    6.00    4.80
 -19   3  -2    5.00    3.90
 -19   3  -2    1.10    4.60
  19   3   2   10.20    6.20
 -19   3  -2    2.40    5.70
 -21  -3  -2  303.87   24.90
 -21  -3  -2  347.17   23.50
 -21  -3  -2  367.86   30.80
  21  -3   2  343.07   26.30
  21  -3   2  383.56   30.50
 -21   3  -2  286.87   32.50
  21   3   2  319.47   27.80
 -21   3  -2  321.47   24.80
 -23  -3  -2   -0.90    6.30
 -23  -3  -2    3.90    4.20
  23  -3   2   11.70    6.40
 -23  -3  -2    0.70    4.10
 -23   3  -2    3.40    4.80
 -23   3  -2    1.50    8.40
 -23   3  -2   -3.60    5.70
  23   3   2    8.30    5.90
 -25  -3  -2  409.36   29.20
 -25  -3  -2  461.65   39.50
 -25  -3  -2  430.46   32.40
  25  -3   2  409.06   36.00
  25  -3   2  462.85   33.20
 -25   3  -2  441.66   43.00
 -25   3  -2  435.96   32.10
 -25   3  -2  447.36   35.40
 -25   3  -2  459.35   32.30
 -27  -3  -2  167.48   18.30
 -27  -3  -2  164.08   26.60
 -27  -3  -2  158.08   16.10
 -27   3  -2  166.28   20.70
  27   3   2  132.69   21.60
 -27   3  -2  212.68   33.30
 -27   3  -2  188.48   23.30
 -29  -3  -2  219.38   20.60
 -29  -3  -2  293.67   32.70
 -29  -3  -2  257.97   24.60
 -29   3  -2  251.27   39.30
 -29   3  -2  289.57   24.80
 -29   3  -2  245.58   29.30
 -31  -3  -2  243.48   35.30
 -31  -3  -2  208.08   18.40
 -31  -3  -2  182.88   23.50
 -31   3  -2  190.18   35.80
 -31   3  -2  218.48   27.60
 -31   3  -2  162.48   21.30
 -34  -4   2    9.40    8.80
 -34  -4   2    0.10    7.00
  34  -4  -2   -8.10    7.00
 -34   4   2  -29.90   15.70
 -34   4   2  -19.20   10.00
 -34   4   2   -1.20    6.40
 -32  -4   2  539.55   45.50
 -32  -4   2  461.95   35.60
  32  -4  -2  396.36   34.50
 -32   4   2  445.76   45.90
 -32   4   2  481.55   38.40
 -32   4   2  472.55   34.60
 -30  -4   2   32.50   14.60
 -30  -4   2   22.90    7.40
 -30  -4   2   21.70    7.70
  30  -4  -2    3.40    6.50
 -30   4   2   14.20   10.10
 -30   4   2   40.30    9.20
  30   4  -2   34.40   12.20
 -30   4   2   18.80    9.20
  28  -4  -2  548.85   43.30
 -28  -4   2  557.34   38.80
 -28  -4   2  511.15   44.10
  28  -4  -2  567.84   39.20
  28   4  -2  532.45   43.50
 -28   4   2  560.04   37.90
 -28   4   2  554.74   41.50
 -28   4   2  577.94   38.00
 -28   4   2  495.05   49.20
 -26  -4   2   10.10    6.40
 -26  -4   2   18.60    2.90
 -26  -4   2   23.00    8.00
  26  -4  -2   43.50    9.80
 -26   4   2   14.30    7.70
 -26   4   2   23.50   10.30
 -26   4   2   19.50    6.50
  26   4  -2   13.20    8.00
 -24  -4   2  581.84   42.90
  24  -4  -2  557.14   38.60
 -24  -4   2  515.45   36.50
 -24  -4   2  559.04   30.30
 -24   4   2  623.64   45.70
  24   4  -2  565.34   42.20
 -24   4   2  577.54   36.10
 -24   4   2  501.95   45.70
 -24   4   2  537.35   36.00
 -22  -4   2   36.70    4.00
 -22  -4   2   32.50    7.50
  22  -4  -2   41.80    9.30
  22  -4  -2   35.30    8.40
 -22  -4   2   22.50    8.30
  22   4  -2   34.60    9.50
 -22   4   2   37.40    9.90
 -22   4   2   50.69    9.00
 -22   4   2   49.30    8.70
 -22   4   2   48.90   14.50
  20  -4  -2  461.95   31.20
 -20  -4   2  419.26   23.50
  20  -4  -2  447.36   33.40
 -20  -4   2  432.26   33.10
 -20  -4   2  398.56   28.40
 -20  -4   2  416.16   23.30
  20   4  -2  420.86   32.90
 -20   4   2  428.96   28.60
 -20   4   2  472.85   38.40
 -20   4   2  455.05   28.10
 -18  -4   2  181.98   10.50
 -18  -4   2  181.48   15.10
 -18  -4   2  174.68   17.50
  18  -4  -2  199.08   17.30
 -18  -4   2  152.68   10.20
  18  -4  -2  185.08   18.20
 -18   4   2  183.48   14.40
 -18   4   2  184.98   17.60
 -18   4   2  175.98   20.60
 -18   4   2  169.98   13.70
 -16  -4   2  682.83   36.10
 -16  -4   2  671.53   44.10
  16  -4  -2  693.73   45.10
 -16  -4   2  644.84   36.10
  16  -4  -2  691.83   43.40
 -16   4   2  702.83   40.20
 -16   4   2  716.73   48.70
 -16   4   2  726.93   44.50
 -16   4   2  705.73   39.40
  16   4  -2  703.63   45.00
 -14  -4   2  347.27   18.70
  14  -4  -2  349.96   25.20
  14  -4  -2  349.07   26.50
 -14  -4   2  345.37   25.30
 -14  -4   2  340.87   19.00
 -14   4   2  353.26   28.30
 -14   4   2  328.37   21.70
  14   4  -2  327.97   25.60
 -14   4   2  359.86   25.70
 -14   4   2  348.87   21.20
 -12  -4   2  127.29    8.90
  12  -4  -2  144.79   13.60
 -12  -4   2  121.09   13.30
 -12   4   2  150.18   11.10
 -12   4   2  158.38   10.30
  12   4  -2  152.78   14.30
 -12   4   2  144.89   13.80
 -12   4   2  125.09   17.00
 -10  -4   2  170.38   15.90
 -10  -4   2  205.78   12.50
  10  -4  -2  192.28   18.40
  10  -4  -2  186.08   16.80
 -10   4   2  193.68   13.30
 -10   4   2  213.88   12.50
 -10   4   2  198.98   16.50
   8  -4  -2   48.50    8.20
  -8  -4   2   49.40    7.50
   8  -4  -2   54.09    5.60
  -8  -4   2   65.79    5.90
   8  -4  -2   49.90    8.40
   8  -4  -2   66.29    4.90
   8   4  -2   65.49    5.40
  -8   4   2   67.39    9.60
  -8   4   2   62.09    4.70
  -8   4   2   55.69    5.60
   6  -4  -2 4037.60  192.38
   6  -4  -2 3620.84  193.78
   6  -4  -2 3874.31  198.88
   6  -4  -2 3700.93  197.68
  -6  -4   2 3746.43  194.78
   6   4  -2 3932.81  194.68
  -6   4   2 3796.02  197.58
  -6   4   2 3782.42  193.88
  -6   4   2 3755.02  192.38
   4  -4  -2  230.28   14.10
  -4  -4   2  227.08   15.70
  -4  -4   2  218.98   12.50
   4  -4  -2  242.98   12.40
   4  -4  -2  223.68   17.20
  -4   4   2  248.98   17.30
  -4   4   2  270.17   14.40
   4   4  -2  255.67   16.10
  -2  -4   2 1804.42   89.99
   2  -4  -2 1634.44   92.59
   2  -4  -2 1712.33   89.39
  -2  -4   2 1735.83   91.99
  -2   4   2 1761.02   89.39
  -2   4   2 1853.81   92.59
   2   4  -2 1728.63   91.99
   2   4  -2 1684.53   87.69
   0  -4   2   -0.20    2.70
   0  -4   2    2.30    1.80
   0  -4  -2    1.90    1.40
   0  -4  -2    3.90    3.30
   0   4  -2    4.70    1.10
   0   4   2    5.40    2.80
   0   4  -2    1.60    3.10
   0   4   2    1.70    1.20
   0   4  -2    3.40    1.90
  -2  -4  -2 1238.28   66.49
  -2  -4  -2 1258.27   68.69
  -2  -4  -2 1259.47   66.29
   2  -4   2 1305.97   66.59
  -2   4  -2 1312.37   65.89
  -2   4  -2 1345.47   66.79
  -2   4  -2 1214.58   69.89
   4  -4   2  307.07   22.80
   4  -4   2  296.77   16.90
  -4  -4  -2  264.77   16.70
  -4  -4  -2  268.87   19.00
  -4  -4  -2  268.57   18.10
   4  -4   2  269.47   19.90
  -4   4  -2  299.07   20.60
  -4   4  -2  289.77   16.90
  -6  -4  -2 1677.03   84.79
  -6  -4  -2 1493.35   83.89
  -6  -4  -2 1511.35   86.09
   6  -4   2 1670.93   83.79
   6  -4   2 1610.14   90.29
  -6   4  -2 1593.04   83.89
  -6   4  -2 1683.53   88.49
  -8  -4  -2  121.29   10.10
   8  -4   2  122.79   12.00
   8  -4   2  101.99   14.50
   8  -4   2  124.69    9.50
  -8  -4  -2  123.29   11.50
  -8   4  -2  148.79   13.80
  -8   4  -2  125.79    9.70
  10  -4   2 1265.87   69.99
  10  -4   2 1191.88   72.09
 -10  -4  -2 1180.88   76.99
  10  -4   2 1280.07   66.09
 -10  -4  -2 1189.88   66.59
  10   4   2 1214.58   69.39
 -10   4  -2 1271.87   71.09
 -10   4  -2 1222.98   74.59
  12  -4   2   36.10    7.80
  12  -4   2   54.19    6.90
  12  -4   2   63.69    9.90
 -12  -4  -2   55.69    9.60
 -12  -4  -2   52.39    7.40
 -12   4  -2   37.70   10.50
 -12   4  -2   57.09    7.70
 -12   4  -2   65.39   10.80
  12   4   2   50.49    8.90
  14  -4   2  757.52   48.40
 -14  -4  -2  756.82   40.80
  14  -4   2  686.23   41.20
 -14  -4  -2  697.73   42.50
 -14  -4  -2  682.83   45.00
  14  -4   2  738.63   45.20
 -14   4  -2  655.73   49.99
 -14   4  -2  756.42   42.20
 -14   4  -2  702.73   46.20
  14   4   2  734.73   45.80
 -16  -4  -2  105.29   15.40
 -16  -4  -2   87.19   11.40
 -16  -4  -2   95.69    8.90
  16  -4   2   78.19   11.60
  16  -4   2  107.79   14.30
 -16   4  -2  100.99   10.40
  16   4   2  101.09   14.90
 -16   4  -2   73.69   15.80
 -16   4  -2  103.19   14.90
 -18  -4  -2   43.60   10.20
 -18  -4  -2   74.49    8.00
  18  -4   2   65.79   12.90
  18  -4   2   57.09   11.60
 -18  -4  -2   55.29    9.60
 -18   4  -2   96.39   19.70
 -18   4  -2   69.39   10.10
 -18   4  -2   66.59   12.70
  18   4   2   70.99   13.50
  20  -4   2  220.18   22.50
  20  -4   2  217.58   20.00
 -20  -4  -2  211.58   22.40
 -20  -4  -2  188.58   18.10
 -20  -4  -2  214.68   15.90
 -20   4  -2  194.78   29.60
 -20   4  -2  216.08   18.10
  20   4   2  196.58   20.90
 -20   4  -2  202.78   21.40
 -22  -4  -2  148.29   15.80
 -22  -4  -2  134.79   12.70
 -22  -4  -2  161.38   23.90
  22  -4   2  160.98   17.00
  22   4   2  150.78   20.00
 -22   4  -2  132.49   18.70
 -22   4  -2   85.29   22.50
 -22   4  -2  136.89   14.50
 -24  -4  -2  487.65   34.10
 -24  -4  -2  492.15   40.50
  24  -4   2  447.06   38.60
 -24  -4  -2  481.65   30.30
  24  -4   2  450.85   34.40
  24   4   2  364.26   35.10
 -24   4  -2  433.36   36.00
 -24   4  -2  477.85   45.40
 -24   4  -2  490.85   33.00
 -24   4  -2  498.25   33.60
  26  -4   2   16.90   13.20
 -26  -4  -2   17.80    6.80
 -26  -4  -2   27.00   10.00
 -26  -4  -2   11.80    5.00
 -26   4  -2   14.10    7.30
 -26   4  -2   17.60    8.20
 -26   4  -2   15.90   11.70
  26   4   2   22.30    9.40
 -28  -4  -2  252.07   24.40
 -28  -4  -2  225.48   19.20
 -28  -4  -2  287.07   32.00
 -28   4  -2  301.17   44.00
  28   4   2  255.87   33.20
 -28   4  -2  292.97   25.10
 -28   4  -2  236.58   34.30
 -30  -4  -2    8.30    9.70
 -30  -4  -2   10.50    5.40
 -30  -4  -2    0.00    6.60
 -30   4  -2   -6.90    9.80
 -30   4  -2  -26.10   10.80
 -30   4  -2    4.20    6.40
  33  -5  -2    4.70    8.90
 -33  -5   2    0.10    7.90
 -33  -5   2    4.60    7.50
 -33   5   2   35.50   18.20
 -33   5   2    1.20   10.70
 -33   5   2    2.00    6.50
 -31  -5   2    9.10    6.80
  31  -5  -2   13.00    7.30
 -31  -5   2    1.80    7.40
 -31   5   2   24.10   11.50
 -31   5   2   -7.90    8.80
 -29  -5   2   17.40    7.00
 -29  -5   2   20.10   11.30
 -29  -5   2   18.10    7.50
 -29   5   2    1.10    6.30
 -29   5   2   24.00   10.90
  29   5  -2   17.70    8.90
 -29   5   2   23.70   11.10
 -27  -5   2   78.59   13.50
  27  -5  -2   89.09   15.80
 -27  -5   2   70.69   16.70
 -27   5   2  100.39   14.50
 -27   5   2   96.59   16.60
 -27   5   2   92.29   21.60
 -27   5   2   92.29   13.20
  25  -5  -2    4.30    4.60
 -25  -5   2    0.50    4.60
 -25  -5   2    1.90    4.80
  25   5  -2   -1.00    6.10
 -25   5   2    1.60    6.50
 -25   5   2   -3.70    5.10
 -25   5   2    4.20    4.30
 -23  -5   2    8.50    6.10
  23  -5  -2   15.00    6.40
 -23  -5   2    5.50    4.80
 -23   5   2   19.10    7.10
 -23   5   2   11.10    4.90
 -23   5   2    7.30    8.80
 -23   5   2   15.20    5.20
  23   5  -2   18.00    7.60
  21  -5  -2   16.40    7.60
 -21  -5   2   13.60    5.20
 -21  -5   2    9.90    6.80
  21  -5  -2   14.60    6.70
 -21   5   2    3.80    3.80
 -21   5   2   22.90    5.70
 -21   5   2    9.90    8.10
  21   5  -2   10.20    6.90
 -19  -5   2  140.59   14.30
 -19  -5   2  185.78   18.80
  19  -5  -2  169.18   18.50
  19  -5  -2  159.98   17.20
 -19   5   2  188.38   14.30
 -19   5   2  176.18   18.10
  19   5  -2  157.78   18.30
 -19   5   2  183.48   26.50
 -19   5   2  180.48   16.60
  17  -5  -2    2.80    3.80
 -17  -5   2    6.30    1.90
 -17  -5   2    6.30    4.70
 -17  -5   2    8.20    1.60
  17  -5  -2    8.50    5.40
 -17   5   2   14.80    9.20
 -17   5   2    5.40    3.00
  17   5  -2    8.90    7.10
 -17   5   2    9.40    3.80
  15  -5  -2   92.59   13.30
 -15  -5   2   56.49    5.10
  15  -5  -2   30.10    9.50
 -15  -5   2   52.69   10.90
 -15   5   2   70.89   11.80
 -15   5   2   65.09    8.10
 -15   5   2   46.10   10.80
 -15   5   2   51.79    7.90
 -13  -5   2   41.10    9.10
  13  -5  -2   28.40    7.10
 -13  -5   2   38.90    4.70
  13  -5  -2   40.70    8.80
 -13   5   2   24.80    4.80
 -13   5   2   23.90    7.30
 -13   5   2   36.20    4.90
 -13   5   2   37.70    9.90
  11  -5  -2  109.99   14.70
 -11  -5   2   96.79    7.90
  11  -5  -2   93.59   12.90
 -11  -5   2   84.39   12.00
 -11   5   2  100.89    8.60
 -11   5   2  107.59    7.80
 -11   5   2   92.49   13.20
   9  -5  -2    6.40    4.70
  -9  -5   2   17.50    3.60
  -9  -5   2    6.90    3.80
   9  -5  -2   12.20    5.00
   9  -5  -2   19.70    2.70
   9  -5  -2   13.00    3.30
  -9   5   2   17.50    5.60
  -9   5   2   15.50    3.30
  -9   5   2   16.30    2.50
   7  -5  -2 1089.09   52.99
   7  -5  -2 1045.80   60.89
   7  -5  -2 1020.50   59.49
  -7  -5   2 1016.40   56.09
   7  -5  -2  907.31   54.39
   7   5  -2 1031.50   55.59
  -7   5   2 1037.20   59.19
  -7   5   2 1055.69   54.79
  -7   5   2 1041.00   53.09
  -5  -5   2   28.00    5.20
   5  -5  -2   10.20    4.70
   5  -5  -2   17.00    1.70
   5  -5  -2   13.70    3.00
  -5  -5   2   19.00    1.90
   5   5  -2   27.80    5.30
  -5   5   2   20.20    5.60
  -5   5   2   15.60    3.10
   3  -5  -2   80.49    4.60
   3  -5  -2   73.49    6.00
  -3  -5   2   66.29    8.90
   3  -5  -2   61.69    9.50
  -3   5   2   87.69    9.50
  -3   5   2   74.09    6.00
   3   5  -2   78.39    8.50
  -1  -5   2    6.30    3.20
  -1  -5   2   11.30    2.70
   1  -5  -2    6.40    4.40
   1  -5  -2   11.30    2.30
   1   5  -2   10.90    1.40
  -1   5   2   11.50    2.40
  -1   5   2   16.70    5.00
   1   5  -2   10.00    4.00
  -1  -5  -2   11.00    4.00
   1  -5   2   14.20    4.60
   1  -5   2   19.10    3.20
  -1  -5  -2   21.80    3.10
  -1   5  -2   29.40    6.50
   1   5   2   25.00    4.90
  -1   5  -2   25.50    2.70
  -1   5  -2   22.40    3.60
   1   5   2   20.30    3.00
  -3  -5  -2    2.50    1.70
  -3  -5  -2    2.40    2.70
   3  -5   2    2.60    1.70
  -3   5  -2    3.30    3.80
  -3   5  -2    3.80    1.90
  -3   5  -2    5.00    1.70
   5  -5   2   24.30    3.80
  -5  -5  -2   19.00    3.50
  -5  -5  -2   15.10    5.20
   5  -5   2   23.40    5.70
   5  -5   2   16.50    7.20
  -5  -5  -2   19.70    3.70
  -5  -5  -2   19.50    4.60
  -5   5  -2   28.30    7.30
  -5   5  -2   24.80    3.70
  -5   5  -2   21.00    3.80
  -7  -5  -2   62.49    6.60
   7  -5   2   58.99    9.60
  -7  -5  -2   47.00    6.90
   7  -5   2   63.29    6.10
   7  -5   2   52.39   10.10
  -7  -5  -2   71.79   10.10
  -7   5  -2   69.99    6.40
  -7   5  -2   69.79    6.30
  -7   5  -2   54.89   10.10
   9  -5   2   95.19   14.30
   9  -5   2  121.09    9.80
   9  -5   2  152.88   14.10
  -9  -5  -2  118.59   10.50
  -9  -5  -2  144.79   11.20
  -9  -5  -2  137.69   14.80
  -9   5  -2  131.09   10.30
  -9   5  -2  119.49   10.10
  -9   5  -2  154.18   15.00
  11  -5   2  443.06   30.10
  11  -5   2  451.85   25.70
 -11  -5  -2  439.16   29.10
  11  -5   2  428.66   32.10
 -11  -5  -2  391.06   26.10
 -11   5  -2  395.96   25.40
 -11   5  -2  405.36   30.50
 -11   5  -2  401.56   25.50
 -13  -5  -2    1.20    3.40
  13  -5   2    1.90    4.60
 -13  -5  -2    1.90    3.10
  13  -5   2    7.90    3.00
  13  -5   2    6.50    5.20
 -13   5  -2   12.40    6.20
  13   5   2    6.60    5.00
 -13   5  -2    5.30    2.90
 -13   5  -2    5.50    3.30
  15  -5   2   62.99    8.40
  15  -5   2   64.49   12.00
 -15  -5  -2   73.19   12.60
  15  -5   2   76.59   14.00
 -15  -5  -2   59.29    9.10
  15   5   2   61.29   11.70
 -15   5  -2   66.99    9.00
 -15   5  -2   36.00   10.40
 -15   5  -2   65.39    9.50
 -15   5  -2   65.79   12.80
 -17  -5  -2    4.60    4.20
  17  -5   2    5.90    5.90
  17  -5   2   17.10    8.80
 -17  -5  -2   -0.30    3.40
 -17  -5  -2    2.80    2.70
 -17   5  -2    5.20    3.40
 -17   5  -2    0.70    5.90
 -17   5  -2   12.80    7.40
  17   5   2    7.70    3.70
 -17   5  -2    8.10    3.40
  19  -5   2   31.80    9.10
 -19  -5  -2   42.00    8.90
  19  -5   2   40.80   10.40
 -19  -5  -2   37.00    6.00
 -19  -5  -2   30.20    9.10
 -19   5  -2   35.00    7.40
 -19   5  -2   22.90   10.60
  19   5   2   45.80   10.90
 -19   5  -2   47.30    8.30
 -19   5  -2   32.00    8.70
 -21  -5  -2    9.60    3.50
 -21  -5  -2   10.10    6.10
  21  -5   2    2.60    5.20
 -21   5  -2    0.30    6.80
 -21   5  -2   12.20    5.60
 -21   5  -2    0.60    3.50
  21   5   2   -5.00    5.50
 -21   5  -2   21.30    8.90
 -23  -5  -2   96.19   18.10
  23  -5   2   68.49   12.80
 -23  -5  -2   84.29    9.90
  23  -5   2  119.59   20.30
 -23  -5  -2   87.49   14.00
 -23   5  -2   80.29   12.60
 -23   5  -2   67.79   11.00
  23   5   2   69.89   14.40
 -23   5  -2   80.59   14.20
 -23   5  -2   56.19   16.30
 -25  -5  -2    6.40    4.10
 -25  -5  -2    4.40    5.60
  25  -5   2  -17.20    6.30
  25  -5   2    9.80    6.60
 -25  -5  -2    4.40    6.90
 -25   5  -2    6.30    9.80
 -25   5  -2    3.80    4.90
 -25   5  -2    1.80    7.30
 -25   5  -2    4.60    5.40
 -27  -5  -2  -12.80    7.20
  27  -5   2   -1.20    5.20
 -27  -5  -2    2.40    4.10
 -27  -5  -2   -3.70    5.10
  27   5   2   -1.00    8.10
 -27   5  -2    6.70   10.40
 -27   5  -2    0.80    5.50
 -27   5  -2  -12.60    8.30
  29  -5   2   -3.80    5.70
 -29  -5  -2    1.60    5.90
 -29  -5  -2   -1.30    4.30
 -29  -5  -2    5.40    8.20
 -29   5  -2    0.50   10.40
 -29   5  -2    0.20    6.00
 -29   5  -2   -9.90   12.20
 -31  -5  -2   36.70   14.20
 -31  -5  -2   13.90    8.70
 -31  -5  -2    0.90    3.80
 -31  -5  -2    9.70    4.80
 -31   5  -2   40.00   11.10
 -31   5  -2   36.60   15.70
  34  -6  -2    4.20    8.90
 -34  -6   2   18.10    8.20
 -34  -6   2    1.40   10.80
 -34   6   2    5.70    7.10
 -34   6   2   22.00   17.10
 -32  -6   2  108.99   17.40
 -32  -6   2  143.59   25.70
  32  -6  -2  101.29   17.40
 -32   6   2  129.39   17.90
 -32   6   2  106.29   25.70
 -30  -6   2    0.30    8.60
 -30  -6   2    7.10    6.70
  30  -6  -2    4.20    6.70
 -30  -6   2   12.90    6.40
 -30   6   2   -3.80    8.70
 -30   6   2   -4.10    6.00
 -30   6   2   10.70   11.70
 -28  -6   2  149.69   18.50
  28  -6  -2  129.89   18.70
 -28  -6   2  120.59   22.30
 -28   6   2  204.78   26.60
  28   6  -2   95.59   17.80
 -28   6   2   87.29   17.30
 -28   6   2  169.18   32.30
 -26  -6   2   64.29   11.70
  26  -6  -2   83.69   15.30
 -26  -6   2   72.89   15.20
 -26   6   2   92.09   17.00
 -26   6   2   87.29   12.90
 -26   6   2   71.79   11.00
 -26   6   2   57.39   15.90
 -24  -6   2  257.57   23.10
  24  -6  -2  296.67   26.50
 -24  -6   2  280.67   27.70
 -24   6   2  309.37   22.60
  24   6  -2  271.37   27.20
 -24   6   2  367.66   29.60
 -24   6   2  289.67   33.30
 -22  -6   2  282.17   27.00
  22  -6  -2  324.37   26.70
 -22  -6   2  238.38   22.00
 -22   6   2  263.87   31.10
 -22   6   2  304.17   22.30
 -22   6   2  282.77   26.70
 -22   6   2  341.97   22.20
 -20  -6   2  498.05   36.50
  20  -6  -2  476.55   35.20
 -20  -6   2  436.26   30.90
  20  -6  -2  466.85   37.00
 -20   6   2  464.95   29.40
 -20   6   2  478.55   41.90
 -20   6   2  477.35   35.70
 -20   6   2  453.35   30.20
  18  -6  -2  308.77   25.10
 -18  -6   2  255.17   15.60
 -18  -6   2  269.67   16.20
  18  -6  -2  293.67   26.20
 -18  -6   2  256.97   24.00
 -18   6   2  318.67   19.80
 -18   6   2  288.87   29.70
 -18   6   2  311.47   20.80
  16  -6  -2  109.39   15.70
 -16  -6   2   97.49    7.60
  16  -6  -2  130.59   19.30
 -16  -6   2   90.89   13.20
 -16   6   2   96.09   14.70
 -16   6   2   84.09    8.70
 -14  -6   2  739.33   48.20
  14  -6  -2  783.12   50.79
  14  -6  -2  720.93   48.10
 -14  -6   2  746.53   41.50
 -14   6   2  789.52   41.80
 -14   6   2  769.62   43.10
 -14   6   2  675.53   51.39
 -12  -6   2  162.28   12.40
  12  -6  -2  181.68   18.40
 -12  -6   2  170.98   16.80
  12  -6  -2  162.08   16.60
 -12   6   2  166.38   11.30
 -12   6   2  181.18   17.40
 -12   6   2  160.68   12.50
  10  -6  -2  219.68   20.00
  10  -6  -2  211.18   18.80
 -10  -6   2  176.38   14.20
  10  -6  -2  207.98   12.40
 -10  -6   2  161.38   17.30
 -10   6   2  211.08   14.00
 -10   6   2  187.38   17.80
 -10   6   2  224.98   12.80
  -8  -6   2  559.74   30.80
   8  -6  -2  491.45   31.90
   8  -6  -2  612.74   38.50
   8  -6  -2  611.84   30.50
   8  -6  -2  565.84   39.00
  -8  -6   2  534.95   33.80
  -8   6   2  578.54   30.70
  -8   6   2  555.84   32.30
  -8   6   2  624.44   38.00
   8   6  -2  638.14   33.80
  -6  -6   2 1024.20   54.79
   6  -6  -2 1137.79   54.59
   6  -6  -2  970.60   61.59
  -6  -6   2  948.11   58.89
   6  -6  -2 1016.80   56.49
   6  -6  -2 1084.59   64.19
   6   6  -2 1131.19   59.29
  -6   6   2 1168.58   57.09
  -6   6   2 1075.79   61.99
  -4  -6   2  706.23   43.40
   4  -6  -2  715.23   38.00
   4  -6  -2  685.73   44.90
   4  -6  -2  697.23   39.80
  -4  -6   2  774.52   37.80
  -4   6   2  768.82   40.00
  -4   6   2  775.82   45.00
   4   6  -2  783.82   43.60
   2  -6  -2  986.10   46.90
   2  -6  -2  801.62   52.79
  -2  -6   2  810.32   51.79
  -2  -6   2 1000.30   49.00
   2  -6  -2  867.71   47.90
  -2   6   2  906.71   52.29
  -2   6   2  890.01   47.90
   2   6  -2  890.91   46.20
   2   6  -2  936.91   52.49
   0  -6   2    4.50    2.20
   0  -6  -2    2.10    1.50
   0  -6   2    4.40    3.50
   0  -6  -2    2.80    3.80
   0   6  -2    2.70    3.40
   0   6   2    3.40    1.50
   0   6  -2    3.40    1.40
   0   6   2    4.90    3.40
  -2  -6  -2 2371.46  132.99
   2  -6   2 2737.53  133.39
   2  -6   2 2539.75  138.69
  -2  -6  -2 2407.76  137.09
  -2   6  -2 2540.75  133.49
  -2   6  -2 2662.13  139.09
  -2   6  -2 2751.72  132.49
   2   6   2 2734.83  136.39
   4  -6   2   27.30    7.10
   4  -6   2   40.60    5.10
  -4  -6  -2   41.30    5.10
  -4  -6  -2   49.40    8.00
  -4   6  -2   50.09    8.80
  -4   6  -2   44.80    4.40
  -4   6  -2   39.50    5.50
   6  -6   2 1261.07   63.49
  -6  -6  -2 1341.17   78.49
  -6  -6  -2 1100.59   65.99
   6  -6   2 1188.48   72.89
   6  -6   2 1225.18   69.59
  -6  -6  -2 1126.49   63.69
  -6  -6  -2 1146.19   63.59
  -6   6  -2 1275.57   63.99
  -6   6  -2 1170.98   63.29
  -6   6  -2 1168.48   69.39
  -8  -6  -2   41.60    7.10
  -8  -6  -2   60.69    6.60
   8  -6   2   67.69   13.30
  -8  -6  -2   42.80    8.20
   8  -6   2   44.90    5.90
   8  -6   2   42.80    9.20
  -8  -6  -2   55.79    6.10
  -8   6  -2   58.69    5.90
  -8   6  -2   55.19    6.00
  -8   6  -2   51.99    9.50
  10  -6   2  327.17   25.20
  10  -6   2  311.77   27.60
 -10  -6  -2  326.37   24.20
 -10  -6  -2  282.07   20.60
 -10  -6  -2  318.47   21.70
  10  -6   2  332.87   20.20
 -10   6  -2  331.87   20.50
 -10   6  -2  332.97   29.20
 -10   6  -2  301.07   20.30
  12  -6   2  286.47   24.60
 -12  -6  -2  297.17   21.30
  12  -6   2  331.27   20.60
 -12  -6  -2  328.67   21.60
 -12  -6  -2  278.87   23.50
  12  -6   2  320.87   27.90
 -12   6  -2  330.77   21.00
 -12   6  -2  307.07   25.90
 -12   6  -2  325.37   21.10
  14  -6   2  164.48   12.60
 -14  -6  -2  136.89   13.40
 -14  -6  -2  148.19   15.90
  14  -6   2  153.88   19.00
 -14  -6  -2  144.59   12.70
  14  -6   2  146.89   20.80
 -14   6  -2  157.78   12.90
 -14   6  -2  173.18   23.90
 -14   6  -2  154.28   13.00
  16  -6   2  469.45   34.80
 -16  -6  -2  432.46   33.70
 -16  -6  -2  440.96   28.90
 -16  -6  -2  506.95   31.70
  16  -6   2  477.15   37.80
  16  -6   2  472.75   29.70
 -16   6  -2  505.15   32.30
 -16   6  -2  486.45   36.30
 -16   6  -2  454.45   30.00
 -18  -6  -2  260.07   18.00
 -18  -6  -2  264.97   21.60
  18  -6   2  297.97   25.40
 -18  -6  -2  260.87   18.70
 -18  -6  -2  220.28   22.80
 -18   6  -2  274.87   20.20
 -18   6  -2  273.97   25.70
 -18   6  -2  294.47   21.00
 -20  -6  -2  125.29   19.60
  20  -6   2   79.79   13.60
 -20  -6  -2   99.19    9.40
 -20  -6  -2   92.79    8.90
 -20  -6  -2   68.99   11.80
 -20   6  -2   87.49   16.60
  20   6   2   64.29   14.50
 -20   6  -2   96.79   13.10
 -20   6  -2  100.09   12.50
 -22  -6  -2  172.08   14.60
 -22  -6  -2  198.68   14.70
 -22  -6  -2  205.18   22.60
  22  -6   2  239.58   26.00
 -22  -6  -2  193.98   19.20
 -22   6  -2  170.38   23.60
  22   6   2  206.48   23.40
 -22   6  -2  223.58   19.10
 -24  -6  -2  195.78   20.60
  24  -6   2  236.58   24.00
 -24  -6  -2  247.38   16.60
 -24  -6  -2  222.88   25.90
 -24  -6  -2  229.98   16.40
 -24   6  -2  229.18   20.60
 -24   6  -2  183.48   24.40
 -24   6  -2  242.08   20.80
 -26  -6  -2   63.59   12.20
 -26  -6  -2   51.59    7.10
  26  -6   2   64.19   14.30
 -26  -6  -2   55.39    7.40
 -26  -6  -2   71.89   17.60
  26   6   2   46.70   13.70
 -26   6  -2   64.09   12.30
 -26   6  -2   40.50   13.60
 -28  -6  -2  259.77   17.50
 -28  -6  -2  294.47   26.20
 -28  -6  -2  263.17   16.90
  28  -6   2  281.67   27.10
 -28  -6  -2  265.27   30.30
 -28   6  -2  242.28   23.10
 -30  -6  -2   25.90   13.90
 -30  -6  -2   19.50    8.70
  30  -6   2   21.90    9.40
 -30   6  -2   26.20    9.10
 -33  -7   2  160.38   29.30
  33  -7  -2  165.18   23.70
 -33  -7   2  182.08   22.80
 -33   7   2  178.28   19.30
 -31  -7   2   70.39   17.50
 -31  -7   2   70.79   13.70
  31  -7  -2   70.89   15.60
 -31   7   2   73.59   12.40
 -29  -7   2  185.88   18.60
 -29  -7   2  167.58   26.30
  29  -7  -2  209.28   26.40
 -29  -7   2  174.68   21.90
 -29   7   2  194.88   18.50
 -29   7   2  200.68   28.70
 -29   7   2  162.48   32.40
 -27  -7   2  111.39   21.40
  27  -7  -2   89.79   16.60
 -27  -7   2   81.79   13.90
 -27   7   2  103.39   17.80
 -27   7   2   62.19   20.10
 -27   7   2   72.89   11.50
 -27   7   2   66.89   11.40
 -25  -7   2  552.74   42.10
  25  -7  -2  497.25   38.90
  25  -7  -2  440.46   39.80
 -25  -7   2  475.45   34.50
 -25   7   2  487.15   40.40
 -25   7   2  519.85   33.50
 -25   7   2  475.75   33.80
 -23  -7   2   54.89   12.10
 -23  -7   2   71.29   14.50
  23  -7  -2   83.99   15.10
 -23   7   2   33.10    7.70
 -23   7   2   51.49   12.40
 -23   7   2   79.39   10.60
 -21  -7   2  581.24   43.90
  21  -7  -2  583.84   43.40
 -21  -7   2  578.14   38.90
  21  -7  -2  657.33   46.50
 -21   7   2  638.34   37.20
 -21   7   2  596.34   44.40
 -21   7   2  596.84   38.10
 -19  -7   2  152.58   20.90
  19  -7  -2   98.79   17.10
 -19  -7   2   98.19    7.60
 -19  -7   2  116.89   12.60
  19  -7  -2   84.99   15.80
 -19   7   2  117.19   18.00
 -19   7   2  130.79   12.00
 -19   7   2  107.39   10.40
 -17  -7   2  863.21   59.39
  17  -7  -2  998.90   63.09
  17  -7  -2  945.01   60.59
 -17  -7   2  920.51   51.09
 -17   7   2  986.70   52.69
 -17   7   2  971.00   54.29
 -17   7   2  934.11   60.59
  15  -7  -2   -0.70    4.00
 -15  -7   2   -0.80    2.10
  15  -7  -2   11.00    5.70
 -15  -7   2    7.50    5.70
 -15   7   2    1.20    1.90
 -15   7   2    1.30    2.00
 -15   7   2    0.10    4.90
  13  -7  -2 1136.29   68.39
 -13  -7   2 1060.09   61.19
 -13  -7   2 1099.79   67.59
  13  -7  -2 1137.19   70.29
 -13   7   2 1147.69   68.09
 -13   7   2 1143.29   61.39
 -13   7   2 1113.69   59.69
 -11  -7   2  265.67   23.10
  11  -7  -2  254.47   24.20
  11  -7  -2  263.97   23.00
 -11  -7   2  238.18   18.30
 -11  -7   2  256.97   16.10
 -11   7   2  282.87   17.80
 -11   7   2  253.17   22.00
 -11   7   2  271.67   16.00
  -9  -7   2 1727.23   94.79
  -9  -7   2 1752.12   98.89
   9  -7  -2 1745.33  103.39
   9  -7  -2 1907.81   94.59
   9  -7  -2 1797.32  105.39
  -9   7   2 1911.91  103.69
  -9   7   2 1849.42   94.79
  -9   7   2 1950.80   97.09
   9   7  -2 1932.21   98.09
  -7  -7   2  236.58   18.20
   7  -7  -2  219.58   20.50
   7  -7  -2  264.17   13.50
   7  -7  -2  242.48   15.40
  -7  -7   2  217.58   13.50
   7  -7  -2  261.17   23.20
  -7   7   2  246.58   15.80
   7   7  -2  228.28   17.40
  -7   7   2  234.78   20.20
   5  -7  -2  880.01   54.09
   5  -7  -2  886.71   45.40
  -5  -7   2  847.52   51.99
   5  -7  -2  831.22   47.50
  -5  -7   2  883.61   45.30
  -5   7   2  903.81   53.49
   5   7  -2  927.31   51.49
  -5   7   2  920.41   47.80
   3  -7  -2  721.03   40.50
  -3  -7   2  718.53   45.40
   3  -7  -2  732.13   46.70
  -3  -7   2  783.22   41.70
   3  -7  -2  758.02   39.00
   3   7  -2  752.12   45.20
  -3   7   2  785.82   46.10
  -3   7   2  747.23   40.50
  -1  -7   2  519.75   26.70
   1  -7  -2  417.26   25.50
   1  -7  -2  457.95   25.00
   1  -7  -2  422.96   31.10
  -1  -7   2  414.16   30.40
  -1   7   2  440.26   25.40
   1   7  -2  470.65   30.80
  -1   7   2  475.85   30.50
   1   7  -2  469.35   24.10
  -1  -7  -2  522.05   30.60
   1  -7   2  558.64   31.00
   1  -7   2  542.65   36.50
  -1  -7  -2  546.95   36.20
  -1   7  -2  529.25   36.00
  -1   7  -2  568.44   29.80
   1   7   2  558.54   34.70
   1   7   2  592.74   30.60
   3  -7   2  543.35   29.20
   3  -7   2  500.95   34.90
  -3  -7  -2  465.65   29.00
  -3  -7  -2  489.45   33.60
  -3   7  -2  534.35   35.30
  -3   7  -2  547.85   28.70
  -3   7  -2  533.05   29.60
  -5  -7  -2 1022.40   64.59
  -5  -7  -2 1082.19   58.09
   5  -7   2 1089.79   57.59
   5  -7   2 1049.00   64.19
   5  -7   2 1058.09   68.09
  -5  -7  -2 1059.19   57.89
  -5   7  -2 1102.69   64.89
  -5   7  -2 1115.39   58.19
  -5   7  -2 1111.59   57.49
  -7  -7  -2  403.16   25.00
  -7  -7  -2  393.96   29.80
   7  -7   2  443.36   40.90
   7  -7   2  372.36   29.80
  -7  -7  -2  386.96   24.40
  -7  -7  -2  440.16   30.10
   7  -7   2  419.76   24.30
  -7   7  -2  417.66   24.40
  -7   7  -2  410.96   24.70
  -7   7  -2  476.15   34.60
  -9  -7  -2  480.25   31.80
   9  -7   2  568.84   40.10
  -9  -7  -2  511.25   34.30
   9  -7   2  483.75   28.80
  -9  -7  -2  479.25   29.30
  -9  -7  -2  472.15   29.70
   9  -7   2  527.55   35.90
  -9   7  -2  517.25   36.20
  -9   7  -2  509.35   29.30
  -9   7  -2  455.85   30.70
  11  -7   2  224.98   21.10
 -11  -7  -2  215.18   19.60
 -11  -7  -2  195.78   16.10
  11  -7   2  245.28   26.80
 -11  -7  -2  217.38   16.00
 -11  -7  -2  211.18   17.30
  11  -7   2  245.48   15.70
 -11   7  -2  177.28   29.40
 -11   7  -2  246.58   16.30
 -11   7  -2  217.88   15.90
  13  -7   2 1097.69   70.59
 -13  -7  -2 1141.49   66.09
  13  -7   2 1076.39   59.99
 -13  -7  -2 1097.69   61.69
 -13  -7  -2 1067.99   61.59
  13  -7   2 1129.39   67.39
 -13   7  -2 1043.40   60.49
 -13   7  -2 1101.59   68.29
  15  -7   2    1.50    2.90
 -15  -7  -2   -0.40    3.10
 -15  -7  -2    2.30    4.70
  15  -7   2   10.70    6.20
  15  -7   2   10.50    6.60
 -15  -7  -2   -3.60    2.60
 -15   7  -2   12.90    6.70
 -15   7  -2    3.00    3.30
 -15   7  -2    0.90    2.80
 -17  -7  -2  614.24   37.70
 -17  -7  -2  661.63   40.40
  17  -7   2  615.14   44.50
 -17  -7  -2  633.54   44.00
  17  -7   2  606.84   37.60
 -17   7  -2  647.14   38.90
 -17   7  -2  656.83   39.10
 -17   7  -2  572.24   45.10
 -19  -7  -2    6.60    4.80
  19  -7   2   -0.10    5.50
 -19  -7  -2    9.50    3.90
 -19  -7  -2    2.10    3.30
 -19  -7  -2    5.00    5.40
 -19   7  -2    5.20    6.90
 -19   7  -2    3.60    4.60
 -19   7  -2    1.30    4.00
  21  -7   2  700.33   48.20
 -21  -7  -2  682.03   44.30
 -21  -7  -2  666.83   39.70
 -21  -7  -2  687.73   48.80
 -21  -7  -2  666.93   38.70
 -21   7  -2  663.83   42.60
 -23  -7  -2   27.10    5.30
 -23  -7  -2   18.90    4.70
  23  -7   2   28.30    9.30
 -23  -7  -2   25.30    8.10
 -23  -7  -2   16.00    8.70
 -23   7  -2   24.90    7.20
 -23   7  -2   23.60   11.60
 -23   7  -2    8.60    7.30
 -25  -7  -2  279.07   24.10
  25  -7   2  274.67   26.80
 -25  -7  -2  229.68   16.60
 -25  -7  -2  278.07   28.80
 -25  -7  -2  228.78   16.60
 -25   7  -2  279.57   45.10
 -25   7  -2  246.68   21.70
 -27  -7  -2  178.78   28.40
 -27  -7  -2  158.98   21.40
  27  -7   2  177.08   24.60
 -27   7  -2  177.38   19.30
 -29  -7  -2  140.29   20.20
  29  -7   2  141.39   22.10
 -29  -7  -2  193.28   28.40
 -29   7  -2  162.18   19.90
  32  -8  -2   62.69   16.10
 -32  -8   2   38.20   13.70
 -32  -8   2   56.29   13.70
 -32   8   2   65.79   12.50
 -30  -8   2    6.90    8.50
 -30  -8   2   -1.70    6.70
 -30  -8   2    6.50    7.20
  30  -8  -2   -6.50    7.80
 -30   8   2    0.70    5.30
  28  -8  -2   88.89   17.80
 -28  -8   2  107.59   21.80
 -28  -8   2  136.59   19.00
 -26  -8   2   10.00    8.40
 -26  -8   2   -2.00    4.50
  26  -8  -2   13.60    8.50
 -26   8   2    5.80    9.00
 -26   8   2    4.40    4.60
 -26   8   2    2.70    4.30
 -24  -8   2  118.69   20.30
  24  -8  -2   93.99   19.50
 -24  -8   2   95.39   13.70
  24  -8  -2   61.19   13.90
 -24   8   2   76.09   18.70
 -24   8   2   75.69   11.30
  22  -8  -2   -3.30    7.30
  22  -8  -2   14.90    9.80
 -22  -8   2    0.40    6.10
 -22   8   2    5.30    4.10
 -22   8   2    0.40    8.00
 -22   8   2    2.30    4.00
  20  -8  -2  135.69   20.70
 -20  -8   2  132.39   14.10
 -20  -8   2  154.18   20.80
  20  -8  -2  143.99   23.40
 -20  -8   2  116.09    8.80
 -20   8   2  123.99   12.80
 -20   8   2  166.58   22.00
 -20   8   2  124.69   11.80
 -18  -8   2   55.09   11.20
  18  -8  -2   46.30   11.90
 -18  -8   2   48.10    6.10
  18  -8  -2   50.59   12.00
 -18   8   2   54.89   13.50
 -18   8   2   37.70    6.80
 -18   8   2   43.80    6.90
  16  -8  -2  201.98   21.60
 -16  -8   2  170.68   13.80
 -16  -8   2  169.58   19.50
  16  -8  -2  182.88   20.10
 -16   8   2  174.28   14.50
 -16   8   2  198.68   20.80
  14  -8  -2   37.50   12.00
 -14  -8   2   30.80    9.00
 -14  -8   2   32.00    6.10
 -14  -8   2   18.60    3.90
  14  -8  -2   29.30    9.70
 -14   8   2   19.40    7.90
 -14   8   2   30.80    4.40
 -14   8   2   23.60    5.00
 -12  -8   2  169.88   18.20
  12  -8  -2  143.99   19.60
 -12  -8   2  139.49   10.70
  12  -8  -2  135.39   19.10
 -12  -8   2  140.69   13.10
 -12   8   2  152.68   19.60
 -12   8   2  163.48   12.50
 -12   8   2  158.68   10.70
  10  -8  -2  215.08   22.70
  10  -8  -2  209.98   21.10
  10  -8  -2  228.78   12.70
 -10  -8   2  208.58   17.10
 -10  -8   2  198.18   12.90
 -10  -8   2  204.18   20.40
 -10   8   2  202.58   14.60
 -10   8   2  196.68   12.70
 -10   8   2  205.28   20.10
   8  -8  -2   32.40    9.20
   8  -8  -2   21.80    7.80
  -8  -8   2   10.50    4.90
  -8  -8   2   21.80    2.90
  -8   8   2   20.40    3.90
   8   8  -2   25.10    5.40
  -8   8   2   20.20    7.50
  -6  -8   2  588.64   37.30
   6  -8  -2  551.84   32.30
  -6  -8   2  557.74   29.90
   6  -8  -2  622.24   42.90
   6  -8  -2  578.34   30.00
   6  -8  -2  573.14   39.70
   6   8  -2  572.94   36.10
  -6   8   2  593.24   32.70
   4  -8  -2   39.90    9.40
   4  -8  -2   41.00    5.20
  -4  -8   2   34.80    7.90
  -4  -8   2   51.79    6.70
   4  -8  -2   40.70    3.30
  -4   8   2   42.70    5.40
   4   8  -2   46.60    8.70
  -4   8   2   51.99    9.80
   2  -8  -2  175.08   12.10
  -2  -8   2  197.28   13.30
   2  -8  -2  182.58   18.10
   2  -8  -2  189.28   11.90
  -2  -8   2  184.28   17.40
  -2   8   2  180.88   12.10
   2   8  -2  204.38   17.50
  -2   8   2  192.88   17.20
   0  -8   2   51.09    5.50
   0  -8  -2   49.50    4.90
   0  -8  -2   38.80    9.30
   0  -8  -2   49.60    5.10
   0  -8   2   43.00    9.60
   0   8  -2   54.19    9.60
   0   8  -2   52.29    4.10
   0   8   2   48.20    9.60
   0   8   2   48.00    4.80
   2  -8   2  267.57   22.60
   2  -8   2  266.17   16.40
  -2  -8  -2  250.87   21.60
  -2  -8  -2  246.58   16.20
  -2   8  -2  266.87   15.50
  -2   8  -2  281.97   22.60
   2   8   2  254.17   19.80
   4  -8   2    7.30    2.50
   4  -8   2   -0.50    3.10
  -4  -8  -2    6.40    2.30
  -4  -8  -2    6.30    4.30
  -4   8  -2    1.70    2.10
  -4   8  -2    2.30    2.30
  -4   8  -2    7.00    4.70
  -6  -8  -2  303.37   24.00
   6  -8   2  301.87   17.90
  -6  -8  -2  283.87   22.50
  -6  -8  -2  316.27   23.40
   6  -8   2  279.77   27.40
  -6  -8  -2  274.97   18.10
   6  -8   2  254.87   23.80
  -6   8  -2  284.67   24.50
  -6   8  -2  288.47   17.90
  -6   8  -2  267.17   18.10
   8  -8   2   57.59    6.60
  -8  -8  -2   32.30    8.70
   8  -8   2   53.29   11.40
  -8  -8  -2   50.19    7.10
  -8  -8  -2   41.60    6.90
  -8  -8  -2   40.60    8.40
  -8   8  -2   53.49    6.60
  -8   8  -2   33.70   10.60
  -8   8  -2   33.00    5.90
  10  -8   2  265.47   25.80
 -10  -8  -2  229.18   18.80
 -10  -8  -2  229.18   20.70
 -10  -8  -2  212.98   15.70
  10  -8   2  221.88   15.20
 -10  -8  -2  224.78   16.50
  10  -8   2  245.48   22.30
 -10   8  -2  214.08   15.70
 -10   8  -2  207.28   21.80
 -10   8  -2  202.28   15.40
  12  -8   2   18.20    4.20
  12  -8   2   31.70   11.30
 -12  -8  -2   11.00    4.00
 -12  -8  -2   18.90    5.60
 -12  -8  -2   17.30    6.90
  12  -8   2   17.00    7.80
 -12  -8  -2   14.40    5.40
 -12   8  -2   20.40    4.80
 -12   8  -2   11.20    4.20
 -12   8  -2    8.00    7.20
 -14  -8  -2  109.69   12.30
 -14  -8  -2  138.59   12.40
 -14  -8  -2  107.39   16.00
  14  -8   2  132.19   11.20
  14  -8   2  142.79   20.40
 -14  -8  -2  120.79   16.40
 -14   8  -2  130.69   11.90
 -14   8  -2  144.59   21.10
 -14   8  -2  144.59   12.50
 -16  -8  -2  104.29   11.30
 -16  -8  -2  120.79   13.00
  16  -8   2  127.89   19.70
 -16  -8  -2   73.39   13.20
  16  -8   2   96.69   10.10
 -16  -8  -2   94.89   17.40
 -16   8  -2   82.99   11.30
 -16   8  -2  108.59   11.10
 -16   8  -2  128.19   20.60
 -18  -8  -2  101.89   12.00
 -18  -8  -2  101.29   16.60
  18  -8   2  103.69   18.00
 -18  -8  -2   94.89   13.30
  18  -8   2  101.99   13.70
 -18   8  -2   91.69   18.90
 -18   8  -2   72.99   11.00
 -18   8  -2   65.99   10.30
  20  -8   2  149.69   21.40
 -20  -8  -2  149.99   12.00
 -20  -8  -2  155.68   21.60
 -20  -8  -2  145.59   13.40
 -20  -8  -2  160.28   17.00
 -20   8  -2  114.59   20.60
 -20   8  -2  173.08   16.10
 -22  -8  -2   -2.70    3.60
 -22  -8  -2    1.20    6.70
 -22  -8  -2    3.30    3.20
 -22  -8  -2    2.10    4.40
  22  -8   2    4.90    8.60
 -22   8  -2   -3.70    4.10
 -22   8  -2   -1.20    8.70
 -22   8  -2    1.80    5.20
  24  -8   2   74.39   14.90
 -24  -8  -2   56.49   14.90
 -24  -8  -2   70.09    7.50
 -24  -8  -2   70.79   13.20
 -24  -8  -2   70.89    8.10
 -24   8  -2   61.49   11.20
 -26  -8  -2    4.30    9.80
  26  -8   2   41.80   12.30
 -26  -8  -2   10.40    8.20
 -26   8  -2   12.60    7.00
 -28  -8  -2   90.79   20.30
 -28  -8  -2  115.79   26.10
  28  -8   2  116.39   19.50
 -28   8  -2   80.49   14.10
 -29  -9   2   11.10    6.90
 -29  -9   2    9.00    5.80
 -29  -9   2    5.30    9.30
  29  -9  -2   -2.80    7.10
 -29   9   2    0.30    7.20
 -27  -9   2   13.70    8.80
 -27  -9   2    0.50    4.70
 -27  -9   2    0.30    5.40
  27  -9  -2    1.70    7.80
 -27   9   2   -5.50    4.40
 -25  -9   2   61.59   11.70
  25  -9  -2   52.29   14.60
 -25  -9   2   68.49   16.30
 -25   9   2   55.49   10.60
 -25   9   2   69.49   10.70
 -23  -9   2   -2.60    5.20
 -23  -9   2    6.00    5.80
  23  -9  -2   10.90    8.90
  23  -9  -2    4.60   12.50
 -23   9   2    5.70    4.50
 -23   9   2   11.30   10.10
  21  -9  -2  259.47   26.00
  21  -9  -2  328.07   31.20
 -21  -9   2  242.08   15.10
 -21   9   2  253.07   18.90
 -21   9   2  217.08   29.50
 -21   9   2  290.17   21.50
 -19  -9   2   -2.30    3.20
  19  -9  -2    5.10    7.60
 -19  -9   2    3.70    6.20
  19  -9  -2    0.40    5.80
 -19  -9   2   -0.70    2.70
 -19   9   2    0.80    7.40
 -19   9   2    0.20    2.20
 -19   9   2   -2.50    3.50
 -17  -9   2  242.68   18.10
  17  -9  -2  253.07   26.50
 -17  -9   2  249.08   17.70
 -17  -9   2  244.88   25.00
  17  -9  -2  292.57   28.60
 -17   9   2  239.98   29.30
 -17   9   2  275.17   19.60
 -17   9   2  250.67   17.30
  15  -9  -2   22.40    9.70
  15  -9  -2   22.70    9.30
 -15  -9   2   30.20   10.20
 -15  -9   2   24.90    5.90
 -15   9   2   33.40    4.90
 -15   9   2   32.80    6.40
 -15   9   2   25.20   10.20
 -13  -9   2  396.96   24.50
  13  -9  -2  491.85   37.90
  13  -9  -2  383.86   33.50
 -13  -9   2  429.56   34.20
 -13   9   2  426.76   24.50
 -13   9   2  424.16   26.70
 -13   9   2  416.06   33.40
 -11  -9   2  150.38   21.20
  11  -9  -2  147.19   20.50
 -11  -9   2  150.38   14.40
  11  -9  -2  123.09   18.20
 -11  -9   2  123.09    9.60
 -11   9   2  151.18   12.00
 -11   9   2  153.78    9.80
 -11   9   2  132.59   19.00
  -9  -9   2  357.86   21.20
   9  -9  -2  348.37   30.40
   9  -9  -2  388.06   33.20
  -9  -9   2  383.86   27.50
   9  -9  -2  409.86   21.20
   9   9  -2  372.66   26.00
  -9   9   2  384.56   30.50
  -9   9   2  411.46   24.10
   7  -9  -2    1.50    4.90
   7  -9  -2    8.00    3.00
   7  -9  -2    0.60    4.40
  -7  -9   2    9.60    5.10
   7  -9  -2    4.80    1.10
  -7  -9   2    4.10    1.10
  -7   9   2    1.70    2.20
   7   9  -2    1.70    3.90
   5  -9  -2  213.58   12.40
   5  -9  -2  222.28   14.80
   5  -9  -2  220.18   22.20
  -5  -9   2  232.38   20.30
  -5  -9   2  274.67   17.10
  -5   9   2  238.78   15.10
   5   9  -2  236.28   19.50
  -5   9   2  214.38   20.40
   3  -9  -2    2.00    1.80
  -3  -9   2    4.30    3.70
   3  -9  -2    4.60    2.20
   3  -9  -2    8.00    5.50
  -3  -9   2    4.50    2.20
  -3   9   2    3.20    1.80
  -3   9   2    4.60    4.20
   3   9  -2    8.40    4.20
  -1  -9   2  105.79    8.30
   1  -9  -2   83.19    7.10
   1  -9  -2   92.79   14.60
   1  -9  -2   82.19    6.40
  -1  -9   2  109.49   15.40
  -1   9   2   82.59    6.90
   1   9  -2   79.69    5.40
  -1   9   2   91.39   15.10
  -1  -9  -2   12.30    3.40
  -1  -9  -2   13.90    6.40
  -1  -9  -2   12.20    2.90
   1  -9   2   10.30    2.70
   1  -9   2    4.40    5.40
  -1   9  -2   18.60    6.90
   1   9   2    7.20    4.30
  -1   9  -2   12.70    2.30
   3  -9   2   79.69   14.40
  -3  -9  -2   70.79    7.10
   3  -9   2   93.79    7.50
  -3  -9  -2   87.49   13.90
  -3   9  -2   83.19    6.90
  -3   9  -2   86.79   13.90
  -5  -9  -2   12.60    3.30
   5  -9   2   12.60    2.70
  -5  -9  -2   10.50    5.80
   5  -9   2    4.50    5.60
  -5  -9  -2    9.10    3.30
   5  -9   2    5.30    5.70
  -5   9  -2    4.80    2.30
  -5   9  -2   14.80    5.40
  -7  -9  -2   28.20    7.40
   7  -9   2    9.30    7.30
  -7  -9  -2   24.50    4.70
   7  -9   2   14.70    3.80
  -7  -9  -2   14.60    3.70
   7  -9   2    9.50    6.10
  -7  -9  -2    9.40    6.20
  -7   9  -2   20.70    8.60
  -7   9  -2   23.30    4.40
  -7   9  -2   26.10    4.90
   9  -9   2   48.30    6.50
   9  -9   2   46.50   12.30
  -9  -9  -2   53.29   11.70
  -9  -9  -2   39.60    6.60
   9  -9   2   43.20   11.00
  -9  -9  -2   34.40    6.10
  -9  -9  -2   29.80    7.50
  -9   9  -2   46.30    6.80
  -9   9  -2   47.40   12.30
  -9   9  -2   50.39    7.10
 -11  -9  -2  110.19   14.70
 -11  -9  -2   99.49   10.00
  11  -9   2  128.99   23.10
 -11  -9  -2  120.69   17.50
  11  -9   2  135.69   10.40
  11  -9   2   78.59   14.50
 -11  -9  -2  111.99   11.00
 -11   9  -2  126.89   10.90
 -11   9  -2  129.29   11.10
 -13  -9  -2  405.76   25.70
 -13  -9  -2  371.66   27.90
  13  -9   2  408.26   33.20
 -13  -9  -2  398.36   26.50
  13  -9   2  370.56   24.30
 -13  -9  -2  368.66   30.60
 -13   9  -2  399.16   25.60
 -13   9  -2  386.86   25.50
  15  -9   2   20.10    9.20
 -15  -9  -2    8.60    5.30
 -15  -9  -2    7.10    3.90
 -15  -9  -2   17.40    8.60
  15  -9   2    7.50    4.00
 -15  -9  -2    9.00    4.70
 -15   9  -2    6.30    3.90
 -15   9  -2    6.20    8.90
 -15   9  -2    5.60    3.70
  17  -9   2  217.88   16.10
  17  -9   2  129.39   21.10
 -17  -9  -2  214.58   18.30
 -17  -9  -2  178.08   16.40
 -17  -9  -2  186.58   21.40
 -17  -9  -2  215.28   17.60
 -17   9  -2  191.68   16.50
 -17   9  -2  194.68   16.50
 -17   9  -2  175.88   25.70
  19  -9   2   -3.60    6.50
 -19  -9  -2   -3.60    5.10
  19  -9   2   -6.70    6.60
 -19  -9  -2    4.80    6.00
 -19   9  -2    3.00    4.40
 -19   9  -2   17.00   11.00
 -19   9  -2    7.40    4.30
 -21  -9  -2  193.08   14.20
 -21  -9  -2  195.48   19.40
  21  -9   2  180.98   25.60
 -21  -9  -2  213.58   27.50
 -21  -9  -2  141.69   14.60
 -21  -9  -2  178.48   17.30
 -21   9  -2  195.08   17.80
 -21   9  -2  200.08   18.10
 -23  -9  -2   -2.90    6.00
 -23  -9  -2    1.90    3.80
 -23  -9  -2    6.10    4.90
  23  -9   2    6.60    7.30
 -23  -9  -2    0.60    3.00
 -23  -9  -2    6.10    5.50
 -23   9  -2  -10.00    5.30
  25  -9   2  105.09   19.40
 -25  -9  -2  106.09   20.60
 -25  -9  -2   90.59   14.80
 -25   9  -2  126.79   17.30
 -27  -9  -2    3.80    9.20
  27  -9   2   -2.10    9.80
 -27   9  -2    4.70    7.70
 -28 -10   2  136.99   17.90
  28 -10  -2   92.29   18.50
 -28 -10   2  123.79   22.30
 -28 -10   2  131.99   17.70
 -28  10   2  156.18   16.80
 -26 -10   2   59.19   13.60
 -26 -10   2   54.19   11.40
 -26 -10   2   42.40    9.00
  26 -10  -2   52.09   15.20
 -26  10   2   52.39    9.90
  24 -10  -2  186.58   27.50
 -24 -10   2  227.98   30.50
 -24 -10   2  213.68   21.00
 -24 -10   2  236.78   18.90
 -24  10   2  234.18   18.80
 -24  10   2  249.08   20.70
  22 -10  -2  259.57   27.10
 -22 -10   2  214.28   25.20
 -22 -10   2  210.78   17.60
 -22 -10   2  232.78   20.70
 -22  10   2  235.58   17.60
  20 -10  -2  462.65   41.50
 -20 -10   2  435.86   29.10
 -20 -10   2  462.95   27.90
 -20 -10   2  511.85   39.90
  20 -10  -2  484.25   40.20
 -20  10   2  460.05   31.60
 -20  10   2  464.35   40.20
 -20  10   2  477.05   29.50
  18 -10  -2  246.28   26.50
 -18 -10   2  193.38   18.70
 -18 -10   2  260.67   17.50
 -18 -10   2  247.48   25.90
 -18 -10   2  231.18   17.70
  18 -10  -2  235.58   33.30
 -18  10   2  224.38   28.90
 -18  10   2  245.68   16.80
 -18  10   2  236.18   18.70
 -16 -10   2  307.17   28.70
  16 -10  -2  262.47   30.30
  16 -10  -2  301.67   29.90
 -16 -10   2  346.47   30.60
 -16 -10   2  305.97   20.10
 -16  10   2  312.07   19.80
 -16  10   2  331.47   22.70
 -14 -10   2  576.74   35.40
 -14 -10   2  611.44   46.10
  14 -10  -2  636.64   49.50
  14 -10  -2  569.24   53.89
 -14 -10   2  672.33   40.40
 -14  10   2  675.13   38.40
 -14  10   2  660.73   35.40
 -12 -10   2  239.98   14.50
 -12 -10   2  241.38   24.10
  12 -10  -2  179.38   24.10
 -12 -10   2  242.68   19.30
  12 -10  -2  255.47   27.80
 -12  10   2  207.28   16.40
 -10 -10   2  830.92   54.79
 -10 -10   2  818.52   49.70
  10 -10  -2  818.22   54.69
  10 -10  -2  780.72   56.39
 -10 -10   2  764.42   41.70
 -10  10   2  796.32   45.00
 -10  10   2  754.62   52.89
   8 -10  -2  154.28   21.60
  -8 -10   2  147.69   15.70
   8 -10  -2  155.08   23.70
  -8  10   2  138.09   18.50
  -8  10   2  147.49   11.70
   8  10  -2  160.58   15.00
  -6 -10   2  950.40   47.90
   6 -10  -2  771.02   54.59
  -6 -10   2  806.72   51.89
   6 -10  -2  840.22   62.59
   6 -10  -2  764.12   46.60
  -6  10   2  814.32   53.29
   6  10  -2  805.02   50.89
  -6  10   2  809.82   45.30
  -4 -10   2   52.29   11.20
   4 -10  -2   37.20    3.00
   4 -10  -2   37.90    5.40
  -4 -10   2   48.60    6.70
   4 -10  -2   56.79   12.60
   4  10  -2   50.29   10.40
  -4  10   2   36.40    5.20
  -4  10   2   33.80    8.50
  -2 -10   2  377.86   21.80
   2 -10  -2  330.07   18.80
  -2 -10   2  367.76   28.60
   2 -10  -2  338.17   28.90
   2 -10  -2  305.37   19.90
  -2  10   2  327.77   20.00
   2  10  -2  371.26   27.40
   0 -10  -2   18.00    7.30
   0 -10  -2   22.80    3.80
   0 -10   2   16.30    6.90
   0 -10  -2   29.70    4.20
   0 -10   2   23.70    4.40
   0  10  -2   17.80    3.40
   0  10   2   28.10    8.10
   2 -10   2  373.56   30.60
  -2 -10  -2  352.56   21.40
  -2 -10  -2  364.56   29.30
   2 -10   2  389.76   22.10
  -2 -10  -2  374.06   22.20
  -2 -10  -2  331.87   21.10
  -2  10  -2  365.06   20.50
   2  10   2  377.36   27.00
  -2  10  -2  330.17   28.50
  -4 -10  -2    7.30    2.50
  -4 -10  -2    6.10    6.40
  -4 -10  -2    9.50    2.90
   4 -10   2   10.40    3.00
   4 -10   2    7.40    6.30
  -4  10  -2    6.30    2.30
  -4  10  -2   13.50    5.70
  -6 -10  -2  362.16   28.90
   6 -10   2  375.16   22.50
   6 -10   2  348.67   31.00
   6 -10   2  415.56   37.30
  -6 -10  -2  349.77   22.80
  -6 -10  -2  413.46   23.90
  -6  10  -2  381.36   31.90
  -6  10  -2  381.56   22.90
  -8 -10  -2   23.40    8.40
  -8 -10  -2   25.80    7.80
   8 -10   2   18.40    8.40
  -8 -10  -2   36.30    5.90
   8 -10   2   19.80   10.00
   8 -10   2   20.70    4.30
  -8 -10  -2   26.10    5.80
  -8  10  -2   28.30    6.80
  -8  10  -2   28.70   10.10
  -8  10  -2   27.10    5.20
 -10 -10  -2  248.48   17.50
  10 -10   2  283.97   17.20
 -10 -10  -2  254.97   21.90
  10 -10   2  266.07   25.20
  10 -10   2  178.28   25.70
 -10 -10  -2  203.98   22.20
 -10 -10  -2  244.98   18.10
 -10  10  -2  245.08   17.50
 -10  10  -2  247.58   17.50
 -12 -10  -2  233.48   17.10
  12 -10   2  217.28   15.80
 -12 -10  -2  243.58   23.90
  12 -10   2  216.88   31.60
  12 -10   2  167.88   24.10
 -12 -10  -2  247.38   18.30
 -12  10  -2  227.78   17.00
 -12  10  -2  227.88   17.00
  14 -10   2  353.96   31.60
 -14 -10  -2  349.27   25.30
  14 -10   2  392.16   23.40
 -14 -10  -2  348.37   30.60
  14 -10   2  307.77   34.10
 -14 -10  -2  323.57   23.50
 -14 -10  -2  359.16   27.20
 -14  10  -2  357.56   23.80
 -14  10  -2  347.57   24.30
  16 -10   2  326.77   30.20
 -16 -10  -2  289.77   23.00
  16 -10   2  341.37   33.10
  16 -10   2  300.37   20.80
 -16 -10  -2  291.47   21.90
 -16 -10  -2  295.27   27.70
 -16 -10  -2  274.27   22.70
 -16  10  -2  316.57   31.60
 -16  10  -2  281.37   21.40
 -16  10  -2  298.77   21.90
 -18 -10  -2  396.86   28.80
 -18 -10  -2  414.46   30.40
 -18 -10  -2  414.06   29.10
  18 -10   2  440.46   37.60
 -18 -10  -2  392.16   38.00
 -18  10  -2  445.36   29.50
 -18  10  -2  450.95   29.70
 -20 -10  -2  436.66   28.80
  20 -10   2  409.66   36.20
 -20 -10  -2  392.86   30.00
 -20 -10  -2  385.96   34.20
 -20 -10  -2  405.56   30.50
 -20  10  -2  342.97   31.40
 -20  10  -2  378.56   28.10
  22 -10   2  203.08   27.30
 -22 -10  -2  177.38   17.20
 -22 -10  -2  192.08   19.30
 -22 -10  -2  168.28   24.70
 -22 -10  -2  168.58   14.80
 -22 -10  -2  172.08   13.30
 -22  10  -2  191.88   18.20
 -22  10  -2  164.48   17.40
 -24 -10  -2  321.67   27.40
 -24 -10  -2  332.77   33.70
  24 -10   2  342.27   33.30
 -24 -10  -2  316.77   18.80
 -24 -10  -2  255.87   24.50
 -24  10  -2  354.86   27.00
  27 -11  -2   12.80   12.30
 -27 -11   2   16.30    8.00
 -27 -11   2    4.10   11.30
 -27 -11   2   16.70    8.50
 -27 -11   2   23.40    7.50
 -27  11   2   15.50    6.90
  25 -11  -2  134.59   22.80
 -25 -11   2  157.68   17.40
 -25 -11   2  108.09   20.20
 -25 -11   2  195.98   15.80
 -25 -11   2  151.38   15.40
 -25  11   2  153.48   15.50
 -23 -11   2   40.40    8.40
 -23 -11   2   51.49    8.20
 -23 -11   2   50.69   10.40
 -23 -11   2   49.30   15.20
  23 -11  -2   53.19   14.90
 -23  11   2   48.40    9.80
 -23  11   2   39.60    7.70
 -21 -11   2  281.47   29.40
 -21 -11   2  276.47   19.80
  21 -11  -2  337.67   31.50
 -21 -11   2  248.28   22.20
 -21 -11   2  271.47   18.00
 -21  11   2  277.17   19.70
 -19 -11   2   23.00    6.10
 -19 -11   2   20.60    4.80
 -19 -11   2   16.00    7.10
  19 -11  -2   25.00   17.80
  19 -11  -2   15.30   11.50
 -19  11   2   24.00    5.10
 -19  11   2   25.50    7.00
  17 -11  -2  303.57   30.80
 -17 -11   2  324.67   20.30
  17 -11  -2  305.87   32.80
 -17 -11   2  313.97   23.00
 -17 -11   2  303.27   23.30
 -17 -11   2  287.27   29.60
 -17  11   2  314.57   19.80
 -17  11   2  269.27   29.60
 -17  11   2  329.07   22.80
 -15 -11   2   -6.10    5.00
 -15 -11   2   -5.80    4.00
 -15 -11   2    1.70    2.10
  15 -11  -2   -5.90    5.40
  15 -11  -2    4.00    8.40
 -15  11   2    4.60    2.30
 -15  11   2    2.90    8.40
  13 -11  -2  401.46   36.50
  13 -11  -2  360.76   33.90
 -13 -11   2  394.36   34.50
 -13 -11   2  383.56   22.50
 -13 -11   2  400.46   28.80
 -13  11   2  386.16   25.40
 -11 -11   2   35.30    9.20
 -11 -11   2   32.90    3.60
 -11 -11   2   38.40   11.40
  11 -11  -2   48.40   15.80
  11 -11  -2   44.10   13.10
 -11  11   2   45.60    7.40
  -9 -11   2  600.24   40.70
   9 -11  -2  604.24   47.50
   9 -11  -2  587.74   44.60
   9  11  -2  575.14   38.30
  -9  11   2  592.34   34.70
  -7 -11   2   28.30    6.00
  -7 -11   2   29.30    8.70
   7 -11  -2   32.20    9.80
   7 -11  -2   26.90   10.70
  -7  11   2   35.40    5.30
  -7  11   2   22.80    8.90
   7  11  -2   33.40    8.30
   5 -11  -2  223.98   24.80
  -5 -11   2  238.38   23.00
  -5 -11   2  260.37   17.90
   5  11  -2  252.27   24.70
  -5  11   2  238.88   16.00
  -5  11   2  254.67   23.60
   3 -11  -2  141.59    8.60
   3 -11  -2  152.18    8.70
   3 -11  -2  162.98   22.90
   3 -11  -2  136.59   10.40
  -3 -11   2  169.88   12.60
  -3 -11   2  146.89   19.90
   3  11  -2  154.68   16.40
  -3  11   2  141.99   10.50
  -3  11   2  174.08   17.90
  -1 -11   2   75.39    7.40
   1 -11  -2   68.89    5.30
   1 -11  -2   65.49   13.40
  -1 -11   2   69.69   14.20
   1 -11  -2   53.19    5.90
   1 -11  -2   63.39    5.50
  -1  11   2   67.79   12.60
   1  11  -2   59.09   12.30
  -1 -11  -2  186.88   23.70
   1 -11   2  159.28   21.30
  -1 -11  -2  147.59   10.40
  -1 -11  -2  170.08   11.50
  -1 -11  -2  139.79   10.60
   1 -11   2  166.48   11.70
  -1  11  -2  160.98   20.60
   1  11   2  150.08   16.70
  -1  11  -2  146.19    9.30
  -3 -11  -2  170.48   12.10
  -3 -11  -2  169.28   11.90
  -3 -11  -2  172.08   22.30
  -3 -11  -2  165.78   12.90
   3 -11   2  132.19   19.80
   3 -11   2  176.68   12.30
  -3  11  -2  180.08   11.30
  -3  11  -2  215.38   21.60
  -5 -11  -2  295.27   19.10
  -5 -11  -2  293.17   26.60
  -5 -11  -2  324.17   20.10
   5 -11   2  330.47   33.70
   5 -11   2  321.27   19.30
   5 -11   2  272.87   27.70
  -5  11  -2  320.27   19.10
  -5  11  -2  290.57   28.10
   7 -11   2  133.59   25.30
   7 -11   2  125.19    9.90
  -7 -11  -2  110.59   16.60
  -7 -11  -2  129.89   10.50
  -7 -11  -2  113.89   10.60
  -7 -11  -2  121.69   18.00
  -7  11  -2  123.89   10.00
  -9 -11  -2  194.98   25.60
  -9 -11  -2  200.08   15.60
  -9 -11  -2  216.68   20.40
  -9 -11  -2  221.48   15.40
   9 -11   2  264.57   35.90
   9 -11   2  175.78   25.50
   9 -11   2  196.78   14.10
  -9  11  -2  188.38   14.70
 -11 -11  -2    1.40    4.50
  11 -11   2   -0.60    2.50
  11 -11   2    2.90    6.50
  11 -11   2    1.60    8.20
 -11 -11  -2   -0.60    5.20
 -11 -11  -2    2.70    3.70
 -11 -11  -2   -1.50    2.70
 -11  11  -2    4.60    3.20
 -11  11  -2    3.00    6.00
 -11  11  -2    5.50    3.20
  13 -11   2  281.77   19.40
  13 -11   2  272.17   28.30
 -13 -11  -2  265.17   21.20
 -13 -11  -2  321.27   25.20
 -13 -11  -2  284.47   20.30
 -13 -11  -2  312.27   28.10
  13 -11   2  308.27   34.50
 -13  11  -2  195.38   28.90
 -13  11  -2  282.97   20.20
 -13  11  -2  309.07   21.20
 -15 -11  -2   -0.80    4.80
 -15 -11  -2   -1.60    3.10
  15 -11   2   -0.70    5.90
  15 -11   2    9.40    4.20
 -15 -11  -2    0.00    4.40
 -15 -11  -2    6.20    4.20
 -15  11  -2   -0.50    3.10
 -15  11  -2    3.00    3.80
 -17 -11  -2  619.84   38.70
 -17 -11  -2  577.14   44.20
 -17 -11  -2  549.95   36.40
 -17 -11  -2  497.35   40.20
  17 -11   2  575.14   46.40
 -17  11  -2  612.64   36.50
 -17  11  -2  571.34   36.90
 -19 -11  -2    5.30    7.30
 -19 -11  -2   10.10    5.40
  19 -11   2   12.90   10.10
 -19 -11  -2    4.10    4.80
 -19 -11  -2    1.70    7.60
 -19  11  -2    8.80    5.20
  21 -11   2  383.46   35.30
 -21 -11  -2  337.27   32.40
 -21 -11  -2  251.27   28.30
 -21 -11  -2  303.77   25.90
 -21 -11  -2  304.87   23.80
 -21  11  -2  317.47   25.10
 -21  11  -2  298.17   24.20
 -23 -11  -2   76.29   16.70
  23 -11   2   54.59   15.50
 -23 -11  -2   51.79   10.80
 -23 -11  -2   60.99    7.40
 -23 -11  -2   73.59   13.10
 -23 -11  -2   61.29    7.30
 -23  11  -2   56.49   13.30
 -24 -12   2    6.00    5.30
  24 -12  -2   18.80   11.60
 -24 -12   2   22.90   11.50
 -24 -12   2    9.00    6.90
 -24 -12   2    7.00    4.40
 -24  12   2    8.40    5.10
  22 -12  -2   -5.90    7.50
 -22 -12   2    1.00    7.20
 -22 -12   2    6.90    3.10
 -22 -12   2   -2.10    3.80
 -22 -12   2    6.40    4.50
 -22 -12   2   -4.50    5.30
 -22  12   2    0.70    6.00
 -22  12   2    1.90    3.90
 -20 -12   2    9.40    5.90
  20 -12  -2    4.60    9.70
 -20 -12   2    7.20    3.50
 -20 -12   2    3.10    3.40
 -20 -12   2    0.90    6.80
 -20  12   2    7.30    4.00
 -18 -12   2   -0.70    6.30
 -18 -12   2    4.40    3.10
 -18 -12   2    4.30    4.80
  18 -12  -2   -6.10    7.90
 -18  12   2   -0.60    4.40
 -18  12   2   -1.50    2.50
 -16 -12   2   18.30    6.50
  16 -12  -2   11.70    9.20
 -16 -12   2   41.80   12.60
  16 -12  -2   27.60   10.90
 -16 -12   2   25.80    4.30
 -16 -12   2   23.00    4.00
 -16 -12   2   24.80    7.00
 -16  12   2   40.00    7.40
 -14 -12   2    5.10    1.90
 -14 -12   2   -7.80    4.20
 -14 -12   2   -9.10    5.50
  14 -12  -2   -9.30    7.10
 -14 -12   2    5.50    2.00
  14 -12  -2   14.20   10.80
 -14  12   2    8.00    8.50
 -14  12   2   -2.90    3.70
  12 -12  -2   50.39   14.80
  12 -12  -2   14.00    9.10
 -12 -12   2   35.40   11.40
 -12 -12   2   24.30    8.30
 -12  12   2   18.10   10.00
 -12  12   2   27.60    6.40
  10 -12  -2   -0.40    9.20
 -10 -12   2    9.20    6.10
 -10 -12   2   -3.90   10.10
  10 -12  -2    9.80    9.40
 -10  12   2    0.50    2.70
 -10  12   2    6.00    7.50
   8 -12  -2   15.90   11.80
   8 -12  -2   16.70    8.30
  -8 -12   2   36.20   11.00
  -8 -12   2   21.00    6.00
   8  12  -2   13.40    7.10
  -8  12   2   18.70    4.40
   6 -12  -2   13.80    8.90
  -6 -12   2    5.60    6.20
  -6 -12   2    7.50    4.30
   6 -12  -2    7.80    9.90
   6  12  -2   -3.80    5.40
  -6  12   2    8.00    3.20
  -4 -12   2   21.30    7.00
  -4 -12   2    1.70    2.80
   4 -12  -2   12.50    6.90
  -4  12   2   -3.20    1.60
   4  12  -2  -13.20    5.60
  -4  12   2   -0.20    4.60
  -2 -12   2   25.10    4.90
   2 -12  -2   14.50    9.40
   2 -12  -2   24.60    2.50
  -2 -12   2   15.20    8.30
   2 -12  -2   24.00    3.90
   2 -12  -2   22.80    2.80
  -2  12   2   17.20    7.80
   2  12  -2   19.80    8.80
   0 -12   2    0.80    2.40
   0 -12   2    3.70    8.20
   0 -12  -2   -0.40    2.00
   0 -12  -2    4.50    6.50
   0 -12  -2    2.20    2.00
   0 -12  -2   -2.40    1.40
   0  12  -2    1.40    6.10
   0  12   2    8.70    6.30
   2 -12   2   51.59   13.80
  -2 -12  -2   57.19    5.70
  -2 -12  -2   53.89    6.70
  -2 -12  -2   43.30   11.20
  -2 -12  -2   56.39    5.60
   2 -12   2   63.69    6.30
  -2  12  -2   35.40   10.40
  -2  12  -2   45.20    4.10
   4 -12   2    2.60    2.20
  -4 -12  -2    4.00    3.30
   4 -12   2    1.40    5.70
  -4 -12  -2   -2.10    6.50
  -4 -12  -2    1.00    2.00
  -4  12  -2    0.90    1.70
   6 -12   2    2.70    2.30
  -6 -12  -2    6.20    2.60
  -6 -12  -2    1.30    2.70
   6 -12   2    3.10    7.20
  -6 -12  -2   10.50    6.90
   6 -12   2    3.80   11.30
  -6  12  -2    6.20    2.70
  -6  12  -2   -0.10    8.00
  -8 -12  -2   16.00    8.00
   8 -12   2    6.10    2.90
   8 -12   2    9.00   10.10
   8 -12   2    4.10    6.90
  -8 -12  -2    6.50    6.70
  -8 -12  -2    1.20    3.30
  -8  12  -2    0.30    2.50
  -8  12  -2    8.00    8.30
 -10 -12  -2   15.70    4.10
  10 -12   2   14.00    9.00
 -10 -12  -2    7.40    7.30
  10 -12   2   11.30    3.50
 -10 -12  -2    4.00    3.80
 -10 -12  -2   11.40    8.40
  10 -12   2    3.40    9.10
 -10  12  -2   15.30   11.40
 -10  12  -2   14.60    4.60
 -12 -12  -2    1.20    3.10
 -12 -12  -2   19.20    7.80
 -12 -12  -2    0.80    3.80
  12 -12   2    2.20    7.70
  12 -12   2   -0.40    2.70
 -12 -12  -2   14.10    7.50
 -12  12  -2    4.10    4.10
 -14 -12  -2   11.40    7.50
 -14 -12  -2   24.50    5.90
  14 -12   2   30.00   12.60
  14 -12   2   34.10    5.70
 -14 -12  -2   20.50    9.90
 -14 -12  -2   26.00    7.00
 -14  12  -2   27.90    6.90
 -14  12  -2   28.10    6.40
 -16 -12  -2   -0.80    6.70
  16 -12   2   -1.40    8.20
 -16 -12  -2   -1.90    3.50
 -16 -12  -2   -4.70    5.20
 -16  12  -2  -13.40    4.00
 -16  12  -2    3.40    4.40
 -18 -12  -2   16.70    6.90
 -18 -12  -2    6.20    5.30
  18 -12   2    5.80   10.10
 -18 -12  -2   10.50    9.00
 -18 -12  -2    0.50    6.10
 -18  12  -2    5.40    4.80
 -20 -12  -2  -11.90    9.10
 -20 -12  -2    0.50    5.40
 -20 -12  -2   -2.00    5.10
  20 -12   2   13.20   12.70
 -20 -12  -2  -12.80    5.90
 -20  12  -2    3.60    5.50
 -20  12  -2  -13.20    5.90
 -22 -12  -2   -9.60    4.60
  22 -12   2   -3.30    9.50
 -22 -12  -2    2.10    6.10
 -22 -12  -2   -1.70    9.00
 -22  12  -2    0.60    6.20
 -23 -13   2   29.80    5.80
 -23 -13   2    2.80    8.50
 -23 -13   2   19.10    5.70
 -23 -13   2    3.50    6.50
  23 -13  -2   14.90   10.40
 -21 -13   2  163.58   17.50
 -21 -13   2  158.38   24.10
  21 -13  -2  140.69   24.00
 -21 -13   2  168.98   13.10
 -21 -13   2  165.48   13.50
 -21  13   2  155.18   18.50
 -19 -13   2    0.60    5.40
 -19 -13   2    0.10    2.60
 -19 -13   2   -2.30    5.30
  19 -13  -2  -16.10    7.40
 -19 -13   2   -6.80    3.30
 -19 -13   2   -4.40    6.70
 -17 -13   2  302.37   31.50
 -17 -13   2  260.47   17.10
 -17 -13   2  295.27   17.00
 -17 -13   2  296.27   23.70
  17 -13  -2  214.08   30.70
 -17  13   2  290.87   22.40
 -15 -13   2   -4.70    7.40
 -15 -13   2    4.40    4.20
  15 -13  -2    0.10    8.10
 -15 -13   2    0.50    6.20
 -15  13   2   -3.90    3.40
 -13 -13   2  560.14   40.00
  13 -13  -2  645.74   60.19
 -13 -13   2  540.05   45.10
  13 -13  -2  521.65   44.90
 -13  13   2  530.85   33.90
  11 -13  -2    5.00    7.80
 -11 -13   2   14.70    8.40
 -11 -13   2   21.10    9.90
 -11 -13   2   51.59    9.20
  11 -13  -2   37.40   12.00
 -11  13   2   32.00    9.20
  -9 -13   2  276.87   22.80
  -9 -13   2  219.58   23.50
   9 -13  -2  219.18   29.40
   9 -13  -2  183.18   29.00
  -9  13   2  240.08   16.70
  -9  13   2  227.08   28.90
  -7 -13   2   67.49    9.60
   7 -13  -2   97.49   32.60
  -7 -13   2   76.39   14.40
   7 -13  -2   47.70   13.00
  -7  13   2   77.49    7.70
   7  13  -2   69.29   12.20
  -7  13   2   65.29   14.10
  -5 -13   2  301.77   27.90
   5 -13  -2  292.67   29.40
  -5 -13   2  313.07   20.00
   5 -13  -2  288.47   32.70
  -5  13   2  248.98   17.10
   5  13  -2  229.68   24.20
  -5  13   2  252.77   26.30
  -3 -13   2  138.49   11.70
   3 -13  -2  157.38   24.10
  -3 -13   2  109.09   19.00
   3  13  -2  135.49   19.00
  -1 -13   2   62.29   15.40
  -1 -13   2   78.19    7.70
   1 -13  -2   65.29   15.40
  -1 -13  -2   64.69   22.70
  -1 -13  -2   44.30    5.10
  -1 -13  -2   48.50    4.80
   1 -13   2   43.20    5.70
   1 -13   2   42.50   13.00
  -1 -13  -2   44.00    4.90
  -3 -13  -2   44.00    5.70
   3 -13   2   26.10   12.20
  -3 -13  -2   42.40    4.90
  -3 -13  -2   43.90    6.20
   3 -13   2   54.39    6.10
  -3 -13  -2   44.50   13.70
  -3  13  -2   37.90   12.10
  -3  13  -2   49.80    4.00
   5 -13   2   68.59    6.80
   5 -13   2   58.99   14.60
  -5 -13  -2   78.69    6.60
   5 -13   2   87.09   23.90
  -5 -13  -2   31.50   11.60
  -5 -13  -2   69.29    8.80
  -5 -13  -2   78.79    7.50
  -5  13  -2   65.69   15.30
  -5  13  -2   66.49    6.20
  -7 -13  -2   35.90   10.90
   7 -13   2   38.60    5.10
   7 -13   2   35.60   13.00
  -7 -13  -2   13.80   14.20
  -7 -13  -2   22.70    5.40
   7 -13   2   44.10   14.80
  -7 -13  -2   27.90    4.40
  -7  13  -2   28.30    4.80
  -7  13  -2   24.00   12.30
   9 -13   2  289.77   29.60
  -9 -13  -2  240.38   25.40
   9 -13   2  250.57   16.40
  -9 -13  -2  267.27   28.00
  -9 -13  -2  262.87   18.80
  -9  13  -2  234.68   17.10
 -11 -13  -2   40.10    6.60
 -11 -13  -2   46.20   11.90
  11 -13   2   45.70    6.10
 -11 -13  -2   39.70   11.60
  11 -13   2   19.20   10.60
 -11 -13  -2   32.10    7.00
 -11  13  -2   45.70    8.20
 -13 -13  -2  209.28   18.10
 -13 -13  -2  205.88   27.20
 -13 -13  -2  193.68   15.90
 -13 -13  -2  212.28   21.90
  13 -13   2  227.68   29.90
 -13  13  -2  227.58   17.60
 -15 -13  -2   10.10    9.90
 -15 -13  -2   -1.60    5.00
 -15 -13  -2    9.00    8.30
 -15 -13  -2    3.80    4.10
 -15  13  -2   14.80    6.40
  17 -13   2  182.88   34.50
 -17 -13  -2  230.38   20.90
 -17 -13  -2  290.77   24.60
 -17 -13  -2  235.28   19.80
 -17 -13  -2  258.97   28.60
 -17  13  -2  244.68   18.70
 -17  13  -2  220.38   22.60
  19 -13   2   18.30   14.30
 -19 -13  -2   31.00   10.90
 -19 -13  -2   10.50    7.00
 -19 -13  -2   16.90    6.40
 -19 -13  -2   13.60    7.50
 -19  13  -2    7.90    7.70
 -19  13  -2    4.50    5.50
 -20 -14   2  196.78   27.80
 -20 -14   2  180.18   17.00
 -20 -14   2  186.28   18.80
  20 -14  -2  133.49   25.00
 -20 -14   2  177.68   12.10
 -20 -14   2  175.38   12.50
 -20  14   2  189.08   18.50
 -18 -14   2  194.98   18.70
 -18 -14   2  137.99   17.20
  18 -14  -2  158.48   26.20
 -18 -14   2  168.38   24.80
 -18  14   2  183.38   19.70
  16 -14  -2  114.79   25.00
 -16 -14   2  111.69   20.20
 -16 -14   2   94.39   15.70
 -16  14   2  126.09   13.60
  14 -14  -2  264.47   34.30
 -14 -14   2  187.78   23.00
 -14 -14   2  193.68   16.90
 -14 -14   2  147.19   23.60
 -14  14   2  207.58   16.60
 -12 -14   2  134.89   19.80
 -12 -14   2  141.89   24.80
 -12 -14   2  159.58   16.60
  12 -14  -2  148.39   24.60
 -12 -14   2  153.68   13.90
 -12  14   2  136.99   13.10
 -10 -14   2  387.26   27.50
 -10 -14   2  417.66   34.30
 -10 -14   2  332.67   35.30
  10 -14  -2  444.96   39.50
 -10  14   2  386.56   24.70
   8 -14  -2  100.99   21.10
   8 -14  -2  106.19   20.80
  -8 -14   2  110.89   18.50
  -8  14   2  110.69    9.60
  -6 -14   2  297.47   29.00
  -6 -14   2  313.77   21.00
   6 -14  -2  311.87   34.50
   6 -14  -2  239.28   31.20
  -6  14   2  257.87   17.50
  -4 -14   2   51.29   13.20
  -4 -14   2   53.79    7.70
   4 -14  -2   69.09   17.90
   4 -14  -2   62.29   15.40
  -4  14   2   49.20   13.60
  -2 -14   2  277.07   18.60
   2 -14  -2  325.17   31.50
  -2 -14   2  305.97   30.20
  -2  14   2  258.37   26.30
   2  14  -2  259.27   26.70
   0 -14  -2   40.40   13.40
   0 -14   2   22.40    4.40
   0 -14   2   16.00    9.80
   0  14  -2   10.00    8.30
   0  14   2   10.00    9.10
   2 -14   2  328.57   32.20
   2 -14   2  281.27   18.30
  -2 -14  -2  320.77   18.40
  -2 -14  -2  364.16   32.90
  -2 -14  -2  309.77   18.10
  -2  14  -2  265.27   29.00
  -4 -14  -2   13.30    4.00
   4 -14   2    2.70    2.40
  -4 -14  -2    6.20   10.10
  -4 -14  -2    6.30    2.20
  -4 -14  -2    0.50    3.10
   4 -14   2   -0.60    9.40
  -6 -14  -2  300.87   20.50
   6 -14   2  317.67   17.80
  -6 -14  -2  319.67   19.80
  -6 -14  -2  268.17   17.00
  -6 -14  -2  315.47   30.60
  -6 -14  -2  258.57   29.80
   6 -14   2  300.07   32.20
  -6  14  -2  265.87   17.20
  -8 -14  -2   68.79    6.40
   8 -14   2  111.29   19.90
  -8 -14  -2   45.30   13.60
  -8 -14  -2   65.99    9.90
  -8 -14  -2   60.99    8.60
   8 -14   2   76.79    6.50
  -8  14  -2   55.19    7.00
 -10 -14  -2  248.58   16.80
  10 -14   2  253.27   33.00
 -10 -14  -2  264.87   19.80
 -10 -14  -2  178.88   28.20
 -10 -14  -2  265.27   27.30
  10 -14   2  292.57   16.70
 -10  14  -2  240.48   18.00
 -12 -14  -2  141.29   21.30
 -12 -14  -2  153.98   15.30
 -12 -14  -2  155.48   12.30
  12 -14   2  152.18   24.30
 -12 -14  -2  161.08   24.70
 -12  14  -2  147.69   13.60
 -14 -14  -2  193.18   18.70
 -14 -14  -2  190.48   28.10
 -14 -14  -2  219.18   15.80
 -14 -14  -2  199.48   24.70
  14 -14   2  171.78   26.80
 -14  14  -2  220.38   17.80
 -16 -14  -2  149.09   14.70
 -16 -14  -2  208.98   19.10
  16 -14   2  175.28   28.50
 -16 -14  -2  237.88   26.90
 -16 -14  -2  215.88   22.00
 -16  14  -2  169.58   17.30
 -15 -15   2    7.60   10.40
  15 -15  -2  -14.10   11.70
 -15 -15   2    3.60    8.20
 -15 -15   2   26.30   10.30
 -15  15   2    2.90    5.70
 -13 -15   2   10.50    5.50
 -13 -15   2   15.40    8.30
 -13 -15   2   14.70    9.80
 -13 -15   2    4.50    9.40
  13 -15  -2    2.20   11.10
 -11 -15   2  -11.50    7.40
 -11 -15   2  -10.10    8.30
 -11 -15   2    1.00    5.30
 -11 -15   2   -0.20    4.10
  11 -15  -2    3.20   10.40
  -9 -15   2   27.40    6.80
   9 -15  -2   42.40   15.20
  -9 -15   2   21.20    5.80
  -9 -15   2   41.40   12.30
  -9  15   2   15.10    4.90
  -7 -15   2    2.40    4.00
   7 -15  -2    3.70   10.80
  -7 -15   2   -4.70   10.10
  -7  15   2    4.50    3.20
  -5 -15   2   79.29    9.20
   5 -15  -2   80.79   18.50
  -5 -15   2   71.59   17.80
   5  15  -2   73.79   15.10
  -3 -15   2    0.20    3.00
  -3 -15   2    4.00    8.70
   3 -15  -2  -10.00    8.40
   3  15  -2  -17.60    8.20
   1 -15  -2    7.80   11.50
  -1 -15   2   20.10   11.70
   1 -15   2    8.40    3.20
  -1 -15  -2   16.70    9.70
   3 -15   2   45.90    4.90
   3 -15   2   62.29   15.60
  -3 -15  -2   42.70   14.60
  -3 -15  -2   53.09    5.10
  -3 -15  -2   44.80    5.30
   5 -15   2   87.69   19.40
  -5 -15  -2  116.89   20.50
  -5 -15  -2  114.79   10.10
  -7 -15  -2   -1.40    8.10
  -7 -15  -2    3.30    3.50
   7 -15   2   -3.00    9.60
  -7 -15  -2   -3.60    3.90
  -7 -15  -2  -11.70    9.00
  -7  15  -2   -1.60    1.90
  -9 -15  -2   37.90   11.90
  -9 -15  -2   30.20    7.10
  -9 -15  -2   35.80    6.40
  -9 -15  -2   22.00   12.10
  11 -15   2   12.70   10.30
 -11 -15  -2   18.90    3.40
 -11 -15  -2   26.00    7.80
 -11 -15  -2   22.30   11.30
 -11 -15  -2   12.80   11.10
 -11 -15  -2   11.40    6.00
   8 -16  -2    7.80   11.30
  -8 -16   2    5.80   10.30
  -6 -16   2   38.10   14.30
  -6 -16   2   63.99    8.10
  -6 -16   2   40.00    6.40
   6 -16  -2   49.10   17.70
   4 -16  -2    0.50   10.40
  -4 -16   2    2.20    8.10
  -4 -16   2   -2.40    3.50
  -2 -16   2   90.19   19.90
  -2 -16   2  124.19    9.30
  -2 -16   2  110.69    8.70
   2 -16  -2  102.19   20.50
   0 -16   2  -11.70    8.70
   0 -16  -2   -3.40    9.90
   2 -16   2   46.10   15.30
  -2 -16  -2   11.60   13.40
  -4 -16  -2   -8.80    9.70
  -6 -16  -2   44.50    6.30
  -6 -16  -2   50.49   14.70
  -6 -16  -2   40.90   13.90
   6 -16   2   11.60   12.20
 -36   0   3  -18.60    7.40
 -36   0   3   -7.50    9.70
 -36   0   3    0.10    9.70
 -34   0   3   15.20   11.40
 -34   0   3  -12.00    5.50
 -34   0   3   -5.80    5.60
 -32   0   3   -5.50    5.00
 -32   0   3   -6.60    7.80
 -32   0   3   -4.50    4.80
 -30   0   3   -0.60    6.50
  30   0  -3   -7.80    4.20
 -30   0   3   -0.20    4.80
 -30   0   3    5.10    5.00
 -30   0   3    3.90    4.40
 -28   0   3   -4.60    4.20
 -28   0   3    0.60    3.60
 -28   0   3   10.70    5.60
 -28   0   3    8.50    7.80
  26   0  -3    7.30    4.00
 -26   0   3    9.80    8.90
 -26   0   3    2.30    3.80
 -26   0   3   -3.90    3.70
 -26   0   3   -0.60    3.30
 -24   0   3   -0.10    2.90
  24   0  -3    0.50    2.60
  24   0  -3   -7.10    2.80
 -24   0   3   -0.40    4.00
 -24   0   3    5.30    6.10
 -24   0   3   -3.90    2.90
  22   0  -3   -1.80    4.80
  22   0  -3   -2.40    2.00
 -22   0   3   -2.60    3.00
 -22   0   3    0.70    3.40
 -22   0   3    1.20    2.50
  20   0  -3    4.40    3.80
 -20   0   3    0.10    2.80
 -20   0   3    4.70    3.10
 -20   0   3    6.40    4.40
 -20   0   3    1.90    2.70
  20   0  -3    3.10    2.60
 -18   0   3   -0.80    2.30
  18   0  -3    2.10    3.30
 -18   0   3   -0.40    2.40
 -18   0   3    0.00    3.20
 -18   0   3   -0.80    2.20
  18   0  -3    3.00    2.20
 -16   0   3    4.20    2.50
 -16   0   3   -1.10    2.30
  16   0  -3    0.40    3.00
  16   0  -3   -1.00    1.60
 -16   0   3   -0.40    3.90
 -16   0   3    0.60    2.40
 -14   0   3    1.30    4.40
  14   0  -3    0.30    1.50
  14   0  -3   -0.70    2.50
 -14   0   3    1.70    1.90
 -14   0   3   -0.90    1.80
 -12   0   3    0.80    1.50
 -12   0   3    3.50    2.90
 -12   0   3    1.20    1.70
  12   0  -3   -0.50    1.50
  12   0  -3    2.30    2.60
 -10   0   3    2.00    2.00
 -10   0   3    1.70    2.10
  10   0  -3    0.30    2.50
  10   0  -3    1.10    1.60
 -10   0   3   -0.90    1.30
  -8   0   3    1.10    1.40
   8   0  -3    0.70    1.50
   8   0  -3   -1.00    1.10
   8   0  -3    1.90    1.90
  -8   0   3   -2.40    1.50
  -8   0   3   -1.30    1.10
   6   0  -3   -1.70    1.00
   6   0  -3    0.30    1.10
  -6   0   3   -1.40    1.60
  -6   0   3   -0.50    1.00
   6   0  -3    1.20    1.20
  -4   0   3    0.10    0.80
   4   0  -3   -0.90    0.60
  -4   0   3   -0.10    0.60
   4   0  -3    0.10    0.70
   2   0  -3   -0.30    0.50
  -2   0   3    0.90    0.60
  -2   0   3   -0.40    0.50
   2   0  -3    0.10    0.60
   0   0   3    0.10    1.30
   0   0  -3    1.70    1.20
   2   0   3   -1.40    1.70
  -2   0  -3    1.10    2.10
  -2   0  -3    2.80    1.60
   2   0   3   -0.60    1.20
   4   0   3    3.50    2.00
   4   0   3    2.00    2.60
  -4   0  -3    2.00    2.00
  -4   0  -3   -0.90    1.90
  -4   0  -3    4.70    2.20
  -6   0  -3   -0.80    2.20
  -6   0  -3    0.00    1.70
   6   0   3    0.60    2.10
   6   0   3   -0.80    1.50
  -6   0  -3    2.20    2.40
   8   0   3   -0.90    2.30
  -8   0  -3   -1.50    2.30
   8   0   3    1.30    2.00
  -8   0  -3   -0.70    1.60
  -8   0  -3    2.10    1.90
 -10   0  -3    2.20    1.80
  10   0   3   -0.20    2.20
  10   0   3    3.30    3.30
 -10   0  -3    0.70    3.20
 -10   0  -3    0.10    2.80
 -12   0  -3   -2.70    1.90
  12   0   3    2.00    2.80
 -12   0  -3    4.80    4.00
  12   0   3   -0.50    2.10
 -12   0  -3    1.50    2.50
 -14   0  -3    1.30    3.00
  14   0   3    1.90    3.90
 -14   0  -3    1.00    2.60
 -14   0  -3    0.20    2.60
 -16   0  -3    1.60    4.70
 -16   0  -3    5.50    3.80
 -16   0  -3   -1.70    2.40
 -18   0  -3    6.60    5.50
  18   0   3    5.20    4.90
 -18   0  -3    7.90    4.00
  20   0   3    1.10    4.80
 -20   0  -3    0.20    5.10
 -20   0  -3   -3.00    3.20
 -20   0  -3    5.40    4.00
 -22   0  -3   -2.90    5.30
  22   0   3    6.90    5.50
 -24   0  -3    2.20    7.10
 -24   0  -3   11.60    6.20
 -24   0  -3    3.20    5.60
  26   0   3  -12.40    5.70
 -26   0  -3   -5.50    4.40
 -26   0  -3    2.00    9.20
 -26   0  -3    1.30    5.40
 -28   0  -3    9.10    8.80
 -28   0  -3    5.00   11.70
 -28   0  -3   -0.90    5.00
 -30   0  -3   11.50   11.80
 -30   0  -3    1.00    9.10
 -30   0  -3   -8.10    4.80
 -32   0  -3    0.30    6.70
 -32   0  -3  -13.50    9.60
 -37  -1   3   17.70   13.80
 -37  -1   3    1.40    5.50
 -37  -1   3    2.30    7.50
 -37   1   3   -0.90    8.00
 -37   1   3   19.80   13.80
 -37   1   3   17.40    7.80
 -35  -1   3  200.68   17.00
 -35  -1   3  211.28   21.70
 -35  -1   3  194.08   32.80
 -35   1   3  198.58   21.40
 -35   1   3  172.88   22.20
 -35   1   3  208.38   37.40
 -33  -1   3    2.00    9.40
 -33  -1   3    3.10    5.70
 -33  -1   3    0.10    5.90
 -33   1   3   -1.90    4.80
 -33   1   3   -8.60    7.50
 -33   1   3  -14.40    6.10
  31  -1  -3  467.45   39.60
 -31  -1   3  502.35   34.60
 -31  -1   3  452.05   31.70
 -31  -1   3  480.15   44.30
 -31  -1   3  499.85   35.70
 -31   1   3  538.45   36.20
 -31   1   3  516.85   35.50
 -31   1   3  446.86   44.30
  31   1  -3  454.75   40.00
 -29  -1   3   47.70    8.60
  29  -1  -3   46.40    8.20
 -29  -1   3   52.19   10.30
  29  -1  -3   33.60    9.10
 -29  -1   3   61.89   11.20
 -29  -1   3   46.70   14.70
 -29   1   3   36.30    8.10
 -29   1   3   73.59   11.90
  29   1  -3   59.19   14.30
 -29   1   3   21.90   13.00
 -29   1   3   42.40   10.00
 -27  -1   3  426.86   39.40
 -27  -1   3  497.95   31.20
 -27  -1   3  498.15   35.50
 -27  -1   3  505.95   33.20
  27  -1  -3  508.95   32.00
 -27   1   3  423.96   40.90
 -27   1   3  480.15   33.60
  27   1  -3  397.96   35.90
 -27   1   3  543.85   34.10
  25  -1  -3   11.60    4.50
 -25  -1   3    6.00    3.80
  25  -1  -3   14.70    6.40
 -25  -1   3    9.70    5.00
 -25  -1   3    8.40    5.20
 -25  -1   3    4.80    4.90
 -25   1   3    9.30    6.60
 -25   1   3    6.60    5.20
 -25   1   3   10.30    5.20
  25   1  -3    9.00    6.30
 -25   1   3    6.20    4.70
 -23  -1   3  754.02   43.10
  23  -1  -3  726.53   48.70
  23  -1  -3  725.53   43.60
 -23  -1   3  670.33   44.40
 -23  -1   3  798.22   44.90
 -23  -1   3  738.73   51.49
 -23   1   3  733.83   44.50
 -23   1   3  774.32   45.00
 -23   1   3  689.33   51.69
  23   1  -3  732.63   48.90
 -23   1   3  779.92   45.70
  21  -1  -3  204.88   20.30
 -21  -1   3  257.87   18.90
 -21  -1   3  260.57   23.70
 -21  -1   3  238.28   16.90
 -21   1   3  255.97   18.50
 -21   1   3  257.97   19.00
 -21   1   3  225.68   17.80
  21   1  -3  252.17   21.80
 -21   1   3  212.38   23.10
 -19  -1   3  761.32   51.89
  19  -1  -3  813.82   46.80
 -19  -1   3  798.52   45.40
 -19  -1   3  873.91   47.60
  19  -1  -3  824.92   50.99
 -19   1   3  800.52   46.90
  19   1  -3  823.62   50.99
 -19   1   3  847.62   47.10
 -19   1   3  860.21   48.30
 -19   1   3  756.62   52.89
 -17  -1   3  830.62   45.00
 -17  -1   3  806.92   50.89
  17  -1  -3  831.62   46.40
  17  -1  -3  769.42   49.60
  17   1  -3  809.02   44.10
 -17   1   3  867.31   47.70
 -17   1   3  808.92   46.30
 -17   1   3  848.42   46.40
 -17   1   3  828.62   52.09
  17   1  -3  791.02   49.80
 -15  -1   3  259.87   16.00
  15  -1  -3  238.38   17.20
 -15  -1   3  245.28   20.20
  15  -1  -3  262.47   19.90
 -15   1   3  269.27   18.20
 -15   1   3  266.87   17.30
  15   1  -3  268.37   20.20
  15   1  -3  245.78   15.20
 -15   1   3  253.97   21.30
 -15   1   3  276.67   18.70
 -13  -1   3   75.19    6.00
  13  -1  -3   82.49   11.30
  13  -1  -3   76.89    7.50
 -13  -1   3   49.70    8.40
 -13   1   3   80.49    7.10
 -13   1   3   79.19    8.00
 -13   1   3   49.50    8.40
  13   1  -3   76.49    8.90
 -13   1   3   84.09    7.20
  13   1  -3   72.69    5.40
 -11  -1   3  134.69    9.40
 -11  -1   3  133.69   11.80
  11  -1  -3  132.79   10.30
 -11  -1   3  137.99    8.20
  11   1  -3  127.49    7.90
 -11   1   3  116.19   10.10
 -11   1   3  136.59    9.60
  -9  -1   3  459.95   27.40
   9  -1  -3  463.65   26.20
  -9  -1   3  433.06   24.80
   9  -1  -3  456.35   25.30
  -9   1   3  465.05   25.30
  -9   1   3  471.55   27.90
   9   1  -3  424.06   23.50
   9   1  -3  432.16   27.20
  -9   1   3  475.65   26.30
   7  -1  -3  675.53   35.80
   7  -1  -3  640.74   34.80
   7  -1  -3  655.93   36.30
  -7  -1   3  670.93   34.40
  -7  -1   3  651.33   36.50
  -7   1   3  610.04   36.40
  -7   1   3  661.53   34.90
   7   1  -3  673.03   36.70
   7   1  -3  628.34   33.30
   7   1  -3  645.34   34.30
  -7   1   3  664.83   35.60
  -5  -1   3 3400.66  169.28
   5  -1  -3 3251.37  170.48
  -5  -1   3 3293.87  171.18
   5  -1  -3 3299.77  170.48
   5   1  -3 3358.96  171.28
  -5   1   3 3484.25  169.88
  -5   1   3 3328.67  170.58
   3  -1  -3   35.20    3.20
   3  -1  -3   33.10    2.70
   3  -1  -3   34.70    2.90
  -3  -1   3   32.40    3.40
  -3  -1   3   39.80    2.70
  -3   1   3   36.20    3.10
   3   1  -3   35.50    3.30
   3   1  -3   36.10    3.50
  -3   1   3   43.90    3.40
  -3   1   3   38.60    2.80
   3   1  -3   36.60    2.70
  -1  -1   3  611.34   32.50
   1  -1  -3  614.14   31.90
   1  -1  -3  584.84   31.50
  -1   1   3  614.34   31.50
   1   1  -3  591.14   32.00
   1  -1   3   16.30    3.00
   1  -1   3   13.50    3.70
  -1  -1  -3   22.20    2.80
  -1  -1  -3   15.60    2.50
   1  -1   3   12.20    2.50
   1   1   3   19.10    2.60
  -1   1  -3   17.70    2.80
  -1   1  -3   10.20    2.80
   1   1   3   18.30    2.50
   3  -1   3 2197.18  110.59
   3  -1   3 2157.98  109.49
  -3  -1  -3 2061.09  109.89
   3  -1   3 2136.29  111.79
  -3  -1  -3 2036.50  109.39
   3   1   3 2037.00  109.19
  -3   1  -3 2166.08  110.69
   3   1   3 2285.47  110.09
  -3   1  -3 2043.60  111.89
  -3   1  -3 2180.48  109.69
   5  -1   3  107.69    9.20
  -5  -1  -3  102.49    8.20
  -5  -1  -3  111.19    9.40
   5  -1   3  108.79   10.00
   5  -1   3  118.09    8.50
  -5   1  -3   98.99   10.50
   5   1   3  103.39    8.10
   5   1   3  108.79    9.10
  -5   1  -3  115.99    9.60
  -5   1  -3  106.79    8.20
  -7  -1  -3 1345.47   76.59
  -7  -1  -3 1473.55   76.89
  -7  -1  -3 1336.97   78.29
   7  -1   3 1482.25   77.79
   7  -1   3 1416.36   76.49
   7  -1   3 1545.25   79.59
   7   1   3 1553.34   78.49
  -7   1  -3 1438.46   76.69
  -7   1  -3 1481.75   78.19
   7   1   3 1465.95   76.59
   9  -1   3  257.47   19.40
  -9  -1  -3  231.08   18.70
   9  -1   3  239.28   16.60
  -9  -1  -3  257.57   17.10
  -9  -1  -3  259.47   17.20
   9  -1   3  253.27   17.70
  -9   1  -3  267.07   18.40
   9   1   3  269.17   18.80
  -9   1  -3  258.97   17.10
   9   1   3  265.37   17.00
  11  -1   3 1330.97   68.69
  11  -1   3 1304.57   72.09
  11  -1   3 1260.67   69.79
 -11  -1  -3 1345.27   69.09
 -11  -1  -3 1200.58   72.09
 -11  -1  -3 1178.58   68.59
  11   1   3 1266.77   70.89
 -11   1  -3 1248.38   68.79
  11   1   3 1329.57   68.79
 -11   1  -3 1173.18   73.29
 -11   1  -3 1259.27   70.29
  13  -1   3  311.37   24.40
 -13  -1  -3  334.37   22.40
 -13  -1  -3  342.67   22.40
  13  -1   3  359.06   23.00
  13  -1   3  337.27   21.80
 -13  -1  -3  296.17   24.60
 -13   1  -3  341.07   23.60
  13   1   3  320.37   24.00
 -13   1  -3  313.77   26.70
 -13   1  -3  328.97   22.20
  15  -1   3  175.38   14.20
  15  -1   3  190.38   17.40
 -15  -1  -3  162.38   18.00
 -15  -1  -3  179.08   14.60
 -15  -1  -3  161.68   14.30
 -15   1  -3  191.88   16.10
 -15   1  -3  147.19   20.40
 -15   1  -3  168.48   14.40
  15   1   3  164.18   16.20
 -17  -1  -3  169.58   15.00
  17  -1   3  197.88   18.30
 -17  -1  -3  183.98   15.70
 -17  -1  -3  153.58   18.00
  17   1   3  176.98   17.30
 -17   1  -3  167.18   23.10
 -17   1  -3  165.38   16.30
 -17   1  -3  212.38   16.50
 -19  -1  -3  124.39   13.60
  19  -1   3  138.49   16.20
 -19  -1  -3  168.58   24.00
 -19  -1  -3  151.68   13.90
 -19   1  -3  114.69   20.20
 -19   1  -3  138.59   13.90
  19   1   3  134.19   18.40
 -19   1  -3  166.98   16.00
 -21  -1  -3  341.37   31.30
  21  -1   3  281.77   26.90
 -21  -1  -3  324.77   25.20
 -21  -1  -3  301.47   24.20
 -21   1  -3  350.56   26.50
 -21   1  -3  376.46   26.10
 -21   1  -3  347.37   32.90
  21   1   3  325.17   27.90
 -23  -1  -3   88.39   13.50
 -23  -1  -3   93.59   13.40
 -23  -1  -3   78.79   17.90
 -23   1  -3   66.29   16.90
  23   1   3   86.39   14.60
 -23   1  -3   88.09   16.20
 -23   1  -3  105.49   14.60
 -25  -1  -3  280.87   24.20
 -25  -1  -3  234.38   28.40
 -25  -1  -3  288.87   23.70
  25  -1   3  236.58   25.50
 -25   1  -3  292.87   24.00
 -25   1  -3  267.97   31.30
 -25   1  -3  295.67   25.50
 -27  -1  -3   15.50    7.90
 -27  -1  -3   12.40   11.00
  27  -1   3   42.00   15.30
 -27  -1  -3   38.40   10.10
 -27   1  -3   22.50   11.80
 -27   1  -3   29.40   10.70
 -27   1  -3   15.70    6.50
  27   1   3   27.00    9.80
 -29  -1  -3  204.58   30.30
 -29  -1  -3  228.58   22.80
 -29  -1  -3  257.97   24.20
 -29   1  -3  283.97   39.00
 -29   1  -3  206.68   25.40
 -29   1  -3  228.88   22.80
 -31  -1  -3    1.10    7.90
 -31  -1  -3   21.10    8.40
 -31  -1  -3  -11.30   11.80
 -31   1  -3    7.80   10.60
 -31   1  -3   11.80    7.70
 -31   1  -3   18.00   14.10
 -36  -2   3  132.79   19.00
 -36  -2   3  130.49   10.50
 -36  -2   3  101.29   24.00
 -36   2   3  106.99   18.40
 -36   2   3  115.29   16.90
 -36   2   3  109.79   29.00
 -34  -2   3  125.59   18.90
 -34  -2   3  139.39   11.80
 -34  -2   3  127.19   23.90
 -34   2   3  119.59   18.60
 -34   2   3  119.09   27.20
 -34   2   3  121.59   17.90
 -32  -2   3  492.45   31.70
 -32  -2   3  548.75   38.90
 -32  -2   3  519.95   47.20
  32  -2  -3  573.94   37.10
 -32   2   3  475.75   37.10
 -32   2   3  581.14   38.50
 -32   2   3  512.95   49.80
 -30  -2   3  345.47   27.10
 -30  -2   3  342.67   26.40
  30  -2  -3  304.47   30.10
 -30  -2   3  321.47   33.60
 -30  -2   3  316.67   21.60
  30  -2  -3  302.27   24.80
 -30   2   3  319.97   26.90
  30   2  -3  364.96   32.50
 -30   2   3  348.27   26.70
 -30   2   3  331.97   26.30
 -30   2   3  300.87   34.70
 -28  -2   3  473.85   42.50
  28  -2  -3  499.25   35.00
 -28  -2   3  543.55   32.20
 -28  -2   3  580.24   36.40
 -28  -2   3  533.45   36.90
 -28   2   3  515.65   37.30
 -28   2   3  538.65   47.00
 -28   2   3  550.94   37.90
  26  -2  -3  302.47   23.10
 -26  -2   3  316.17   23.30
 -26  -2   3  291.47   29.00
 -26  -2   3  315.07   20.30
 -26  -2   3  285.77   23.40
 -26   2   3  318.67   24.90
  26   2  -3  294.27   27.30
 -26   2   3  239.18   29.00
 -26   2   3  315.87   23.50
  24  -2  -3  640.54   44.60
 -24  -2   3  595.64   46.00
 -24  -2   3  664.93   39.70
  24  -2  -3  621.94   39.90
 -24  -2   3  618.04   40.00
 -24  -2   3  638.24   36.80
 -24   2   3  569.74   47.40
 -24   2   3  660.93   40.10
 -24   2   3  671.53   42.10
 -24   2   3  609.34   39.60
  24   2  -3  732.83   46.30
 -22  -2   3  368.56   21.90
  22  -2  -3  361.26   25.20
 -22  -2   3  317.27   29.20
  22  -2  -3  378.06   28.90
 -22  -2   3  342.37   25.00
 -22   2   3  351.26   31.40
 -22   2   3  358.16   26.10
 -22   2   3  357.56   24.60
 -22   2   3  351.66   24.30
  20  -2  -3 1517.55   91.59
 -20  -2   3 1678.73   84.69
 -20  -2   3 1542.15   92.89
  20  -2  -3 1544.55   88.09
 -20  -2   3 1621.44   88.09
 -20   2   3 1628.74   95.89
  20   2  -3 1590.24   92.39
 -20   2   3 1599.24   87.59
 -20   2   3 1726.53   87.69
 -20   2   3 1649.73   89.79
  18  -2  -3    9.70    3.90
 -18  -2   3    6.70    3.70
  18   2  -3   14.20    5.80
 -18   2   3   14.00    5.20
 -18   2   3   16.70    4.20
 -18   2   3   10.00    5.40
 -18   2   3   17.10    4.50
  16  -2  -3 1905.61   97.49
 -16  -2   3 1860.51   92.89
  16  -2  -3 1733.43   99.39
 -16  -2   3 1705.03   99.69
 -16   2   3 1671.53   95.49
  16   2  -3 1879.01  100.29
 -16   2   3 1917.01   95.59
 -16   2   3 1667.23  101.39
 -16   2   3 1888.11   98.09
 -14  -2   3    7.00    1.50
  14  -2  -3    3.80    3.10
  14  -2  -3    7.80    3.90
 -14  -2   3    7.10    3.70
 -14   2   3    8.30    3.10
 -14   2   3    7.70    3.20
  14   2  -3   12.10    4.60
 -14   2   3    3.30    3.60
 -14   2   3    4.90    2.70
  12  -2  -3  849.02   50.79
 -12  -2   3  819.92   50.49
  12  -2  -3  877.51   49.70
 -12   2   3  956.20   50.29
 -12   2   3  891.81   47.30
 -12   2   3  887.11   47.90
  12   2  -3  916.11   51.39
 -12   2   3  850.01   51.99
  10  -2  -3  273.07   19.80
  10  -2  -3  276.27   17.60
  10  -2  -3  308.57   19.70
 -10  -2   3  266.07   19.70
 -10   2   3  301.87   21.10
 -10   2   3  298.37   17.00
 -10   2   3  311.27   17.90
 -10   2   3  312.47   19.60
  10   2  -3  293.47   20.30
  -8  -2   3 1390.66   69.99
   8  -2  -3 1390.06   70.89
   8  -2  -3 1310.77   72.59
  -8  -2   3 1440.26   73.59
   8  -2  -3 1366.26   72.99
  -8   2   3 1336.37   72.49
  -8   2   3 1277.67   70.69
  -8   2   3 1355.26   73.59
  -6  -2   3  725.33   36.60
   6  -2  -3  678.63   39.10
   6  -2  -3  706.33   39.50
  -6  -2   3  698.53   36.70
   6  -2  -3  738.43   37.80
   6   2  -3  712.33   36.80
  -6   2   3  720.13   39.80
  -6   2   3  703.43   39.10
  -6   2   3  671.03   37.50
   4  -2  -3 1806.12   91.99
  -4  -2   3 1727.13   91.99
  -4  -2   3 1874.31   90.69
   4  -2  -3 1755.62   93.39
   4  -2  -3 1877.21   93.19
   4   2  -3 1728.33   92.09
  -4   2   3 1697.03   90.59
   4   2  -3 1813.02   90.69
  -4   2   3 1803.82   93.39
  -4   2   3 1830.52   91.99
  -4   2   3 1812.42   93.19
   2  -2  -3 2344.37  116.29
  -2  -2   3 2334.77  115.99
  -2  -2   3 2232.78  115.19
   2  -2  -3 2226.58  113.99
   2  -2  -3 2263.97  114.99
   2   2  -3 2203.78  115.19
  -2   2   3 2254.47  113.99
  -2   2   3 2265.77  114.99
   2   2  -3 2160.98  113.89
   2   2  -3 2258.47  115.89
   0  -2  -3 1878.11  100.59
   0  -2  -3 1988.60  101.19
   0  -2   3 1976.80  101.29
   0  -2   3 1979.60  102.59
   0   2   3 2034.90  101.19
   0   2  -3 1939.01  102.59
   0   2  -3 2027.90  101.39
   0   2   3 1978.50  100.69
  -2  -2  -3   26.30    3.70
   2  -2   3   32.30    3.90
   2  -2   3   28.00    5.00
  -2  -2  -3   21.40    3.20
   2  -2   3   16.50    5.00
   2   2   3   31.90    4.10
   2   2   3   28.30    3.40
  -2   2  -3   28.10    5.20
  -2   2  -3   34.10    4.60
  -4  -2  -3  112.59    8.80
  -4  -2  -3  117.69    9.30
   4  -2   3  136.89   10.70
   4  -2   3  136.99    9.10
   4  -2   3  129.59   12.10
  -4   2  -3  142.59   11.20
   4   2   3  121.99    8.70
  -4   2  -3  123.09    9.10
   4   2   3  134.89    9.70
  -4   2  -3  100.19   11.60
   6  -2   3 3383.06  168.38
   6  -2   3 3300.87  172.18
   6  -2   3 3436.86  170.48
  -6  -2  -3 3294.57  169.78
  -6  -2  -3 2909.11  168.18
  -6   2  -3 3341.57  170.78
  -6   2  -3 2877.81  172.38
   6   2   3 3322.17  168.38
   6   2   3 3528.85  169.98
  -6   2  -3 3424.26  168.68
   8  -2   3  907.51   49.00
  -8  -2  -3  780.92   48.60
   8  -2   3  904.81   51.09
  -8  -2  -3  771.32   48.40
   8  -2   3  900.51   47.20
  -8   2  -3  900.91   49.70
   8   2   3  877.71   48.70
  -8   2  -3  914.71   47.50
  -8   2  -3  744.93   50.99
  10  -2   3 1348.47   70.99
  10  -2   3 1316.97   72.89
 -10  -2  -3 1358.36   70.89
  10  -2   3 1361.46   75.19
 -10  -2  -3 1206.68   73.19
 -10  -2  -3 1274.57   71.19
 -10   2  -3 1164.08   75.89
 -10   2  -3 1364.66   71.29
  10   2   3 1423.96   73.59
 -10   2  -3 1352.46   73.79
 -12  -2  -3  131.79   11.60
 -12  -2  -3  142.19   11.20
 -12  -2  -3  125.99   13.40
  12  -2   3  132.49   11.00
  12  -2   3  126.69   12.30
  12  -2   3  126.39   13.80
 -12   2  -3  133.09   13.30
 -12   2  -3  117.79   17.00
 -12   2  -3  128.49   11.20
  12   2   3  128.39   12.80
 -14  -2  -3 1172.78   66.59
  14  -2   3 1271.87   66.29
 -14  -2  -3 1276.57   66.09
  14  -2   3 1295.27   71.29
  14  -2   3 1208.38   67.69
 -14  -2  -3 1085.49   69.49
 -14   2  -3 1175.78   66.39
 -14   2  -3 1099.49   72.79
  14   2   3 1178.38   68.89
 -14   2  -3 1155.58   68.79
 -16  -2  -3    4.40    4.00
  16  -2   3    7.70    4.20
  16  -2   3    8.40    4.10
 -16  -2  -3    4.60    2.90
 -16  -2  -3    2.70    3.80
  16  -2   3    2.10    2.70
 -16   2  -3    1.60    3.80
 -16   2  -3    6.60    6.00
  16   2   3    6.20    3.60
 -16   2  -3    2.70    4.00
  18  -2   3  366.66   25.80
 -18  -2  -3  356.46   23.80
  18  -2   3  343.07   27.80
 -18  -2  -3  292.77   24.00
 -18  -2  -3  330.97   28.70
  18   2   3  350.16   27.30
 -18   2  -3  363.86   25.10
 -18   2  -3  344.27   31.90
 -20  -2  -3   -1.00    6.20
  20  -2   3    0.50    4.00
 -20  -2  -3    1.40    4.00
 -20  -2  -3    2.90    3.60
  20   2   3   -0.10    4.70
 -20   2  -3   -0.50    6.60
 -20   2  -3    5.50    4.80
 -20   2  -3   -1.90    3.40
 -22  -2  -3  849.02   58.09
 -22  -2  -3  763.12   50.39
  22  -2   3  856.51   55.69
 -22  -2  -3  836.22   49.80
  22   2   3  809.02   54.69
 -22   2  -3  835.72   53.69
 -22   2  -3  728.33   59.39
 -22   2  -3  834.42   51.69
 -24  -2  -3   31.10    7.30
  24  -2   3   27.40   10.90
 -24  -2  -3   24.20    7.30
 -24   2  -3    9.40    9.30
 -24   2  -3   18.10    8.30
 -24   2  -3   26.80    7.70
 -26  -2  -3  228.78   31.80
 -26  -2  -3  291.47   24.70
  26  -2   3  251.77   25.90
  26   2   3  269.77   26.90
 -26   2  -3  239.48   34.50
 -26   2  -3  267.27   23.70
 -26   2  -3  220.58   24.90
 -28  -2  -3  115.19   15.60
 -28  -2  -3  104.39   23.00
 -28  -2  -3  120.69   17.20
 -28   2  -3  126.09   26.30
 -28   2  -3  132.59   17.30
 -28   2  -3  148.99   20.40
 -30  -2  -3  185.48   19.70
 -30  -2  -3  151.08   28.30
 -30   2  -3  154.28   20.80
 -30   2  -3  212.18   35.60
 -35  -3   3   88.99   21.70
 -35   3   3   97.59   16.20
 -35   3   3  100.69   17.90
 -35   3   3  146.59   32.80
 -33  -3   3   97.89   16.40
 -33  -3   3  105.69   23.60
  33  -3  -3  115.89   16.60
 -33   3   3  105.99   18.30
 -33   3   3  115.99   26.30
 -33   3   3  154.78   16.40
 -31  -3   3  110.09   14.60
  31  -3  -3   95.99   15.00
 -31  -3   3   58.49   15.00
 -31  -3   3   94.59   14.70
 -31   3   3   85.89   19.70
 -31   3   3  108.69   15.20
  31   3  -3   89.79   18.20
 -31   3   3   69.99   14.40
  29  -3  -3   14.30    6.80
 -29  -3   3    6.90    2.80
 -29  -3   3    6.50    8.70
  29  -3  -3   24.90   10.50
 -29  -3   3   19.60    6.70
 -29   3   3    1.30    3.20
 -29   3   3    3.20    8.10
 -29   3   3   22.50    8.90
 -29   3   3   10.30    5.70
  29   3  -3    3.40    8.20
 -27  -3   3  126.59   13.90
  27  -3  -3  164.18   16.20
 -27  -3   3   99.39   15.20
 -27  -3   3  174.48   26.60
 -27  -3   3  145.09   10.20
 -27   3   3  132.99   14.00
 -27   3   3  178.28   21.20
 -27   3   3  133.29   23.30
  25  -3  -3   20.40    6.40
 -25  -3   3   16.00    3.40
 -25  -3   3   16.70    5.40
 -25  -3   3   12.80    8.50
 -25   3   3   11.10    5.70
 -25   3   3   23.40   10.10
 -25   3   3   21.60    6.60
  25   3  -3   21.50    7.90
 -23  -3   3   14.00    7.90
  23  -3  -3   14.70    5.70
 -23  -3   3   22.10    6.20
  23  -3  -3   24.40    8.60
  23   3  -3   14.90    5.80
 -23   3   3    7.20    6.90
 -23   3   3   19.40    6.20
 -23   3   3   20.30    5.70
 -23   3   3   18.30    6.80
  21  -3  -3   -3.70    3.60
 -21  -3   3    4.30    3.50
 -21  -3   3    6.10    1.90
  21  -3  -3    8.40    4.80
 -21  -3   3    2.80    4.70
 -21   3   3    9.90    7.20
 -21   3   3    9.10    6.10
 -21   3   3    5.20    2.90
  21   3  -3    6.40    5.60
 -19  -3   3  526.95   28.70
  19  -3  -3  567.64   35.40
 -19  -3   3  544.85   37.80
  19  -3  -3  523.85   37.20
 -19   3   3  564.64   33.50
 -19   3   3  553.74   32.70
 -19   3   3  514.35   40.30
 -19   3   3  533.85   35.80
  17  -3  -3   13.40    5.30
 -17  -3   3   16.00    5.80
  17  -3  -3   23.00    6.90
 -17   3   3   20.20    6.10
 -17   3   3   19.40    4.60
 -17   3   3   19.40    4.60
  17   3  -3    8.70    4.30
 -17   3   3   23.20    8.20
  15  -3  -3  599.34   35.50
  15  -3  -3  543.85   36.10
 -15  -3   3  470.95   34.80
 -15   3   3  550.44   34.90
  15   3  -3  584.94   36.70
 -15   3   3  537.45   31.30
 -15   3   3  543.55   32.10
  13  -3  -3  277.77   20.20
  13  -3  -3  276.37   20.90
 -13  -3   3  224.68   19.70
 -13   3   3  286.47   17.00
 -13   3   3  276.87   17.70
 -13   3   3  263.87   20.10
  13   3  -3  297.27   21.60
 -13   3   3  270.97   22.70
  11  -3  -3  117.59   11.50
 -11  -3   3  114.49   11.50
  11  -3  -3  100.99   11.40
 -11   3   3  120.29    8.30
 -11   3   3  134.89   12.00
 -11   3   3  115.19    9.10
  11   3  -3  121.39   11.90
 -11   3   3  124.79   13.20
   9  -3  -3  249.48   18.50
   9  -3  -3  243.88   15.80
   9  -3  -3  271.67   18.60
  -9  -3   3  267.67   14.20
  -9   3   3  246.78   14.60
  -9   3   3  256.77   15.90
  -9   3   3  261.27   18.50
  -9   3   3  256.07   19.60
   9   3  -3  261.27   14.00
  -7  -3   3  739.83   39.40
   7  -3  -3  784.02   43.30
  -7  -3   3  751.22   38.70
   7  -3  -3  741.53   40.10
  -7  -3   3  774.22   43.50
   7  -3  -3  720.73   42.70
  -7   3   3  729.53   38.50
  -7   3   3  771.82   40.10
   7   3  -3  724.13   39.40
  -7   3   3  727.83   43.60
  -7   3   3  732.23   42.40
  -5  -3   3 2102.79  118.49
   5  -3  -3 2324.57  120.99
   5  -3  -3 2321.27  118.39
  -5  -3   3 2399.86  116.59
   5  -3  -3 2318.07  121.09
  -5   3   3 2339.97  120.59
  -5   3   3 2436.96  118.49
   5   3  -3 2221.98  118.69
   3  -3  -3   16.00    2.50
  -3  -3   3   10.10    2.80
   3  -3  -3   16.70    4.30
  -3  -3   3    9.00    2.90
   3  -3  -3   16.40    1.20
   3   3  -3   14.50    3.30
  -3   3   3   14.40    2.60
  -3   3   3   15.60    3.90
  -1  -3   3  122.09    9.80
   1  -3  -3  120.59    7.10
   1  -3  -3  132.39   10.10
  -1  -3   3  121.99    8.30
   1  -3  -3  109.69    8.00
  -1   3   3  122.39    8.00
   1   3  -3  115.39    8.30
   1   3  -3  124.69   10.00
   1  -3   3    0.20    2.10
  -1  -3  -3    1.90    1.60
  -1  -3  -3    1.60    1.30
   1  -3   3   -1.50    1.20
  -1   3  -3   -0.10    1.20
  -1   3  -3    4.60    3.00
   3  -3   3  156.88   14.50
   3  -3   3  167.88   12.90
  -3  -3  -3  157.68   11.30
  -3  -3  -3  146.29   10.20
   3  -3   3  159.08   10.50
  -3  -3  -3  156.68   10.60
  -3   3  -3  152.38   10.50
  -3   3  -3  160.68   12.90
   5  -3   3    3.40    3.20
   5  -3   3    2.50    1.90
  -5  -3  -3    6.30    2.50
  -5  -3  -3    4.30    2.60
   5  -3   3    3.80    2.90
   5   3   3    4.10    2.80
  -5   3  -3    7.20    2.50
  -5   3  -3    2.10    3.00
   7  -3   3  104.49   13.30
  -7  -3  -3   57.39    6.60
   7  -3   3   60.29    9.90
  -7  -3  -3   55.49    7.90
   7  -3   3   73.29    6.80
  -7   3  -3   82.19    7.30
   7   3   3   90.29    8.80
  -7   3  -3   69.59    9.80
  -9  -3  -3    3.30    2.60
  -9  -3  -3    4.80    3.20
   9  -3   3    2.80    2.10
   9  -3   3    0.40    3.50
   9  -3   3    4.20    3.20
  -9   3  -3    3.40    3.10
  -9   3  -3    3.50    2.30
   9   3   3    0.00    2.30
  -9   3  -3    1.30    4.00
  11  -3   3 1372.56   76.79
 -11  -3  -3 1225.68   71.39
 -11  -3  -3 1294.97   73.89
  11  -3   3 1320.97   70.99
  11  -3   3 1271.27   73.39
 -11   3  -3 1396.76   75.39
 -11   3  -3 1308.87   71.19
  11   3   3 1339.37   73.89
 -13  -3  -3   43.30    7.40
 -13  -3  -3   51.29    7.00
 -13  -3  -3   27.90    7.20
  13  -3   3   50.69    8.70
  13  -3   3   42.80    8.80
  13  -3   3   58.49    8.10
  13   3   3   53.19    9.00
 -13   3  -3   47.80    7.30
 -13   3  -3   53.39   12.30
 -13   3  -3   59.49   10.60
  15  -3   3   39.10    7.00
  15  -3   3   50.39    9.00
 -15  -3  -3   49.50   10.10
 -15  -3  -3   67.29    8.70
  15  -3   3   50.19   10.40
 -15  -3  -3   52.19    8.20
 -15   3  -3   56.09    8.50
  15   3   3   51.99   10.20
 -15   3  -3   67.89   14.90
 -15   3  -3   41.90    8.90
 -17  -3  -3  125.09   18.70
 -17  -3  -3  120.79   12.70
 -17  -3  -3  114.39   11.00
  17  -3   3  129.89   18.80
  17  -3   3  110.19   14.80
 -17   3  -3  102.59   11.60
  17   3   3  117.99   16.90
 -17   3  -3  100.99   19.80
 -17   3  -3  138.49   17.40
 -19  -3  -3   58.49   13.60
 -19  -3  -3   54.79   10.10
  19  -3   3   82.59   12.90
 -19  -3  -3   63.59    9.20
  19  -3   3   54.99   11.80
  19   3   3   75.69   13.10
 -19   3  -3   81.19   15.00
 -19   3  -3   68.49   10.90
 -19   3  -3   40.10   12.10
  21  -3   3  153.18   15.70
 -21  -3  -3  134.69   13.60
  21  -3   3  143.79   20.70
 -21  -3  -3  134.19   20.50
 -21   3  -3  154.38   15.80
  21   3   3  134.69   18.70
 -21   3  -3  161.28   26.60
 -21   3  -3  164.08   20.70
 -23  -3  -3   34.90    7.30
 -23  -3  -3   19.60    9.50
  23  -3   3   17.90    8.10
 -23  -3  -3   29.10    8.10
 -23   3  -3   23.30    8.00
  23   3   3   26.40    9.20
 -23   3  -3   33.40    9.20
 -23   3  -3   21.20   10.70
 -25  -3  -3   87.09   12.50
 -25  -3  -3   44.30   13.80
 -25  -3  -3   78.89   13.20
  25  -3   3  115.29   19.20
 -25   3  -3   68.09   20.70
 -25   3  -3   88.09   13.80
 -25   3  -3   89.59   16.80
 -27  -3  -3   -1.60    7.10
 -27  -3  -3    6.60    5.40
 -27  -3  -3   11.20    7.40
  27   3   3    4.90    6.90
 -27   3  -3   -2.60    8.40
 -27   3  -3   12.50   12.30
 -27   3  -3    3.50    5.80
 -29  -3  -3   20.60   12.50
 -29  -3  -3   16.50    8.40
 -29  -3  -3    8.90    6.20
 -29   3  -3   27.80   15.40
 -29   3  -3   34.70   12.50
 -29   3  -3   16.40    8.20
 -31  -3  -3   57.69   16.50
 -31  -3  -3   57.09   13.00
 -31   3  -3   37.20   13.30
 -31   3  -3   54.09   20.50
 -31   3  -3   42.10   14.30
 -36  -4   3   -2.40   10.40
  36  -4  -3    0.60    7.00
 -36  -4   3   11.20    8.10
 -36   4   3   36.10   13.50
 -36   4   3  -11.70   11.00
 -36   4   3    4.10    8.30
 -34  -4   3  112.19   17.40
  34  -4  -3  103.09   15.60
 -34  -4   3  149.09   28.50
 -34   4   3  121.69   21.10
 -34   4   3  112.79   26.20
 -34   4   3   93.29   14.90
  32  -4  -3   12.80    7.60
 -32  -4   3    6.80    5.00
 -32  -4   3   26.30   11.50
 -32   4   3   20.70    8.10
 -32   4   3   15.10   12.40
 -32   4   3   14.70    8.20
 -30  -4   3   34.30   12.90
 -30  -4   3   43.80   10.60
 -30  -4   3   34.10    8.00
  30  -4  -3   36.00    9.40
 -30   4   3   34.80   10.40
 -30   4   3   39.70    9.90
 -30   4   3   42.00   14.40
  30   4  -3   36.70   12.70
  28  -4  -3  110.79   16.20
 -28  -4   3   94.59   14.80
 -28  -4   3  100.89   20.30
 -28  -4   3  117.89   14.50
 -28   4   3  104.89   22.60
 -28   4   3   94.29   13.70
 -28   4   3  118.79   17.60
 -28   4   3  122.69   15.50
 -26  -4   3   72.89   11.60
 -26  -4   3   81.89   15.10
  26  -4  -3   93.19   15.00
 -26   4   3   54.49   15.50
 -26   4   3   72.39   13.40
 -26   4   3   91.59   12.20
  26   4  -3  107.09   18.90
  24  -4  -3  393.56   29.80
 -24  -4   3  396.96   33.20
 -24  -4   3  367.86   27.90
 -24   4   3  394.56   36.90
  24   4  -3  380.86   32.80
 -24   4   3  393.46   27.60
 -24   4   3  396.26   27.00
 -24   4   3  410.36   31.20
 -22  -4   3   11.90    4.60
  22  -4  -3   11.40    5.90
  22  -4  -3   17.20    6.20
 -22  -4   3    7.90    6.30
 -22   4   3   14.20    6.50
 -22   4   3    5.60    4.10
 -22   4   3   10.20    6.90
 -22   4   3   13.30    5.00
  22   4  -3   12.30    7.00
 -20  -4   3  333.57   28.50
  20  -4  -3  371.06   27.00
 -20   4   3  280.67   30.20
  20   4  -3  342.47   28.70
 -20   4   3  366.36   24.50
 -20   4   3  387.66   23.90
 -20   4   3  393.46   28.30
  18  -4  -3   15.40    5.50
  18  -4  -3    4.70    4.60
 -18  -4   3    9.20    5.60
 -18   4   3   11.10    3.70
  18   4  -3    7.70    6.00
 -18   4   3    6.20    5.40
 -18   4   3   13.70    6.80
 -18   4   3   15.40    7.70
 -16  -4   3  189.58   18.60
  16  -4  -3  228.98   20.20
  16  -4  -3  258.57   20.00
 -16   4   3  255.67   23.40
 -16   4   3  217.08   16.10
  16   4  -3  212.38   19.70
 -16   4   3  235.28   19.70
 -14  -4   3  589.44   41.30
  14  -4  -3  627.94   42.30
  14  -4  -3  692.13   41.90
  14   4  -3  700.73   43.20
 -14   4   3  709.23   42.30
 -14   4   3  681.03   38.20
 -14   4   3  682.33   37.00
 -14   4   3  650.63   44.60
  12  -4  -3  367.16   26.40
 -12  -4   3  354.36   19.60
  12  -4  -3  398.46   26.20
 -12  -4   3  314.27   25.10
 -12   4   3  365.96   25.50
 -12   4   3  372.26   20.90
 -12   4   3  366.56   22.20
 -12   4   3  374.36   28.00
  10  -4  -3  199.08   17.50
 -10  -4   3  231.68   13.30
 -10  -4   3  203.98   17.40
  10  -4  -3  234.88   18.00
  10  -4  -3  204.68   14.30
 -10   4   3  225.38   19.50
 -10   4   3  220.98   13.00
 -10   4   3  230.78   14.60
 -10   4   3  220.08   17.40
   8  -4  -3  871.41   48.80
   8  -4  -3  833.02   52.09
  -8  -4   3  892.11   52.89
   8  -4  -3  955.10   53.59
  -8  -4   3  914.81   48.70
  -8   4   3  940.91   49.00
  -8   4   3  920.51   52.39
   8   4  -3  916.71   48.60
  -8   4   3  937.41   47.10
  -6  -4   3    1.90    2.20
   6  -4  -3    2.80    1.80
  -6  -4   3    4.30    1.00
   6  -4  -3    5.10    3.60
   6  -4  -3    7.40    3.90
   6   4  -3    6.20    2.30
  -6   4   3    4.00    3.90
  -6   4   3    3.70    0.70
  -6   4   3    3.90    1.90
   4  -4  -3  233.78   14.80
  -4  -4   3  223.28   16.20
   4  -4  -3  246.98   18.00
  -4   4   3  261.17   17.80
  -4   4   3  255.87   15.00
   4   4  -3  285.07   17.00
  -2  -4   3  155.88   12.90
   2  -4  -3  156.18   13.40
  -2  -4   3  167.98   11.40
   2  -4  -3  159.38   10.90
   2  -4  -3  189.48    9.60
  -2   4   3  196.28   13.60
   2   4  -3  179.58   13.50
  -2   4   3  182.18   11.10
   2   4  -3  172.58    9.30
   0  -4   3  704.23   35.20
   0  -4  -3  589.24   35.90
   0  -4  -3  575.14   33.50
   0  -4   3  581.34   36.20
   0  -4  -3  634.24   32.80
   0   4  -3  633.34   34.00
   0   4  -3  627.14   36.80
   0   4   3  616.24   33.40
   2  -4   3  577.84   31.60
   2  -4   3  565.64   34.60
  -2  -4  -3  584.14   31.70
  -2  -4  -3  586.84   31.20
  -2  -4  -3  537.05   33.20
  -2   4  -3  567.54   34.90
  -2   4  -3  582.74   31.80
  -4  -4  -3  938.61   52.19
   4  -4   3  952.10   58.49
  -4  -4  -3  987.80   54.09
   4  -4   3  900.91   54.99
  -4  -4  -3  923.11   51.99
   4  -4   3 1068.39   52.39
  -4   4  -3 1060.99   56.49
  -4   4  -3  977.60   52.29
  -6  -4  -3  163.28   13.70
   6  -4   3  182.68   17.30
   6  -4   3  199.08   15.70
   6  -4   3  169.98   12.10
  -6  -4  -3  164.68   12.30
  -6   4  -3  210.78   16.40
  -6   4  -3  185.48   12.70
  -8  -4  -3   37.30    6.60
  -8  -4  -3   44.90    6.40
   8  -4   3   57.49    6.80
   8  -4   3   57.99    9.10
   8  -4   3   65.29   12.20
  -8   4  -3   43.20    8.40
  -8   4  -3   41.50    5.90
   8   4   3   56.19    8.80
  10  -4   3  400.36   30.60
 -10  -4  -3  378.06   25.70
  10  -4   3  409.56   28.50
 -10  -4  -3  412.26   30.20
  10  -4   3  417.16   25.40
 -10   4  -3  450.05   30.20
 -10   4  -3  433.96   25.90
  10   4   3  425.76   28.30
  12  -4   3   51.09    9.90
  12  -4   3   79.69    8.20
 -12  -4  -3  102.19   13.90
 -12  -4  -3   70.69    9.50
  12  -4   3   80.19   11.60
 -12   4  -3   75.69   16.70
 -12   4  -3   73.49   11.90
 -12   4  -3   89.99    9.00
  12   4   3   93.79   12.60
  14  -4   3  461.65   30.60
  14  -4   3  437.06   26.90
 -14  -4  -3  469.35   26.70
  14  -4   3  412.66   32.30
 -14  -4  -3  407.46   30.10
 -14  -4  -3  358.36   27.00
 -14   4  -3  456.65   32.60
 -14   4  -3  424.96   27.40
 -14   4  -3  399.16   35.20
  14   4   3  392.56   29.80
 -16  -4  -3   33.60    6.00
 -16  -4  -3   32.30    8.30
  16  -4   3   31.00    7.90
  16  -4   3   38.50   10.30
  16  -4   3   25.20    5.90
 -16  -4  -3   34.70    7.10
 -16   4  -3   23.90    8.90
 -16   4  -3   20.10    5.90
 -16   4  -3   27.50    8.30
  18  -4   3  283.57   25.40
 -18  -4  -3  247.88   18.50
  18  -4   3  276.37   19.90
 -18  -4  -3  242.58   23.60
 -18  -4  -3  232.48   20.50
  18  -4   3  250.27   22.10
 -18   4  -3  269.07   20.70
 -18   4  -3  258.57   23.60
  18   4   3  282.17   23.70
 -18   4  -3  248.68   33.80
 -20  -4  -3   52.79    8.40
 -20  -4  -3   37.20    9.00
  20  -4   3   30.20    8.50
 -20  -4  -3   25.70    9.40
  20  -4   3   42.60   10.30
  20   4   3   62.39   12.40
 -20   4  -3   21.60   10.80
 -20   4  -3   25.40    7.50
 -20   4  -3   39.30   10.20
  22  -4   3   55.99   11.00
 -22  -4  -3   56.99   13.40
 -22  -4  -3   48.20    9.80
 -22  -4  -3   36.40    7.60
 -22   4  -3   55.49   10.90
 -22   4  -3   57.49   15.60
  22   4   3   69.19   14.60
 -22   4  -3   47.20   13.40
  24  -4   3   13.40    8.50
 -24  -4  -3    9.50    5.80
 -24  -4  -3   18.10    4.80
  24  -4   3   14.20    8.20
 -24  -4  -3    7.80    8.80
 -24   4  -3   -4.80    7.60
 -24   4  -3   12.60   11.40
 -24   4  -3   10.70    6.00
 -24   4  -3    6.80    5.50
 -26  -4  -3  111.59   13.30
  26  -4   3  113.89   17.10
 -26  -4  -3   59.59   15.70
 -26  -4  -3  109.19   15.90
 -26   4  -3  126.49   22.20
 -26   4  -3   98.89   15.80
 -26   4  -3  108.59   26.50
  26   4   3  100.19   18.60
 -28  -4  -3   13.80    8.20
 -28  -4  -3    9.90    9.00
 -28  -4  -3   14.00    5.80
 -28   4  -3   13.10    7.80
 -28   4  -3   -1.00    9.70
 -30  -4  -3  114.89   23.90
 -30  -4  -3  132.59   15.40
 -30  -4  -3  136.49   19.40
 -30   4  -3  122.99   18.80
 -35  -5   3  385.36   39.60
 -35  -5   3  388.46   31.90
  35  -5  -3  323.87   30.70
 -35   5   3  314.47   28.80
 -35   5   3  347.57   50.19
 -33  -5   3    8.30   10.10
 -33  -5   3   -4.10    5.40
  33  -5  -3    6.50    7.40
 -33   5   3   -3.60    4.80
 -33   5   3  -30.20    9.10
 -33   5   3  -10.30   11.20
 -31  -5   3  329.27   28.20
 -31  -5   3  393.56   38.50
  31  -5  -3  442.06   33.40
 -31  -5   3  403.66   31.70
 -31   5   3  421.86   30.50
 -31   5   3  361.96   33.80
 -31   5   3  409.66   43.60
 -29  -5   3   13.60    7.60
 -29  -5   3    9.70    9.30
  29  -5  -3    4.80    6.90
 -29   5   3    9.30    5.70
 -29   5   3   13.90    9.60
 -29   5   3    3.60    5.50
 -29   5   3   19.80    8.40
  29   5  -3   -0.50    7.60
 -27  -5   3  469.55   33.80
  27  -5  -3  452.95   35.40
 -27  -5   3  493.95   32.20
 -27  -5   3  396.46   37.20
 -27   5   3  404.46   42.30
 -27   5   3  506.75   32.60
 -27   5   3  468.75   33.10
 -27   5   3  525.55   38.00
  25  -5  -3  114.69   16.80
 -25  -5   3   68.19   15.00
 -25   5   3   67.79   12.50
  25   5  -3   67.49   14.00
 -25   5   3   89.79   11.20
 -25   5   3   64.69   15.40
  23  -5  -3  885.71   56.49
 -23  -5   3  857.21   53.69
 -23  -5   3  808.92   58.39
  23   5  -3  851.41   59.19
 -23   5   3  949.90   53.59
 -23   5   3 1000.70   52.89
 -23   5   3  934.11   58.49
 -23   5   3  839.92   63.99
 -21  -5   3  242.38   20.60
 -21  -5   3  292.07   25.60
  21  -5  -3  240.58   24.30
  21  -5  -3  282.97   23.90
  21   5  -3  282.97   25.60
 -21   5   3  299.57   29.60
 -21   5   3  263.27   24.00
 -21   5   3  276.37   19.60
 -21   5   3  295.37   20.70
  19  -5  -3  682.83   53.29
 -19  -5   3  747.83   49.60
  19  -5  -3  741.33   48.40
 -19   5   3  799.42   54.79
 -19   5   3  797.72   43.50
  19   5  -3  761.52   50.59
 -19   5   3  755.72   49.20
 -19   5   3  730.93   44.20
  17  -5  -3  805.82   50.39
 -17  -5   3  743.63   49.99
  17  -5  -3  853.41   52.19
 -17   5   3  810.02   50.69
 -17   5   3  808.92   44.60
 -17   5   3  793.12   46.00
 -17   5   3  737.83   54.09
  15  -5  -3  544.25   38.70
 -15  -5   3  563.34   38.20
  15  -5  -3  634.94   38.80
 -15  -5   3  515.85   29.80
 -15   5   3  569.94   33.60
 -15   5   3  571.54   38.00
 -15   5   3  597.44   32.40
 -15   5   3  594.34   42.50
 -13  -5   3  787.02   44.80
 -13  -5   3  816.82   51.69
  13  -5  -3  842.22   52.69
  13  -5  -3  952.80   53.09
 -13   5   3  833.72   55.09
 -13   5   3  876.11   47.40
 -13   5   3  845.62   45.60
 -13   5   3  870.91   51.89
 -11  -5   3  252.67   16.00
 -11  -5   3  239.38   20.70
  11  -5  -3  258.17   21.40
  11  -5  -3  259.57   21.00
 -11   5   3  275.27   21.10
 -11   5   3  266.27   16.90
 -11   5   3  266.47   15.40
   9  -5  -3 1623.24   85.89
  -9  -5   3 1454.35   79.59
  -9  -5   3 1449.26   84.49
   9  -5  -3 1340.27   79.19
   9  -5  -3 1516.95   84.39
  -9   5   3 1507.15   77.49
   9   5  -3 1558.84   79.49
  -9   5   3 1616.04   84.49
  -9   5   3 1573.04   79.69
   7  -5  -3  539.05   35.30
  -7  -5   3  550.84   31.60
   7  -5  -3  520.05   35.60
   7  -5  -3  492.45   30.10
  -7   5   3  590.64   30.60
   7   5  -3  568.44   31.70
  -7   5   3  530.35   34.00
  -7   5   3  530.15   27.90
  -5  -5   3 1569.64   87.69
   5  -5  -3 1621.14   90.29
   5  -5  -3 1581.84   85.59
  -5   5   3 1734.23   89.79
   5   5  -3 1680.83   87.89
  -5   5   3 1700.13   85.69
   3  -5  -3  126.29    8.70
   3  -5  -3  123.29   12.00
   3  -5  -3  125.29    6.60
  -3  -5   3   95.19   10.30
  -3  -5   3  115.79    9.10
   3  -5  -3  121.49    6.70
  -3   5   3  124.09    8.60
   3   5  -3  100.39   10.40
  -3   5   3  127.19   11.40
   1  -5  -3 1238.38   74.29
  -1  -5   3 1422.56   71.39
   1  -5  -3 1284.87   70.89
   1  -5  -3 1402.56   69.59
  -1  -5   3 1253.87   74.19
  -1   5   3 1424.86   73.89
   1   5  -3 1421.46   69.29
   1   5  -3 1420.76   74.89
  -1   5   3 1328.87   70.69
  -1  -5  -3   14.40    2.50
   1  -5   3    8.40    2.50
  -1  -5  -3    5.60    3.50
   1  -5   3    6.20    4.10
  -1  -5  -3    8.70    2.40
  -1   5  -3   20.70    5.90
  -1   5  -3    8.90    1.80
  -1   5  -3    7.40    2.70
   3  -5   3 2688.33  144.89
  -3  -5  -3 2727.33  140.29
   3  -5   3 2845.02  140.79
  -3  -5  -3 2524.65  143.09
  -3  -5  -3 2634.24  140.69
  -3   5  -3 2861.91  145.79
  -3   5  -3 2867.61  141.09
  -3   5  -3 2733.33  139.79
  -5  -5  -3   24.60    5.00
  -5  -5  -3   33.90    4.70
  -5  -5  -3   41.20    5.50
   5  -5   3   35.40    8.00
   5  -5   3   28.90    6.80
   5  -5   3   27.50    4.30
  -5  -5  -3   23.80    5.40
  -5   5  -3   22.10    4.30
  -5   5  -3   28.50    6.80
   7  -5   3 1078.39   68.79
  -7  -5  -3 1120.89   64.19
   7  -5   3 1152.38   65.89
   7  -5   3 1176.68   61.49
  -7  -5  -3 1102.29   62.79
  -7   5  -3 1178.08   66.99
  -7   5  -3 1180.18   61.89
   9  -5   3   69.09   13.20
  -9  -5  -3   75.29   10.50
  -9  -5  -3   80.49    8.00
   9  -5   3   72.09    7.30
   9  -5   3   79.99   12.70
  -9   5  -3   59.69    7.60
  -9   5  -3   59.79   11.00
  11  -5   3 1145.39   70.29
 -11  -5  -3 1015.10   62.29
  11  -5   3 1110.99   66.39
 -11  -5  -3 1176.88   65.59
  11  -5   3 1170.48   61.99
 -11   5  -3 1176.78   62.49
  13  -5   3  745.03   50.59
 -13  -5  -3  741.33   47.00
  13  -5   3  765.92   43.30
  13  -5   3  828.62   48.60
 -13  -5  -3  749.33   44.50
 -13   5  -3  747.33   43.70
  13   5   3  723.83   47.10
 -13   5  -3  706.73   48.50
  15  -5   3  503.25   30.50
  15  -5   3  496.75   34.50
 -15  -5  -3  477.95   34.20
 -15  -5  -3  443.36   31.10
  15  -5   3  467.25   37.10
  15   5   3  472.95   34.30
 -15   5  -3  512.15   31.20
 -17  -5  -3  208.88   18.20
 -17  -5  -3  180.68   19.60
  17  -5   3  226.18   23.10
  17  -5   3  232.78   21.00
  17  -5   3  211.68   19.10
 -17  -5  -3  211.78   15.80
  17   5   3  195.88   19.90
 -17   5  -3  258.17   34.40
 -17   5  -3  236.48   22.20
 -17   5  -3  207.98   17.60
 -19  -5  -3  287.17   26.10
  19  -5   3  307.27   25.70
 -19  -5  -3  276.57   22.80
 -19  -5  -3  289.37   20.30
  19  -5   3  304.17   28.60
  19  -5   3  296.47   21.60
 -19   5  -3  256.07   30.80
 -19   5  -3  296.37   22.30
 -19   5  -3  320.47   23.10
 -19   5  -3  298.67   27.70
  19   5   3  237.98   24.40
 -21  -5  -3  471.05   28.70
 -21  -5  -3  389.06   31.10
  21  -5   3  446.56   33.90
 -21  -5  -3  478.15   36.90
  21   5   3  382.46   34.20
 -21   5  -3  435.46   35.80
 -21   5  -3  478.75   31.80
 -21   5  -3  424.66   41.90
 -23  -5  -3  116.19   16.60
 -23  -5  -3  147.89   22.90
 -23  -5  -3  109.79   11.60
  23  -5   3  125.69   20.10
  23  -5   3  113.09   20.90
  23   5   3  145.09   21.80
 -23   5  -3  143.99   15.60
 -23   5  -3  112.79   14.80
 -23   5  -3  114.59   23.40
 -23   5  -3  164.58   21.80
 -25  -5  -3  407.06   28.30
  25  -5   3  468.55   35.30
 -25  -5  -3  409.36   37.80
 -25  -5  -3  487.55   34.40
  25   5   3  390.06   36.50
 -25   5  -3  439.46   45.90
 -25   5  -3  436.96   32.50
 -25   5  -3  466.45   37.70
  27  -5   3   24.00    9.50
 -27  -5  -3   29.90   10.90
 -27  -5  -3   14.00    7.40
 -27  -5  -3    0.40    4.90
 -27   5  -3   36.30   14.10
 -27   5  -3   12.20    7.00
 -27   5  -3   -3.50    9.80
  27   5   3   22.00   10.10
 -29  -5  -3  347.57   24.40
 -29  -5  -3  366.96   36.90
 -29  -5  -3  264.07   38.10
 -29   5  -3  298.07   49.80
 -29   5  -3  386.06   30.40
  34  -6  -3   66.19   14.60
 -34  -6   3   73.69   17.40
 -34  -6   3   90.99   16.30
 -34   6   3   58.09   18.30
 -34   6   3   44.60   10.80
 -32  -6   3  153.88   24.60
  32  -6  -3  197.08   24.00
 -32  -6   3  151.78   20.70
 -32   6   3  188.48   35.30
 -32   6   3  164.38   23.20
 -32   6   3  156.78   19.40
 -30  -6   3   65.69   13.40
 -30  -6   3   69.99   11.80
 -30  -6   3   52.09   13.80
  30  -6  -3   67.59   14.40
 -30   6   3   67.79   14.70
 -30   6   3   85.09   20.50
 -30   6   3   69.59   12.20
  28  -6  -3  153.18   21.40
 -28  -6   3  140.69   22.80
 -28  -6   3  193.08   16.90
 -28  -6   3  132.19   18.00
  28  -6  -3  135.99   28.90
 -28   6   3  198.98   25.40
 -28   6   3  176.18   16.70
 -28   6   3  158.68   27.00
  28   6  -3  137.19   21.60
 -28   6   3  178.08   17.70
 -26  -6   3   46.80   10.60
  26  -6  -3   55.39   12.30
 -26  -6   3   78.79   16.40
 -26   6   3   57.39   15.50
 -26   6   3   67.39   11.00
 -26   6   3   43.10   15.20
 -26   6   3   61.69   14.10
 -24  -6   3   93.79   17.10
  24  -6  -3  122.09   18.20
 -24  -6   3   96.09   13.60
 -24   6   3  106.59   13.10
 -24   6   3  117.49   24.00
 -24   6   3   72.59   14.80
 -24   6   3   98.59   13.00
  22  -6  -3   81.99   14.10
 -22  -6   3   84.99   15.70
  22  -6  -3   64.79   12.70
 -22  -6   3   86.29   12.70
 -22   6   3  100.89   15.80
 -22   6   3   97.59   10.20
 -22   6   3   73.79   10.50
 -22   6   3  110.29   23.70
  20  -6  -3  492.85   36.60
  20  -6  -3  447.76   37.00
 -20  -6   3  507.75   37.60
 -20   6   3  485.75   36.70
 -20   6   3  507.05   30.40
 -20   6   3  497.65   31.60
 -18  -6   3  175.48   19.50
  18  -6  -3  169.28   20.10
  18  -6  -3  227.58   20.80
 -18   6   3  236.88   21.70
 -18   6   3  215.08   30.80
 -18   6   3  209.58   16.10
 -18   6   3  209.38   14.90
 -16  -6   3  652.43   44.30
 -16  -6   3  624.94   35.50
  16  -6  -3  635.34   45.20
  16  -6  -3  715.03   45.20
 -16   6   3  693.53   37.50
 -16   6   3  664.53   44.20
 -16   6   3  687.13   39.30
 -16   6   3  642.14   48.30
 -14  -6   3   -0.40    1.50
  14  -6  -3    0.30    3.00
  14  -6  -3   -2.00    3.70
 -14  -6   3    2.60    3.50
 -14   6   3    1.30    2.80
 -14   6   3    3.50    2.10
 -14   6   3   10.70    5.00
 -12  -6   3  550.74   39.00
 -12  -6   3  557.94   33.20
  12  -6  -3  612.64   40.70
  12  -6  -3  624.34   39.90
 -12   6   3  613.04   39.30
 -12   6   3  596.84   34.00
 -12   6   3  567.54   31.80
 -10  -6   3   20.60    4.40
  10  -6  -3   20.00    6.80
  10  -6  -3   13.40    5.30
 -10  -6   3    7.10    4.00
  10   6  -3   14.10    3.50
 -10   6   3   26.80    4.50
 -10   6   3   19.80    2.70
 -10   6   3   13.10    5.50
  -8  -6   3  869.21   45.60
   8  -6  -3  825.42   52.89
   8  -6  -3  817.42   47.60
   8  -6  -3  953.00   55.09
  -8  -6   3  866.31   49.40
  -8   6   3  892.11   45.30
  -8   6   3  908.21   48.00
   8   6  -3  915.71   49.40
  -8   6   3  872.91   52.59
   6  -6  -3  924.41   53.59
  -6  -6   3  932.41   56.09
   6  -6  -3 1075.79   61.09
   6  -6  -3  936.61   58.89
   6   6  -3 1055.39   56.39
  -6   6   3 1060.69   58.89
  -6   6   3 1070.29   54.09
   4  -6  -3  374.46   27.80
   4  -6  -3  377.66   23.20
  -4  -6   3  453.25   24.60
  -4  -6   3  377.06   26.50
  -4   6   3  438.56   27.70
  -4   6   3  415.76   23.40
   4   6  -3  400.26   26.60
  -2  -6   3  517.05   34.00
   2  -6  -3  529.75   28.00
  -2  -6   3  598.64   30.80
   2  -6  -3  508.95   29.80
   2  -6  -3  500.05   34.30
  -2   6   3  591.54   30.00
   2   6  -3  514.85   27.50
   2   6  -3  495.95   33.40
  -2   6   3  561.24   33.80
   0  -6  -3   74.69   12.40
   0  -6   3   69.09   10.10
   0  -6   3   80.69    6.90
   0  -6  -3   69.49    6.50
   0  -6  -3   80.59    5.80
   0   6  -3  105.39   11.10
   0   6   3   78.49    6.40
   0   6   3   83.59    8.90
  -2  -6  -3  258.97   17.00
   2  -6   3  280.37   21.50
  -2  -6  -3  238.48   19.80
  -2  -6  -3  272.87   16.40
   2  -6   3  265.47   17.00
  -2   6  -3  300.57   22.10
  -2   6  -3  308.77   16.20
  -2   6  -3  279.07   17.40
  -4  -6  -3  157.38   14.10
   4  -6   3  175.48   11.60
  -4  -6  -3  158.08   11.30
  -4  -6  -3  146.39   11.40
  -4  -6  -3  152.48   14.40
   4  -6   3  141.79   14.90
  -4   6  -3  184.68   16.40
  -4   6  -3  170.18   10.90
  -4   6  -3  173.58   11.90
   6  -6   3  417.06   23.60
  -6  -6  -3  387.26   27.30
  -6  -6  -3  391.86   23.80
   6  -6   3  403.66   31.90
  -6  -6  -3  382.56   25.90
  -6  -6  -3  393.66   23.80
   6  -6   3  394.66   28.20
  -6   6  -3  367.46   22.90
  -6   6  -3  377.86   28.60
  -6   6  -3  403.26   23.90
  -8  -6  -3  172.18   13.00
  -8  -6  -3  162.18   13.00
   8  -6   3  184.28   12.70
   8  -6   3  163.68   18.90
   8  -6   3  164.98   16.10
  -8  -6  -3  198.68   16.00
  -8  -6  -3  159.08   14.10
  -8   6  -3  162.38   12.30
  -8   6  -3  184.88   18.00
  -8   6  -3  179.08   13.20
 -10  -6  -3  328.87   22.60
 -10  -6  -3  343.07   25.20
  10  -6   3  334.97   29.50
 -10  -6  -3  319.37   23.20
  10  -6   3  346.77   26.80
  10  -6   3  370.46   22.20
 -10   6  -3  344.37   22.00
 -10   6  -3  337.77   27.40
 -10   6  -3  372.76   22.80
  12  -6   3  229.88   16.70
  12  -6   3  275.47   35.90
 -12  -6  -3  245.78   18.00
 -12  -6  -3  227.48   19.80
  12  -6   3  222.18   20.70
 -12  -6  -3  224.78   17.20
 -12   6  -3  211.48   23.50
 -12   6  -3  238.38   17.40
 -12   6  -3  241.28   17.10
 -14  -6  -3  401.76   26.70
  14  -6   3  432.06   31.80
  14  -6   3  421.26   28.60
  14  -6   3  421.06   34.10
 -14  -6  -3  402.06   30.40
 -14  -6  -3  405.76   27.90
 -14   6  -3  398.06   26.90
 -14   6  -3  404.76   32.90
 -14   6  -3  440.86   27.20
 -16  -6  -3   14.80    4.80
  16  -6   3   11.30    8.70
 -16  -6  -3   11.70    5.60
 -16  -6  -3   20.40    7.00
  16  -6   3   22.80    5.60
  16  -6   3    5.60    6.40
 -16   6  -3   25.80    6.40
 -16   6  -3   14.60    9.90
 -16   6  -3   23.30    6.40
 -18  -6  -3  345.17   29.80
 -18  -6  -3  403.76   24.90
 -18  -6  -3  402.16   28.10
  18  -6   3  413.36   31.50
  18  -6   3  356.66   25.60
 -18   6  -3  353.26   26.10
 -18   6  -3  344.97   31.60
 -18   6  -3  397.36   27.00
 -20  -6  -3   37.60    6.80
 -20  -6  -3   27.10    8.10
 -20  -6  -3   34.70   10.60
  20  -6   3   31.90    9.60
  20   6   3   24.10    8.10
 -20   6  -3   29.10    7.50
 -20   6  -3   31.60   11.10
  22  -6   3  259.57   25.60
 -22  -6  -3  290.37   19.80
 -22  -6  -3  283.67   28.50
  22  -6   3  294.87   30.00
 -22  -6  -3  267.07   23.40
  22   6   3  270.67   26.90
 -22   6  -3  260.67   22.20
 -24  -6  -3   86.49   17.90
  24  -6   3   99.69   17.40
 -24  -6  -3   87.09   14.20
 -24  -6  -3  112.09   11.10
 -24   6  -3   99.79   15.10
 -24   6  -3   72.79   17.30
 -26  -6  -3  152.38   13.20
 -26  -6  -3  102.99   20.40
 -26  -6  -3  134.19   18.90
  26  -6   3  141.99   21.80
 -26   6  -3  104.89   16.00
  26   6   3  121.89   22.10
  28  -6   3   66.19   15.40
 -28  -6  -3   86.19   15.80
 -28  -6  -3  100.69   10.00
 -28  -6  -3   87.59   10.00
 -28  -6  -3   92.29   20.50
 -28   6  -3   86.69   14.60
 -33  -7   3    8.60    9.60
  33  -7  -3    8.80    8.80
 -33  -7   3   21.00    9.20
 -33   7   3    9.90    8.00
 -33   7   3   -2.60   13.00
  31  -7  -3   25.50    9.20
 -31  -7   3   11.20    7.30
 -31  -7   3   11.80    9.40
 -31  -7   3   18.50    8.00
 -31   7   3    2.00    6.30
 -31   7   3   11.90   12.40
  29  -7  -3   -6.40    6.40
 -29  -7   3    0.50    5.20
 -29  -7   3   -2.00    7.00
 -29   7   3    4.00   10.60
 -29   7   3  -19.30    9.00
 -27  -7   3    0.00    4.30
 -27  -7   3    2.50    4.40
  27  -7  -3   -5.80    5.70
 -27  -7   3    6.10    7.80
 -27   7   3   -3.20    3.70
 -27   7   3   12.00   10.20
 -27   7   3   -4.00    6.10
 -27   7   3   -0.10    4.80
 -25  -7   3   57.49   13.40
  25  -7  -3   40.70   14.80
  25  -7  -3   59.29   15.90
 -25  -7   3   52.69   10.90
 -25   7   3   43.60   13.90
 -25   7   3   52.49   12.20
 -25   7   3   47.40    8.80
  23  -7  -3    8.50    6.60
 -23  -7   3   12.90    8.10
  23  -7  -3    6.60    5.90
 -23  -7   3    1.00    4.60
 -23   7   3    2.70    4.10
 -23   7   3    7.10    8.50
 -23   7   3   12.90    8.00
 -23   7   3    5.00    3.70
 -21  -7   3   16.40    7.90
  21  -7  -3   14.80    8.40
  21  -7  -3    8.00    7.80
 -21   7   3   11.90    4.50
 -21   7   3   32.70    6.50
 -21   7   3   18.70    8.90
 -19  -7   3   11.20    7.10
  19  -7  -3    5.60    6.30
  19  -7  -3    2.00    4.80
 -19   7   3    5.80    3.50
 -19   7   3    0.10    5.70
 -19   7   3    5.20    2.80
  17  -7  -3   71.59   14.20
  17  -7  -3   99.79   16.70
 -17  -7   3   76.39   13.50
 -17  -7   3   71.49    6.70
 -17   7   3  113.39   17.30
 -17   7   3   84.79    9.20
 -15  -7   3   54.29   10.70
  15  -7  -3   33.20    8.20
  15  -7  -3   33.00   10.30
 -15  -7   3   43.10    5.90
 -15   7   3   47.20    5.80
 -15   7   3   56.59   11.60
 -15   7   3   38.90    6.70
 -13  -7   3    2.30    2.40
  13  -7  -3   10.60    6.90
  13  -7  -3    8.80    5.80
 -13  -7   3   19.00    6.60
 -13   7   3    5.10    5.70
 -13   7   3    9.30    2.60
 -13   7   3    6.30    3.00
  11  -7  -3    1.50    3.80
 -11  -7   3    4.50    3.10
 -11  -7   3   10.00    5.70
  11  -7  -3   11.30    6.10
 -11  -7   3    5.60    2.00
 -11   7   3    4.80    2.60
 -11   7   3    6.40    1.90
 -11   7   3   12.60    6.70
  11   7  -3    6.60    3.00
  -9  -7   3    1.30    1.80
  -9  -7   3    1.30    1.10
   9  -7  -3   -6.60    3.40
   9  -7  -3    4.20    4.80
  -9   7   3    4.50    2.40
  -9   7   3    2.60    1.20
  -9   7   3   -0.70    3.80
   9   7  -3    1.60    2.50
   7  -7  -3  160.88   17.50
  -7  -7   3  148.79   13.70
   7  -7  -3  165.88   16.60
   7  -7  -3  141.99   11.20
  -7   7   3  163.08   15.70
  -7   7   3  159.08   11.60
   7   7  -3  195.88   14.40
   5  -7  -3   -0.30    3.10
   5  -7  -3    2.30    1.90
  -5  -7   3   -0.80    2.30
   5   7  -3    1.70    2.90
  -5   7   3    2.60    1.70
  -5   7   3    5.00    3.50
   3  -7  -3    1.70    3.40
   3  -7  -3    3.50    1.00
  -3  -7   3    5.70    2.60
  -3  -7   3    1.30    3.70
   3  -7  -3    5.60    1.20
   3  -7  -3    4.90    2.20
  -3   7   3    0.50    3.20
   3   7  -3    4.00    3.80
  -3   7   3    6.50    2.10
   1  -7  -3    4.10    1.50
  -1  -7   3    2.40    2.20
   1  -7  -3    2.80    3.70
  -1  -7   3    2.90    3.80
   1  -7  -3    2.40    1.70
  -1   7   3    3.20    1.70
   1   7  -3    5.60    3.50
   1   7  -3    3.30    1.10
  -1   7   3   -0.90    3.30
   1  -7   3    7.10    2.50
  -1  -7  -3    1.40    3.60
  -1  -7  -3    2.50    1.80
  -1  -7  -3    2.40    1.90
   1  -7   3    6.20    4.30
  -1   7  -3   -1.20    4.00
  -1   7  -3    1.80    1.40
   3  -7   3   74.09   11.60
   3  -7   3   77.69    6.90
  -3  -7  -3   60.49    6.60
  -3  -7  -3   83.29    6.80
  -3  -7  -3   53.89    9.40
  -3   7  -3   83.69    7.50
  -3   7  -3   78.19   12.20
  -3   7  -3   82.09    6.30
   5  -7   3    1.10    4.30
  -5  -7  -3    0.60    2.80
   5  -7   3    1.20    1.90
   5  -7   3    0.40    3.50
  -5  -7  -3   -1.10    1.40
  -5  -7  -3   -1.80    2.80
  -5  -7  -3    0.80    2.00
  -5   7  -3    1.50    4.00
  -5   7  -3    3.10    1.80
  -5   7  -3    0.40    1.70
   7  -7   3  121.69    9.30
   7  -7   3   79.19   12.70
  -7  -7  -3   99.19    9.20
  -7  -7  -3  117.39   15.20
  -7  -7  -3  103.09   11.40
  -7  -7  -3  106.49   10.20
   7  -7   3   92.29   15.60
  -7   7  -3  108.19    8.90
  -7   7  -3   97.19   15.10
  -7   7  -3  105.99   10.60
   9  -7   3   80.89   13.20
  -9  -7  -3  103.79   13.90
  -9  -7  -3   74.59    8.50
  -9  -7  -3   98.19   12.50
   9  -7   3   93.89    8.40
   9  -7   3   82.49   14.10
  -9  -7  -3   76.49    8.30
  -9   7  -3   76.69    7.80
  -9   7  -3  110.69   16.00
  -9   7  -3   77.49    8.50
 -11  -7  -3    0.40    3.70
  11  -7   3    0.00    5.90
  11  -7   3    3.10    4.80
 -11  -7  -3    3.40    3.70
  11  -7   3    3.20    2.90
 -11  -7  -3   -0.90    2.90
 -11  -7  -3    0.60    2.50
 -11   7  -3   -1.30    2.50
 -11   7  -3    2.60    2.40
 -11   7  -3    2.50    4.50
 -13  -7  -3  107.59   15.10
  13  -7   3  108.69   18.40
  13  -7   3   99.49   15.70
 -13  -7  -3  110.29   11.50
  13  -7   3  105.99   10.10
 -13   7  -3  105.49   10.60
 -13   7  -3  113.29   11.10
 -13   7  -3  120.79   16.90
  15  -7   3   44.90    7.20
 -15  -7  -3   35.30    7.80
  15  -7   3   43.70   10.30
 -15  -7  -3   37.50    9.50
 -15   7  -3   46.10    7.40
 -15   7  -3   33.00    7.40
 -15   7  -3   31.20   10.30
 -17  -7  -3   17.90    6.80
 -17  -7  -3   40.00   11.30
  17  -7   3   34.00    9.60
  17  -7   3   16.50    5.30
 -17   7  -3   22.90    6.50
 -17   7  -3   25.30    5.70
 -17   7  -3   32.50   10.70
 -19  -7  -3    2.70    3.10
  19  -7   3    3.80    6.30
 -19  -7  -3   18.50    7.70
  19  -7   3   10.50    6.50
  19  -7   3   17.50    5.20
 -19   7  -3   -2.60    7.40
 -19   7  -3    9.90    5.80
 -19   7  -3    6.00    4.30
  21  -7   3   15.50    7.30
 -21  -7  -3    8.50    5.90
  21  -7   3   20.70   11.40
 -21  -7  -3    1.00    4.50
 -21  -7  -3    7.60    3.80
 -21   7  -3    6.70    5.70
 -21   7  -3  -19.10   11.90
 -21   7  -3    3.80    5.60
 -23  -7  -3   -0.50    5.40
 -23  -7  -3   15.50    9.50
 -23  -7  -3   20.40    4.70
  23  -7   3    1.60    5.90
 -23  -7  -3    6.00    4.50
 -23   7  -3   12.50    5.60
 -23   7  -3   13.80    6.50
 -23   7  -3   10.20   10.10
  25  -7   3   20.40    9.00
 -25  -7  -3   20.40    8.90
 -25  -7  -3   30.40    5.90
 -25  -7  -3   21.40   10.40
 -25  -7  -3   15.10    5.30
 -25   7  -3   25.10    8.50
 -27  -7  -3   28.60   12.30
  27  -7   3   38.60   10.70
 -27  -7  -3   14.80    4.70
 -27  -7  -3    8.70    7.40
 -27   7  -3   14.70    8.60
 -32  -8   3   28.50   11.10
 -32  -8   3   38.60   14.30
  32  -8  -3   33.50   12.60
 -32   8   3   40.60   10.20
 -30  -8   3   32.20    9.20
  30  -8  -3   46.70   13.10
 -30  -8   3   34.90   10.60
 -30  -8   3   32.80   11.60
 -30   8   3   32.10    8.60
  28  -8  -3  127.09   21.00
 -28  -8   3  162.78   16.10
 -28  -8   3  159.48   19.70
 -28  -8   3  161.08   25.60
 -28   8   3  163.18   16.30
 -26  -8   3   40.80    9.60
 -26  -8   3   36.40   12.60
 -26  -8   3   31.30    7.30
 -26   8   3   26.30    7.60
 -26   8   3   21.10   12.10
 -26   8   3   33.30    7.70
  24  -8  -3  451.95   38.00
 -24  -8   3  466.15   33.70
 -24  -8   3  504.85   40.60
  24  -8  -3  465.05   41.00
 -24   8   3  512.95   31.70
 -24   8   3  467.65   46.10
 -22  -8   3   15.90    7.70
  22  -8  -3   24.40   14.80
 -22  -8   3   20.50    6.80
 -22   8   3   25.80    6.40
 -22   8   3   21.20    5.20
 -22   8   3   41.40    9.90
  20  -8  -3  579.64   42.00
 -20  -8   3  450.25   39.20
  20  -8  -3  557.74   43.40
 -20   8   3  551.64   34.40
 -20   8   3  547.55   41.70
 -20   8   3  544.85   32.40
  18  -8  -3    1.50    5.30
 -18  -8   3    0.10    4.50
  18  -8  -3    8.60    6.60
 -18  -8   3    4.30    1.90
 -18   8   3    9.70    7.90
 -18   8   3    3.90    3.20
 -18   8   3    1.60    2.40
  16  -8  -3  343.07   31.10
  16  -8  -3  403.06   32.80
 -16  -8   3  366.06   23.50
 -16  -8   3  390.46   31.50
 -16   8   3  376.06   24.90
 -16   8   3  355.56   30.70
 -16   8   3  378.26   22.70
  14  -8  -3  191.78   21.70
 -14  -8   3  139.79   11.00
 -14  -8   3  144.69   12.90
 -14  -8   3  201.58   19.90
  14  -8  -3  143.79   20.20
 -14   8   3  163.68   20.80
 -14   8   3  157.68   11.00
 -14   8   3  174.28   13.30
 -12  -8   3  645.14   43.70
 -12  -8   3  599.84   37.30
  12  -8  -3  588.74   43.10
  12  -8  -3  681.73   45.80
 -12  -8   3  582.44   33.70
 -12   8   3  619.54   33.40
 -12   8   3  579.24   46.20
 -12   8   3  667.93   36.60
 -10  -8   3   21.30    5.90
  10  -8  -3   15.10    7.70
 -10  -8   3   19.00    2.80
  10  -8  -3   20.90    4.30
 -10   8   3   16.10    4.00
  10   8  -3   18.50    4.80
 -10   8   3   11.00    5.10
  -8  -8   3 1047.70   60.09
   8  -8  -3 1061.99   65.89
   8  -8  -3  911.41   62.79
   8   8  -3 1045.40   59.09
  -8   8   3 1065.99   56.49
  -8   8   3 1062.29   62.89
   6  -8  -3  166.28   17.60
  -6  -8   3  170.58   13.20
   6  -8  -3  170.98   11.90
  -6  -8   3  146.29   15.10
  -6   8   3  168.08   12.00
   6   8  -3  174.38   15.30
   4  -8  -3  890.51   52.09
  -4  -8   3 1092.29   53.99
   4  -8  -3  856.11   58.59
  -4  -8   3  994.90   58.19
  -4   8   3 1007.40   58.59
  -4   8   3  962.70   52.19
   4   8  -3  994.80   57.49
   2  -8  -3  259.77   23.70
   2  -8  -3  299.97   18.50
   2  -8  -3  289.07   16.50
  -2  -8   3  335.37   19.40
   2  -8  -3  318.47   18.10
  -2  -8   3  296.27   23.60
   2   8  -3  266.87   22.90
  -2   8   3  279.47   22.40
  -2   8   3  315.77   18.40
   0  -8  -3  264.47   17.00
   0  -8  -3  255.47   15.70
   0  -8   3  280.07   17.50
   0  -8  -3  233.98   21.60
   0  -8   3  268.27   22.40
   0   8   3  286.37   21.30
   0   8  -3  285.17   15.30
   0   8  -3  271.57   22.60
   0   8   3  286.97   16.90
  -2  -8  -3  496.25   34.40
   2  -8   3  504.55   28.80
  -2  -8  -3  497.05   28.00
   2  -8   3  488.65   35.00
  -2  -8  -3  484.65   28.70
  -2   8  -3  506.95   27.40
   4  -8   3  281.87   24.20
   4  -8   3  305.57   18.30
  -4  -8  -3  261.07   22.00
  -4  -8  -3  282.27   18.30
  -4  -8  -3  273.67   17.80
  -4   8  -3  253.57   23.40
  -4   8  -3  295.97   17.40
  -4   8  -3  291.27   18.60
  -6  -8  -3  636.24   36.80
   6  -8   3  633.04   36.30
   6  -8   3  654.83   43.80
  -6  -8  -3  633.04   42.10
   6  -8   3  674.93   49.00
  -6  -8  -3  644.74   41.30
  -6   8  -3  635.74   37.20
  -6   8  -3  651.23   44.40
  -6   8  -3  649.43   36.20
   8  -8   3   20.30    9.10
  -8  -8  -3   17.10    4.60
  -8  -8  -3   11.10    3.50
  -8  -8  -3   15.60    6.00
  -8  -8  -3   16.60    7.10
   8  -8   3   19.70    7.50
   8  -8   3   28.90    5.00
  -8   8  -3   25.70    7.60
  -8   8  -3   26.00    4.70
  -8   8  -3   23.40    4.90
  10  -8   3  660.43   50.09
  10  -8   3  701.53   39.50
 -10  -8  -3  751.92   40.70
 -10  -8  -3  702.63   43.40
  10  -8   3  723.73   47.20
 -10  -8  -3  654.23   44.40
 -10  -8  -3  622.44   40.10
 -10   8  -3  683.43   47.60
 -10   8  -3  654.53   39.40
 -10   8  -3  715.43   40.40
 -12  -8  -3    2.80    4.20
 -12  -8  -3    4.20    5.40
  12  -8   3   13.90    6.60
 -12  -8  -3    9.00    3.70
 -12  -8  -3    7.70    3.80
  12  -8   3    3.70    5.60
  12  -8   3   14.30    3.50
 -12   8  -3    9.70    6.70
 -12   8  -3    8.80    3.90
 -12   8  -3    5.80    3.60
 -14  -8  -3  542.05   36.20
  14  -8   3  591.94   42.30
 -14  -8  -3  565.14   35.40
 -14  -8  -3  553.04   39.70
  14  -8   3  559.74   36.50
 -14  -8  -3  591.64   37.00
 -14   8  -3  578.84   35.30
 -14   8  -3  564.74   43.50
 -16  -8  -3   -3.30    4.30
  16  -8   3   -1.50    2.80
  16  -8   3    9.20    6.60
 -16  -8  -3    4.10    4.00
 -16  -8  -3    5.70    4.10
 -16  -8  -3   -2.20    5.20
 -16   8  -3    2.00    3.50
 -16   8  -3    7.50    6.40
 -16   8  -3    1.20    4.00
 -18  -8  -3  571.24   38.60
  18  -8   3  579.34   43.00
 -18  -8  -3  592.54   42.40
 -18  -8  -3  558.04   36.10
  18  -8   3  554.34   35.50
 -18   8  -3  543.25   45.00
 -18   8  -3  591.74   37.00
 -18   8  -3  550.34   36.60
  20  -8   3   14.30    8.80
 -20  -8  -3   12.60    7.40
 -20  -8  -3    9.10    5.90
  20  -8   3   34.90   14.90
 -20  -8  -3   11.20    4.20
 -20  -8  -3    5.70    4.30
 -20   8  -3    3.60    9.60
 -20   8  -3   19.40    6.20
 -22  -8  -3  464.35   29.30
 -22  -8  -3  453.85   33.40
 -22  -8  -3  483.65   39.40
  22  -8   3  480.75   39.20
 -22  -8  -3  480.25   35.20
 -22   8  -3  500.45   34.00
 -22   8  -3  463.65   34.90
 -24  -8  -3  119.49   17.00
 -24  -8  -3  106.29   11.20
  24  -8   3   96.79   18.90
 -24  -8  -3  103.09   19.20
 -24  -8  -3  112.99   10.40
 -24   8  -3   97.99   15.40
 -26  -8  -3  270.97   31.70
 -26  -8  -3  262.87   24.80
 -26  -8  -3  288.77   17.70
  26  -8   3  223.58   28.80
 -26  -8  -3  260.47   17.10
 -26   8  -3  255.67   24.00
  31  -9  -3  174.78   25.60
 -31  -9   3  196.98   33.10
 -31  -9   3  185.88   20.70
 -31  -9   3  182.68   28.10
 -31   9   3  229.18   20.50
  29  -9  -3   37.30   12.90
 -29  -9   3   43.30   11.40
 -29  -9   3   49.30   14.00
 -29   9   3   42.60    9.60
 -27  -9   3  174.28   17.00
 -27  -9   3  236.38   30.60
 -27  -9   3  171.18   19.10
  27  -9  -3  184.88   26.10
 -27   9   3  170.08   16.30
 -25  -9   3   53.49   11.60
 -25  -9   3   77.89   16.20
 -25  -9   3   94.09   11.80
  25  -9  -3   78.39   17.70
 -25   9   3   78.49   10.90
 -25   9   3   80.59   20.40
 -25   9   3   77.39   11.90
  23  -9  -3  491.05   39.90
 -23  -9   3  476.95   39.30
  23  -9  -3  457.95   40.70
 -23  -9   3  481.95   33.30
 -23   9   3  456.95   29.90
 -23   9   3  448.66   40.00
 -21  -9   3   35.80    8.40
  21  -9  -3   70.69   17.10
  21  -9  -3   90.69   17.10
 -21   9   3   34.90    7.80
 -21   9   3   69.99   18.00
 -21   9   3   60.69    8.40
 -19  -9   3  425.46   26.10
 -19  -9   3  457.05   36.80
  19  -9  -3  455.05   38.40
  19  -9  -3  482.05   42.00
 -19   9   3  428.96   36.90
 -19   9   3  450.45   29.60
 -19   9   3  449.76   27.30
 -17  -9   3  176.08   14.00
 -17  -9   3  188.28   21.30
  17  -9  -3  162.98   23.80
  17  -9  -3  220.98   23.00
 -17  -9   3  192.88   13.70
 -17   9   3  186.18   24.20
 -17   9   3  182.98   17.10
 -17   9   3  172.78   13.10
  15  -9  -3  521.15   39.30
 -15  -9   3  487.15   30.60
 -15  -9   3  418.46   27.60
  15  -9  -3  512.75   40.00
 -15  -9   3  552.54   39.30
 -15   9   3  467.55   37.40
 -15   9   3  479.95   27.70
 -15   9   3  509.55   30.70
 -13  -9   3  440.46   35.60
 -13  -9   3  407.36   25.50
  13  -9  -3  490.15   36.80
  13  -9  -3  480.45   37.60
 -13   9   3  470.25   28.40
 -13   9   3  439.16   34.40
 -13   9   3  473.05   25.40
  11  -9  -3  572.04   42.90
 -11  -9   3  584.94   37.90
 -11  -9   3  596.74   31.90
 -11  -9   3  611.24   43.70
 -11   9   3  588.54   35.00
  11   9  -3  591.84   36.40
 -11   9   3  624.84   42.40
  -9  -9   3 1077.99   62.39
   9  -9  -3 1065.49   57.89
   9  -9  -3 1151.48   69.49
   9  -9  -3  947.21   65.69
  -9   9   3 1065.59   65.29
   9   9  -3 1009.50   60.69
  -9   9   3 1097.79   58.29
   7  -9  -3  308.77   22.20
  -7  -9   3  363.56   23.10
   7  -9  -3  340.37   30.10
  -7  -9   3  355.66   26.20
   7  -9  -3  325.47   28.50
  -7   9   3  331.77   21.10
   7   9  -3  360.76   25.10
  -5  -9   3  869.21   52.19
   5  -9  -3  768.12   53.29
   5  -9  -3  807.42   45.60
  -5  -9   3  897.51   47.40
   5   9  -3  848.82   51.09
  -5   9   3  826.32   45.60
  -5   9   3  793.12   51.89
   3  -9  -3    9.20    2.70
  -3  -9   3   10.30    3.80
   3  -9  -3    7.80    1.40
   3  -9  -3    8.90    1.40
   3  -9  -3    6.20    4.60
  -3  -9   3    5.40    4.90
  -3   9   3    9.60    2.70
   3   9  -3   14.10    4.90
  -3   9   3   10.10    5.50
  -1  -9   3  734.53   46.50
   1  -9  -3  667.13   37.10
  -1  -9   3  779.62   40.00
   1  -9  -3  736.13   39.10
   1  -9  -3  692.53   37.50
   1  -9  -3  671.03   46.40
   1   9  -3  702.13   36.10
  -1   9   3  677.33   38.50
   1   9  -3  662.83   45.40
  -1   9   3  684.93   44.50
   1  -9   3   10.70    5.80
  -1  -9  -3    9.20    5.40
  -1  -9  -3   10.50    3.20
  -1  -9  -3   13.60    2.70
   1  -9   3    8.00    2.80
  -1   9  -3    8.30    2.00
  -1   9  -3    7.40    5.30
  -3  -9  -3  496.25   29.60
   3  -9   3  507.15   29.50
   3  -9   3  508.15   37.00
  -3  -9  -3  521.95   36.00
  -3  -9  -3  505.35   29.00
  -3   9  -3  515.15   28.40
  -5  -9  -3    6.30    4.50
  -5  -9  -3    3.70    2.50
  -5  -9  -3    1.60    2.20
   5  -9   3    5.80    2.70
   5  -9   3    1.30    4.50
   5  -9   3    8.70    6.10
  -5   9  -3    6.80    2.50
  -5   9  -3   -4.90    4.30
  -5   9  -3    6.10    3.00
  -7  -9  -3  393.96   25.00
   7  -9   3  397.66   24.20
   7  -9   3  353.16   31.10
   7  -9   3  419.96   36.70
  -7  -9  -3  428.86   30.20
  -7  -9  -3  412.16   25.20
  -7  -9  -3  366.76   29.90
  -7   9  -3  415.06   25.20
  -7   9  -3  360.46   31.30
  -7   9  -3  416.06   24.40
  -9  -9  -3    2.60    3.00
   9  -9   3    6.60    6.10
   9  -9   3    5.00    2.70
  -9  -9  -3    0.50    3.20
  -9  -9  -3    0.30    4.30
  -9  -9  -3    1.30    2.70
   9  -9   3   12.00    7.60
  -9   9  -3    3.10    3.30
  -9   9  -3    3.70    6.20
  -9   9  -3    1.80    2.40
 -11  -9  -3  415.86   27.20
 -11  -9  -3  399.46   29.50
 -11  -9  -3  429.56   26.70
 -11  -9  -3  358.66   30.50
  11  -9   3  390.06   32.80
  11  -9   3  406.46   25.70
 -11   9  -3  420.06   26.10
 -11   9  -3  429.06   26.70
 -13  -9  -3   78.59   16.50
 -13  -9  -3  117.19   12.10
 -13  -9  -3  101.49   13.70
 -13  -9  -3  110.09   10.80
  13  -9   3  101.99   10.00
  13  -9   3  115.49   26.70
 -13   9  -3   78.49   10.30
 -13   9  -3   97.39   10.60
  15  -9   3  706.73   49.80
 -15  -9  -3  635.44   42.50
 -15  -9  -3  671.63   41.90
  15  -9   3  726.33   41.30
 -15  -9  -3  649.24   46.80
 -15  -9  -3  703.83   43.70
 -15   9  -3  696.53   57.89
 -15   9  -3  696.63   42.20
 -15   9  -3  711.83   41.90
 -17  -9  -3  338.17   25.20
 -17  -9  -3  307.47   23.20
 -17  -9  -3  329.37   24.00
  17  -9   3  354.96   31.30
  17  -9   3  293.27   21.80
 -17  -9  -3  328.27   28.60
 -17   9  -3  276.57   22.70
 -17   9  -3  303.67   23.10
 -17   9  -3  282.87   31.30
 -19  -9  -3  263.77   25.80
  19  -9   3  277.37   26.80
 -19  -9  -3  233.98   21.10
 -19  -9  -3  211.68   18.60
 -19  -9  -3  216.98   19.60
 -19   9  -3  229.98   19.90
 -19   9  -3  239.88   34.10
 -21  -9  -3  318.67   25.60
  21  -9   3  245.88   27.00
 -21  -9  -3  272.77   22.90
 -21  -9  -3  288.07   24.60
 -21  -9  -3  324.77   29.50
 -21  -9  -3  287.37   20.30
 -21   9  -3  303.37   24.10
 -21   9  -3  284.07   23.60
 -23  -9  -3   62.99   12.20
 -23  -9  -3   50.59    7.60
 -23  -9  -3   31.50    9.10
 -23  -9  -3   46.50    6.80
  23  -9   3   36.00   10.80
 -23  -9  -3   25.60   10.60
 -23   9  -3   27.40    9.10
 -25  -9  -3  344.87   27.50
 -25  -9  -3  322.87   34.00
 -25  -9  -3  326.07   20.00
  25  -9   3  315.37   32.00
 -25  -9  -3  337.37   20.40
 -25  -9  -3  321.27   28.00
 -25   9  -3  268.27   26.10
 -30 -10   3    7.80   12.50
 -30 -10   3    0.70    8.90
 -30 -10   3   -5.70    6.40
 -30  10   3   11.90    6.90
 -28 -10   3   81.79   14.30
  28 -10  -3   57.69   16.40
 -28 -10   3   88.09   11.90
 -28 -10   3   71.79   16.20
 -28  10   3   60.29   10.80
 -26 -10   3   -5.70    6.10
  26 -10  -3   -3.40    8.30
 -26 -10   3    5.00    4.50
 -26 -10   3    8.30    6.70
 -26  10   3   -2.70    4.90
 -24 -10   3   58.69   11.70
 -24 -10   3   86.29   17.20
  24 -10  -3   59.19   15.40
 -24 -10   3   92.49   11.20
 -24  10   3   68.49   11.50
 -24  10   3   76.69    9.80
 -22 -10   3   52.49    7.80
 -22 -10   3   72.19   16.90
 -22 -10   3   43.70    7.10
 -22 -10   3   30.00    8.40
  22 -10  -3   29.20   11.50
  22 -10  -3   54.19   18.30
 -22  10   3   47.90   14.40
 -22  10   3   52.29    7.80
 -20 -10   3  131.89   11.60
  20 -10  -3  137.79   24.20
 -20 -10   3  142.39   11.90
 -20 -10   3  128.79   19.60
  20 -10  -3  149.88   23.40
 -20 -10   3  116.79   10.00
 -20  10   3  103.79   19.40
 -20  10   3  135.29   14.30
 -20  10   3  150.28   11.90
  18 -10  -3   12.70    8.50
 -18 -10   3    4.50    2.90
 -18 -10   3   -0.70    5.20
  18 -10  -3    7.00    8.60
 -18 -10   3    3.90    3.20
 -18  10   3    4.10    2.70
 -18  10   3    4.20    8.30
 -18  10   3    5.70    3.50
 -16 -10   3   15.70    3.60
  16 -10  -3   28.30   10.90
  16 -10  -3   13.70    7.40
 -16 -10   3   33.00    9.80
 -16  10   3   17.90    3.70
 -16  10   3    0.60    6.70
 -14 -10   3   35.60    7.70
 -14 -10   3   32.30    9.80
 -14 -10   3   42.50    5.30
  14 -10  -3   24.70   10.30
  14 -10  -3   41.20   12.10
 -14  10   3   49.99    4.50
 -14  10   3   44.60    6.80
 -12 -10   3  337.57   17.90
  12 -10  -3  318.67   30.90
  12 -10  -3  281.27   28.40
 -12 -10   3  319.37   18.10
 -12 -10   3  318.67   29.70
 -12 -10   3  300.27   23.90
 -12  10   3  328.97   21.80
  10 -10  -3   22.10    8.90
  10 -10  -3   17.50    7.90
 -10 -10   3   14.30    5.40
 -10  10   3    8.60    6.70
 -10  10   3   10.60    3.70
  10  10  -3   20.20    5.90
   8 -10  -3   31.40   11.60
   8 -10  -3   14.70    7.10
   8 -10  -3   27.40    5.20
  -8 -10   3   21.20    5.20
  -8 -10   3   25.00    6.40
  -8  10   3   22.90    8.50
  -8  10   3   20.30    4.40
   8  10  -3   18.80    6.30
  -6 -10   3    2.10    3.00
   6 -10  -3    4.60    2.50
   6 -10  -3    1.00    5.90
  -6 -10   3   -1.70    3.90
   6 -10  -3   -1.10    5.70
  -6  10   3    2.90    2.70
  -6  10   3   -1.60    4.10
  -4 -10   3   36.00    6.10
   4 -10  -3   22.40    8.80
   4 -10  -3   26.30    4.60
  -4 -10   3   19.70    7.50
  -4  10   3   36.00    8.70
   4  10  -3   35.80    9.20
  -4  10   3   28.50    4.50
   2 -10  -3   17.80    2.30
  -2 -10   3   10.80    4.60
  -2 -10   3   12.30    3.60
   2 -10  -3   10.80    3.30
   2 -10  -3   13.70    6.90
  -2  10   3   13.60    3.30
   2  10  -3   13.50    6.80
  -2  10   3   14.80    6.70
   0 -10  -3    7.80    2.90
   0 -10  -3    2.40    1.70
   0 -10   3    6.30    6.60
   0 -10  -3   11.90    7.10
   0 -10   3   10.60    3.10
   0 -10  -3   10.70    2.70
   0  10   3    8.00    5.90
   0  10  -3   -1.60    4.20
   0  10  -3    4.70    1.60
  -2 -10  -3  100.89    8.90
  -2 -10  -3  121.89   17.00
   2 -10   3  111.99    9.30
  -2 -10  -3  103.49    8.40
   2 -10   3   93.19   16.10
  -2  10  -3   97.89   15.90
  -2  10  -3  119.89    8.00
  -4 -10  -3   34.00   10.10
   4 -10   3   28.10    9.70
  -4 -10  -3   45.10    6.00
   4 -10   3   40.90    6.00
  -4  10  -3   41.60   10.70
  -4  10  -3   38.30    5.10
  -6 -10  -3    5.90    5.10
   6 -10   3   -0.80    4.50
  -6 -10  -3    2.00    3.80
  -6 -10  -3    0.30    2.10
   6 -10   3    1.80    7.00
   6 -10   3    6.10    3.10
  -6 -10  -3    1.90    2.10
  -6  10  -3    1.90    2.40
  -6  10  -3    9.00    6.20
   8 -10   3   15.20    7.20
   8 -10   3   23.40   11.60
  -8 -10  -3   23.10    4.90
  -8 -10  -3   10.20    6.00
  -8 -10  -3   20.60    8.50
   8 -10   3   11.20    3.50
  -8 -10  -3   20.90    4.80
  -8  10  -3    3.80    5.30
  -8  10  -3   13.00    4.10
  -8  10  -3   12.20    3.80
  10 -10   3    2.70    6.70
 -10 -10  -3    3.80    3.20
  10 -10   3   15.90    7.30
 -10 -10  -3    6.00    3.90
  10 -10   3   10.20    3.70
 -10 -10  -3    3.90    3.10
 -10  10  -3    1.70    2.80
 -10  10  -3    2.30    3.10
  12 -10   3   42.90    7.20
  12 -10   3   58.19   12.20
 -12 -10  -3   59.29   13.30
 -12 -10  -3   42.10    7.60
 -12 -10  -3   53.39   10.60
 -12 -10  -3   55.09    8.60
 -12  10  -3   58.49    8.50
 -12  10  -3   40.80    7.10
 -14 -10  -3   80.39   12.40
  14 -10   3   93.89   17.70
 -14 -10  -3   72.29   10.90
  14 -10   3   78.29    9.60
 -14 -10  -3   80.89   13.70
 -14 -10  -3   83.69   10.80
 -14  10  -3   59.29   13.50
 -14  10  -3   68.79   10.00
 -14  10  -3   72.39   10.00
 -16 -10  -3   -1.90    5.60
  16 -10   3    5.20    9.00
  16 -10   3    0.10    6.50
 -16 -10  -3   -2.90    3.60
 -16 -10  -3   -2.70    4.40
 -16 -10  -3    9.60    5.70
 -16  10  -3    5.50    4.10
 -16  10  -3   17.20   11.00
 -16  10  -3    0.50    4.00
 -18 -10  -3   12.50    5.20
 -18 -10  -3   16.30    5.70
  18 -10   3   11.40    5.20
  18 -10   3   25.80   10.90
 -18 -10  -3   21.50   10.70
 -18 -10  -3    4.80    4.70
 -18  10  -3    6.70    5.40
 -20 -10  -3    2.70    4.70
  20 -10   3    2.00    7.90
 -20 -10  -3   -6.50    4.60
 -20 -10  -3    6.20    4.70
 -20 -10  -3    0.20    8.40
 -20  10  -3    7.10    5.50
 -20  10  -3   -1.00    4.50
  22 -10   3   28.70   11.50
 -22 -10  -3  -12.60    7.10
 -22 -10  -3    5.90    5.90
 -22 -10  -3    6.80    6.40
 -22  10  -3   -4.90    4.80
 -24 -10  -3   18.00   12.30
 -24 -10  -3   34.10    9.00
 -24 -10  -3   28.70    9.10
 -24 -10  -3   26.70    5.30
 -24 -10  -3   25.40    5.40
 -24  10  -3   18.00    8.40
 -27 -11   3   30.70    7.70
 -27 -11   3   40.40   14.00
 -27 -11   3   43.10    8.60
 -27 -11   3   40.50    9.80
  27 -11  -3   30.50   15.60
 -25 -11   3   -2.80    4.60
 -25 -11   3   19.50    9.90
 -25 -11   3   -2.20    3.80
 -25 -11   3    2.90    4.90
  25 -11  -3   -0.90    8.90
 -25  11   3    1.10    3.80
  23 -11  -3   14.50    9.70
 -23 -11   3   24.20    5.90
 -23 -11   3   16.70    6.70
 -23 -11   3   18.70    5.40
 -23 -11   3    9.30    9.70
 -23  11   3   33.40    5.60
 -23  11   3   15.00    7.10
 -21 -11   3   45.30   12.90
  21 -11  -3   48.10   13.80
 -21 -11   3   49.80    6.60
 -21 -11   3   65.59   11.20
 -21 -11   3   43.60    6.80
 -21 -11   3   61.99    8.20
 -21  11   3   60.79    8.10
  19 -11  -3   76.69   17.70
 -19 -11   3   69.49    7.60
 -19 -11   3   50.49   13.60
 -19 -11   3   62.29    8.60
 -19 -11   3   66.19    8.10
  19 -11  -3   44.60   13.30
 -19  11   3   75.69   10.60
 -19  11   3   79.89    7.80
  17 -11  -3   70.89   16.00
 -17 -11   3   50.69    8.90
  17 -11  -3   83.49   17.20
 -17 -11   3   58.79    6.50
 -17 -11   3   55.69    6.00
 -17 -11   3   54.89   13.00
 -17  11   3   66.79    9.60
 -17  11   3   72.99    6.30
 -17  11   3   39.50   14.20
  15 -11  -3  197.98   29.10
 -15 -11   3  152.98   28.50
 -15 -11   3  154.78   10.30
 -15 -11   3  154.98   10.80
 -15 -11   3  165.88   15.80
  15 -11  -3  121.09   21.10
 -13 -11   3  211.08   18.50
 -13 -11   3  185.68   11.30
 -13 -11   3  153.68   22.90
  13 -11  -3  209.98   30.80
  13 -11  -3  206.28   27.40
 -13  11   3  210.48   15.80
 -11 -11   3  166.58   16.30
  11 -11  -3  127.19   21.40
 -11 -11   3  186.58   24.70
 -11  11   3  131.19   12.20
   9 -11  -3  256.67   27.80
  -9 -11   3  327.47   26.00
   9 -11  -3  313.47   31.30
  -9 -11   3  325.37   22.20
   9  11  -3  282.87   23.50
  -9  11   3  297.97   27.80
  -9  11   3  304.37   20.30
  -7 -11   3   49.10    7.60
  -7 -11   3   48.20   11.00
   7 -11  -3   53.19   15.00
   7 -11  -3   36.30   11.70
   7 -11  -3   55.09    7.20
  -7  11   3   44.40    6.30
  -7  11   3   55.09   11.90
   7  11  -3   51.29   11.10
   5 -11  -3  471.65   28.10
   5 -11  -3  417.26   36.90
  -5 -11   3  451.55   35.10
  -5 -11   3  527.15   30.30
  -5  11   3  472.35   28.00
  -5  11   3  496.65   36.30
   3 -11  -3    3.00    7.10
  -3 -11   3    6.90    6.60
  -3 -11   3    2.80    2.90
   3 -11  -3    3.30    2.30
  -3  11   3    0.90    1.80
  -3  11   3    0.30    4.10
   3  11  -3    8.50    5.80
   1 -11  -3  228.68   23.00
   1 -11  -3  196.18   11.70
   1 -11  -3  178.28   13.20
  -1 -11   3  212.28   14.60
  -1 -11   3  197.88   24.30
   1 -11  -3  193.48   11.90
  -1  11   3  208.78   19.50
   1  11  -3  183.28   20.10
  -1 -11  -3   18.00    3.80
   1 -11   3    5.60    3.20
  -1 -11  -3   15.30    3.00
   1 -11   3   -1.50    6.20
  -1 -11  -3   23.30    8.30
  -1 -11  -3   13.70    3.40
  -1  11  -3   16.70    8.40
  -1  11  -3    8.70    2.70
  -3 -11  -3  146.89   10.60
   3 -11   3  152.18   11.40
  -3 -11  -3  142.49   20.10
  -3 -11  -3  145.49   11.00
   3 -11   3   98.39   17.70
  -3  11  -3  135.39    9.60
  -3  11  -3  161.68   21.50
   5 -11   3    6.90   10.00
  -5 -11  -3    7.80    3.00
   5 -11   3    1.60    2.40
  -5 -11  -3   -6.50    6.00
   5 -11   3   -0.20    5.70
  -5 -11  -3    2.40    3.00
  -5  11  -3    4.70    2.30
  -5  11  -3   12.10    7.50
   7 -11   3   61.99   14.00
   7 -11   3   64.59   17.50
  -7 -11  -3   93.69   17.00
  -7 -11  -3   81.59    8.70
   7 -11   3   81.69    8.00
  -7 -11  -3   61.29   12.60
  -7 -11  -3   70.09    8.80
  -7  11  -3   75.59    7.80
   9 -11   3   18.90    4.40
   9 -11   3   19.70    9.00
  -9 -11  -3   27.80    9.40
  -9 -11  -3   25.00    5.50
  -9 -11  -3   27.80    8.10
   9 -11   3   19.70   12.20
  -9 -11  -3   27.50    5.80
  -9  11  -3   22.00    5.60
  -9  11  -3   29.50    5.50
  11 -11   3  130.09   11.10
 -11 -11  -3  118.09   12.20
  11 -11   3  113.19   22.80
 -11 -11  -3  116.59   17.20
  11 -11   3  100.89   17.90
 -11 -11  -3  109.69   11.20
 -11 -11  -3  110.99   17.50
 -11  11  -3  122.49   11.30
 -11  11  -3  124.59   11.90
 -13 -11  -3   35.80    9.90
  13 -11   3   17.80   10.00
 -13 -11  -3   29.50    6.90
  13 -11   3   26.00    6.40
 -13 -11  -3   15.10    5.10
 -13 -11  -3   29.10    8.90
  13 -11   3   19.00   10.40
 -13  11  -3   13.60    4.50
 -13  11  -3   24.10    6.00
 -13  11  -3   13.10   10.50
  15 -11   3   98.89   10.90
 -15 -11  -3  113.69   15.60
  15 -11   3  123.09   20.80
 -15 -11  -3  101.59   17.80
 -15 -11  -3  107.69   14.30
 -15 -11  -3  109.49   12.10
 -15  11  -3  106.59   12.90
 -15  11  -3   99.29   12.80
  17 -11   3  111.19   11.40
 -17 -11  -3   86.99   11.90
 -17 -11  -3   84.69   16.40
 -17 -11  -3   93.49   14.00
 -17 -11  -3   89.09   12.80
  17 -11   3   61.69   16.00
 -17  11  -3   66.29   10.90
 -17  11  -3   83.99   11.80
 -19 -11  -3  109.09   15.50
 -19 -11  -3  127.99   20.40
  19 -11   3  126.69   22.50
 -19 -11  -3  110.59   14.20
 -19 -11  -3  125.39   15.50
 -19  11  -3  123.49   15.50
 -19  11  -3  118.29   14.90
 -21 -11  -3  190.98   17.70
 -21 -11  -3  167.98   17.80
  21 -11   3  146.49   27.20
 -21 -11  -3  168.68   24.60
 -21 -11  -3  183.58   19.60
 -21  11  -3  198.28   29.30
 -21  11  -3  191.38   20.70
  23 -11   3   57.99   15.80
 -23 -11  -3   41.20   15.20
 -23 -11  -3   47.00   10.60
 -23 -11  -3   28.30    9.80
 -23 -11  -3   52.49    6.90
 -23 -11  -3   36.70    7.30
 -23  11  -3   30.00   10.20
 -26 -12   3   49.60   11.70
 -26 -12   3   59.49    8.70
 -26 -12   3   31.50   13.80
 -26 -12   3   38.80    7.80
  26 -12  -3   17.70   11.10
 -26  12   3   38.20    7.30
  24 -12  -3  202.98   34.60
 -24 -12   3  193.68   17.80
 -24 -12   3  265.27   18.60
 -24 -12   3  263.97   29.70
 -24 -12   3  260.57   22.70
 -24  12   3  254.07   18.40
 -22 -12   3   10.40    9.40
  22 -12  -3   -4.10    8.90
 -22 -12   3    2.70    5.30
 -22 -12   3   21.40    3.70
 -22 -12   3   18.40    4.90
 -22 -12   3    7.30    4.00
 -22  12   3    3.10    6.20
 -22  12   3   11.50    3.90
  20 -12  -3  220.48   30.60
 -20 -12   3  255.37   16.70
 -20 -12   3  213.78   20.30
 -20 -12   3  212.38   29.70
 -20 -12   3  239.38   17.00
 -20  12   3  264.57   16.10
 -18 -12   3   -0.70    2.30
 -18 -12   3    1.00    4.10
  18 -12  -3   15.60    8.60
 -18 -12   3   -4.50    2.20
 -18 -12   3    5.10    7.90
 -18  12   3    0.60    4.40
  16 -12  -3  491.95   42.20
  16 -12  -3  462.05   43.20
 -16 -12   3  450.25   26.80
 -16 -12   3  507.15   33.60
 -16 -12   3  504.85   42.30
 -16 -12   3  512.75   26.80
 -16  12   3  488.45   31.60
 -14 -12   3   -1.00    5.80
  14 -12  -3    3.80    9.60
 -14 -12   3    1.40    4.90
  14 -12  -3    6.60    7.70
 -14  12   3   -2.00    3.20
 -14  12   3    2.40    8.10
 -12 -12   3  723.23   53.69
  12 -12  -3  744.13   56.49
 -12 -12   3  770.92   48.00
  12 -12  -3  682.43   53.49
 -12  12   3  636.04   50.59
 -12  12   3  736.83   42.80
  10 -12  -3   11.60    8.10
  10 -12  -3   24.70   10.20
 -10 -12   3   18.40    8.10
 -10 -12   3   20.20    5.90
  10  12  -3   12.00    5.30
 -10  12   3   19.60    4.70
 -10  12   3   14.20    8.60
  -8 -12   3  867.91   48.70
   8 -12  -3  747.83   56.89
   8 -12  -3  883.41   61.69
  -8 -12   3  841.32   54.19
   8  12  -3  802.02   51.69
  -8  12   3  778.82   45.80
  -6 -12   3   98.59   15.90
   6 -12  -3  137.99   24.10
  -6 -12   3  111.39   11.20
   6 -12  -3  163.18   34.70
   6  12  -3   93.29   15.60
  -6  12   3  101.29    9.30
  -4 -12   3  478.15   28.20
   4 -12  -3  428.76   36.80
  -4 -12   3  462.35   36.00
   4 -12  -3  430.86   26.50
  -4  12   3  438.36   26.00
   4  12  -3  453.15   33.90
  -4  12   3  373.06   32.70
  -2 -12   3  202.58   21.30
  -2 -12   3  194.38   14.00
   2 -12  -3  170.48   12.70
   2 -12  -3  162.98   23.70
   2  12  -3  186.78   20.50
  -2  12   3  170.28   18.80
   0 -12   3  365.46   22.40
   0 -12  -3  357.16   20.20
   0 -12  -3  385.76   32.70
   0 -12   3  341.17   31.20
   0 -12  -3  348.37   19.80
   0 -12  -3  335.67   21.30
   0  12  -3  328.27   29.80
  -2 -12  -3  264.57   26.90
   2 -12   3  277.27   18.00
  -2 -12  -3  287.67   17.10
  -2 -12  -3  300.17   17.90
  -2 -12  -3  273.27   17.60
  -2  12  -3  245.18   15.20
  -4 -12  -3  176.18   23.50
   4 -12   3  165.18   23.10
   4 -12   3  202.78   13.70
  -4  12  -3  184.78   12.20
  -6 -12  -3  209.48   14.60
  -6 -12  -3  193.68   22.50
  -6 -12  -3  229.28   23.20
   6 -12   3  150.88   22.90
   6 -12   3  130.09   24.00
   6 -12   3  185.98   13.80
  -6 -12  -3  213.48   15.10
  -6  12  -3  208.68   13.90
  -6  12  -3  173.48   24.30
   8 -12   3   58.59   14.20
   8 -12   3   80.29   18.80
  -8 -12  -3   69.39    8.40
   8 -12   3   76.89    7.70
  -8 -12  -3   68.59   13.20
  -8 -12  -3   68.89   14.80
  -8 -12  -3   61.29    8.50
  -8  12  -3   63.79    8.00
  -8  12  -3   85.69   17.00
 -10 -12  -3  200.08   17.30
 -10 -12  -3  214.68   24.10
 -10 -12  -3  209.38   16.50
  10 -12   3  258.57   26.50
  10 -12   3  226.58   33.60
 -10 -12  -3  222.18   22.90
  10 -12   3  215.48   15.70
 -10  12  -3  225.78   35.60
 -10  12  -3  225.08   16.40
 -12 -12  -3   21.10    8.90
 -12 -12  -3   16.60    4.70
  12 -12   3   17.00    4.40
 -12 -12  -3   15.50    6.80
  12 -12   3    8.50    8.20
 -12 -12  -3    8.40    5.30
 -12  12  -3   16.30    5.60
 -12  12  -3   20.10    5.50
 -14 -12  -3  470.05   31.00
 -14 -12  -3  442.36   29.30
  14 -12   3  433.86   38.90
  14 -12   3  409.86   27.50
 -14 -12  -3  461.35   33.90
 -14 -12  -3  467.35   37.50
 -14  12  -3  410.46   28.80
 -14  12  -3  430.56   29.00
  16 -12   3    6.20    8.80
 -16 -12  -3   -1.70    7.50
 -16 -12  -3    3.80    6.90
 -16 -12  -3    0.50    6.40
 -16 -12  -3    5.70    5.40
 -16  12  -3    5.70    5.60
 -16  12  -3    8.20    5.30
 -18 -12  -3  439.06   38.50
 -18 -12  -3  409.46   31.40
  18 -12   3  394.16   39.00
 -18 -12  -3  454.95   32.10
 -18 -12  -3  438.76   29.90
 -18  12  -3  375.76   28.90
 -20 -12  -3    6.60    8.20
  20 -12   3   -7.70    8.10
 -20 -12  -3   15.70    6.40
 -20 -12  -3   -2.30    6.20
 -20 -12  -3   10.40    7.10
 -20  12  -3   -3.10    4.90
 -20  12  -3    2.90    6.30
 -23 -13   3  103.09   10.90
  23 -13  -3   74.29   18.80
 -23 -13   3  129.49   22.10
 -23 -13   3  161.38   16.40
 -21 -13   3   57.49   16.60
 -21 -13   3   42.40    6.70
 -21 -13   3   31.00    8.40
 -21 -13   3   51.29    6.00
 -21  13   3   57.89   11.10
  19 -13  -3   34.70   12.00
 -19 -13   3   42.40   12.70
 -19 -13   3   31.40    7.90
 -19 -13   3   29.70    7.90
 -19 -13   3   42.20    5.10
 -19 -13   3   39.10    4.90
 -19  13   3   28.70    9.80
 -17 -13   3   92.09   13.50
  17 -13  -3   77.79   16.40
 -17 -13   3   69.69   16.30
 -17 -13   3   88.19   13.90
 -17  13   3   92.79   11.80
  15 -13  -3    4.70    8.80
 -15 -13   3   12.10    7.20
 -15 -13   3    4.90    7.10
 -15  13   3   16.60    5.40
  13 -13  -3  105.99   19.90
 -13 -13   3  171.68   16.00
 -13 -13   3  154.38   23.50
  13 -13  -3  172.48   29.70
 -13 -13   3   90.19   15.30
 -13  13   3  133.49   12.90
  11 -13  -3  101.79   21.90
 -11 -13   3   86.59   15.70
  11 -13  -3   66.79   16.80
 -11 -13   3   90.79   19.60
 -11 -13   3  117.79   14.20
  -9 -13   3  142.89   13.80
   9 -13  -3  137.89   23.30
  -9 -13   3  137.69   19.80
   9 -13  -3  198.48   29.80
   9  13  -3  142.79   17.90
  -9  13   3  156.08   23.40
  -9  13   3  131.39   11.80
  -7 -13   3   83.89   16.10
  -7 -13   3   91.49   11.10
   7 -13  -3   71.69   18.10
   7 -13  -3   79.89   17.10
  -7  13   3   71.99   14.90
   7  13  -3   96.49   15.70
  -7  13   3   88.19    8.60
  -5 -13   3   73.59    9.50
   5 -13  -3   37.50   12.40
  -5 -13   3   71.59   15.50
   5 -13  -3   44.80   14.30
  -5  13   3   61.19    6.70
  -5  13   3   82.19   15.50
   5  13  -3   41.00   11.80
   3 -13  -3   30.30   12.00
  -3 -13   3   14.30   10.40
  -3 -13   3   24.30    5.40
   3  13  -3   23.30    9.90
   1 -13  -3  277.47   17.70
   1 -13  -3  280.37   29.10
  -1 -13   3  271.57   18.90
  -1 -13   3  357.46   30.80
   1 -13   3    1.40    2.60
  -1 -13  -3    4.40    1.80
   1 -13   3   -0.20    8.20
  -1 -13  -3    7.10    2.40
  -1 -13  -3    1.50    1.90
  -1  13  -3   12.90    9.00
  -3 -13  -3  233.78   25.00
   3 -13   3  196.68   27.20
   3 -13   3  203.68   14.30
  -3 -13  -3  207.38   14.50
  -3 -13  -3  196.18   13.70
  -3 -13  -3  203.88   13.80
  -3  13  -3  200.28   25.90
  -5 -13  -3    4.90    2.80
   5 -13   3   10.30    8.70
   5 -13   3    1.80    2.90
   5 -13   3   21.50   14.00
  -5 -13  -3    0.70    7.80
  -5 -13  -3   -0.50    3.60
  -5  13  -3    1.40    2.30
  -5  13  -3   19.70   10.70
  -7 -13  -3   80.29    8.10
  -7 -13  -3   79.49   19.30
  -7 -13  -3  101.39   17.60
  -7 -13  -3   73.29    9.10
   7 -13   3   92.49   19.30
   7 -13   3   75.69    8.10
  -7  13  -3   84.69    8.00
  -9 -13  -3   50.49    7.00
  -9 -13  -3   50.99   14.30
  -9 -13  -3   52.19   14.00
   9 -13   3   36.20    5.80
  -9 -13  -3   43.10    7.50
   9 -13   3   79.89   17.90
  -9  13  -3   31.00    6.30
 -11 -13  -3   39.60   12.30
 -11 -13  -3   23.40    7.20
 -11 -13  -3   20.10    9.60
  11 -13   3   16.90    4.50
  11 -13   3   20.80   11.70
 -11 -13  -3   20.20    5.10
 -11  13  -3   17.70    4.80
 -13 -13  -3   68.79   11.30
 -13 -13  -3  106.49   17.00
 -13 -13  -3  107.69   18.90
 -13 -13  -3  120.09   11.80
  13 -13   3  108.39   20.40
  13 -13   3  107.69   10.20
 -13  13  -3  106.19   11.60
  15 -13   3   40.10   13.90
 -15 -13  -3   45.20   11.50
 -15 -13  -3   41.30   13.60
 -15 -13  -3   50.79    9.40
 -15 -13  -3   57.79    9.60
 -15  13  -3   65.69   10.00
 -15  13  -3   57.89    9.30
  17 -13   3  127.39   21.10
 -17 -13  -3   90.59   14.40
 -17 -13  -3   88.99   12.70
 -17 -13  -3  127.19   19.80
 -17 -13  -3   80.49   13.40
 -17  13  -3  134.59   13.40
 -20 -14   3    8.40   10.70
  20 -14  -3    1.80   10.80
 -20 -14   3  -12.10    4.70
 -20 -14   3   -0.30    5.70
 -20  14   3   13.60    7.50
  18 -14  -3   -1.90   10.70
 -18 -14   3    6.80    5.80
 -18 -14   3    0.00    7.00
 -18 -14   3    3.10    4.70
 -18  14   3   -1.90    5.60
  16 -14  -3   31.70   12.80
 -16 -14   3   23.20    9.80
 -16 -14   3   11.60    8.40
 -16  14   3   17.90    6.50
 -14 -14   3    4.40    8.60
 -14 -14   3   -0.30    6.70
 -14 -14   3   11.40    7.70
  14 -14  -3  -19.20    7.60
 -14  14   3   -6.40    4.10
  12 -14  -3   28.80   11.80
 -12 -14   3   24.90    7.60
 -12 -14   3    2.00    8.10
 -12 -14   3   17.00    8.40
 -12  14   3   15.00    5.30
 -10 -14   3   19.50    9.40
  10 -14  -3   54.49   22.50
  10 -14  -3   18.20   11.80
 -10 -14   3   25.10    6.70
 -10  14   3   19.70    4.90
   8 -14  -3   -0.50   10.80
   8 -14  -3   20.20   11.60
  -8 -14   3    7.40    6.00
  -8 -14   3    9.30    9.70
   8  14  -3   -2.00    6.80
  -8  14   3   12.70    3.50
   6 -14  -3   90.19   21.40
  -6 -14   3   70.99   15.80
  -6 -14   3   71.39    9.80
   6 -14  -3   43.80   13.60
  -6  14   3   63.69    7.00
  -4 -14   3   21.60   10.80
   4 -14  -3   34.00   14.60
  -4 -14   3   26.60    5.70
   4 -14  -3   15.40   10.00
  -4  14   3   15.50    9.00
   4  14  -3    9.70    9.00
   2 -14  -3    9.60   10.20
  -2 -14   3   14.60    4.40
  -2 -14   3   26.30   11.30
  -2  14   3   19.90    8.90
   2  14  -3   17.40   10.80
   0 -14   3    6.20    3.10
   0 -14  -3    4.90    9.00
   0 -14   3    3.40    7.70
   0 -14  -3   -0.70    2.00
   0  14  -3   13.20    9.30
  -2 -14  -3    2.50    2.20
  -2 -14  -3    0.80    2.00
  -2 -14  -3    1.40    2.40
   2 -14   3    2.40    2.70
   2 -14   3   -0.50    8.30
  -2 -14  -3    6.60    8.90
  -4 -14  -3    3.00    2.80
  -4 -14  -3   -0.70    2.20
   4 -14   3   -1.00    2.70
   4 -14   3   -1.50    7.20
  -4 -14  -3   -4.70    7.00
  -4 -14  -3   -0.20    3.40
  -6 -14  -3   36.60   13.20
  -6 -14  -3   44.40    6.20
  -6 -14  -3   30.00    6.70
  -6 -14  -3   40.70    6.30
  -6 -14  -3   38.30   12.20
   6 -14   3   40.80    5.50
   6 -14   3   21.10   10.50
  -6  14  -3   45.60    4.90
  -8 -14  -3   -6.60    7.90
  -8 -14  -3    5.70    4.20
   8 -14   3    6.30    3.20
  -8 -14  -3   10.50    9.10
  -8 -14  -3    2.70    3.00
   8 -14   3    6.50    9.10
  -8  14  -3    2.60    2.80
  10 -14   3    0.40    8.90
 -10 -14  -3   36.40    6.30
 -10 -14  -3   28.70   11.00
  10 -14   3   22.50    4.80
 -10 -14  -3   14.50   10.40
 -10 -14  -3   27.50    7.30
 -10  14  -3   18.10    4.70
 -12 -14  -3   -5.70    8.40
 -12 -14  -3    8.80    3.60
 -12 -14  -3    3.50    6.10
  12 -14   3    7.90    4.20
 -12 -14  -3   14.30   10.90
 -12  14  -3    1.20    5.30
 -14 -14  -3   -0.10    7.60
 -14 -14  -3    6.20    4.60
 -14 -14  -3   -4.50    7.80
  14 -14   3    3.30   11.50
 -14  14  -3    0.00    5.90
 -15 -15   3   57.79   15.70
 -15 -15   3   54.49   11.20
 -15 -15   3   71.99   13.70
  15 -15  -3   48.30   16.60
 -15  15   3   59.19    9.40
 -13 -15   3  115.39   18.60
 -13 -15   3   98.49   12.30
  13 -15  -3  112.69   37.00
 -13 -15   3  127.09   22.90
 -13 -15   3  107.59   14.80
 -11 -15   3   35.80    8.70
 -11 -15   3   85.09   18.60
 -11 -15   3   69.79   14.90
  11 -15  -3   39.20   14.60
 -11  15   3   35.90    7.50
  -9 -15   3  181.48   16.00
   9 -15  -3  184.78   28.30
  -9 -15   3  206.58   25.90
  -9  15   3  174.58   13.60
  -7 -15   3   18.60    9.30
  -7 -15   3   22.20   11.80
   7 -15  -3   18.40   12.00
   7  15  -3   13.30   11.30
  -7  15   3   22.00    4.30
  -5 -15   3  312.27   30.70
  -5 -15   3  301.17   20.30
   5 -15  -3  341.77   34.20
   5  15  -3  216.68   28.40
  -3 -15   3   27.90    5.50
  -3 -15   3   15.00    9.40
   3 -15  -3   25.00   10.00
   1 -15  -3  237.38   31.00
  -1 -15   3  227.98   15.70
  -1 -15   3  266.37   28.70
   1 -15   3   -1.90    7.40
   1 -15   3    9.80    3.60
  -1 -15  -3   -1.60   10.30
  -3 -15  -3  232.38   14.00
  -3 -15  -3  244.38   13.80
   3 -15   3  226.08   14.90
   3 -15   3  190.68   27.90
  -3 -15  -3  181.08   28.30
  -3 -15  -3  241.18   14.00
  -5 -15  -3   13.50    8.50
  -5 -15  -3   10.20    2.70
  -5 -15  -3   10.50    4.30
  -5 -15  -3    5.70   10.90
   5 -15   3   24.10   11.80
   5 -15   3   19.40    3.70
   7 -15   3  275.97   16.70
  -7 -15  -3  276.17   19.60
  -7 -15  -3  277.57   16.40
  -7 -15  -3  233.38   31.10
   7 -15   3  296.27   35.50
  -7 -15  -3  264.57   18.50
  -7 -15  -3  188.08   28.10
  -9 -15  -3  134.09   21.20
  -9 -15  -3  122.39   14.40
  -9 -15  -3  130.49   10.20
  -9 -15  -3  106.69   12.10
  -9 -15  -3  103.69   19.40
   9 -15   3   95.99   19.10
   9 -15   3  136.39   10.00
 -11 -15  -3  128.99   11.00
 -11 -15  -3  110.39   20.70
 -11 -15  -3  148.09   14.30
  11 -15   3  122.89   22.90
 -11 -15  -3  127.69   21.30
  10 -16  -3    6.70   13.10
 -10 -16   3    5.90    6.30
 -10 -16   3   12.20    5.20
 -10 -16   3   -5.30    9.80
 -10 -16   3    7.10   11.40
 -10  16   3   -4.30    3.70
  -8 -16   3  170.88   14.30
   8 -16  -3  191.58   29.20
  -8 -16   3  174.58   15.90
  -8 -16   3  196.58   26.50
  -6 -16   3   55.49   15.30
   6 -16  -3   12.30   11.30
  -6 -16   3   12.60    5.50
  -4 -16   3  156.08   24.00
  -4 -16   3  174.18   13.40
   4 -16  -3  149.09   26.60
  -2 -16   3   22.60    5.10
  -2 -16   3   28.00   13.20
   2 -16  -3   39.80   16.10
   0 -16  -3  133.29   23.50
   0 -16   3  171.28   11.70
   0 -16   3  167.68   26.00
   2 -16   3  108.99    7.80
  -2 -16  -3   81.09   18.60
   2 -16   3  108.99   20.10
  -4 -16  -3   58.49   15.60
  -4 -16  -3   99.99   19.80
 -38   0   4  142.69   19.60
 -38   0   4  111.09   15.50
 -38   0   4  128.09   28.20
 -36   0   4   30.10   16.80
 -36   0   4   15.20    6.80
 -36   0   4   14.50    8.20
 -34   0   4  544.85   37.30
 -34   0   4  598.54   41.30
 -34   0   4  580.34   52.09
 -32   0   4   10.60    8.10
 -32   0   4   19.90   11.90
 -32   0   4   30.20    7.20
 -32   0   4   25.00    7.80
  32   0  -4   20.90   12.50
 -30   0   4  766.22   60.79
 -30   0   4  823.22   51.19
 -30   0   4  863.41   52.19
  30   0  -4  780.82   56.19
 -30   0   4  841.52   49.99
 -28   0   4    7.60   10.40
 -28   0   4    6.70    4.00
  28   0  -4    5.00    5.20
 -28   0   4    6.50    4.40
 -28   0   4   -0.60    3.90
  26   0  -4 1636.54  100.49
 -26   0   4 1782.42   96.79
 -26   0   4 1852.01   97.49
 -26   0   4 1756.12  106.19
  26   0  -4 1685.43  101.59
 -26   0   4 1786.42   95.79
 -24   0   4  207.68   23.60
  24   0  -4  270.47   23.30
  24   0  -4  257.37   17.60
 -24   0   4  241.98   18.80
 -24   0   4  209.18   17.90
 -24   0   4  274.17   20.00
 -22   0   4 1923.41  101.59
 -22   0   4 1989.90  101.29
  22   0  -4 1885.41  106.19
 -22   0   4 1968.10  101.99
 -22   0   4 1761.32  108.09
  22   0  -4 1753.72   99.29
 -20   0   4 1544.75   78.59
  20   0  -4 1417.96   86.49
 -20   0   4 1466.95   78.69
  20   0  -4 1438.26   77.09
 -20   0   4 1306.07   84.09
 -20   0   4 1461.15   78.79
  18   0  -4 1972.10  105.89
 -18   0   4 2071.59  113.19
 -18   0   4 2059.29  106.89
  18   0  -4 1981.90  111.09
 -18   0   4 2058.69  107.29
 -16   0   4  623.54   37.00
  16   0  -4  652.63   36.30
  16   0  -4  672.23   40.70
 -16   0   4  616.24   41.50
 -16   0   4  689.23   37.00
 -14   0   4  336.87   21.30
  14   0  -4  385.66   21.40
 -14   0   4  353.06   21.70
  14   0  -4  375.66   24.70
 -14   0   4  339.47   24.90
  12   0  -4  281.97   17.40
 -12   0   4  298.27   17.50
 -12   0   4  285.97   17.70
 -12   0   4  277.87   20.40
  12   0  -4  316.57   20.50
  10   0  -4   78.19    6.40
 -10   0   4   87.59    6.40
 -10   0   4   73.99    6.30
  10   0  -4   77.99    8.00
 -10   0   4   85.79    8.50
  10   0  -4   79.79    6.50
  -8   0   4 1268.27   65.39
   8   0  -4 1247.68   65.19
  -8   0   4 1216.88   63.49
   8   0  -4 1205.78   63.49
   8   0  -4 1179.78   63.39
   6   0  -4  641.24   33.80
  -6   0   4  637.74   33.80
  -6   0   4  634.94   34.60
  -4   0   4  508.25   26.90
   4   0  -4  480.05   26.20
  -4   0   4  495.55   26.30
   4   0  -4  466.35   25.90
  -2   0   4  779.02   41.80
  -2   0   4  811.12   41.70
   2   0  -4  813.52   41.90
   2   0  -4  784.42   41.70
   0   0  -4 9999.00  542.55
   2   0   4   42.80    5.00
   2   0   4   44.50    5.20
  -2   0  -4   44.10    5.30
  -2   0  -4   46.90    6.40
   4   0   4 8966.20  436.36
  -4   0  -4 8043.60  436.66
  -4   0  -4 8772.82  436.06
   6   0   4  770.52   41.50
  -6   0  -4  720.53   41.40
   6   0   4  788.92   43.20
  -6   0  -4  786.92   42.40
  -6   0  -4  681.73   43.30
   8   0   4 4852.91  241.28
   8   0   4 4954.40  243.68
  -8   0  -4 4401.86  244.08
  -8   0  -4 4862.91  242.38
  -8   0  -4 4482.55  241.28
 -10   0  -4  153.58   12.70
  10   0   4  157.18   12.30
  10   0   4  165.08   14.20
 -10   0  -4  167.68   13.50
 -10   0  -4  155.68   15.30
 -12   0  -4 1298.77   73.49
 -12   0  -4 1319.87   77.89
 -12   0  -4 1344.17   74.49
  12   0   4 1388.76   73.29
  12   0   4 1361.76   76.19
  14   0   4  428.96   27.60
 -14   0  -4  403.46   32.30
 -14   0  -4  454.75   28.50
  14   0   4  439.66   30.50
 -14   0  -4  409.76   28.40
 -16   0  -4  262.77   20.50
 -16   0  -4  205.98   22.20
  16   0   4  266.97   21.80
 -16   0  -4  245.68   19.20
 -18   0  -4  226.88   19.40
  18   0   4  194.28   20.10
 -18   0  -4  216.78   22.70
 -18   0  -4  225.98   18.80
 -20   0  -4  235.08   20.30
 -20   0  -4  240.98   23.30
 -20   0  -4  251.77   26.70
  20   0   4  228.38   22.60
 -22   0  -4  135.69   17.20
 -22   0  -4  132.19   17.10
 -22   0  -4  188.28   28.00
  22   0   4  139.19   19.80
 -24   0  -4  178.78   19.00
 -24   0  -4  147.69   24.60
 -24   0  -4  167.08   19.70
 -26   0  -4  130.09   23.80
 -26   0  -4  186.38   21.60
 -26   0  -4  171.78   18.50
  26   0   4  143.29   22.70
 -28   0  -4   11.00    9.20
 -28   0  -4   14.90    8.70
 -28   0  -4   -4.40    6.10
 -30   0  -4  372.16   30.90
 -30   0  -4  334.27   44.60
 -30   0  -4  341.47   30.70
 -37  -1   4   17.60    7.60
 -37  -1   4   -0.40   13.70
 -37  -1   4   13.40    5.70
 -37   1   4   -0.30   14.80
 -37   1   4   16.70   13.20
 -37   1   4    1.00    7.70
 -35  -1   4  186.98   20.30
 -35  -1   4  186.88   15.20
 -35  -1   4  150.88   26.20
 -35   1   4  180.08   18.80
 -35   1   4  146.89   26.50
 -35   1   4  169.28   21.30
 -33  -1   4   25.50   12.80
 -33  -1   4   29.50    9.40
 -33  -1   4   38.20    7.50
 -33   1   4   36.00   10.00
 -33   1   4   44.70   10.70
 -33   1   4   29.40   15.00
  31  -1  -4  360.66   32.70
 -31  -1   4  438.06   29.40
 -31  -1   4  347.17   24.20
 -31  -1   4  310.27   35.50
 -31  -1   4  382.86   28.80
 -31   1   4  353.36   28.10
 -31   1   4  332.07   36.30
 -31   1   4  372.66   28.00
 -31   1   4  336.97   27.40
  31   1  -4  360.46   33.20
 -29  -1   4  106.39   15.20
 -29  -1   4   85.39   17.70
  29  -1  -4  156.38   14.00
 -29  -1   4  156.88   15.70
 -29  -1   4  133.19   12.60
 -29   1   4  151.38   15.90
 -29   1   4  142.59   19.00
 -29   1   4  132.49   24.70
  27  -1  -4  173.98   14.90
 -27  -1   4  156.48   24.90
 -27  -1   4  182.28   16.90
 -27  -1   4  161.78   14.00
 -27  -1   4  167.38   15.90
 -27   1   4  174.88   16.20
 -27   1   4  161.98   24.80
  27   1  -4  163.48   21.90
 -27   1   4  180.38   16.60
 -27   1   4  158.88   15.60
 -25  -1   4  178.28   24.90
 -25  -1   4  202.08   17.30
  25  -1  -4  183.18   15.40
 -25  -1   4  179.08   14.40
 -25  -1   4  191.28   16.20
  25  -1  -4  180.88   19.40
 -25   1   4  200.48   16.80
 -25   1   4  197.68   16.60
 -25   1   4  123.69   20.30
 -25   1   4  175.08   16.00
  25   1  -4  221.98   21.10
 -23  -1   4  694.03   39.10
  23  -1  -4  642.44   44.80
  23  -1  -4  652.43   40.30
 -23  -1   4  702.33   41.80
 -23  -1   4  744.43   44.30
 -23  -1   4  658.63   47.30
  23   1  -4  665.73   45.40
 -23   1   4  680.93   41.00
 -23   1   4  706.73   41.40
 -23   1   4  586.14   47.10
 -23   1   4  686.73   41.80
 -21  -1   4   54.39   12.70
  21  -1  -4   65.19   11.50
 -21  -1   4   66.49    9.70
  21  -1  -4   50.59    7.70
 -21  -1   4   57.89    9.40
 -21  -1   4   67.89    7.00
 -21   1   4   60.09    9.50
 -21   1   4   73.79    9.80
  21   1  -4   58.69   11.40
 -21   1   4   57.49    8.50
  21   1  -4   57.09    5.90
 -21   1   4   69.59   14.30
  19  -1  -4  683.73   41.90
 -19  -1   4  765.62   40.70
 -19  -1   4  743.13   47.60
 -19  -1   4  725.43   42.20
  19  -1  -4  738.23   46.30
 -19   1   4  731.73   42.30
 -19   1   4  751.02   42.60
  19   1  -4  726.73   39.80
 -19   1   4  754.42   43.30
 -19   1   4  692.33   47.90
 -17  -1   4   90.39    8.60
  17  -1  -4   96.89    9.10
 -17  -1   4   93.29    7.40
  17  -1  -4  100.09   13.00
 -17  -1   4   97.49   14.40
 -17   1   4   65.09   10.70
 -17   1   4   98.39    8.90
 -17   1   4   92.49    9.70
  17   1  -4   90.19    7.00
 -17   1   4   83.49    8.50
  17   1  -4   99.29   11.20
 -15  -1   4  589.24   31.70
  15  -1  -4  540.45   36.10
 -15  -1   4  612.44   33.40
  15  -1  -4  567.84   33.90
 -15  -1   4  582.84   37.20
 -15   1   4  534.35   37.30
  15   1  -4  630.14   37.30
 -15   1   4  555.74   33.30
 -15   1   4  605.14   34.30
  15   1  -4  588.24   31.30
  13  -1  -4    0.80    2.40
  13  -1  -4    1.50    2.70
 -13  -1   4   -3.40    2.00
 -13  -1   4    0.50    1.20
 -13  -1   4   -0.30    1.80
  13   1  -4    0.80    1.30
 -13   1   4    2.00    3.00
  13   1  -4    0.40    2.90
 -13   1   4   -0.90    1.60
 -13   1   4    0.80    2.50
  11  -1  -4   66.69    7.20
  11  -1  -4   77.39    6.60
 -11  -1   4   73.99    6.30
 -11  -1   4   78.59    8.50
 -11   1   4   66.19    7.00
 -11   1   4   79.49   10.10
  11   1  -4   72.59    5.10
 -11   1   4   82.99    6.70
   9  -1  -4  523.65   29.70
   9  -1  -4  521.75   28.90
   9  -1  -4  505.65   28.00
  -9  -1   4  522.45   27.50
  -9  -1   4  478.85   29.60
   9   1  -4  489.35   26.50
  -9   1   4  519.05   30.20
  -9   1   4  494.55   27.90
  -9   1   4  494.35   28.50
   9   1  -4  507.95   30.10
   9   1  -4  503.05   27.40
  -7  -1   4  377.76   22.50
   7  -1  -4  371.16   21.80
  -7  -1   4  378.86   20.40
   7  -1  -4  368.86   21.70
   7  -1  -4  367.56   20.90
  -7   1   4  380.76   22.20
  -7   1   4  355.56   21.20
   7   1  -4  385.06   22.80
   7   1  -4  375.26   20.40
  -7   1   4  373.86   21.00
   5  -1  -4  307.27   17.10
  -5  -1   4  292.77   16.50
   5  -1  -4  322.57   17.20
  -5   1   4  289.57   17.00
  -5   1   4  299.87   16.60
   5   1  -4  294.57   16.50
  -5   1   4  313.67   17.40
   3  -1  -4  920.11   46.60
  -3  -1   4  903.11   46.00
   3  -1  -4  820.02   46.00
   3  -1  -4  958.80   45.30
  -3  -1   4  899.81   46.80
  -3   1   4  874.01   46.50
   3   1  -4  837.02   46.60
  -3   1   4  899.11   46.00
   3   1  -4  923.91   47.10
   3   1  -4  917.51   46.00
  -3   1   4  826.42   45.30
   1  -1  -4  890.81   45.70
  -1  -1   4  877.91   46.10
   1  -1  -4  881.31   46.00
   1   1  -4  868.91   46.20
  -1   1   4  872.61   45.70
   1   1  -4  859.51   46.80
   1  -1   4  419.36   23.80
   1  -1   4  442.96   25.90
   1  -1   4  395.16   24.50
  -1  -1  -4  446.76   23.50
  -1  -1  -4  413.26   23.60
  -1   1  -4  416.46   23.90
  -1   1  -4  419.06   24.80
   1   1   4  441.86   23.30
   1   1   4  435.06   23.60
  -3  -1  -4 2752.22  146.89
   3  -1   4 2936.31  149.49
   3  -1   4 2854.31  148.19
   3  -1   4 2865.91  146.99
  -3  -1  -4 2835.72  147.49
  -3   1  -4 2823.52  149.88
  -3   1  -4 3033.30  147.39
  -3   1  -4 2747.63  148.19
   3   1   4 3057.09  147.39
   3   1   4 2769.52  146.79
  -5  -1  -4  999.50   55.69
  -5  -1  -4  956.60   54.39
   5  -1   4  999.60   54.39
   5  -1   4 1075.59   55.99
   5  -1   4 1008.30   56.79
  -5   1  -4 1060.79   54.79
  -5   1  -4  913.41   57.19
   5   1   4 1006.90   54.39
   5   1   4 1120.39   55.69
  -5   1  -4 1014.90   55.89
   7  -1   4 1630.04   85.39
  -7  -1  -4 1501.55   86.09
   7  -1   4 1699.53   86.79
  -7  -1  -4 1698.13   86.09
   7  -1   4 1727.03   88.39
  -7  -1  -4 1490.25   86.99
  -7   1  -4 1517.75   85.59
   7   1   4 1721.03   87.09
  -7   1  -4 1474.35   88.89
  -7   1  -4 1670.63   87.29
   7   1   4 1664.83   85.39
  -9  -1  -4  521.95   31.50
  -9  -1  -4  547.65   31.90
   9  -1   4  541.45   34.10
  -9  -1  -4  479.45   33.40
   9  -1   4  571.14   32.70
   9  -1   4  539.35   31.30
  -9   1  -4  531.65   32.90
  -9   1  -4  466.05   37.50
   9   1   4  521.95   33.00
   9   1   4  555.04   31.40
  -9   1  -4  539.55   31.60
 -11  -1  -4  735.83   42.80
  11  -1   4  776.82   45.90
  11  -1   4  737.63   42.30
 -11  -1  -4  750.72   42.90
 -11  -1  -4  687.33   45.50
 -11   1  -4  746.43   42.70
  11   1   4  752.02   42.40
 -11   1  -4  696.73   47.20
 -11   1  -4  709.23   43.80
  11   1   4  766.72   44.80
  13  -1   4   33.60    6.90
 -13  -1  -4   21.40    6.30
 -13  -1  -4   17.50    4.90
 -13  -1  -4   29.50    6.00
  13  -1   4   23.80    6.50
 -13   1  -4   19.90    5.40
  13   1   4   25.40    5.90
 -13   1  -4   20.10    6.90
 -13   1  -4   21.90    6.10
  15  -1   4  230.88   21.30
 -15  -1  -4  271.37   19.50
  15  -1   4  239.08   18.40
 -15  -1  -4  228.58   22.10
 -15  -1  -4  252.97   19.30
  15   1   4  268.67   21.10
 -15   1  -4  221.78   23.40
 -15   1  -4  247.08   19.20
 -15   1  -4  274.57   20.90
 -17  -1  -4    3.00    4.40
 -17  -1  -4    1.50    3.20
 -17  -1  -4    4.70    4.20
  17  -1   4   -0.20    4.60
 -17   1  -4   -4.00    4.70
  17   1   4   -2.40    2.70
 -17   1  -4    1.40    3.40
 -17   1  -4   -2.10    3.30
 -19  -1  -4  290.67   22.70
 -19  -1  -4  328.37   29.30
 -19  -1  -4  283.57   22.50
  19  -1   4  258.27   24.60
  19   1   4  279.87   24.70
 -19   1  -4  307.47   29.50
 -19   1  -4  283.17   24.00
 -19   1  -4  312.67   23.40
 -21  -1  -4   -2.10    6.20
  21  -1   4   -3.10    4.80
 -21  -1  -4   -4.20    3.50
 -21  -1  -4   -0.20    4.00
 -21   1  -4    4.90    4.90
  21   1   4    0.50    4.50
 -21   1  -4    7.60    7.50
 -23  -1  -4  133.29   16.70
 -23  -1  -4   92.79   20.20
 -23  -1  -4  101.79   14.80
  23   1   4   68.29   14.60
 -23   1  -4   91.19   14.30
 -23   1  -4  137.99   24.10
 -23   1  -4  122.79   16.90
 -25  -1  -4    2.20    9.00
 -25  -1  -4    4.20   10.40
 -25  -1  -4   -0.10    4.60
  25  -1   4   -3.00    7.10
 -25   1  -4    4.10    7.40
 -25   1  -4    8.30    6.70
  25   1   4    4.40    6.10
 -25   1  -4   11.90   11.10
 -27  -1  -4   27.30    9.10
 -27  -1  -4   17.50   11.20
 -27  -1  -4   14.40    7.80
 -27   1  -4   22.80    9.00
 -27   1  -4    1.30   11.40
 -27   1  -4   17.60    6.80
 -29  -1  -4   41.30   18.80
 -29  -1  -4   41.10   11.40
 -29  -1  -4   59.79   13.40
 -29   1  -4   44.90   13.50
 -29   1  -4   40.50   18.80
 -29   1  -4   53.39   12.50
 -31  -1  -4   42.50   11.20
 -31  -1  -4   38.20   15.40
 -31  -1  -4   55.49   12.70
 -31   1  -4   32.20   10.20
 -31   1  -4   28.40   22.30
 -31   1  -4   54.39   13.60
 -36  -2   4    4.80    8.30
 -36  -2   4   18.60   11.90
 -36   2   4   21.60    9.90
 -36   2   4   -0.50   12.50
 -36   2   4   18.90    9.20
 -34  -2   4   35.20    5.40
 -34  -2   4   44.20   10.80
 -34  -2   4   20.20   11.10
 -34   2   4   34.60   11.20
 -34   2   4   28.40   13.70
 -34   2   4   46.80   10.50
 -32  -2   4    6.30    5.90
  32  -2  -4    6.40    6.20
 -32  -2   4    7.80    6.10
 -32  -2   4    8.10    9.20
 -32  -2   4    3.10    3.20
 -32   2   4    8.90    6.20
  32   2  -4    6.00   12.30
 -32   2   4    2.80   10.10
  30  -2  -4    7.00    7.70
 -30  -2   4    2.50    5.50
 -30  -2   4   12.20    5.40
 -30  -2   4   -1.50    2.70
 -30  -2   4    3.20    5.60
  30  -2  -4    8.40    5.10
 -30   2   4    0.70    4.70
 -30   2   4   -0.50    2.90
  30   2  -4    2.50    6.50
 -30   2   4   -6.90    6.00
 -30   2   4    0.80    5.50
 -28  -2   4    3.50    3.10
  28  -2  -4    2.30    3.90
 -28  -2   4    1.90    3.70
 -28  -2   4   -2.50    4.10
 -28   2   4    4.40    5.60
 -28   2   4   -3.10    3.60
 -28   2   4    1.90    3.70
  28   2  -4   -3.30    4.30
 -26  -2   4  173.78   15.90
 -26  -2   4  184.28   13.00
 -26  -2   4  122.99   19.40
 -26  -2   4  176.38   17.00
  26  -2  -4  202.68   16.80
 -26   2   4  214.78   17.20
  26   2  -4  187.68   21.00
 -26   2   4  138.79   22.60
 -26   2   4  189.58   17.90
 -24  -2   4   72.09   10.40
 -24  -2   4   68.99    6.40
  24  -2  -4   83.69   14.20
 -24  -2   4   83.99   14.50
 -24  -2   4   77.69   10.90
  24  -2  -4   55.39    9.60
 -24   2   4   65.99   15.10
  24   2  -4   50.89   10.40
 -24   2   4   73.79   10.70
 -24   2   4   49.50    8.60
 -24   2   4   64.89   10.80
 -22  -2   4  151.98   13.20
 -22  -2   4  154.98   20.80
 -22  -2   4  145.19   10.30
 -22  -2   4  143.09   13.80
  22  -2  -4  126.99   13.10
 -22   2   4  167.38   15.00
 -22   2   4  157.38   13.40
  22   2  -4  144.79   16.40
 -22   2   4  143.49   21.50
 -20  -2   4  184.58   18.40
  20  -2  -4  202.38   17.90
  20  -2  -4  160.48   14.40
 -20  -2   4  163.88   12.40
 -20  -2   4  180.08   14.00
 -20   2   4  184.78   15.80
 -20   2   4  177.58   14.30
 -20   2   4  177.98   19.30
 -20   2   4  160.68   13.60
 -18  -2   4    9.70    2.00
  18  -2  -4   11.40    4.30
 -18  -2   4   10.40    3.70
  18  -2  -4    9.80    4.30
 -18  -2   4    6.80    3.90
 -18   2   4    9.20    3.50
 -18   2   4   17.40    6.40
  18   2  -4    8.20    4.10
 -18   2   4   10.00    3.60
 -18   2   4   18.80    5.60
 -16  -2   4  255.17   16.60
  16  -2  -4  237.38   18.20
 -16  -2   4  260.37   20.60
  16  -2  -4  278.07   20.20
 -16  -2   4  232.68   13.40
 -16   2   4  251.77   17.10
 -16   2   4  247.58   18.60
 -16   2   4  262.57   21.90
 -14  -2   4  149.69   10.70
 -14  -2   4  127.19   13.00
  14  -2  -4  146.19   13.40
  14  -2  -4  133.19   12.30
 -14   2   4  140.99   10.50
  14   2  -4  161.98   14.20
 -14   2   4  135.39   12.20
 -14   2   4  153.48   11.10
 -12  -2   4  519.85   31.70
  12  -2  -4  470.55   28.60
  12  -2  -4  490.95   31.30
  12  -2  -4  468.85   30.20
 -12  -2   4  511.55   28.10
 -12   2   4  521.15   28.90
 -12   2   4  520.25   30.60
 -12   2   4  513.25   32.60
  10  -2  -4   92.99   10.40
 -10  -2   4   71.69    9.00
  10  -2  -4   69.39    6.30
  10  -2  -4   78.39    8.30
 -10  -2   4   78.89    5.90
 -10   2   4   64.49    9.30
 -10   2   4   65.49    6.30
  10   2  -4   80.39    8.90
 -10   2   4   72.49    8.60
  -8  -2   4   15.90    2.40
   8  -2  -4   21.70    4.50
   8  -2  -4   16.10    2.80
  -8  -2   4   14.30    3.80
   8  -2  -4   17.30    4.10
  -8   2   4   16.90    3.00
  -8   2   4   15.20    3.80
   8   2  -4   16.40    2.10
  -8   2   4   18.40    4.90
  -6  -2   4  372.16   22.00
   6  -2  -4  416.76   23.60
  -6  -2   4  422.86   21.60
   6  -2  -4  420.06   24.30
   6  -2  -4  391.46   22.70
  -6   2   4  402.26   22.70
   6   2  -4  405.56   21.50
  -6   2   4  412.56   24.10
  -6   2   4  411.56   23.90
   6   2  -4  406.66   22.30
  -4  -2   4  132.39    7.50
   4  -2  -4  131.89    8.90
  -4  -2   4  132.59    9.00
   4  -2  -4  124.49    7.50
  -4  -2   4  133.69    9.00
   4  -2  -4  141.09    8.80
   4  -2  -4  138.79   10.00
  -4   2   4  129.39    8.60
   4   2  -4  123.19    7.40
  -4   2   4  126.19    7.40
   4   2  -4  125.59    9.00
  -2  -2   4   15.70    3.30
  -2  -2   4   20.70    4.00
   2  -2  -4   14.70    2.10
   2  -2  -4   18.40    3.10
  -2   2   4   14.40    1.90
  -2   2   4   14.10    2.60
   2   2  -4   14.80    3.30
   2   2  -4   17.00    2.20
   2   2  -4   16.00    3.20
   0  -2  -4  191.58   10.40
   0  -2  -4  170.48   11.10
   0  -2   4  166.58   12.20
   0  -2  -4  163.48   10.50
   0  -2   4  174.38   11.20
   0   2  -4  167.88   11.30
   0   2   4  178.28   10.50
   0   2  -4  163.38   12.30
   2  -2   4  361.86   21.70
   2  -2   4  369.96   25.00
  -2  -2  -4  380.76   21.50
  -2  -2  -4  350.16   21.40
   2  -2   4  366.26   23.20
   2   2   4  382.96   21.40
   2   2   4  424.26   22.90
  -2   2  -4  400.26   23.80
  -4  -2  -4   12.20    3.30
   4  -2   4   13.80    5.30
  -4  -2  -4   13.10    3.20
   4  -2   4    9.10    2.60
   4  -2   4    8.80    3.40
  -4   2  -4   16.90    4.40
   4   2   4   10.10    2.50
  -4   2  -4   17.10    3.70
   4   2   4   15.80    3.60
   6  -2   4   -0.50    2.30
  -6  -2  -4    0.00    1.70
  -6  -2  -4    1.00    1.90
   6  -2   4    2.00    2.10
   6  -2   4   -1.70    2.60
  -6   2  -4    0.80    2.00
   6   2   4    0.60    1.80
  -6   2  -4    3.10    4.40
   6   2   4    0.10    2.00
  -6   2  -4    3.70    3.40
   8  -2   4   20.20    4.50
   8  -2   4   33.40    7.50
  -8  -2  -4   25.70    6.00
   8  -2   4   24.90    6.30
  -8  -2  -4   18.20    4.40
   8   2   4   25.70    4.70
   8   2   4   22.90    5.40
  -8   2  -4   28.00    6.20
  -8   2  -4   27.40    4.90
  -8   2  -4   18.50    6.40
  10  -2   4    6.40    4.10
 -10  -2  -4    4.40    3.10
  10  -2   4    2.20    2.30
 -10  -2  -4    5.30    2.90
  10  -2   4    5.60    3.60
 -10  -2  -4    0.20    1.90
 -10   2  -4    3.50    2.60
[truncated: 1,639,366 more chars]
