# Supplementary material for: Triplet Metallovinylidenes of Palladium and Platinum Based on a Chelating P/Diazoalkene Ligand
Source: Angew Chem Int Ed Engl. 2025 Nov 10;65(1):e16032. doi: 10.1002/anie.202516032 (PMC12759197; doi:10.1002/anie.202516032)
Supplement: Supplementary file 2 — Supporting Information [file ANIE-65-e16032-s002.zip › compound 7.cif]

data_ma429
# start Validation Reply Form
_vrf_PLAT230_ma429
;
PROBLEM: Hirshfeld Test Diff for    N1_1     --C1_1     .        9.7 s.u.  
RESPONSE: 
The C1 - N1 bond does not fulfill the Hirshfeld criteria, despite a high
quality synchrotron data set of 0.73 A resolution. We have a special bonding
situation. Shortcomings of the independent atom model (IAM)when being employed
in this chemical environment with a partial negative charge at the C1 atom are
believed to be the main cause of this ALTERT. Using a standard IAM scattering
for the partially negatively charged carbon C1 atom,results in an artificially
contracted ADP of the C1 atom, comparable with an artificially contracted ADP
of a nitrogen atoms falsely modeled as a car As a result, Hirshfeld criteria
of equal vibration of covalent bonded atoms (of similar weight) in bond
direction cannot be fulfilled for the C1 - N1 bond. 
;
# end Validation Reply Form

_publ_section_references
;
Sheldrick, G.M. (2015). Acta Cryst. A71, 3-8.
Sheldrick, G.M. (2015). Acta Cryst. C71, 3-8.
;
_audit_contact_author_address
;
Faculty of Chemistry and Chemical Biology
TU Dortmund University
Otto-Hahn-Str. 6
44227 Dortmund
Germany
;
_audit_contact_author_email       julian.holstein@tu-dortmund.de
_audit_contact_author_name        'Julian J. Holstein'
_audit_contact_author_phone       '+49 231 755 3426'
_publ_contact_author_id_orcid     0000-0002-8385-7805
_audit_creation_method
;
FinalCif by Daniel Kratzert, Freiburg 2019,
https://github.com/dkratzert/FinalCif
;
_shelx_SHELXL_version_number      '2014/7'
_chemical_name_systematic         ?
_chemical_name_common             ?
_chemical_formula_sum             'C34 H50 Cl4 N5 P Pd'
_chemical_formula_moiety          ?
_chemical_formula_weight          807.96
_chemical_melting_point           ?
_space_group_crystal_system       monoclinic
_space_group_IT_number            15
_space_group_name_H-M_alt         'C 2/c'
_space_group_name_Hall            '-C 2yc'
_shelx_space_group_comment
;
The symmetry employed for this shelxl refinement is uniquely defined
by the following loop, which should always be used as a source of
symmetry information in preference to the above space-group names.
They are only intended as comments.
;

loop_
_space_group_symop_operation_xyz
'x, y, z'
'-x, y, -z+1/2'
'x+1/2, y+1/2, z'
'-x+1/2, y+1/2, -z+1/2'
'-x, -y, -z'
'x, -y, z-1/2'
'-x+1/2, -y+1/2, -z'
'x+1/2, -y+1/2, z-1/2'

_cell_length_a                    34.30(2)
_cell_length_b                    12.337(7)
_cell_length_c                    24.668(19)
_cell_angle_alpha                 90
_cell_angle_beta                  130.100(7)
_cell_angle_gamma                 90
_cell_volume                      7984(9)
_cell_formula_units_Z             8
_cell_measurement_temperature     100(2)
_cell_measurement_reflns_used     49450
_cell_measurement_theta_min       1.505
_cell_measurement_theta_max       27.731
_exptl_crystal_description        plate
_exptl_crystal_colour             yellow
_exptl_crystal_recrystallization_method ?
_exptl_crystal_density_meas       ?
_exptl_crystal_density_method     ?
_exptl_crystal_density_diffrn     1.344
_exptl_crystal_F_000              3344
_exptl_crystal_size_max           0.080
_exptl_crystal_size_mid           0.080
_exptl_crystal_size_min           0.005
_exptl_absorpt_coefficient_mu     0.726
_exptl_absorpt_correction_type    none
_exptl_absorpt_correction_T_min   ?
_exptl_absorpt_correction_T_max   ?
_exptl_absorpt_process_details    ?
_exptl_absorpt_special_details    ?
_shelx_estimated_absorpt_T_min    0.944
_shelx_estimated_absorpt_T_max    0.996
_exptl_transmission_factor_min    ?
_exptl_transmission_factor_max    ?
_exptl_special_details            ?
_diffrn_ambient_temperature       100(2)
_diffrn_ambient_environment       ?
_diffrn_radiation_type            synchrotron
_diffrn_radiation_wavelength      0.68879
_diffrn_radiation_monochromator   'double crystal monochromator (Si-111 and Si-113 reflections)'
_olex2_diffrn_ambient_temperature_device ?
_diffrn_radiation_probe           ?
_diffrn_source                    'P11@PETRA III, DESY, Hamburg, Germany'
_diffrn_source_type               ?
_diffrn_source_voltage            ?
_diffrn_source_current            ?
_diffrn_detector                  ?
_diffrn_detector_type             ?
_diffrn_detector_area_resol_mean  ?
_diffrn_measurement_device        ?
_diffrn_measurement_device_type
;
Eiger 2X 16M, High Precision 1-Axis Goniostat with Sta\"ubli sample changing
robot
;
_diffrn_measurement_method        '360\deg \p scan'
_diffrn_measurement_specimen_support ?
_diffrn_reflns_number             49450
_diffrn_reflns_av_unetI/netI      0.0421
_diffrn_reflns_av_R_equivalents   0.0653
_diffrn_reflns_theta_min          1.505
_diffrn_reflns_theta_max          27.731
_diffrn_reflns_theta_full         24.411
_diffrn_reflns_limit_h_min        -44
_diffrn_reflns_limit_h_max        45
_diffrn_reflns_limit_k_min        -15
_diffrn_reflns_limit_k_max        15
_diffrn_reflns_limit_l_min        -32
_diffrn_reflns_limit_l_max        32
_diffrn_measured_fraction_theta_max 0.806
_diffrn_measured_fraction_theta_full 0.978
_diffrn_reflns_Laue_measured_fraction_max 0.806
_diffrn_reflns_Laue_measured_fraction_full 0.978
_diffrn_reflns_point_group_measured_fraction_max 0.806
_diffrn_reflns_point_group_measured_fraction_full 0.978
_reflns_number_total              8313
_reflns_number_gt                 7201
_reflns_threshold_expression      'I > 2\s(I)'
_reflns_Friedel_coverage          0.000
_reflns_Friedel_fraction_max      .
_reflns_Friedel_fraction_full     .
_reflns_special_details
;
 Reflections were merged by SHELXL according to the crystal
 class for the calculation of statistics and refinement.
 
 _reflns_Friedel_fraction is defined as the number of unique
 Friedel pairs measured divided by the number that would be
 possible theoretically, ignoring centric projections and
 systematic absences.
;
_computing_data_collection        'costum designed P11 GUI'
_computing_cell_refinement        'XDS (Kabsch, 2010)'
_computing_data_reduction         'XDS (Kabsch, 2010)'
_computing_structure_solution     'SHELXT 2018/2 (Sheldrick, 2018)'
_computing_structure_refinement   'SHELXL-2014/7 (Sheldrick, 2014)'
_computing_molecular_graphics     ?
_computing_publication_material   ?
_refine_special_details           ?
_refine_ls_structure_factor_coef  Fsqd
_refine_ls_matrix_type            full
_refine_ls_weighting_scheme       calc
_refine_ls_weighting_details      'w=1/[\s^2^(Fo^2^)+(0.1091P)^2^+10.0388P] where P=(Fo^2^+2Fc^2^)/3'
_atom_sites_solution_primary      ?
_atom_sites_solution_secondary    ?
_atom_sites_solution_hydrogens    geom
_refine_ls_hydrogen_treatment     constr
_refine_ls_number_reflns          8313
_refine_ls_number_parameters      418
_refine_ls_number_restraints      621
_refine_ls_R_factor_all           0.0605
_refine_ls_R_factor_gt            0.0551
_refine_ls_wR_factor_ref          0.1696
_refine_ls_wR_factor_gt           0.1644
_refine_ls_goodness_of_fit_ref    1.081
_refine_ls_restrained_S_all       1.067
_refine_ls_shift/su_max           0.000
_refine_ls_shift/su_mean          0.000
_refine_diff_density_max          1.361
_refine_diff_density_min          -1.252
_refine_diff_density_rms          0.113
_refine_ls_extinction_method      none
_refine_ls_extinction_coef        .

loop_
_atom_type_symbol
_atom_type_description
_atom_type_scat_dispersion_real
_atom_type_scat_dispersion_imag
_atom_type_scat_source
'C' 'C' 0.0032 0.0016 'International Tables Vol C Tables 4.2.6.8 and 6.1.1.4'
'H' 'H' 0.0000 0.0000 'International Tables Vol C Tables 4.2.6.8 and 6.1.1.4'
'N' 'N' 0.0061 0.0032 'International Tables Vol C Tables 4.2.6.8 and 6.1.1.4'
'Pd' 'Pd' -1.0621 0.9682 'International Tables Vol C Tables 4.2.6.8 and 6.1.1.4'
'Cl' 'Cl' 0.1435 0.1514 'International Tables Vol C Tables 4.2.6.8 and 6.1.1.4'
'P' 'P' 0.0987 0.0902 'International Tables Vol C Tables 4.2.6.8 and 6.1.1.4'

_geom_special_details
;
 All esds (except the esd in the dihedral angle between two l.s. planes)
 are estimated using the full covariance matrix.  The cell esds are taken
 into account individually in the estimation of esds in distances, angles
 and torsion angles; correlations between esds in cell parameters are only
 used when they are defined by crystal symmetry.  An approximate (isotropic)
 treatment of cell esds is used for estimating esds involving l.s. planes.
;

loop_
_atom_site_label
_atom_site_type_symbol
_atom_site_fract_x
_atom_site_fract_y
_atom_site_fract_z
_atom_site_U_iso_or_equiv
_atom_site_adp_type
_atom_site_occupancy
_atom_site_site_symmetry_order
_atom_site_calc_flag
_atom_site_refinement_flags_posn
_atom_site_refinement_flags_adp
_atom_site_refinement_flags_occupancy
_atom_site_disorder_assembly
_atom_site_disorder_group
Pd1_1 Pd 0.13303(2) 0.14584(2) 0.12172(2) 0.03491(12) Uani 1 1 d . U . . .
Cl1_1 Cl 0.16745(4) 0.19893(7) 0.06891(5) 0.0432(2) Uani 1 1 d . U . . .
P1_1 P 0.10178(4) 0.10460(8) 0.17573(4) 0.0398(2) Uani 1 1 d . U . . .
N1_1 N 0.23769(18) 0.2316(4) 0.2298(2) 0.0751(12) Uani 1 1 d . U . . .
C1_1 C 0.19719(13) 0.1819(3) 0.21860(18) 0.0388(7) Uani 1 1 d . U . . .
Cl2_1 Cl 0.05610(4) 0.08902(8) 0.01242(4) 0.0484(2) Uani 1 1 d . U . . .
N2_1 N 0.2712(2) 0.2744(6) 0.2347(3) 0.106(2) Uani 1 1 d . U . . .
C2_1 C 0.20067(13) 0.1556(2) 0.27736(17) 0.0327(6) Uani 1 1 d . U . . .
N3_1 N 0.23824(11) 0.1673(2) 0.34917(14) 0.0340(6) Uani 1 1 d . U . . .
C3_1 C 0.15991(13) 0.1092(3) 0.26825(16) 0.0355(7) Uani 1 1 d . U . . .
N4_1 N 0.22351(11) 0.1303(2) 0.38496(15) 0.0355(6) Uani 1 1 d . U . . .
C4_1 C 0.06125(14) 0.2110(4) 0.16830(19) 0.0490(9) Uani 1 1 d . U . . .
H4_1 H 0.0575 0.1965 0.2046 0.059 Uiso 1 1 calc R U . . .
N5_1 N 0.17640(11) 0.0960(2) 0.33544(14) 0.0343(6) Uani 1 1 d . U . . .
C5_1 C 0.08551(17) 0.3231(4) 0.1833(2) 0.0549(10) Uani 1 1 d . U . . .
H5A_1 H 0.0883 0.3403 0.1471 0.082 Uiso 1 1 calc R U . . .
H5B_1 H 0.1195 0.3230 0.2301 0.082 Uiso 1 1 calc R U . . .
H5C_1 H 0.0642 0.3776 0.1821 0.082 Uiso 1 1 calc R U . . .
C6_1 C 0.00787(16) 0.2084(5) 0.0948(2) 0.0681(14) Uani 1 1 d . U . . .
H6A_1 H 0.0103 0.2281 0.0586 0.102 Uiso 1 1 calc R U . . .
H6B_1 H -0.0143 0.2602 0.0936 0.102 Uiso 1 1 calc R U . . .
H6C_1 H -0.0064 0.1353 0.0853 0.102 Uiso 1 1 calc R U . . .
C7_1 C 0.06904(18) -0.0253(4) 0.1542(2) 0.0586(11) Uani 1 1 d . U . . .
H7_1 H 0.0408 -0.0254 0.1017 0.070 Uiso 1 1 calc R U . . .
C8_1 C 0.1049(2) -0.1160(4) 0.1697(3) 0.0697(13) Uani 1 1 d . U . . .
H8A_1 H 0.0853 -0.1829 0.1468 0.105 Uiso 1 1 calc R U . . .
H8B_1 H 0.1303 -0.1274 0.2210 0.105 Uiso 1 1 calc R U . . .
H8C_1 H 0.1221 -0.0965 0.1513 0.105 Uiso 1 1 calc R U . . .
C9_1 C 0.04362(19) -0.0435(5) 0.1874(2) 0.0705(14) Uani 1 1 d . U . . .
H9A_1 H 0.0185 0.0137 0.1715 0.106 Uiso 1 1 calc R U . . .
H9B_1 H 0.0697 -0.0415 0.2392 0.106 Uiso 1 1 calc R U . . .
H9C_1 H 0.0266 -0.1142 0.1726 0.106 Uiso 1 1 calc R U . . .
C10_1 C 0.28649(13) 0.2229(3) 0.38686(17) 0.0369(7) Uani 1 1 d . U . . .
C11_1 C 0.32977(15) 0.1619(3) 0.4116(2) 0.0445(8) Uani 1 1 d . U . . .
C12_1 C 0.37503(15) 0.2198(4) 0.4452(2) 0.0505(9) Uani 1 1 d . U . . .
H12_1 H 0.4054 0.1822 0.4633 0.061 Uiso 1 1 calc R U . . .
C13_1 C 0.37614(15) 0.3319(4) 0.4526(2) 0.0484(9) Uani 1 1 d . U . . .
H13_1 H 0.4071 0.3699 0.4743 0.058 Uiso 1 1 calc R U . . .
C14_1 C 0.33328(15) 0.3887(3) 0.42896(18) 0.0439(8) Uani 1 1 d . U . . .
H14_1 H 0.3353 0.4650 0.4355 0.053 Uiso 1 1 calc R U . . .
C15_1 C 0.28655(14) 0.3356(3) 0.39536(18) 0.0398(7) Uani 1 1 d . U . . .
C16_1 C 0.32992(16) 0.0385(4) 0.4088(2) 0.0561(10) Uani 1 1 d . U . . .
H16_1 H 0.2937 0.0134 0.3748 0.067 Uiso 1 1 calc R U . . .
C17_1 C 0.3568(2) -0.0033(4) 0.3834(3) 0.0682(12) Uani 1 1 d . U . . .
H17A_1 H 0.3455 -0.0774 0.3657 0.102 Uiso 1 1 calc R U . . .
H17B_1 H 0.3937 -0.0029 0.4227 0.102 Uiso 1 1 calc R U . . .
H17C_1 H 0.3488 0.0433 0.3452 0.102 Uiso 1 1 calc R U . . .
C18_1 C 0.3538(2) -0.0074(4) 0.4819(3) 0.0734(14) Uani 1 1 d . U . . .
H18A_1 H 0.3347 0.0181 0.4963 0.110 Uiso 1 1 calc R U . . .
H18B_1 H 0.3893 0.0169 0.5164 0.110 Uiso 1 1 calc R U . . .
H18C_1 H 0.3529 -0.0868 0.4797 0.110 Uiso 1 1 calc R U . . .
C19_1 C 0.23976(15) 0.3982(3) 0.3697(2) 0.0450(8) Uani 1 1 d . U . . .
H19_1 H 0.2122 0.3453 0.3543 0.054 Uiso 1 1 calc R U . . .
C20_1 C 0.25010(17) 0.4692(3) 0.4289(2) 0.0510(9) Uani 1 1 d . U . . .
H20A_1 H 0.2774 0.5209 0.4450 0.077 Uiso 1 1 calc R U . . .
H20B_1 H 0.2605 0.4231 0.4686 0.077 Uiso 1 1 calc R U . . .
H20C_1 H 0.2190 0.5088 0.4107 0.077 Uiso 1 1 calc R U . . .
C21_1 C 0.22129(18) 0.4687(4) 0.3063(2) 0.0578(11) Uani 1 1 d . U . . .
H21A_1 H 0.2153 0.4232 0.2690 0.087 Uiso 1 1 calc R U . . .
H21B_1 H 0.2472 0.5233 0.3211 0.087 Uiso 1 1 calc R U . . .
H21C_1 H 0.1895 0.5048 0.2882 0.087 Uiso 1 1 calc R U . . .
C22_1 C 0.15000(14) 0.0499(3) 0.35843(17) 0.0411(7) Uani 1 1 d . U . . .
C23_1 C 0.15677(17) -0.0604(3) 0.37457(19) 0.0512(9) Uani 1 1 d . U . . .
C24_1 C 0.1313(2) -0.1016(4) 0.3976(2) 0.0644(12) Uani 1 1 d . U . . .
H24_1 H 0.1343 -0.1764 0.4090 0.077 Uiso 1 1 calc R U . . .
C25_1 C 0.10195(18) -0.0346(5) 0.4039(2) 0.0659(12) Uani 1 1 d . U . . .
H25_1 H 0.0849 -0.0639 0.4192 0.079 Uiso 1 1 calc R U . . .
C26_1 C 0.09729(16) 0.0737(4) 0.3881(2) 0.0583(11) Uani 1 1 d . U . . .
H26_1 H 0.0768 0.1181 0.3925 0.070 Uiso 1 1 calc R U . . .
C27_1 C 0.12190(15) 0.1203(4) 0.36562(19) 0.0466(8) Uani 1 1 d . U . . .
C28_1 C 0.1924(2) -0.1315(3) 0.3735(3) 0.0620(12) Uani 1 1 d . U . . .
H28_1 H 0.1956 -0.0986 0.3395 0.074 Uiso 1 1 calc R U . . .
C29_1 C 0.2456(2) -0.1311(4) 0.4473(3) 0.0699(13) Uani 1 1 d . U . . .
H29A_1 H 0.2682 -0.1794 0.4472 0.105 Uiso 1 1 calc R U . . .
H29B_1 H 0.2430 -0.1564 0.4825 0.105 Uiso 1 1 calc R U . . .
H29C_1 H 0.2594 -0.0574 0.4591 0.105 Uiso 1 1 calc R U . . .
C30_1 C 0.1732(3) -0.2479(4) 0.3492(3) 0.091(2) Uani 1 1 d . U . . .
H30A_1 H 0.1370 -0.2468 0.3072 0.137 Uiso 1 1 calc R U . . .
H30B_1 H 0.1778 -0.2878 0.3873 0.137 Uiso 1 1 calc R U . . .
H30C_1 H 0.1926 -0.2835 0.3376 0.137 Uiso 1 1 calc R U . . .
C31_1 C 0.12248(15) 0.2426(4) 0.35776(19) 0.0505(9) Uani 1 1 d . U . . .
H31_1 H 0.1307 0.2565 0.3261 0.061 Uiso 1 1 calc R U . . .
C32_1 C 0.16508(18) 0.2923(3) 0.4300(2) 0.0545(10) Uani 1 1 d . U . . .
H32A_1 H 0.1664 0.3706 0.4248 0.082 Uiso 1 1 calc R U . . .
H32B_1 H 0.1977 0.2596 0.4490 0.082 Uiso 1 1 calc R U . . .
H32C_1 H 0.1584 0.2786 0.4625 0.082 Uiso 1 1 calc R U . . .
C33_1 C 0.0717(2) 0.2989(6) 0.3248(3) 0.0812(17) Uani 1 1 d . U . . .
H33A_1 H 0.0717 0.3716 0.3087 0.122 Uiso 1 1 calc R U . . .
H33B_1 H 0.0674 0.3048 0.3603 0.122 Uiso 1 1 calc R U . . .
H33C_1 H 0.0436 0.2564 0.2844 0.122 Uiso 1 1 calc R U . . .
Cl1_2 Cl 0.0257(3) 0.6465(3) 0.3514(2) 0.288(3) Uani 1 1 d . U . . .
C1_2 C 0.0325(4) 0.6741(6) 0.4250(5) 0.144(3) Uani 1 1 d . U . . .
H1A_2 H 0.0204 0.7490 0.4208 0.173 Uiso 1 1 calc R U . . .
H1AB_2 H 0.0693 0.6721 0.4669 0.173 Uiso 1 1 calc R U . . .
Cl2_2 Cl -0.00023(11) 0.5855(3) 0.4412(2) 0.2078(18) Uani 1 1 d . U . . .

loop_
_atom_site_aniso_label
_atom_site_aniso_U_11
_atom_site_aniso_U_22
_atom_site_aniso_U_33
_atom_site_aniso_U_23
_atom_site_aniso_U_13
_atom_site_aniso_U_12
Pd1_1 0.03964(19) 0.03643(18) 0.02647(17) -0.00197(8) 0.02029(15) -0.00378(9)
Cl1_1 0.0577(5) 0.0371(4) 0.0416(4) 0.0006(3) 0.0350(4) -0.0027(4)
P1_1 0.0379(5) 0.0500(5) 0.0261(4) -0.0036(3) 0.0182(4) -0.0083(4)
N1_1 0.071(3) 0.093(3) 0.054(2) -0.007(2) 0.038(2) -0.013(2)
C1_1 0.0417(18) 0.0391(17) 0.0333(16) -0.0030(13) 0.0231(15) -0.0034(14)
Cl2_1 0.0434(5) 0.0624(6) 0.0285(4) -0.0059(4) 0.0181(4) -0.0063(4)
N2_1 0.111(4) 0.141(5) 0.082(3) -0.016(3) 0.069(3) -0.032(4)
C2_1 0.0370(16) 0.0280(14) 0.0278(14) -0.0026(10) 0.0184(13) 0.0004(11)
N3_1 0.0384(14) 0.0327(12) 0.0285(13) -0.0029(10) 0.0204(12) -0.0020(11)
C3_1 0.0408(17) 0.0339(15) 0.0272(14) -0.0024(12) 0.0199(13) -0.0024(13)
N4_1 0.0398(15) 0.0373(14) 0.0266(13) -0.0023(10) 0.0201(12) -0.0017(11)
C4_1 0.0395(19) 0.073(3) 0.0322(17) 0.0036(16) 0.0223(16) 0.0052(16)
N5_1 0.0392(14) 0.0342(14) 0.0268(12) -0.0014(10) 0.0199(12) -0.0021(11)
C5_1 0.055(2) 0.063(2) 0.044(2) 0.0102(18) 0.0303(19) 0.0154(19)
C6_1 0.039(2) 0.118(4) 0.037(2) 0.010(2) 0.0191(18) 0.009(2)
C7_1 0.064(3) 0.067(2) 0.0345(18) -0.0130(17) 0.0275(19) -0.032(2)
C8_1 0.108(4) 0.049(2) 0.065(3) -0.013(2) 0.062(3) -0.023(2)
C9_1 0.067(3) 0.095(4) 0.041(2) -0.017(2) 0.031(2) -0.043(3)
C10_1 0.0387(16) 0.0395(16) 0.0272(14) -0.0034(12) 0.0188(13) -0.0051(12)
C11_1 0.0423(19) 0.0466(18) 0.0357(18) -0.0071(14) 0.0211(16) -0.0012(14)
C12_1 0.0402(19) 0.059(2) 0.043(2) -0.0080(16) 0.0228(17) -0.0031(16)
C13_1 0.043(2) 0.059(2) 0.0345(18) -0.0035(15) 0.0205(16) -0.0103(16)
C14_1 0.050(2) 0.0410(17) 0.0317(16) -0.0017(14) 0.0219(16) -0.0079(15)
C15_1 0.0426(18) 0.0404(16) 0.0270(15) -0.0008(12) 0.0182(15) -0.0030(13)
C16_1 0.045(2) 0.047(2) 0.058(2) -0.0165(17) 0.0254(19) -0.0007(16)
C17_1 0.074(3) 0.066(3) 0.057(3) -0.015(2) 0.039(3) 0.002(2)
C18_1 0.102(4) 0.043(2) 0.074(3) -0.005(2) 0.056(3) 0.005(2)
C19_1 0.0452(19) 0.0342(17) 0.0402(18) -0.0022(14) 0.0205(16) -0.0004(14)
C20_1 0.059(2) 0.0411(19) 0.049(2) -0.0051(16) 0.033(2) -0.0005(17)
C21_1 0.065(3) 0.048(2) 0.0403(19) 0.0050(16) 0.0245(19) 0.0099(19)
C22_1 0.0450(19) 0.0487(18) 0.0284(15) -0.0049(13) 0.0231(15) -0.0110(14)
C23_1 0.071(2) 0.0482(19) 0.0339(17) -0.0074(14) 0.0334(18) -0.0150(17)
C24_1 0.082(3) 0.066(3) 0.047(2) -0.0104(19) 0.042(2) -0.030(2)
C25_1 0.064(3) 0.092(3) 0.043(2) -0.011(2) 0.035(2) -0.031(2)
C26_1 0.044(2) 0.094(3) 0.0347(18) -0.0069(19) 0.0240(17) -0.011(2)
C27_1 0.0393(19) 0.067(2) 0.0277(16) -0.0039(15) 0.0187(15) -0.0052(16)
C28_1 0.108(4) 0.0368(19) 0.060(2) 0.0002(16) 0.062(3) -0.002(2)
C29_1 0.095(4) 0.056(3) 0.073(3) 0.009(2) 0.060(3) 0.020(2)
C30_1 0.170(6) 0.040(2) 0.081(3) -0.004(2) 0.089(4) -0.009(3)
C31_1 0.048(2) 0.069(2) 0.0331(17) 0.0043(16) 0.0258(16) 0.0125(18)
C32_1 0.072(3) 0.047(2) 0.045(2) -0.0014(16) 0.037(2) 0.0037(18)
C33_1 0.070(3) 0.121(5) 0.058(3) 0.021(3) 0.043(3) 0.041(3)
Cl1_2 0.425(8) 0.167(4) 0.127(3) -0.002(2) 0.112(4) 0.055(4)
C1_2 0.120(6) 0.073(4) 0.112(5) -0.015(4) 0.017(5) 0.003(4)
Cl2_2 0.1027(17) 0.128(2) 0.272(4) -0.024(2) 0.066(2) -0.0258(16)

loop_
_geom_bond_atom_site_label_1
_geom_bond_atom_site_label_2
_geom_bond_distance
_geom_bond_site_symmetry_2
_geom_bond_publ_flag
Pd1_1 C1_1 1.994(4) . ?
Pd1_1 P1_1 2.2408(14) . ?
Pd1_1 Cl1_1 2.3454(14) . ?
Pd1_1 Cl2_1 2.3575(14) . ?
P1_1 C3_1 1.823(3) . ?
P1_1 C7_1 1.829(4) . ?
P1_1 C4_1 1.833(4) . ?
N1_1 N2_1 1.199(7) . ?
N1_1 C1_1 1.374(6) . ?
C1_1 C2_1 1.413(5) . ?
C2_1 N3_1 1.371(4) . ?
C2_1 C3_1 1.389(5) . ?
N3_1 N4_1 1.349(4) . ?
N3_1 C10_1 1.446(4) . ?
C3_1 N5_1 1.373(4) . ?
N4_1 N5_1 1.319(4) . ?
C4_1 C5_1 1.531(6) . ?
C4_1 C6_1 1.537(5) . ?
C4_1 H4_1 1.0000 . ?
N5_1 C22_1 1.458(4) . ?
C5_1 H5A_1 0.9800 . ?
C5_1 H5B_1 0.9800 . ?
C5_1 H5C_1 0.9800 . ?
C6_1 H6A_1 0.9800 . ?
C6_1 H6B_1 0.9800 . ?
C6_1 H6C_1 0.9800 . ?
C7_1 C8_1 1.517(8) . ?
C7_1 C9_1 1.550(6) . ?
C7_1 H7_1 1.0000 . ?
C8_1 H8A_1 0.9800 . ?
C8_1 H8B_1 0.9800 . ?
C8_1 H8C_1 0.9800 . ?
C9_1 H9A_1 0.9800 . ?
C9_1 H9B_1 0.9800 . ?
C9_1 H9C_1 0.9800 . ?
C10_1 C11_1 1.406(5) . ?
C10_1 C15_1 1.406(5) . ?
C11_1 C12_1 1.396(6) . ?
C11_1 C16_1 1.524(6) . ?
C12_1 C13_1 1.393(6) . ?
C12_1 H12_1 0.9500 . ?
C13_1 C14_1 1.374(6) . ?
C13_1 H13_1 0.9500 . ?
C14_1 C15_1 1.405(5) . ?
C14_1 H14_1 0.9500 . ?
C15_1 C19_1 1.504(5) . ?
C16_1 C17_1 1.502(7) . ?
C16_1 C18_1 1.528(7) . ?
C16_1 H16_1 1.0000 . ?
C17_1 H17A_1 0.9800 . ?
C17_1 H17B_1 0.9800 . ?
C17_1 H17C_1 0.9800 . ?
C18_1 H18A_1 0.9800 . ?
C18_1 H18B_1 0.9800 . ?
C18_1 H18C_1 0.9800 . ?
C19_1 C21_1 1.524(5) . ?
C19_1 C20_1 1.536(5) . ?
C19_1 H19_1 1.0000 . ?
C20_1 H20A_1 0.9800 . ?
C20_1 H20B_1 0.9800 . ?
C20_1 H20C_1 0.9800 . ?
C21_1 H21A_1 0.9800 . ?
C21_1 H21B_1 0.9800 . ?
C21_1 H21C_1 0.9800 . ?
C22_1 C27_1 1.391(6) . ?
C22_1 C23_1 1.395(6) . ?
C23_1 C24_1 1.408(6) . ?
C23_1 C28_1 1.519(7) . ?
C24_1 C25_1 1.386(8) . ?
C24_1 H24_1 0.9500 . ?
C25_1 C26_1 1.372(8) . ?
C25_1 H25_1 0.9500 . ?
C26_1 C27_1 1.396(6) . ?
C26_1 H26_1 0.9500 . ?
C27_1 C31_1 1.524(6) . ?
C28_1 C30_1 1.532(6) . ?
C28_1 C29_1 1.537(8) . ?
C28_1 H28_1 1.0000 . ?
C29_1 H29A_1 0.9800 . ?
C29_1 H29B_1 0.9800 . ?
C29_1 H29C_1 0.9800 . ?
C30_1 H30A_1 0.9800 . ?
C30_1 H30B_1 0.9800 . ?
C30_1 H30C_1 0.9800 . ?
C31_1 C32_1 1.527(6) . ?
C31_1 C33_1 1.533(6) . ?
C31_1 H31_1 1.0000 . ?
C32_1 H32A_1 0.9800 . ?
C32_1 H32B_1 0.9800 . ?
C32_1 H32C_1 0.9800 . ?
C33_1 H33A_1 0.9800 . ?
C33_1 H33B_1 0.9800 . ?
C33_1 H33C_1 0.9800 . ?
Cl1_2 C1_2 1.710(12) . ?
C1_2 Cl2_2 1.787(12) . ?
C1_2 H1A_2 0.9900 . ?
C1_2 H1AB_2 0.9900 . ?

loop_
_geom_angle_atom_site_label_1
_geom_angle_atom_site_label_2
_geom_angle_atom_site_label_3
_geom_angle
_geom_angle_site_symmetry_1
_geom_angle_site_symmetry_3
_geom_angle_publ_flag
C1_1 Pd1_1 P1_1 85.37(13) . . ?
C1_1 Pd1_1 Cl1_1 92.39(13) . . ?
P1_1 Pd1_1 Cl1_1 176.55(3) . . ?
C1_1 Pd1_1 Cl2_1 174.30(11) . . ?
P1_1 Pd1_1 Cl2_1 90.06(8) . . ?
Cl1_1 Pd1_1 Cl2_1 92.33(8) . . ?
C3_1 P1_1 C7_1 111.25(18) . . ?
C3_1 P1_1 C4_1 104.49(17) . . ?
C7_1 P1_1 C4_1 108.3(2) . . ?
C3_1 P1_1 Pd1_1 100.45(13) . . ?
C7_1 P1_1 Pd1_1 117.74(15) . . ?
C4_1 P1_1 Pd1_1 113.60(14) . . ?
N2_1 N1_1 C1_1 175.5(5) . . ?
N1_1 C1_1 C2_1 119.3(3) . . ?
N1_1 C1_1 Pd1_1 122.2(3) . . ?
C2_1 C1_1 Pd1_1 118.5(3) . . ?
N3_1 C2_1 C3_1 105.3(3) . . ?
N3_1 C2_1 C1_1 133.6(3) . . ?
C3_1 C2_1 C1_1 121.2(3) . . ?
N4_1 N3_1 C2_1 111.9(3) . . ?
N4_1 N3_1 C10_1 119.7(3) . . ?
C2_1 N3_1 C10_1 127.9(3) . . ?
N5_1 C3_1 C2_1 105.3(3) . . ?
N5_1 C3_1 P1_1 140.8(3) . . ?
C2_1 C3_1 P1_1 113.0(2) . . ?
N5_1 N4_1 N3_1 104.7(3) . . ?
C5_1 C4_1 C6_1 110.6(4) . . ?
C5_1 C4_1 P1_1 111.3(3) . . ?
C6_1 C4_1 P1_1 110.7(3) . . ?
C5_1 C4_1 H4_1 108.0 . . ?
C6_1 C4_1 H4_1 108.0 . . ?
P1_1 C4_1 H4_1 108.0 . . ?
N4_1 N5_1 C3_1 112.7(3) . . ?
N4_1 N5_1 C22_1 117.5(3) . . ?
C3_1 N5_1 C22_1 129.7(3) . . ?
C4_1 C5_1 H5A_1 109.5 . . ?
C4_1 C5_1 H5B_1 109.5 . . ?
H5A_1 C5_1 H5B_1 109.5 . . ?
C4_1 C5_1 H5C_1 109.5 . . ?
H5A_1 C5_1 H5C_1 109.5 . . ?
H5B_1 C5_1 H5C_1 109.5 . . ?
C4_1 C6_1 H6A_1 109.5 . . ?
C4_1 C6_1 H6B_1 109.5 . . ?
H6A_1 C6_1 H6B_1 109.5 . . ?
C4_1 C6_1 H6C_1 109.5 . . ?
H6A_1 C6_1 H6C_1 109.5 . . ?
H6B_1 C6_1 H6C_1 109.5 . . ?
C8_1 C7_1 C9_1 113.5(4) . . ?
C8_1 C7_1 P1_1 109.1(3) . . ?
C9_1 C7_1 P1_1 115.0(3) . . ?
C8_1 C7_1 H7_1 106.2 . . ?
C9_1 C7_1 H7_1 106.2 . . ?
P1_1 C7_1 H7_1 106.2 . . ?
C7_1 C8_1 H8A_1 109.5 . . ?
C7_1 C8_1 H8B_1 109.5 . . ?
H8A_1 C8_1 H8B_1 109.5 . . ?
C7_1 C8_1 H8C_1 109.5 . . ?
H8A_1 C8_1 H8C_1 109.5 . . ?
H8B_1 C8_1 H8C_1 109.5 . . ?
C7_1 C9_1 H9A_1 109.5 . . ?
C7_1 C9_1 H9B_1 109.5 . . ?
H9A_1 C9_1 H9B_1 109.5 . . ?
C7_1 C9_1 H9C_1 109.5 . . ?
H9A_1 C9_1 H9C_1 109.5 . . ?
H9B_1 C9_1 H9C_1 109.5 . . ?
C11_1 C10_1 C15_1 124.4(3) . . ?
C11_1 C10_1 N3_1 118.4(3) . . ?
C15_1 C10_1 N3_1 117.1(3) . . ?
C12_1 C11_1 C10_1 116.3(3) . . ?
C12_1 C11_1 C16_1 120.2(4) . . ?
C10_1 C11_1 C16_1 123.3(4) . . ?
C13_1 C12_1 C11_1 120.8(4) . . ?
C13_1 C12_1 H12_1 119.6 . . ?
C11_1 C12_1 H12_1 119.6 . . ?
C14_1 C13_1 C12_1 121.3(4) . . ?
C14_1 C13_1 H13_1 119.4 . . ?
C12_1 C13_1 H13_1 119.4 . . ?
C13_1 C14_1 C15_1 121.0(4) . . ?
C13_1 C14_1 H14_1 119.5 . . ?
C15_1 C14_1 H14_1 119.5 . . ?
C14_1 C15_1 C10_1 116.1(4) . . ?
C14_1 C15_1 C19_1 120.8(3) . . ?
C10_1 C15_1 C19_1 123.1(3) . . ?
C17_1 C16_1 C11_1 112.4(4) . . ?
C17_1 C16_1 C18_1 111.0(4) . . ?
C11_1 C16_1 C18_1 109.4(3) . . ?
C17_1 C16_1 H16_1 107.9 . . ?
C11_1 C16_1 H16_1 107.9 . . ?
C18_1 C16_1 H16_1 107.9 . . ?
C16_1 C17_1 H17A_1 109.5 . . ?
C16_1 C17_1 H17B_1 109.5 . . ?
H17A_1 C17_1 H17B_1 109.5 . . ?
C16_1 C17_1 H17C_1 109.5 . . ?
H17A_1 C17_1 H17C_1 109.5 . . ?
H17B_1 C17_1 H17C_1 109.5 . . ?
C16_1 C18_1 H18A_1 109.5 . . ?
C16_1 C18_1 H18B_1 109.5 . . ?
H18A_1 C18_1 H18B_1 109.5 . . ?
C16_1 C18_1 H18C_1 109.5 . . ?
H18A_1 C18_1 H18C_1 109.5 . . ?
H18B_1 C18_1 H18C_1 109.5 . . ?
C15_1 C19_1 C21_1 110.6(3) . . ?
C15_1 C19_1 C20_1 111.2(3) . . ?
C21_1 C19_1 C20_1 109.8(3) . . ?
C15_1 C19_1 H19_1 108.4 . . ?
C21_1 C19_1 H19_1 108.4 . . ?
C20_1 C19_1 H19_1 108.4 . . ?
C19_1 C20_1 H20A_1 109.5 . . ?
C19_1 C20_1 H20B_1 109.5 . . ?
H20A_1 C20_1 H20B_1 109.5 . . ?
C19_1 C20_1 H20C_1 109.5 . . ?
H20A_1 C20_1 H20C_1 109.5 . . ?
H20B_1 C20_1 H20C_1 109.5 . . ?
C19_1 C21_1 H21A_1 109.5 . . ?
C19_1 C21_1 H21B_1 109.5 . . ?
H21A_1 C21_1 H21B_1 109.5 . . ?
C19_1 C21_1 H21C_1 109.5 . . ?
H21A_1 C21_1 H21C_1 109.5 . . ?
H21B_1 C21_1 H21C_1 109.5 . . ?
C27_1 C22_1 C23_1 125.0(4) . . ?
C27_1 C22_1 N5_1 117.5(3) . . ?
C23_1 C22_1 N5_1 117.4(3) . . ?
C22_1 C23_1 C24_1 115.8(4) . . ?
C22_1 C23_1 C28_1 123.1(4) . . ?
C24_1 C23_1 C28_1 120.9(4) . . ?
C25_1 C24_1 C23_1 120.9(5) . . ?
C25_1 C24_1 H24_1 119.6 . . ?
C23_1 C24_1 H24_1 119.6 . . ?
C26_1 C25_1 C24_1 120.6(4) . . ?
C26_1 C25_1 H25_1 119.7 . . ?
C24_1 C25_1 H25_1 119.7 . . ?
C25_1 C26_1 C27_1 121.6(5) . . ?
C25_1 C26_1 H26_1 119.2 . . ?
C27_1 C26_1 H26_1 119.2 . . ?
C22_1 C27_1 C26_1 116.1(4) . . ?
C22_1 C27_1 C31_1 122.3(3) . . ?
C26_1 C27_1 C31_1 121.2(4) . . ?
C23_1 C28_1 C30_1 113.6(5) . . ?
C23_1 C28_1 C29_1 109.4(4) . . ?
C30_1 C28_1 C29_1 110.4(4) . . ?
C23_1 C28_1 H28_1 107.7 . . ?
C30_1 C28_1 H28_1 107.7 . . ?
C29_1 C28_1 H28_1 107.7 . . ?
C28_1 C29_1 H29A_1 109.5 . . ?
C28_1 C29_1 H29B_1 109.5 . . ?
H29A_1 C29_1 H29B_1 109.5 . . ?
C28_1 C29_1 H29C_1 109.5 . . ?
H29A_1 C29_1 H29C_1 109.5 . . ?
H29B_1 C29_1 H29C_1 109.5 . . ?
C28_1 C30_1 H30A_1 109.5 . . ?
C28_1 C30_1 H30B_1 109.5 . . ?
H30A_1 C30_1 H30B_1 109.5 . . ?
C28_1 C30_1 H30C_1 109.5 . . ?
H30A_1 C30_1 H30C_1 109.5 . . ?
H30B_1 C30_1 H30C_1 109.5 . . ?
C27_1 C31_1 C32_1 109.3(3) . . ?
C27_1 C31_1 C33_1 114.4(4) . . ?
C32_1 C31_1 C33_1 110.0(4) . . ?
C27_1 C31_1 H31_1 107.6 . . ?
C32_1 C31_1 H31_1 107.6 . . ?
C33_1 C31_1 H31_1 107.6 . . ?
C31_1 C32_1 H32A_1 109.5 . . ?
C31_1 C32_1 H32B_1 109.5 . . ?
H32A_1 C32_1 H32B_1 109.5 . . ?
C31_1 C32_1 H32C_1 109.5 . . ?
H32A_1 C32_1 H32C_1 109.5 . . ?
H32B_1 C32_1 H32C_1 109.5 . . ?
C31_1 C33_1 H33A_1 109.5 . . ?
C31_1 C33_1 H33B_1 109.5 . . ?
H33A_1 C33_1 H33B_1 109.5 . . ?
C31_1 C33_1 H33C_1 109.5 . . ?
H33A_1 C33_1 H33C_1 109.5 . . ?
H33B_1 C33_1 H33C_1 109.5 . . ?
Cl1_2 C1_2 Cl2_2 116.1(5) . . ?
Cl1_2 C1_2 H1A_2 108.2 . . ?
Cl2_2 C1_2 H1A_2 108.2 . . ?
Cl1_2 C1_2 H1AB_2 108.2 . . ?
Cl2_2 C1_2 H1AB_2 108.2 . . ?
H1A_2 C1_2 H1AB_2 107.4 . . ?

loop_
_geom_torsion_atom_site_label_1
_geom_torsion_atom_site_label_2
_geom_torsion_atom_site_label_3
_geom_torsion_atom_site_label_4
_geom_torsion
_geom_torsion_site_symmetry_1
_geom_torsion_site_symmetry_2
_geom_torsion_site_symmetry_3
_geom_torsion_site_symmetry_4
_geom_torsion_publ_flag
N1_1 C1_1 C2_1 N3_1 -1.2(6) . . . . ?
Pd1_1 C1_1 C2_1 N3_1 179.1(3) . . . . ?
N1_1 C1_1 C2_1 C3_1 177.5(4) . . . . ?
Pd1_1 C1_1 C2_1 C3_1 -2.2(4) . . . . ?
C3_1 C2_1 N3_1 N4_1 0.6(4) . . . . ?
C1_1 C2_1 N3_1 N4_1 179.4(4) . . . . ?
C3_1 C2_1 N3_1 C10_1 -172.1(3) . . . . ?
C1_1 C2_1 N3_1 C10_1 6.7(6) . . . . ?
N3_1 C2_1 C3_1 N5_1 -0.4(4) . . . . ?
C1_1 C2_1 C3_1 N5_1 -179.4(3) . . . . ?
N3_1 C2_1 C3_1 P1_1 171.3(2) . . . . ?
C1_1 C2_1 C3_1 P1_1 -7.7(4) . . . . ?
C7_1 P1_1 C3_1 N5_1 -55.3(5) . . . . ?
C4_1 P1_1 C3_1 N5_1 61.4(4) . . . . ?
Pd1_1 P1_1 C3_1 N5_1 179.3(4) . . . . ?
C7_1 P1_1 C3_1 C2_1 137.5(3) . . . . ?
C4_1 P1_1 C3_1 C2_1 -105.8(3) . . . . ?
Pd1_1 P1_1 C3_1 C2_1 12.1(3) . . . . ?
C2_1 N3_1 N4_1 N5_1 -0.5(3) . . . . ?
C10_1 N3_1 N4_1 N5_1 172.9(3) . . . . ?
C3_1 P1_1 C4_1 C5_1 63.2(3) . . . . ?
C7_1 P1_1 C4_1 C5_1 -178.1(3) . . . . ?
Pd1_1 P1_1 C4_1 C5_1 -45.3(3) . . . . ?
C3_1 P1_1 C4_1 C6_1 -173.3(3) . . . . ?
C7_1 P1_1 C4_1 C6_1 -54.7(4) . . . . ?
Pd1_1 P1_1 C4_1 C6_1 78.2(3) . . . . ?
N3_1 N4_1 N5_1 C3_1 0.2(4) . . . . ?
N3_1 N4_1 N5_1 C22_1 179.6(3) . . . . ?
C2_1 C3_1 N5_1 N4_1 0.1(4) . . . . ?
P1_1 C3_1 N5_1 N4_1 -167.7(3) . . . . ?
C2_1 C3_1 N5_1 C22_1 -179.1(3) . . . . ?
P1_1 C3_1 N5_1 C22_1 13.1(6) . . . . ?
C3_1 P1_1 C7_1 C8_1 -58.0(3) . . . . ?
C4_1 P1_1 C7_1 C8_1 -172.3(3) . . . . ?
Pd1_1 P1_1 C7_1 C8_1 57.1(3) . . . . ?
C3_1 P1_1 C7_1 C9_1 70.9(4) . . . . ?
C4_1 P1_1 C7_1 C9_1 -43.4(4) . . . . ?
Pd1_1 P1_1 C7_1 C9_1 -174.0(3) . . . . ?
N4_1 N3_1 C10_1 C11_1 92.6(4) . . . . ?
C2_1 N3_1 C10_1 C11_1 -95.2(4) . . . . ?
N4_1 N3_1 C10_1 C15_1 -88.2(4) . . . . ?
C2_1 N3_1 C10_1 C15_1 84.0(4) . . . . ?
C15_1 C10_1 C11_1 C12_1 -1.5(6) . . . . ?
N3_1 C10_1 C11_1 C12_1 177.6(3) . . . . ?
C15_1 C10_1 C11_1 C16_1 173.1(4) . . . . ?
N3_1 C10_1 C11_1 C16_1 -7.8(5) . . . . ?
C10_1 C11_1 C12_1 C13_1 -0.6(6) . . . . ?
C16_1 C11_1 C12_1 C13_1 -175.4(4) . . . . ?
C11_1 C12_1 C13_1 C14_1 1.9(6) . . . . ?
C12_1 C13_1 C14_1 C15_1 -1.2(6) . . . . ?
C13_1 C14_1 C15_1 C10_1 -0.8(5) . . . . ?
C13_1 C14_1 C15_1 C19_1 180.0(3) . . . . ?
C11_1 C10_1 C15_1 C14_1 2.2(5) . . . . ?
N3_1 C10_1 C15_1 C14_1 -176.9(3) . . . . ?
C11_1 C10_1 C15_1 C19_1 -178.6(3) . . . . ?
N3_1 C10_1 C15_1 C19_1 2.3(5) . . . . ?
C12_1 C11_1 C16_1 C17_1 -49.8(5) . . . . ?
C10_1 C11_1 C16_1 C17_1 135.8(4) . . . . ?
C12_1 C11_1 C16_1 C18_1 74.0(5) . . . . ?
C10_1 C11_1 C16_1 C18_1 -100.4(5) . . . . ?
C14_1 C15_1 C19_1 C21_1 69.8(4) . . . . ?
C10_1 C15_1 C19_1 C21_1 -109.3(4) . . . . ?
C14_1 C15_1 C19_1 C20_1 -52.4(5) . . . . ?
C10_1 C15_1 C19_1 C20_1 128.4(4) . . . . ?
N4_1 N5_1 C22_1 C27_1 90.4(4) . . . . ?
C3_1 N5_1 C22_1 C27_1 -90.4(4) . . . . ?
N4_1 N5_1 C22_1 C23_1 -86.8(4) . . . . ?
C3_1 N5_1 C22_1 C23_1 92.4(4) . . . . ?
C27_1 C22_1 C23_1 C24_1 2.1(6) . . . . ?
N5_1 C22_1 C23_1 C24_1 179.1(3) . . . . ?
C27_1 C22_1 C23_1 C28_1 -173.1(4) . . . . ?
N5_1 C22_1 C23_1 C28_1 3.8(5) . . . . ?
C22_1 C23_1 C24_1 C25_1 -0.5(6) . . . . ?
C28_1 C23_1 C24_1 C25_1 174.9(4) . . . . ?
C23_1 C24_1 C25_1 C26_1 -0.3(7) . . . . ?
C24_1 C25_1 C26_1 C27_1 -0.3(7) . . . . ?
C23_1 C22_1 C27_1 C26_1 -2.7(5) . . . . ?
N5_1 C22_1 C27_1 C26_1 -179.7(3) . . . . ?
C23_1 C22_1 C27_1 C31_1 170.6(4) . . . . ?
N5_1 C22_1 C27_1 C31_1 -6.4(5) . . . . ?
C25_1 C26_1 C27_1 C22_1 1.8(6) . . . . ?
C25_1 C26_1 C27_1 C31_1 -171.6(4) . . . . ?
C22_1 C23_1 C28_1 C30_1 -145.7(4) . . . . ?
C24_1 C23_1 C28_1 C30_1 39.3(6) . . . . ?
C22_1 C23_1 C28_1 C29_1 90.5(5) . . . . ?
C24_1 C23_1 C28_1 C29_1 -84.6(5) . . . . ?
C22_1 C27_1 C31_1 C32_1 -90.1(4) . . . . ?
C26_1 C27_1 C31_1 C32_1 82.9(5) . . . . ?
C22_1 C27_1 C31_1 C33_1 146.0(4) . . . . ?
C26_1 C27_1 C31_1 C33_1 -41.0(5) . . . . ?

_shelx_res_file
;

    ma429.res created by SHELXL-2014/7


TITL sol_a.res in C2/c
CELL  0.68879   34.2960   12.3370   24.6680    90.000   130.100    90.000
ZERR        8    0.0220    0.0066    0.0190     0.000    0.0070     0.000
LATT   7
SYMM             - X ,              Y ,    0.50000 - Z
SFAC C H N Pd Cl P
DISP $C  0.00315  0.00158 10.63327!source kissel
DISP $H -0.00002  0.00000  0.66583!source kissel
DISP $N  0.00614  0.00319 18.01909!source kissel
DISP $Pd -1.06213  0.96821 3951.55921!source kissel
DISP $Cl  0.14348  0.15135 610.66580!source kissel
DISP $P  0.09865  0.09015 368.92465!source kissel
UNIT 272 400 40 8 32 8
LIST 4 ! automatically inserted. Change 6 to 4 for CHECKCIF!!
L.S. 10
FMAP 2
TEMP -173
SIZE 0.08 0.08 0.005
REM YELLOW PLATE
PLAN -20
SIMU
RIGU
SHEL 999 0.74
ACTA
CONF
BOND $H
WGHT    0.109100   10.038800
FVAR       0.13253
RESI 1 PDM
PD1   4    0.133030    0.145835    0.121721    11.00000    0.03964    0.03643 =
         0.02647   -0.00197    0.02029   -0.00378
CL1   5    0.167453    0.198934    0.068914    11.00000    0.05767    0.03714 =
         0.04163    0.00064    0.03504   -0.00271
P1    6    0.101785    0.104600    0.175728    11.00000    0.03787    0.05003 =
         0.02613   -0.00363    0.01817   -0.00831
N1    3    0.237694    0.231563    0.229787    11.00000    0.07133    0.09338 =
         0.05421   -0.00745    0.03751   -0.01317
C1    1    0.197193    0.181874    0.218601    11.00000    0.04166    0.03909 =
         0.03326   -0.00304    0.02307   -0.00341
CL2   5    0.056100    0.089021    0.012417    11.00000    0.04336    0.06238 =
         0.02846   -0.00588    0.01815   -0.00633
N2    3    0.271215    0.274444    0.234672    11.00000    0.11065    0.14080 =
         0.08217   -0.01588    0.06918   -0.03158
C2    1    0.200673    0.155576    0.277364    11.00000    0.03698    0.02799 =
         0.02778   -0.00264    0.01837    0.00040
N3    3    0.238242    0.167322    0.349166    11.00000    0.03837    0.03272 =
         0.02850   -0.00294    0.02043   -0.00204
C3    1    0.159907    0.109178    0.268254    11.00000    0.04081    0.03389 =
         0.02718   -0.00236    0.01986   -0.00241
N4    3    0.223505    0.130284    0.384958    11.00000    0.03977    0.03725 =
         0.02664   -0.00228    0.02007   -0.00174
C4    1    0.061252    0.210973    0.168296    11.00000    0.03953    0.07334 =
         0.03224    0.00357    0.02230    0.00522
AFIX  13
H4    2    0.057471    0.196455    0.204589    11.00000   -1.20000
AFIX   0
N5    3    0.176398    0.096027    0.335444    11.00000    0.03918    0.03416 =
         0.02675   -0.00143    0.01991   -0.00212
C5    1    0.085506    0.323057    0.183255    11.00000    0.05450    0.06347 =
         0.04390    0.01023    0.03035    0.01536
AFIX 137
H5A   2    0.088304    0.340317    0.147096    11.00000   -1.50000
H5B   2    0.119535    0.323035    0.230119    11.00000   -1.50000
H5C   2    0.064201    0.377552    0.182124    11.00000   -1.50000
AFIX   0
C6    1    0.007873    0.208389    0.094792    11.00000    0.03854    0.11784 =
         0.03677    0.00963    0.01915    0.00883
AFIX 137
H6A   2    0.010339    0.228074    0.058601    11.00000   -1.50000
H6B   2   -0.014325    0.260156    0.093640    11.00000   -1.50000
H6C   2   -0.006417    0.135290    0.085285    11.00000   -1.50000
AFIX   0
C7    1    0.069038   -0.025344    0.154179    11.00000    0.06441    0.06739 =
         0.03450   -0.01299    0.02755   -0.03209
AFIX  13
H7    2    0.040766   -0.025387    0.101670    11.00000   -1.20000
AFIX   0
C8    1    0.104852   -0.116042    0.169705    11.00000    0.10849    0.04886 =
         0.06477   -0.01322    0.06166   -0.02326
AFIX 137
H8A   2    0.085317   -0.182886    0.146816    11.00000   -1.50000
H8B   2    0.130272   -0.127379    0.221023    11.00000   -1.50000
H8C   2    0.122103   -0.096451    0.151305    11.00000   -1.50000
AFIX   0
C9    1    0.043616   -0.043523    0.187409    11.00000    0.06683    0.09550 =
         0.04130   -0.01695    0.03129   -0.04257
AFIX 137
H9A   2    0.018468    0.013716    0.171485    11.00000   -1.50000
H9B   2    0.069704   -0.041537    0.239190    11.00000   -1.50000
H9C   2    0.026605   -0.114242    0.172561    11.00000   -1.50000
AFIX   0
C10   1    0.286492    0.222935    0.386860    11.00000    0.03872    0.03948 =
         0.02720   -0.00336    0.01876   -0.00506
C11   1    0.329771    0.161909    0.411592    11.00000    0.04233    0.04660 =
         0.03570   -0.00714    0.02108   -0.00120
C12   1    0.375027    0.219771    0.445210    11.00000    0.04019    0.05897 =
         0.04343   -0.00797    0.02284   -0.00309
AFIX  43
H12   2    0.405443    0.182199    0.463295    11.00000   -1.20000
AFIX   0
C13   1    0.376139    0.331946    0.452568    11.00000    0.04252    0.05860 =
         0.03453   -0.00353    0.02053   -0.01034
AFIX  43
H13   2    0.407129    0.369938    0.474325    11.00000   -1.20000
AFIX   0
C14   1    0.333280    0.388660    0.428963    11.00000    0.04952    0.04103 =
         0.03168   -0.00166    0.02191   -0.00786
AFIX  43
H14   2    0.335279    0.464966    0.435470    11.00000   -1.20000
AFIX   0
C15   1    0.286546    0.335618    0.395357    11.00000    0.04263    0.04040 =
         0.02695   -0.00079    0.01819   -0.00295
C16   1    0.329923    0.038488    0.408846    11.00000    0.04523    0.04750 =
         0.05804   -0.01650    0.02536   -0.00072
AFIX  13
H16   2    0.293701    0.013433    0.374821    11.00000   -1.20000
AFIX   0
C17   1    0.356790   -0.003267    0.383376    11.00000    0.07436    0.06605 =
         0.05708   -0.01474    0.03916    0.00160
AFIX 137
H17A  2    0.345472   -0.077437    0.365660    11.00000   -1.50000
H17B  2    0.393676   -0.002927    0.422691    11.00000   -1.50000
H17C  2    0.348757    0.043312    0.345156    11.00000   -1.50000
AFIX   0
C18   1    0.353838   -0.007442    0.481867    11.00000    0.10206    0.04255 =
         0.07392   -0.00513    0.05591    0.00539
AFIX 137
H18A  2    0.334693    0.018136    0.496347    11.00000   -1.50000
H18B  2    0.389306    0.016894    0.516354    11.00000   -1.50000
H18C  2    0.352851   -0.086810    0.479728    11.00000   -1.50000
AFIX   0
C19   1    0.239758    0.398203    0.369651    11.00000    0.04523    0.03419 =
         0.04017   -0.00220    0.02054   -0.00044
AFIX  13
H19   2    0.212210    0.345341    0.354262    11.00000   -1.20000
AFIX   0
C20   1    0.250101    0.469183    0.428871    11.00000    0.05919    0.04113 =
         0.04875   -0.00512    0.03295   -0.00052
AFIX 137
H20A  2    0.277380    0.520882    0.445045    11.00000   -1.50000
H20B  2    0.260487    0.423146    0.468605    11.00000   -1.50000
H20C  2    0.219034    0.508807    0.410747    11.00000   -1.50000
AFIX   0
C21   1    0.221293    0.468685    0.306320    11.00000    0.06491    0.04754 =
         0.04031    0.00499    0.02450    0.00994
AFIX 137
H21A  2    0.215308    0.423212    0.269014    11.00000   -1.50000
H21B  2    0.247216    0.523314    0.321061    11.00000   -1.50000
H21C  2    0.189483    0.504847    0.288167    11.00000   -1.50000
AFIX   0
C22   1    0.150002    0.049927    0.358427    11.00000    0.04504    0.04867 =
         0.02841   -0.00486    0.02309   -0.01097
C23   1    0.156766   -0.060406    0.374567    11.00000    0.07072    0.04818 =
         0.03391   -0.00739    0.03339   -0.01504
C24   1    0.131308   -0.101650    0.397608    11.00000    0.08186    0.06600 =
         0.04695   -0.01037    0.04226   -0.02978
AFIX  43
H24   2    0.134292   -0.176380    0.409011    11.00000   -1.20000
AFIX   0
C25   1    0.101949   -0.034594    0.403863    11.00000    0.06383    0.09152 =
         0.04330   -0.01133    0.03494   -0.03072
AFIX  43
H25   2    0.084894   -0.063911    0.419236    11.00000   -1.20000
AFIX   0
C26   1    0.097292    0.073728    0.388057    11.00000    0.04370    0.09390 =
         0.03474   -0.00694    0.02404   -0.01075
AFIX  43
H26   2    0.076840    0.118114    0.392485    11.00000   -1.20000
AFIX   0
C27   1    0.121897    0.120258    0.365623    11.00000    0.03934    0.06664 =
         0.02766   -0.00386    0.01872   -0.00524
C28   1    0.192426   -0.131498    0.373485    11.00000    0.10750    0.03683 =
         0.05992    0.00017    0.06222   -0.00240
AFIX  13
H28   2    0.195626   -0.098555    0.339469    11.00000   -1.20000
AFIX   0
C29   1    0.245586   -0.131143    0.447261    11.00000    0.09453    0.05630 =
         0.07304    0.00928    0.06046    0.01974
AFIX 137
H29A  2    0.268245   -0.179409    0.447183    11.00000   -1.50000
H29B  2    0.242997   -0.156435    0.482502    11.00000   -1.50000
H29C  2    0.259417   -0.057359    0.459146    11.00000   -1.50000
AFIX   0
C30   1    0.173234   -0.247890    0.349215    11.00000    0.17015    0.03958 =
         0.08124   -0.00368    0.08905   -0.00868
AFIX 137
H30A  2    0.136986   -0.246774    0.307162    11.00000   -1.50000
H30B  2    0.177842   -0.287839    0.387329    11.00000   -1.50000
H30C  2    0.192592   -0.283530    0.337625    11.00000   -1.50000
AFIX   0
C31   1    0.122475    0.242611    0.357761    11.00000    0.04842    0.06904 =
         0.03305    0.00433    0.02581    0.01251
AFIX  13
H31   2    0.130680    0.256525    0.326137    11.00000   -1.20000
AFIX   0
C32   1    0.165084    0.292289    0.429985    11.00000    0.07162    0.04685 =
         0.04471   -0.00142    0.03735    0.00365
AFIX 137
H32A  2    0.166428    0.370630    0.424774    11.00000   -1.50000
H32B  2    0.197744    0.259567    0.449028    11.00000   -1.50000
H32C  2    0.158430    0.278554    0.462510    11.00000   -1.50000
AFIX   0
C33   1    0.071742    0.298945    0.324841    11.00000    0.06993    0.12083 =
         0.05792    0.02117    0.04347    0.04078
AFIX 137
H33A  2    0.071726    0.371571    0.308732    11.00000   -1.50000
H33B  2    0.067431    0.304845    0.360332    11.00000   -1.50000
H33C  2    0.043635    0.256436    0.284412    11.00000   -1.50000
AFIX   0
RESI 2 PEN
CL1   5    0.025732    0.646475    0.351403    11.00000    0.42540    0.16728 =
         0.12696   -0.00199    0.11207    0.05522
C1    1    0.032489    0.674115    0.424997    11.00000    0.11978    0.07315 =
         0.11204   -0.01549    0.01727    0.00317
AFIX  23
H1A   2    0.020394    0.748972    0.420769    11.00000   -1.20000
H1AB  2    0.069267    0.672142    0.466871    11.00000   -1.20000
AFIX   0
CL2   5   -0.000227    0.585540    0.441224    11.00000    0.10265    0.12762 =
         0.27195   -0.02350    0.06561   -0.02575
RESI 0
HKLF 4

REM  sol_a.res in C2/c
REM R1 =  0.0551 for    7201 Fo > 4sig(Fo)  and  0.0605 for all    8313 data
REM    418 parameters refined using    621 restraints

END

WGHT      0.1091     10.0388

REM Highest difference peak  1.361,  deepest hole -1.252,  1-sigma level  0.113
Q1    1   0.1007  0.1562  0.0882  11.00000  0.05    1.26
Q2    1   0.1644  0.1503  0.1509  11.00000  0.05    1.03
Q3    1   0.2799  0.3610  0.2400  11.00000  0.05    1.00
Q4    1   0.3698  0.0625  0.3772  11.00000  0.05    0.74
Q5    1  -0.0390  0.6274  0.3310  11.00000  0.05    0.64
Q6    1   0.0888  0.5506  0.3038  11.00000  0.05    0.58
Q7    1   0.0922  0.5909  0.3393  11.00000  0.05    0.53
Q8    1   0.1698  0.1890  0.1886  11.00000  0.05    0.52
Q9    1   0.2011  0.1984  0.1094  11.00000  0.05    0.51
Q10   1   0.1362  0.1085  0.2358  11.00000  0.05    0.48
Q11   1   0.0593  0.1458  0.0094  11.00000  0.05    0.48
Q12   1   0.0958  0.1038  0.0491  11.00000  0.05    0.47
Q13   1   0.1977  0.1781  0.2509  11.00000  0.05    0.44
Q14   1   0.1012  0.3522  0.1404  11.00000  0.05    0.43
Q15   1   0.3016  0.3137  0.2616  11.00000  0.05    0.42
Q16   1   0.0682  0.6026  0.2988  11.00000  0.05    0.41
Q17   1   0.0354  0.6007  0.2933  11.00000  0.05    0.40
Q18   1   0.0956  0.1783  0.1698  11.00000  0.05    0.39
Q19   1   0.1295  0.2037  0.0146  11.00000  0.05    0.39
Q20   1   0.0592  0.0715  0.0604  11.00000  0.05    0.39
;
_shelx_res_checksum               25041
_shelx_hkl_file
;
   0   0  -1    0.05    0.15
   0   0  -1    0.00    0.23
   0   0   1   -0.05    0.21
   0   0   1    0.10    0.18
   0   0  -2  130.65   10.02
   0   0  -2  161.39   12.32
   0   0   2  119.36    9.17
   0   0   2  151.05   11.54
   0   0  -3   -0.23    0.77
   0   0  -3    0.31    0.64
   0   0   3   -0.05    0.75
   0   0   3   -0.18    0.62
   0   0   4 8893.73  669.61
   0   0   4 9999.00  752.82
   0   0  -5    0.00    0.85
   0   0  -5    0.39    0.90
   0   0   5    0.08    0.77
   0   0   5   -0.21    0.98
   0   0  -6    0.85    1.00
   0   0   6    1.91    1.16
   0   0  -7   -1.11    0.85
   0   0  -7   -0.08    1.00
   0   0   7   -0.36    0.82
   0   0   7    0.54    1.37
   0   0  -8  577.11   44.00
   0   0  -8  706.71   53.87
   0   0   8  715.21   54.62
   0   0   8  562.69   42.97
   0   0  -9    0.62    1.11
   0   0  -9    0.15    1.00
   0   0   9    0.23    0.95
   0   0   9   -0.75    1.49
   0   0 -10    1.47    1.19
   0   0  10    0.26    1.57
   0   0 -11    0.26    0.90
   0   0 -11    0.15    1.03
   0   0  11    0.72    1.42
   0   0  11    0.41    0.85
   0   0 -12   58.97    5.54
   0   0 -12   83.27    7.21
   0   0  12   70.93    6.23
   0   0  12   59.77    5.93
   0   0 -13    0.21    1.06
   0   0 -13    0.88    1.24
   0   0  13    0.36    1.65
   0   0  13    0.31    0.95
   0   0 -14    4.02    1.60
   0   0 -14    2.45    1.31
   0   0  14    3.43    1.93
   0   0  14    2.45    1.19
   0   0 -15   -0.05    1.31
   0   0 -15   -0.75    1.13
   0   0  15   -0.39    0.93
   0   0  15    0.05    1.86
   0   0 -16  504.97   39.37
   0   0 -16  499.82   38.88
   0   0  16  515.79   40.55
   0   0  16  468.13   36.30
   0   0 -17    0.36    1.42
   0   0 -17   -0.13    1.21
   0   0  17    0.26    1.06
   0   0  17    1.26    2.34
   0   0 -18  187.56   15.36
   0   0 -18  183.44   15.36
   0   0  18  174.68   14.30
   0   0  18  205.80   17.85
   0   0 -19    0.10    1.34
   0   0 -19    0.21    1.62
   0   0  19   -0.93    2.78
   0   0  19    0.44    1.11
   0   0 -20  351.68   28.21
   0   0 -20  394.19   30.92
   0   0  20  435.93   35.86
   0   0  20  354.51   27.85
   0   0 -21    0.82    1.88
   0   0 -21   -0.15    1.47
   0   0  21    0.00    1.03
   0   0  21   -0.21    3.48
   0   0 -22   12.13    2.55
   0   0 -22   12.16    3.07
   0   0  22    7.65    4.30
   0   0  22    9.87    1.96
   0   2   0  578.40   43.70
   0   2   0  583.30   44.13
   0  -2   0  558.56   42.20
   0  -2   0  553.67   41.89
   0   2   1 3668.79  276.45
   0   2   1 3591.50  270.52
   0  -2  -1 3797.61  286.24
   0  -2  -1 4052.67  305.30
   0   2  -1 4093.90  308.39
   0   2  -1 3751.24  282.37
   0  -2   1 3643.03  274.39
   0  -2   1 4055.25  305.30
   0   2   2  171.56   13.24
   0  -2  -2  188.44   14.56
   0   2  -2  236.51   18.09
   0   2  -2  170.69   13.19
   0  -2   2  168.91   13.04
   0   2   3 1578.82  119.26
   0   2   3 1782.61  134.54
   0  -2  -3 1481.43  111.87
   0  -2  -3 1648.38  124.88
   0   2  -3 1463.39  110.45
   0   2  -3 1532.70  115.71
   0  -2   3 1485.81  112.15
   0  -2   3 1496.89  112.98
   0   2   4  137.14   10.92
   0   2   4  107.05    8.48
   0  -2  -4  122.51    9.71
   0  -2  -4  121.48    9.79
   0   2  -4  105.58    8.40
   0   2  -4  148.32   11.65
   0  -2   4  113.05    8.97
   0  -2   4  141.55   11.13
   0   2   5  784.77   59.46
   0   2   5  931.88   70.70
   0  -2  -5  832.69   63.17
   0  -2  -5  947.08   71.91
   0   2  -5  727.57   55.21
   0   2  -5  955.59   72.42
   0  -2   5  779.88   59.18
   0  -2   5  839.91   63.69
   0   2   6  439.28   33.78
   0   2   6  420.21   32.08
   0  -2  -6  413.25   31.72
   0  -2  -6  495.18   37.92
   0   2  -6  453.45   34.76
   0   2  -6  399.86   30.61
   0  -2   6  392.39   30.12
   0  -2   6  409.90   31.41
   0   2   7  454.22   35.01
   0   2   7  441.85   33.78
   0  -2  -7  479.21   36.77
   0  -2  -7  426.14   32.72
   0   2  -7  477.66   36.66
   0   2  -7  425.36   32.59
   0  -2   7  433.61   33.29
   0  -2   7  443.14   33.98
   0   2   8   19.45    2.89
   0  -2  -8   11.65    2.01
   0  -2  -8   17.00    2.40
   0   2  -8   13.32    1.86
   0   2  -8   21.05    2.58
   0   2   9  593.34   45.73
   0   2   9  611.38   46.74
   0  -2  -9  576.60   44.21
   0  -2  -9  534.60   41.02
   0   2  -9  544.65   41.69
   0   2  -9  586.65   45.01
   0  -2   9  503.17   38.70
   0   2  10  186.22   14.76
   0   2  10  158.89   13.22
   0  -2 -10  147.78   12.06
   0   2 -10  141.32   11.59
   0  -2  10  141.19   11.57
   0  -2  10  176.38   14.09
   0   2  11  249.06   20.07
   0   2  11  204.51   16.18
   0  -2 -11  205.34   16.44
   0  -2 -11  230.79   18.32
   0   2 -11  202.63   16.03
   0   2 -11  230.77   18.40
   0  -2  11  193.90   15.51
   0  -2  11  232.06   18.52
   0   2  12   29.91    3.14
   0   2  12   27.70    3.92
   0  -2 -12   31.41    3.58
   0  -2 -12   24.97    3.04
   0   2 -12   31.46    3.27
   0   2 -12   27.62    3.35
   0  -2  12   25.48    3.35
   0  -2  12   28.80    3.14
   0   2  13   12.96    2.96
   0   2  13   15.77    2.16
   0  -2 -13   16.75    2.60
   0  -2 -13   11.21    2.11
   0   2 -14   21.23    2.60
   0  -2  14   19.01    2.55
   0  -2  14   11.21    2.58
   0   2  15   27.72    3.17
   0   2  15   40.06    5.49
   0  -2 -15   23.47    3.27
   0   2 -15   25.07    2.96
   0  -2  15   37.46    4.69
   0  -2  15   28.73    3.30
   0   2  16    8.58    3.22
   0   2  16    7.16    1.62
   0  -2 -16    8.50    2.22
   0  -2 -16    8.32    2.24
   0  -2  16    8.42    2.63
   0  -2  16    6.72    1.70
   0   2  17   47.12    6.49
   0   2  17   61.42    5.75
   0  -2 -17   71.86    7.01
   0  -2 -17   47.82    5.26
   0   2 -17   49.60    5.49
   0   2 -17   59.39    5.62
   0  -2  17   52.84    6.18
   0  -2  17   53.36    5.15
   0   2  18   29.50    3.40
   0   2  18   21.72    4.82
   0  -2 -18   34.50    4.46
   0  -2 -18   20.02    3.30
   0   2 -19  418.66   32.64
   0   2 -19  492.86   38.77
   0  -2  19  523.27   41.58
   0  -2  19  414.80   32.41
   0   2  20   11.90    2.09
   0   2  20   15.15    4.92
   0  -2 -20   11.16    3.09
   0  -2 -20   11.46    2.76
   0   2 -20   10.72    2.09
   0   2 -20   12.29    2.81
   0  -2  20   14.56    3.89
   0  -2  20   10.41    1.98
   0   2  21   11.10    2.01
   0   2  21   14.48    5.49
   0  -2 -21   12.78    3.04
   0  -2 -21   14.30    3.38
   0   2 -21    9.35    1.96
   0   2 -21   13.89    3.07
   0  -2  21   15.77    4.33
   0  -2  21   11.83    2.09
   0   2  22    5.26    4.38
   0   2  22    2.19    1.21
   0  -2 -22    6.26    2.60
   0  -2 -22    0.52    1.98
   0   4   0 4096.47  308.65
   0   4   0 4431.40  333.90
   0  -4   0 4194.38  316.12
   0  -4   0 4119.66  310.46
   0   4   1  829.60   62.89
   0   4   1  789.15   59.70
   0  -4  -1  806.15   61.11
   0  -4  -1  760.81   57.63
   0   4  -1  807.70   61.11
   0   4  -1  778.85   59.08
   0  -4   1  946.31   71.62
   0  -4   1  748.70   56.76
   0   4   2    5.26    1.78
   0   4   2    0.59    0.88
   0  -4  -2    1.03    1.21
   0  -4  -2    1.55    1.31
   0   4  -2    0.59    0.72
   0   4  -2    2.19    1.29
   0  -4   2    0.13    0.85
   0  -4   2    1.08    1.00
   0   4   3  770.60   58.43
   0  -4  -3  586.13   44.62
   0  -4  -3  782.45   59.49
   0   4  -3  776.27   59.03
   0   4  -3  639.98   48.62
   0  -4   3  736.85   55.96
   0  -4   3  690.47   52.46
   0   4   4 1337.92  101.33
   0   4   4 1538.62  116.40
   0  -4  -4 1645.29  124.67
   0  -4  -4 1586.55  120.09
   0   4  -4 1404.65  106.35
   0   4  -4 1543.52  116.63
   0  -4   4 1449.22  109.63
   0  -4   4 1618.75  122.38
   0   4   5   54.90    5.18
   0   4   5   69.43    5.93
   0  -4  -5   58.92    5.26
   0  -4  -5   56.60    6.05
   0   4  -5   59.70    5.10
   0   4  -5   64.85    5.75
   0  -4   5   67.91    5.80
   0  -4   5   62.61    5.46
   0   4   6  112.20    9.64
   0   4   6  137.17   10.87
   0  -4  -6  133.46   12.11
   0  -4  -6  107.38    8.94
   0   4  -6  118.46    9.84
   0   4  -6  122.33    9.84
   0  -4   6  122.07    9.92
   0  -4   6  113.83    9.30
   0   4   7  648.22   49.90
   0   4   7  697.69   53.10
   0  -4  -7  755.66   59.03
   0  -4  -7  609.32   46.63
   0   4  -7  727.32   55.65
   0   4  -7  630.44   48.10
   0  -4   7  659.30   50.39
   0  -4   7  621.17   47.46
   0   4   8 1029.53   78.66
   0  -4  -8  984.96   75.13
   0  -4  -8 1144.18   88.22
   0   4  -8  896.84   68.20
   0   4  -8 1038.03   79.07
   0  -4   8  964.86   73.43
   0  -4   8  922.35   70.23
   0   4   9    0.64    0.82
   0   4   9    0.88    1.80
   0  -4  -9    0.77    1.16
   0  -4  -9    0.95    2.27
   0   4  -9    2.09    1.29
   0   4  -9    1.44    0.93
   0  -4   9    1.98    1.19
   0  -4   9    1.08    0.98
   0   4  10   11.44    2.83
   0   4  10    8.58    1.52
   0  -4 -10    7.14    2.37
   0  -4 -10   12.65    2.06
   0   4 -10    8.61    1.42
   0   4 -10   14.84    2.40
   0  -4  10   13.91    2.27
   0  -4  10   10.33    1.78
   0   4  11    8.27    2.76
   0   4  11    6.11    1.37
   0  -4 -11   11.31    2.04
   0  -4 -11    3.76    1.98
   0   4 -11    6.83    1.44
   0  -4  11   12.86    2.29
   0  -4  11    6.62    1.55
   0   4  12  229.33   19.25
   0   4  12  265.37   20.84
   0  -4 -12  231.98   18.58
   0  -4 -12  187.05   15.61
   0   4  13  267.69   21.05
   0   4  13  272.07   22.67
   0  -4 -13  273.36   21.80
   0   4 -13  283.66   22.72
   0   4 -13  257.90   20.25
   0  -4  13  261.76   20.97
   0  -4  13  268.72   21.33
   0   4  14   53.59    5.08
   0   4 -14   57.71    5.93
   0   4 -14   58.87    5.33
   0  -4  14   47.46    5.18
   0  -4  14   56.17    5.41
   0   4  15   14.84    4.12
   0   4  15   12.88    2.04
   0  -4 -15   13.58    2.58
   0  -4 -15    7.81    2.58
   0   4 -15   12.78    2.06
   0   4 -15   16.46    2.94
   0  -4  15   13.65    2.78
   0  -4  15   14.61    2.32
   0   4  16  211.57   16.93
   0   4  16  238.11   20.87
   0  -4 -16  226.34   18.52
   0   4 -16  205.34   16.39
   0   4 -16  237.29   19.55
   0  -4  16  204.82   17.16
   0  -4  16  220.54   17.85
   0   4  17    6.54    3.92
   0   4  17    6.72    1.62
   0  -4 -17    2.37    2.32
   0  -4 -17    6.36    2.11
   0   4 -17    4.38    1.37
   0   4 -17    6.39    2.40
   0  -4  17    4.04    2.45
   0  -4  17    6.39    1.75
   0   4  18   69.77    6.42
   0   4  18   88.60   10.59
   0  -4 -18   89.22    8.61
   0   4 -18  100.48    9.56
   0  -4  18   81.75    8.50
   0  -4  18   68.58    6.44
   0   4 -19   13.40    2.22
   0   4 -19   14.20    3.19
   0  -4  19   17.29    3.76
   0  -4  19   13.71    2.34
   0   4  20  172.41   18.22
   0   4  20  187.72   15.33
   0  -4 -20  184.78   16.00
   0  -4 -20  129.46   12.93
   0   4 -20  169.78   13.84
   0   4 -20  188.36   16.33
   0  -4  20  178.39   14.69
   0  -4  20  191.27   16.93
   0   4  21    2.32    1.26
   0   4  21    3.14    4.51
   0  -4 -21    2.83    2.16
   0  -4 -21    1.52    2.83
   0   4  22    0.85    1.13
   0   4  22   -2.81    4.87
   0   6   0  222.11   17.16
   0   6   0  304.27   23.81
   0  -6   0  261.50   20.30
   0  -6   0  244.09   18.94
   0   6   1  539.24   41.22
   0   6   1  457.05   34.81
   0  -6  -1  391.10   30.07
   0  -6  -1  436.70   33.42
   0   6  -1  464.27   35.40
   0   6  -1  399.08   30.87
   0  -6   1  384.91   29.58
   0  -6   1  455.25   34.78
   0   6   2    4.12    1.62
   0   6   2    2.83    1.00
   0  -6  -2    1.57    1.39
   0  -6  -2    1.19    1.31
   0   6  -2    1.26    1.49
   0   6  -2    1.91    0.88
   0  -6   2    1.60    1.11
   0  -6   2    1.06    1.19
   0   6   3    1.13    2.24
   0   6   3    1.75    1.00
   0  -6  -3    2.42    1.60
   0  -6  -3    3.14    1.73
   0   6  -3    2.04    0.88
   0   6  -3    2.86    1.57
   0  -6   3    1.03    1.11
   0  -6   3    3.74    1.29
   0   6   4  645.13   49.85
   0   6   4  599.53   45.68
   0  -6  -4  514.76   39.70
   0  -6  -4  590.77   45.42
   0   6   5  500.08   38.41
   0   6   5  627.87   47.92
   0  -6  -5  626.84   47.87
   0  -6  -5  628.64   48.31
   0   6  -5  560.11   43.15
   0   6  -5  631.99   48.15
   0  -6   5  573.76   43.95
   0  -6   5  650.54   49.75
   0   6   6  259.19   20.35
   0   6   6  236.05   18.52
   0  -6  -6  275.16   21.67
   0  -6  -6  219.95   17.57
   0   6  -6  229.09   17.91
   0   6  -6  286.75   22.62
   0  -6   6  243.47   19.19
   0  -6   6  291.13   22.75
   0   6   7   61.03    5.46
   0   6  -7   54.75    5.38
   0   6  -7   59.23    5.23
   0  -6   7   57.69    5.31
   0  -6   7   58.77    5.38
   0   6   8   88.53    7.94
   0   6   8   77.94    6.62
   0  -6  -8   94.37    8.19
   0  -6  -8   79.04    7.96
   0   6  -8  104.34    9.09
   0   6  -8   82.73    7.01
   0  -6   8   91.54    7.88
   0  -6   8  102.44    8.68
   0   6   9  140.41   12.01
   0   6   9  151.85   12.16
   0  -6  -9  134.05   12.37
   0  -6  -9  154.94   12.80
   0   6  -9  158.11   13.22
   0   6  -9  151.72   12.24
   0  -6   9  159.71   13.09
   0  -6   9  155.82   12.78
   0   6  10   10.10    1.65
   0   6  10   11.36    3.07
   0  -6 -10   12.37    2.42
   0  -6 -10   11.03    3.81
   0   6 -10   10.80    1.75
   0   6 -10   15.33    2.73
   0  -6  10   11.49    2.04
   0  -6  10   13.32    2.34
   0   6  11  240.43   20.10
   0   6  11  253.34   19.84
   0  -6 -11  223.14   17.98
   0  -6 -11  243.52   21.15
   0   6  12  261.50   20.53
   0   6  12  308.91   25.48
   0  -6 -12  226.80   20.56
   0  -6 -12  300.67   23.91
   0   6 -12  306.59   24.68
   0   6 -12  282.89   22.16
   0  -6  12  276.71   22.03
   0  -6  12  314.58   24.97
   0   6  13    1.47    1.13
   0   6  13    1.65    2.99
   0  -6 -13    1.16    4.51
   0  -6 -13    0.82    1.55
   0   6 -13   -0.41    1.86
   0   6 -13    1.78    1.13
   0  -6  13    2.01    1.75
   0  -6  13    0.41    1.19
   0   6  14    0.77    1.21
   0   6 -14    1.03    1.06
   0   6 -14    1.67    2.06
   0  -6  14    0.49    1.19
   0  -6  14    1.62    1.80
   0   6  15  129.57   10.77
   0   6  15  133.33   13.40
   0  -6 -15  135.42   11.80
   0  -6 -15  116.89   14.30
   0   6 -15  123.02   10.18
   0   6 -15  119.52   10.95
   0  -6  15  129.39   11.10
   0  -6  15  122.33   10.92
   0   6  16   20.53    2.63
   0   6  16   22.44    5.82
   0  -6 -16   20.43    3.45
   0  -6 -16   23.88    7.52
   0   6 -16   16.82    3.50
   0   6 -16   19.22    2.58
   0  -6  16   22.41    3.12
   0  -6  16   18.29    3.71
   0   6  17   13.40    5.13
   0   6  17   17.93    2.47
   0   6 -17   15.72    3.50
   0   6 -17   17.98    2.45
   0  -6  17   15.48    3.48
   0  -6  17   17.06    2.71
   0   6  18    2.78    1.21
   0   6  18    4.82    4.23
   0  -6 -18   -0.93    6.13
   0  -6 -18    1.83    1.88
   0   6 -18    2.45    2.40
   0   6 -18    2.50    1.19
   0  -6  18    1.96    1.31
   0  -6  18    2.40    2.47
   0   6 -19   50.42    4.84
   0   6 -19   70.03    7.65
   0  -6  19   74.95    8.45
   0  -6  19   57.22    5.67
   0   6  20   17.52    5.98
   0   6  20    8.94    1.83
   0  -6 -20   13.11    3.25
   0  -6 -20    5.33    7.06
   0   6  21   23.11    3.01
   0   6  21   17.91    6.72
   0  -6 -21   19.48    3.97
   0  -6 -21   18.22    8.68
   0   6  22    9.04    4.97
   0   6  22   11.49    2.22
   0  -6 -22    5.49    7.47
   0  -6 -22   11.80    3.58
   0   8   0  229.12   17.80
   0   8   0  232.91   18.94
   0  -8   0  227.70   17.98
   0  -8   0  227.73   17.88
   0   8   1   19.12    2.06
   0  -8  -1   25.66    2.89
   0  -8   1   20.43    2.47
   0   8   2   59.05    5.00
   0   8   2   68.69    6.21
   0  -8  -2   47.25    4.53
   0   8  -2   64.87    5.59
   0  -8   2   56.71    5.23
   0   8   3   77.09    6.36
   0  -8  -3   85.12    7.47
   0   8  -3   97.90    8.73
   0   8  -3   68.61    5.82
   0  -8   3   73.02    6.31
   0  -8   3   91.10    7.75
   0   8   4  241.20   18.73
   0   8   4  277.22   22.52
   0  -8  -4  215.95   17.49
   0  -8  -4  249.14   20.02
   0   8  -4  252.46   19.63
   0   8  -4  209.67   17.16
   0  -8   4  213.09   16.93
   0  -8   4  251.51   19.74
   0   8   5  283.66   22.13
   0   8   5  294.22   23.83
   0  -8  -5  283.15   22.65
   0  -8  -5  261.50   21.15
   0   8  -5  309.43   24.01
   0   8  -5  279.02   22.44
   0  -8   5  274.13   21.59
   0  -8   5  295.77   23.14
   0   8  -6   50.83    5.51
   0   8  -6   53.82    4.84
   0  -8   6   53.77    5.15
   0  -8   6   51.89    4.92
   0   8   7  746.12   57.04
   0   8   7  707.74   54.00
   0  -8  -7  725.51   55.80
   0  -8  -7  717.27   54.83
   0   8  -7  760.55   58.82
   0   8  -7  712.63   54.39
   0  -8   7  695.37   53.38
   0  -8   7  668.32   51.30
   0   8   8  335.96   26.41
   0   8   8  349.10   26.95
   0  -8  -8  318.19   25.30
   0  -8  -8  330.55   25.76
   0   8  -8  352.45   27.34
   0   8  -8  272.58   22.18
   0  -8   8  292.16   23.14
   0  -8   8  324.88   25.53
   0   8   9  141.62   11.44
   0   8   9  136.27   11.75
   0  -8  -9  137.99   11.77
   0  -8  -9  115.86    9.94
   0   8  -9  137.32   11.21
   0   8  -9  135.21   11.93
   0  -8   9  138.95   11.72
   0  -8   9  136.76   11.44
   0   8  10    0.33    0.93
   0   8  10   -0.98    1.91
   0   8 -10    1.16    1.03
   0   8 -10    0.03    1.96
   0  -8  10    2.01    1.65
   0  -8  10    0.57    1.29
   0   8  11  112.07    9.25
   0   8  11  141.96   12.60
   0  -8 -11  150.23   12.93
   0   8 -11  140.59   12.57
   0   8 -11  110.55    9.22
   0  -8  11  117.97   10.15
   0  -8  11  150.00   12.75
   0   8  12   84.07    8.79
   0   8  12   96.59    8.17
   0  -8 -12   86.93    8.73
   0  -8 -12   74.12    7.34
   0   8 -12   66.19    7.24
   0   8 -12   84.89    7.24
   0  -8  12   84.43    7.70
   0  -8  12   74.38    7.42
   0   8  13  183.98   16.49
   0   8  13  187.30   14.97
   0  -8 -13  180.97   16.23
   0  -8 -13  176.79   14.89
   0   8 -13  192.04   15.43
   0   8 -13  186.02   16.21
   0  -8  13  182.23   15.46
   0  -8  13  191.48   15.82
   0   8 -14   27.70    4.82
   0   8 -14   29.37    3.30
   0  -8  14   28.52    3.71
   0  -8  14   25.79    4.25
   0   8  15   22.18    5.46
   0   8  15   17.44    2.45
   0  -8 -15   29.47    4.33
   0  -8 -15   18.63    5.41
   0   8  16   31.20    6.62
   0   8  16   39.68    4.10
   0  -8 -16   40.50    5.18
   0  -8 -16   31.87    6.54
   0   8 -16   44.29    6.16
   0   8 -16   36.04    3.86
   0  -8  16   39.16    5.46
   0  -8  16   39.73    4.48
   0   8  17    3.27    1.26
   0   8  17    4.35    4.30
   0  -8 -17    3.45    4.51
   0  -8 -17    4.95    2.42
   0   8 -17    3.30    1.29
   0   8 -17    4.71    2.96
   0  -8  17    5.15    2.86
   0  -8  17    3.04    1.49
   0   8  18    6.96    1.62
   0   8  18    6.05    5.10
   0  -8 -18    9.33    3.04
   0  -8 -18    5.20    5.20
   0   8 -18    6.78    3.25
   0   8 -18    6.00    1.55
   0  -8  18    7.94    3.48
   0  -8  18    5.62    1.73
   0   8  19   -0.18    5.13
   0  -8 -19    0.54    2.42
   0  -8 -19    1.49    5.02
   0   8  20   18.73    7.14
   0   8  20   27.75    3.40
   0  -8 -20   26.43    4.69
   0  -8 -20   24.01    7.24
   0   8  21   27.72    3.38
   0   8  21   18.65    7.01
   0  -8 -21   19.30    5.95
   0  -8 -21   26.74    4.82
   0   8  22   -0.52    1.73
   0   8  22    1.19    2.71
   0  -8 -22    0.03    1.39
   0  -8 -22    2.04    3.09
   0  10   0   21.69    2.32
   0 -10   0   24.53    3.17
   0 -10   0   34.29    3.84
   0  10   1    1.83    1.37
   0  10   1    1.78    0.85
   0 -10  -1   -0.52    1.49
   0 -10  -1   -0.36    1.86
   0  10  -1    1.62    0.88
   0  10  -1   -0.57    3.19
   0 -10   1    1.03    1.57
   0 -10   1   -0.44    1.34
   0 -10  -2   27.13    3.48
   0 -10  -2   25.20    3.86
   0  10  -2   32.69    5.38
   0  10  -2   30.35    2.99
   0 -10  -3    1.44    2.06
   0  10  -3    0.95    0.88
   0  10  -3    1.67    3.01
   0 -10   3    1.16    1.39
   0 -10   3    0.80    1.55
   0 -10  -4  416.86   32.90
   0  10  -4  382.08   29.45
   0  10  -4  458.08   37.00
   0 -10   4  372.03   28.98
   0 -10   4  381.56   29.83
   0  10   5   57.53    5.10
   0 -10  -5   48.08    5.62
   0 -10  -5   49.80    5.85
   0  10  -5   63.95    5.62
   0  10  -5   48.10    6.23
   0 -10   5   50.96    5.20
   0 -10   5   56.73    5.46
   0  10   6   14.97    2.01
   0  10   6   14.43    2.34
   0 -10  -6   13.96    3.45
   0 -10  -6   21.31    4.17
   0  10  -6   16.33    4.10
   0  10  -6   14.20    1.98
   0 -10   6   15.30    2.71
   0 -10   6   13.58    2.60
   0  10   7   52.33    4.84
   0 -10  -7   48.69    5.75
   0 -10  -7   33.21    5.08
   0  10  -7   42.12    6.00
   0 -10   7   42.79    4.79
   0 -10   7   56.96    5.49
   0  10   8  420.47   32.57
   0  10   8  453.70   34.88
   0 -10  -8  449.84   36.51
   0 -10  -8  467.10   36.82
   0  10   9    9.43    2.16
   0  10   9   13.65    1.98
   0 -10  -9    8.24    4.46
   0 -10  -9   10.95    2.86
   0  10  -9   13.27    2.04
   0  10  -9    9.71    3.40
   0 -10   9   11.28    2.63
   0 -10   9    8.68    1.96
   0  10  10    4.79    2.22
   0  10  10    2.14    1.06
   0 -10 -10    4.15    2.37
   0  10 -10    4.84    3.07
   0  10 -10    3.01    1.19
   0 -10  10    2.47    1.49
   0 -10  10    4.51    2.19
   0  10  11   27.03    2.91
   0 -10 -11   20.87    3.74
   0 -10 -11   30.17    3.61
   0  10 -11   26.51    3.01
   0 -10  11   16.18    3.27
   0 -10  11   23.19    3.22
   0  10  12  337.77   26.23
   0  10  12  369.71   29.83
   0 -10 -12  354.51   27.98
   0 -10 -12  381.31   30.48
   0  10 -12  352.45   29.37
   0  10 -12  333.39   25.94
   0 -10  12  392.64   31.54
   0 -10  12  341.37   27.13
   0  10  13    3.32    3.12
   0  10  13    6.44    1.47
   0 -10 -13    2.68    2.14
   0 -10 -13    3.89    1.88
   0  10 -13    6.85    1.65
   0  10 -13    1.47    2.96
   0 -10  13    4.48    1.83
   0 -10  13    3.09    2.65
   0  10  14    4.64    3.84
   0 -10 -14   10.07    2.89
   0 -10 -14    1.06    1.88
   0  10 -14    9.51    3.84
   0  10 -14    2.94    1.29
   0 -10  14   12.88    3.71
   0 -10  14    3.86    1.73
   0  10  15   80.59    7.06
   0  10  15   69.31    8.91
   0 -10 -15   83.06    8.53
   0 -10 -15   66.60    7.45
   0  10 -15   83.60    7.37
   0  10 -15   55.16    7.39
   0 -10  15   71.11    6.88
   0 -10  15   69.85    8.32
   0  10  16   12.68    2.04
   0  10  16   13.58    4.84
   0 -10 -16   19.48    3.86
   0 -10 -16    9.51    3.30
   0  10 -16   18.34    4.90
   0  10 -16   13.40    2.19
   0 -10  16   18.83    4.48
   0 -10  16   13.47    2.60
   0  10  17    1.93    1.00
   0  10  17    1.49    4.17
   0 -10 -17   -0.13    2.14
   0 -10 -17    2.86    2.52
   0  10 -17    1.49    1.24
   0  10 -17    2.55    3.56
   0 -10  17    2.16    1.57
   0 -10  17    3.66    3.53
   0  10  18    0.75    4.61
   0 -10 -18    1.31    2.73
   0 -10 -18    0.80    2.27
   0 -10 -19   -0.54    2.71
   0 -10 -19    1.00    2.27
   0  12   0    2.45    1.47
   0  12   0    1.00    0.82
   0 -12   0   -0.52    2.29
   0 -12   0   -0.03    1.67
   0  12   1   52.35    4.61
   0  12   1   55.26    5.62
   0 -12  -1   47.64    5.05
   0 -12  -1   50.70    6.05
   0  12  -1   59.75    5.57
   0  12  -1   55.16    4.87
   0 -12   1   44.00    4.87
   0 -12   1   48.72    5.67
   0  12   2    0.46    0.80
   0  12   2    1.42    2.68
   0 -12  -2    1.13    2.73
   0 -12  -2    0.26    1.91
   0  12  -2    0.46    0.80
   0  12  -2    1.21    4.33
   0 -12   2    0.13    1.70
   0 -12   2    1.13    2.09
   0  12   3  131.47   12.06
   0  12   3  111.84    9.04
   0 -12  -3  139.00   13.29
   0 -12  -3  116.71   10.38
   0  12  -3  119.42   13.40
   0  12  -3  108.78    8.89
   0 -12   3  100.97    9.17
   0 -12   3  116.61   10.31
   0  12   4   18.50    2.14
   0 -12  -4    8.35    2.68
   0 -12  -4   13.96    4.61
   0  12  -4    8.50    4.90
   0 -12   4   10.59    2.58
   0 -12   4   14.38    2.81
   0  12   5   67.71    6.34
   0  12   5   79.15    6.62
   0 -12  -5   83.96    9.17
   0 -12  -5   85.97    8.66
   0  12  -5   76.70    9.58
   0  12  -5   90.23    7.57
   0 -12   5   87.08    8.22
   0 -12   5   83.45    7.78
   0  12   6   38.77    4.04
   0  12   6   28.86    2.96
   0 -12  -6   23.63    4.87
   0 -12  -6   25.15    4.69
   0  12   7  149.41   12.03
   0  12   7  138.20   11.18
   0 -12  -7  156.10   14.02
   0 -12  -7  151.21   13.94
   0  12  -7  162.54   13.11
   0  12  -7  116.45   12.65
   0 -12   7  137.97   11.85
   0 -12   7  157.62   13.60
   0  12   8   26.46    3.12
   0  12   8   24.48    2.73
   0 -12  -8   26.92    5.20
   0 -12  -8   27.49    4.92
   0  12  -8   20.46    5.67
   0  12  -8   27.62    3.07
   0 -12   8   24.37    3.35
   0 -12   8   30.35    4.28
   0  12   9   58.79    5.57
   0  12   9   65.31    5.75
   0 -12  -9   64.28    8.63
   0 -12  -9   63.35    7.29
   0  12  -9   49.93    7.91
   0  12  -9   67.76    6.05
   0 -12   9   63.59    6.42
   0 -12   9   65.54    7.19
   0  12  10    2.04    1.08
   0  12  10    2.04    1.86
   0 -12 -10    2.01    4.66
   0 -12 -10    5.80    2.94
   0  12 -10    2.47    1.13
   0  12 -10    3.01    3.89
   0 -12  10    3.76    2.76
   0 -12  10    1.37    1.55
   0  12  11  122.48   10.90
   0  12  11  115.99    9.56
   0 -12 -11  122.33   11.77
   0 -12 -11  111.09   13.63
   0  12 -11  110.73    9.25
   0  12 -11   95.97   11.52
   0 -12  11  111.53   10.10
   0 -12  11  137.35   13.01
   0  12  12   -1.03    1.80
   0  12  12   -0.15    0.95
   0 -12 -12   -1.29    6.44
   0 -12 -12   -0.28    2.29
   0  12 -12   -0.23    1.08
   0 -12  12   -0.82    1.49
   0 -12  12   -1.08    2.68
   0  12 -13   31.33    3.56
   0  12 -13   29.47    7.03
   0 -12  13   32.90    4.33
   0 -12  13   42.33    6.54
   0 -12 -14    1.70    2.37
   0 -12 -14    6.60    7.63
   0  12 -14    0.08    4.64
   0  12 -14    1.11    1.19
   0 -12  14    0.90    1.75
   0 -12  14    2.04    3.45
   0  12 -15   38.13    4.15
   0  12 -15   32.54    7.55
   0 -12  15   39.14    4.97
   0 -12  15   48.72    7.47
   0  14   0    9.92    2.50
   0  14   0   17.49    2.19
   0 -14   0   14.58    3.12
   0 -14   0   15.02    4.38
   0  14   1    5.82    3.14
   0  14   1    5.67    1.24
   0 -14  -1    3.68    3.81
   0 -14  -1    7.19    2.58
   0  14  -1    6.90    2.29
   0  14  -1    5.93    1.34
   0 -14   1    5.02    3.40
   0 -14   1    7.16    2.58
   0 -14  -2   15.38    3.22
   0 -14  -2   18.88    5.67
   0  14  -2   20.61    2.47
   0  14  -2   17.11    2.71
   0 -14   2   16.44    4.23
   0 -14   2   15.72    3.32
   0 -14  -3   -1.11    4.33
   0 -14  -3    0.03    2.24
   0  14  -3    2.01    1.03
   0  14  -3    1.78    1.44
   0 -14   3    0.57    2.19
   0 -14   3    0.93    2.89
   0 -14  -4   37.38    6.75
   0 -14  -4   49.96    5.77
   0 -14  -5    8.94    4.48
   0 -14  -5    9.64    3.04
   0  14  -5    8.24    6.65
   0  14  -5    6.67    1.52
   0 -14   5    7.34    2.86
   0 -14   5    3.66    2.60
   0 -14  -6    7.88    4.71
   0  14  -6    7.91    6.88
   0  14  -6   12.32    1.91
   0 -14   6    7.88    2.86
   0 -14   6    8.63    3.07
   0  14  -7    0.23    6.18
   0  14  -7    1.34    1.06
   0 -14   7    0.72    2.27
   0 -14   7    0.41    2.52
   0  14  -8   76.60   11.83
   0  14  -8  123.02   10.25
   0 -14   8  109.86   10.51
   0 -14   8  109.21   11.05
   0  14  -9   14.74    6.93
   0  14  -9    5.98    1.67
   0 -14   9    9.09    3.58
   0 -14   9    4.97    2.71
   0 -14  10    2.40    3.84
   0 -14  10    1.91    2.52
   0  14 -11    3.14    5.23
   0  14 -11    5.59    1.75
   0 -14  11    2.99    2.34
   0 -14  11    8.19    3.97
   0  14 -12  107.62    9.71
   0 -14  12   80.13    9.17
   0 -14  12   98.78   10.07
   0 -14  13    2.83    2.76
   1   1 -22   31.20    4.56
   1   1 -22   32.33    3.94
  -1  -1  22   29.99    5.95
  -1  -1  22   31.35    3.61
  -1   1  22   27.44    3.25
  -1   1  22   28.06    6.05
   1  -1 -22   32.54    4.28
   1  -1 -22   31.15    4.56
   1   1 -21   30.84    4.35
   1   1 -21   19.74    2.89
  -1  -1  21   33.29    5.69
  -1  -1  21   24.17    3.04
  -1   1  21   24.35    3.12
  -1   1  21   28.26    5.93
   1  -1 -21   22.96    3.50
   1  -1 -21   28.68    4.15
   1   1 -20    6.88    2.24
   1   1 -20   12.88    2.34
  -1  -1  20   11.08    2.09
  -1  -1  20    9.76    3.45
  -1   1  20    8.14    3.68
  -1   1  20   12.26    2.22
   1  -1 -20    7.96    2.34
   1  -1 -20   14.71    2.78
   1   1 -19  420.98   33.49
   1   1 -19  447.52   34.83
  -1  -1  19  477.41   38.16
  -1   1  19  451.64   35.12
  -1   1  19  504.72   40.73
   1  -1 -19  483.59   37.64
   1  -1 -19  433.35   34.27
   1   1 -18  344.46   27.44
   1   1 -18  333.39   26.20
  -1  -1  18  324.88   25.58
  -1  -1  18  359.15   28.98
  -1   1  18  318.19   25.07
  -1   1  18  391.35   31.79
   1  -1 -18  338.02   26.61
   1  -1 -18  346.27   27.59
   1   1 -17   20.20    3.12
   1   1 -17   22.11    2.91
  -1  -1  17   23.60    3.94
  -1  -1  17   19.89    2.68
  -1   1  17   22.44    4.12
  -1   1  17   21.13    2.73
   1  -1 -17   22.67    3.14
   1  -1 -17   19.55    3.09
   1   1 -16  101.56    9.04
   1   1 -16   95.09    8.30
  -1  -1  16  100.92    9.33
  -1  -1  16   99.27    8.55
  -1   1  16  100.22    8.55
  -1   1  16  105.40    9.92
   1  -1 -16   92.57    8.06
   1  -1 -16  103.49    9.20
   1   1 -15  223.32   18.09
   1   1 -15  226.75   18.01
  -1  -1  15  218.38   17.44
  -1  -1  15  233.34   19.12
  -1   1  15  240.38   19.89
  -1   1  15  237.26   18.83
   1  -1 -15  227.47   18.37
  -1   1  14  269.75   21.26
  -1   1  14  233.55   19.14
   1  -1 -14  304.79   24.01
   1  -1 -14  231.82   18.52
   1   1 -13   87.67    7.73
   1   1 -13   69.36    6.13
  -1  -1  13   67.53    6.08
  -1  -1  13   90.07    8.22
  -1   1  13   73.84    6.49
  -1   1  13   86.59    8.01
   1  -1 -13   73.81    6.62
   1  -1 -13   87.49    7.63
   1   1 -12    1.06    0.95
   1   1 -12    3.56    1.42
  -1  -1  12    4.20    1.70
  -1  -1  12   -0.08    0.88
  -1   1  12    0.72    0.90
  -1   1  12    1.80    1.60
   1  -1 -12    4.33    1.37
   1  -1 -12    0.41    1.08
   1   1 -11  254.42   20.07
  -1  -1  11  258.67   20.46
  -1   1  11  258.93   20.66
   1  -1 -11  252.31   19.89
   1   1 -10   13.81    2.09
  -1  -1  10   12.52    1.86
  -1  -1  10    9.07    1.88
  -1   1  10   12.80    1.86
  -1   1  10    9.15    2.16
   1  -1 -10   15.61    2.14
   1  -1 -10    8.91    1.73
   1   1  -9   66.24    5.90
   1   1  -9   77.86    6.78
  -1  -1   9   68.66    5.95
  -1  -1   9   59.93    5.41
  -1   1   9   65.60    6.00
  -1   1   9   70.95    6.08
   1  -1  -9   64.26    5.64
   1  -1  -9   79.77    6.75
   1   1  -8  555.73   42.41
   1   1  -8  569.13   43.52
  -1  -1   8  526.36   40.29
  -1  -1   8  554.96   42.38
   1   1  -7   81.47    6.70
  -1  -1   7   87.06    7.16
  -1  -1   7  105.89    8.63
  -1   1   7   83.53    6.85
  -1   1   7  113.44    9.28
   1  -1  -7  106.89    8.66
   1  -1  -7   84.87    6.96
   1   1  -6  635.34   48.28
   1   1  -6  629.41   47.87
  -1  -1   6  585.36   44.55
  -1  -1   6  638.95   48.57
  -1   1   6  650.80   49.42
  -1   1   6  617.05   46.97
   1  -1  -6  605.71   46.07
   1  -1  -6  691.76   52.51
   1   1  -5  486.68   37.05
   1   1  -5  470.45   35.81
  -1  -1   5  456.28   34.76
  -1  -1   5  472.51   35.99
  -1   1   5  467.10   35.58
  -1   1   5  479.21   36.40
   1  -1  -5  461.18   35.09
   1  -1  -5  535.89   40.71
   1   1  -4  858.97   64.98
   1   1  -4  749.47   56.73
  -1  -1   4  811.57   61.40
  -1  -1   4  819.29   61.96
  -1   1   4  804.35   60.88
  -1   1   4  803.32   60.73
   1  -1  -4  830.89   62.84
   1  -1  -4  763.39   57.74
   1   1  -3   73.07    5.80
  -1  -1   3   99.91    7.81
  -1  -1   3   77.19    6.11
  -1   1   3   93.65    7.34
  -1   1   3   79.74    6.23
   1  -1  -3   87.21    6.83
   1  -1  -3   82.63    6.47
   1   1  -2    9.35    1.11
  -1  -1   2    8.68    1.00
  -1   1   2   10.72    1.06
   1  -1  -2   10.41    1.03
   1   1  -1  522.75   39.47
   1   1  -1  519.40   39.24
  -1   1   1  502.91   38.05
  -1   1   1  523.27   39.52
   1  -1  -1  545.68   41.20
   1  -1  -1  501.62   37.90
   1   1   0 2473.08  186.25
   1   1   0 2002.38  150.87
  -1  -1   0 2251.51  169.60
  -1  -1   0 2612.47  196.81
  -1   1   0 2483.65  187.05
  -1   1   0 2661.42  200.42
   1  -1   0 2448.61  184.39
   1  -1   0 2122.95  159.89
   1   1   1 1423.98  107.41
   1   1   1 1487.87  112.46
  -1  -1  -1 1399.50  105.58
  -1  -1  -1 1295.67   97.98
  -1   1  -1 1472.15  110.94
  -1   1  -1 1245.95   93.91
   1  -1   1 1401.05  105.61
   1  -1   1 1351.06  101.85
   1   1   2  160.12   12.47
   1   1   2  204.36   15.74
  -1  -1  -2  143.94   11.28
  -1  -1  -2  141.06   10.98
  -1   1  -2  148.37   11.39
  -1   1  -2  142.78   11.03
   1  -1   2  153.73   11.83
   1  -1   2  141.01   10.87
   1   1   3    1.47    1.26
  -1  -1  -3    1.83    1.19
  -1   1  -3    1.78    0.90
   1   1   4  305.30   23.39
   1   1   4  381.31   29.24
  -1  -1  -4  352.45   27.00
  -1  -1  -4  324.63   24.91
  -1   1  -4  362.76   27.72
  -1   1  -4  308.91   23.63
   1  -1   4  307.36   23.52
   1  -1   4  338.28   25.89
   1   1   5  321.02   24.63
  -1  -1  -5  309.17   23.83
  -1  -1  -5  397.28   30.45
  -1   1  -5  298.60   22.93
   1  -1   5  312.77   24.01
   1  -1   5  398.31   30.48
   1   1   6    7.19    1.29
   1   1   6   10.46    1.93
  -1  -1  -6   10.25    1.70
  -1  -1  -6    5.67    1.42
  -1   1  -6    7.03    1.24
  -1   1  -6    9.84    1.62
   1  -1   6    6.90    1.29
   1  -1   6    9.53    1.67
  -1   1  -7   20.22    2.42
   1  -1   7   20.84    2.55
   1   1   8  315.09   24.40
   1   1   8  342.15   26.72
  -1  -1  -8  296.54   23.06
  -1  -1  -8  328.49   25.51
  -1   1  -8  349.10   27.03
  -1   1  -8  277.74   21.54
   1  -1   8  279.80   21.77
   1  -1   8  326.17   25.43
   1   1   9  278.77   21.67
   1   1   9  272.58   21.62
  -1  -1  -9  260.22   20.46
  -1  -1  -9  282.37   22.03
  -1   1  -9  256.64   20.17
  -1   1  -9  291.39   22.65
   1  -1   9  267.95   20.95
   1  -1   9  245.94   19.50
   1   1  10  142.35   12.01
   1   1  10  148.27   11.95
  -1  -1 -10  137.19   11.31
  -1  -1 -10  172.77   13.91
  -1   1 -10  166.25   13.24
  -1   1 -10  142.91   11.70
   1  -1  10  156.39   12.60
   1  -1  10  148.22   12.29
   1   1  11   58.30    5.23
   1   1  11   75.33    7.14
  -1  -1 -11   61.42    5.69
  -1  -1 -11   71.03    6.39
   1  -1  11   56.84    5.18
   1  -1  11   71.60    6.72
   1   1  12   23.99    2.73
   1   1  12   16.70    3.07
  -1  -1 -12   17.13    2.50
  -1   1 -12   15.87    2.42
   1  -1  12   18.45    2.99
   1  -1  12   25.43    2.94
   1   1  13   15.97    2.24
   1   1  13   24.63    3.92
  -1  -1 -13   14.35    2.42
  -1  -1 -13   23.99    3.09
   1   1  14   16.93    2.34
   1   1  14   28.73    4.38
  -1  -1 -14   13.35    2.32
  -1   1 -14   14.25    2.29
   1  -1  14   17.96    2.45
   1   1  15    2.16    2.37
   1   1  15    1.21    1.06
  -1  -1 -15    0.13    1.39
  -1  -1 -15    0.62    1.34
  -1   1 -15    1.67    1.34
  -1   1 -15   -0.21    1.42
   1  -1  15    0.31    0.98
   1  -1  15   -0.49    1.83
   1   1  16   57.12    6.88
   1   1  16   52.33    5.05
  -1  -1 -16   55.34    5.57
  -1  -1 -16   54.57    5.59
  -1   1 -16   58.72    6.00
  -1   1 -16   55.60    5.36
   1  -1  16   60.03    6.67
   1  -1  16   50.47    4.90
   1   1  17  358.38   29.32
   1   1  17  357.60   28.01
  -1  -1 -17  392.39   30.84
  -1  -1 -17  322.05   25.82
  -1   1 -17  361.73   28.31
  -1   1 -17  305.56   24.53
   1  -1  17  336.48   26.43
   1  -1  17  357.86   28.98
   1   1  18   28.88    3.32
   1   1  18   18.37    5.00
  -1  -1 -18   17.85    3.30
  -1  -1 -18   31.23    4.12
  -1   1 -18   26.87    3.71
   1  -1  18   21.13    4.53
   1   1  19   46.35    6.88
   1   1  19   42.12    4.41
  -1  -1 -19   44.00    5.10
  -1  -1 -19   50.06    5.64
  -1   1 -19   48.49    5.57
  -1   1 -19   38.57    4.33
   1  -1  19   41.97    4.38
   1  -1  19   52.87    7.06
   1   1  20  107.44   11.93
   1   1  20  104.63    9.07
  -1  -1 -20  102.82    9.69
  -1  -1 -20  131.14   11.70
  -1   1 -20  100.81    9.48
  -1   1 -20  113.34    9.82
   1  -1  20  106.51    9.17
   1  -1  20  122.51   12.57
   1   1  21  116.99   10.00
   1   1  21  132.38   13.76
  -1  -1 -21  129.98   11.88
  -1  -1 -21  134.28   11.85
  -1   1 -21  121.19   10.51
  -1   1 -21  129.13   11.80
   1  -1  21  113.57    9.76
   1  -1  21  141.86   14.35
  -1   3  23    3.53    1.55
  -1   3  22  112.10   13.84
  -1   3  22  115.09   10.13
   1  -3 -22  138.09   12.57
   1  -3 -22  126.78   11.44
   1   3 -21    4.12    2.73
  -1  -3  21    5.02    1.52
  -1  -3  21    6.90    3.25
  -1   3  21    3.76    1.44
  -1   3  21    6.75    4.56
   1  -3 -21    5.08    2.34
   1  -3 -21    5.49    2.81
   1   3 -20   14.48    2.34
   1   3 -20    9.71    2.73
  -1  -3  20   12.32    3.38
  -1  -3  20   13.29    2.24
  -1   3  20   13.35    2.16
  -1   3  20   12.37    5.00
   1  -3 -20   19.04    3.71
   1  -3 -20    9.79    2.58
   1   3 -19   78.22    6.98
   1   3 -19   92.62    8.89
  -1  -3  19   88.86    9.07
  -1  -3  19   76.47    7.03
  -1   3  19   85.92    7.65
  -1   3  19   82.91    9.92
   1  -3 -19   88.96    8.58
   1  -3 -19   84.17    8.14
  -1   3  18  400.37   31.23
  -1   3  18  409.90   33.60
   1  -3 -18  419.18   33.16
   1  -3 -18  479.21   37.64
   1   3 -17    2.32    1.83
   1   3 -17    0.13    0.98
  -1  -3  17    0.15    1.91
  -1  -3  17    0.72    1.08
  -1   3  17    0.18    0.98
  -1   3  17    1.80    2.81
   1  -3 -17    0.62    1.49
   1  -3 -17    0.00    2.01
   1   3 -16   70.08    6.90
   1   3 -16   66.26    5.98
  -1  -3  16   69.20    6.39
  -1  -3  16   65.90    7.03
  -1   3  16   57.56    6.96
  -1   3  16   68.84    6.23
   1  -3 -16   63.28    6.26
   1  -3 -16   83.19    7.86
   1   3 -15   40.86    4.07
   1   3 -15   33.98    4.15
  -1  -3  15   31.02    4.12
  -1  -3  15   38.00    4.04
  -1   3  15   33.80    5.00
  -1   3  15   38.08    4.15
   1  -3 -15   45.06    5.05
   1  -3 -15   31.43    3.89
   1   3 -14  270.01   21.18
   1   3 -14  325.66   25.89
  -1   3  14  323.85   26.31
  -1   3  14  285.46   22.41
   1  -3 -14  312.52   24.81
   1  -3 -14  299.89   23.73
  -1   3  13  387.23   30.84
  -1   3  13  448.81   34.65
   1  -3 -13  351.42   27.52
   1   3 -12   78.12    7.11
  -1  -3  12  107.72    9.09
  -1  -3  12   80.20    7.24
  -1   3  12   82.93    7.88
  -1   3  12  105.12    8.71
   1  -3 -12   79.64    7.06
   1   3 -11  131.94   11.03
   1   3 -11  163.76   13.14
  -1  -3  11  152.73   12.44
  -1  -3  11  130.11   10.87
  -1   3  11  156.34   12.55
  -1   3  11  142.71   12.08
   1  -3 -11  180.40   14.69
   1  -3 -11  139.28   11.44
   1   3 -10  416.60   32.10
   1   3 -10  430.77   33.36
  -1  -3  10  398.05   30.81
  -1  -3  10  422.01   32.64
  -1   3  10  424.85   32.67
  -1   3  10  414.28   32.31
   1  -3 -10  510.90   39.47
   1  -3 -10  401.15   31.05
   1   3  -9   77.16    6.80
  -1  -3   9   68.76    6.05
  -1   3   9   84.27    7.50
   1  -3  -9   76.88    6.62
   1   3  -8  301.44   23.37
   1   3  -8  348.59   27.08
  -1  -3   8  309.68   24.06
  -1  -3   8  317.15   24.58
  -1   3   8  318.19   24.53
  -1   3   8  309.68   24.37
   1  -3  -8  346.01   26.90
   1  -3  -8  314.84   24.42
   1   3  -7  336.99   25.94
   1   3  -7  295.77   23.03
  -1  -3   7  343.95   26.56
  -1  -3   7  286.24   22.21
  -1   3   7  300.92   23.57
  -1   3   7  367.91   28.16
   1  -3  -7  301.44   23.37
   1   3  -6 1032.88   78.25
   1   3  -6 1216.83   92.24
  -1  -3   6 1057.87   80.20
  -1  -3   6 1149.59   87.13
  -1   3   6 1094.71   82.81
  -1   3   6 1171.23   88.91
   1  -3  -6  924.93   70.36
   1  -3  -6 1044.73   79.20
   1   3  -5   12.70    1.91
  -1  -3   5   12.60    1.80
  -1   3   5    8.14    1.86
   1  -3  -5    8.89    1.52
   1   3  -4   41.81    3.86
   1   3  -4   30.17    2.78
  -1  -3   4   40.19    3.63
  -1  -3   4   32.67    3.07
  -1   3   4   31.51    2.89
  -1   3   4   37.74    3.61
   1  -3  -4   26.74    3.74
   1  -3  -4   40.42    3.63
   1   3  -3  684.03   51.86
   1   3  -3  668.06   50.73
  -1  -3   3  706.45   53.56
  -1  -3   3  717.78   54.47
  -1   3   3  749.47   56.76
  -1   3   3  640.49   48.72
   1  -3  -3  699.75   53.18
   1  -3  -3  720.88   54.65
   1   3  -2 1792.14  135.26
   1   3  -2 1954.20  147.40
  -1  -3   2 1999.54  150.82
  -1  -3   2 1799.87  135.83
  -1   3   2 1966.05  148.22
  -1   3   2 2072.71  156.52
   1  -3  -2 1720.00  129.82
   1  -3  -2 2062.15  155.54
   1   3  -1  131.37   10.31
   1   3  -1  118.23    9.22
  -1  -3   1  117.02    9.15
  -1  -3   1  125.01    9.79
  -1   3   1  123.51    9.51
  -1   3   1  144.12   11.16
   1  -3  -1  134.87   10.41
   1  -3  -1  124.67    9.61
   1   3   0  968.21   73.14
   1   3   0 1187.98   89.84
  -1  -3   0  968.98   73.22
  -1  -3   0 1198.54   90.59
  -1   3   0  963.06   72.73
  -1   3   0 1052.97   79.53
   1  -3   0 1057.61   79.84
   1  -3   0  984.70   74.35
   1   3   1   31.07    2.81
  -1  -3  -1   33.36    3.04
  -1   3  -1   35.94    3.17
   1  -3   1   27.08    2.47
   1  -3   1   38.05    3.27
   1   3   2  466.33   36.02
   1   3   2  503.43   38.31
  -1  -3  -2  530.74   40.42
  -1  -3  -2  532.80   40.68
  -1   3  -2  571.45   43.41
  -1   3  -2  509.61   38.67
   1  -3   2  561.91   42.67
   1  -3   2  522.75   39.68
   1   3   3    1.52    1.34
   1   3   3    5.64    2.27
  -1  -3  -3    2.73    2.45
  -1  -3  -3    0.49    1.42
  -1   3  -3    2.42    1.13
  -1   3  -3    2.32    0.85
   1  -3   3    0.57    0.90
   1  -3   3    1.62    0.88
   1   3   4  988.31   75.13
   1   3   4 1034.68   78.48
  -1  -3  -4  997.32   75.67
  -1  -3  -4  935.49   71.68
  -1   3  -4 1025.15   77.70
  -1   3  -4  799.71   60.62
   1  -3   4  879.07   66.65
   1  -3   4  994.75   75.36
   1   3   5  215.80   17.18
   1   3   5  286.75   22.13
  -1  -3  -5  213.61   16.80
  -1   3  -5  217.71   17.08
  -1   3  -5  258.67   19.99
   1  -3   5  248.21   19.25
   1  -3   5  209.18   16.39
   1   3   6  190.76   15.48
   1   3   6  137.40   10.95
  -1  -3  -6  177.77   14.17
  -1  -3  -6  139.51   12.21
  -1   3  -6  142.73   11.36
  -1   3  -7  195.63   15.54
  -1   3  -7  213.79   16.67
   1  -3   7  184.06   14.66
   1  -3   7  222.94   17.52
   1   3   8  598.50   46.30
   1   3   8  561.40   42.90
  -1  -3  -8  581.75   44.67
  -1  -3  -8  443.40   34.45
  -1   3  -8  596.69   45.58
  -1   3  -8  653.89   50.06
   1  -3   8  569.90   43.67
   1  -3   8  576.60   44.24
   1   3   9  404.49   31.12
   1   3   9  422.27   33.13
  -1  -3  -9  384.66   29.86
  -1  -3  -9  531.77   41.15
  -1   3  -9  458.86   35.48
  -1   3  -9  429.49   33.00
   1  -3   9  430.26   33.31
   1  -3   9  409.90   31.66
   1   3  10   22.57    3.48
   1   3  10   19.79    2.34
  -1  -3 -10   24.04    2.91
  -1  -3 -10   19.40    2.94
  -1   3 -10   19.45    2.32
  -1   3 -10   28.29    3.30
   1  -3  10   21.69    2.60
   1  -3  10   26.05    3.19
   1   3  11  345.49   26.79
   1   3  11  272.33   22.18
  -1  -3 -11  271.81   21.54
  -1   3 -11  356.32   27.62
  -1   3 -11  275.16   21.87
   1  -3  11  270.78   21.54
   1   3  12  282.63   23.14
   1   3  12  253.21   19.81
  -1  -3 -12  350.13   27.70
  -1  -3 -12  284.95   22.60
  -1   3 -12  317.67   25.51
   1  -3  12  290.88   23.01
   1   3  13   83.81    8.61
  -1  -3 -13   85.67    7.73
  -1   3 -13  113.98    9.43
  -1   3 -13   83.66    7.70
   1  -3  13   79.43    7.60
   1  -3  13  108.96    9.30
   1   3  14   73.53    8.12
   1   3  14   57.79    5.36
  -1  -3 -14   75.18    7.06
  -1  -3 -14   61.81    6.31
  -1   3 -14   51.53    4.84
   1  -3  14   58.23    5.57
   1  -3  14   71.50    7.03
   1   3  15   10.77    3.66
   1   3  15    5.41    1.44
  -1  -3 -15    4.02    2.16
  -1  -3 -15   11.98    2.45
  -1   3 -15   11.18    2.50
  -1   3 -15    3.94    1.37
   1  -3  15    9.28    2.63
   1  -3  15    5.57    1.60
   1   3  16  176.95   16.13
   1   3  16  177.54   14.40
  -1  -3 -16  219.82   18.34
  -1  -3 -16  171.67   14.40
  -1   3 -16  182.00   15.33
  -1   3 -16  175.38   14.22
   1   3  17   92.18   10.25
   1   3  17   97.05    8.42
  -1  -3 -17   95.53    8.94
  -1  -3 -17  103.85    9.58
  -1   3 -17   84.76    8.27
  -1   3 -17   83.89    7.52
   1  -3  17   89.97    8.04
   1   3  18   18.50    5.26
   1   3  18   25.20    3.12
  -1  -3 -18   30.17    4.33
  -1  -3 -18   20.02    3.38
  -1   3 -18   19.97    3.48
  -1   3 -18   22.44    2.91
   1  -3  18   23.37    3.07
   1  -3  18   21.95    4.12
   1   3  19   81.44   10.61
   1   3  19   85.48    7.60
  -1  -3 -19   87.96    8.66
  -1  -3 -19   65.96    7.24
  -1   3 -19   76.91    6.96
  -1   3 -19   93.11    9.02
   1  -3  19   76.70    7.01
   1  -3  19   91.28    9.51
   1   3  20  227.21   18.27
   1   3  20  237.31   22.26
  -1  -3 -20  231.05   19.50
  -1   3 -20  230.69   19.43
  -1   3 -20  199.08   16.10
   1  -3  20  200.37   16.28
   1  -3  20  243.42   21.13
   1   3  21    2.55    1.29
   1   3  21    1.06    4.30
  -1  -3 -21    3.25    2.27
  -1  -3 -21    2.50    2.22
  -1   5  23   52.46    5.18
   1  -5 -23   35.89   11.54
  -1   5  22    0.18    4.87
  -1   5  22    0.31    1.16
   1  -5 -22    1.08    5.69
   1  -5 -22    0.23    2.16
  -1   5  21    6.85    1.65
  -1   5  21    8.97    5.08
   1  -5 -21    5.67    5.18
   1  -5 -21   11.46    2.96
   1   5 -20   45.52    4.51
  -1  -5  20   31.43    5.08
  -1  -5  20   44.67    4.64
  -1   5  20   34.09    7.39
  -1   5  20   51.37    5.10
   1  -5 -20   41.74    8.35
   1   5 -19  119.57   10.00
   1   5 -19  140.65   12.65
  -1  -5  19  143.71   13.09
  -1  -5  19  126.50   10.82
  -1   5  19  144.07   15.23
  -1   5  19  132.86   11.13
   1  -5 -19  149.66   13.17
   1  -5 -19  104.52   12.21
   1   5 -18   16.57    2.32
   1   5 -18   24.68    4.02
  -1  -5  18   24.04    4.28
  -1  -5  18   19.97    2.91
  -1   5  18   22.03    5.80
  -1   5  18   19.99    2.63
   1  -5 -18   23.42    3.71
   1  -5 -18   11.23    4.61
   1   5 -17   26.31    3.27
   1   5 -17   37.38    5.10
  -1  -5  17   32.13    3.84
  -1   5  17   31.35    3.76
   1  -5 -17   27.26    5.54
   1  -5 -17   39.88    4.82
   1   5 -16   31.95    4.43
   1   5 -16   33.13    3.53
  -1  -5  16   28.13    4.04
  -1  -5  16   34.01    3.86
  -1   5  16   35.71    3.76
  -1   5  16   30.94    6.00
   1  -5 -16   28.70    5.64
   1  -5 -16   30.58    4.02
   1   5 -15  610.86   46.86
   1   5 -15  595.41   46.53
  -1  -5  15  557.79   43.49
  -1  -5  15  600.04   46.38
   1   5 -14   29.50    3.27
   1   5 -14   19.43    3.32
  -1  -5  14   26.15    3.25
  -1  -5  14   19.35    3.14
  -1   5  14   29.11    3.22
  -1   5  14   18.09    4.35
   1  -5 -14   19.53    2.99
   1  -5 -14   23.47    4.95
   1   5 -13   74.46    6.52
   1   5 -13   76.26    7.32
  -1  -5  13   71.34    6.54
  -1  -5  13   72.96    6.80
  -1   5  13   69.87    7.73
  -1   5  13   73.79    6.47
   1  -5 -13   73.17    6.80
   1  -5 -13   67.48    8.30
  -1   5  12  166.92   14.51
  -1   5  12  185.04   14.76
   1  -5 -12  166.92   13.65
   1  -5 -12  180.81   16.51
   1   5 -11  427.68   33.49
   1   5 -11  345.49   26.82
  -1  -5  11  379.50   29.58
  -1  -5  11  386.20   30.12
  -1   5  11  345.24   26.72
  -1   5  11  390.32   31.07
   1  -5 -11  387.23   32.00
   1  -5 -11  397.02   30.89
   1   5 -10  220.51   17.39
   1   5 -10  210.41   17.06
  -1  -5  10  231.54   18.42
  -1  -5  10  190.86   15.33
  -1   5  10  229.14   17.91
  -1   5  10  208.71   17.24
   1  -5 -10  271.55   23.24
   1  -5 -10  206.01   16.49
   1   5  -9   16.26    2.52
   1   5  -9   14.45    1.93
  -1  -5   9   16.51    2.24
  -1  -5   9   15.69    2.19
  -1   5   9   15.02    2.91
  -1   5   9   13.55    1.75
   1  -5  -9   10.67    4.04
   1  -5  -9   16.77    2.42
   1   5  -8  368.17   28.42
   1   5  -8  351.68   27.52
  -1  -5   8  380.28   29.53
  -1  -5   8  339.57   26.41
  -1   5   8  373.58   28.70
   1  -5  -8  348.33   27.10
   1   5  -7  785.54   60.08
   1   5  -7  805.90   61.32
  -1  -5   7  788.64   60.13
  -1  -5   7  805.64   61.45
  -1   5   7  776.53   59.44
  -1   5   7  859.74   65.29
   1  -5  -7  730.41   55.73
   1  -5  -7  858.20   66.16
   1   5  -6  103.67    8.81
   1   5  -6  105.01    8.55
  -1  -5   6  112.05    9.25
  -1  -5   6  106.43    8.81
  -1   5   6  108.57    9.09
  -1   5   6  106.92    8.63
   1  -5  -6  109.93    9.09
   1  -5  -6  116.94   10.20
  -1   5   5   40.53    3.86
   1  -5  -5   37.44    3.81
   1   5  -4   46.19    4.51
   1   5  -4   64.26    5.44
  -1  -5   4   64.85    5.59
  -1  -5   4   49.05    4.51
  -1   5   4   53.95    4.61
   1  -5  -4   49.13    4.56
   1   5  -3  608.80   46.32
   1   5  -3  658.53   50.29
  -1  -5   3  633.79   48.28
  -1  -5   3  637.66   48.59
  -1   5   3  563.20   43.26
  -1   5   3  638.95   48.44
   1  -5  -3  654.92   49.83
   1  -5  -3  633.02   48.18
   1   5  -2   47.07    4.07
   1   5  -2   43.26    4.15
  -1  -5   2   47.56    4.20
  -1  -5   2   42.28    3.94
  -1   5   2   55.08    4.84
  -1   5   2   46.68    3.89
   1  -5  -2   43.62    3.89
   1  -5  -2   48.41    4.23
   1   5  -1    1.03    0.85
   1   5  -1    1.21    1.52
  -1  -5   1    0.98    1.00
  -1  -5   1    0.62    1.19
  -1   5   1    2.63    0.80
  -1   5   1    1.65    1.37
   1  -5  -1    2.14    1.00
   1  -5  -1    1.67    1.03
   1   5   0  513.73   39.37
   1   5   0  677.33   51.37
  -1  -5   0  629.41   47.84
  -1  -5   0  547.74   41.81
  -1   5   0  668.06   50.63
  -1   5   0  545.94   41.66
   1  -5   0  634.31   48.10
   1  -5   0  527.39   40.11
   1   5   1 1305.72   98.68
   1   5   1 1158.35   87.80
  -1  -5  -1 1381.72  104.55
  -1  -5  -1 1504.87  113.88
  -1   5  -1 1305.46   98.65
  -1   5  -1 1489.42  112.69
   1  -5   1 1437.89  108.70
   1  -5   1 1401.82  105.94
   1   5   2   57.84    5.51
   1   5   2   67.79    5.64
  -1  -5  -2   71.52    6.18
  -1  -5  -2   76.42    6.62
  -1   5  -2   83.22    7.06
  -1   5  -2   63.30    5.26
   1  -5   2   75.15    6.26
   1  -5   2   70.05    5.85
   1   5   3    8.48    2.94
   1   5   3   13.29    1.88
  -1  -5  -3   14.09    2.47
  -1   5  -3   14.09    1.67
  -1   5  -3   20.77    2.55
   1  -5   3   19.30    2.24
   1  -5   3   15.15    1.96
   1   5   4   95.17    7.96
  -1  -5  -4  102.44    8.79
  -1   5  -4  120.73    9.94
   1  -5   4  117.38    9.53
   1  -5   4   89.92    7.50
   1   5   5  759.26   57.99
   1   5   5  761.84   58.05
  -1  -5  -5  817.49   62.48
  -1  -5  -5  607.51   46.79
  -1   5  -5  824.96   62.89
  -1   5  -5  724.74   55.11
   1  -5   5  799.97   60.88
   1  -5   5  787.09   59.98
   1   5   6  609.06   46.84
   1   5   6  649.51   49.57
  -1  -5  -6  689.70   53.54
  -1  -5  -6  566.03   43.52
  -1   5  -6  585.36   44.70
  -1   5  -6  575.82   44.24
   1  -5   6  621.17   47.56
   1  -5   6  555.21   42.54
   1   5   7   40.78    4.56
  -1  -5  -7   42.12    5.57
  -1   5  -7   40.81    3.81
  -1   5  -7   50.29    4.87
   1  -5   7   47.10    4.48
   1  -5   7   42.25    4.12
   1   5   8   -0.21    1.75
   1   5   8    1.29    1.00
  -1  -5  -8    2.27    1.47
  -1  -5  -8   -0.21    2.86
  -1   5  -8    3.17    1.47
  -1   5  -8    1.31    0.90
   1  -5   8    1.16    0.98
   1  -5   8    2.16    1.29
   1   5   9   73.02    6.26
  -1  -5  -9   63.46    7.94
  -1   5  -9   83.09    7.06
   1  -5   9   95.02    8.14
   1   5  10    5.26    1.26
   1   5  10    3.94    2.47
  -1  -5 -10    6.57    1.98
  -1  -5 -10    7.11    4.23
  -1   5 -10    5.18    1.34
  -1   5 -10    7.52    2.04
   1  -5  10    6.78    1.83
   1  -5  10    4.92    1.39
   1   5  11   30.89    4.66
   1   5  11   38.47    3.79
  -1  -5 -11   30.22    3.63
  -1  -5 -11   44.37    7.50
  -1   5 -11   30.89    3.97
   1  -5  11   32.67    3.61
   1   5  12   18.83    4.04
  -1  -5 -12   36.84    7.27
  -1  -5 -12   15.43    2.60
  -1   5 -12   13.11    2.63
   1  -5  12   15.90    2.68
   1   5  13  417.89   33.88
   1   5  13  465.30   35.94
  -1  -5 -13  502.40   41.66
  -1  -5 -13  411.97   32.36
  -1   5 -13  408.87   32.36
  -1   5 -13  434.64   33.60
   1  -5  13  384.66   30.32
   1  -5  13  424.33   33.08
   1   5  14   36.89    3.79
   1   5  14   25.74    5.10
  -1  -5 -14   27.03    3.74
  -1  -5 -14   40.37    8.19
  -1   5 -14   36.43    3.74
  -1   5 -14   23.99    3.79
   1  -5  14   24.66    3.66
   1  -5  14   34.86    3.89
   1   5  15    7.42    3.97
   1   5  15    3.40    1.26
  -1  -5 -15    6.90    2.24
  -1  -5 -15    4.84    4.84
  -1   5 -15    4.25    1.31
  -1   5 -15    8.04    2.58
   1  -5  15    3.48    1.47
   1  -5  15    6.60    2.50
   1   5  16   27.67    3.22
   1   5  16   26.82    5.90
  -1  -5 -16   31.61    4.25
  -1  -5 -16   33.06    7.65
  -1   5 -16   30.02    4.35
  -1   5 -16   25.71    2.99
   1  -5  16   29.65    4.43
   1  -5  16   26.72    3.35
  -1  -5 -17  123.33   11.16
  -1  -5 -17  146.00   16.54
  -1   5 -17  133.25   12.11
  -1   5 -17  106.61    9.02
   1  -5  17  121.63   10.51
   1  -5  17  115.58   10.87
   1   5  18    1.03    4.12
   1   5  18    1.11    1.11
  -1  -5 -18   -0.13    5.54
  -1  -5 -18    3.84    2.09
  -1   5 -18   -0.28    1.03
  -1   5 -18    3.50    2.29
   1  -5  18    1.55    1.21
   1  -5  18    3.19    2.55
   1   5  19   15.72    5.72
   1   5  19   11.41    2.09
  -1  -5 -19   15.69    3.38
  -1  -5 -19   12.93    7.47
  -1   5 -19    9.61    1.88
  -1   5 -19   12.96    3.25
   1  -5  19   13.42    3.68
   1  -5  19   10.28    2.09
   1   5  20   11.13    1.98
   1   5  20    6.70    4.92
  -1  -5 -20   15.33    8.71
  -1  -5 -20    8.06    2.65
  -1   5 -20    5.69    3.17
   1  -5  20    8.27    2.01
   1   5  21  117.84   10.15
   1   5  21   96.95   13.11
  -1  -5 -21  113.57   16.51
  -1  -5 -21  116.87   11.41
  -1   7  22   23.83    7.63
  -1   7  22   26.77    3.19
   1  -7 -22   19.55    7.29
   1  -7 -22   35.35    5.57
  -1   7  21   30.50    8.37
  -1   7  21   33.00    3.76
   1  -7 -21   23.34    8.63
   1  -7 -21   29.45    4.97
  -1   7  20   10.51    5.98
  -1   7  20   13.06    2.22
   1  -7 -20   10.28    3.25
   1  -7 -20   14.58    7.09
   1   7 -19    0.62    2.50
   1   7 -19    0.18    1.00
  -1  -7  19   -0.57    2.60
  -1  -7  19    0.64    1.19
  -1   7  19    0.31    1.03
  -1   7  19   -0.36    4.33
   1  -7 -19   -0.03    1.96
   1  -7 -19   -0.26    5.67
   1   7 -18   44.13    5.90
   1   7 -18   41.17    4.17
  -1  -7  18   43.59    4.71
  -1  -7  18   41.22    5.51
  -1   7  18   42.23    4.25
  -1   7  18   34.70    7.37
   1  -7 -18   28.86    8.17
   1  -7 -18   49.44    5.93
   1   7 -17   12.24    2.01
   1   7 -17   12.11    3.48
  -1  -7  17   11.03    3.07
  -1  -7  17   12.11    2.37
  -1   7  17   13.04    2.14
  -1   7  17   14.30    5.02
   1  -7 -17   13.94    2.94
   1  -7 -17   13.40    6.36
  -1   7  16    4.66    1.37
  -1   7  16    2.14    3.97
   1  -7 -16    7.27    5.13
   1  -7 -16    2.22    1.88
   1   7 -15   29.91    3.32
   1   7 -15   30.61    4.74
  -1  -7  15   30.87    3.76
  -1  -7  15   28.24    4.12
  -1   7  15   23.86    5.98
   1  -7 -15   22.88    6.49
   1  -7 -15   26.10    4.10
   1   7 -14  323.08   26.33
   1   7 -14  295.77   23.19
  -1  -7  14  287.53   22.98
  -1  -7  14  331.32   26.54
  -1   7  14  291.91   22.96
  -1   7  14  315.87   26.61
   1  -7 -14  292.94   25.64
   1  -7 -14  327.20   26.31
   1   7 -13   37.41    5.05
   1   7 -13   39.57    3.94
  -1  -7  13   35.50    4.38
  -1  -7  13   38.00    4.23
  -1   7  13   33.65    5.54
  -1   7  13   42.02    4.12
   1  -7 -13   38.00    4.53
   1  -7 -13   27.44    5.85
   1   7 -12   85.56    7.39
   1   7 -12   78.27    7.83
  -1  -7  12   88.89    7.99
  -1  -7  12   75.26    7.11
  -1   7  12   70.90    7.73
  -1   7  12   89.25    7.60
   1  -7 -12   77.47    7.21
   1  -7 -12   69.41    8.24
   1   7 -11   14.20    2.06
  -1  -7  11   15.61    2.55
  -1   7  11   13.09    1.91
  -1   7  11   19.22    3.68
   1  -7 -11   25.38    3.27
   1  -7 -11   11.83    4.02
   1   7 -10  221.75   18.24
   1   7 -10  186.99   14.94
  -1  -7  10  193.87   15.72
  -1  -7  10  204.98   16.54
  -1   7  10  170.27   13.65
   1  -7 -10  212.73   17.21
   1  -7 -10  185.86   15.87
   1   7  -9   31.84    3.99
   1   7  -9   29.71    3.14
  -1  -7   9   29.04    3.35
  -1  -7   9   28.65    3.43
  -1   7   9   27.75    2.81
  -1   7   9   31.77    3.94
   1  -7  -9   21.28    3.17
   1  -7  -9   29.83    3.63
   1   7  -8   76.42    6.60
  -1  -7   8   84.15    7.37
  -1  -7   8  104.76    8.94
   1   7  -7   22.03    3.19
   1   7  -7   13.81    1.93
  -1  -7   7   18.16    2.52
  -1  -7   7   14.87    2.16
  -1   7   7   11.67    1.75
  -1   7   7   13.50    2.22
   1  -7  -7   15.69    2.52
   1   7  -6 1140.83   86.57
   1   7  -6 1009.69   77.27
  -1  -7   6 1066.11   81.11
  -1  -7   6 1010.72   76.96
  -1   7   6 1113.00   84.45
  -1   7   6 1261.92   95.66
   1  -7  -6 1231.78   93.45
   1  -7  -6 1052.72   80.15
   1   7  -5  102.95    8.45
   1   7  -5   83.24    7.60
  -1  -7   5   85.10    7.34
  -1  -7   5  101.56    8.48
  -1   7   5   91.62    7.47
  -1   7   5   96.23    8.27
   1  -7  -5   94.14    8.32
   1  -7  -5   93.19    8.09
   1   7  -4  417.12   32.51
   1   7  -4  409.39   31.43
  -1  -7   4  436.18   33.65
  -1  -7   4  426.39   32.85
  -1   7   4  391.87   29.94
  -1   7   4  387.75   30.53
   1  -7  -4  377.18   29.24
   1  -7  -4  431.03   33.39
  -1   7   3    1.31    0.85
  -1   7   3    2.55    2.09
   1  -7  -3    2.19    1.42
   1   7  -2  131.50   11.03
   1   7  -2  123.64    9.89
  -1  -7   2  128.43   10.51
  -1  -7   2  125.50   10.15
  -1   7   2  123.77   10.10
  -1   7   2  129.64   10.20
   1  -7  -2  139.13   11.21
   1  -7  -2  133.84   10.80
   1   7  -1    4.23    1.93
   1   7  -1    8.94    1.34
  -1  -7   1    4.51    1.37
  -1  -7   1    7.99    1.52
  -1   7   1    8.12    1.19
   1  -7  -1    6.65    1.47
   1   7   0   53.90    4.61
  -1  -7   0   56.58    5.05
  -1  -7   0   70.54    6.21
  -1   7   0   49.11    4.20
   1  -7   0   54.98    4.79
   1  -7   0   69.95    6.00
  -1  -7  -1    3.22    1.47
  -1  -7  -1   10.51    1.93
  -1   7  -1    3.48    1.70
   1  -7   1    4.17    1.16
   1   7   2  201.65   16.18
   1   7   2  217.91   16.93
  -1  -7  -2  221.54   17.55
  -1  -7  -2  225.56   17.88
  -1   7  -2  218.61   17.00
  -1   7  -2  237.11   18.81
   1  -7   2  241.56   18.86
   1  -7   2  223.14   17.49
   1   7   3    7.55    2.68
   1   7   3   12.42    1.65
  -1  -7  -3   10.36    2.22
  -1  -7  -3   14.69    2.42
   1   7   4  125.70   11.31
   1   7   4  128.69   10.36
  -1  -7  -4  136.60   11.65
  -1  -7  -4  132.04   11.21
  -1   7  -4  133.84   10.69
  -1   7  -4  132.27   11.13
   1  -7   4  131.22   10.69
   1  -7   4  133.61   10.85
   1   7   5    5.51    1.98
   1   7   5    8.12    1.73
  -1  -7  -5    9.61    2.52
  -1  -7  -5    6.31    1.52
  -1   7  -5   10.18    1.57
   1  -7   5   11.28    1.86
  -1   7  -6  273.61   21.80
  -1   7  -6  245.81   19.25
   1  -7   6  245.12   19.37
   1  -7   6  255.68   20.12
   1   7   7   48.85    4.92
  -1  -7  -7   62.84    6.13
  -1   7  -7   66.52    6.39
   1  -7   7   47.33    4.56
   1  -7   7   67.06    6.13
   1   7   8   90.05    7.57
   1   7   8  105.32    9.28
  -1  -7  -8   99.29    8.97
  -1  -7  -8  117.74   10.25
  -1   7  -8  117.77   10.31
  -1   7  -8   99.01    8.30
   1  -7   8  100.76    8.66
   1  -7   8  119.29   10.10
   1   7   9    0.36    0.98
   1   7   9    1.73    2.06
  -1  -7  -9    0.15    1.73
  -1  -7  -9    2.16    1.80
  -1   7  -9    0.49    0.95
  -1   7  -9    1.65    1.88
   1  -7   9    4.12    1.70
   1  -7   9    0.31    1.13
   1   7  10  212.37   18.24
  -1  -7 -10  226.88   18.50
  -1  -7 -10  235.87   19.89
   1   7  11   44.98    4.33
   1   7  11   30.97    4.84
  -1  -7 -11   35.81    4.51
  -1  -7 -11   38.59    6.16
  -1   7 -11   47.35    4.56
  -1   7 -11   31.05    4.35
   1  -7  11   41.81    4.46
   1  -7  11   36.97    4.53
   1   7  12  460.92   35.61
   1   7  12  442.11   35.45
  -1  -7 -12  452.16   35.50
  -1  -7 -12  470.97   38.39
  -1   7 -12  463.24   35.76
  -1   7 -12  458.08   36.35
   1  -7  12  438.25   34.27
   1  -7  12  468.65   36.79
   1   7  13   54.31    5.13
   1   7  13   42.36    6.75
  -1  -7 -13   36.48    7.19
  -1  -7 -13   55.99    6.18
  -1   7 -13   52.35    4.95
  -1   7 -13   60.78    6.70
   1  -7  13   58.28    6.16
   1  -7  13   50.39    5.15
   1   7  14   38.83    6.54
   1   7  14   59.85    5.54
  -1   7 -14   55.86    5.20
  -1   7 -14   47.28    5.80
   1  -7  14   54.03    5.46
   1  -7  14   44.37    5.33
   1   7  15    9.87    4.66
   1   7  15    8.42    1.67
  -1  -7 -15    8.91    2.65
  -1  -7 -15    7.86    4.43
  -1   7 -15    8.61    1.78
  -1   7 -15    6.34    2.81
   1  -7  15    8.09    2.06
   1  -7  15    5.46    2.63
   1   7  16  199.39   18.76
   1   7  16  200.37   16.13
  -1  -7 -16  216.49   18.29
  -1  -7 -16  200.70   19.40
  -1   7 -16  173.31   15.38
  -1   7 -16  184.83   14.87
   1  -7  16  204.82   16.85
   1  -7  16  186.09   16.18
   1   7  17    4.90    4.48
   1   7  17    4.48    1.39
  -1  -7 -17    6.18    2.40
  -1  -7 -17    4.53    5.02
  -1   7 -17    5.64    2.76
  -1   7 -17    3.81    1.34
   1  -7  17    6.70    2.89
   1  -7  17    4.07    1.57
   1   7  18   -0.26    4.43
   1   7  18    0.08    1.00
  -1  -7 -18    2.60    5.13
  -1  -7 -18    0.44    2.04
  -1   7 -18    0.57    1.03
  -1   7 -18    0.36    2.40
   1  -7  18    0.54    2.40
   1  -7  18    0.03    1.16
   1   7  19    3.81    4.97
   1   7  19    4.33    1.39
  -1  -7 -19    1.75    5.08
  -1  -7 -19    6.75    2.78
   1  -7  19    2.19    1.55
   1   7  20   42.72    9.28
   1   7  20   40.94    4.30
  -1  -7 -20   27.23    8.37
  -1  -7 -20   50.21    6.60
   1   7  21    7.52    5.38
   1   7  21   10.54    1.93
  -1  -7 -21   11.80    3.68
  -1  -7 -21    8.89    5.80
   1  -9 -21    0.39    2.34
   1  -9 -21   -0.88    3.38
  -1   9  20   12.91    2.11
  -1   9  20    8.79    5.98
   1  -9 -20   12.06    3.61
   1  -9 -20    9.25    5.15
  -1   9  19    4.20    1.44
  -1   9  19    1.42    4.95
   1  -9 -19    4.07    2.63
   1  -9 -19    2.94    4.20
   1   9 -18    0.44    1.13
   1   9 -18    1.80    3.01
  -1  -9  18    0.64    1.42
  -1  -9  18    1.98    2.71
  -1   9  18    0.26    4.30
  -1   9  18    0.41    0.88
   1  -9 -18    0.33    2.11
   1  -9 -18   -1.62    3.50
   1   9 -17   13.63    4.15
   1   9 -17   18.24    2.50
  -1  -9  17   16.62    2.83
  -1  -9  17   20.04    4.33
  -1   9  17   19.22    2.47
  -1   9  17   16.77    5.62
   1  -9 -17   23.11    5.31
   1  -9 -17   18.42    3.53
   1   9 -16    7.27    1.67
   1   9 -16    9.17    3.48
  -1  -9  16    5.85    1.98
  -1  -9  16    8.55    3.35
  -1   9  16    7.42    1.55
  -1   9  16   10.20    4.71
   1  -9 -16    9.69    2.71
   1  -9 -16    6.62    3.38
   1   9 -15   94.37    8.22
   1   9 -15   72.81    8.19
  -1  -9  15   89.45    9.25
  -1  -9  15   84.38    7.83
  -1   9  15   74.77    9.43
   1  -9 -15   85.74    8.48
   1  -9 -15   68.87    7.60
   1   9 -14   34.76    5.57
   1   9 -14   26.31    3.09
  -1  -9  14   24.27    3.38
  -1   9  14   22.52    2.58
  -1   9  14   27.03    5.28
   1  -9 -14   34.96    4.66
   1  -9 -14   19.07    3.68
   1   9 -13    3.76    2.89
   1   9 -13   -0.03    0.95
  -1  -9  13    0.77    1.37
  -1  -9  13    2.27    2.19
  -1   9  13   -0.05    0.93
  -1   9  13    1.03    2.65
   1  -9 -13    2.16    1.80
   1  -9 -13    0.18    1.91
   1   9 -12   46.01    4.51
   1   9 -12   41.97    5.67
  -1  -9  12   45.76    4.84
  -1  -9  12   44.11    5.23
  -1   9  12   37.05    5.08
  -1   9  12   45.65    4.33
   1  -9 -12   41.92    4.82
   1  -9 -12   40.32    4.79
   1   9 -11  346.78   28.29
   1   9 -11  374.09   29.11
  -1  -9  11  333.39   26.38
  -1  -9  11  357.09   28.26
  -1   9  11  360.18   27.85
  -1   9  11  382.85   30.43
   1  -9 -11  315.35   24.91
   1  -9 -11  377.96   29.94
   1   9 -10  132.89   10.90
   1   9 -10  146.83   13.37
  -1  -9  10  148.37   12.60
  -1  -9  10  122.38   10.43
  -1   9  10  130.42   10.51
  -1   9  10  135.39   11.54
   1  -9 -10  145.64   12.50
   1  -9 -10  119.52    9.97
  -1   9   9    3.89    1.78
  -1   9   9    6.93    1.37
   1  -9  -9   10.69    1.93
   1  -9  -9    2.32    1.96
   1   9  -8   18.11    3.68
   1   9  -8   16.03    2.16
  -1  -9   8   16.44    2.71
  -1  -9   8   15.92    2.45
  -1   9   8   13.71    2.22
  -1   9   8   13.35    1.80
   1  -9  -8   17.06    3.14
   1  -9  -8   14.02    4.10
   1   9  -7  863.87   65.83
   1   9  -7  763.13   59.33
  -1  -9   7  788.89   60.39
  -1  -9   7  804.61   61.70
   1   9  -6  139.80   11.31
   1   9  -6  165.89   14.45
  -1  -9   6  134.80   11.18
  -1  -9   6  158.55   13.14
  -1   9   6  140.41   11.41
  -1   9   6  139.36   11.16
   1  -9  -6  159.38   13.60
   1  -9  -6  156.28   13.24
   1   9  -5   14.12    1.83
  -1   9   5   18.47    3.30
  -1   9   5   15.48    1.98
   1   9  -4    3.43    2.55
   1   9  -4    1.37    0.90
  -1  -9   4    1.29    1.21
  -1  -9   4    2.29    1.49
  -1   9   4    4.38    2.76
  -1   9   4    1.26    0.93
   1  -9  -4    0.26    2.09
   1  -9  -4    2.19    1.83
   1   9  -3  225.62   18.73
   1   9  -3  235.04   18.37
  -1  -9   3  221.75   17.55
  -1  -9   3  234.25   18.65
  -1   9   3  247.67   19.17
  -1   9   3  259.44   20.89
   1  -9  -3  237.00   18.88
   1  -9  -3  246.72   19.58
   1   9  -2   44.67    5.46
   1   9  -2   36.95    3.53
  -1  -9   2   39.60    4.04
  -1  -9   2   34.94    3.63
  -1   9   2   29.96    3.48
  -1   9   2   35.12    3.27
   1  -9  -2   39.19    4.02
   1  -9  -2   35.22    3.79
  -1  -9   1    1.06    1.39
  -1  -9   1    0.70    1.26
  -1   9   1    1.06    0.77
  -1   9   1    2.63    1.16
   1  -9  -1   -0.57    1.34
   1  -9  -1   -0.13    1.29
   1   9   0    6.54    1.34
   1   9   0    7.50    1.73
  -1  -9   0    1.86    1.44
  -1  -9   0    4.41    1.60
  -1   9   0    0.23    2.50
  -1   9  -1    8.94    1.47
   1  -9   1    7.37    1.67
   1  -9   1   14.43    2.16
  -1   9  -2    4.10    1.16
  -1   9  -2   -0.62    2.29
   1  -9   2    1.52    1.24
   1  -9   2    3.79    1.34
   1  -9   3    8.17    1.67
   1  -9   3    8.68    1.86
   1   9   4   51.37    4.64
  -1  -9  -4   59.59    6.42
  -1  -9  -4   72.50    7.11
  -1   9  -4   69.51    7.27
   1  -9   4   53.36    5.13
   1  -9   4   62.66    5.85
   1   9   5  210.85   16.62
   1   9   5  193.85   16.23
  -1  -9  -5  214.69   17.85
  -1  -9  -5  218.50   18.11
  -1   9  -5  225.28   18.81
  -1   9  -5  218.40   17.18
   1  -9   5  213.48   17.16
   1  -9   5  204.18   16.31
   1   9   6    0.21    1.37
   1   9   6    0.10    1.16
  -1  -9  -6    0.67    3.17
  -1  -9  -6    1.98    2.91
  -1   9  -6    0.08    2.22
  -1   9  -6    0.21    0.88
   1  -9   6    0.03    1.08
   1  -9   6    0.57    1.39
   1   9   7    0.08    1.24
   1   9   7    0.64    1.37
  -1  -9  -7    1.11    2.16
  -1  -9  -7    4.51    3.40
  -1   9  -7    2.40    2.52
  -1   9  -7   -0.28    0.90
   1  -9   7    0.21    1.19
   1  -9   7    1.03    1.57
   1   9   8  118.62   10.18
   1   9   8   97.98    8.22
  -1  -9  -8  120.32   10.85
  -1  -9  -8  109.32    9.25
  -1   9  -8  108.67    9.07
  -1   9  -8  125.47   11.59
   1  -9   8  118.69   10.31
   1  -9   8  101.69    8.84
   1   9   9  248.49   19.50
   1   9   9  223.84   18.19
  -1  -9  -9  244.50   19.43
  -1  -9  -9  231.85   19.19
  -1   9  -9  216.96   18.50
  -1   9  -9  234.66   18.52
   1  -9   9  222.37   17.93
   1  -9   9  226.49   18.47
   1   9  10   93.37    8.84
   1   9  10   99.45    8.35
  -1  -9 -10   86.70    7.75
  -1  -9 -10   97.08    9.28
  -1   9 -10  105.19    8.86
  -1   9 -10   95.48    9.46
   1  -9  10   99.37    8.81
   1  -9  10   99.11    9.09
   1   9  11    0.15    0.95
   1   9  11    1.26    2.42
  -1  -9 -11    1.08    1.60
  -1  -9 -11    0.62    2.19
  -1   9 -11   -0.10    1.06
  -1   9 -11    0.54    2.29
   1  -9  11    0.98    1.39
   1  -9  11    2.29    2.09
   1   9  12  211.52   18.19
   1   9  12  173.73   13.94
  -1  -9 -12  189.70   16.08
  -1  -9 -12  201.35   17.03
  -1   9 -12  173.47   13.99
  -1   9 -12  198.61   17.47
   1  -9  12  162.44   13.65
   1  -9  12  227.47   19.07
  -1   9 -13  279.80   23.68
  -1   9 -13  379.76   29.53
   1  -9  13  317.93   25.97
   1  -9  13  340.86   27.13
   1   9  14   23.93    5.28
   1   9  14   23.88    2.94
  -1  -9 -14   15.66    3.48
  -1  -9 -14   25.12    4.10
   1   9  15   61.06    5.46
   1   9  15   79.30   10.02
  -1  -9 -15   62.92    7.24
  -1  -9 -15   64.80    7.24
  -1   9 -15   61.78    7.60
  -1   9 -15   69.90    6.34
   1  -9  15   63.35    7.60
   1  -9  15   69.05    6.72
   1   9  16   39.24    7.24
   1   9  16   40.68    4.15
  -1  -9 -16   44.16    5.85
  -1  -9 -16   37.02    6.18
  -1   9 -16   40.78    6.34
  -1   9 -16   38.13    3.97
   1  -9  16   39.44    4.46
   1  -9  16   45.99    6.49
   1   9  17   18.94    6.11
   1   9  17   32.44    3.63
  -1  -9 -17   29.45    4.87
  -1  -9 -17   30.30    5.85
  -1   9 -17   21.80    5.02
  -1   9 -17   29.81    3.50
   1  -9  17   29.47    3.76
   1  -9  17   28.83    5.80
   1   9  19   -0.21    1.03
   1   9  19   -0.52    4.61
  -1  -9 -19   -0.95    2.34
  -1  -9 -19   -1.75    3.74
   1   9  20    2.78    3.81
   1   9  20    4.74    1.73
  -1  -9 -20    1.21    3.38
  -1  -9 -20    6.93    2.83
   1 -11 -17    8.58    2.96
   1 -11 -17   12.62    3.43
   1  11 -16    8.01    1.75
   1  11 -16    4.25    4.77
  -1 -11  16    7.86    2.22
  -1 -11  16    5.75    3.66
   1 -11 -16    5.13    2.55
   1 -11 -16    6.26    2.22
   1  11 -15   21.20    5.77
   1  11 -15   15.74    2.32
  -1 -11  15   26.23    5.18
  -1 -11  15   17.16    2.96
  -1  11  15   17.88    4.79
  -1  11  15   14.25    2.16
   1 -11 -15   20.59    3.92
   1 -11 -15   14.87    2.78
   1  11 -14   21.44    2.78
   1  11 -14   22.98    5.38
  -1 -11  14   19.40    3.07
  -1 -11  14   32.02    5.38
  -1  11  14   17.65    4.43
  -1  11  14   22.44    2.71
   1 -11 -14   24.14    3.50
   1 -11 -14   25.15    4.28
  -1  11  13    5.59    1.34
  -1  11  13    7.73    3.32
   1 -11 -13    9.82    2.76
   1 -11 -13    6.80    1.98
   1  11 -12   26.95    5.54
   1  11 -12   36.58    3.81
  -1 -11  12   34.45    4.15
  -1 -11  12   34.63    5.00
  -1  11  12   37.62    3.68
  -1  11  12   31.95    4.66
   1 -11 -12   22.75    7.32
   1 -11 -12   34.47    4.66
   1  11 -11   98.78   10.74
   1  11 -11  120.03   10.00
  -1 -11  11  107.41    9.56
  -1 -11  11  127.12   11.57
  -1  11  11  116.99    9.61
  -1  11  11  113.03    9.92
   1 -11 -11  110.37   13.45
   1 -11 -11  134.72   12.16
   1  11 -10    7.16    3.94
   1  11 -10   14.92    2.16
  -1 -11  10   11.70    2.37
  -1 -11  10   11.34    2.81
  -1  11  10   11.23    2.45
  -1  11  10   14.20    1.96
   1 -11 -10    9.46    4.84
   1 -11 -10   13.47    3.22
   1  11  -9    3.35    3.63
   1  11  -9    1.24    0.98
  -1 -11   9    1.24    1.42
  -1 -11   9    3.74    2.16
  -1  11   9    3.14    1.55
  -1  11   9    0.98    0.98
   1 -11  -9    5.23    3.56
   1 -11  -9    2.09    2.37
   1  11  -8   51.22    7.24
   1  11  -8   50.81    4.74
  -1 -11   8   47.30    4.97
  -1 -11   8   50.68    5.64
  -1  11   8   45.86    4.35
  -1  11   8   46.61    4.30
   1 -11  -8   62.50    8.06
   1 -11  -8   56.27    6.42
  -1  11   7  144.51   11.57
  -1  11   7  149.87   12.06
   1 -11  -7  150.26   13.37
   1 -11  -7  156.18   13.63
   1  11  -6   67.12    8.12
   1  11  -6  101.46    8.45
  -1 -11   6   83.14    7.83
  -1 -11   6   79.58    7.32
   1 -11  -6   83.53    8.19
   1 -11  -6   84.22    8.58
   1  11  -5    0.64    3.45
   1  11  -5    0.31    0.85
  -1 -11   5    0.23    1.44
  -1 -11   5    0.59    1.67
   1  11  -4  162.42   15.15
   1  11  -4  175.38   13.89
  -1 -11   4  153.58   12.88
  -1 -11   4  179.19   14.76
   1  11  -3   46.84    4.28
   1  11  -3   74.05    8.84
  -1 -11   3   47.95    5.02
  -1 -11   3   62.71    6.13
   1  11  -2    1.31    0.90
   1  11  -2   -0.31    3.63
  -1 -11   2    1.16    1.73
  -1 -11   2    0.82    1.78
  -1  11   2    2.52    1.00
   1 -11  -2    1.55    2.14
   1 -11  -2    1.57    1.65
   1  11  -1    6.54    1.26
   1  11  -1    8.94    1.73
  -1 -11   1    3.43    1.88
  -1 -11   1    3.14    2.04
  -1  11   1    7.68    1.98
  -1  11   1    6.49    1.19
   1 -11  -1    4.41    2.22
   1 -11  -1    3.25    1.65
   1  11   0   29.91    3.38
   1  11   0   27.00    2.76
  -1 -11   0   20.07    3.32
  -1 -11   0   20.35    3.12
  -1  11   0   27.39    2.99
  -1  11   0   25.33    2.58
   1 -11   0   20.79    3.22
   1 -11   0   19.84    2.94
   1  11   1    7.55    1.31
   1  11   1    4.17    1.78
  -1 -11  -1    9.12    2.60
  -1  11  -1   15.12    4.48
  -1  11  -1    6.36    1.21
   1 -11   1    9.17    2.37
   1  11   2   26.79    4.28
   1  11   2   25.38    2.63
  -1 -11  -2   21.38    3.74
  -1 -11  -2   22.00    3.43
  -1  11  -2   25.94    2.68
  -1  11  -2   20.04    5.02
   1 -11   2   26.92    3.68
   1 -11   2   19.89    2.89
   1  11   3    7.96    3.22
   1  11   3    7.37    1.34
  -1 -11  -3    5.26    3.12
  -1 -11  -3    7.09    2.52
  -1  11  -3    7.03    1.31
  -1  11  -3    9.20    3.89
   1 -11   3    7.63    2.06
   1 -11   3    7.27    2.01
   1  11   4   62.86    5.44
   1  11   4   76.85    8.35
  -1 -11  -4   57.94    6.93
  -1 -11  -4   56.19    6.18
  -1  11  -4   48.69    6.90
  -1  11  -4   61.65    5.38
   1 -11   4   58.97    5.87
   1 -11   4   52.51    5.23
   1  11   5   67.22    5.80
  -1 -11  -5   91.77    9.09
  -1 -11  -5   75.00    8.06
  -1  11  -5   77.70    8.86
  -1  11  -5   65.31    5.72
   1 -11   5   82.32    7.68
   1 -11   5   61.86    5.93
   1  11   6   10.25    1.80
   1  11   6   12.44    2.27
  -1 -11  -6    9.84    3.58
  -1 -11  -6   12.01    3.58
  -1  11  -6   11.57    3.97
  -1  11  -6   11.80    1.80
   1 -11   6    9.74    2.11
   1 -11   6   11.88    2.60
   1  11   7    0.67    1.13
   1  11   7    0.39    1.16
  -1 -11  -7    1.11    3.22
  -1 -11  -7    1.26    2.78
   1  11   8   32.57    3.71
   1  11   8   37.74    3.71
  -1 -11  -8   33.70    5.28
  -1 -11  -8   23.93    5.23
  -1  11  -8   25.02    5.23
  -1  11  -8   40.86    4.02
   1 -11   8   32.49    4.43
   1 -11   8   32.69    3.84
   1  11   9  108.21    9.48
   1  11   9  105.40    8.76
  -1 -11  -9  114.62   10.85
  -1 -11  -9  119.65   13.22
  -1  11  -9  105.32   11.26
  -1  11  -9  105.81    8.86
   1 -11   9  123.41   11.31
   1 -11   9   95.87    8.63
   1  11  10   16.00    3.12
   1  11  10   19.68    2.47
  -1 -11 -10   20.25    4.02
  -1 -11 -10   20.87    6.75
  -1  11 -10   14.14    4.46
  -1  11 -10   18.06    2.32
   1 -11  10   18.96    3.76
   1 -11  10   19.32    2.94
   1  11  11    6.65    2.55
   1  11  11    6.67    1.47
  -1 -11 -11    8.55    3.17
  -1 -11 -11    6.90    6.08
  -1  11 -11    6.65    3.79
  -1  11 -11    7.09    1.60
   1 -11  11    8.27    3.19
   1 -11  11    4.61    1.83
   1  11  12   93.86    7.96
   1  11  12   92.57    9.56
  -1 -11 -12   78.94    8.66
  -1  11 -12  103.57    8.79
  -1  11 -12   73.61    9.09
   1 -11  12   97.47   10.31
   1 -11  12   84.09    7.88
   1  11  13   45.27    6.18
   1  11  13   36.71    3.97
  -1 -11 -13   44.83    5.13
  -1 -11 -13   51.40    6.31
  -1  11 -13   40.55    4.25
  -1  11 -13   47.23    7.42
   1 -11  13   60.44    7.60
   1 -11  13   41.51    4.71
   1  11  14    3.22    1.21
   1  11  14    1.11    3.04
  -1 -11 -14    4.33    1.88
  -1 -11 -14    3.81    2.52
  -1  11 -14    2.47    3.63
  -1  11 -14    4.07    1.37
   1 -11  14    3.40    1.78
   1 -11  14    2.63    3.14
   1  11  15    2.16    3.40
   1  11  15    2.89    1.16
  -1 -11 -15    0.57    2.34
  -1 -11 -15    1.24    1.62
  -1  11 -15    3.09    1.29
  -1  11 -15    0.62    4.23
   1 -11  15    1.75    3.45
   1 -11  15    1.16    1.55
  -1 -11 -16   37.28    5.10
  -1 -11 -16   25.69    4.82
  -1  11 -16   17.96    5.44
  -1  11 -16   35.30    3.99
   1 -11  16   31.72    6.26
   1 -11  16   34.96    4.46
  -1 -11 -17   11.75    4.07
   1  13 -15    8.58    4.84
   1  13 -14   24.71    3.53
   1  13 -14   18.81    5.90
  -1 -13  14   17.83    3.40
  -1 -13  14   28.62    5.72
   1  13 -13    8.81    1.96
   1  13 -13    8.97    6.31
  -1 -13  13    9.84    2.73
  -1 -13  13   11.77    4.10
   1  13 -12    1.93    1.21
   1  13 -12   -0.57    5.26
  -1 -13  12    2.65    2.09
  -1 -13  12    5.23    3.35
   1  13 -10  134.54   11.08
   1  13 -10   99.63   13.24
  -1 -13  10  150.56   13.84
  -1 -13  10  128.36   11.72
   1 -13 -10  138.92   13.09
   1 -13 -10  125.44   13.42
   1  13  -9    0.46    5.08
   1  13  -9    0.44    0.93
  -1 -13   9   -0.67    2.34
  -1 -13   9    0.95    1.96
   1 -13  -9   -0.05    3.84
   1 -13  -9    0.33    3.07
   1  13  -8   58.97    5.41
   1  13  -8   42.15    8.19
  -1 -13   8   49.13    5.44
  -1 -13   8   56.68    6.60
   1 -13  -8   51.27    6.72
   1 -13  -8   48.28    6.49
   1  13  -7   37.54    7.65
  -1 -13   7   50.50    5.59
  -1 -13   7   52.71    6.18
   1 -13  -7   42.36    5.77
   1 -13  -7   47.12    6.90
   1  13  -6   67.04    5.95
   1  13  -6   55.99    9.20
  -1 -13   6   58.05    6.29
  -1 -13   6   80.07    8.06
  -1  13   6   61.63    5.26
   1 -13  -6   71.75    7.37
   1 -13  -6   72.89    8.50
  -1  13   5   25.71    2.58
   1 -13  -5   22.31    5.00
   1 -13  -5   28.01    4.15
   1  13  -4   11.65    1.73
   1  13  -4   21.20    7.01
  -1 -13   4   21.13    3.61
  -1 -13   4   13.76    3.32
  -1  13   4   12.08    1.62
  -1  13   4    6.80    3.25
   1 -13  -4   19.92    3.38
   1 -13  -4   12.91    4.38
   1  13  -3  148.66   12.44
   1  13  -3  109.96    9.04
  -1 -13   3   99.35    9.25
  -1 -13   3  106.07   10.36
  -1  13   3  115.58    9.33
  -1  13   3  127.82   11.93
   1 -13  -3  100.40   10.59
   1 -13  -3  104.32    9.46
   1  13  -2    2.11    1.37
   1  13  -2    3.97    1.16
  -1 -13   2    5.26    2.29
  -1 -13   2    1.78    2.73
  -1  13   2    3.40    2.78
  -1  13   2    3.61    1.03
   1 -13  -2    5.36    2.22
   1 -13  -2    3.89    3.25
   1  13  -1   10.59    1.67
   1  13  -1    8.37    2.09
  -1 -13   1   12.70    3.71
  -1 -13   1   12.88    2.89
  -1  13   1   10.10    2.68
  -1  13   1   12.19    1.65
   1 -13  -1   15.20    2.86
   1 -13  -1   13.86    3.92
   1  13   0    1.42    0.93
   1  13   0    0.33    1.60
  -1 -13   0    3.97    2.24
  -1 -13   0    3.30    3.01
  -1  13   0    1.31    0.88
  -1  13   0    0.10    1.62
   1 -13   0    3.50    2.01
   1 -13   0    1.83    2.81
   1  13   1   54.85    6.52
   1  13   1   54.75    4.87
  -1 -13  -1   48.13    5.44
  -1 -13  -1   47.77    6.65
  -1  13  -1   51.91    4.64
  -1  13  -1   53.33    5.15
   1 -13   1   41.66    4.87
   1 -13   1   45.24    5.90
   1  13   2   -0.59    2.99
   1  13   2    0.36    0.88
  -1 -13  -2    0.82    3.50
  -1 -13  -2    2.78    2.34
  -1  13  -2   -0.21    0.85
  -1  13  -2    0.18    1.19
   1 -13   2    1.26    1.96
   1 -13   2    1.52    2.55
   1  13   3    4.82    1.19
   1  13   3    7.65    4.10
  -1 -13  -3    0.85    3.89
  -1 -13  -3    4.33    2.47
  -1  13  -3    1.49    5.38
  -1  13  -3    5.87    1.31
   1 -13   3    0.64    2.34
   1 -13   3    3.86    2.14
   1  13   4    8.09    1.52
   1  13   4    4.35    3.22
  -1 -13  -4   11.26    4.46
  -1  13  -4    5.23    1.24
  -1  13  -4   17.47    6.39
   1 -13   4   14.63    3.09
   1 -13   4    4.51    2.42
   1  13   5   49.29    4.53
   1  13   5   45.83    4.87
  -1 -13  -5   42.54    6.85
  -1 -13  -5   42.77    5.93
   1  13   6   69.77    6.13
   1  13   6   84.61    7.55
  -1 -13  -6   71.13    8.30
  -1 -13  -6   74.56    8.86
  -1  13  -6   78.12    6.80
  -1  13  -6   65.26    9.97
   1 -13   6   76.31    7.94
   1 -13   6   69.07    6.93
   1  13   7   10.77    1.96
   1  13   7   12.80    1.98
  -1 -13  -7    8.04    3.94
  -1 -13  -7   10.23    4.10
  -1  13  -7    1.08    5.05
  -1  13  -7   14.12    2.09
   1 -13   7    8.89    2.40
   1 -13   7   10.28    3.12
   1  13   8   57.38    5.87
  -1 -13  -8   62.43    8.86
  -1 -13  -8   66.63    8.22
  -1  13  -8   68.87    6.16
  -1  13  -8   43.88    8.24
   1 -13   8   63.30    7.29
   1 -13   8   59.72    6.31
  -1 -13  -9    6.78    3.48
  -1 -13  -9    3.84    5.02
  -1  13  -9    9.07    1.75
  -1  13  -9    4.38    5.28
   1 -13   9    5.90    2.40
   1 -13   9    5.80    3.01
  -1 -13 -10   28.57    8.24
  -1 -13 -10   37.92    6.47
  -1  13 -10   25.94    7.99
  -1  13 -10   32.51    3.50
   1 -13  10   35.04    5.80
   1 -13  10   33.62    4.61
  -1  13 -11    9.25    5.93
  -1  13 -11   15.12    2.37
   1 -13  11   13.86    2.99
   1 -13  11   14.38    4.48
  -1  13 -12   77.21    7.01
  -1  13 -12   61.11   10.54
   1 -13  12   75.23    7.75
   1 -13  12   88.68   10.13
  -1  13 -13   11.46    5.18
   1 -13  13   19.92    5.08
   1 -13  13   25.76    3.97
  -1  13 -14    2.32    3.56
  -1  13 -14    3.45    1.96
   1 -13  14    1.37    3.32
  -1 -15   8    1.39    2.83
  -1 -15   8   -0.39    2.76
  -1 -15   7   43.00    6.44
  -1 -15   7   54.85    7.16
  -1 -15   6   12.26    3.86
  -1 -15   6   11.72    3.66
  -1 -15   5    3.63    2.99
  -1 -15   5    1.11    2.89
  -1 -15   4    2.86    2.71
  -1 -15   4    3.61    3.01
  -1 -15   3   12.06    5.46
  -2   0  23   -0.31    1.08
  -2   0  23   -0.21    3.61
   2   0 -23   -0.13    1.49
   2   0 -23    0.36    1.98
  -2   0  22   55.55    8.01
  -2   0  22   64.77    6.11
   2   0 -22   69.12    6.60
   2   0 -22   53.38    6.18
  -2   0  21   -0.10    1.06
  -2   0  21    0.33    3.04
   2   0 -21    0.52    1.75
   2   0 -21    0.57    1.31
  -2   0  20  354.77   29.24
  -2   0  20  301.70   23.88
   2   0 -20  313.29   24.84
   2   0 -20  306.33   24.71
  -2   0  19   -0.13    1.08
  -2   0  19   -1.06    2.42
   2   0 -19    0.82    1.57
   2   0 -19   -0.52    1.21
  -2   0  18  485.65   38.41
  -2   0  18  471.22   36.61
   2   0 -18  455.76   35.45
   2   0 -18  472.00   36.97
  -2   0  17    0.00    1.03
  -2   0  17    0.52    1.91
   2   0 -17    0.44    1.29
   2   0 -17    0.93    1.44
  -2   0  16  131.37   11.62
  -2   0  16  133.59   11.10
   2   0 -16  136.19   11.26
   2   0 -16  128.46   11.00
  -2   0  15   -0.13    0.95
  -2   0  15    0.05    1.75
   2   0 -15    0.77    1.29
   2   0 -15   -0.33    1.00
  -2   0  14  509.87   39.78
  -2   0  14  491.32   37.92
   2   0 -14  541.82   41.66
   2   0 -14  469.68   36.43
  -2   0  13   -0.82    1.47
  -2   0  13   -0.15    0.90
   2   0 -13   -0.28    0.90
   2   0 -13   -0.18    1.11
  -2   0  12 1150.10   87.39
  -2   0  12 1296.44   98.75
   2   0 -12 1271.71   96.46
   2   0 -12 1145.72   87.19
  -2   0  11    0.05    1.29
  -2   0  11    0.08    0.90
   2   0 -11   -0.13    0.93
   2   0 -11    0.28    1.13
  -2   0  10  118.39    9.66
  -2   0  10  141.39   11.49
   2   0 -10  125.47   10.18
   2   0 -10  150.51   12.13
  -2   0   9   -0.41    1.19
  -2   0   9    0.21    0.90
   2   0  -9    0.77    1.11
   2   0  -9    0.08    0.95
  -2   0   8  205.67   16.10
   2   0  -8  236.10   18.50
  -2   0   7    0.15    0.82
  -2   0   7   -0.33    0.98
   2   0  -7    0.10    0.77
   2   0  -7   -0.36    0.93
  -2   0   6 2520.23  190.09
  -2   0   6 2135.32  161.10
   2   0  -6 2377.50  179.34
   2   0  -6 2378.53  179.39
  -2   0   5    0.18    0.80
  -2   0   5    0.28    0.75
   2   0  -5    0.31    0.85
   2   0  -5    0.03    0.72
  -2   0   4 1566.19  118.10
  -2   0   4 1311.90   99.01
   2   0  -4 1241.57   93.70
   2   0  -4 1597.11  120.45
  -2   0   3   -0.23    0.46
  -2   0   3    0.21    0.49
  -2   0   2 2885.57  217.19
  -2   0   2 3199.89  241.00
   2   0  -2 3122.59  235.04
   2   0  -2 2957.70  222.65
  -2   0   1    0.05    0.31
  -2   0   1    0.00    0.31
   2   0  -1    0.05    0.39
   2   0  -1    0.10    0.23
  -2   0   0  829.08   62.61
  -2   0   0  855.62   64.74
   2   0   0  845.06   63.82
   2   0   0  967.70   73.20
  -2   0  -1    0.08    0.75
  -2   0  -1   -0.36    0.72
   2   0   1   -0.23    0.64
   2   0   1    0.28    0.67
  -2   0  -2  975.17   73.71
  -2   0  -2  955.59   72.24
   2   0   2 1056.32   79.87
   2   0   2  997.07   75.33
  -2   0  -3   -0.03    1.08
  -2   0  -3    0.15    0.98
   2   0   3   -0.18    0.82
   2   0   3    0.64    1.16
  -2   0  -4   51.17    4.46
   2   0   4   52.94    4.66
  -2   0  -5   -0.44    1.06
  -2   0  -5    0.49    0.98
   2   0   5    0.00    0.85
   2   0   5    0.15    1.24
   2   0   6 1010.21   76.57
  -2   0  -7   -0.88    1.19
  -2   0  -7   -0.18    1.03
   2   0   7   -0.52    0.93
   2   0   7    0.33    1.39
  -2   0  -8  195.88   15.61
  -2   0  -8  233.04   18.32
   2   0   8  213.94   16.82
   2   0   8  189.85   15.30
  -2   0  -9    0.64    1.21
  -2   0  -9   -0.10    1.11
   2   0   9   -0.13    0.88
   2   0   9   -0.28    1.60
  -2   0 -10    1.00    1.06
  -2   0 -10    1.06    1.13
   2   0  10    1.19    0.95
   2   0  10    1.96    1.57
  -2   0 -11    0.82    1.16
  -2   0 -11    0.23    1.08
   2   0  11    0.33    1.57
   2   0  11    0.26    0.85
  -2   0 -12    2.22    1.37
  -2   0 -12    2.50    1.34
   2   0  12    2.40    1.88
   2   0  12    2.24    1.08
  -2   0 -13   -0.03    1.24
  -2   0 -13    0.18    1.21
   2   0  13    1.08    1.88
   2   0  13    0.31    0.90
  -2   0 -14  103.93    9.17
  -2   0 -14   88.04    7.81
   2   0  14   87.47    7.63
   2   0  14  113.52   10.49
  -2   0 -15    0.23    1.47
  -2   0 -15   -0.18    1.34
   2   0  15    0.59    2.27
   2   0  15    0.13    0.98
  -2   0 -16   28.16    3.79
  -2   0 -16   20.10    2.99
   2   0  16   28.80    4.79
   2   0  16   23.63    2.96
  -2   0 -17   -0.67    1.39
  -2   0 -17    0.21    1.49
   2   0  17   -0.05    1.03
   2   0  17    1.26    2.68
  -2   0 -18  638.69   49.31
  -2   0 -18  528.68   41.43
   2   0  18  608.29   48.44
   2   0  18  554.44   42.82
  -2   0 -19    0.13    1.60
  -2   0 -19   -0.64    1.57
   2   0  19   -0.67    0.98
   2   0  19    1.80    3.25
  -2   0 -20   42.77    5.10
  -2   0 -20   46.97    5.67
   2   0  20   48.13    7.45
   2   0  20   38.05    4.12
  -2   0 -21   -0.49    1.65
  -2   0 -21    0.62    1.96
   2   0  21    0.82    3.58
   2   0  21   -0.28    0.98
  -2   2  23    6.78    4.84
  -2   2  23    4.90    1.49
   2  -2 -23    8.63    2.89
   2  -2 -23    3.89    2.34
   2   2 -22    2.22    1.37
   2   2 -22    3.84    2.16
  -2  -2  22    2.60    1.26
  -2  -2  22    2.60    2.91
  -2   2  22    3.25    3.84
  -2   2  22    2.24    1.29
   2  -2 -22    3.30    2.14
   2  -2 -22    1.47    2.06
   2   2 -21  293.97   23.96
   2   2 -21  275.67   21.87
  -2  -2  21  262.53   20.92
  -2  -2  21  299.64   24.94
  -2   2  21  282.37   22.39
  -2   2  21  335.19   28.73
   2  -2 -21  350.91   28.08
   2  -2 -21  297.57   24.24
   2   2 -20    8.99    2.55
   2   2 -20   10.85    2.09
  -2  -2  20   11.44    2.09
  -2  -2  20    9.69    3.22
  -2   2  19   50.57    6.98
  -2   2  19   61.63    5.82
   2  -2 -19   69.51    6.75
   2  -2 -19   46.50    5.31
   2   2 -18   -0.85    1.49
   2   2 -18    1.65    1.16
  -2  -2  18    1.47    1.24
  -2  -2  18    0.64    2.06
  -2   2  18    2.34    2.94
  -2   2  18    1.34    1.08
   2  -2 -18   -0.10    1.52
   2  -2 -18    2.09    1.60
   2   2 -17  186.51   15.54
   2   2 -17  165.84   13.50
  -2  -2  17  183.80   15.61
  -2  -2  17  165.87   13.63
  -2   2  17  199.62   17.34
  -2   2  17  173.96   14.14
   2  -2 -17  174.27   14.38
   2  -2 -17  193.46   16.00
   2   2 -16   27.72    3.68
   2   2 -16   25.74    3.07
  -2  -2  16   26.92    3.94
  -2  -2  16   25.58    3.07
  -2   2  16   24.35    2.91
  -2   2  16   27.72    4.53
   2  -2 -16   26.15    3.43
   2  -2 -16   27.46    3.58
  -2  -2  15   59.54    5.59
  -2  -2  15   56.09    5.77
  -2   2  14  219.33   18.16
  -2   2  14  219.95   17.47
   2  -2 -14  218.92   17.49
   2  -2 -14  204.44   16.49
   2   2 -13  487.20   37.77
   2   2 -13  493.12   37.95
  -2  -2  13  466.59   36.12
  -2  -2  13  476.89   37.07
  -2   2  13  484.11   37.82
  -2   2  13  475.60   36.61
   2  -2 -13  456.54   35.35
   2  -2 -13  474.57   36.71
   2   2 -12    4.02    1.19
   2   2 -12    1.70    1.21
  -2  -2  12    2.24    1.06
  -2  -2  12    1.39    1.29
  -2   2  12    1.73    1.55
  -2   2  12    2.91    1.06
   2  -2 -12    3.94    1.34
   2  -2 -12    1.96    1.11
   2   2 -11   21.93    2.71
   2   2 -11   14.87    1.91
  -2  -2  11   15.10    2.06
  -2  -2  11   19.01    2.52
  -2   2  11   18.58    2.76
  -2   2  11   18.16    2.19
   2  -2 -11   19.32    2.47
   2  -2 -11   16.03    2.32
   2   2 -10   61.14    5.57
   2   2 -10   57.51    5.13
  -2  -2  10   58.95    5.36
  -2  -2  10   51.50    4.77
  -2   2  10   59.05    5.62
  -2   2  10   54.52    4.90
   2  -2 -10   52.30    4.77
   2  -2 -10   61.22    5.51
   2   2  -9  362.76   27.98
   2   2  -9  435.67   33.60
  -2  -2   9  374.09   28.91
  -2  -2   9  401.92   30.97
   2   2  -8  745.09   56.78
   2   2  -8  621.68   47.38
  -2  -2   8  658.01   50.19
  -2  -2   8  683.26   52.04
  -2   2   8  673.99   51.45
  -2   2   8  638.95   48.64
   2  -2  -8  723.97   55.08
   2  -2  -8  693.31   52.76
   2   2  -7    5.20    1.16
  -2   2   7    4.90    1.06
   2  -2  -7    3.32    1.11
   2   2  -6    4.82    1.06
   2   2  -6    4.82    1.31
  -2  -2   6    2.58    1.08
  -2  -2   6    3.14    1.06
  -2   2   6    1.75    1.21
   2  -2  -6    1.55    0.98
   2   2  -5 2469.99  186.40
   2   2  -5 1839.03  138.82
  -2  -2   5 2181.95  164.63
  -2  -2   5 2052.10  154.89
  -2   2   5 2108.78  159.02
  -2   2   5 2296.34  173.21
   2  -2  -5 2296.86  173.21
   2  -2  -5 2139.44  161.33
   2   2  -4   47.33    4.02
  -2  -2   4   53.05    4.48
  -2   2   4   43.31    3.56
   2  -2  -4   38.75    3.32
   2   2  -3 2043.60  154.09
   2   2  -3 1790.60  135.11
  -2  -2   3 1896.74  143.07
  -2  -2   3 1899.06  143.22
  -2   2   3 2205.65  166.23
  -2   2   3 2138.93  161.26
   2  -2  -3 1972.23  148.74
   2  -2  -3 1972.75  148.71
   2   2  -2  237.85   18.27
   2   2  -2  218.30   16.72
  -2  -2   2  221.11   16.93
  -2  -2   2  243.60   18.68
  -2   2   2  193.02   14.74
  -2   2   2  213.56   16.18
   2  -2  -2  224.66   17.06
   2   2  -1 1355.70  102.26
   2   2  -1 1290.52   97.47
  -2  -2   1 1274.80   96.25
  -2  -2   1 1338.70  100.99
  -2   2   1 1355.96  102.26
  -2   2   1 1308.55   98.70
   2  -2  -1 1393.06  105.07
   2  -2  -1 1106.56   83.48
   2   2   0  419.70   31.97
   2   2   0  344.46   26.20
  -2  -2   0  326.69   24.91
  -2  -2   0  290.88   22.29
  -2   2   0  305.05   23.14
  -2   2   0  378.99   28.68
   2  -2   0  358.63   27.18
   2  -2   0  368.42   27.90
   2   2   1 2532.34  190.94
   2   2   1 2351.22  177.72
  -2  -2  -1 2326.23  175.48
  -2  -2  -1 2247.13  169.66
  -2   2  -1 2380.33  179.34
  -2   2  -1 2700.06  203.51
   2  -2   1 2519.97  189.91
   2  -2   1 2718.10  204.72
   2   2   2  132.35   11.26
  -2  -2  -2  114.96    9.94
  -2   2  -2  129.05   10.02
   2  -2   2  149.87   11.62
   2   2   3  283.92   22.00
  -2  -2  -3  276.45   21.41
  -2   2  -3  337.51   25.76
  -2   2  -3  285.21   21.90
   2  -2   3  337.25   25.79
   2  -2   3  270.26   20.79
   2   2   4  661.36   50.32
   2   2   4  490.29   37.67
  -2  -2  -4  469.68   35.97
  -2   2  -4  587.68   44.67
  -2   2  -4  494.67   37.74
   2  -2   4  466.84   35.68
   2  -2   4  563.46   42.87
   2   2   5  302.73   23.70
   2   2   5  302.21   23.32
  -2  -2  -5  259.96   20.51
  -2  -2  -5  268.20   20.87
  -2   2  -5  309.17   23.88
  -2   2  -5  290.36   22.34
   2  -2   5  279.28   21.67
   2  -2   5  277.99   21.46
   2   2   6  160.51   12.70
   2   2   6  131.19   10.98
  -2  -2  -6  136.19   11.08
  -2   2  -6  144.23   11.41
   2  -2   6  131.81   10.67
   2   2   7  491.06   37.59
   2   2   7  450.61   34.94
  -2  -2  -7  582.01   44.75
  -2  -2  -7  445.72   34.39
  -2   2  -7  456.02   34.94
  -2   2  -7  504.72   38.75
   2  -2   7  482.56   37.02
   2  -2   7  441.08   34.01
   2   2   8   34.11    3.40
   2   2   8   31.69    3.94
  -2  -2  -8   42.72    4.46
  -2  -2  -8   28.26    3.19
  -2   2  -8   29.22    3.22
  -2   2  -8   33.31    3.30
   2  -2   8   33.52    3.38
   2  -2   8   28.16    3.27
   2   2   9  664.20   51.22
   2   2   9  639.46   48.82
  -2  -2  -9  778.07   59.59
  -2  -2  -9  655.18   50.24
  -2   2  -9  620.14   47.35
  -2   2  -9  688.67   52.74
   2  -2   9  668.83   51.14
   2  -2   9  684.29   52.56
   2   2  10    7.03    2.16
   2   2  10    2.09    1.06
  -2  -2 -10    1.11    1.47
  -2   2 -10    1.86    1.00
   2   2  11   10.77    1.78
   2   2  11   15.15    2.99
  -2  -2 -11    9.94    2.16
  -2   2 -11    8.89    1.62
   2  -2  11   10.31    1.78
   2  -2  11   17.96    3.04
   2   2  12    4.17    1.24
   2   2  12    2.04    2.04
  -2  -2 -12    6.72    2.09
  -2  -2 -12    1.31    1.31
  -2   2 -13  160.23   13.42
  -2   2 -13  183.49   14.74
   2  -2  13  169.89   13.84
   2  -2  13  161.05   13.68
   2   2  14   55.86    6.67
   2   2  14   56.04    5.23
  -2  -2 -14   63.92    6.39
  -2  -2 -14   61.14    6.05
  -2   2 -14   54.77    5.20
  -2   2 -14   55.86    5.72
   2  -2  14   52.40    5.08
   2  -2  14   51.61    5.69
   2   2  15  100.32   10.07
   2   2  15  104.68    8.91
  -2  -2 -15  101.95    9.17
  -2  -2 -15  127.15   11.21
  -2   2 -15  100.25    9.09
  -2   2 -15  108.49    9.28
   2  -2  15   98.47    8.53
   2  -2  15   96.90    9.15
   2   2  16   20.41    2.68
   2   2  16   14.27    3.99
  -2  -2 -16   14.79    2.81
  -2  -2 -16   22.88    3.68
  -2   2 -16   19.63    2.76
  -2   2 -16   18.03    3.12
   2  -2  16   17.78    3.58
   2  -2  16   18.34    2.60
   2   2  17  473.54   36.74
   2   2  17  487.97   39.47
  -2  -2 -17  548.52   42.90
  -2  -2 -17  515.28   40.45
   2   2  18   23.75    5.36
  -2  -2 -18   26.25    4.17
  -2  -2 -18   21.90    3.71
   2  -2  18   26.72    3.30
   2  -2  18   32.13    5.18
   2   2  19   34.45    3.81
   2   2  19   23.26    5.77
  -2  -2 -19   39.24    5.20
  -2  -2 -19   24.35    3.86
  -2   2 -19   35.89    4.07
  -2   2 -19   25.87    3.97
   2  -2  19   31.33    3.58
   2  -2  19   30.14    5.54
   2   2  20    0.21    1.03
   2   2  20    1.67    4.10
  -2  -2 -20    1.06    2.16
  -2  -2 -20    0.03    1.88
  -2   2 -20    0.57    1.91
  -2   2 -20   -0.33    1.26
   2  -2  20    1.29    3.27
   2  -2  20    0.57    1.11
   2   2  21   92.05    8.17
   2   2  21   81.23   10.72
  -2  -2 -21  108.57   10.51
  -2   4  23    3.14    1.39
  -2   4  23    1.60    4.92
   2  -4 -23    3.12    2.37
   2  -4 -23    1.73    3.01
  -2   4  22   58.46    9.48
  -2   4  22   70.83    6.54
   2  -4 -22   62.43    7.50
   2   4 -21   66.73    7.24
   2   4 -21   64.46    5.93
  -2  -4  21   63.20    6.03
  -2  -4  21   75.31    8.50
  -2   4  21   70.23    6.52
  -2   4  21   62.86    9.76
   2  -4 -21   70.46    7.47
   2   4 -20    7.32    1.62
  -2   4  20    7.16    1.78
   2   4 -19   28.13    3.17
   2   4 -19   22.54    3.81
  -2  -4  19   20.69    3.94
  -2  -4  19   26.00    3.32
  -2   4  19   28.37    3.35
  -2   4  19   23.78    5.69
   2  -4 -19   38.39    4.97
   2  -4 -19   21.93    3.56
  -2   4  18  150.85   12.44
  -2   4  18  145.13   14.20
   2  -4 -18  159.92   13.81
   2  -4 -18  152.55   13.17
   2   4 -17  180.45   15.36
   2   4 -17  204.26   16.31
  -2  -4  17  166.25   14.17
  -2  -4  17  196.32   16.03
  -2   4  17  199.18   16.03
  -2   4  17  186.63   17.00
   2  -4 -17  182.43   15.25
   2  -4 -17  244.24   20.02
   2   4 -16    2.52    1.88
   2   4 -16    5.00    1.44
  -2  -4  16    3.45    1.91
  -2  -4  16    3.92    1.47
  -2   4  16    5.46    1.44
  -2   4  16    2.81    3.04
   2  -4 -16    2.89    1.67
   2  -4 -16    5.75    2.34
   2   4 -15  106.71    8.99
   2   4 -15  109.91    9.89
  -2  -4  15  108.90    9.38
  -2  -4  15  103.67    9.30
  -2   4  15  105.14    8.89
  -2   4  15   96.38    9.64
   2  -4 -15  124.08   10.85
   2  -4 -15  106.07    9.30
   2   4 -14   85.97    7.37
   2   4 -14   95.28    8.66
  -2  -4  14   91.85    8.27
  -2  -4  14   87.80    7.75
  -2   4  14   83.29    8.42
  -2   4  14   89.63    7.68
   2  -4 -14   91.15    8.06
   2  -4 -14  101.43    9.15
  -2   4  13   27.05    4.12
  -2   4  13   27.13    2.96
   2  -4 -13   34.83    3.81
   2  -4 -13   24.73    3.50
   2   4 -12  375.90   29.50
   2   4 -12  319.47   24.86
  -2  -4  12  339.83   26.64
  -2  -4  12  349.10   27.34
  -2   4  12  338.02   27.00
  -2   4  12  343.95   26.67
   2  -4 -12  380.28   29.78
   2  -4 -12  349.10   27.26
   2   4 -11   63.17    5.54
   2   4 -11   55.11    5.38
  -2  -4  11   52.28    4.95
  -2  -4  11   63.12    5.77
  -2   4  11   64.51    5.62
  -2   4  11   52.22    5.57
   2  -4 -11   72.91    6.62
   2  -4 -11   54.75    5.10
   2   4 -10  115.58    9.74
   2   4 -10   79.25    6.72
  -2  -4  10   92.26    7.86
  -2  -4  10  107.59    8.99
  -2   4  10  100.61    8.94
  -2   4  10   84.51    7.09
   2  -4 -10  105.56    8.76
   2  -4 -10  100.27    8.68
   2   4  -9   26.02    3.19
  -2  -4   9   16.80    2.24
  -2  -4   9   25.48    2.96
   2   4  -8    3.76    1.13
   2   4  -8    4.64    1.67
  -2  -4   8    3.53    1.26
  -2  -4   8    3.86    1.37
  -2   4   8    3.86    2.06
  -2   4   8    2.71    1.00
   2  -4  -8    1.31    2.06
   2  -4  -8    4.74    1.39
   2   4  -7    0.70    1.44
   2   4  -7    1.98    0.98
  -2  -4   7    1.73    1.11
  -2  -4   7    1.08    1.19
  -2   4   7    1.83    0.88
  -2   4   7    0.44    1.83
   2  -4  -7    1.13    1.24
   2  -4  -7    1.47    3.01
  -2   4   6  115.27    9.58
  -2   4   6  139.64   10.92
   2  -4  -6  139.56   12.08
   2  -4  -6  106.30    8.58
   2   4  -5  145.21   11.49
  -2  -4   5  160.56   12.70
  -2   4   5  123.25    9.64
   2  -4  -5  122.04   10.31
   2   4  -4   44.39    3.89
  -2  -4   4   44.62    3.97
  -2   4   4   34.37    3.12
   2  -4  -4   33.21    3.17
   2   4  -3   84.79    7.11
   2   4  -3   76.36    6.23
  -2  -4   3   84.92    6.93
  -2  -4   3   84.82    7.01
  -2   4   3   79.71    6.80
  -2   4   3   75.77    5.95
   2  -4  -3   83.48    6.72
   2  -4  -3   80.02    6.49
   2   4  -2 1297.22   98.01
   2   4  -2 1523.17  115.22
  -2  -4   2 1336.64  100.99
  -2  -4   2 1457.47  110.19
  -2   4   2 1121.76   84.79
  -2   4   2 1358.79  102.51
   2  -4  -2 1400.01  105.68
   2  -4  -2 1533.99  115.81
   2   4  -1 1289.23   97.62
   2   4  -1 1101.15   83.24
  -2  -4   1 1230.75   93.14
  -2  -4   1 1136.19   85.92
  -2   4   1 1123.05   84.76
  -2   4   1 1310.87   99.01
   2  -4  -1 1115.32   84.20
   2  -4  -1 1220.95   92.21
   2   4   0   51.71    4.35
  -2  -4   0   46.94    4.12
  -2   4   0   55.47    4.48
   2  -4   0   51.09    4.20
   2   4   1   91.05    7.34
  -2  -4  -1   98.73    8.06
  -2  -4  -1  117.17    9.53
  -2   4  -1  108.83    8.68
   2  -4   1   90.87    7.27
   2  -4   1  106.53    8.42
   2   4   2  536.41   40.91
   2   4   2  643.58   49.60
  -2  -4  -2  496.99   38.10
  -2   4  -2  462.46   35.32
  -2   4  -2  605.97   45.99
   2  -4   2  489.26   37.28
   2  -4   2  595.66   45.29
   2   4   3  498.53   38.98
   2   4   3  565.26   43.23
  -2  -4  -3  465.30   35.91
  -2  -4  -3  580.46   44.55
  -2   4  -3  500.34   38.10
  -2   4  -3  614.99   46.89
   2  -4   3  577.11   43.95
   2  -4   3  532.54   40.60
   2   4   4  507.04   39.03
   2   4   4  417.12   32.26
  -2  -4  -4  517.34   39.88
  -2  -4  -4  512.19   39.86
  -2   4  -4  495.44   37.80
  -2   4  -4  465.56   35.73
   2  -4   4  503.94   38.52
   2  -4   4  458.60   35.09
   2   4   5 1026.44   77.99
   2   4   5  878.55   67.14
  -2  -4  -5  883.96   67.40
  -2  -4  -5 1000.16   76.91
  -2   4  -6  442.63   33.96
  -2   4  -6  567.58   43.59
   2  -4   6  462.21   35.53
   2  -4   6  529.45   40.60
   2   4   7   44.62    4.17
   2   4   7   38.18    4.48
  -2  -4  -7   31.59    3.63
  -2  -4  -7   46.32    6.72
  -2   4  -7   45.55    4.20
  -2   4  -7   31.82    3.48
   2  -4   7   31.54    3.40
   2  -4   7   42.30    4.04
   2   4   8   99.17    9.04
   2   4   8   95.25    7.96
  -2  -4  -8  100.17   10.56
  -2  -4  -8   92.44    8.06
  -2   4  -8   99.73    8.24
  -2   4  -8  110.73    9.38
   2  -4   8  103.67    8.68
   2  -4   8  100.25    8.55
   2   4   9    1.08    2.01
   2   4   9    2.78    1.06
  -2  -4  -9    3.71    4.02
  -2  -4  -9    0.39    1.42
  -2   4  -9    0.41    1.21
  -2   4  -9    3.32    1.11
   2  -4   9    2.01    1.03
   2  -4   9    0.33    1.24
   2   4  10   87.00    8.48
   2   4  10  100.87    8.40
  -2  -4 -10   79.66    7.19
  -2  -4 -10  114.34   11.41
  -2   4 -10   97.54    8.17
  -2   4 -10   81.80    7.39
   2  -4  10   88.65    7.57
   2  -4  10   76.91    7.01
   2   4  11  197.97   17.00
   2   4  11  189.31   15.07
  -2  -4 -11  180.40   14.76
  -2  -4 -11  184.86   16.54
  -2   4 -11  199.77   16.31
  -2   4 -11  185.04   14.74
   2  -4  11  171.15   14.17
   2  -4  11  182.62   14.69
   2   4  12    9.09    1.67
   2   4  12   11.72    3.58
  -2  -4 -12   11.28    2.27
  -2  -4 -12    6.70    3.38
  -2   4 -12    9.89    1.70
  -2   4 -12   14.14    2.55
   2  -4  12   11.65    2.45
   2  -4  12   10.87    1.96
  -2   4 -13    4.23    1.29
  -2   4 -13    1.34    1.57
   2  -4  13    1.00    1.83
   2  -4  13    3.71    1.37
   2   4  14  213.45   17.06
   2   4  14  216.24   18.91
  -2  -4 -14  226.62   18.55
  -2  -4 -14  183.21   16.46
  -2   4 -14  227.34   18.63
  -2   4 -14  204.23   16.31
   2  -4  14  216.42   17.47
   2  -4  14  196.76   16.46
   2   4  15   21.49    4.97
   2   4  15   27.77    3.17
  -2  -4 -15   21.80    3.38
  -2  -4 -15   23.08    5.10
  -2   4 -15   26.28    3.09
  -2   4 -15   19.48    3.27
   2  -4  15   20.12    3.48
   2  -4  15   25.15    3.17
   2   4  16   13.19    2.16
   2   4  16   21.00    5.36
  -2  -4 -16   19.86    3.35
  -2  -4 -16    8.50    3.86
  -2   4 -16   10.46    1.88
   2  -4  16   19.48    3.63
   2  -4  16   12.06    2.22
   2   4  17    3.45    3.84
   2   4  17    1.70    1.16
  -2  -4 -17    1.83    1.80
  -2  -4 -17   -0.31    3.27
  -2   4 -17    1.29    1.19
  -2   4 -17    1.96    1.96
   2  -4  17    1.60    1.26
   2  -4  17    0.13    2.22
   2   4  18  165.33   17.47
  -2   4 -18  182.59   15.72
  -2   4 -18  190.37   15.43
   2  -4  18  184.86   15.17
   2  -4  18  177.49   15.64
   2   4  19   52.92    5.18
   2   4  19   45.32    8.42
  -2  -4 -19   44.03    8.50
  -2  -4 -19   43.70    5.62
  -2   4 -19   45.94    4.61
  -2   4 -19   48.54    5.95
   2  -4  19   49.54    5.00
   2  -4  19   51.30    6.72
   2   4  20    2.73    1.34
   2   4  20    3.45    4.97
  -2  -4 -20    2.96    2.27
  -2  -4 -20    2.83    4.46
   2   4  21   72.73   11.18
   2   4  21   72.22    6.72
  -2  -4 -21   76.96    8.48
  -2  -4 -21   59.28   10.61
  -2   6  23    3.71    4.69
  -2   6  23    4.69    1.55
   2  -6 -23    5.44    3.07
   2  -6 -23    6.70    7.14
  -2   6  22   18.99    6.93
  -2   6  22   14.76    2.34
   2  -6 -22   21.31    3.99
   2  -6 -22    9.35    8.42
  -2   6  21   17.70    6.18
  -2   6  21   14.27    2.27
   2  -6 -21   15.79    3.53
   2  -6 -21    6.98    6.93
   2   6 -20    3.30    2.55
   2   6 -20    3.86    1.29
  -2  -6  20    4.12    1.52
  -2  -6  20    3.58    3.04
  -2   6  20    3.32    4.95
  -2   6  20    4.69    1.44
   2  -6 -20    3.35    2.42
   2  -6 -20    4.12    7.81
   2   6 -19    7.68    1.65
   2   6 -19    4.41    2.55
  -2  -6  19    5.23    2.52
  -2  -6  19    8.50    1.93
  -2   6  19    9.58    1.83
  -2   6  19    5.36    4.48
   2  -6 -19    8.04    2.55
   2  -6 -19   12.26    7.16
   2   6 -18    4.07    2.52
   2   6 -18    4.35    1.34
  -2  -6  18    4.25    2.34
  -2  -6  18    3.48    1.49
  -2   6  18    3.53    4.02
  -2   6  18    4.20    1.37
   2  -6 -18    5.36    2.22
   2  -6 -18    6.11    6.44
  -2   6  17   28.03    3.17
  -2   6  17   28.78    6.42
   2  -6 -17   17.60    7.73
   2   6 -16   25.64    4.12
   2   6 -16   33.34    3.56
  -2  -6  16   29.89    3.63
  -2  -6  16   27.05    3.94
  -2   6  16   32.95    3.56
  -2   6  16   25.94    5.57
   2  -6 -16   33.36    8.04
   2  -6 -16   28.65    3.84
   2   6 -15   -0.46    0.95
   2   6 -15    1.47    1.98
  -2  -6  15   -0.21    1.70
  -2  -6  15   -0.03    1.13
  -2   6  15   -0.08    0.98
  -2   6  15    1.06    3.12
   2  -6 -15    0.33    1.47
   2  -6 -15    0.54    5.13
   2   6 -14  283.92   23.11
   2   6 -14  248.65   19.66
  -2  -6  14  251.69   20.22
  -2  -6  14  290.36   23.32
  -2   6  14  267.43   21.07
  -2   6  14  271.29   22.90
   2  -6 -14  244.04   22.62
   2  -6 -14  280.31   22.39
   2   6 -13  251.61   19.84
   2   6 -13  232.34   19.17
  -2  -6  13  250.55   20.10
  -2  -6  13  230.72   18.60
  -2   6  13  276.96   21.72
  -2   6  13  246.28   20.87
   2  -6 -13  236.49   19.01
   2  -6 -13  278.25   24.68
   2   6 -12    4.84    1.31
   2   6 -12    1.57    1.86
  -2  -6  12    3.43    1.47
  -2  -6  12    1.39    1.34
  -2   6  12    5.59    1.37
  -2   6  12    1.06    2.50
   2  -6 -12    3.61    4.20
   2  -6 -12    2.34    1.39
   2   6 -11    0.52    0.93
   2   6 -11    0.75    1.57
  -2  -6  11   -0.28    1.03
  -2  -6  11    1.31    1.26
  -2   6  11    1.83    2.22
  -2   6  11    0.59    0.88
   2  -6 -11    0.93    1.21
   2  -6 -11    2.24    3.48
   2   6 -10  145.80   12.32
   2   6 -10  119.44    9.84
  -2  -6  10  125.06   10.49
  -2  -6  10  146.11   12.08
  -2   6  10  116.17    9.40
  -2   6  10  130.88   11.44
   2  -6 -10  141.03   11.57
   2  -6 -10  109.42   10.51
   2   6  -9  209.10   16.98
   2   6  -9  227.96   17.96
  -2  -6   9  217.71   17.34
  -2  -6   9  202.38   16.23
   2   6  -8   33.34    3.30
  -2  -6   8   33.00    3.50
  -2   6   8   30.63    2.94
  -2   6   8   44.29    4.51
   2  -6  -8   43.03    4.20
   2  -6  -8   27.59    3.97
   2   6  -7  569.13   43.95
   2   6  -7  551.86   42.25
  -2  -6   7  572.48   43.95
  -2  -6   7  568.35   43.64
  -2   6   7  587.68   45.01
  -2   6   7  595.66   45.37
   2  -6  -7  551.09   42.41
   2  -6  -7  552.90   42.36
   2   6  -6  611.89   46.74
   2   6  -6  683.00   52.51
  -2  -6   6  646.68   49.52
  -2  -6   6  667.80   51.06
  -2   6   6  631.48   48.02
  -2   6   6  644.36   49.13
   2  -6  -6  536.92   41.04
   2  -6  -6  644.61   49.21
   2   6  -5    7.94    1.98
   2   6  -5   10.00    1.49
  -2  -6   5    8.61    1.62
  -2  -6   5    8.35    1.73
  -2   6   5    9.07    1.44
  -2   6   5   10.95    1.70
   2  -6  -5    6.42    1.88
   2  -6  -5    9.17    2.06
  -2   6   4    2.42    0.88
  -2   6   4    3.53    2.40
   2  -6  -4    1.62    1.55
   2  -6  -4    0.15    1.29
   2   6  -3  499.82   38.54
   2   6  -3  502.66   38.41
  -2  -6   3  513.73   39.44
  -2  -6   3  533.06   40.78
  -2   6   3  541.04   41.07
  -2   6   3  445.20   34.24
   2  -6  -3  553.15   42.20
   2  -6  -3  506.52   38.62
   2   6  -2  762.36   58.30
   2   6  -2  597.98   45.55
  -2  -6   2  764.67   58.30
  -2  -6   2  652.34   49.70
  -2   6   2  612.93   46.45
   2  -6  -2  629.67   47.84
   2  -6  -2  737.37   55.96
   2   6  -1   49.26    4.28
   2   6  -1   54.05    5.36
  -2  -6   1   50.37    4.51
  -2  -6   1   51.14    4.74
  -2   6   1   47.64    3.99
  -2   6   1   45.76    4.38
   2  -6  -1   45.81    3.97
   2  -6  -1   45.45    3.99
   2   6   0  259.70   20.30
   2   6   0  336.99   25.94
  -2  -6   0  295.00   22.85
  -2  -6   0  306.33   23.88
  -2   6   0  324.63   25.15
  -2   6   0  281.86   21.62
   2  -6   0  291.13   22.39
   2  -6   0  301.95   23.19
   2   6   1   39.14    4.02
   2   6   1   35.86    3.32
  -2  -6  -1   41.25    4.20
  -2  -6  -1   38.16    3.81
  -2   6  -1   33.91    3.50
  -2   6  -1   35.81    3.22
   2  -6   1   35.09    3.30
   2  -6   1   32.90    3.14
   2   6   2 2405.58  182.15
   2   6   2 2379.82  179.65
  -2  -6  -2 2444.74  184.88
  -2  -6  -2 2321.59  175.71
  -2   6  -2 2487.00  187.69
  -2   6  -2 2359.47  178.39
   2  -6   2 2281.66  172.34
   2  -6   2 2779.93  209.87
   2   6   3   83.73    7.99
   2   6   3   64.13    5.54
  -2  -6  -3   58.05    5.69
  -2   6  -3   77.58    6.42
   2  -6   3   73.50    6.29
   2   6   4  128.33   11.52
   2   6   4  121.53    9.92
  -2  -6  -4  121.89   10.49
  -2  -6  -4  114.68    9.46
  -2   6  -4  119.39    9.58
  -2   6  -4  121.25   10.10
   2  -6   4  121.76    9.92
   2  -6   4  124.47   10.10
  -2   6  -5   58.56    5.08
   2  -6   5   58.59    5.28
   2  -6   5   42.30    4.07
   2   6   6  732.73   55.99
   2   6   6  727.83   55.75
  -2  -6  -6  713.92   54.93
  -2  -6  -6  704.39   54.21
  -2   6  -6  715.72   54.93
  -2   6  -6  662.39   50.52
   2  -6   6  720.62   55.08
   2  -6   6  704.39   53.85
   2   6   7  779.62   59.44
   2   6   7  766.74   58.87
  -2  -6  -7  760.55   58.41
  -2  -6  -7  759.26   58.59
  -2   6  -7  752.82   57.38
  -2   6  -7  720.88   55.37
   2  -6   7  741.23   56.71
   2  -6   7  810.53   61.91
   2   6   8   39.37    4.61
  -2  -6  -8   39.52    4.48
  -2   6  -8   35.99    4.10
   2  -6   8   38.03    4.15
   2  -6   8   55.11    5.20
   2   6   9  185.68   15.61
   2   6   9  249.37   19.63
  -2  -6  -9  194.93   16.00
  -2  -6  -9  246.64   21.02
  -2   6  -9  239.35   18.83
  -2   6  -9  191.61   15.77
   2  -6   9  190.63   15.54
   2  -6   9  222.11   17.78
   2   6  10  523.78   40.22
   2   6  10  543.10   42.74
  -2  -6 -10  523.01   41.97
  -2  -6 -10  552.64   43.00
  -2   6 -10  521.21   40.09
  -2   6 -10  573.51   44.62
   2  -6  10  509.87   39.44
   2  -6  10  555.99   43.31
   2   6  11   44.62    6.13
   2   6  11   61.55    5.54
  -2  -6 -11   49.00    5.41
  -2  -6 -11   54.75    7.45
  -2   6 -11   60.18    5.46
  -2   6 -11   51.09    5.64
   2  -6  11   58.05    5.57
   2  -6  11   46.76    5.02
   2   6  12    1.19    1.06
   2   6  12    0.05    2.86
  -2  -6 -12    0.95    1.67
  -2  -6 -12    0.36    3.81
  -2   6 -12    0.95    1.08
  -2   6 -12    1.31    1.91
   2  -6  12    1.19    1.26
   2  -6  12    1.21    1.73
   2   6  13  228.66   19.99
  -2  -6 -13  204.54   17.03
  -2   6 -13  262.53   20.66
  -2   6 -13  206.03   17.36
   2  -6  13  250.94   20.15
   2  -6  13  192.53   16.13
  -2  -6 -14  119.29   10.72
  -2  -6 -14   90.25   11.80
  -2   6 -14  119.03   10.92
  -2   6 -14  105.61    8.89
   2  -6  14  114.24    9.94
   2  -6  14  108.60    9.97
   2   6  15    7.68    1.60
   2   6  15    8.84    4.35
  -2  -6 -15    6.11    5.59
  -2  -6 -15    8.32    2.47
  -2   6 -15    5.87    2.42
  -2   6 -15    7.88    1.65
   2  -6  15    8.42    2.76
   2  -6  15    9.20    2.09
   2   6  16   12.65    4.92
   2   6  16    8.84    1.78
  -2  -6 -16   10.25    6.54
  -2  -6 -16   11.31    2.91
  -2   6 -16    7.86    1.67
  -2   6 -16   12.29    3.17
   2  -6  16    9.33    2.04
   2  -6  16   13.29    3.40
   2   6  17   47.61    8.19
   2   6  17   53.77    5.15
  -2   6 -17   58.46    6.75
  -2   6 -17   47.20    4.64
   2  -6  17   51.09    5.20
   2  -6  17   56.17    6.75
   2   6  18   17.26    6.18
   2   6  18   15.82    2.50
  -2  -6 -18   20.82    3.89
  -2  -6 -18   10.98    7.39
  -2   6 -18   21.93    4.10
  -2   6 -18   14.32    2.24
   2  -6  18   16.31    2.63
   2  -6  18   22.03    4.43
   2   6  19    5.72    1.52
   2   6  19    2.24    4.43
  -2  -6 -19    3.32    2.27
  -2  -6 -19    3.68    6.49
  -2   6 -19    6.60    1.73
  -2   6 -19    2.34    2.50
   2  -6  19    5.80    1.70
   2  -6  19    2.11    3.07
   2   6  20    0.46    1.11
   2   6  20    2.94    5.08
  -2  -6 -20    2.68    6.78
  -2  -6 -20    1.91    2.47
   2   6  21   10.80    5.46
   2   6  21    7.27    1.67
  -2  -6 -21    9.74    3.35
  -2  -6 -21    8.32    6.83
   2  -8 -23    0.59    1.47
   2  -8 -23    7.37    3.68
  -2   8  22   18.24    6.26
  -2   8  22   36.74    4.15
   2  -8 -22   25.07    4.64
   2  -8 -22   24.76    6.23
  -2   8  21   39.70    4.28
  -2   8  21   36.97    9.07
   2  -8 -21   47.87    6.31
   2  -8 -21   36.33    8.55
  -2   8  20   13.32    2.22
   2   8 -19    1.49    2.86
   2   8 -19    3.40    1.31
  -2  -8  19    3.32    1.47
  -2  -8  19    4.48    2.81
  -2   8  19    1.31    4.56
  -2   8  19    4.02    1.34
   2  -8 -19    3.53    2.34
   2  -8 -19    2.73    4.87
   2   8 -18   26.90    3.12
   2   8 -18   20.53    4.43
  -2  -8  18   22.90    4.17
  -2  -8  18   22.70    3.14
  -2   8  18   24.14    2.94
  -2   8  18   21.28    6.18
   2  -8 -18   24.89    4.02
   2  -8 -18   19.50    6.11
   2   8 -17   21.18    2.76
   2   8 -17   28.91    5.08
  -2  -8  17   31.77    4.77
  -2  -8  17   21.72    3.14
  -2   8  17   24.04    6.26
  -2   8  17   22.57    2.81
   2  -8 -17   17.18    5.33
   2  -8 -17   30.17    4.23
   2   8 -16   38.52    5.75
   2   8 -16   47.74    4.69
  -2  -8  16   42.15    4.61
  -2  -8  16   43.52    5.62
  -2   8  16   50.88    4.90
  -2   8  16   32.44    6.49
   2  -8 -16   41.38    7.19
   2  -8 -16   40.09    4.92
   2   8 -15   47.10    6.29
   2   8 -15   46.81    4.53
  -2  -8  15   46.79    5.02
  -2  -8  15   48.08    5.69
  -2   8  15   38.34    6.34
  -2   8  15   49.83    4.69
   2  -8 -15   39.37    6.75
   2  -8 -15   41.38    4.95
   2   8 -14    8.27    1.73
   2   8 -14    6.23    2.83
  -2  -8  14    8.68    2.14
  -2  -8  14    5.33    2.29
  -2   8  14    4.43    3.27
  -2   8  14    8.35    1.62
   2  -8 -14    5.75    2.01
   2  -8 -14    7.73    3.97
   2   8 -13  100.30    9.71
   2   8 -13   70.49    6.26
  -2  -8  13   65.98    6.34
  -2   8  13   70.77    6.18
  -2   8  13   87.57    9.02
   2  -8 -13   71.42    7.99
   2  -8 -13   91.54    8.40
   2   8 -12   99.66    8.40
   2   8 -12   79.25    8.09
  -2  -8  12   91.15    8.17
  -2  -8  12   84.45    7.83
  -2   8  12   93.96    9.25
  -2   8  12  107.87    8.91
   2  -8 -12  129.44   11.80
   2  -8 -12   87.67    7.99
   2   8 -11   43.39    4.20
   2   8 -11   52.94    6.03
  -2  -8  11   53.59    5.49
  -2  -8  11   41.69    4.43
  -2   8  11   41.12    3.89
  -2   8  11   48.02    5.44
   2  -8 -11   35.25    4.30
   2  -8 -11   49.72    5.10
  -2   8  10   36.56    3.50
  -2   8  10   24.04    3.56
   2  -8 -10   27.13    3.66
   2  -8 -10   33.00    3.89
   2   8  -9  596.69   46.63
   2   8  -9  544.14   41.76
  -2  -8   9  546.20   42.25
  -2  -8   9  535.89   41.43
   2  -8  -9  593.09   45.96
   2  -8  -9  460.92   35.55
   2   8  -8   10.23    1.67
   2   8  -8    2.68    2.27
  -2  -8   8    7.91    1.75
  -2  -8   8    4.46    1.67
  -2   8   8    6.42    1.70
   2  -8  -8    5.02    1.86
   2   8  -7  163.78   13.99
   2   8  -7  155.64   12.50
  -2  -8   7  152.45   12.57
  -2  -8   7  158.83   12.93
  -2   8   7  140.57   11.28
  -2   8   7  144.77   11.52
   2  -8  -7  136.27   11.88
   2  -8  -7  153.06   12.60
   2   8  -6  169.04   13.47
   2   8  -6  130.01   11.36
  -2  -8   6  136.06   11.28
  -2  -8   6  153.58   12.47
  -2   8   6  158.22   12.50
   2  -8  -6  130.39   11.08
   2  -8  -6  154.40   12.73
   2   8  -5  511.16   39.88
   2   8  -5  525.33   40.27
  -2  -8   5  494.93   38.10
  -2  -8   5  546.97   42.15
  -2   8   5  530.74   40.42
  -2   8   5  478.95   37.05
   2  -8  -5  590.25   45.42
   2  -8  -5  549.55   42.38
   2   8  -4    7.11    2.34
   2   8  -4    9.12    1.49
  -2  -8   4    7.14    1.70
  -2  -8   4    9.48    1.73
   2  -8  -4    7.65    1.88
   2  -8  -4    8.30    2.32
   2   8  -3  127.09   10.25
  -2  -8   3  170.17   13.78
  -2  -8   3  138.51   11.21
  -2   8   3  125.99    9.92
   2  -8  -3  170.69   13.60
   2  -8  -3  147.52   11.93
   2   8  -2   40.19    4.82
   2   8  -2   51.19    4.53
  -2  -8   2   39.78    4.04
  -2  -8   2   47.38    4.43
  -2   8   2   54.34    4.56
  -2   8   2   59.64    5.23
   2  -8  -2   46.97    4.35
   2  -8  -2   42.20    3.97
   2   8  -1   57.79    5.00
  -2  -8   1   70.23    6.34
  -2  -8   1   62.68    5.75
  -2   8   1   72.99    6.85
  -2   8   1   55.21    4.66
   2  -8  -1   55.47    4.90
   2  -8  -1   67.06    5.80
  -2   8   0   20.51    3.19
   2  -8   0   22.98    2.60
  -2   8  -1    3.07    2.01
  -2   8  -1    9.64    1.37
   2  -8   1    7.81    1.47
  -2   8  -3  243.80   19.66
  -2   8  -3  243.29   18.94
   2  -8   3  240.33   18.91
   2  -8   3  240.61   18.88
   2   8   4    9.58    1.65
   2   8   4    8.71    3.50
  -2  -8  -4   12.37    2.94
  -2  -8  -4   10.80    2.76
  -2   8  -4   12.70    2.65
  -2   8  -4   12.29    1.73
   2  -8   4   12.42    2.06
   2  -8   4   12.47    1.91
   2   8   5  368.42   28.55
   2   8   5  362.50   28.75
  -2  -8  -5  326.94   26.33
  -2  -8  -5  347.56   27.67
  -2   8  -5  345.49   27.46
  -2   8  -5  410.42   31.61
   2  -8   5  349.62   27.28
   2  -8   5  371.00   28.83
  -2  -8  -6  172.49   14.63
  -2   8  -6  147.76   12.65
  -2   8  -6  208.82   16.49
   2  -8   6  177.80   14.38
   2  -8   6  169.19   13.81
   2   8   7   66.52    6.26
   2   8   7   64.85    5.98
  -2  -8  -7   77.94    7.55
  -2   8  -7   63.12    5.59
  -2   8  -7   78.35    7.55
   2  -8   7   63.74    5.93
   2  -8   7   74.20    6.85
   2   8   8   36.82    4.43
  -2  -8  -8   41.30    5.02
  -2   8  -8   29.19    3.14
  -2   8  -8   45.58    5.23
   2  -8   8   32.36    3.58
   2  -8   8   42.85    4.69
   2   8   9  154.84   13.29
   2   8   9  176.84   14.20
  -2  -8  -9  189.60   15.74
  -2  -8  -9  141.65   12.34
   2   8  10   70.34    6.23
   2   8  10   53.74    6.05
  -2  -8 -10   52.35    6.13
  -2  -8 -10   65.03    6.85
  -2   8 -10   48.26    5.77
  -2   8 -10   69.05    6.16
   2  -8  10   62.79    6.03
   2  -8  10   53.61    5.82
   2   8  11  138.66   12.70
   2   8  11  148.14   12.08
  -2  -8 -11  152.32   13.50
  -2  -8 -11  143.58   12.75
  -2   8 -11  149.22   12.16
  -2   8 -11  135.24   12.26
   2  -8  11  142.89   12.50
   2  -8  11  143.25   12.11
   2   8  12    2.94    3.32
   2   8  12    8.84    1.73
  -2  -8 -12    2.91    2.40
  -2   8 -12    1.34    2.29
  -2   8 -12    8.50    1.70
   2  -8  12    3.89    2.27
   2  -8  12    6.05    1.86
   2   8  13  151.88   14.56
   2   8  13  137.55   11.34
  -2  -8 -13  144.97   12.88
  -2  -8 -13  153.24   14.25
  -2   8 -13  130.65   12.24
  -2   8 -13  144.25   11.83
   2  -8  13  133.28   11.49
   2  -8  13  133.07   12.08
   2   8  14   87.29    7.65
   2   8  14   71.65    8.86
  -2  -8 -14   93.99   10.46
  -2  -8 -14   75.39    7.88
  -2   8 -14   72.01    8.04
  -2   8 -14   73.30    6.60
   2  -8  14   74.35    7.14
   2  -8  14   59.62    7.65
   2   8  15    0.31    1.03
   2   8  15    0.00    3.68
  -2  -8 -15   -0.15    1.98
  -2  -8 -15    0.03    3.61
  -2   8 -15   -0.13    2.32
  -2   8 -15    0.03    1.08
   2  -8  15    1.11    2.58
   2  -8  15    0.31    1.31
   2   8  16    1.98    1.11
   2   8  16    2.60    4.07
  -2  -8 -16    0.33    4.35
  -2  -8 -16    1.37    2.22
  -2   8 -16    2.71    1.26
  -2   8 -16    1.80    2.65
   2  -8  16    2.73    1.47
   2  -8  16    0.80    2.65
   2   8  17    3.53    4.71
   2   8  17    1.75    1.13
  -2  -8 -17   -1.98    4.66
  -2  -8 -17    4.25    2.65
  -2   8 -17    1.62    1.21
  -2   8 -17    2.96    2.91
   2  -8  17    2.09    1.37
   2  -8  17    4.61    3.14
   2   8  18   29.22    3.40
   2   8  18   20.10    6.57
  -2  -8 -18   22.78    6.83
  -2  -8 -18   27.34    4.82
   2   8  19   15.23    6.49
   2   8  19   18.01    2.65
  -2  -8 -19   23.37    4.51
  -2  -8 -19   16.90    6.36
   2   8  20    0.28    1.00
   2   8  20   -2.71    4.92
  -2  -8 -20    0.28    2.34
  -2  -8 -20    0.49    4.07
   2 -10 -19    3.14    2.76
   2 -10 -19    1.88    2.60
   2  10 -18    1.96    1.24
   2  10 -18    4.20    4.25
  -2 -10  18    1.62    3.40
  -2 -10  18    1.65    1.65
  -2  10  18    1.96    1.08
  -2  10  18    1.34    4.17
   2 -10 -18    0.46    2.27
   2 -10 -18    3.19    2.42
   2  10 -17   16.05    2.40
   2  10 -17    7.94    4.02
  -2 -10  17   11.41    2.40
  -2 -10  17   10.13    3.66
  -2  10  17    8.63    4.41
  -2  10  17   13.14    2.01
   2 -10 -17   13.45    3.53
   2 -10 -17    7.42    2.65
   2  10 -16   30.02    5.90
   2  10 -16   22.31    2.91
  -2 -10  16   21.41    3.19
  -2 -10  16   35.53    5.67
  -2  10  16   27.77    5.85
  -2  10  16   23.32    2.78
   2 -10 -16   20.22    4.04
   2 -10 -16   29.24    4.30
   2  10 -15    0.54    1.11
   2  10 -15    3.17    3.40
  -2 -10  15    1.06    2.71
  -2 -10  15    0.31    1.34
  -2  10  15    0.52    3.32
  -2  10  15    1.39    1.00
   2 -10 -15    2.32    2.11
   2 -10 -15    0.82    1.91
  -2  10  14   59.77    5.41
  -2  10  14   59.39    7.57
   2 -10 -14   79.20    7.99
   2 -10 -14   51.66    5.41
   2  10 -13    7.99    1.70
   2  10 -13    5.26    3.30
  -2 -10  13    4.38    2.32
  -2 -10  13    4.51    1.78
  -2  10  13    6.70    1.37
  -2  10  13    4.97    2.86
   2 -10 -13    2.96    1.98
   2 -10 -13    8.40    1.96
   2  10 -12   24.50    4.77
   2  10 -12   21.72    2.71
  -2 -10  12   21.41    3.14
  -2 -10  12   31.79    4.28
  -2  10  12   22.52    2.52
  -2  10  12   25.27    3.89
   2 -10 -12   25.61    3.17
   2 -10 -12   26.97    3.84
   2  10 -11   13.42    2.06
   2  10 -11   11.23    3.68
  -2 -10  11   14.12    2.91
  -2 -10  11   11.70    2.27
  -2  10  11   13.45    2.83
  -2  10  11   14.32    1.88
   2 -10 -11   14.38    2.83
   2  10 -10  162.93   13.19
   2  10 -10  147.47   13.65
  -2 -10  10  146.18   12.26
  -2 -10  10  178.93   14.99
  -2  10  10  152.75   12.55
  -2  10  10  149.41   11.90
   2 -10 -10  165.15   15.54
   2 -10 -10  176.59   14.79
   2  10  -9    6.67    1.49
   2  10  -9    1.19    2.76
  -2 -10   9    1.03    1.75
  -2 -10   9    3.92    1.52
  -2  10   9    7.03    1.39
  -2  10   9    3.58    1.57
   2 -10  -9    1.19    3.14
   2 -10  -9    1.67    1.93
   2  10  -8  126.37   12.78
  -2  10   8  118.90    9.69
   2  10  -7    7.88    3.66
   2  10  -7   14.63    2.06
  -2 -10   7   12.37    2.24
  -2 -10   7   13.24    2.63
  -2  10   7   15.74    2.01
  -2  10   7   14.63    2.01
   2 -10  -7   10.80    3.22
   2 -10  -7   10.74    2.91
   2  10  -6  540.79   43.10
   2  10  -6  462.46   35.58
  -2 -10   6  478.18   37.25
  -2 -10   6  445.20   34.55
  -2  10   6  510.64   39.16
  -2  10   6  446.49   34.14
   2 -10  -6  540.79   42.15
   2 -10  -6  480.50   37.46
   2  10  -5    8.24    3.76
  -2 -10   5   16.51    2.47
  -2 -10   5   10.46    2.37
  -2  10   5   22.60    3.32
   2 -10  -5   10.98    2.96
   2 -10  -5   11.21    2.58
   2  10  -4    5.41    3.32
   2  10  -4    3.99    1.13
  -2 -10   4    5.23    1.96
  -2 -10   4    2.47    1.52
  -2  10   4    3.79    2.81
  -2  10   4    5.54    1.13
   2 -10  -4    6.70    2.04
   2 -10  -4    2.29    2.55
   2  10  -3    5.64    3.76
   2  10  -3    5.13    1.21
  -2 -10   3    2.04    1.70
  -2 -10   3    3.81    1.88
  -2  10   3    4.10    0.98
  -2  10   3    5.46    2.58
   2 -10  -3    2.58    1.65
   2 -10  -3    2.19    1.98
   2  10  -2   41.81    3.92
   2  10  -2   63.35    7.70
  -2 -10   2   45.16    4.61
  -2  10   2   43.41    3.84
   2 -10  -2   60.37    5.59
   2 -10  -2   46.56    4.74
   2  10  -1    7.94    1.39
  -2 -10   1    2.81    1.78
  -2  10   1    8.61    1.31
   2  10   0   37.67    3.94
   2  10   0   34.73    3.35
   2 -10   0   27.16    3.45
   2 -10   0   26.56    3.32
   2  10   1   22.21    3.17
   2  10   1   27.62    2.81
  -2 -10  -1   26.10    3.58
  -2 -10  -1   27.13    3.56
  -2  10  -1   25.71    2.58
  -2  10  -1   28.13    4.97
   2 -10   1   22.96    2.89
   2 -10   1   25.35    3.09
   2  10   2   40.19    5.08
   2  10   2   48.33    4.35
  -2 -10  -2   63.38    6.44
  -2 -10  -2   51.91    5.67
  -2  10  -2   60.60    7.09
  -2  10  -2   41.17    3.76
   2 -10   2   43.03    4.30
   2 -10   2   55.24    5.28
   2  10   3   66.88    5.77
   2  10   3   75.15    7.78
  -2 -10  -3   59.72    6.62
  -2 -10  -3   55.37    6.18
  -2  10  -3   51.27    6.39
  -2  10  -3   75.46    6.36
   2 -10   3   61.86    5.72
   2 -10   3   50.29    5.02
   2  10   4    3.32    1.24
   2  10   4    0.85    3.09
  -2 -10  -4    1.29    2.71
  -2 -10  -4    4.02    2.60
  -2  10  -4    1.34    2.83
  -2  10  -4    2.58    1.00
   2 -10   4    1.88    1.62
   2 -10   4    1.57    1.42
   2  10   5   27.59    4.10
   2  10   5   20.82    2.52
  -2 -10  -5   12.65    3.50
  -2 -10  -5   15.07    3.71
  -2  10  -5   11.28    3.56
   2  10   6  190.06   15.25
   2  10   6  228.40   18.29
  -2 -10  -6  194.75   17.03
  -2 -10  -6  204.90   17.57
  -2  10  -6  197.22   15.64
  -2  10  -6  200.68   17.47
   2  10   7   10.90    2.11
   2  10   7   11.44    2.19
  -2 -10  -7   14.56    4.59
  -2 -10  -7   10.20    3.25
  -2  10  -7   12.03    3.63
  -2  10  -7   10.38    1.75
   2 -10   7    7.09    2.01
   2  10   8    9.64    1.83
   2  10   8    7.01    2.01
  -2 -10  -8    4.46    2.78
  -2 -10  -8    2.34    3.97
  -2  10  -8   10.00    1.73
  -2  10  -8    3.48    2.89
   2 -10   8    5.38    1.80
   2 -10   8    2.47    2.14
   2  10   9    5.95    2.29
   2  10   9    3.09    1.26
  -2 -10  -9    7.60    2.91
  -2 -10  -9   10.92    5.02
  -2  10  -9   10.77    3.48
  -2  10  -9    4.25    1.31
   2 -10   9    8.06    2.73
   2 -10   9    4.46    1.73
   2  10  10  272.58   21.38
   2  10  10  285.72   23.19
  -2 -10 -10  299.89   23.86
  -2 -10 -10  278.25   22.96
  -2  10 -10  275.93   23.37
  -2  10 -10  279.28   21.95
   2 -10  10  302.47   24.81
   2 -10  10  258.67   20.89
   2  10  11   26.90    4.48
   2  10  11   33.75    3.56
  -2 -10 -11   35.09    4.07
  -2 -10 -11   27.39    4.61
  -2  10 -11   32.82    3.58
  -2  10 -11   25.30    4.92
   2 -10  11   32.08    3.94
   2 -10  11   29.96    4.97
  -2 -10 -12   13.96    3.53
  -2 -10 -12   16.13    2.83
  -2  10 -12   16.72    2.40
  -2  10 -12   11.54    3.76
   2 -10  12   14.12    4.04
   2 -10  12   11.80    2.52
   2  10  13   40.40    6.60
  -2 -10 -13   40.06    5.46
   2  10  14   98.47   11.23
   2  10  14  102.05    8.63
  -2 -10 -14  104.91   10.28
  -2 -10 -14  105.79   10.07
  -2  10 -14  101.20    8.66
  -2  10 -14   95.76   10.25
   2  10  15    1.67    1.06
   2  10  15    1.86    3.79
  -2 -10 -15    3.50    2.58
  -2 -10 -15    1.83    2.29
  -2  10 -15    0.88    1.16
  -2  10 -15    1.34    3.17
   2 -10  15    3.45    3.63
   2  10  16   26.12    6.23
   2  10  16   31.02    3.45
  -2 -10 -16   31.77    5.31
  -2 -10 -16   30.99    4.66
  -2  10 -16   28.16    5.87
  -2  10 -16   29.09    3.45
   2 -10  16   35.66    6.78
   2 -10  16   31.25    4.02
  -2 -10 -18   12.70    3.61
  -2 -10 -18    5.82    3.38
  -2 -10 -19    1.21    2.24
  -2 -10 -19    0.33    1.62
   2  12 -16   30.61    3.74
   2  12 -16   10.90    5.00
  -2 -12  16   27.75    4.10
  -2 -12  16   26.85    5.67
   2  12 -15    4.12    5.15
   2  12 -15    3.97    1.47
  -2 -12  15    4.41    3.58
  -2 -12  15    4.15    2.04
   2  12 -14   -1.26    4.56
   2  12 -14    3.89    1.24
  -2 -12  14    0.72    3.04
  -2 -12  14    1.70    1.80
   2 -12 -14    1.29    6.60
   2 -12 -14    1.39    2.29
   2  12 -13   64.13    9.66
   2  12 -13   65.93    6.03
  -2 -12  13   66.32    6.75
  -2 -12  13   80.15    8.71
   2 -12 -13   75.64    7.99
   2 -12 -13   73.61   12.42
   2  12 -12    6.39    5.05
  -2  12  12    4.56    1.21
  -2  12  12    6.03    2.16
   2 -12 -12    6.96    5.87
   2 -12 -12   10.82    3.17
   2  12 -11   21.31    2.65
   2  12 -11   12.88    5.20
  -2 -12  11   20.77    3.56
  -2 -12  11   22.47    4.07
  -2  12  11   15.17    2.47
  -2  12  11   22.13    2.52
   2 -12 -11   21.51    3.89
   2 -12 -11   14.02    5.59
   2  12 -10   32.67    6.34
   2  12 -10   35.97    3.71
  -2 -12  10   33.08    4.23
  -2 -12  10   49.36    5.93
  -2  12  10   36.84    3.53
  -2  12  10   35.53    3.63
   2 -12 -10   37.54    6.36
   2 -12 -10   44.34    5.64
   2  12  -9   91.51   10.98
   2  12  -9  122.40   10.13
  -2 -12   9  100.48    9.12
  -2 -12   9  126.27   11.31
  -2  12   9  118.64    9.76
   2 -12  -9  114.24   10.43
   2 -12  -9  124.44   12.11
   2  12  -8    2.52    4.30
   2  12  -8    0.93    0.98
  -2 -12   8    3.48    2.06
  -2 -12   8    0.57    1.60
   2 -12  -8    6.16    3.32
   2 -12  -8    2.40    2.73
   2  12  -7   50.16    4.71
   2  12  -7   43.08    7.63
  -2 -12   7   43.57    5.13
  -2 -12   7   44.55    4.92
  -2  12   7   43.52    3.99
  -2  12   7   40.55    3.71
  -2  12   6   11.93    1.60
  -2  12   6    8.58    1.73
   2  12  -5  135.88   11.03
   2  12  -5  150.23   15.46
  -2 -12   5  145.51   12.52
  -2 -12   5  138.15   12.01
  -2  12   5  145.85   11.52
  -2  12   5  106.07    8.91
   2 -12  -5  156.44   14.17
   2  12  -4    1.03    4.97
   2  12  -4    2.73    1.06
  -2 -12   4    2.42    1.93
  -2 -12   4    3.01    2.01
  -2  12   4    5.67    3.53
  -2  12   4    3.76    0.95
   2  12  -3   34.52    3.38
   2  12  -3   29.45    7.09
  -2 -12   3   35.25    4.61
  -2 -12   3   38.00    4.61
  -2  12   3   30.87    4.66
   2  12  -2   20.48    2.81
   2  12  -2   20.97    2.37
  -2 -12   2   22.54    3.48
  -2 -12   2   22.85    3.74
   2 -12  -2   24.91    3.32
   2 -12  -2   20.77    3.94
   2  12  -1   64.95    6.18
   2  12  -1   72.14    6.16
  -2 -12   1   78.71    7.55
  -2 -12   1   71.44    7.34
  -2  12   1   68.22    5.67
  -2  12   1   73.58    6.88
   2 -12  -1   75.18    6.93
   2 -12  -1   74.59    7.52
   2  12   0   19.63    2.24
   2  12   0   18.76    3.01
  -2 -12   0   17.47    3.56
  -2 -12   0   15.28    3.12
  -2  12   0   18.11    2.50
  -2  12   0   17.60    1.98
   2 -12   0   12.26    3.09
   2 -12   0   13.99    2.50
   2  12   1   33.36    4.53
   2  12   1   36.84    3.53
  -2 -12  -1   41.43    5.02
  -2 -12  -1   41.17    5.72
  -2  12  -1   31.66    3.04
   2 -12   1   33.83    4.66
   2 -12   1   36.77    4.23
  -2 -12  -2   36.12    4.71
  -2 -12  -2   47.20    6.44
  -2  12  -2   29.55    6.62
   2 -12   2   48.31    5.33
   2 -12   2   35.86    4.25
   2  12   3   56.63    6.90
   2  12   3   61.09    5.36
  -2 -12  -3   81.41    9.53
  -2 -12  -3   72.94    7.37
  -2  12  -3   90.15   10.59
  -2  12  -3   64.46    5.57
   2 -12   3   66.68    6.62
   2 -12   3   69.43    6.72
   2  12   4    2.32    3.14
   2  12   4    0.82    0.95
  -2 -12  -4   -0.41    3.68
  -2 -12  -4    0.57    2.52
  -2  12  -4   -1.47    3.92
  -2  12  -4    0.26    0.82
   2 -12   4    0.85    1.60
   2 -12   4    0.26    1.88
   2  12   5   80.07    6.88
  -2 -12  -5   77.94    9.02
  -2 -12  -5   85.92    9.15
  -2  12  -5   71.42    9.33
  -2  12  -5   81.00    6.90
   2 -12   5   69.23    6.70
   2 -12   5   84.61    8.19
   2  12   6    5.95    1.60
   2  12   6   10.56    2.22
  -2 -12  -6    2.94    3.30
  -2 -12  -6    4.12    3.45
   2  12   7   97.31    8.45
   2  12   7   98.37    8.45
  -2 -12  -7   88.91   10.10
  -2 -12  -7   99.78   10.59
  -2  12  -7   94.50    7.99
  -2  12  -7   82.50   10.20
   2 -12   7   99.99    9.61
   2 -12   7   82.83    7.73
   2  12   8   -0.31    1.37
   2  12   8    0.80    1.03
  -2 -12  -8    0.49    3.92
  -2 -12  -8    1.60    3.14
  -2  12  -8    1.06    1.06
  -2  12  -8   -0.59    3.66
   2 -12   8    1.78    2.40
   2 -12   8    0.05    1.24
   2  12   9   85.69    7.34
   2  12   9   84.94    7.94
  -2 -12  -9   69.77    9.94
  -2 -12  -9   74.02    8.45
  -2  12  -9   64.67    8.84
  -2  12  -9   87.83    7.52
   2 -12   9   92.65    9.76
   2 -12   9   78.37    7.47
   2  12  10   11.34    1.86
   2  12  10    8.86    2.68
  -2 -12 -10   10.20    6.29
  -2 -12 -10   12.01    3.76
  -2  12 -10   10.90    4.77
  -2  12 -10   13.17    2.06
   2 -12  10   14.87    3.99
   2 -12  10   11.31    2.55
   2  12  11  125.81   10.59
  -2  12 -11  135.67   11.39
   2 -12  11   97.70    9.61
  -2 -12 -12   17.75    4.23
  -2 -12 -12    9.30    8.01
  -2  12 -12   21.67    2.89
  -2  12 -12   12.32    5.69
   2 -12  12   19.43    4.64
   2 -12  12   19.19    3.30
  -2 -12 -13   41.25   11.31
  -2 -12 -13   54.72    7.01
  -2  12 -13   58.56    5.69
  -2  12 -13   46.97    8.42
   2 -12  13   61.99    8.27
   2 -12  13   55.29    6.03
  -2 -12 -14    0.95    2.73
  -2  12 -14   -0.18    1.21
  -2  12 -14    1.03    4.59
   2 -12  14    2.99    3.92
   2 -12  14    1.26    1.65
  -2  12 -15    5.41    4.53
   2  14 -14    8.61    4.20
   2  14 -14   22.78    3.68
  -2 -14  14   17.03    3.89
   2  14 -13    7.55    5.62
   2  14 -13   12.24    2.63
  -2 -14  13   14.14    4.02
   2  14 -12    1.52    1.26
   2  14 -12    2.01    5.15
  -2 -14  12    0.15    3.30
  -2 -14  12    1.00    2.16
   2  14 -11    0.05    1.19
   2  14 -11    2.45    5.57
  -2 -14  11    2.27    3.12
  -2 -14  11    0.15    2.09
   2  14  -9   15.23    2.22
   2  14  -9   19.17    8.12
  -2 -14   9   15.61    3.76
  -2 -14   9   21.77    4.15
   2  14  -8    3.71    6.08
   2  14  -8    2.47    1.19
  -2 -14   8    5.38    3.09
  -2 -14   8    1.34    2.32
   2  14  -7    7.70    1.57
   2  14  -7   15.69    7.47
  -2 -14   7   14.32    3.63
  -2 -14   7    7.63    2.96
   2  14  -6   89.12    7.60
   2  14  -6   64.67   11.85
  -2 -14   6   74.74    8.01
  -2 -14   6   70.75    7.70
   2  14  -5    0.95    0.95
   2  14  -5    7.78    6.78
  -2 -14   5    2.27    2.86
  -2 -14   5    4.10    2.63
   2  14  -4   11.95    1.98
  -2 -14   4    8.55    2.96
  -2 -14   4    6.08    3.27
   2  14  -3    8.89    2.11
   2  14  -3   12.55    1.93
   2 -14  -3   15.87    2.81
   2 -14  -3   14.87    5.41
   2  14  -2   63.97    5.72
   2  14  -2   65.62    6.67
  -2 -14   2   53.07    6.16
  -2 -14   2   58.28    7.75
   2 -14  -2   44.73    7.11
   2 -14  -2   52.87    5.57
   2  14  -1    0.46    1.70
   2  14  -1    0.05    0.85
  -2 -14   1   -0.10    2.27
  -2 -14   1   -1.55    3.07
   2 -14  -1    0.39    1.91
   2 -14  -1    1.67    3.45
   2  14   0   -0.08    0.90
   2  14   0   -0.13    2.58
  -2 -14   0   -0.15    2.29
  -2 -14   0    1.47    3.43
   2 -14   0    0.77    2.01
   2 -14   0    0.36    3.09
   2  14   1   -0.36    3.22
   2  14   1    0.26    0.88
  -2 -14  -1   -0.95    3.74
  -2 -14  -1   -0.85    2.24
  -2  14  -1    0.77    1.34
  -2  14  -1    0.18    0.88
   2 -14   1   -0.44    2.99
   2 -14   1    1.24    2.04
   2  14   2   58.95    7.70
   2  14   2   71.50    6.26
  -2 -14  -2   71.01    9.69
  -2 -14  -2   79.71    8.30
  -2  14  -2   74.92    6.98
  -2  14  -2   79.64    6.85
   2 -14   2   73.99    7.63
   2 -14   2   69.36    8.14
  -2 -14  -3   -1.00    2.55
  -2 -14  -3   -1.11    4.15
  -2  14  -3    0.59    0.93
  -2  14  -3    3.76    6.36
   2 -14   3    0.70    2.27
   2 -14   3    1.60    2.91
  -2 -14  -4    1.34    2.81
  -2 -14  -4    1.19    3.89
  -2  14  -4    2.27    1.11
  -2  14  -4    1.16    6.60
  -2 -14  -5    6.16    4.38
  -2 -14  -5    5.20    3.61
  -2  14  -5    1.00    5.90
  -2  14  -5    6.96    1.52
   2 -14   5    3.09    2.65
   2 -14   5    4.53    2.63
  -2 -14  -6   72.09    9.58
  -2 -14  -6   78.37    9.79
  -2  14  -6   72.91   11.77
  -2  14  -6   91.20    7.78
   2 -14   6   79.95    8.81
   2 -14   6   77.99    8.06
  -2  14  -7   14.09    2.11
  -2  14  -7   16.64    7.21
   2 -14   7   14.99    4.02
   2 -14   7   10.20    3.07
  -2  14  -8    2.68    5.77
  -2  14  -8   -0.36    1.13
   2 -14   8    0.46    3.12
   2 -14   8    0.39    2.14
  -2  14  -9    3.40    5.54
  -2  14  -9    5.23    1.78
   2 -14   9    4.69    3.68
   2 -14   9    2.94    2.40
   2 -14  10   96.82   10.95
   2 -14  10   94.53    9.30
   2 -14  11    4.51    3.27
   2 -14  11    5.08    2.73
   2 -14  12    1.19    2.68
   2 -14  13   -0.36    1.67
   2 -14  13    1.91    2.37
   3   1 -23   45.83    4.84
   3   1 -23   48.67    5.95
  -3  -1  23   47.66    7.11
  -3  -1  23   46.07    4.66
  -3   1  23   50.42    5.00
  -3   1  23   38.72    6.96
   3  -1 -23   47.46    5.20
   3  -1 -23   47.33    5.93
   3   1 -22    2.60    1.44
   3   1 -22    2.16    1.88
  -3  -1  22    2.60    2.89
  -3  -1  22    2.47    1.26
  -3   1  22    2.76    1.34
  -3   1  22    0.82    3.45
   3  -1 -22    1.52    1.83
   3  -1 -22    3.09    1.73
   3   1 -21  193.28   15.77
   3   1 -21  201.96   16.93
  -3  -1  21  186.45   15.23
  -3  -1  21  211.52   18.37
  -3   1  21  229.97   20.25
  -3   1  21  217.53   17.60
   3  -1 -21  207.19   17.36
   3  -1 -21  211.32   17.29
   3   1 -20  265.63   21.10
   3   1 -20  295.26   23.88
  -3  -1  20  300.92   24.84
  -3  -1  20  282.37   22.47
  -3   1  20  267.17   21.28
  -3   1  20  316.12   26.43
   3  -1 -20  298.60   24.12
   3  -1 -20  280.05   22.36
   3   1 -19  164.48   13.94
   3   1 -19  150.54   12.47
  -3  -1  19  145.15   12.11
  -3  -1  19  166.80   14.63
  -3   1  19  177.72   15.72
  -3   1  19  153.50   12.73
   3  -1 -19  159.79   13.58
   3  -1 -19  152.75   12.75
   3   1 -18   16.15    2.86
   3   1 -18   11.88    2.11
  -3  -1  18   12.75    2.22
  -3  -1  18   15.36    3.25
  -3   1  18   14.32    3.43
  -3   1  18   13.55    2.19
   3  -1 -18   11.65    2.27
   3  -1 -18   16.13    2.81
   3   1 -17  377.70   29.78
   3   1 -17  344.72   27.05
  -3  -1  17  330.81   26.00
  -3  -1  17  387.75   30.79
  -3   1  17  338.28   26.49
  -3   1  17  385.43   30.74
   3  -1 -17  381.05   30.02
   3  -1 -17  339.57   26.69
   3   1 -16  209.13   16.67
   3   1 -16  199.13   16.31
  -3  -1  16  210.72   17.55
  -3  -1  16  197.27   15.90
  -3   1  16  208.79   16.67
  -3   1  16  202.69   16.95
   3  -1 -16  190.40   15.61
   3  -1 -16  215.77   17.29
   3   1 -15   14.48    2.16
  -3   1  15   28.73    4.02
  -3   1  15   17.80    2.37
   3  -1 -15   15.02    2.27
   3   1 -14    0.39    0.95
   3   1 -14    1.31    1.29
  -3  -1  14    0.00    0.88
  -3  -1  14    1.73    1.52
  -3   1  14    2.09    1.80
  -3   1  14    0.08    0.90
   3  -1 -14    3.38    1.42
   3  -1 -14    0.93    1.03
   3   1 -13  963.83   73.56
   3   1 -13 1210.39   91.93
  -3  -1  13 1051.43   80.00
  -3  -1  13 1068.17   81.49
  -3   1  13  959.19   73.43
  -3   1  13 1191.33   90.51
   3  -1 -13 1174.84   89.25
   3  -1 -13  955.84   72.89
   3   1 -12  400.37   31.07
   3   1 -12  419.18   32.33
  -3  -1  12  388.01   30.20
  -3  -1  12  364.30   28.26
  -3   1  12  411.45   31.77
  -3   1  12  360.44   28.24
   3  -1 -12  405.53   31.38
   3  -1 -12  408.10   31.48
   3   1 -11   98.03    8.09
   3   1 -11  127.15   10.49
  -3  -1  11   94.79    7.96
  -3  -1  11  122.51   10.15
  -3   1  11  131.68   11.03
  -3   1  11   97.85    8.17
   3  -1 -11  102.21    8.45
   3  -1 -11  120.21    9.87
   3   1 -10  466.84   35.94
   3   1 -10  521.98   39.99
  -3  -1  10  445.72   34.32
  -3  -1  10  489.00   37.56
  -3   1  10  514.76   39.47
  -3   1  10  463.24   35.66
   3  -1 -10  471.74   36.20
   3  -1 -10  560.62   42.82
   3   1  -9 1069.98   81.23
   3   1  -9  885.51   67.27
  -3  -1   9  912.56   69.36
  -3  -1   9  962.28   73.04
  -3   1   8  147.50   11.72
   3  -1  -8  149.22   11.83
   3   1  -7  294.22   22.72
   3   1  -7  337.77   25.92
  -3  -1   7  293.97   22.65
  -3  -1   7  346.53   26.61
  -3   1   7  355.03   27.21
  -3   1   7  299.64   23.06
   3  -1  -7  393.93   30.12
   3  -1  -7  292.42   22.47
   3   1  -6  161.98   12.65
   3   1  -6  152.55   12.01
  -3  -1   6  153.94   12.06
  -3  -1   6  161.46   12.65
  -3   1   6  171.79   13.35
  -3   1   6  157.91   12.29
   3  -1  -6  155.33   12.08
   3  -1  -6  172.18   13.32
   3   1  -5  792.76   60.08
   3   1  -5  699.75   53.02
  -3  -1   5  733.24   55.57
  -3  -1   5  712.12   53.98
  -3   1   5  735.82   55.68
  -3   1   5  677.33   51.24
   3  -1  -5  693.57   52.48
   3  -1  -5  785.80   59.44
   3   1  -4  569.90   43.21
   3   1  -4  545.17   41.35
  -3  -1   4  543.88   41.27
  -3  -1   4  585.87   44.42
  -3   1   4  617.56   46.71
  -3   1   4  504.97   38.21
   3  -1  -4  486.17   36.82
   3  -1  -4  633.54   47.90
   3   1  -3  164.79   12.68
  -3  -1   3  150.46   11.59
  -3  -1   3  211.14   16.18
  -3   1   3  179.81   13.65
  -3   1   3  156.39   11.93
   3  -1  -3  178.13   13.58
   3   1  -2 1219.92   92.05
   3   1  -2 1134.65   85.59
  -3  -1   2 1137.74   85.85
  -3  -1   2 1119.44   84.45
  -3   1   2 1224.82   92.34
  -3   1   2 1116.10   84.15
   3  -1  -2  954.30   71.96
   3  -1  -2 1136.71   85.72
   3   1  -1 4111.93  309.68
   3   1  -1 4482.93  337.51
  -3  -1   1 4789.52  360.70
  -3  -1   1 4093.90  308.39
  -3   1   1 4913.19  369.97
   3  -1  -1 5005.94  377.18
   3  -1  -1 3568.31  268.72
   3   1   0 3624.99  273.36
   3   1   0 3475.56  262.02
  -3  -1   0 3691.98  278.25
  -3  -1   0 3686.83  277.74
  -3   1   0 3346.74  252.13
  -3   1   0 3532.24  265.88
   3  -1   0 3372.50  253.96
   3  -1   0 3424.03  257.90
   3   1   1   60.06    5.20
  -3   1  -1   48.08    4.07
   3  -1   1   46.12    3.94
   3   1   2  102.41    8.37
   3   1   2  116.27    9.40
  -3  -1  -2  105.68    9.28
  -3  -1  -2  111.04    8.97
  -3   1  -2   90.95    7.27
  -3   1  -2  108.26    8.55
   3  -1   2  103.57    8.24
   3  -1   2   90.79    7.19
   3   1   3 1257.54   95.15
   3   1   3 1324.27  100.30
  -3  -1  -3  995.26   75.59
  -3  -1  -3 1221.99   92.52
  -3   1  -3 1281.76   96.90
  -3   1  -3 1197.25   90.53
   3  -1   3 1163.24   88.01
   3  -1   3 1275.83   96.41
   3   1   4 2767.05  208.87
   3   1   4 3004.08  226.54
  -3  -1  -4 3606.96  272.07
  -3  -1  -4 2490.60  188.00
  -3   1  -4 2769.63  208.97
  -3   1  -4 2826.31  213.17
   3  -1   4 3071.07  231.64
   3  -1   4 2559.14  193.18
   3   1   5   27.83    3.22
  -3  -1  -5   26.82    3.01
  -3   1  -5   27.62    2.94
   3   1   6  109.37    9.25
  -3  -1  -6   95.53    8.14
  -3   1  -6   87.03    7.21
  -3   1  -6  120.14    9.84
   3  -1   6   94.68    7.78
   3  -1   6  105.32    8.81
   3   1   7  738.40   56.19
   3   1   7  784.51   60.03
  -3  -1  -7  789.92   60.29
  -3  -1  -7  708.51   54.16
  -3   1  -7  727.32   55.42
  -3   1  -7  772.66   58.95
   3  -1   7  724.74   55.47
   3  -1   7  709.28   54.08
   3   1   8  906.12   68.89
   3   1   8  924.67   70.70
  -3  -1  -8  924.15   70.46
  -3  -1  -8  818.78   62.48
  -3   1  -8  833.46   63.48
  -3   1  -8  892.21   67.99
   3  -1   8  836.04   63.92
   3  -1   8  834.24   63.56
   3   1   9   10.25    1.70
  -3  -1  -9    8.84    1.88
  -3  -1  -9   16.51    2.47
  -3   1  -9    9.43    1.67
   3  -1   9   17.29    2.68
   3  -1   9   10.05    1.62
   3   1  10   47.38    5.18
   3   1  10   62.71    5.59
  -3  -1 -10   45.16    4.61
  -3   1 -10   60.24    5.49
  -3   1 -10   43.95    4.41
   3  -1  10   46.71    4.90
   3  -1  10   52.76    4.87
   3   1  11   40.35    4.84
  -3  -1 -11   36.84    4.04
  -3   1 -11   36.51    3.97
   3  -1  11   40.37    4.64
   3   1  12   57.81    5.49
   3  -1  12   63.22    6.60
   3   1  13   28.65    3.19
   3   1  13   37.07    5.02
  -3  -1 -13   33.62    3.97
  -3  -1 -13   29.58    3.74
   3  -1  13   31.95    3.50
   3  -1  13   36.22    4.66
   3   1  14    1.11    2.32
   3   1  14    2.58    1.21
  -3  -1 -14    4.53    1.86
  -3  -1 -14    0.41    1.44
  -3   1 -14   -0.49    1.49
  -3   1 -14    3.09    1.57
   3  -1  14    2.63    1.21
   3  -1  14    2.81    2.19
   3   1  15   74.07    6.67
   3   1  15   65.44    7.42
  -3  -1 -15   97.39    8.89
  -3  -1 -15   66.19    6.52
  -3   1 -15   63.71    6.42
  -3   1 -15   79.89    7.27
   3  -1  15   71.88    6.52
   3  -1  15   67.91    7.50
   3   1  16   13.19    3.74
   3   1  16   19.30    2.65
  -3  -1 -16   23.99    3.66
  -3  -1 -16   13.22    2.71
  -3   1 -16   20.30    2.89
  -3   1 -16   11.80    2.60
   3  -1  16   15.92    3.81
   3  -1  16   17.80    2.52
   3   1  17   -0.15    1.11
  -3   1 -17   -0.75    1.39
  -3   1 -17    4.79    2.16
   3  -1  17    5.64    3.38
   3  -1  17    0.00    1.13
   3   1  18  188.10   15.33
   3   1  18  181.87   16.82
  -3  -1 -18  213.15   17.70
  -3  -1 -18  174.22   14.94
  -3   1 -18  181.51   14.94
  -3   1 -18  170.09   14.58
   3  -1  18  195.73   17.60
   3  -1  18  167.34   13.73
   3   1  19  158.83   13.09
   3   1  19  148.84   14.79
  -3  -1 -19  148.89   13.14
  -3  -1 -19  202.99   17.11
  -3   1 -19  142.37   12.60
  -3   1 -19  179.03   14.87
   3  -1  19  169.86   16.08
   3  -1  19  150.80   12.52
   3   1  20   10.61    4.56
   3   1  20    8.09    1.78
  -3  -1 -20    8.48    2.63
  -3  -1 -20    9.25    2.60
  -3   1 -20    6.54    2.45
  -3   1 -20    7.86    2.22
   3  -1  20    6.75    1.67
   3  -1  20    7.60    3.94
  -3   3  24   29.94    3.74
   3  -3 -24   25.40    5.08
  -3   3  23   -0.44    1.13
  -3   3  23    1.39    4.12
   3  -3 -23    0.90    2.09
   3  -3 -23    0.21    2.01
   3   3 -22    2.55    2.11
   3   3 -22    0.62    1.08
  -3  -3  22    0.49    1.08
  -3  -3  22    1.98    2.68
  -3   3  22   -0.23    4.25
   3  -3 -22    1.62    2.32
   3  -3 -22    0.36    1.83
   3   3 -21   34.50    3.81
   3   3 -21   37.98    4.97
  -3  -3  21   38.88    5.57
  -3  -3  21   38.34    4.10
  -3   3  21   38.88    7.16
  -3   3  21   37.31    3.97
   3  -3 -21   38.29    4.84
   3  -3 -21   40.99    5.28
  -3  -3  20  319.73   25.27
  -3  -3  20  382.08   30.87
  -3   3  20  364.82   30.35
  -3   3  20  345.75   27.18
   3  -3 -20  368.17   29.35
   3  -3 -20  360.95   28.70
  -3   3  19    7.91    3.66
  -3   3  19   15.20    2.34
   3  -3 -19   21.44    3.40
   3   3 -18    3.81    1.34
   3   3 -18    4.74    2.14
  -3  -3  18    4.95    2.29
  -3  -3  18    4.87    1.55
  -3   3  18    5.20    1.44
  -3   3  18    6.13    3.22
   3  -3 -18    4.04    1.83
   3  -3 -18    4.82    2.06
   3   3 -17    8.76    2.40
   3   3 -17    4.84    1.44
  -3  -3  17    6.54    1.67
  -3  -3  17    7.57    2.37
  -3   3  17    6.78    3.14
  -3   3  17    5.28    1.42
   3  -3 -17    7.86    2.11
   3  -3 -17    7.52    2.09
   3   3 -16  465.04   36.51
   3   3 -16  440.05   34.06
  -3  -3  16  447.78   35.14
  -3  -3  16  410.68   32.02
  -3   3  16  473.54   38.05
   3   3 -15   99.45    8.40
   3   3 -15   72.01    6.96
  -3  -3  15   73.30    6.96
  -3  -3  15   89.01    7.81
  -3   3  15   78.66    8.12
  -3   3  15   95.46    8.14
   3  -3 -15   70.36    6.49
  -3   3  14   86.31    8.30
  -3   3  14   98.86    8.35
   3  -3 -14   76.21    6.88
   3   3 -13   -0.13    1.29
   3   3 -13    0.31    0.85
  -3  -3  13    0.21    1.52
  -3  -3  13    0.15    0.93
  -3   3  13    0.46    0.88
  -3   3  13    0.31    1.80
   3  -3 -13    0.93    1.26
   3  -3 -13    0.77    1.08
   3   3 -12  444.94   34.29
   3   3 -12  498.28   38.59
  -3   3  12  465.56   35.81
  -3   3  12  510.90   39.70
   3  -3 -12  481.27   37.13
   3  -3 -12  463.75   35.73
   3   3 -11   29.83    3.07
  -3  -3  11   35.40    3.58
  -3   3  11   31.79    3.14
   3   3 -10  135.70   10.98
   3   3 -10  163.47   13.29
  -3  -3  10  152.88   12.34
  -3  -3  10  132.58   10.87
  -3   3  10  163.47   13.35
  -3   3  10  142.14   11.39
   3  -3 -10  149.61   12.08
   3  -3 -10  148.37   11.90
   3   3  -9  645.13   49.47
   3   3  -9  655.44   50.01
  -3  -3   9  658.27   50.32
  -3  -3   9  594.12   45.45
  -3   3   9  658.78   50.50
  -3   3   9  634.31   48.31
   3  -3  -9  720.62   54.90
   3  -3  -9  565.26   43.18
   3   3  -8  272.84   21.18
   3   3  -8  343.18   26.64
  -3  -3   8  308.91   23.99
  -3  -3   8  339.31   26.25
  -3   3   8  351.16   27.21
  -3   3   8  287.78   22.16
   3  -3  -8  307.88   23.73
   3  -3  -8  299.64   23.14
  -3   3   7   54.10    4.51
   3  -3  -7   54.54    4.74
   3   3  -6  135.93   11.00
   3   3  -6  145.93   11.54
  -3  -3   6  150.80   11.95
  -3  -3   6  132.38   10.67
  -3   3   6  142.84   11.28
  -3   3   6  169.99   13.11
   3  -3  -6  132.38   10.36
   3   3  -5  270.78   21.00
   3   3  -5  259.19   19.99
  -3  -3   5  321.02   24.81
  -3  -3   5  260.73   20.15
  -3   3   5  298.35   22.90
  -3   3   5  265.37   20.20
   3  -3  -5  216.37   16.75
   3  -3  -5  279.28   21.33
   3   3  -4 1590.15  120.11
   3   3  -4 1700.68  128.54
  -3  -3   4 1685.74  127.35
  -3  -3   4 1628.54  123.00
  -3   3   4 1705.83  128.77
  -3   3   4 1591.96  120.06
   3  -3  -4 1630.34  123.31
   3  -3  -4 1746.02  131.71
   3   3  -3   59.36    4.92
   3   3  -3   64.74    5.49
  -3  -3   3   61.45    5.13
  -3  -3   3   61.50    5.20
  -3   3   3   55.52    4.33
  -3   3   3   62.53    4.90
   3  -3  -3   62.32    4.90
   3  -3  -3   62.07    4.90
   3   3  -2 3539.97  266.91
   3   3  -2 3496.17  263.31
  -3  -3   2 3313.25  249.86
  -3  -3   2 3501.32  263.82
  -3   3   2 2908.75  219.72
  -3   3   2 3547.70  267.95
   3  -3  -2 3568.31  269.49
   3  -3  -2 3086.52  232.96
   3   3  -1 3434.34  258.93
   3   3  -1 3488.44  263.05
  -3  -3   1 3483.29  262.53
  -3  -3   1 3367.35  253.96
  -3   3   1 3153.51  237.65
  -3   3   1 3784.73  285.21
   3  -3  -1 3872.33  291.65
   3  -3  -1 3733.20  281.34
   3   3   0 6247.77  470.71
   3   3   0 7304.09  550.06
  -3  -3   0 7368.50  554.96
  -3  -3   0 7556.58  569.13
  -3   3   0 7602.95  572.73
  -3   3   0 8239.32  620.40
   3  -3   0 7610.68  573.25
   3  -3   0 8012.60  603.39
   3   3   1    8.37    1.62
   3   3   1   16.28    3.01
  -3  -3  -1   13.06    1.91
  -3  -3  -1    6.88    1.67
  -3   3  -1   11.34    1.29
   3  -3   1   11.03    1.31
   3   3   2 1967.34  148.68
   3   3   2 1723.87  130.98
  -3  -3  -2 1905.50  144.15
  -3  -3  -2 1874.84  141.93
  -3   3  -2 1745.25  131.68
  -3   3  -2 1952.91  147.42
   3  -3   2 1855.78  140.08
   3  -3   2 1954.20  147.47
   3   3   3   11.49    2.16
  -3  -3  -3   12.65    2.37
  -3   3  -3    9.40    1.57
   3  -3   3   10.72    1.65
   3   3   4  742.52   56.84
   3   3   4  876.49   66.75
  -3  -3  -4  737.62   57.14
  -3  -3  -4  737.37   56.29
  -3   3  -4  854.85   64.98
  -3   3  -4  697.43   52.97
   3  -3   4  765.71   58.25
   3  -3   4  734.79   55.83
   3   3   5  722.42   55.47
   3   3   5  854.59   65.03
  -3  -3  -5  867.73   67.32
  -3  -3  -5  699.23   53.46
   3   3   6  317.67   24.58
   3   3   6  402.43   31.51
  -3  -3  -6  394.96   30.66
  -3  -3  -6  384.40   31.35
  -3   3  -6  320.50   24.73
  -3   3  -6  453.96   34.96
   3  -3   6  350.65   27.08
   3  -3   6  376.15   29.11
   3   3   7   56.78    5.95
   3   3   7   52.48    4.82
  -3  -3  -7   51.55    6.65
  -3  -3  -7   53.90    5.20
  -3   3  -7   51.12    4.59
  -3   3  -7   60.55    5.54
   3  -3   7   49.85    4.59
   3  -3   7   54.28    5.10
   3   3   8  343.95   27.41
   3   3   8  362.24   27.98
  -3  -3  -8  325.66   25.58
  -3  -3  -8  370.74   29.76
  -3   3  -8  349.36   26.97
  -3   3  -8  358.63   27.95
   3  -3   8  365.08   28.29
   3  -3   8  308.91   24.27
   3   3   9    4.10    2.24
   3   3   9    0.05    0.82
  -3  -3  -9   -0.62    1.88
  -3   3  -9   -0.05    0.85
   3  -3   9    0.93    0.95
   3  -3   9    5.75    1.83
   3   3  10   84.20    7.16
   3   3  10  108.13   10.05
  -3  -3 -10  101.54    8.84
  -3   3 -10  116.20    9.92
  -3   3 -10   78.37    6.72
   3  -3  10  106.07    9.28
   3  -3  10   91.64    7.88
   3   3  11   -0.59    2.34
   3   3  11    2.78    1.13
  -3  -3 -11    0.23    1.24
  -3  -3 -11    2.22    1.91
  -3   3 -11   -0.26    1.34
   3  -3  11    2.04    1.19
   3   3  12  144.59   11.80
  -3  -3 -12  145.95   12.32
  -3   3 -12  142.47   11.65
  -3   3 -12  158.29   13.27
   3  -3  12  144.64   12.39
   3  -3  12  145.39   12.01
   3   3  13    6.47    1.57
   3   3  13    4.87    3.14
  -3  -3 -13    5.28    2.40
  -3  -3 -13    4.02    1.75
  -3   3 -13    6.75    1.62
  -3   3 -13    4.07    1.80
   3  -3  13    6.31    1.62
   3  -3  13    3.32    1.98
   3   3  14   59.44    5.54
   3   3  14   67.42    8.06
  -3  -3 -14   70.83    6.96
  -3   3 -14   72.09    7.01
  -3   3 -14   54.23    5.18
   3  -3  14   67.32    6.88
   3  -3  14   58.18    5.54
   3   3  15  104.16    8.86
   3   3  15  127.20   12.70
  -3  -3 -15  137.45   11.93
  -3   3 -15   99.66    8.61
  -3   3 -15  134.13   11.75
   3  -3  15  130.62   11.72
   3  -3  15  109.19    9.43
   3   3  16   43.49    6.98
   3   3  16   49.54    4.87
  -3  -3 -16   39.78    4.84
  -3  -3 -16   28.47    4.59
  -3   3 -16   46.50    4.74
  -3   3 -16   38.31    4.87
   3  -3  16   33.42    5.36
   3  -3  16   49.49    5.00
   3   3  17   98.80   11.95
   3   3  17  117.17    9.97
  -3  -3 -17  108.85   10.10
  -3   3 -17  102.90    8.86
  -3   3 -17  117.56   10.74
   3  -3  17  117.28   11.34
   3  -3  17  113.70    9.87
   3   3  18  202.53   19.22
   3   3  18  189.96   15.41
  -3  -3 -18  203.64   17.29
  -3   3 -18  169.94   13.91
  -3   3 -18  189.73   16.23
   3   3  19   20.10    6.23
   3   3  19   21.56    2.86
  -3  -3 -19   16.51    3.53
  -3  -3 -19   15.61    4.53
  -3   3 -19   15.82    3.32
  -3   3 -19   20.77    2.91
   3  -3  19   18.37    4.53
   3  -3  19   20.17    2.81
   3   3  20   33.11    3.68
   3   3  20   28.55    7.09
  -3  -3 -20   25.94    4.38
  -3  -3 -20   16.13    4.48
  -3   5  24    1.55    1.24
  -3   5  24    2.06    4.84
   3  -5 -24    2.99    2.71
   3  -5 -24    3.12    4.95
  -3   5  23   38.00    8.66
  -3   5  23   49.72    5.02
   3  -5 -23   51.89    6.42
   3  -5 -23   28.37    6.80
  -3   5  22    2.40    4.35
  -3   5  22    1.86    1.16
   3  -5 -22    2.89    2.24
   3  -5 -22    0.08    2.96
   3   5 -21   63.77    7.16
   3   5 -21   47.90    4.61
  -3  -5  21   53.82    5.33
  -3  -5  21   60.08    7.24
  -3   5  21   59.49    9.97
   3  -5 -21   66.55    7.27
   3   5 -20   24.04    4.15
   3   5 -20   20.69    2.65
  -3  -5  20   27.72    4.43
  -3  -5  20   22.72    3.04
  -3   5  20   24.97    6.54
  -3   5  20   23.11    2.94
   3  -5 -20   27.52    4.12
   3  -5 -20   11.46    3.66
   3   5 -19  127.40   11.67
   3   5 -19   97.52    8.32
  -3  -5  19  125.19   11.49
  -3  -5  19  107.87    9.48
  -3   5  19  108.93    9.30
  -3   5  19  125.34   13.53
   3  -5 -19  133.46   11.88
  -3   5  18   41.35    4.17
  -3   5  18   33.93    6.67
   3  -5 -18   36.04    4.53
   3   5 -17  126.27   10.46
   3   5 -17  141.01   12.50
  -3  -5  17  132.58   11.26
  -3  -5  17  132.89   11.67
  -3   5  17  129.57   13.47
  -3   5  17  135.31   11.21
   3  -5 -17  141.19   12.11
   3   5 -16    0.39    1.88
   3   5 -16   -0.10    0.95
  -3  -5  16    0.44    1.16
  -3  -5  16    0.28    1.67
   3   5 -15   91.90    8.68
   3   5 -15   66.42    5.93
  -3  -5  15   68.07    6.39
  -3  -5  15   91.08    8.45
  -3   5  15   73.25    8.42
  -3   5  15   71.29    6.34
   3  -5 -15   87.52    7.91
   3   5 -14  147.11   11.98
   3   5 -14  165.20   13.99
  -3  -5  14  163.65   13.55
  -3  -5  14  159.30   13.22
  -3   5  14  161.59   13.04
  -3   5  14  157.62   14.17
   3  -5 -14  162.42   13.37
   3   5 -13  236.87   18.70
   3   5 -13  300.92   24.14
  -3  -5  13  260.73   20.82
  -3  -5  13  275.67   21.85
  -3   5  13  281.60   23.11
  -3   5  13  250.35   19.68
   3  -5 -13  290.36   22.88
   3   5 -12  143.66   11.67
   3   5 -12  129.41   11.13
  -3  -5  12  116.27    9.84
  -3  -5  12  148.43   12.26
  -3   5  12  150.54   12.11
  -3   5  12  123.85   11.13
   3  -5 -12  130.78   10.82
   3  -5 -12  114.78   10.33
   3   5 -11   15.48    2.06
  -3  -5  11   20.07    2.60
  -3   5  11   24.06    3.68
  -3   5  11   13.42    1.78
   3   5 -10    9.71    2.14
   3   5 -10   13.11    1.88
  -3  -5  10   13.50    2.04
  -3  -5  10    9.87    1.86
   3   5  -9  980.06   74.48
   3   5  -9  940.13   71.83
  -3  -5   9  930.34   70.85
  -3  -5   9 1028.76   78.32
  -3   5   9  941.67   71.98
  -3   5   9 1016.13   77.01
   3  -5  -9 1110.43   85.56
   3  -5  -9  906.63   68.92
   3   5  -8    3.14    1.47
   3   5  -8    0.44    0.88
  -3  -5   8    2.06    1.24
  -3  -5   8    0.98    1.13
  -3   5   8    0.85    1.60
  -3   5   8    0.70    0.70
   3  -5  -8    1.34    2.99
   3  -5  -8    1.42    1.19
   3   5  -7   51.76    5.08
   3   5  -7   60.55    5.28
  -3  -5   7   56.71    5.13
  -3  -5   7   51.40    4.79
  -3   5   7   69.54    5.67
  -3   5   7   49.60    4.71
   3  -5  -7   55.32    4.87
   3  -5  -7   73.04    7.09
   3   5  -6  146.60   11.70
   3   5  -6  148.14   12.24
  -3  -5   6  153.48   12.32
  -3  -5   6  145.28   11.77
  -3   5   6  137.76   10.98
  -3   5   6  168.47   13.04
   3  -5  -6  135.13   10.85
   3  -5  -6  139.38   11.03
  -3   5   5 1298.50   98.11
  -3   5   5 1325.56  100.17
   3  -5  -5 1442.53  109.06
   3  -5  -5 1255.22   94.94
   3   5  -4  342.66   26.69
   3   5  -4  441.59   33.80
  -3  -5   4  447.78   34.34
  -3  -5   4  350.13   27.08
  -3   5   4  471.48   36.04
  -3   5   4  419.95   31.87
   3  -5  -4  409.39   31.28
   3   5  -3  295.26   22.75
  -3  -5   3  213.02   16.77
  -3  -5   3  288.81   22.31
  -3   5   3  281.60   21.44
   3  -5  -3  274.13   21.00
   3   5  -2  125.19    9.94
   3   5  -2  130.83   10.74
  -3  -5   2  129.28   10.33
  -3  -5   2  127.45   10.33
  -3   5   2  117.56    9.30
  -3   5   2  125.06    9.66
   3  -5  -2  124.49    9.69
   3  -5  -2  123.41    9.58
   3   5  -1 1856.81  140.54
   3   5  -1 1789.31  135.13
  -3  -5   1 1870.72  141.50
  -3  -5   1 1798.84  135.96
  -3   5   1 1828.73  138.09
  -3   5   1 1760.45  132.84
   3  -5  -1 1809.92  136.57
   3  -5  -1 1839.03  138.79
   3   5   0 1095.74   82.93
   3   5   0 1133.87   86.05
  -3  -5   0  962.54   73.22
  -3  -5   0 1085.18   82.32
  -3   5   0 1174.84   88.76
  -3   5   0  994.49   75.33
   3  -5   0 1219.41   92.18
   3  -5   0 1003.51   75.90
   3   5   1  160.25   13.06
   3   5   1  153.22   12.11
  -3  -5  -1  151.88   12.24
  -3  -5  -1  141.73   11.65
  -3   5  -1  159.22   12.39
  -3   5  -1  155.49   12.32
   3  -5   1  170.04   13.29
   3  -5   1  154.56   12.11
   3   5   2    6.05    2.78
   3   5   2    1.26    1.29
  -3  -5  -2    0.95    1.29
  -3  -5  -2    1.13    1.67
  -3   5  -2    1.47    0.80
  -3   5  -2    1.52    1.26
   3  -5   2    1.47    0.93
   3  -5   2    0.59    0.95
   3   5   3 2276.51  172.10
   3   5   3 2122.18  161.28
  -3  -5  -3 2334.47  176.74
  -3  -5  -3 2150.78  162.67
  -3   5  -3 2223.17  168.03
  -3   5  -3 2285.78  172.57
   3  -5   3 2327.00  175.76
   3  -5   3 2163.66  163.42
   3   5   4  505.49   39.52
   3   5   4  481.79   37.18
  -3  -5  -4  463.49   36.07
  -3  -5  -4  552.12   42.69
  -3   5  -5   20.46    2.65
   3  -5   5   31.90    3.27
   3  -5   5   21.77    2.68
   3   5   6  200.01   16.23
   3   5   6  235.59   18.68
  -3  -5  -6  206.86   17.57
  -3  -5  -6  181.71   14.79
  -3   5  -6  202.27   16.23
  -3   5  -6  201.84   15.87
   3  -5   6  187.74   15.05
   3  -5   6  202.71   16.13
   3   5   7 1186.95   90.17
   3   5   7 1255.48   95.79
  -3  -5  -7 1207.82   92.98
  -3  -5  -7 1269.91   96.67
  -3   5  -7 1379.66  104.86
  -3   5  -7 1174.06   89.04
   3  -5   7 1333.80  101.33
   3  -5   7 1266.04   96.18
   3   5   8   42.85    5.13
   3   5   8   52.74    4.90
  -3  -5  -8   43.93    6.26
  -3  -5  -8   37.51    4.25
  -3   5  -8   43.59    4.51
  -3   5  -8   51.63    4.71
   3  -5   8   43.49    4.56
   3  -5   8   51.50    4.87
   3   5   9    3.99    1.26
   3   5   9    3.25    2.42
  -3  -5  -9    5.77    1.96
  -3  -5  -9    3.30    3.66
  -3   5  -9    4.77    1.70
  -3   5  -9    4.82    1.26
   3  -5   9    3.63    1.29
   3  -5   9    4.90    1.70
   3   5  10   11.10    3.22
   3   5  10    3.38    1.21
  -3  -5 -10    1.39    4.02
  -3   5 -10    3.35    1.16
   3  -5  10    4.87    1.44
   3   5  11  550.83   43.59
   3   5  11  549.29   42.18
  -3  -5 -11  567.32   44.16
  -3  -5 -11  590.77   48.00
  -3   5 -11  539.24   42.02
  -3   5 -11  533.57   40.96
   3  -5  11  495.70   38.65
   3  -5  11  525.07   40.60
  -3   5 -12   40.73    4.04
  -3   5 -12   34.94    4.30
   3  -5  12   34.91    4.46
   3  -5  12   39.39    4.17
   3   5  13    2.06    1.19
   3   5  13    1.16    2.96
  -3  -5 -13    0.46    4.82
  -3  -5 -13    0.82    1.67
  -3   5 -13    1.37    1.06
  -3   5 -13    1.70    1.75
   3  -5  13    1.55    1.96
   3  -5  13    2.09    1.29
   3   5  14   33.42    3.63
   3   5  14   23.19    5.26
  -3  -5 -14   24.45    3.74
  -3  -5 -14   31.30    7.88
  -3   5 -14   30.56    3.35
  -3   5 -14   25.35    3.86
   3  -5  14   23.81    3.89
   3  -5  14   32.36    3.76
   3   5  15   97.00    8.37
   3   5  15  117.15   12.34
  -3  -5 -15  124.29   11.21
  -3  -5 -15   81.59   12.13
  -3   5 -15  124.52   11.31
  -3   5 -15   86.93    7.55
   3  -5  15  116.17   10.82
   3  -5  15  100.40    8.89
   3   5  16    0.77    3.81
   3   5  16    0.33    1.03
  -3  -5 -16    0.21    6.03
  -3  -5 -16    1.49    1.88
  -3   5 -16    0.05    1.11
  -3   5 -16    0.39    1.93
   3  -5  16    0.05    1.13
   3  -5  16    1.37    2.19
  -3   5 -17   10.54    2.01
  -3   5 -17   11.00    2.99
   3  -5  17    9.58    1.98
   3  -5  17   13.27    3.40
   3   5  18   71.42    6.54
   3   5  18   53.46    9.02
  -3  -5 -18   65.13    7.16
  -3  -5 -18   77.52   13.60
  -3   5 -18   62.79    7.06
  -3   5 -18   68.82    6.31
   3  -5  18   61.01    7.45
   3  -5  18   67.40    6.39
   3   5  19  148.63   12.32
   3   5  19  140.85   15.59
  -3  -5 -19  133.17   17.21
  -3  -5 -19  158.53   14.20
  -3   5 -19  142.09   13.27
  -3   5 -19  129.15   10.87
   3  -5  19  134.80   13.91
   3  -5  19  134.36   11.41
   3   5  20    0.36    5.05
   3   5  20    1.11    1.13
  -3  -5 -20   -0.64    2.16
  -3  -5 -20    0.59    7.14
  -3   7  24   16.77    5.33
   3  -7 -24   29.01    7.01
  -3   7  23    9.58    6.21
  -3   7  23   13.89    2.24
   3  -7 -23   10.95    6.93
   3  -7 -23   21.82    4.43
  -3   7  22   13.78    2.34
  -3   7  22   12.73    6.31
   3  -7 -22   12.06    7.75
   3  -7 -22   15.46    3.50
  -3   7  21   22.18    8.12
   3  -7 -21   26.49    9.84
   3  -7 -21   25.48    4.64
   3   7 -20   39.21    5.85
   3   7 -20   41.40    4.23
  -3  -7  20   41.33    4.46
  -3  -7  20   46.71    6.21
  -3   7  20   45.37    4.59
  -3   7  20   39.50    8.50
   3  -7 -20   47.95    6.18
   3  -7 -20   41.15   10.41
   3   7 -19   13.17    3.66
   3   7 -19   14.61    2.22
  -3  -7  19   13.47    2.40
  -3  -7  19   14.25    3.38
  -3   7  19   15.02    2.22
  -3   7  19   12.01    5.54
   3  -7 -19   12.80    3.04
   3  -7 -19   16.88    8.04
   3   7 -18    4.43    2.78
   3   7 -18    4.12    1.37
  -3  -7  18    3.56    2.24
  -3  -7  18    3.99    1.57
  -3   7  18    4.90    1.44
  -3   7  18    1.73    4.17
   3  -7 -18    4.35    6.18
   3  -7 -18    3.19    1.93
   3   7 -17    1.70    2.63
   3   7 -17    4.02    1.37
  -3  -7  17    2.78    2.22
  -3  -7  17    4.23    1.70
  -3   7  17    3.81    1.31
  -3   7  17    2.99    4.33
   3  -7 -17    2.83    5.82
   3  -7 -17    2.47    1.83
   3   7 -16  199.59   17.29
   3   7 -16  179.32   14.38
  -3  -7  16  198.25   16.39
  -3  -7  16  215.05   17.85
  -3   7  16  183.85   14.79
   3   7 -15   26.00    3.01
   3   7 -15   19.76    3.81
  -3  -7  15   18.65    3.09
  -3  -7  15   23.88    3.19
  -3   7  15   27.03    3.04
  -3   7  15   17.62    4.87
   3  -7 -15   19.04    6.13
   3  -7 -15   18.60    3.07
   3   7 -14   52.79    4.92
   3   7 -14   40.37    5.31
  -3  -7  14   50.19    5.10
  -3  -7  14   44.39    4.90
  -3   7  14   53.74    4.92
  -3   7  14   38.23    5.98
   3  -7 -14   44.86    4.92
   3  -7 -14   37.54    6.96
   3   7 -13   11.70    1.91
  -3  -7  13   11.59    2.32
  -3   7  13   10.72    1.75
  -3   7  13   17.62    4.12
   3  -7 -13    5.87    4.20
   3  -7 -13   20.74    3.09
   3   7 -12  152.91   13.27
   3   7 -12  118.13    9.82
  -3  -7  12  146.44   12.26
  -3  -7  12  121.66   10.41
  -3   7  12  109.88    8.97
  -3   7  12  130.29   11.80
   3  -7 -12  146.31   12.11
   3  -7 -12  106.25   10.64
   3   7 -11   20.74    3.86
  -3   7  11   37.69    3.56
  -3   7  11   27.34    4.10
   3  -7 -11   26.51    3.14
   3  -7 -11   34.50    5.20
   3   7 -10   91.82    8.53
   3   7 -10   86.21    7.39
  -3  -7  10   79.51    7.16
  -3  -7  10   88.19    7.78
   3   7  -9    2.81    1.13
   3   7  -9    0.44    1.67
  -3  -7   9    1.55    1.34
  -3  -7   9    2.34    1.26
   3  -7  -9    0.85    1.37
   3  -7  -9    3.38    1.67
   3   7  -8  829.08   63.17
   3   7  -8  788.89   60.83
  -3  -7   8  790.44   60.44
  -3  -7   8  738.14   56.53
  -3   7   8  814.91   62.12
  -3   7   8  798.43   60.60
   3  -7  -8  763.39   58.23
   3  -7  -8  776.01   59.21
   3   7  -7   25.35    2.73
   3   7  -7   32.87    3.99
  -3  -7   7   24.73    2.86
  -3  -7   7   35.09    3.74
  -3   7   7   24.97    2.47
  -3   7   7   28.62    2.91
   3  -7  -7   29.04    3.14
   3  -7  -7   27.36    2.78
   3   7  -6  393.93   30.38
   3   7  -6  318.96   25.30
  -3  -7   6  385.17   29.81
  -3  -7   6  318.96   24.94
  -3   7   6  436.96   33.34
  -3   7   6  352.97   27.00
   3  -7  -6  304.01   23.86
   3  -7  -6  339.05   26.20
   3   7  -5   38.23    3.63
   3   7  -5   53.38    5.41
  -3  -7   5   50.16    4.74
  -3  -7   5   42.64    4.10
  -3   7   5   42.07    3.58
   3  -7  -5   58.25    5.18
   3  -7  -5   44.31    4.25
   3   7  -4  553.67   42.87
   3   7  -4  619.62   47.28
  -3  -7   4  579.69   44.55
  -3  -7   4  610.35   46.68
  -3   7   4  605.20   46.45
  -3   7   4  596.69   45.24
   3  -7  -4  604.94   46.09
   3  -7  -4  618.85   47.28
   3   7  -3    8.94    1.42
   3   7  -3    5.57    2.04
  -3  -7   3    5.36    1.55
  -3  -7   3    8.76    1.62
  -3   7   3    9.02    1.13
  -3   7   3   10.56    1.67
   3  -7  -3    6.08    1.29
   3  -7  -3    6.57    1.39
  -3   7   2  521.46   39.75
  -3   7   2  511.41   38.85
   3  -7  -2  520.69   39.68
   3  -7  -2  509.61   38.85
  -3   7   1    8.40    1.13
   3  -7  -1   10.13    1.52
   3   7   0  386.46   29.76
   3   7   0  355.29   27.57
  -3  -7   0  391.61   30.32
  -3   7   0  393.67   30.07
  -3   7   0  387.49   29.96
   3  -7   0  417.38   31.97
   3  -7   0  367.65   28.24
   3   7   1    6.93    1.42
   3   7   1    6.11    1.75
  -3  -7  -1    8.09    1.91
  -3   7  -1   12.11    2.11
  -3   7  -1    6.52    1.11
   3  -7   1   10.41    1.57
   3  -7   1    8.68    1.42
  -3   7  -2  274.64   21.20
  -3   7  -2  260.99   20.64
   3  -7   2  252.38   19.66
   3  -7   2  274.39   21.36
  -3   7  -3   56.29    4.87
  -3   7  -3   75.59    6.80
   3  -7   3   55.13    4.97
   3   7   4  263.82   21.85
   3   7   4  244.60   19.25
  -3  -7  -4  240.07   19.48
  -3  -7  -4  227.50   19.07
  -3   7  -4  246.82   19.19
  -3   7  -4  243.60   19.37
   3  -7   4  251.02   19.71
   3  -7   4  256.43   20.12
   3   7   5  138.12   11.34
   3   7   5  113.28    9.87
  -3  -7  -5  137.12   11.26
  -3  -7  -5  151.90   12.99
  -3   7  -5  146.93   11.75
  -3   7  -5  135.49   11.39
   3  -7   5  154.22   12.52
   3  -7   5  150.38   12.24
   3   7   6  232.52   18.68
   3   7   6  231.10   18.45
  -3  -7  -6  205.00   16.51
  -3  -7  -6  242.21   19.74
  -3   7  -6  249.70   20.04
  -3   7  -6  206.11   16.23
   3  -7   6  231.82   18.40
   3  -7   6  259.70   20.59
   3   7   7   27.95    3.66
  -3  -7  -7   26.02    3.68
  -3   7  -7   21.90    3.19
   3  -7   7   39.52    4.10
   3  -7   7   23.70    3.22
   3   7   8  340.34   27.10
   3   7   8  334.67   26.07
  -3  -7  -8  354.00   28.19
  -3  -7  -8  304.27   24.40
  -3   7  -8  336.74   26.77
  -3   7  -8  328.23   25.51
   3  -7   8  350.65   27.64
   3  -7   8  332.10   26.07
   3   7   9    6.83    2.78
   3   7   9    6.29    1.57
  -3  -7  -9    8.99    2.60
  -3  -7  -9    4.66    2.65
  -3   7  -9    7.01    1.57
  -3   7  -9    5.41    2.19
   3  -7   9    7.14    2.27
   3  -7   9    6.23    1.73
   3   7  10  300.67   24.66
   3   7  10  284.69   22.36
  -3  -7 -10  262.53   21.36
  -3  -7 -10  326.17   26.79
  -3   7 -10  267.95   21.93
  -3   7 -10  277.22   21.74
   3  -7  10  270.01   21.77
   3  -7  10  263.05   21.00
   3   7  11   26.02    3.14
   3   7  11   30.25    5.13
  -3  -7 -11   36.33    4.84
  -3  -7 -11   33.13    5.77
  -3   7 -11   43.21    5.28
  -3   7 -11   29.53    3.25
   3  -7  11   39.16    4.84
   3  -7  11   31.41    3.74
   3   7  12  368.68   30.25
  -3  -7 -12  360.44   30.50
  -3  -7 -12  386.46   31.15
  -3   7 -12  372.55   28.93
  -3   7 -12  351.94   28.39
   3  -7  12  336.48   27.03
   3  -7  12  378.99   29.86
   3   7  13   19.40    4.82
  -3  -7 -13   22.75    3.71
  -3  -7 -13   32.33    6.47
  -3   7 -13   19.58    3.76
   3  -7  13   21.10    3.68
   3  -7  13   32.36    3.84
   3   7  14  249.76   19.79
   3   7  14  233.58   20.97
  -3   7 -14  232.39   19.63
  -3   7 -14  246.87   19.53
   3  -7  14  259.96   21.00
   3  -7  14  237.34   19.99
   3   7  15    0.57    1.06
   3   7  15   -0.77    3.84
  -3  -7 -15    0.85    1.96
  -3  -7 -15    0.46    4.10
  -3   7 -15    0.31    1.06
  -3   7 -15   -1.47    2.14
   3  -7  15   -0.36    2.27
   3  -7  15    1.57    1.34
   3   7  16    8.63    4.66
   3   7  16    9.38    1.83
  -3  -7 -16    9.97    5.05
  -3  -7 -16   14.02    3.35
  -3   7 -16    9.56    1.88
  -3   7 -16   14.74    3.53
   3  -7  16   14.69    3.74
   3  -7  16   11.90    2.29
  -3   7 -17   54.10    5.26
  -3   7 -17   46.25    6.05
   3  -7  17   55.88    7.14
   3  -7  17   56.71    5.69
   3   7  18   42.28    4.38
   3   7  18   38.62    8.40
  -3  -7 -18   50.63    6.47
  -3  -7 -18   41.51    8.40
  -3   7 -18   44.16    6.23
  -3   7 -18   32.00    3.76
   3  -7  18   38.36    4.33
   3  -7  18   51.48    7.42
   3   7  19   11.49    6.29
   3   7  19    9.94    1.96
  -3  -7 -19   11.31    3.30
  -3  -7 -19   12.01    6.31
   3   7  20    9.84    5.28
   3   7  20   18.29    2.81
  -3  -7 -20    8.37    5.46
  -3  -7 -20   18.34    4.41
   3  -9 -22    2.76    2.50
   3  -9 -22    1.78    3.71
   3  -9 -21   23.91    6.60
   3  -9 -21   40.68    6.05
  -3   9  20    1.13    1.03
  -3   9  20    0.70    5.31
   3  -9 -20    0.41    2.22
   3  -9 -20    0.03    4.61
   3   9 -19   14.30    2.32
   3   9 -19   11.21    4.20
  -3  -9  19   14.40    3.81
  -3  -9  19   12.06    2.52
  -3   9  19   12.99    5.90
  -3   9  19   10.92    1.78
   3  -9 -19   11.08    5.46
   3  -9 -19   10.25    3.01
   3   9 -18   10.98    3.89
   3   9 -18   14.56    2.27
  -3  -9  18   11.52    2.50
  -3  -9  18   13.01    3.63
  -3   9  18   13.58    2.04
  -3   9  18   12.26    5.33
   3  -9 -18   16.51    5.38
   3  -9 -18   12.34    2.94
   3   9 -17   39.65    6.16
   3   9 -17   44.49    4.46
  -3  -9  17   44.86    6.03
  -3  -9  17   46.74    5.08
  -3   9  17   44.29    4.33
  -3   9  17   43.15    7.63
   3  -9 -17   42.90    5.36
   3  -9 -17   39.60    6.57
   3   9 -16    0.10    0.95
   3   9 -16    0.18    2.73
  -3  -9  16    0.08    1.39
  -3  -9  16    1.31    2.37
  -3   9  16    0.46    0.93
  -3   9  16   -0.39    3.86
   3   9 -15   23.29    4.77
  -3  -9  15   16.88    3.12
  -3   9  15   23.65    5.26
  -3   9  15   22.31    2.63
   3  -9 -15   24.17    3.58
   3  -9 -15   19.79    3.94
   3   9 -14   15.15    3.97
   3   9 -14   14.40    2.14
  -3  -9  14   14.76    2.63
  -3  -9  14   14.94    3.04
  -3   9  14   13.60    1.91
  -3   9  14   12.32    3.68
   3  -9 -14   13.99    2.71
   3  -9 -14   12.24    2.96
   3   9 -13  120.91   10.07
   3   9 -13  124.34   11.88
  -3  -9  13  116.45   10.18
  -3  -9  13  126.48   11.10
  -3   9  13  123.44   11.23
  -3   9  13  125.44   10.25
   3  -9 -13  121.81   10.56
   3  -9 -13  123.77   10.98
   3   9 -12    8.09    1.65
  -3  -9  12    8.09    2.04
  -3   9  12    7.06    1.44
  -3   9  12   12.86    3.09
   3  -9 -12    4.20    1.78
   3   9 -11  184.55   14.81
   3   9 -11  133.30   12.34
  -3  -9  11  151.72   12.80
  -3  -9  11  165.69   13.73
  -3   9  11  185.50   14.61
  -3   9  11  163.86   13.63
   3  -9 -11  163.94   13.50
   3  -9 -11  180.79   14.51
   3   9 -10   61.50    5.57
   3   9 -10   42.92    5.67
  -3  -9  10   56.32    5.49
  -3  -9  10   44.93    4.92
   3  -9 -10   61.32    5.54
   3  -9 -10   50.78    5.20
   3   9  -9  645.39   49.52
   3   9  -9  569.64   44.93
  -3  -9   9  588.96   45.78
  -3  -9   9  602.62   46.45
  -3   9   9  611.64   46.81
  -3   9   9  627.87   47.79
   3  -9  -9  580.72   44.70
   3  -9  -9  525.07   41.87
   3   9  -8  185.45   16.13
   3   9  -8  145.23   11.80
  -3  -9   8  170.15   14.02
  -3  -9   8  136.06   11.31
  -3   9   8  122.20    9.74
  -3   9   8  148.45   11.85
   3  -9  -8  155.00   12.68
   3   9  -7  155.02   13.76
   3   9  -7  154.02   12.42
  -3  -9   7  152.42   12.70
  -3  -9   7  148.04   12.21
  -3   9   7  163.24   12.80
  -3   9   7  162.42   12.75
   3  -9  -7  170.17   14.17
   3  -9  -7  154.40   12.73
   3   9  -6   38.93    5.13
   3   9  -6   33.39    3.35
  -3  -9   6   32.54    3.61
  -3  -9   6   38.03    4.25
  -3   9   6   26.87    2.58
  -3   9   6   27.64    2.81
   3  -9  -6   29.09    3.71
   3  -9  -6   36.15    4.20
   3   9  -5  903.03   69.82
   3   9  -5 1012.78   76.96
  -3  -9   5  879.07   67.27
  -3  -9   5  947.34   72.19
  -3   9   5  947.34   72.14
  -3   9   5  955.59   72.35
   3  -9  -5  896.07   68.30
   3  -9  -5 1002.48   76.49
   3   9  -4  134.41   10.90
   3   9  -4  118.75   10.92
  -3  -9   4  123.10   10.46
  -3  -9   4  129.72   10.72
  -3   9   4  134.41   11.26
  -3   9   4  140.36   11.00
   3   9  -3   23.55    2.58
   3   9  -3   20.35    4.10
  -3  -9   3   22.13    3.01
  -3  -9   3   25.33    3.07
  -3   9   3   17.96    2.60
  -3   9   3   22.44    2.19
   3  -9  -3   19.61    2.45
   3  -9  -3   17.91    2.65
   3   9  -2    6.00    3.09
  -3  -9   2   13.91    2.27
  -3  -9   2   11.23    2.24
   3  -9  -2   12.70    1.93
   3  -9  -2   15.48    2.29
   3   9  -1   87.47    7.29
   3   9  -1   94.63    8.14
  -3  -9   1   89.58    8.04
  -3  -9   1   87.49    7.63
  -3   9   1   85.92    6.98
  -3   9   1   83.78    7.96
   3  -9  -1   81.77    6.96
   3  -9  -1   85.69    7.27
   3   9   0   44.26    4.48
   3   9   0   56.89    5.00
  -3  -9   0   58.51    5.67
  -3  -9   0   63.82    6.13
  -3   9   0   51.42    4.43
  -3   9   0   66.50    6.75
   3  -9   0   59.46    5.31
   3  -9   0   57.61    5.18
  -3  -9  -1    5.05    2.06
  -3  -9  -1    5.54    2.14
   3   9   2   35.32    3.45
   3   9   2   29.22    4.25
  -3  -9  -2   43.10    4.97
  -3  -9  -2   33.24    4.12
  -3   9  -2   35.45    4.46
  -3   9  -2   31.95    3.09
   3  -9   2   30.63    3.22
   3  -9   2   34.09    3.56
   3   9   3  118.69    9.71
   3   9   3  116.66   10.80
  -3  -9  -3  127.51   11.39
  -3  -9  -3  139.25   12.24
  -3   9  -3  127.12   10.23
  -3   9  -3  135.34   11.93
   3  -9   3  117.46    9.71
   3  -9   3  137.04   11.31
   3   9   4    0.72    3.04
   3   9   4   -0.28    1.08
  -3  -9  -4   -0.49    2.32
  -3  -9  -4   -0.33    2.27
  -3   9  -4    0.80    0.88
  -3   9  -4   -0.82    2.06
   3  -9   4   -0.18    1.37
   3  -9   4   -0.23    1.03
   3   9   5    1.57    1.26
   3   9   5    0.90    2.22
  -3  -9  -5    1.34    2.94
  -3  -9  -5    0.75    2.50
  -3   9  -5    0.57    2.32
  -3   9  -5    1.16    0.98
   3  -9   5    1.80    1.52
   3  -9   5    1.55    1.19
   3   9   6   20.48    2.89
   3   9   6   17.96    2.68
  -3  -9  -6   14.92    4.23
  -3  -9  -6   18.29    5.38
  -3   9  -6   15.48    3.97
   3  -9   6   21.31    3.14
   3  -9   6   16.23    2.40
   3   9   7  101.12    8.76
   3   9   7   96.74    8.61
  -3  -9  -7  100.04    8.86
  -3  -9  -7  101.18    9.69
   3  -9   7   87.03    7.73
   3  -9   7  113.90   10.13
   3   9   8   64.10    5.85
   3   9   8   60.11    6.08
  -3  -9  -8   71.83    7.78
  -3  -9  -8   60.60    5.75
   3   9   9   12.57    3.04
   3   9   9   16.67    2.34
  -3  -9  -9   19.81    3.92
  -3  -9  -9   18.70    2.76
   3  -9   9   16.75    2.63
   3  -9   9   16.93    3.30
   3   9  10   66.68    5.98
   3   9  10   71.11    7.57
  -3  -9 -10   66.70    7.27
  -3  -9 -10   71.65    6.90
   3  -9  10   59.95    5.90
   3  -9  10   74.25    7.52
   3  -9  11  485.14   37.90
   3  -9  11  458.08   36.35
   3   9  12  210.54   18.55
   3   9  12  204.44   16.36
  -3  -9 -12  208.17   17.98
  -3  -9 -12  205.16   17.42
   3  -9  12  184.37   16.10
   3  -9  12  188.21   15.64
   3   9  13   33.39    3.66
   3   9  13   31.82    5.75
  -3  -9 -13   39.14    5.13
  -3  -9 -13   25.87    4.23
   3  -9  13   21.20    3.45
   3   9  14   14.12    4.69
   3   9  14   11.21    1.96
  -3  -9 -14   14.35    3.43
  -3  -9 -14    9.46    3.14
   3  -9  14   20.17    4.71
   3  -9  14    9.69    2.19
   3   9  15   92.67    8.12
   3   9  15   83.63   10.56
  -3  -9 -15   79.64    8.71
  -3  -9 -15   93.70    9.82
  -3   9 -15   78.79    9.25
  -3   9 -15   86.46    7.81
   3  -9  15   93.24   10.31
   3  -9  15   85.79    7.94
   3   9  16   22.70    6.16
   3   9  16   25.38    3.12
  -3  -9 -16   27.16    4.97
  -3  -9 -16   22.83    4.69
  -3   9 -16   19.97    4.97
  -3   9 -16   25.74    3.17
   3  -9  16   25.61    3.43
   3  -9  16   30.61    5.90
   3   9  17    0.95    1.06
   3   9  17    0.08    4.87
  -3  -9 -17    0.67    2.47
  -3  -9 -17    2.14    3.56
   3   9  18    2.99    1.37
   3   9  18    4.97    5.05
  -3  -9 -18    4.28    2.86
  -3  -9 -18    1.42    3.53
   3   9  19   17.75    2.91
   3   9  19    7.88    4.20
  -3  -9 -19   13.17    4.25
  -3  -9 -19   10.05    2.94
   3  11 -17    1.26    1.21
   3  11 -17    0.21    4.48
  -3 -11  17    0.93    1.57
  -3 -11  17    1.34    3.43
   3 -11 -17    0.15    2.04
   3 -11 -17    1.49    1.75
   3  11 -16   95.71   11.93
   3  11 -16  115.35    9.74
  -3 -11  16  125.68   12.50
  -3 -11  16  117.79   10.56
   3 -11 -16  106.61    9.64
   3  11 -15    6.83    3.97
   3  11 -15    2.78    1.24
  -3 -11  15    7.11    3.30
  -3 -11  15    2.68    1.62
  -3  11  15    3.94    3.17
  -3  11  15    2.89    1.11
   3 -11 -15    4.51    2.29
   3 -11 -15    2.22    1.62
   3  11 -14   60.34    5.59
   3  11 -14   33.85    6.60
  -3 -11  14   46.79    5.98
  -3 -11  14   56.11    5.82
  -3  11  14   57.22    5.15
  -3  11  14   45.91    6.13
   3 -11 -14   53.77    6.03
   3  11 -13   15.77    4.79
   3  11 -13    6.98    1.60
  -3 -11  13    8.32    2.16
  -3  11  13    9.89    2.89
  -3  11  13    7.24    1.44
   3 -11 -13   19.63    6.85
   3 -11 -13   17.98    3.19
   3  11 -12  138.02   11.39
   3  11 -12   88.42   10.31
  -3 -11  12  122.10   11.13
  -3 -11  12  116.48   10.28
  -3  11  12  127.71   10.31
  -3  11  12  121.48   10.38
   3 -11 -12  107.23   12.96
   3 -11 -12  122.04   10.92
   3  11 -11    5.90    3.76
   3  11 -11    4.41    1.34
  -3 -11  11    2.34    1.57
  -3 -11  11    8.40    2.68
  -3  11  11    3.12    1.08
  -3  11  11    2.24    1.67
   3 -11 -11    6.29    4.69
   3 -11 -11    5.36    2.32
   3  11 -10   34.88    6.16
   3  11 -10   43.18    4.23
  -3 -11  10   38.26    4.46
  -3 -11  10   40.89    4.95
   3 -11 -10   42.90    4.97
   3 -11 -10   38.29    6.11
   3  11  -9  117.74   12.06
   3  11  -9   83.45    7.19
  -3 -11   9   88.09    8.09
  -3  11   9   89.84    7.47
  -3  11   9   74.17    6.18
   3  11  -8  416.60   34.27
   3  11  -8  561.91   43.13
  -3 -11   8  494.93   38.72
  -3 -11   8  509.87   39.68
  -3  11   8  589.48   44.91
  -3  11   8  501.11   38.29
   3 -11  -8  513.99   40.40
   3 -11  -8  478.69   37.15
  -3  11   7    5.59    1.16
  -3  11   7    3.76    1.13
   3 -11  -7    9.76    2.76
   3 -11  -7    4.56    2.40
   3  11  -6  205.29   16.31
   3  11  -6  155.07   14.94
  -3 -11   6  190.24   15.69
  -3 -11   6  173.34   14.58
  -3  11   6  192.79   14.97
   3 -11  -6  158.27   13.11
   3 -11  -6  182.07   15.05
   3  11  -5  113.90    9.40
   3  11  -5  150.08   14.51
  -3 -11   5  145.90   12.55
  -3 -11   5  129.75   11.16
  -3  11   5  115.22    9.12
   3 -11  -5  134.08   11.62
   3 -11  -5  150.28   12.37
   3  11  -4  103.42    8.58
   3  11  -4  112.46   11.90
  -3 -11   4   96.23    8.61
  -3 -11   4  105.22    9.46
  -3  11   4  113.85    9.04
  -3  11   4  110.94   10.13
   3 -11  -4  106.04    9.69
   3 -11  -4  110.66    9.30
   3  11  -3    0.72    3.92
   3  11  -3    0.88    0.93
  -3 -11   3    1.78    1.83
  -3 -11   3    1.06    1.88
  -3  11   3   -0.33    2.40
  -3  11   3    0.80    0.72
   3 -11  -3    0.70    2.01
   3 -11  -3    1.98    1.49
   3  11  -2   48.28    4.38
   3  11  -2   51.76    5.00
  -3 -11   2   41.56    4.71
  -3 -11   2   41.20    4.74
  -3  11   2   50.29    4.95
  -3  11   2   45.96    3.97
   3 -11  -2   38.16    4.33
   3 -11  -2   39.47    4.07
   3  11  -1   24.50    2.63
   3  11  -1   19.58    2.63
  -3 -11   1   28.47    3.86
  -3 -11   1   22.88    3.58
   3  11   0   49.05    4.46
   3  11   0   48.62    5.18
  -3 -11   0   45.06    5.13
  -3 -11   0   47.56    5.31
  -3  11   0   44.13    6.34
  -3  11   0   50.01    4.35
   3 -11   0   47.82    4.77
   3 -11   0   49.00    5.10
   3  11   1    2.58    2.32
   3  11   1    3.07    1.11
  -3 -11  -1    2.73    2.47
  -3 -11  -1    3.89    2.24
  -3  11  -1    3.81    3.68
  -3  11  -1    2.06    0.85
   3 -11   1    3.94    1.62
   3 -11   1    2.81    1.86
   3  11   2   74.43    7.96
   3  11   2   67.42    5.85
  -3 -11  -2   65.93    6.88
  -3 -11  -2   56.71    6.49
  -3  11  -2   67.12    8.01
  -3  11  -2   66.93    5.69
   3 -11   2   60.57    5.80
   3 -11   2   57.25    5.51
   3  11   3    9.38    3.74
   3  11   3    9.66    1.65
  -3 -11  -3   14.35    3.58
  -3 -11  -3   10.36    3.79
  -3  11  -3    8.32    1.42
  -3  11  -3   16.28    4.71
   3 -11   3    8.17    1.96
   3 -11   3   11.77    2.40
   3  11   4   48.95    4.59
   3  11   4   62.55    7.81
  -3 -11  -4   43.70    5.85
  -3 -11  -4   50.60    6.62
  -3  11  -4   55.26    4.92
  -3  11  -4   43.49    6.36
   3 -11   4   49.21    5.28
   3 -11   4   52.35    5.20
   3  11   5    6.78    2.50
   3  11   5    4.20    1.44
  -3 -11  -5    1.06    3.01
  -3 -11  -5    1.65    3.01
  -3  11  -5    3.27    3.35
  -3  11  -5    6.39    1.34
   3 -11   5    4.79    1.80
   3 -11   5    3.07    1.93
   3  11   6   30.99    3.43
   3  11   6   36.30    4.04
  -3 -11  -6   29.11    5.64
  -3 -11  -6   32.72    5.54
  -3  11  -6   32.62    5.67
  -3  11  -6   34.19    3.45
   3 -11   6   33.06    4.43
   3 -11   6   29.40    3.43
   3  11   7   80.82    7.19
   3  11   7   78.12    7.14
  -3 -11  -7   77.34    8.55
  -3 -11  -7   83.01    9.82
  -3  11  -7   66.21    8.14
  -3  11  -7   83.42    7.19
   3 -11   7   74.02    6.90
   3 -11   7   79.40    8.09
   3  11   8   94.81    8.55
   3  11   8  102.85    8.71
  -3 -11  -8   92.83   11.77
  -3 -11  -8  100.92   10.28
  -3  11  -8  113.00    9.40
  -3  11  -8   80.25    9.33
   3 -11   8   99.27    9.74
   3 -11   8   92.83    8.37
   3  11   9   -0.15    1.03
   3  11   9    0.39    1.70
  -3 -11  -9    0.52    5.62
  -3 -11  -9    0.33    2.63
  -3  11  -9    0.03    0.95
  -3  11  -9   -0.44    3.32
   3 -11   9   -0.15    1.26
   3 -11   9    0.52    2.50
   3  11  10   79.84    6.98
   3  11  10   78.19    8.09
  -3  11 -10   85.85    7.45
  -3  11 -10   62.25    8.12
   3 -11  10   80.07    8.66
   3 -11  10   70.67    6.83
   3  11  11  103.08    8.68
   3  11  11  115.91   11.18
  -3 -11 -11  127.09   12.47
  -3  11 -11  107.64    9.07
  -3  11 -11  105.94   11.62
   3 -11  11  126.50   12.52
   3 -11  11   96.38    8.84
   3  11  12   48.18    4.66
   3  11  12   28.52    5.13
  -3 -11 -12   39.62    5.98
  -3  11 -12   45.52    4.61
  -3  11 -12   27.52    6.21
   3 -11  12   44.78    4.95
   3 -11  12   39.47    6.11
   3  11  13    1.91    1.16
   3  11  13    2.34    2.94
  -3 -11 -13    1.49    1.73
  -3 -11 -13    0.62    2.47
  -3  11 -13    1.08    1.13
  -3  11 -13   -1.60    3.32
   3 -11  13    0.52    3.27
   3 -11  13    1.67    1.52
   3  11  14   54.57    5.15
   3  11  14   34.73    6.47
  -3 -11 -14   57.66    6.08
  -3 -11 -14   47.66    6.52
  -3  11 -14   55.83    5.44
  -3  11 -14   38.44    7.03
   3 -11  14   63.22    8.99
   3 -11  14   49.54    5.41
  -3 -11 -15   15.17    3.48
  -3 -11 -15   16.80    4.02
  -3  11 -15   10.07    4.07
  -3  11 -15   16.39    2.63
   3 -11  15   20.10    5.72
   3 -11  15   12.44    2.71
   3  13 -15   -0.23    1.26
   3  13 -15   -0.26    4.48
  -3 -13  15    0.08    1.73
  -3 -13  15   -2.32    3.32
   3  13 -14   -0.85    4.79
   3  13 -14    0.72    1.21
  -3 -13  14   -0.80    1.93
  -3 -13  14   -0.85    3.22
   3  13 -13   34.50    3.81
   3  13 -13   25.71    7.57
  -3 -13  13   34.34    5.57
  -3 -13  13   33.39    4.82
   3  13 -12   43.26    4.38
   3  13 -12   34.34    8.42
  -3 -13  12   53.87    6.88
  -3 -13  12   44.39    5.59
   3  13 -11    4.71    1.47
   3  13 -11    1.21    5.44
  -3 -13  11    4.17    2.73
  -3 -13  11    3.50    2.96
   3  13 -10   25.02    2.96
   3  13 -10   10.20    6.44
  -3 -13  10   22.96    3.92
  -3 -13  10   20.41    4.07
   3  13  -9   21.54    7.01
   3  13  -9   36.17    3.66
  -3 -13   9   25.56    4.28
  -3 -13   9   27.98    3.99
   3 -13  -9   20.84    3.79
   3 -13  -9   28.93    4.20
   3  13  -8   88.06    7.57
   3  13  -8   91.90   11.93
  -3 -13   8   75.59    7.55
  -3 -13   8  109.03   10.33
   3 -13  -8   98.65    9.07
   3 -13  -8   92.11    8.45
   3  13  -7    9.33    5.64
   3  13  -7   10.15    1.78
  -3 -13   7   12.16    2.99
  -3 -13   7    6.52    2.55
   3 -13  -7   11.16    2.42
   3 -13  -7    8.63    2.83
   3  13  -6   26.97    7.73
   3  13  -6   27.13    2.96
  -3 -13   6   22.83    3.86
  -3 -13   6   27.75    4.17
   3 -13  -6   29.86    3.61
   3 -13  -6   24.66    4.23
   3  13  -5   17.16    7.37
   3  13  -5   35.73    3.50
  -3 -13   5   30.25    4.46
  -3 -13   5   28.24    4.15
   3 -13  -5   28.52    3.45
   3 -13  -5   32.72    5.02
   3  13  -4   69.97    6.26
   3  13  -4   83.17    7.65
  -3  13   4   72.01    5.85
  -3  13   4   67.01    6.42
   3 -13  -4   70.05    6.47
   3 -13  -4   69.38    7.78
   3  13  -3   35.68    3.99
   3  13  -3   34.65    3.43
  -3 -13   3   29.78    4.77
  -3 -13   3   37.77    5.02
  -3  13   3   34.39    4.79
  -3  13   3   39.44    3.48
   3  13  -2   52.33    5.33
   3  13  -2   52.15    4.74
  -3 -13   2   52.09    5.77
  -3 -13   2   56.65    6.96
   3 -13  -2   61.34    6.05
   3 -13  -2   48.49    6.36
   3  13  -1   -0.31    1.62
   3  13  -1    0.59    0.90
  -3 -13   1    1.19    2.22
  -3 -13   1   -0.57    2.78
  -3  13   1    0.21    0.80
  -3  13   1    0.39    1.47
   3 -13  -1    0.67    2.47
   3 -13  -1   -0.41    1.70
   3  13   0    0.15    2.29
   3  13   0    1.88    1.03
  -3 -13   0    1.73    3.32
  -3 -13   0    3.30    2.52
  -3  13   0    2.01    0.90
  -3  13   0    0.39    1.19
   3 -13   0    3.35    2.06
   3 -13   0    0.72    2.60
   3  13   1   14.51    2.04
   3  13   1   13.86    3.89
  -3 -13  -1   13.06    4.35
  -3 -13  -1   11.93    3.25
  -3  13  -1   16.82    2.47
  -3  13  -1   13.29    1.78
   3 -13   1   12.01    3.40
   3 -13   1   10.36    2.50
   3  13   2    4.69    1.31
   3  13   2   -0.52    2.89
  -3 -13  -2    6.83    4.38
  -3 -13  -2    9.94    3.25
  -3  13  -2    2.63    1.06
  -3  13  -2    5.77    5.57
   3 -13   2    7.96    2.45
   3 -13   2    3.86    2.42
   3  13   3   63.17    5.67
   3  13   3   70.98    8.42
  -3 -13  -3   58.59    8.35
  -3 -13  -3   59.36    7.34
  -3  13  -3   59.46    9.43
  -3  13  -3   68.33    6.00
   3 -13   3   56.86    6.18
   3 -13   3   56.09    6.13
   3  13   4    6.78    3.12
   3  13   4   13.06    2.06
  -3 -13  -4   13.81    4.84
  -3 -13  -4   19.07    4.51
  -3  13  -4   12.19    1.83
  -3  13  -4   17.36    5.80
   3 -13   4   15.61    3.30
   3 -13   4   13.99    2.99
   3  13   5   17.70    2.47
   3  13   5   15.72    2.73
  -3 -13  -5   14.35    4.84
  -3 -13  -5   12.11    4.23
   3  13   6    6.29    2.04
   3  13   6    7.34    1.75
  -3 -13  -6    9.09    4.30
  -3 -13  -6    9.51    4.20
  -3  13  -6    6.39    1.47
  -3  13  -6    6.05    4.95
   3 -13   6    5.33    2.16
   3 -13   6   10.77    3.38
   3  13   7   31.54    3.50
   3  13   7   30.50    3.63
  -3 -13  -7   22.67    6.23
  -3 -13  -7   24.45    5.54
  -3  13  -7   15.59    5.93
  -3  13  -7   36.92    3.84
   3 -13   7   26.54    3.84
   3 -13   7   28.60    5.05
   3  13   8   17.65    3.38
  -3 -13  -8   19.68    6.52
  -3 -13  -8   23.68    5.54
  -3  13  -8   17.88    6.03
  -3  13  -8   23.57    2.91
   3 -13   8   22.60    3.56
   3 -13   8   28.08    5.02
  -3  13  -9    5.10    1.44
  -3  13  -9    3.12    5.15
   3 -13   9    4.38    2.06
   3 -13   9    3.63    3.19
  -3 -13 -10   57.27   10.69
  -3 -13 -10   59.57    8.04
  -3  13 -10   37.56    9.40
  -3  13 -11   23.03    7.16
  -3  13 -11   48.62    4.97
   3 -13  11   40.09    6.83
   3 -13  11   39.73    5.05
  -3  13 -12   22.39    6.08
  -3  13 -12   37.92    4.46
   3 -13  12   31.05    4.38
   3 -13  12   34.42    6.47
  -3  13 -13    0.33    1.55
  -3  13 -13    0.72    3.38
   3 -13  13   -0.08    1.52
   3 -13  13    0.18    3.12
  -3 -15  12    2.99    2.45
  -3 -15  12    0.00    2.01
  -3 -15  11    0.00    2.73
  -3 -15  11    1.83    2.63
  -3 -15  10    2.19    2.91
  -3 -15  10    2.68    2.76
  -3 -15   8   14.84    3.89
  -3 -15   8   15.05    4.33
  -3 -15   7    1.93    2.99
  -3 -15   7    1.57    2.65
  -3 -15   6    1.34    2.86
  -3 -15   6   -0.64    2.40
  -3 -15   5   32.10    5.41
  -3 -15   5   45.65    6.00
  -3 -15   4   30.43    5.67
  -3 -15   4   30.58    4.84
  -3 -15   3    5.13    3.66
  -3 -15   3    7.73    2.96
  -3 -15   2    1.24    3.30
  -3 -15   2    0.75    2.50
  -4   0  24   12.13    2.27
   4   0 -24    9.20    2.55
   4   0 -24    8.76    3.30
  -4   0  23    0.72    1.06
  -4   0  23   -0.10    3.25
   4   0 -23   -0.18    1.24
   4   0 -23    0.46    1.88
  -4   0  22   49.57    4.97
  -4   0  22   49.34    6.88
   4   0 -22   54.80    6.13
   4   0 -22   42.67    4.66
  -4   0  21   -0.03    1.11
  -4   0  21    0.00    2.40
   4   0 -21    0.44    1.60
   4   0 -21    0.95    1.37
  -4   0  20  315.35   24.91
  -4   0  20  358.63   29.14
   4   0 -20  353.74   28.29
   4   0 -20  309.68   24.45
  -4   0  19   -0.31    1.06
  -4   0  19   -1.26    2.09
   4   0 -19   -0.59    1.42
   4   0 -19   -0.31    1.13
  -4   0  18   11.21    2.01
  -4   0  18   15.61    3.25
   4   0 -18   19.99    3.07
   4   0 -18    9.22    1.98
  -4   0  17   -1.24    1.75
  -4   0  17    0.54    1.00
   4   0 -17   -0.18    1.03
   4   0 -17   -0.21    1.34
  -4   0  16  598.75   46.50
  -4   0  16  568.10   43.72
   4   0 -16  582.01   44.98
   4   0 -16  628.13   48.15
  -4   0  15   -0.77    0.90
  -4   0  15   -0.15    1.44
   4   0 -15   -0.59    0.93
   4   0 -15   -0.67    1.11
  -4   0  14  594.38   45.68
  -4   0  14  641.01   49.44
   4   0 -14  638.43   48.93
   4   0 -14  591.80   45.55
  -4   0  13   -0.41    1.24
  -4   0  13    0.31    0.90
   4   0 -13   -0.26    0.90
   4   0 -13   -0.26    1.11
  -4   0  12  625.55   47.90
  -4   0  12  634.57   48.69
   4   0 -12  744.06   56.76
   4   0 -12  627.35   48.10
  -4   0  11   -0.46    0.93
  -4   0  11   -0.21    1.21
   4   0 -11   -0.39    1.03
   4   0 -11   -0.33    1.08
  -4   0  10   11.80    1.78
  -4   0  10    7.73    1.62
   4   0 -10    7.63    1.60
   4   0 -10   14.45    1.91
  -4   0   8  121.45    9.69
  -4   0   8  108.62    8.76
   4   0  -8  130.67   10.43
   4   0  -8  112.00    9.02
  -4   0   7    0.23    0.82
  -4   0   7   -0.13    0.88
   4   0  -7    0.03    0.95
   4   0  -7    0.13    0.85
  -4   0   6   15.61    1.75
   4   0  -6   14.97    1.80
  -4   0   5    0.18    0.88
  -4   0   5    0.13    0.80
   4   0  -5   -0.05    0.98
   4   0  -5    0.15    0.72
  -4   0   4    4.92    0.95
  -4   0   4    2.73    0.90
   4   0  -4    4.82    0.88
   4   0  -4    3.76    0.98
  -4   0   3    0.36    0.59
  -4   0   3    0.15    0.59
   4   0  -3   -0.08    0.49
   4   0  -3    0.15    0.67
  -4   0   2    1.70    0.67
   4   0  -2    1.31    0.57
  -4   0   1    0.85    0.85
  -4   0   1    0.28    0.85
  -4   0   0 2201.79  166.41
  -4   0   0 2694.91  203.20
   4   0   0 2705.22  204.36
   4   0   0 2707.79  204.23
  -4   0  -1    0.46    2.06
  -4   0  -1    1.88    1.39
   4   0   1    0.95    1.44
   4   0   1    0.36    1.44
  -4   0  -2   44.62    4.10
   4   0   2   48.75    4.46
  -4   0  -3   -0.15    1.42
  -4   0  -3    0.54    1.24
   4   0   3    0.75    1.00
   4   0   3    1.21    1.37
  -4   0  -4 8517.57  641.52
  -4   0  -4 9053.46  681.97
   4   0   4 8540.76  643.33
   4   0   4 8010.02  603.39
  -4   0  -6  416.09   32.02
   4   0   6  333.39   26.07
   4   0   6  391.35   30.07
  -4   0  -7   -0.23    1.49
  -4   0  -7    0.23    1.42
   4   0   7    0.03    1.00
   4   0   7    0.00    1.78
  -4   0  -8 2024.53  153.42
   4   0   8 2262.33  171.43
   4   0   8 2168.30  163.94
  -4   0  -9    0.28    1.19
  -4   0  -9   -0.44    1.16
   4   0   9    0.41    0.95
   4   0   9    0.26    1.60
  -4   0 -10    8.04    1.83
   4   0  10   10.00    2.50
  -4   0 -11    1.11    1.29
  -4   0 -11    0.44    1.24
   4   0  11    0.33    0.93
   4   0  11    0.44    1.80
  -4   0 -12  125.55   10.72
  -4   0 -12   92.80    8.19
   4   0  12   89.66    7.73
  -4   0 -13   -0.41    1.37
  -4   0 -13    0.03    1.34
   4   0  13   -0.52    0.98
   4   0  13   -0.28    2.09
  -4   0 -14    0.26    1.65
  -4   0 -14    4.12    1.75
   4   0  14    0.08    0.95
   4   0  14    0.05    2.29
  -4   0 -15    0.00    1.60
  -4   0 -15    0.18    1.49
   4   0  15    0.15    1.00
   4   0  15   -0.75    2.50
  -4   0 -16  323.08   25.74
  -4   0 -16  271.81   22.08
   4   0  16  269.23   22.67
   4   0  16  277.22   21.98
  -4   0 -17   -0.57    1.57
  -4   0 -17    0.59    1.80
   4   0  17   -0.80    2.89
   4   0  17   -0.18    1.00
  -4   0 -18   74.12    7.50
  -4   0 -18   66.01    6.83
   4   0  18   72.78    9.02
   4   0  18   64.82    6.05
  -4   0 -19    1.67    2.04
  -4   0 -19    0.05    1.75
   4   0  19   -2.47    3.32
   4   0  19    0.57    1.03
   4   0  20  134.18   11.39
  -4   2  24    2.89    1.42
  -4   2  24    2.40    4.23
   4  -2 -24    2.58    2.40
   4  -2 -24    3.84    2.19
   4   2 -23   76.16    6.98
   4   2 -23   82.78    8.48
  -4  -2  23   74.28    6.85
  -4  -2  23   75.41    8.81
  -4   2  23   70.57    9.51
  -4   2  23   83.14    7.50
   4  -2 -23   83.63    8.48
   4  -2 -23   84.61    8.04
   4   2 -22    2.47    1.96
   4   2 -22    3.79    1.47
  -4  -2  22    2.52    2.65
  -4  -2  22    3.38    1.37
  -4   2  22    2.45    3.89
  -4   2  22    4.48    1.49
   4  -2 -22    2.99    1.98
   4  -2 -22    3.94    1.96
   4   2 -21   67.71    6.23
   4   2 -21   53.56    6.03
  -4  -2  21   54.90    6.85
  -4  -2  21   67.68    6.31
   4   2 -20    0.44    1.16
   4   2 -20   -0.13    1.88
  -4  -2  20   -0.90    2.34
  -4   2  20    0.39    1.08
  -4   2  20   -1.11    2.78
   4  -2 -20    0.95    1.60
   4  -2 -20    1.62    1.57
   4   2 -19  375.90   29.27
   4   2 -19  466.33   36.69
  -4  -2  19  495.70   39.32
  -4  -2  19  389.81   30.48
  -4   2  19  413.00   32.20
   4  -2 -19  394.96   30.92
   4  -2 -19  484.62   37.95
   4   2 -18   16.62    2.42
   4   2 -18   18.83    3.12
  -4  -2  18   16.62    2.45
  -4  -2  18   20.12    3.50
  -4   2  18   18.73    2.58
  -4   2  18   18.78    3.92
   4  -2 -18   23.32    3.35
   4  -2 -18   16.77    2.65
   4   2 -17  185.86   15.48
   4   2 -17  194.05   15.64
  -4  -2  17  180.22   15.12
  -4  -2  17  170.07   13.91
  -4   2  17  194.70   16.54
  -4   2  17  177.77   14.38
   4  -2 -17  187.41   15.41
   4  -2 -17  180.71   14.74
   4   2 -16  233.86   18.96
   4   2 -16  272.07   21.41
  -4  -2  16  244.37   19.48
  -4  -2  16  231.18   18.78
  -4   2  16  228.91   18.42
   4   2 -15 1262.95   96.49
   4   2 -15 1398.73  106.17
  -4  -2  15 1296.44   98.78
  -4   2  15 1317.57  100.07
  -4   2  15 1287.43   98.37
   4  -2 -15 1314.48  100.02
   4  -2 -15 1308.04   99.42
   4   2 -14   18.58    2.34
   4   2 -14   11.28    2.11
  -4  -2  14   17.06    2.32
  -4  -2  14   13.60    2.42
  -4   2  14   13.71    2.71
  -4   2  14   18.32    2.32
   4  -2 -14   19.84    2.55
   4  -2 -14   13.71    2.19
  -4  -2  13    7.11    1.78
  -4   2  13    5.87    1.91
   4  -2 -13    6.80    1.57
   4   2 -12   75.69    6.49
   4   2 -12   69.56    6.31
  -4  -2  12   73.81    6.52
  -4  -2  12   71.98    6.34
  -4   2  12   76.85    6.57
  -4   2  12   68.40    6.31
   4  -2 -12   79.66    6.83
   4  -2 -12   71.57    6.29
   4   2 -11 1160.41   88.24
   4   2 -11 1242.08   94.22
  -4  -2  11 1132.84   86.03
  -4  -2  11 1229.20   93.34
  -4   2  11 1087.50   82.75
  -4   2  11 1230.49   93.29
   4  -2 -11 1150.62   87.31
   4  -2 -11 1369.61  103.78
   4   2 -10   65.96    5.93
   4   2 -10   83.63    7.06
  -4  -2  10   62.53    5.51
  -4  -2  10   83.71    7.14
   4   2  -9  258.16   20.07
   4   2  -9  301.95   23.52
  -4  -2   9  269.49   21.00
  -4  -2   9  303.50   23.52
  -4   2   9  309.94   24.06
  -4   2   9  255.40   19.79
   4  -2  -9  274.39   21.20
   4  -2  -9  290.62   22.49
  -4   2   8  565.78   43.08
  -4   2   8  542.07   41.40
   4  -2  -8  591.03   44.91
   4  -2  -8  481.27   36.74
   4   2  -7  330.81   25.53
   4   2  -7  273.10   21.10
  -4  -2   7  290.10   22.44
  -4  -2   7  294.48   22.75
  -4   2   7  320.25   24.55
  -4   2   7  274.13   21.02
   4  -2  -7  284.69   21.85
   4  -2  -7  303.50   23.21
   4   2  -6   53.20    4.69
   4   2  -6   70.62    5.85
  -4  -2   6   65.96    5.54
  -4  -2   6   54.13    4.71
  -4   2   6   61.55    5.02
   4  -2  -6   52.07    4.28
   4   2  -5   40.01    3.56
   4   2  -5   43.05    3.86
  -4   2   5   47.56    3.89
  -4   2   5   40.01    3.30
   4  -2  -5   42.61    3.50
   4  -2  -5   44.19    3.58
   4   2  -4   46.81    4.10
   4   2  -4   51.12    4.30
  -4  -2   4   46.45    3.99
  -4  -2   4   44.88    3.92
  -4   2   4   47.28    3.71
  -4   2   4   49.90    3.94
   4  -2  -4   43.21    3.43
   4  -2  -4   61.11    4.77
   4   2  -3 1266.30   95.61
   4   2  -3 1298.25   98.08
  -4  -2   3 1274.03   96.25
  -4  -2   3 1275.06   96.28
  -4   2   3 1383.01  105.14
  -4   2   3 1367.55  103.98
   4  -2  -3 1073.07   81.39
   4  -2  -3 1253.93   95.15
   4   2  -2  821.36   62.27
   4   2  -2  905.86   68.48
  -4  -2   2  809.50   61.34
  -4  -2   2  860.77   65.11
  -4   2   2  974.14   73.68
  -4   2   2  988.82   74.69
   4  -2  -2 1084.66   81.90
  -4   2   1  173.91   13.32
   4  -2  -1  180.63   13.76
   4   2   0    1.65    1.67
  -4  -2   0    0.98    1.29
  -4   2   0    0.98    0.80
   4  -2   0    1.16    0.72
   4   2   1  779.88   59.85
   4   2   1 1048.34   79.46
  -4  -2  -1  990.88   75.21
  -4   2  -1  826.25   62.50
   4  -2   1 1001.96   75.77
   4  -2   1  832.69   62.99
   4   2   2    4.74    1.75
   4   2   2   -0.52    2.63
  -4  -2  -2    3.63    1.75
  -4  -2  -2   -0.44    2.78
  -4   2  -2    0.67    0.85
  -4   2  -2    4.48    1.19
   4  -2   2    1.70    0.88
   4  -2   2    4.90    1.37
   4   2   3    2.29    1.80
   4   2   3    2.24    1.62
  -4  -2  -3    4.41    1.78
  -4  -2  -3    1.06    3.32
  -4   2  -3    4.02    1.26
  -4   2  -3    1.78    0.88
   4  -2   3    3.22    1.39
   4  -2   3    2.24    0.88
   4   2   4   28.21    3.50
   4   2   4   19.48    2.52
  -4  -2  -4   18.96    4.48
  -4  -2  -4   26.18    3.07
  -4   2  -4   17.80    1.98
   4  -2   4   19.89    2.16
  -4   2  -5 2859.80  216.01
  -4   2  -5 2296.60  173.39
   4  -2   5 2395.79  180.97
   4  -2   5 2376.73  179.63
   4   2   6    2.94    2.27
   4   2   6    1.96    1.21
  -4  -2  -6    1.19    2.04
  -4  -2  -6    2.99    1.67
  -4   2  -6    1.44    1.06
  -4   2  -6    3.27    1.44
   4  -2   6    3.99    1.73
   4  -2   6    2.27    1.06
   4   2   7  673.47   51.40
   4   2   7  810.02   62.32
  -4  -2  -7  766.48   58.66
  -4   2  -7  640.23   48.90
  -4   2  -7  817.49   62.35
   4  -2   7  743.03   56.91
   4  -2   7  685.06   52.33
   4   2   8  190.86   15.10
   4   2   8  155.28   13.27
  -4  -2  -8  162.75   13.50
  -4  -2  -8  141.39   11.80
  -4   2  -8  147.19   12.03
   4  -2   8  142.66   11.88
   4  -2   8  196.60   15.59
   4   2   9  197.38   16.51
   4   2   9  148.53   11.98
  -4  -2  -9  179.39   14.58
  -4  -2  -9  195.14   15.92
  -4   2  -9  213.25   17.11
  -4   2  -9  157.57   12.75
   4  -2   9  155.31   12.57
   4  -2   9  184.34   15.12
   4   2  10   28.29    4.20
   4   2  10   33.16    3.40
  -4  -2 -10   27.77    3.38
  -4  -2 -10   36.38    4.12
  -4   2 -10   31.15    3.66
  -4   2 -10   33.60    3.56
   4  -2  10   26.90    3.53
   4  -2  10   32.85    3.43
   4   2  11   46.45    5.72
   4   2  11   54.80    5.05
  -4  -2 -11   67.27    6.57
  -4  -2 -11   43.93    4.61
   4   2  12   25.84    4.38
   4   2  12   30.32    3.32
  -4  -2 -12   28.31    3.66
  -4  -2 -12   29.68    3.92
  -4   2 -12   26.90    3.17
  -4   2 -12   29.22    3.66
   4   2  13  212.71   18.32
   4   2  13  193.15   15.54
  -4  -2 -13  230.25   18.76
  -4  -2 -13  222.45   18.22
  -4   2 -13  202.43   16.28
  -4   2 -13  223.24   18.24
   4  -2  13  219.10   18.22
   4  -2  13  198.64   16.03
   4   2  14   19.07    2.52
   4   2  14   14.56    3.94
  -4  -2 -14   17.06    2.96
  -4  -2 -14   22.52    3.63
  -4   2 -14   16.36    2.91
  -4   2 -14   17.44    2.50
   4  -2  14   16.31    3.45
   4  -2  14   18.58    2.60
   4   2  15  103.08   10.67
   4   2  15  101.38    8.71
  -4  -2 -15  135.47   11.90
  -4  -2 -15  116.07   10.36
  -4   2 -15  120.06   10.69
  -4   2 -15  104.94    9.04
   4  -2  15  126.84   11.75
   4  -2  15   99.86    8.66
   4   2  16   31.95    3.50
   4   2  16   26.92    5.59
  -4  -2 -16   28.19    4.07
  -4  -2 -16   33.16    4.41
   4   2  17   25.56    5.75
  -4  -2 -17   25.38    4.04
  -4  -2 -17   25.30    3.92
  -4   2 -17   22.54    3.68
   4  -2  17   39.39    4.20
   4  -2  17   26.87    4.95
   4   2  18   24.53    6.03
   4   2  18   28.57    3.38
  -4  -2 -18   21.77    3.68
  -4  -2 -18   16.80    3.63
  -4   2 -18   26.10    3.48
  -4   2 -18   20.12    3.58
   4  -2  18   25.12    5.15
   4  -2  18   25.56    3.17
   4   2  19   85.64    7.63
   4   2  19   76.21   10.41
  -4  -2 -19   81.49    8.27
   4  -2  19   86.34   10.13
   4  -2  19   80.31    7.24
   4   2  20   18.22    5.72
   4   2  20   17.00    2.58
  -4  -2 -20    9.89    3.22
  -4  -2 -20   20.07    3.84
  -4   4  24   18.91    6.52
  -4   4  24   17.62    2.68
   4  -4 -24   24.42    4.25
   4  -4 -24   16.90    3.86
  -4   4  23   25.97    6.62
  -4   4  23   19.99    2.78
   4  -4 -23   27.64    4.38
   4  -4 -23   15.64    3.43
   4   4 -22    5.26    2.52
   4   4 -22    1.06    1.11
  -4  -4  22    2.01    1.24
  -4  -4  22    6.16    3.01
  -4   4  22    2.37    1.26
  -4   4  22    2.63    4.25
   4  -4 -22    4.33    2.58
   4   4 -21   29.96    4.51
   4   4 -21   31.87    3.53
  -4  -4  21   33.34    3.84
  -4  -4  21   33.36    5.38
  -4   4  21   25.66    6.54
  -4   4  21   35.25    3.89
   4  -4 -21   27.59    4.15
   4  -4 -21   40.06    5.49
   4   4 -20  357.60   28.86
   4   4 -20  363.53   28.31
  -4  -4  20  353.22   27.85
  -4  -4  20  360.18   29.14
  -4   4  20  366.62   28.70
  -4   4  20  407.59   34.50
   4  -4 -20  363.27   29.01
   4  -4 -20  461.95   36.40
  -4   4  19  133.95   13.42
  -4   4  19  140.26   11.62
   4  -4 -19  173.78   14.71
   4  -4 -19  131.19   11.49
   4   4 -18    2.96    2.01
   4   4 -18    0.67    1.06
  -4   4  18    0.82    1.03
  -4   4  18    2.78    3.19
   4  -4 -18   -0.28    1.75
   4  -4 -18    2.32    1.70
   4   4 -17    2.58    1.19
   4   4 -17    2.24    1.98
  -4  -4  17    1.70    1.86
  -4  -4  17    3.32    1.47
  -4   4  17    2.06    2.83
  -4   4  17    2.14    1.19
   4  -4 -17    1.06    1.49
   4  -4 -17    0.88    1.86
   4   4 -16  398.83   31.61
   4   4 -16  391.87   30.45
  -4  -4  16  379.76   29.81
  -4  -4  16  390.58   30.87
  -4   4  16  369.71   28.75
  -4   4  16  374.87   30.30
   4  -4 -16  398.31   31.25
   4  -4 -16  408.62   32.05
   4   4 -15  233.86   18.50
   4   4 -15  254.93   20.66
  -4  -4  15  252.80   20.28
  -4  -4  15  237.65   19.07
  -4   4  15  249.03   19.66
  -4   4  15  257.49   21.28
   4  -4 -15  276.45   22.08
   4  -4 -15  242.10   19.32
   4   4 -14  535.89   41.69
   4   4 -14  469.68   36.20
  -4  -4  14  507.04   39.26
  -4  -4  14  494.93   38.39
  -4   4  14  519.92   39.99
  -4   4  14  494.93   38.77
   4  -4 -14  497.76   38.49
   4  -4 -14  554.44   42.90
   4   4 -13  311.74   24.32
   4   4 -13  297.06   23.65
  -4  -4  13  281.08   22.18
  -4  -4  13  309.94   24.40
  -4   4  13  328.75   25.53
  -4   4  13  305.56   24.40
   4  -4 -13  362.76   28.34
   4  -4 -13  300.67   23.57
   4   4 -12  356.57   28.03
   4   4 -12  374.35   29.01
  -4  -4  12  334.93   26.18
  -4  -4  12  378.73   29.53
  -4   4  12  373.06   28.78
  -4   4  12  365.59   28.75
   4  -4 -12  430.00   33.29
   4  -4 -12  342.15   26.59
   4   4 -11  134.28   11.26
   4   4 -11  128.00   10.41
  -4  -4  11  132.04   10.92
  -4  -4  11  126.55   10.49
  -4   4  11  128.05   10.77
  -4   4  11  133.53   10.72
   4  -4 -11  123.18   10.02
   4  -4 -11  156.77   12.75
   4   4 -10   87.31    7.32
   4   4 -10   78.06    7.01
  -4  -4  10   90.82    7.78
  -4  -4  10   81.08    7.03
  -4   4  10   83.53    7.39
  -4   4  10   92.13    7.55
   4  -4 -10   77.70    6.60
   4  -4 -10  112.64    9.43
   4   4  -9   74.28    6.34
   4   4  -9   83.84    7.34
  -4  -4   9   86.41    7.37
  -4  -4   9   75.31    6.57
  -4   4   9   75.46    6.23
  -4   4   9   80.90    7.11
   4  -4  -9   83.84    6.96
   4  -4  -9   80.44    6.98
   4   4  -8  204.82   16.36
   4   4  -8  216.11   16.95
  -4  -4   8  222.88   17.57
  -4  -4   8  213.15   16.82
  -4   4   8  226.72   17.52
  -4   4   8  226.57   17.93
   4  -4  -8  271.04   21.05
   4  -4  -8  211.63   16.44
   4   4  -7  146.49   11.67
   4   4  -7  194.29   15.51
  -4  -4   7  151.93   12.16
  -4  -4   7  197.25   15.61
  -4   4   7  179.99   14.27
   4  -4  -7  181.84   14.09
  -4   4   6  194.83   15.23
   4  -4  -6  175.84   13.55
   4   4  -5  101.18    8.19
   4   4  -5   84.74    7.27
  -4  -4   5   89.27    7.52
  -4  -4   5  108.23    8.79
  -4   4   5  110.79    8.53
  -4   4   5  100.25    7.88
   4  -4  -5  101.33    7.91
   4  -4  -5  123.44    9.82
   4   4  -4  436.96   33.65
   4   4  -4  341.37   26.20
  -4  -4   4  376.41   28.88
  -4  -4   4  428.97   32.95
  -4   4   4  353.22   26.79
  -4   4   4  325.40   24.68
   4  -4  -4  429.49   32.62
   4  -4  -4  390.07   29.60
   4   4  -3   74.90    6.52
   4   4  -3   72.99    6.03
  -4  -4   3   69.00    5.80
  -4  -4   3   70.95    6.08
  -4   4   3   84.56    6.72
  -4   4   3   71.37    5.49
   4  -4  -3   68.92    5.33
   4  -4  -3   73.38    5.72
   4   4  -2  687.90   52.53
   4   4  -2  696.92   52.92
  -4  -4   2  670.38   51.09
  -4  -4   2  698.20   53.05
  -4   4   2  669.86   50.73
  -4   4   2  699.75   52.89
   4  -4  -2  643.84   48.67
   4  -4  -2  672.18   50.81
   4   4  -1  881.39   66.78
  -4  -4   1  889.63   67.48
  -4   4   1  762.87   57.71
  -4   4   1 1032.10   77.91
   4  -4  -1 1009.69   76.26
   4  -4  -1  850.98   64.31
   4   4   0  629.16   47.87
   4   4   0  668.83   51.17
  -4  -4   0  649.77   49.65
  -4  -4   0  655.95   50.03
  -4   4   0  659.56   49.90
  -4   4   0  676.30   51.27
   4  -4   0  685.58   51.91
   4  -4   0  681.46   51.63
   4   4   1  393.16   30.20
   4   4   1  335.96   26.46
  -4  -4  -1  357.09   27.62
  -4  -4  -1  425.36   32.80
  -4   4  -1  405.53   30.99
  -4   4  -1  348.84   26.59
   4  -4   1  427.17   32.59
   4  -4   1  385.43   29.42
   4   4   2  245.25   19.25
   4   4   2  307.62   24.68
  -4  -4  -2  247.67   19.68
  -4   4  -2  233.14   18.16
  -4   4  -2  314.58   24.12
   4  -4   2  279.02   21.49
   4  -4   2  232.18   18.03
   4   4   3 1271.45   96.59
   4   4   3 1251.36   95.84
  -4  -4  -3 1234.87   93.99
  -4  -4  -3 1274.03   96.98
  -4   4  -3 1282.27   97.18
  -4   4  -3 1211.16   91.64
   4  -4   3 1215.80   92.13
   4  -4   3 1249.30   94.61
   4   4   5   17.70    3.04
  -4  -4  -5   19.01    3.04
  -4   4  -5   16.26    2.32
   4  -4   5   17.52    2.40
   4   4   6   12.73    2.04
  -4  -4  -6    5.51    3.68
  -4   4  -6   13.81    1.83
   4  -4   6   16.54    2.16
   4   4   7  302.98   23.55
   4   4   7  398.05   31.48
  -4  -4  -7  384.14   30.07
  -4  -4  -7  320.25   26.79
  -4   4  -7  330.81   25.61
  -4   4  -7  405.27   31.48
   4  -4   7  353.48   27.59
   4  -4   7  350.13   27.21
   4   4   8  216.13   17.96
   4   4   8  234.14   18.50
  -4  -4  -8  197.58   16.10
  -4  -4  -8  248.03   21.72
  -4   4  -8  219.64   17.29
  -4   4  -8  215.85   17.36
   4  -4   8  204.75   16.54
   4  -4   8  219.41   17.42
   4   4   9    9.69    1.67
   4   4   9   14.84    3.30
  -4  -4  -9    8.68    4.51
  -4  -4  -9   14.97    2.71
  -4   4  -9    9.56    1.65
  -4   4  -9   16.21    2.58
   4  -4   9   14.94    2.58
   4  -4   9   10.90    1.86
   4   4  10   79.15    8.27
   4   4  10   99.11    8.32
  -4  -4 -10   75.31    7.19
  -4   4 -10   70.93    6.65
   4  -4  10   99.58    8.50
   4  -4  10   71.75    6.85
   4   4  11   86.46    7.42
  -4  -4 -11   79.33   10.10
  -4   4 -11   87.73    7.50
   4  -4  11   92.88    8.09
   4   4  12   22.78    2.76
   4   4  12   24.86    4.74
  -4  -4 -12   21.46    6.54
  -4  -4 -12   23.06    3.32
  -4   4 -12   26.15    3.56
  -4   4 -12   21.46    2.71
   4  -4  12   23.55    2.99
   4  -4  12   25.92    3.71
   4   4  13    4.33    1.37
   4   4  13    6.05    3.35
  -4  -4 -13    3.84    1.88
  -4  -4 -13    8.66    5.10
  -4   4 -13    4.90    2.04
  -4   4 -13    4.46    1.42
   4  -4  13    3.76    1.42
   4  -4  13    4.61    2.24
   4   4  14   21.62    2.73
   4   4  14   13.94    4.25
  -4  -4 -14   23.88    7.11
  -4  -4 -14   11.46    2.68
  -4   4 -14   11.72    2.73
  -4   4 -14   19.27    2.65
   4  -4  14   17.80    2.68
   4  -4  14   13.40    3.04
   4   4  15    2.14    3.48
   4   4  15    0.62    1.00
  -4  -4 -15   -0.49    1.67
  -4  -4 -15   -0.80    4.77
  -4   4 -15    0.08    1.73
  -4   4 -15   -0.18    1.11
   4  -4  15    0.67    2.19
   4  -4  15    0.98    1.19
   4   4  16   73.92    9.74
   4   4  16   85.43    7.55
  -4  -4 -16   80.62    8.06
  -4  -4 -16  101.64   13.32
  -4   4 -16   81.34    7.27
  -4   4 -16   78.27    7.94
   4  -4  16   84.45    7.57
   4  -4  16   81.34    8.53
   4   4  17   31.74    6.98
   4   4  17   37.87    3.97
  -4  -4 -17   35.61    4.84
  -4  -4 -17   47.77    9.69
  -4   4 -17   33.65    3.76
  -4   4 -17   35.91    4.84
   4  -4  17   34.37    3.89
   4  -4  17   37.10    5.49
   4   4  18   61.14    9.58
   4   4  18   70.72    6.49
  -4  -4 -18   64.33    7.19
  -4  -4 -18   81.54   13.06
  -4   4 -18   59.10    5.64
  -4   4 -18   66.57    7.24
   4  -4  18   68.94    8.32
   4  -4  18   65.75    6.21
   4   4  19   11.26    5.18
   4   4  19   10.28    1.98
  -4  -4 -19    9.58    7.94
  -4  -4 -19   10.95    2.99
   4  -4  19    5.49    1.88
   4   4  20   65.65   10.85
   4   4  20   83.22    7.57
  -4  -4 -20   82.93   13.78
  -4  -4 -20   73.07    8.35
  -4   6  24   77.91    7.01
  -4   6  24   67.99   11.65
   4  -6 -24   65.70   12.21
   4  -6 -24   89.66    9.76
  -4   6  23   55.29   10.15
  -4   6  23   70.39    6.49
   4  -6 -23   62.74    7.29
   4  -6 -23   76.47   13.06
  -4   6  22    9.20    1.88
  -4   6  22   11.52    6.08
   4  -6 -22    4.20    5.64
   4  -6 -22   12.21    3.27
   4   6 -21   84.17    8.99
   4   6 -21   85.30    7.45
  -4  -6  21   89.22    8.01
  -4  -6  21   79.74    8.63
  -4   6  21   76.29   11.16
  -4   6  21   92.47    8.14
   4  -6 -21   83.60   12.21
   4  -6 -21   86.90    8.89
   4   6 -20    9.94    1.80
   4   6 -20    6.05    2.83
  -4  -6  20    6.42    2.65
  -4  -6  20    8.81    1.93
  -4   6  20    6.23    4.82
  -4   6  20    9.30    1.80
   4  -6 -20    5.08    5.13
   4  -6 -20    5.59    2.29
   4   6 -19   78.40    8.30
   4   6 -19   69.90    6.29
  -4  -6  19   77.37    7.96
  -4  -6  19   71.08    6.72
  -4   6  19   69.15    9.53
  -4   6  19   73.74    6.67
   4  -6 -19   79.82    7.94
   4  -6 -19   56.40    9.20
   4   6 -18   79.95    6.98
   4   6 -18   69.61    7.68
  -4  -6  18   66.47    6.98
  -4  -6  18   75.46    7.14
  -4   6  18   80.46    7.09
  -4   6  18   71.44    9.71
   4  -6 -18   71.03    7.19
   4  -6 -18   63.87    9.02
   4   6 -17   40.94    4.07
   4   6 -17   40.55    5.31
  -4  -6  17   40.66    4.95
  -4  -6  17   42.56    4.56
  -4   6  17   34.60    6.54
   4  -6 -17   37.54    4.71
   4  -6 -17   28.60    6.67
   4   6 -16  225.74   19.01
   4   6 -16  200.96   16.03
  -4  -6  16  207.63   16.93
  -4  -6  16  219.56   17.98
  -4   6  16  227.57   18.11
  -4   6  16  217.68   19.37
   4  -6 -16  234.58   19.07
   4  -6 -16  219.64   20.25
   4   6 -15  143.27   11.70
   4   6 -15  142.09   12.57
  -4  -6  15  139.02   11.75
  -4  -6  15  146.96   12.44
  -4   6  15  150.18   12.21
  -4   6  15  132.86   12.73
   4  -6 -15  141.14   14.35
   4  -6 -15  146.93   12.32
   4   6 -14    3.38    2.06
  -4  -6  14    8.79    1.93
  -4  -6  14    3.63    1.57
  -4   6  14    2.86    2.91
   4  -6 -14   13.01    4.92
   4  -6 -14    3.48    1.49
   4   6 -13   36.77    4.53
   4   6 -13   30.76    3.25
  -4  -6  13   30.20    3.50
  -4  -6  13   32.98    3.74
   4  -6 -13   25.97    6.05
   4  -6 -13   34.34    3.71
   4   6 -12  214.25   17.62
  -4  -6  12  199.39   16.18
  -4   6  12  189.08   14.94
  -4   6  12  211.06   17.62
   4  -6 -12  211.37   16.82
   4  -6 -12  186.02   16.98
   4   6 -11  518.89   40.40
   4   6 -11  493.90   38.00
  -4  -6  11  524.55   40.53
  -4  -6  11  527.39   40.73
  -4   6  11  542.59   42.28
   4  -6 -11  531.00   40.78
   4  -6 -11  512.96   40.91
   4   6 -10   87.62    7.99
  -4  -6  10   84.58    7.45
  -4  -6  10   84.63    7.45
  -4   6  10   71.83    5.98
  -4   6  10   75.28    7.03
   4  -6 -10   63.51    7.06
   4  -6 -10   85.15    7.21
   4   6  -9  111.94    9.74
   4   6  -9  107.41    8.89
  -4  -6   9  104.52    8.89
  -4  -6   9  101.61    8.63
  -4   6   9  108.18    8.66
  -4   6   9   92.31    8.01
   4  -6  -9  101.33    9.38
   4  -6  -9  105.81    8.63
   4   6  -8  722.16   55.60
   4   6  -8  612.93   46.86
  -4  -6   8  643.84   49.36
  -4  -6   8  656.72   50.37
  -4   6   8  594.89   45.19
  -4   6   8  677.33   51.73
   4  -6  -8  675.02   51.37
   4  -6  -8  595.92   45.81
   4   6  -7 1214.51   92.11
   4   6  -7 1103.99   84.25
  -4  -6   7 1261.66   95.79
  -4  -6   7 1107.59   84.25
  -4   6   7 1248.01   94.50
  -4   6   7 1273.51   96.20
   4  -6  -7 1346.68  102.00
   4  -6  -7 1167.11   88.40
   4   6  -6  200.42   15.77
   4   6  -6  165.43   13.60
  -4  -6   6  167.49   13.53
  -4  -6   6  201.91   16.03
  -4   6   6  192.69   14.87
   4  -6  -6  155.85   12.44
   4  -6  -6  188.98   14.71
   4   6  -5  227.93   18.24
   4   6  -5  221.67   17.36
  -4  -6   5  230.46   18.11
  -4  -6   5  231.39   18.32
  -4   6   5  210.47   16.10
  -4   6   5  228.89   17.55
   4  -6  -5  239.86   18.52
   4  -6  -5  223.14   17.26
   4   6  -4    1.24    0.95
  -4  -6   4    0.95    1.34
  -4   6   4    5.87    2.09
  -4   6   4    1.88    0.59
   4  -6  -4    2.45    1.26
  -4   6   3  158.22   12.13
  -4   6   3  198.49   15.38
   4  -6  -3  151.00   11.80
   4   6  -2 1037.77   78.66
   4   6  -2  996.55   76.13
  -4  -6   2 1053.75   80.00
  -4  -6   2  944.51   71.98
  -4   6   2 1051.69   79.74
  -4   6   2 1041.38   78.68
   4  -6  -2 1099.09   83.09
   4  -6  -2  960.74   72.68
   4   6  -1  749.99   57.32
   4   6  -1  755.40   57.43
  -4  -6   1  763.39   58.18
  -4  -6   1  802.03   61.29
  -4   6   1  813.63   61.76
  -4   6   1  748.19   56.63
   4  -6  -1  804.35   60.93
   4  -6  -1  781.94   59.23
   4   6   0  175.63   13.81
   4   6   0  178.44   14.38
  -4  -6   0  184.44   14.81
  -4  -6   0  172.59   14.09
  -4   6   0  159.27   12.65
  -4   6   0  176.12   13.65
   4  -6   0  160.15   12.52
   4  -6   0  185.42   14.48
   4   6   1    4.51    1.21
   4   6   1    9.82    2.09
  -4  -6  -1    4.15    1.83
  -4  -6  -1    1.13    2.01
  -4   6  -1    2.19    1.21
   4  -6   1    2.32    1.00
  -4   6  -2    9.09    1.73
   4  -6   2    7.83    1.49
  -4  -6  -3   79.61    7.14
   4   6   4   76.91    6.88
  -4  -6  -4   81.47    7.65
  -4   6  -4  104.58    8.89
   4  -6   4   99.50    8.37
   4   6   5  360.95   28.21
  -4  -6  -5  374.35   29.60
  -4  -6  -5  368.42   29.01
  -4   6  -5  406.81   31.64
  -4   6  -5  348.07   26.87
   4  -6   5  375.12   29.04
   4  -6   5  400.89   31.10
   4   6   6   85.97    7.83
  -4  -6  -6   80.02    7.57
  -4   6  -6  111.69    9.15
  -4   6  -6   79.35    7.21
   4  -6   6  102.82    8.66
   4  -6   6   83.27    7.42
   4   6   7    0.39    1.75
   4   6   7    0.67    1.21
  -4  -6  -7    1.39    1.83
  -4  -6  -7    0.46    2.22
  -4   6  -7    0.72    1.42
  -4   6  -7    0.70    0.93
   4  -6   7    2.16    1.16
   4  -6   7    1.86    1.52
   4   6   8   96.82    8.27
   4   6   8  125.63   11.08
  -4  -6  -8   94.86    9.64
  -4   6  -8   96.15    8.06
   4  -6   8  130.57   11.05
   4  -6   8  102.44    8.76
   4   6   9  188.88   15.17
   4   6   9  173.55   14.97
  -4  -6  -9  186.09   16.80
  -4  -6  -9  199.95   16.59
  -4   6  -9  213.17   17.55
  -4   6  -9  188.13   14.97
   4  -6   9  182.56   15.07
   4  -6   9  190.81   15.43
   4   6  10    2.45    1.19
   4   6  10    2.78    2.83
  -4  -6 -10    6.42    2.42
  -4  -6 -10    3.63    3.56
  -4   6 -10    7.47    2.29
  -4   6 -10    2.71    1.19
   4  -6  10    2.99    1.39
   4  -6  10    5.72    2.19
   4   6  11   83.40    7.37
  -4   6 -11   82.96    7.19
   4  -6  11   72.91    6.75
   4   6  12  288.56   22.72
   4   6  12  314.84   26.36
  -4  -6 -12  266.66   23.50
  -4  -6 -12  312.00   25.22
  -4   6 -12  272.33   21.41
  -4   6 -12  353.22   28.39
   4  -6  12  279.02   22.26
   4  -6  12  322.57   26.02
   4   6  13   39.65    6.70
   4   6  13   43.05    4.28
  -4  -6 -13   35.48    6.85
  -4  -6 -13   39.65    4.97
  -4   6 -13   43.15    4.30
  -4   6 -13   48.49    5.77
   4  -6  13   38.80    5.10
   4  -6  13   43.05    4.61
  -4  -6 -14   43.90    5.44
  -4  -6 -14   37.44    7.50
  -4   6 -14   44.98    4.46
  -4   6 -14   46.01    5.59
   4  -6  14   46.58    5.82
   4  -6  14   46.07    4.90
   4   6  15  134.54   11.21
   4   6  15  110.50   12.50
  -4  -6 -15  108.93   10.43
  -4  -6 -15  141.37   15.46
  -4   6 -15  108.78   10.43
  -4   6 -15  128.30   10.74
   4  -6  15  123.13   10.64
   4  -6  15  111.07   10.72
   4   6  16   41.20    4.25
   4   6  16   44.93    7.96
  -4  -6 -16   49.70    6.16
  -4  -6 -16   34.73    8.06
  -4   6 -16   51.04    6.18
  -4   6 -16   36.12    3.94
   4  -6  16   38.21    4.25
   4  -6  16   46.35    6.05
   4   6  17    4.33    4.74
   4   6  17    1.52    1.16
  -4   6 -17    1.52    1.24
  -4   6 -17    0.70    2.14
   4  -6  17    1.88    2.63
   4  -6  17    0.72    1.19
   4   6  18    2.11    4.84
   4   6  18    8.24    1.75
  -4  -6 -18    5.08    2.50
  -4  -6 -18    9.97    6.60
  -4   6 -18    7.88    1.83
  -4   6 -18    5.64    2.86
   4  -6  18    7.68    3.50
   4  -6  18    7.06    1.80
   4   6  19   51.94    5.23
   4   6  19   37.59    8.45
  -4  -6 -19   44.60    6.16
  -4  -6 -19   46.58   10.20
   4  -8 -24    0.21    1.37
   4  -8 -24    5.59    3.45
  -4   8  23   94.42    8.50
   4  -8 -23  111.58   11.21
  -4   8  22    0.31    1.00
  -4   8  22   -1.49    5.31
   4  -8 -22   -0.52    2.16
   4  -8 -22    2.71    5.75
  -4   8  21    0.15    1.06
  -4   8  21    1.47    5.15
   4  -8 -21    2.06    5.10
   4  -8 -21    0.31    2.11
   4   8 -20   29.22    5.26
   4   8 -20   42.92    4.38
  -4  -8  20   34.09    5.26
  -4  -8  20   41.30    4.61
  -4   8  20   37.72    3.97
  -4   8  20   32.93    8.17
   4  -8 -20   37.46    5.20
   4  -8 -20   34.03    7.91
   4   8 -19   70.31    8.17
   4   8 -19   80.15    7.09
  -4  -8  19   73.68    8.01
  -4  -8  19   77.47    7.29
  -4   8  19   77.45    6.83
  -4   8  19   62.07   10.28
   4  -8 -19   57.87    9.66
   4  -8 -19   71.65    7.50
   4   8 -18    1.88    1.13
   4   8 -18    3.45    2.89
  -4  -8  18    3.30    2.34
  -4  -8  18    2.42    1.57
  -4   8  18    2.32    1.11
  -4   8  18    1.88    4.43
   4  -8 -18    0.36    4.04
   4  -8 -18    2.71    1.88
   4   8 -17    5.95    3.09
   4   8 -17   12.13    2.01
  -4  -8  17   11.13    2.47
  -4  -8  17    8.32    2.68
   4   8 -16   39.21    3.99
   4   8 -16   24.89    4.64
  -4  -8  16   37.18    4.33
  -4  -8  16   28.52    4.15
  -4   8  16   39.81    3.92
  -4   8  16   22.13    5.44
   4  -8 -16   28.31    3.84
   4  -8 -16   32.00    6.29
   4   8 -15   58.02    5.36
   4   8 -15   76.57    8.22
  -4  -8  15   75.02    7.32
  -4  -8  15   62.55    6.18
  -4   8  15   60.24    5.44
  -4   8  15   50.73    7.03
   4  -8 -15   56.89    7.75
   4  -8 -15   71.08    6.83
   4   8 -14   28.34    3.17
   4   8 -14   30.43    4.71
  -4  -8  14   29.83    3.97
  -4  -8  14   26.07    3.43
  -4   8  14   27.80    2.96
  -4   8  14   23.47    4.61
   4  -8 -14   23.70    5.08
   4  -8 -14   32.39    3.92
   4   8 -13   32.15    4.84
   4   8 -13   29.06    3.17
  -4  -8  13   29.78    3.61
  -4  -8  13   34.96    4.25
  -4   8  13   28.65    2.94
  -4   8  13   24.89    4.35
   4  -8 -13   33.62    3.89
   4  -8 -13   27.10    4.53
   4   8 -12    0.80    2.24
   4   8 -12    1.03    1.00
  -4  -8  12    0.00    1.24
  -4  -8  12    0.15    1.44
  -4   8  12    0.21    0.77
  -4   8  12   -0.57    2.14
   4  -8 -12    0.52    1.75
   4  -8 -12    0.23    1.31
   4   8 -11   98.73    8.32
   4   8 -11  129.75   11.75
  -4  -8  11   96.49    8.48
  -4  -8  11  118.15   10.20
   4  -8 -11  121.14   10.13
   4   8 -10   72.86    6.39
  -4  -8  10   53.95    5.38
  -4  -8  10   66.73    6.21
  -4   8  10   72.37    6.00
  -4   8  10   63.22    6.03
   4  -8 -10   70.10    6.21
   4  -8 -10   55.73    5.10
   4   8  -9   32.31    3.35
   4   8  -9   25.20    3.94
  -4  -8   9   23.01    3.09
  -4  -8   9   31.92    3.56
  -4   8   9   28.88    2.68
  -4   8   9   22.08    2.76
   4   8  -8  201.32   15.97
   4   8  -8  163.68   14.07
  -4  -8   8  165.97   13.65
  -4  -8   8  192.66   15.51
  -4   8   8  181.40   14.20
  -4   8   8  187.30   14.48
   4  -8  -8  154.76   13.06
   4  -8  -8  185.14   14.74
   4   8  -7  931.88   71.73
   4   8  -7  939.61   71.47
  -4  -8   7  987.02   75.31
  -4  -8   7  981.61   74.95
  -4   8   7  918.23   69.54
  -4   8   7  970.01   73.43
   4  -8  -7  961.25   73.07
   4  -8  -7  946.83   72.19
   4   8  -6   17.91    2.22
   4   8  -6   16.08    3.12
  -4  -8   6   17.75    2.40
  -4  -8   6   16.21    2.50
  -4   8   6   16.15    1.70
  -4   8   6   16.21    1.75
   4  -8  -6   15.79    2.34
   4  -8  -6   16.08    2.29
   4   8  -5  290.88   23.55
   4   8  -5  251.79   19.71
  -4  -8   5  260.47   20.66
  -4  -8   5  248.21   19.55
  -4   8   5  239.68   18.37
   4  -8  -5  258.41   20.22
   4  -8  -5  254.52   19.74
   4   8  -4   81.23    7.81
  -4  -8   4   89.09    7.86
  -4  -8   4  119.24    9.87
   4  -8  -4   92.44    7.50
   4  -8  -4  108.23    8.89
   4   8  -3  560.62   43.80
   4   8  -3  648.74   49.52
  -4  -8   3  711.09   54.49
  -4  -8   3  542.33   41.87
   4  -8  -3  614.99   46.86
   4  -8  -3  582.01   44.31
   4   8  -2   91.05    7.55
   4   8  -2  105.27    9.69
  -4  -8   2   99.19    8.55
  -4  -8   2   95.84    8.14
  -4   8   2   81.54    6.49
  -4   8   2   77.47    6.42
   4  -8  -2   97.10    7.91
   4  -8  -2   95.71    7.75
   4   8  -1    4.46    1.16
  -4  -8   1    1.06    1.55
  -4  -8   1    1.26    1.42
  -4   8   1    1.00    1.78
   4  -8  -1    3.76    1.13
   4  -8  -1    0.88    0.95
   4   8   0  151.03   12.03
  -4  -8   0  111.48    9.69
  -4  -8   0  143.53   11.93
  -4   8   0  121.48   10.33
   4  -8   0  147.29   11.70
   4  -8   0  120.32    9.74
   4   8   1  287.01   22.90
   4   8   1  276.45   21.46
  -4  -8  -1  270.52   21.72
  -4  -8  -1  287.27   22.78
  -4   8  -1  283.92   22.49
  -4   8  -1  315.35   24.27
   4  -8   1  249.32   19.40
   4  -8   1  295.51   22.90
   4   8   2   13.81    3.45
   4   8   2   11.75    1.78
  -4  -8  -2    8.01    2.47
  -4  -8  -2    9.09    2.37
  -4   8  -2   11.03    1.55
   4  -8   2    9.64    1.67
   4  -8   2   10.15    1.80
   4   8   3  121.35   11.34
   4   8   3  136.06   11.05
  -4  -8  -3  158.58   13.63
  -4   8  -3  130.86   10.49
  -4   8  -3  170.61   14.20
   4  -8   3  126.37   10.38
   4  -8   3  170.69   13.71
   4   8   4   44.31    4.33
  -4  -8  -4   33.47    4.87
  -4  -8  -4   39.24    5.02
  -4   8  -4   34.63    4.12
   4  -8   4   56.53    5.20
   4  -8   4   40.94    4.25
   4   8   5   26.23    3.94
   4   8   5   14.20    2.37
  -4  -8  -5   11.34    3.14
   4  -8   5   11.05    2.24
   4  -8   5   16.18    2.27
   4   8   6   69.05    6.52
   4   8   6   58.48    5.72
  -4  -8  -6   61.34    6.78
  -4  -8  -6   51.71    5.05
  -4   8  -6   65.26    5.75
  -4   8  -6   58.79    6.08
   4  -8   6   67.58    6.49
   4  -8   6   63.28    5.87
   4   8   7   79.71    7.32
   4   8   7   89.97    8.45
  -4  -8  -7  103.78    9.74
  -4   8  -7   86.05    7.37
  -4   8  -7  107.41    9.79
   4  -8   7   84.92    7.55
   4  -8   7  110.94    9.76
   4   8   8   13.32    3.17
   4   8   8   22.96    2.94
  -4  -8  -8   17.31    2.91
  -4  -8  -8   16.18    3.43
  -4   8  -8   23.03    2.78
   4  -8   8   20.56    2.81
   4  -8   8   12.75    2.81
   4   8   9    6.96    2.73
   4   8   9    3.74    1.44
  -4  -8  -9   10.00    3.07
  -4  -8  -9    3.04    2.01
  -4   8  -9   13.58    3.19
  -4   8  -9    4.90    1.42
   4  -8   9   12.60    2.83
   4  -8   9    7.16    1.83
   4   8  10    6.47    1.70
   4   8  10   10.36    3.25
  -4  -8 -10    4.20    2.29
  -4  -8 -10   12.70    3.35
  -4   8 -10   12.73    3.17
  -4   8 -10    7.52    1.65
   4  -8  10   11.95    2.89
   4  -8  10    8.50    2.06
   4   8  11  428.97   34.55
   4   8  11  367.65   28.65
  -4  -8 -11  410.94   32.85
  -4  -8 -11  405.01   32.67
  -4   8 -11  376.41   29.22
  -4   8 -11  371.52   29.96
   4  -8  11  400.63   31.95
   4  -8  11  381.82   30.09
   4   8  12   37.51    6.18
   4   8  12   52.56    5.00
  -4  -8 -12   45.22    5.85
  -4  -8 -12   38.10    5.49
  -4   8 -12   49.52    4.74
  -4   8 -12   31.66    4.82
   4  -8  12   47.12    5.02
   4  -8  12   38.96    5.44
   4   8  13   11.31    2.01
   4   8  13    8.79    4.10
  -4  -8 -13   10.67    3.71
  -4  -8 -13   12.13    3.22
  -4   8 -13   10.43    3.22
  -4   8 -13   11.49    1.98
   4  -8  13   10.67    3.32
   4  -8  13   12.80    2.47
   4   8  14   -0.15    1.00
   4   8  14   -0.08    3.68
  -4  -8 -14    1.60    3.17
  -4  -8 -14    0.26    2.01
  -4   8 -14   -0.03    1.13
  -4   8 -14   -0.39    2.24
   4  -8  14    0.28    1.19
   4  -8  14    1.16    2.81
   4   8  15   42.02    7.37
   4   8  15   47.69    4.74
  -4  -8 -15   49.18    6.44
  -4  -8 -15   39.62    7.06
  -4   8 -15   43.21    6.03
  -4   8 -15   45.22    4.59
   4  -8  15   50.55    5.33
   4  -8  15   52.79    7.21
  -4   8 -16    1.96    1.24
  -4   8 -16    1.78    2.73
   4  -8  16    2.22    2.96
   4  -8  16    0.98    1.24
   4   8  17   26.28    3.14
   4   8  17   34.19    7.65
  -4  -8 -17   34.52    7.32
  -4  -8 -17   37.46    5.69
  -4   8 -17   29.86    5.51
  -4   8 -17   25.45    3.35
   4  -8  17   26.49    3.53
   4  -8  17   34.83    6.67
   4   8  18    0.15    4.90
   4   8  18   -0.52    1.00
  -4  -8 -18    0.54    2.37
  -4  -8 -18   -3.07    4.95
   4   8  19    8.76    5.57
   4   8  19    6.16    1.65
  -4  -8 -19    5.15    4.64
  -4  -8 -19   10.41    3.27
   4 -10 -20    8.09    3.74
   4 -10 -20   13.35    3.61
   4 -10 -19    0.41    2.09
   4 -10 -19   -0.23    2.34
   4  10 -18    0.44    1.16
  -4 -10  18    0.05    1.42
  -4 -10  18    2.76    2.94
  -4  10  18    1.86    4.35
  -4  10  18    0.85    0.88
   4 -10 -18    1.55    2.16
   4 -10 -18   -0.05    2.19
   4  10 -17   10.31    4.53
   4  10 -17   16.03    2.32
  -4 -10  17   14.45    3.76
  -4 -10  17   15.66    2.78
  -4  10  17   16.80    2.29
   4  10 -16   20.20    5.23
   4  10 -16   14.56    2.24
  -4 -10  16   20.64    4.10
  -4 -10  16   13.29    2.60
  -4  10  16   14.74    2.04
  -4  10  16   18.09    5.02
   4 -10 -16   22.13    3.56
   4 -10 -16   11.41    2.94
   4  10 -15    8.27    1.70
   4  10 -15    5.77    3.68
  -4 -10  15    7.42    2.06
  -4 -10  15    7.47    2.73
  -4  10  15    6.49    3.71
  -4  10  15    8.73    1.52
   4 -10 -15    7.14    2.24
   4 -10 -15    8.24    2.37
   4  10 -14    1.96    3.25
   4  10 -14    8.63    1.75
  -4 -10  14    6.31    1.96
  -4 -10  14    2.71    2.06
  -4  10  14    9.09    1.55
  -4  10  14    2.94    2.60
   4 -10 -14    2.52    1.75
   4 -10 -14    8.09    1.96
   4  10 -13   19.68    4.61
  -4 -10  13   27.64    3.99
  -4 -10  13   36.77    4.25
  -4  10  13   27.70    4.12
   4 -10 -13   29.09    3.81
   4  10 -12   72.04    6.39
   4  10 -12   68.33    7.96
  -4 -10  12   73.76    7.29
  -4 -10  12   67.73    6.44
  -4  10  12   72.04    6.11
  -4  10  12   75.28    7.11
   4 -10 -12   82.39    7.68
   4  10 -11    2.78    2.94
   4  10 -11    0.80    1.00
  -4 -10  11   -0.26    1.24
  -4 -10  11    1.73    1.70
   4 -10 -11    2.99    3.97
   4  10 -10   20.87    4.77
   4  10 -10   23.83    2.86
  -4 -10  10   20.51    2.89
  -4 -10  10   28.42    3.76
  -4  10  10   22.83    2.37
  -4  10  10   26.38    2.99
   4 -10 -10   25.15    3.19
   4 -10 -10   30.22    5.15
  -4 -10   9    2.24    1.57
  -4 -10   9    3.43    1.93
  -4  10   9    2.24    1.16
  -4  10   9    3.25    0.95
   4 -10  -9    2.37    1.88
   4 -10  -9    3.04    2.63
  -4  10   8  555.73   42.30
  -4  10   8  561.40   42.69
   4 -10  -8  566.03   43.46
   4 -10  -8  563.46   43.64
   4  10  -7    3.27    3.56
   4  10  -7   10.02    1.88
  -4 -10   7    5.49    2.16
  -4 -10   7    6.90    1.86
  -4  10   7    9.97    1.34
  -4  10   7    8.79    1.24
   4 -10  -7    4.35    1.98
   4 -10  -7    3.40    1.83
   4  10  -6   29.45    5.38
   4  10  -6   40.14    3.92
  -4 -10   6   39.99    4.66
  -4  10   6   41.69    3.66
  -4  10   6   46.30    3.92
   4 -10  -6   28.91    3.56
   4 -10  -6   38.77    3.89
   4  10  -5    2.32    1.08
   4  10  -5   -0.36    3.27
  -4 -10   5    0.70    1.49
  -4 -10   5    0.49    1.78
  -4  10   5    2.86    1.47
  -4  10   5    2.73    0.75
   4 -10  -5    1.49    1.31
   4 -10  -5    1.00    2.01
   4  10  -4  449.84   34.68
   4  10  -4  509.87   41.20
  -4 -10   4  457.31   35.79
  -4 -10   4  418.66   32.59
  -4  10   4  424.85   32.36
  -4  10   4  423.30   32.98
   4 -10  -4  419.44   32.62
   4 -10  -4  441.34   33.88
   4  10  -3    4.25    3.68
   4  10  -3    9.02    1.57
  -4 -10   3    6.83    2.04
  -4 -10   3    3.66    1.98
  -4  10   3   13.60    2.47
  -4  10   3    9.04    1.16
   4 -10  -3    5.49    1.44
   4 -10  -3    8.01    2.01
   4  10  -2   17.83    2.19
   4  10  -2   19.92    2.65
  -4 -10   2   12.88    2.68
  -4 -10   2   12.57    2.42
  -4  10   2   17.98    1.86
  -4  10   2   22.03    2.45
   4 -10  -2   15.72    2.42
   4 -10  -2   14.30    2.09
   4  10  -1   10.92    2.04
   4  10  -1   12.73    1.80
  -4 -10   1    9.66    2.47
  -4 -10   1    9.84    2.58
  -4  10   1   12.37    1.52
  -4  10   1    7.34    3.22
   4 -10  -1    8.94    1.83
   4 -10  -1    9.43    1.93
   4  10   0   52.17    4.71
  -4 -10   0   69.05    6.93
  -4 -10   0   56.45    5.80
   4  10   1   87.11    7.34
   4  10   1   99.60    9.22
  -4  10  -1   66.39    7.32
  -4  10  -1   91.93    7.50
   4 -10   1   69.49    6.26
   4 -10   1   81.93    7.14
   4  10   2    0.64    2.63
   4  10   2    0.03    0.98
  -4 -10  -2   -0.33    2.45
  -4 -10  -2   -0.08    2.29
  -4  10  -2   -0.08    0.80
  -4  10  -2    0.80    2.65
   4 -10   2    0.28    1.39
   4 -10   2    0.28    1.24
   4  10   3   17.21    2.32
  -4 -10  -3   12.86    3.63
  -4 -10  -3    8.09    3.22
  -4  10  -3    6.39    3.22
   4 -10   3    9.61    2.16
   4 -10   3   14.61    2.19
   4  10   4  172.52   15.66
   4  10   4  131.16   10.77
  -4 -10  -4  129.26   12.16
  -4 -10  -4  141.96   13.09
  -4  10  -4  137.35   11.03
  -4  10  -4  137.94   12.65
   4 -10   4  127.17   10.64
   4 -10   4  140.18   11.88
   4  10   5    0.03    1.24
   4  10   5   -0.57    2.16
  -4 -10  -5   -0.77    2.73
  -4 -10  -5   -0.31    2.94
  -4  10  -5    0.62    0.88
  -4  10  -5   -1.16    2.47
   4 -10   5    0.93    1.19
   4 -10   5    0.93    1.83
   4  10   6    2.63    1.60
   4  10   6    1.83    1.62
  -4 -10  -6    6.60    4.04
  -4 -10  -6    3.99    3.19
  -4  10  -6    2.16    1.06
  -4  10  -6    3.48    3.01
   4 -10   6    2.45    1.47
   4 -10   6    4.64    2.32
   4  10   7   48.54    5.02
   4  10   7   39.14    4.38
  -4 -10  -7   39.47    6.93
  -4 -10  -7   37.87    5.54
   4  10   8  225.36   17.93
   4  10   8  231.03   18.99
  -4 -10  -8  229.92   19.71
  -4 -10  -8  196.99   18.86
  -4  10  -8  242.85   19.12
  -4  10  -8  195.86   17.29
   4 -10   8  227.32   18.99
   4 -10   8  213.89   17.42
   4  10   9   26.56    3.04
   4  10   9   21.31    3.76
  -4 -10  -9   21.36    4.35
  -4  10  -9   17.60    4.02
  -4  10  -9   29.47    3.27
   4 -10   9   25.56    4.20
   4 -10   9   27.36    3.58
   4  10  10   -0.85    2.37
  -4 -10 -10    1.06    1.39
  -4 -10 -10    1.16    2.60
  -4  10 -10   -0.54    2.60
  -4  10 -10    1.06    1.08
   4 -10  10    0.39    2.50
   4 -10  10    0.33    1.42
   4  10  11    0.46    1.06
   4  10  11    2.06    2.71
  -4 -10 -11    2.45    2.68
  -4 -10 -11    0.82    1.37
  -4  10 -11    0.52    1.06
  -4  10 -11    2.42    2.83
   4 -10  11    2.42    2.83
   4 -10  11    1.08    1.42
   4  10  12  384.91   32.05
   4  10  12  351.42   27.39
  -4 -10 -12  385.69   30.58
  -4 -10 -12  380.53   31.20
   4  10  13   23.83    2.91
   4  10  13   10.56    4.43
  -4 -10 -13   16.03    3.81
  -4 -10 -13   24.19    3.84
  -4  10 -13   23.96    2.94
  -4  10 -13   15.66    4.28
   4 -10  13   19.97    2.94
   4 -10  13   22.13    4.97
   4  10  14   14.35    2.27
   4  10  14   15.05    4.90
  -4 -10 -14   10.61    3.38
  -4 -10 -14   12.88    3.19
  -4  10 -14   13.04    2.16
  -4  10 -14    9.40    3.84
   4 -10  14   10.02    2.24
   4 -10  14    8.99    4.23
   4  10  15    3.12    3.86
   4  10  15    3.32    1.39
  -4 -10 -15   -0.67    2.52
  -4 -10 -15    4.04    2.40
  -4  10 -15    3.25    1.39
  -4  10 -15    0.26    3.43
   4 -10  15    0.90    4.04
   4 -10  15    2.50    1.60
   4  10  16   60.49    9.71
   4  10  16   52.17    5.00
  -4 -10 -16   57.51    7.42
  -4 -10 -16   71.98    8.58
   4  10  17   -1.75    4.43
   4  10  17    5.62    1.70
  -4 -10 -17    4.02    2.71
  -4 -10 -17    1.88    3.01
  -4 -10 -18    1.34    2.29
   4  12 -16    1.73    4.82
   4  12 -16   10.59    2.01
  -4 -12  16    4.07    3.38
  -4 -12  16    7.78    2.50
   4  12 -15   15.92    2.29
   4  12 -15   15.12    6.34
  -4 -12  15   15.56    3.09
  -4 -12  15   22.93    4.61
   4  12 -14   37.13    3.89
   4  12 -14   26.79    6.88
  -4 -12  14   32.02    4.17
  -4 -12  14   30.97    4.95
   4 -12 -14   21.98    7.86
   4 -12 -14   32.59    4.53
   4  12 -13    4.71    4.79
   4  12 -13    2.76    1.24
  -4 -12  13    5.54    2.71
  -4 -12  13    4.30    2.06
   4 -12 -13    4.48    4.82
   4 -12 -13    5.69    2.45
   4  12 -12    0.13    0.95
   4  12 -12    0.15    3.79
  -4 -12  12    1.55    2.40
  -4 -12  12    0.52    1.65
   4 -12 -12    1.31    2.09
   4 -12 -12    1.39    4.17
   4  12 -11   88.89    7.65
  -4 -12  11   80.05    8.22
  -4 -12  11   68.87    6.88
   4  12 -10    8.66    4.71
   4  12 -10   15.20    2.16
  -4 -12  10   11.39    2.60
  -4 -12  10   18.58    3.40
  -4  12  10   13.53    1.70
  -4  12  10   12.52    1.62
   4 -12 -10   16.08    2.73
   4 -12 -10   19.01    3.89
   4  12  -9   18.37    5.90
   4  12  -9   18.99    2.42
  -4 -12   9   18.14    3.38
  -4 -12   9   16.72    2.96
  -4  12   9   16.21    1.75
  -4  12   9   16.23    1.73
   4 -12  -9   20.07    3.45
   4 -12  -9   19.81    2.94
   4  12  -8    0.57    0.98
   4  12  -8    0.23    4.33
  -4 -12   8    0.49    1.60
  -4 -12   8   -0.28    1.83
  -4  12   8    0.75    0.64
  -4  12   8    1.06    0.67
   4 -12  -8    0.05    1.88
   4 -12  -8    0.39    1.78
   4  12  -7  217.78   20.35
   4  12  -7  253.78   19.94
  -4 -12   7  253.72   20.69
  -4 -12   7  248.57   20.35
  -4  12   7  268.46   20.59
  -4  12   7  232.65   17.85
   4 -12  -7  236.72   18.88
   4 -12  -7  261.76   20.61
   4  12  -6    4.20    1.31
  -4 -12   6    3.50    2.14
  -4 -12   6    3.17    2.11
  -4  12   6    3.66    0.95
  -4  12   6    5.46    0.90
   4 -12  -6    5.87    1.57
   4 -12  -6    4.56    2.42
   4  12  -5   32.98    7.42
   4  12  -5   28.98    3.12
  -4 -12   5   25.09    3.81
  -4 -12   5   27.67    4.17
  -4  12   5   28.70    2.55
  -4  12   5   26.49    2.68
   4 -12  -5   25.71    4.12
   4 -12  -5   26.61    2.99
   4  12  -4    6.39    5.20
   4  12  -4    2.47    1.03
  -4 -12   4    4.12    2.01
  -4 -12   4    3.81    2.37
  -4  12   4    2.11    2.55
  -4  12   4    2.78    0.80
   4 -12  -4    4.17    1.47
   4 -12  -4    3.07    2.99
   4  12  -3  155.85   12.52
   4  12  -3  187.02   15.33
  -4 -12   3  136.39   11.93
  -4 -12   3  146.80   12.86
  -4  12   3  171.25   13.32
  -4  12   3  175.40   14.58
   4 -12  -3  149.82   12.86
   4 -12  -3  149.35   12.16
   4  12  -2    0.05    0.85
   4  12  -2    0.36    1.29
  -4 -12   2    0.36    2.27
  -4 -12   2    0.57    2.19
  -4  12   2    0.21    1.49
  -4  12   2    0.75    0.67
   4 -12  -2   -0.59    1.42
   4 -12  -2    0.03    2.06
   4  12  -1    3.61    1.96
   4  12  -1    3.74    1.11
  -4 -12   1    3.53    2.52
  -4 -12   1    1.88    2.37
   4 -12  -1    2.78    1.78
   4 -12  -1    1.29    2.34
   4  12   0    6.62    2.40
   4  12   0    5.82    1.31
  -4 -12   0    3.22    2.78
  -4 -12   0    1.93    2.37
  -4  12   0    4.90    1.06
  -4  12   0    9.76    1.86
   4 -12   0    2.99    1.80
   4 -12   0    3.04    2.34
   4  12   1   45.94    5.90
   4  12   1   47.46    4.38
  -4 -12  -1   49.36    6.34
  -4 -12  -1   55.01    6.44
  -4  12  -1   49.44    4.38
  -4  12  -1   65.75    8.99
   4 -12   1   51.99    5.59
   4 -12   1   49.16    5.13
   4  12   2   -0.46    2.71
   4  12   2    0.64    0.98
  -4 -12  -2   -1.83    3.27
  -4 -12  -2    0.44    2.55
  -4  12  -2    0.18    0.77
  -4  12  -2    0.62    3.79
   4 -12   2    0.57    1.70
   4 -12   2   -0.98    1.73
   4  12   3   47.17    6.83
   4  12   3   42.97    4.12
  -4 -12  -3   42.69    6.80
  -4 -12  -3   39.52    5.82
  -4  12  -3   39.96    3.74
  -4  12  -3   40.63    6.72
   4 -12   3   39.86    4.43
   4 -12   3   41.38    4.92
   4  12   4   10.80    3.99
   4  12   4    6.93    1.55
  -4 -12  -4    1.44    3.22
  -4 -12  -4    6.16    3.84
  -4  12  -4    0.39    3.66
  -4  12  -4    9.40    1.60
   4 -12   4    5.90    2.01
   4 -12   4    6.49    2.63
   4  12   5   16.33    3.01
   4  12   5   26.25    3.17
  -4 -12  -5   29.65    5.57
  -4 -12  -5   27.90    5.62
  -4  12  -5   23.99    5.64
  -4  12  -5   29.40    3.14
   4 -12   5   35.12    5.02
   4 -12   5   24.89    3.38
   4  12   6   13.22    2.58
   4  12   6    8.04    1.88
  -4 -12  -6    6.21    4.02
  -4 -12  -6    3.14    3.92
  -4  12  -6   11.70    1.83
  -4  12  -6    6.31    4.35
   4 -12   6    7.03    2.81
   4 -12   6    8.50    2.04
   4  12   7   16.93    2.63
   4  12   7   12.96    2.32
  -4 -12  -7   16.62    4.77
  -4 -12  -7   15.74    5.20
  -4  12  -7   18.76    2.47
  -4  12  -7   10.85    4.61
   4 -12   7   13.89    2.47
   4 -12   7   17.06    3.79
   4  12   8    2.42    1.26
   4  12   8    3.74    2.01
  -4  12  -8    3.63    3.99
  -4  12  -8    3.19    1.21
   4 -12   8    6.47    3.12
   4 -12   8    3.58    1.65
   4  12   9   54.44    6.13
  -4 -12  -9   57.99   10.74
  -4 -12  -9   63.43    8.04
  -4  12  -9   65.90    5.93
  -4  12  -9   49.05    7.86
   4 -12   9   69.69    8.22
   4 -12   9   58.66    6.08
   4  12  10    3.63    1.26
   4  12  10    3.30    2.29
  -4 -12 -10    2.86    3.27
  -4 -12 -10    2.89    6.96
  -4  12 -10    4.43    4.20
  -4  12 -10    3.56    1.34
   4 -12  10    2.65    1.80
   4 -12  10    4.41    3.45
   4  12  11   63.35    7.24
   4  12  11   72.45    6.49
  -4 -12 -11   63.17   12.42
  -4 -12 -11   73.02    9.20
  -4  12 -11   60.49    9.53
  -4  12 -11   75.26    6.85
   4 -12  11   74.41    9.35
   4 -12  11   65.11    6.70
  -4 -12 -12    8.76    3.79
  -4 -12 -12    6.52    7.94
  -4  12 -12    4.23    1.47
  -4  12 -12    6.42    4.95
   4 -12  12    4.53    2.01
   4 -12  12   11.00    4.66
  -4 -12 -13   31.38    5.62
  -4 -12 -13   18.60    8.68
  -4  12 -13   19.32    5.69
  -4  12 -13   42.48    4.82
   4 -12  13   40.58    7.37
   4 -12  13   33.96    4.38
  -4  12 -14    2.29    1.86
  -4  12 -14    1.67    3.25
   4 -12  14   -0.05    3.68
   4 -12  14   -0.72    1.29
   4  14 -14    0.39    4.17
   4  14 -14    0.05    1.49
  -4 -14  14   -0.72    2.65
   4  14 -13    0.64    4.87
   4  14 -13   14.35    2.55
  -4 -14  13    9.33    2.91
  -4 -14  13   10.72    3.84
   4  14 -12   39.29    8.99
   4  14 -12   69.18    6.42
  -4 -14  12   52.92    6.29
  -4 -14  12   70.18    8.45
   4  14 -11   17.31    7.39
   4  14 -11   13.47    2.24
  -4 -14  11   21.02    4.59
  -4 -14  11   11.23    3.35
   4  14 -10    4.07    6.93
   4  14  -9    2.45    6.93
   4  14  -9    1.19    1.00
  -4 -14   9   -0.03    2.45
  -4 -14   9    0.31    2.32
   4  14  -8  145.90   11.98
  -4 -14   8  142.71   13.22
  -4 -14   8  134.13   12.78
   4  14  -7   13.17    7.52
   4  14  -7   14.14    2.11
  -4 -14   7   12.96    3.50
  -4 -14   7   21.13    4.10
   4  14  -6   19.76    2.45
   4  14  -6   10.46    7.57
  -4 -14   6   13.19    3.94
  -4 -14   6   21.13    3.99
   4  14  -5    4.59    1.24
   4  14  -5    1.39    1.55
  -4 -14   5    8.79    3.01
  -4 -14   5    5.28    3.43
   4  14  -4  135.36   11.08
   4  14  -4  145.18   12.37
  -4 -14   4  124.67   12.24
  -4 -14   4  117.90   11.21
   4 -14  -4  132.38   12.26
   4 -14  -4  122.10   10.20
   4  14  -3    4.97    1.31
   4  14  -3    2.34    1.70
  -4 -14   3    8.09    3.09
  -4 -14   3    2.86    3.35
   4 -14  -3    6.57    2.04
   4 -14  -3    5.31    4.02
   4  14  -1   28.01    3.07
   4  14  -1   29.04    5.15
  -4 -14   1   23.29    5.67
  -4 -14   1   27.41    4.82
   4 -14  -1   24.86    3.58
   4 -14  -1   26.38    5.15
   4  14   0   46.56    4.43
   4  14   0   43.46    6.52
  -4 -14   0   47.69    7.39
  -4 -14   0   58.41    6.90
   4 -14   0   53.80    6.03
   4 -14   0   48.31    6.49
   4  14   1    9.71    1.67
   4  14   1   11.44    4.28
  -4 -14  -1    5.90    4.77
  -4 -14  -1    5.80    3.14
   4 -14   1    5.95    2.76
   4 -14   1    6.16    3.32
   4  14   2    0.00    0.95
   4  14   2    1.70    3.56
  -4 -14  -2    2.32    4.69
  -4 -14  -2    0.44    2.83
   4 -14   2   -0.44    2.55
   4 -14   2    0.46    2.81
  -4 -14  -3   -1.39    3.04
  -4 -14  -3   -0.59    4.41
   4 -14   3    0.95    2.65
   4 -14   3   -0.03    2.40
  -4 -14  -4   19.14    6.29
  -4 -14  -4   24.30    5.31
  -4 -14  -5   20.20    6.39
  -4 -14  -5   15.77    5.26
   4 -14   5   15.74    3.45
   4 -14   5   20.71    4.38
   4 -14   6    0.54    3.01
   4 -14   6   -0.26    2.04
   4 -14   7    1.34    3.17
   4 -14   7    1.52    2.27
   4 -14   8   25.61    5.20
   4 -14   8   27.44    4.53
   4 -14  10   -0.57    3.07
   4 -14  10    0.90    2.40
   4 -14  11    0.62    2.09
   4 -14  11    2.32    2.68
   5   1 -24   12.34    3.12
   5   1 -24    7.75    1.96
  -5  -1  24    7.86    1.78
  -5  -1  24    8.40    3.84
  -5   1  24   10.87    4.53
  -5   1  24    8.32    1.83
   5  -1 -24   11.49    3.07
   5  -1 -24    8.04    2.16
   5   1 -23    8.24    2.55
   5   1 -23    7.39    1.86
  -5  -1  23    7.63    1.75
  -5  -1  23    8.14    3.40
  -5   1  23    7.94    1.80
  -5   1  23    6.70    3.86
   5  -1 -23    7.32    2.55
   5  -1 -23    7.45    2.09
   5   1 -22   89.74    8.66
   5   1 -22   77.29    7.03
  -5  -1  22   84.17    9.09
  -5  -1  22   79.33    7.19
  -5   1  22   84.66    7.60
  -5   1  22   82.47    9.38
   5  -1 -22   81.62    7.57
   5  -1 -22   92.05    8.79
   5   1 -21   99.89    9.28
   5   1 -21   82.83    7.39
  -5  -1  21   91.18    8.12
  -5  -1  21   97.16    9.74
  -5   1  21  102.41    8.99
  -5   1  21   77.96    9.48
   5  -1 -21   87.70    8.04
   5  -1 -21   97.98    9.20
   5   1 -20   -0.70    1.55
   5   1 -20    0.18    1.24
  -5  -1  20    0.39    1.11
  -5  -1  20    1.21    2.29
  -5   1  20    0.70    1.13
  -5   1  20    0.33    2.24
   5  -1 -20   -0.44    1.29
   5  -1 -20   -0.39    1.47
   5   1 -19   64.46    5.98
   5   1 -19   96.64    8.86
  -5  -1  19   91.77    9.02
  -5  -1  19   71.50    6.65
  -5   1  19   76.91    6.98
  -5   1  19   80.33    8.24
   5  -1 -19   91.18    8.37
   5   1 -18   16.88    2.60
   5   1 -18   23.42    3.35
  -5  -1  18   19.81    3.35
  -5  -1  18   19.07    2.63
  -5   1  18   21.23    2.78
  -5   1  18   22.52    3.81
   5  -1 -18   23.19    3.25
   5  -1 -18   16.36    2.52
   5   1 -17   21.33    3.09
   5   1 -17   12.62    2.04
  -5  -1  17   14.79    2.24
  -5  -1  17   20.04    3.17
  -5   1  17   15.77    2.32
  -5   1  17   19.76    3.53
   5  -1 -17   13.37    2.16
   5  -1 -17   22.39    3.12
   5   1 -16   23.52    3.17
   5   1 -16   27.26    3.09
  -5  -1  16   23.29    2.86
  -5  -1  16   23.06    3.25
  -5   1  16   22.18    3.58
  -5   1  16   25.71    2.91
   5  -1 -16   22.11    2.96
   5  -1 -16   24.14    2.89
   5   1 -15  676.30   51.79
   5   1 -15  624.26   48.13
  -5  -1  15  598.50   46.04
  -5  -1  15  655.18   50.52
  -5   1  15  653.37   50.57
  -5   1  15  650.03   49.83
   5  -1 -15  581.49   44.83
   5  -1 -15  638.95   48.95
   5   1 -14  891.43   67.86
   5   1 -14  846.86   64.80
  -5  -1  14  854.59   65.23
  -5  -1  14 1012.01   77.27
  -5   1  14  947.60   72.50
  -5   1  14  959.97   73.12
   5  -1 -14  925.70   70.67
   5  -1 -14  894.01   68.12
   5   1 -13  928.02   70.64
   5   1 -13  906.12   69.18
  -5  -1  13  999.64   76.18
  -5  -1  13  833.46   63.61
  -5   1  13  951.72   72.60
  -5   1  13  894.53   68.15
   5  -1 -13  914.36   69.72
   5  -1 -13  940.39   71.55
   5   1 -12   62.35    5.51
   5   1 -12   56.01    5.26
  -5  -1  12   54.67    5.02
  -5  -1  12   49.26    4.64
  -5   1  12   55.91    5.20
  -5   1  12   58.82    5.23
   5  -1 -12   48.31    4.59
   5  -1 -12   63.15    5.57
   5   1 -11  313.55   24.35
   5   1 -11  381.31   29.58
  -5  -1  11  348.84   27.00
  -5  -1  11  322.57   25.07
  -5   1  11  375.12   29.01
  -5   1  11  314.84   24.45
   5  -1 -11  372.55   28.78
   5  -1 -11  342.15   26.43
   5   1 -10   26.49    2.78
  -5  -1  10   26.51    2.83
  -5   1   9   50.76    4.48
  -5   1   9   58.74    5.08
   5  -1  -9   56.19    4.84
   5  -1  -9   63.41    5.46
   5   1  -8   60.37    5.28
  -5  -1   8   78.68    6.57
  -5  -1   8   56.47    4.90
  -5   1   8   55.86    4.77
   5  -1  -8   54.28    4.71
   5   1  -7  929.56   70.49
   5   1  -7  837.07   63.46
  -5  -1   7  850.98   64.54
  -5  -1   7  903.80   68.53
  -5   1   7  906.63   68.64
  -5   1   7  906.89   68.69
   5  -1  -7  956.36   72.40
   5  -1  -7  839.39   63.61
  -5  -1   6    3.12    1.13
  -5   1   6    1.91    0.85
   5  -1  -6    1.24    0.98
   5   1  -5   20.69    2.24
  -5  -1   5   20.92    2.19
  -5   1   5   20.89    2.01
   5  -1  -5   22.18    2.14
   5   1  -4  212.55   16.41
   5   1  -4  204.00   15.69
  -5  -1   4  206.27   15.90
  -5  -1   4  203.56   15.72
  -5   1   4  199.44   15.23
  -5   1   4  193.72   14.79
   5  -1  -4  220.05   16.80
   5  -1  -4  191.37   14.63
   5   1  -3 2872.68  216.49
   5   1  -3 3071.07  231.49
  -5  -1   3 2978.32  224.46
  -5  -1   3 3055.61  230.33
  -5   1   3 3042.73  229.27
  -5   1   3 3004.08  226.39
   5  -1  -3 3078.80  232.06
   5  -1  -3 3310.67  249.34
   5   1  -2  322.05   24.68
   5   1  -2  256.51   19.63
  -5  -1   2  240.58   18.47
  -5  -1   2  251.66   19.40
  -5   1   2  223.81   17.16
  -5   1   2  277.74   21.23
   5  -1  -2  233.47   17.88
   5  -1  -2  297.57   22.93
   5   1  -1  476.38   36.25
   5   1  -1  463.75   35.50
  -5  -1   1  461.95   35.22
  -5  -1   1  472.77   36.04
  -5   1   1  470.97   35.84
  -5   1   1  412.74   31.79
   5  -1  -1  445.20   34.14
   5  -1  -1  453.70   34.58
   5   1   0 1901.90  143.61
   5   1   0 2142.02  162.11
  -5  -1   0 2137.90  161.67
  -5  -1   0 1908.85  144.23
  -5   1   0 1631.63  123.38
  -5   1   0 1740.10  131.37
   5  -1   0 2291.45  172.88
   5  -1   0 1751.44  132.30
   5   1   1  930.34   70.67
   5   1   1 1075.90   82.16
  -5  -1  -1 1010.21   77.16
  -5  -1  -1  840.42   63.87
  -5   1  -1 1154.74   87.47
  -5   1  -1  906.38   68.69
   5  -1   1  950.69   71.93
   5  -1   1  878.04   66.60
   5   1   2  701.04   53.49
   5   1   2  651.57   49.80
  -5   1  -2  655.44   49.90
  -5   1  -2  648.99   49.39
   5  -1   2  614.21   46.68
   5  -1   2  628.90   47.95
   5   1   3  107.10    8.81
  -5  -1  -3  100.02    9.28
  -5   1  -3   98.57    8.06
   5  -1   3  107.62    8.61
   5   1   4 1038.80   78.79
  -5  -1  -4  996.55   75.82
  -5   1  -4 1012.01   76.85
   5  -1   4  999.38   75.72
   5   1   5 4006.30  302.21
   5   1   5 3846.56  290.62
  -5  -1  -5 3601.80  272.07
  -5  -1  -5 2934.52  221.72
  -5   1  -5 3774.42  284.69
  -5   1  -5 3903.24  294.48
   5  -1   5 4106.78  309.68
   5  -1   5 3923.85  296.29
   5   1   6  178.03   14.12
   5   1   6  185.06   15.23
  -5  -1  -6  180.86   14.63
  -5  -1  -6  191.17   15.41
  -5   1  -6  172.57   13.78
  -5   1  -6  206.06   16.41
   5   1   7   34.50    4.25
  -5  -1  -7   33.03    3.79
  -5   1  -7   37.00    3.92
   5   1   8  117.97    9.64
   5   1   8  132.79   11.49
  -5  -1  -8  126.91   10.74
  -5  -1  -8  139.07   11.54
  -5   1  -8  150.31   12.34
  -5   1  -8  113.26    9.46
   5  -1   8  134.46   11.41
   5   1   9  516.57   39.68
   5   1   9  599.79   46.81
  -5  -1  -9  564.49   43.59
  -5  -1  -9  519.40   40.27
  -5   1  -9  624.00   48.08
  -5   1  -9  484.11   37.36
   5  -1   9  614.73   47.64
   5  -1   9  447.01   34.50
   5   1  10    0.70    0.98
   5   1  10    0.00    1.96
  -5  -1 -10    0.95    1.47
  -5  -1 -10   -0.36    1.29
  -5   1 -10    0.67    1.31
  -5   1 -10   -0.15    1.13
   5  -1  10    0.36    1.75
   5  -1  10    0.31    0.88
  -5   1 -11   11.10    2.09
  -5   1 -11    6.13    1.91
   5  -1  11   11.03    1.96
   5  -1  11    7.65    2.47
   5   1  12    2.24    2.58
   5   1  12    5.23    1.42
  -5  -1 -12    7.81    2.29
  -5  -1 -12    0.59    1.44
  -5   1 -12    0.95    1.47
  -5   1 -12    7.42    1.83
   5  -1  12    4.84    1.42
   5  -1  12    2.27    2.24
   5   1  13  162.88   14.61
   5   1  13  163.50   13.35
  -5  -1 -13  176.20   14.74
  -5  -1 -13  214.95   17.73
  -5   1 -13  190.65   15.87
  -5   1 -13  186.76   15.23
   5  -1  13  173.65   14.14
   5  -1  13  182.02   15.72
   5   1  14   57.27    7.01
   5   1  14   75.10    6.72
  -5  -1 -14   69.72    6.88
  -5  -1 -14   95.25    8.91
   5  -1  14   73.89    6.67
   5  -1  14   77.81    8.30
   5   1  15    8.17    3.53
   5   1  15    3.12    1.31
  -5  -1 -15    0.82    1.88
  -5   1 -15    1.19    1.60
   5  -1  15   10.69    3.43
   5  -1  15    2.29    1.24
  -5   1 -16  153.50   12.96
  -5   1 -16  138.30   12.21
   5  -1  16  144.05   13.55
   5  -1  16  131.78   11.05
   5   1  17  162.49   13.37
   5   1  17  150.59   14.79
  -5  -1 -17  153.97   13.45
  -5  -1 -17  190.94   16.03
  -5   1 -17  141.73   12.52
  -5   1 -17  187.79   15.59
   5  -1  17  159.14   13.11
   5  -1  17  163.83   15.23
   5   1  18    4.12    1.42
   5   1  18    4.46    3.97
  -5  -1 -18    5.18    2.40
  -5  -1 -18    3.71    2.06
  -5   1 -18    2.83    2.04
  -5   1 -18    3.99    2.11
   5  -1  18    3.68    1.37
   5  -1  18    3.68    3.45
   5   1  19    3.50    1.34
   5   1  19    3.07    4.20
  -5  -1 -19    2.52    2.11
  -5  -1 -19    5.18    2.40
  -5   1 -19    4.17    2.06
  -5   1 -19    5.10    2.40
   5  -1  19    3.35    1.34
   5  -1  19    3.63    3.53
  -5   3  25    3.53    1.52
   5  -3 -25    5.33    3.19
  -5   3  24   -0.26    4.02
  -5   3  24    0.46    1.16
   5  -3 -24    1.44    2.22
   5  -3 -24    0.13    1.98
   5   3 -23   12.62    2.11
   5   3 -23   11.00    2.99
  -5  -3  23   12.52    2.16
  -5  -3  23   11.46    3.68
  -5   3  23   15.41    2.45
  -5   3  23   10.23    4.79
   5  -3 -23   10.64    2.78
   5  -3 -23   17.06    3.48
   5   3 -22   76.47    7.81
   5   3 -22   71.24    6.47
  -5  -3  22   85.92    9.02
  -5  -3  22   72.16    6.65
   5  -3 -22   81.13    8.04
   5  -3 -22   93.34    8.99
   5   3 -21    0.85    1.93
   5   3 -21    1.24    1.13
  -5  -3  21    0.72    2.27
  -5  -3  21    2.42    1.29
  -5   3  21   -1.24    3.07
  -5   3  21    1.42    1.24
   5  -3 -21    0.15    1.57
   5  -3 -21    1.57    1.67
   5   3 -20   -0.23    1.78
   5   3 -20    3.14    1.37
  -5  -3  20    0.46    2.11
  -5  -3  20    2.63    1.62
  -5   3  20    1.93    1.26
  -5   3  20    0.52    3.09
   5  -3 -20    4.82    1.93
   5  -3 -20    0.03    1.55
   5   3 -19  110.55   10.20
   5   3 -19  121.89   10.18
  -5  -3  19  108.75    9.40
  -5  -3  19  114.88   10.43
  -5   3  19  122.48   10.33
  -5   3  19  118.23   11.70
   5  -3 -19  127.66   10.95
   5  -3 -19  119.08   10.49
  -5  -3  18  346.27   27.67
  -5  -3  18  304.01   24.06
  -5   3  18  308.65   24.24
  -5   3  18  373.32   30.35
   5  -3 -18  307.11   24.30
   5  -3 -18  363.79   28.75
   5   3 -17    1.44    1.19
   5   3 -17   -0.52    1.60
  -5  -3  17    1.34    1.73
  -5  -3  17    0.93    1.08
   5   3 -16   84.63    7.29
   5   3 -16   82.44    7.70
  -5  -3  16   84.89    7.78
  -5  -3  16   83.91    7.47
  -5   3  16   83.35    8.22
  -5   3  16   85.28    7.37
   5  -3 -16   88.34    7.78
   5  -3 -16   86.57    7.75
   5   3 -15   37.10    3.71
   5   3 -15   23.50    3.22
  -5  -3  15   32.33    3.61
  -5  -3  15   25.58    3.30
  -5   3  15   35.50    3.63
  -5   3  15   24.53    3.79
   5  -3 -15   26.25    3.22
   5   3 -14  965.38   73.94
   5   3 -14  913.85   69.64
  -5  -3  14  930.34   71.08
  -5  -3  14  814.91   62.37
  -5   3  14  918.23   69.95
  -5   3  14  929.82   71.26
   5  -3 -14  889.63   67.86
   5  -3 -14  940.90   71.78
   5   3 -13  233.19   18.40
   5   3 -13  304.79   24.12
  -5  -3  13  222.88   17.78
  -5  -3  13  293.19   23.06
  -5   3  13  244.53   19.19
  -5   3  13  282.89   22.49
   5  -3 -13  302.98   23.68
   5  -3 -13  238.78   18.86
   5   3 -12   84.56    7.21
   5   3 -12  109.52    9.33
  -5  -3  12  109.63    9.20
  -5  -3  12   86.95    7.50
  -5   3  12   92.13    7.70
  -5   3  12  100.12    8.63
   5  -3 -12   84.61    7.21
   5  -3 -12  106.41    8.81
   5   3 -11  139.87   11.31
   5   3 -11  127.71   10.67
  -5  -3  11  125.88   10.43
  -5   3  11  127.45   10.56
   5  -3 -11  159.76   12.78
   5  -3 -11  123.18   10.20
   5   3 -10  102.33    8.48
  -5   3  10  124.05   10.23
  -5   3  10   96.61    7.88
   5  -3 -10  121.97    9.84
   5  -3 -10   98.78    8.12
   5   3  -9  312.77   24.22
   5   3  -9  250.01   19.68
  -5  -3   9  252.13   19.74
  -5   3   9  267.95   20.89
  -5   3   9  323.60   24.86
   5  -3  -9  240.20   18.63
   5   3  -8  151.18   12.24
   5   3  -8  140.41   11.21
  -5  -3   8  161.77   12.88
  -5  -3   8  150.41   12.06
  -5   3   8  152.75   11.93
  -5   3   8  152.57   12.11
   5  -3  -8  165.66   12.91
   5  -3  -8  135.52   10.67
   5   3  -7    9.02    1.86
  -5  -3   7   17.65    2.16
  -5   3   7   12.01    1.65
   5  -3  -7   10.10    1.31
   5   3  -6    8.73    1.39
  -5  -3   6   10.33    1.57
  -5   3   6    7.42    0.93
   5  -3  -6    6.72    0.98
   5   3  -5 1439.43  108.96
   5   3  -5 1335.09  100.97
  -5  -3   5 1445.10  109.34
  -5  -3   5 1328.91  100.53
  -5   3   5 1517.76  114.60
  -5   3   5 1291.03   97.47
   5  -3  -5 1262.18   95.28
   5  -3  -5 1407.74  106.28
   5   3  -4    8.22    1.37
   5   3  -4    6.29    1.60
  -5  -3   4    8.17    1.44
  -5  -3   4    6.65    1.49
   5   3  -3 2970.59  224.07
   5   3  -3 2561.20  193.36
  -5  -3   3 2942.25  221.88
  -5  -3   3 2490.86  188.03
   5   3  -2 4980.18  375.38
   5   3  -2 4583.41  345.49
  -5  -3   2 4920.92  371.00
  -5  -3   2 4683.89  352.97
  -5   3   2 4859.09  366.36
  -5   3   2 5165.68  389.55
   5  -3  -2 5456.81  411.45
   5  -3  -2 4985.33  375.64
   5   3  -1  124.03    9.87
   5   3  -1  126.55   10.25
  -5  -3   1  118.75    9.61
  -5  -3   1  117.23    9.64
  -5   3   1  116.50    9.02
  -5   3   1  122.46    9.48
   5  -3  -1  115.94    9.04
   5  -3  -1  121.97    9.43
   5   3   0   10.72    1.78
  -5  -3   0   11.10    2.01
  -5   3   0    6.31    1.03
   5  -3   0    8.24    1.11
   5   3   1   31.48    3.32
  -5  -3  -1   29.32    3.40
  -5   3  -1   21.93    2.29
   5  -3   1   24.14    2.55
   5   3   2 1668.73  127.20
   5   3   2 1867.63  141.37
  -5  -3  -2 1658.43  125.96
  -5  -3  -2 1763.03  133.61
  -5   3  -2 1895.20  143.14
  -5   3  -2 1497.66  113.13
   5  -3   2 1747.06  132.07
   5  -3   2 1656.11  125.08
   5   3   3    1.73    2.29
   5   3   3   -0.15    1.73
  -5  -3  -3    2.09    3.07
  -5  -3  -3    0.28    1.78
  -5   3  -3    1.39    0.88
  -5   3  -3    0.36    1.08
   5  -3   3    1.67    0.90
   5  -3   3    0.80    1.34
   5   3   5   63.97    5.85
  -5  -3  -5   59.00    7.45
  -5  -3  -5   85.30    7.63
  -5   3  -5   58.84    5.15
   5  -3   5   64.54    5.62
   5   3   6  657.24   50.27
   5   3   6  725.77   56.04
  -5  -3  -6  627.35   49.75
  -5  -3  -6  697.95   53.59
  -5   3  -6  781.16   59.67
  -5   3  -6  657.75   50.19
   5  -3   6  669.86   51.17
   5  -3   6  682.49   52.38
   5   3   7   15.05    3.07
   5   3   7   10.49    1.78
  -5  -3  -7    8.04    4.46
  -5  -3  -7   12.75    2.45
  -5   3  -7   17.98    2.52
  -5   3  -7   11.52    1.80
   5  -3   7   12.01    1.83
   5  -3   7   15.51    2.50
   5   3   8  182.82   15.54
   5   3   8  179.83   14.38
  -5  -3  -8  223.14   19.97
  -5  -3  -8  170.17   14.02
  -5   3  -8  183.88   14.69
  -5   3  -8  202.27   16.31
   5  -3   8  176.02   14.14
   5  -3   8  176.12   14.48
   5   3   9   12.83    3.19
  -5  -3  -9   10.64    2.32
  -5   3  -9    8.50    1.88
   5  -3   9    8.12    2.06
   5   3  10  215.21   17.03
   5   3  10  237.11   19.89
  -5  -3 -10  236.67   20.64
  -5  -3 -10  230.43   18.65
  -5   3 -10  245.02   19.76
   5  -3  10  225.33   18.01
  -5   3 -11   46.32    4.53
  -5   3 -11   46.53    4.95
   5  -3  11   47.38    4.66
   5  -3  11   42.77    4.92
   5   3  12   60.85    7.45
   5   3  12   51.63    4.90
  -5  -3 -12   39.34    6.11
  -5  -3 -12   53.20    5.64
  -5   3 -12   49.03    4.77
  -5   3 -12   56.60    5.80
   5  -3  12   52.12    5.77
   5  -3  12   49.93    4.90
   5   3  13  207.94   16.67
   5   3  13  184.14   16.64
  -5  -3 -13  176.41   16.26
  -5  -3 -13  182.20   15.33
  -5   3 -13  197.20   15.90
  -5   3 -13  167.39   14.09
   5  -3  13  186.87   15.17
   5  -3  13  170.48   14.61
   5   3  14  132.63   13.14
   5   3  14  114.26    9.46
  -5  -3 -14  130.62   11.54
  -5  -3 -14  122.95   12.50
  -5   3 -14  122.61   10.90
  -5   3 -14  128.79   10.74
   5  -3  14  135.75   12.24
   5  -3  14  129.26   10.90
   5   3  15   20.79    2.76
   5   3  15   17.11    4.84
  -5  -3 -15   17.55    5.10
  -5  -3 -15   16.59    3.17
  -5   3 -15   13.37    3.07
  -5   3 -15   16.51    2.83
   5  -3  15   19.09    2.76
  -5   3 -16   70.93    6.54
  -5   3 -16   80.72    8.06
   5  -3  16   75.98    6.93
   5  -3  16   85.64    9.17
   5   3  17   48.10    8.17
  -5  -3 -17   47.64    5.77
  -5  -3 -17   75.08   10.23
  -5   3 -17   45.63    5.54
   5  -3  17   52.66    7.09
   5   3  18   92.05   11.62
   5   3  18   93.91    8.17
  -5  -3 -18   92.44    9.22
  -5  -3 -18   87.42   11.95
  -5   3 -18  103.60    9.12
  -5   3 -18   90.51    8.97
   5  -3  18   98.47    8.68
   5  -3  18   93.78   10.43
   5   3  19   13.45    5.41
   5   3  19    9.58    1.91
  -5  -3 -19   11.65    3.17
  -5  -3 -19    9.28    5.20
  -5   5  25    8.14    1.98
  -5   5  25    9.84    5.38
   5  -5 -25   11.34    3.68
   5  -5 -25    5.69    3.79
  -5   5  24    3.17    5.13
  -5   5  24    6.52    1.70
   5  -5 -24    2.60    2.27
   5  -5 -24    3.53    3.19
  -5   5  23   41.40    4.35
  -5   5  23   35.06    7.83
   5  -5 -23   39.11    5.38
   5   5 -22    2.14    1.19
   5   5 -22    2.19    2.40
  -5  -5  22    1.16    2.34
  -5  -5  22    1.34    1.19
   5   5 -21   58.97    6.85
   5   5 -21   50.68    4.87
  -5  -5  21   50.37    5.10
  -5  -5  21   59.44    6.80
  -5   5  21   54.47    5.20
  -5   5  21   55.55    8.84
   5  -5 -21   52.07    6.36
   5  -5 -21   58.28    6.42
   5   5 -20   79.97    7.03
   5   5 -20   75.57    7.94
  -5  -5  20   79.84    7.34
  -5  -5  20   71.60    7.55
  -5   5  20   63.46    9.12
  -5   5  20   80.00    7.14
   5  -5 -20   71.11    7.24
   5  -5 -20   96.41    9.22
   5   5 -19   46.58    4.53
   5   5 -19   46.76    5.90
  -5  -5  19   49.49    5.13
  -5  -5  19   46.07    5.64
  -5   5  19   47.35    4.64
  -5   5  19   46.38    7.55
   5  -5 -19   49.08    5.51
   5  -5 -19   50.81    5.75
   5   5 -18    3.12    1.24
   5   5 -18    6.44    2.52
  -5  -5  18    6.52    2.22
  -5  -5  18    3.63    1.49
  -5   5  18    3.61    1.26
  -5   5  18    7.24    3.86
   5  -5 -18    8.09    2.14
   5  -5 -18    1.19    2.11
   5   5 -17   39.03    4.90
   5   5 -17   38.13    3.84
  -5  -5  17   40.32    4.69
  -5  -5  17   40.42    4.33
  -5   5  17   39.99    4.07
   5  -5 -17   31.90    4.35
   5   5 -16    6.75    1.52
   5   5 -16    8.48    2.47
  -5  -5  16   12.68    2.58
  -5  -5  16    7.81    1.83
  -5   5  16    5.38    3.40
  -5   5  16    6.93    1.67
   5  -5 -16    8.24    2.01
   5  -5 -16    7.01    2.32
   5   5 -15  175.17   14.09
   5   5 -15  234.01   19.22
  -5  -5  15  210.34   17.03
  -5  -5  15  189.52   15.48
  -5   5  15  186.45   14.92
  -5   5  15  207.89   17.83
   5  -5 -15  200.08   16.49
   5  -5 -15  226.08   18.22
   5   5 -14   57.27    5.93
   5   5 -14   68.66    6.08
  -5  -5  14   57.07    5.49
  -5  -5  14   67.14    6.26
  -5   5  14   55.86    6.36
  -5   5  14   73.97    6.42
   5  -5 -14   86.80    7.91
   5  -5 -14   58.69    5.51
   5   5 -13  128.64   11.13
  -5  -5  13  104.73    9.02
  -5   5  13  108.57    8.97
  -5   5  13  114.08   10.33
   5  -5 -13  106.97    9.28
   5  -5 -13  118.33    9.84
   5   5 -12   83.81    7.70
   5   5 -12   71.73    6.26
  -5  -5  12   72.83    6.57
  -5  -5  12   78.71    7.01
  -5   5  12   79.38    7.55
  -5   5  12   76.21    6.47
   5  -5 -12   70.08    6.31
   5  -5 -12   80.54    6.90
   5   5 -11  412.74   31.87
   5   5 -11  421.24   32.95
  -5  -5  11  423.82   32.87
  -5  -5  11  452.67   35.09
  -5   5  11  417.89   32.18
   5   5 -10   25.27    3.19
   5   5 -10   21.95    2.50
  -5  -5  10   22.08    2.68
  -5  -5  10   25.84    2.99
  -5   5  10   20.97    2.19
  -5   5  10   17.85    2.89
   5  -5 -10   23.52    2.50
   5  -5 -10   13.55    2.60
   5   5  -9  657.50   50.60
   5   5  -9  646.68   49.44
  -5  -5   9  653.12   50.06
  -5  -5   9  662.39   50.73
  -5   5   9  672.70   51.53
  -5   5   9  667.03   50.63
   5  -5  -9  791.73   61.03
   5  -5  -9  639.20   48.64
   5   5  -8  144.51   11.62
   5   5  -8  121.37   10.36
  -5  -5   8  127.69   10.51
  -5  -5   8  148.56   12.03
  -5   5   8  132.68   10.80
  -5   5   8  147.04   11.41
   5  -5  -8  129.82   10.25
   5  -5  -8  164.76   13.91
   5   5  -7 1308.55   99.55
   5   5  -7 1163.76   88.27
  -5  -5   7 1218.64   92.52
  -5  -5   7 1176.13   89.25
  -5   5   7 1142.37   86.52
  -5   5   7 1091.10   82.44
   5  -5  -7 1237.96   93.57
   5  -5  -7 1179.73   89.66
   5   5  -6    1.83    1.75
  -5  -5   6    1.67    1.44
  -5   5   6    4.74    0.95
   5  -5  -6    3.79    0.82
   5   5  -4   35.53    3.40
  -5  -5   4   33.62    3.32
  -5   5   4   33.93    2.65
   5  -5  -4   27.21    2.34
   5   5  -3 1191.07   90.59
   5   5  -3 1052.97   79.79
  -5  -5   3 1086.98   82.44
  -5  -5   3 1185.92   90.07
  -5   5   3 1013.55   76.67
  -5   5   3 1051.69   79.66
   5  -5  -3 1159.89   87.73
   5  -5  -3 1102.18   83.37
   5   5  -2    2.01    1.13
   5   5  -2    3.89    2.06
  -5  -5   2    2.86    1.67
  -5  -5   2    2.04    1.37
  -5   5   2    1.70    0.90
   5  -5  -2    4.10    0.80
   5  -5  -2    0.88    0.62
   5   5  -1   32.46    3.50
   5   5  -1   36.07    3.45
  -5  -5   1   39.88    4.25
  -5  -5   1   37.36    3.79
  -5   5   1   47.71    4.07
  -5   5   1   37.64    3.14
   5  -5  -1   41.71    3.53
   5  -5  -1   43.10    3.63
   5   5   0  849.18   64.93
   5   5   0  755.92   57.48
  -5  -5   0  761.07   58.12
  -5  -5   0  675.79   51.91
  -5   5   0  854.85   64.69
  -5   5   0  673.73   51.22
   5  -5   0  731.44   55.47
   5  -5   0  847.89   64.26
   5   5   1  731.44   56.37
   5   5   1  800.74   60.96
  -5  -5  -1  881.13   67.30
  -5  -5  -1  832.18   63.79
  -5   5  -1  879.58   66.81
  -5   5  -1  757.46   57.43
   5  -5   1  810.79   61.55
   5  -5   1  845.83   64.18
  -5   5  -2    0.31    1.16
   5  -5   2    0.23    1.13
   5   5   3    0.75    3.12
   5   5   3    1.62    1.57
  -5  -5  -3   -0.31    1.57
  -5  -5  -3    1.93    2.16
   5   5   4   18.99    3.38
   5   5   4   22.05    3.01
  -5  -5  -4   18.63    3.25
  -5  -5  -4   20.04    3.12
  -5   5  -4   22.03    2.34
  -5   5  -4   23.91    2.83
   5  -5   4   20.56    2.63
   5  -5   4   22.67    2.55
   5   5   5 1034.42   79.04
   5   5   5 1031.85   78.66
  -5  -5  -5  945.28   72.45
  -5  -5  -5  946.57   72.78
  -5   5  -5 1007.63   76.75
  -5   5  -5  882.42   67.04
   5  -5   5  994.23   75.62
   5  -5   5  964.86   73.50
   5   5   6   70.49    6.42
   5   5   6   55.75    5.77
  -5  -5  -6   66.93    7.50
  -5  -5  -6   53.41    5.49
  -5   5  -6   62.58    5.44
  -5   5  -6   59.10    5.59
   5  -5   6   58.02    5.57
   5  -5   6   62.37    5.64
   5   5   7   78.55    7.63
   5   5   7   73.79    6.54
  -5  -5  -7   94.04    8.53
  -5  -5  -7   70.36    7.96
  -5   5  -7   72.40    6.26
  -5   5  -7   97.75    8.53
   5  -5   7   87.78    7.88
   5  -5   7   79.69    6.98
   5   5   8   11.80    1.96
   5   5   8   16.82    3.58
  -5  -5  -8   11.21    3.86
  -5  -5  -8   17.60    3.04
  -5   5  -8   12.80    1.86
  -5   5  -8   16.77    2.65
   5  -5   8   13.71    2.14
   5  -5   8   17.93    2.96
   5   5   9  423.04   33.93
   5   5   9  428.97   33.21
  -5  -5  -9  449.32   36.58
  -5  -5  -9  363.79   28.83
  -5   5  -9  404.49   31.23
  -5   5  -9  386.20   30.35
   5  -5   9  342.15   27.13
   5  -5   9  425.88   33.08
   5   5  10    5.08    3.04
   5   5  10    8.91    1.70
  -5  -5 -10    7.24    4.30
  -5  -5 -10    3.66    2.16
  -5   5 -10    8.50    1.65
  -5   5 -10    5.18    1.93
   5  -5  10    2.73    1.86
   5  -5  10    7.39    1.67
   5   5  11   14.22    3.89
   5   5  11   12.19    2.06
  -5  -5 -11   12.06    5.18
  -5  -5 -11   13.24    2.99
  -5   5 -11   15.69    2.94
  -5   5 -11   14.09    2.14
   5  -5  11   13.58    2.81
   5  -5  11   13.45    2.24
   5   5  12    0.67    2.81
   5   5  12   -0.03    0.98
  -5  -5 -12    2.04    1.83
  -5  -5 -12    1.00    4.51
  -5   5 -12    2.29    1.75
  -5   5 -12   -0.10    1.06
   5  -5  12   -0.08    1.13
   5  -5  12    0.90    1.96
   5   5  13  113.52   11.62
   5   5  13  105.94    8.97
  -5  -5 -13  101.87    9.46
  -5  -5 -13   92.39   12.32
  -5   5 -13  116.25   10.54
  -5   5 -13  102.93    8.79
   5  -5  13  105.22    9.84
   5  -5  13  102.33    8.94
   5   5  14    6.96    3.94
   5   5  14    4.43    1.44
  -5  -5 -14    7.57    2.47
  -5  -5 -14    4.41    5.44
  -5   5 -14    6.52    2.34
  -5   5 -14    3.38    1.39
   5  -5  14    6.52    2.63
   5  -5  14    3.97    1.60
   5   5  15    8.45    4.43
   5   5  15   10.80    2.01
  -5  -5 -15    8.01    2.65
  -5  -5 -15   14.92    6.93
  -5   5 -15    8.63    2.71
  -5   5 -15   10.80    2.06
   5  -5  15    8.68    3.01
   5  -5  15    9.87    2.06
   5   5  16   34.14    8.22
  -5   5 -16   45.52    5.72
  -5   5 -16   66.24    6.16
   5  -5  16   58.56    5.72
   5  -5  16   48.49    6.39
  -5  -5 -17  130.98   12.21
  -5  -5 -17  147.55   18.70
  -5   5 -17  125.32   11.72
  -5   5 -17  127.94   10.77
   5  -5  17  124.41   10.67
   5  -5  17  141.19   13.53
   5   5  18   23.60    6.47
   5   5  18   27.54    3.32
  -5  -5 -18   22.41    3.99
  -5  -5 -18   24.48    8.40
  -5   5 -18   25.61    3.32
  -5   5 -18   21.15    4.15
   5  -5  18   24.19    3.19
   5  -5  18   23.47    5.31
   5   5  19   -0.77    4.77
   5   5  19    0.39    1.03
  -5  -5 -19    0.54    2.22
  -5  -5 -19    3.38    7.06
  -5   7  25    1.49    1.98
  -5   7  25    0.15    2.55
   5  -7 -25   -0.33    3.50
   5  -7 -25    0.41    1.39
  -5   7  24   17.42    2.58
  -5   7  24   12.47    6.05
   5  -7 -24   20.95    4.23
   5  -7 -24   15.69    7.29
  -5   7  23    1.91    5.54
  -5   7  23    5.02    1.52
   5  -7 -23    6.42    7.68
   5  -7 -23    3.66    2.40
   5   7 -21   22.93    2.89
   5   7 -21   23.96    4.59
  -5  -7  21   24.37    4.48
  -5  -7  21   23.78    3.14
  -5   7  21   23.37    2.94
  -5   7  21   21.07    6.96
   5  -7 -21   25.04    4.33
   5  -7 -21   19.25    8.50
   5   7 -20    1.86    2.68
   5   7 -20    0.28    0.98
  -5  -7  20    0.64    1.29
  -5  -7  20    1.44    2.27
  -5   7  20    0.85    4.38
  -5   7  20    0.28    0.98
   5  -7 -20    1.24    1.93
   5  -7 -20   -1.88    6.65
   5   7 -19   -0.03    0.95
   5   7 -19   -0.28    2.52
  -5  -7  19    0.03    1.37
  -5  -7  19    1.06    2.06
  -5   7  19   -0.15    4.15
  -5   7  19   -0.10    0.98
   5  -7 -19   -0.44    5.93
   5  -7 -19    0.80    1.67
   5   7 -18   92.52    9.56
   5   7 -18   92.85    7.99
  -5  -7  18   97.36    8.79
  -5  -7  18   95.74    9.22
  -5   7  18  101.02    8.63
  -5   7  18   84.82   11.00
   5  -7 -18   93.94    8.79
   5  -7 -18  105.14   14.20
   5   7 -17   50.14    4.77
   5   7 -17   56.96    6.75
  -5  -7  17   53.80    5.57
  -5  -7  17   57.30    6.08
  -5   7  17   51.99    4.84
  -5   7  17   50.91    8.04
   5  -7 -17   59.98    6.13
   5  -7 -17   46.92    9.25
   5   7 -16   -0.39    2.09
   5   7 -16    0.49    0.98
  -5  -7  16   -0.26    1.37
  -5  -7  16    1.70    1.60
  -5   7  16    0.41    0.93
  -5   7  16    1.03    3.50
   5  -7 -16   -0.13    1.42
   5  -7 -16   -0.03    4.95
   5   7 -15   39.06    5.10
   5   7 -15   26.23    2.94
  -5  -7  15   25.43    3.32
  -5  -7  15   36.17    4.20
  -5   7  15   28.88    3.07
  -5   7  15   34.45    5.69
   5  -7 -15   16.46    5.98
   5  -7 -15   36.71    4.20
   5   7 -14  113.23    9.46
   5   7 -14  146.98   13.01
  -5  -7  14  133.07   11.34
  -5  -7  14  118.26   10.20
  -5   7  14  118.75    9.71
  -5   7  14  134.64   12.65
   5  -7 -14   97.16   11.03
   5  -7 -14  135.62   11.34
   5   7 -13   15.77    2.16
   5   7 -13   13.24    3.01
  -5  -7  13   15.33    2.58
  -5  -7  13   12.16    2.29
  -5   7  13   10.18    3.48
  -5   7  13   15.23    1.98
   5   7 -12   13.22    3.09
   5   7 -12   17.93    2.32
  -5  -7  12   13.76    2.40
  -5  -7  12   16.00    2.55
  -5   7  12   20.38    2.27
  -5   7  12   12.47    3.14
   5  -7 -12   15.23    2.22
   5  -7 -12   15.87    3.97
   5   7 -11   52.51    5.82
   5   7 -11   50.24    4.69
  -5  -7  11   47.10    4.71
  -5  -7  11   51.55    5.10
  -5   7  11   46.50    5.02
  -5   7  11   51.14    4.46
   5  -7 -11   48.64    5.85
   5  -7 -11   48.02    4.51
   5   7 -10  458.08   36.07
   5   7 -10  416.60   32.15
  -5  -7  10  419.95   32.69
  -5  -7  10  391.35   30.50
  -5   7  10  426.14   32.59
  -5   7  10  458.60   35.48
   5  -7 -10  409.13   31.84
   5  -7 -10  439.02   33.73
   5   7  -9    0.13    1.80
   5   7  -9    0.28    0.90
  -5  -7   9    0.03    1.29
  -5  -7   9    0.70    1.11
  -5   7   9    0.33    1.42
  -5   7   9    0.62    0.75
   5  -7  -9    0.05    1.08
   5  -7  -9    0.15    1.16
   5   7  -8   80.92    6.93
   5   7  -8   59.31    6.00
  -5  -7   8   78.81    6.88
  -5  -7   8   61.78    5.80
   5  -7  -8   83.68    6.83
   5  -7  -8   69.95    5.85
   5   7  -7   83.32    7.81
  -5  -7   7   77.86    6.93
  -5  -7   7   65.23    6.03
  -5   7   7   60.70    4.92
   5  -7  -7   76.98    6.34
   5   7  -6  493.12   38.44
   5   7  -6  424.08   32.67
  -5  -7   6  436.96   33.70
  -5  -7   6  505.49   39.06
  -5   7   6  435.67   33.08
  -5   7   6  413.77   31.43
   5  -7  -6  483.07   36.82
   5  -7  -6  529.71   40.37
   5   7  -5  108.08    8.84
   5   7  -5   79.64    7.47
  -5  -7   5   83.71    7.37
  -5  -7   5  107.33    8.89
  -5   7   5  104.11    8.04
   5  -7  -5  105.22    8.45
   5   7  -4  271.04   21.74
   5   7  -4  279.54   21.72
  -5  -7   4  288.04   22.47
  -5  -7   4  274.64   21.69
  -5   7   4  256.20   19.89
  -5   7   4  276.45   21.05
   5  -7  -4  258.41   19.89
   5  -7  -4  252.46   19.32
   5   7  -3    0.80    2.06
   5   7  -3    4.20    1.11
  -5  -7   3    1.29    1.44
  -5  -7   3    2.06    1.26
   5  -7  -3    1.47    0.72
   5  -7  -3    3.07    0.95
   5   7  -2  484.62   37.10
   5   7  -2  546.71   42.59
  -5  -7   2  568.61   43.88
  -5  -7   2  519.14   39.91
  -5   7   2  503.69   38.21
  -5   7   2  594.63   45.40
   5  -7  -2  563.46   42.79
   5  -7  -2  545.17   41.43
   5   7  -1  370.74   28.52
   5   7  -1  336.99   26.33
  -5  -7   1  370.23   28.78
  -5  -7   1  378.47   29.60
  -5   7   1  383.37   29.22
  -5   7   1  398.31   30.68
   5  -7  -1  383.88   29.35
   5  -7  -1  390.58   29.86
   5   7   0   72.55    6.70
   5   7   0   61.27    5.31
  -5  -7   0   56.65    5.36
  -5  -7   0   60.75    5.93
  -5   7   0   59.00    4.90
  -5   7   0   47.61    4.53
   5  -7   0   53.13    4.61
   5  -7   0   56.11    4.84
   5   7   1    1.65    1.08
   5   7   1   -0.26    1.91
  -5  -7  -1    2.86    1.78
  -5   7  -1    6.11    1.67
  -5   7  -1    0.33    0.70
   5  -7   1    0.95    0.90
   5   7   2  510.38   40.19
   5   7   2  484.11   37.18
  -5  -7  -2  480.76   37.77
  -5  -7  -2  470.45   36.66
   5   7   3   -0.18    2.68
   5   7   3   -0.13    1.24
  -5  -7  -3    5.41    2.50
  -5  -7  -3    1.57    2.09
  -5   7  -3    0.33    0.77
  -5   7  -3    2.99    1.47
   5  -7   3    0.62    0.93
   5  -7   3    2.55    1.37
   5   7   4   23.39    4.71
   5   7   4   24.42    2.96
  -5  -7  -4   22.03    2.76
  -5  -7  -4   22.72    3.76
  -5   7  -4   25.84    3.25
  -5   7  -4   23.21    2.52
   5  -7   4   26.72    3.22
   5  -7   4   23.37    2.76
   5   7   5   20.69    3.04
   5   7   5   29.96    3.89
  -5  -7  -5   18.58    3.61
   5  -7   5   26.97    3.09
   5  -7   5   17.34    2.65
   5   7   6  333.64   26.28
   5   7   6  292.68   23.39
  -5  -7  -6  297.32   23.75
  -5  -7  -6  278.25   22.67
  -5   7  -6  283.92   22.11
  -5   7  -6  283.92   22.72
   5  -7   6  295.77   23.45
   5  -7   6  292.16   22.98
   5   7   7   71.57    6.60
   5   7   7   50.27    5.51
  -5  -7  -7   56.35    6.29
  -5  -7  -7   64.54    6.54
  -5   7  -7   46.45    5.02
  -5   7  -7   58.97    5.26
   5  -7   7   50.29    5.31
   5  -7   7   57.32    5.41
   5   7   8    0.21    2.06
   5   7   8    0.72    1.24
  -5  -7  -8    0.95    1.75
  -5  -7  -8    1.21    2.22
  -5   7  -8   -0.03    0.90
  -5   7  -8   -0.49    1.60
   5  -7   8   -0.36    1.73
   5  -7   8    0.18    1.08
   5   7   9    0.41    1.08
   5   7   9    0.88    2.47
  -5  -7  -9   -0.21    2.04
  -5  -7  -9    2.29    2.22
  -5   7  -9    3.76    2.11
  -5   7  -9    0.52    1.00
   5  -7   9    0.57    1.93
   5  -7   9    0.80    1.21
  -5   7 -10  444.43   34.32
  -5   7 -10  456.02   36.10
   5  -7  10  440.31   34.37
   5  -7  10  443.14   35.09
  -5  -7 -11   17.39    3.58
  -5  -7 -11    7.86    4.02
  -5   7 -11    8.58    1.73
  -5   7 -11   16.93    3.43
   5  -7  11   18.11    3.74
   5  -7  11    9.43    2.09
   5   7  12   96.36    8.24
   5   7  12   96.20   10.20
  -5  -7 -12   98.70   10.95
  -5  -7 -12   91.98    9.22
  -5   7 -12   96.28    8.24
  -5   7 -12   92.78    9.15
   5  -7  12   89.35    8.99
   5  -7  12  101.59    9.04
   5   7  13   49.44    4.77
   5   7  13   34.83    6.31
  -5  -7 -13   53.87    7.86
  -5  -7 -13   41.61    5.41
  -5   7 -13   39.11    5.38
  -5   7 -13   52.92    5.10
   5  -7  13   50.73    5.26
   5  -7  13   42.30    5.75
   5   7  14   64.74    8.91
   5   7  14   84.53    7.45
  -5   7 -14   78.01    7.03
  -5   7 -14   85.15    8.81
   5  -7  14   82.99    8.84
   5  -7  14   75.87    7.16
   5   7  15    1.91    1.19
   5   7  15    1.62    3.89
  -5  -7 -15    4.95    4.38
  -5  -7 -15    1.60    2.16
  -5   7 -15    1.24    1.26
  -5   7 -15    0.21    2.34
   5  -7  15    0.88    2.63
   5  -7  15    1.00    1.26
   5   7  16   58.10    5.41
   5   7  16   60.60    9.58
  -5  -7 -16   68.38    7.91
  -5  -7 -16   61.76    9.48
  -5   7 -16   63.66    7.42
  -5   7 -16   57.94    5.59
   5  -7  16   74.05    8.71
   5  -7  16   61.06    6.05
   5   7  17    5.72    4.97
   5   7  17    2.29    1.21
  -5  -7 -17    6.49    2.91
  -5  -7 -17    3.86    4.95
  -5   7 -17    3.01    1.42
  -5   7 -17    4.53    2.94
   5  -7  17    2.40    1.44
   5  -7  17    8.61    3.79
   5   7  18   33.24    8.45
   5   7  18   53.85    5.33
  -5  -7 -18   48.57    9.40
  -5  -7 -18   57.45    7.21
   5   7  19    2.96    1.49
   5   7  19   -0.44    4.25
  -5  -7 -19    2.89    2.78
  -5  -7 -19    3.17    4.59
  -5   9  21   27.49    3.61
  -5   9  21   13.22    7.65
   5  -9 -21   31.10    4.71
   5  -9 -21   34.42    8.19
  -5   9  20    8.14    1.62
  -5   9  20    7.86    5.20
   5  -9 -20    8.17    2.78
   5  -9 -20    8.99    5.31
   5   9 -19   18.86    4.69
   5   9 -19   24.45    3.01
  -5  -9  19   21.74    4.28
  -5  -9  19   21.74    3.27
  -5   9  19   16.85    5.85
  -5   9  19   22.41    2.73
   5  -9 -19   20.61    3.71
   5  -9 -19   20.84    6.36
   5   9 -18    2.60    1.21
   5   9 -18    1.31    3.09
  -5  -9  18    1.96    2.37
  -5  -9  18    1.98    1.62
  -5   9  18   -0.77    4.04
   5  -9 -18    4.07    3.92
   5  -9 -18    1.73    1.98
   5   9 -17   24.89    5.05
   5   9 -17   17.42    2.45
  -5  -9  17   25.64    4.07
  -5  -9  17   18.99    3.04
  -5   9  17   20.69    5.46
  -5   9  17   17.42    2.27
   5  -9 -17   24.45    3.74
   5  -9 -17   15.77    4.53
   5   9 -16    5.41    1.49
   5   9 -16    2.52    3.19
  -5  -9  16    2.42    2.16
  -5  -9  16    4.04    1.83
  -5   9  16    1.65    3.58
  -5   9  16    5.77    1.31
   5  -9 -16    1.93    1.65
   5  -9 -16    5.85    3.07
   5   9 -15   16.62    4.17
   5   9 -15   15.43    2.24
  -5  -9  15   16.98    2.76
  -5  -9  15   19.53    3.38
  -5   9  15   14.14    4.07
  -5   9  15   14.51    1.93
   5  -9 -15   18.86    2.96
   5  -9 -15    8.73    2.68
   5   9 -14    1.91    1.11
   5   9 -14    1.86    2.76
  -5  -9  14    1.75    1.44
  -5  -9  14    0.62    1.73
  -5   9  14    0.21    2.34
  -5   9  14    2.50    0.98
   5  -9 -14    0.05    1.42
   5  -9 -14    3.50    1.98
   5   9 -13   11.80    3.45
   5   9 -13    8.24    1.67
  -5  -9  13   12.11    2.58
  -5  -9  13    8.17    2.04
  -5   9  13    8.94    2.86
  -5   9  13    7.34    1.39
   5  -9 -13    6.08    1.98
   5  -9 -13   12.01    2.22
   5   9 -12    3.38    2.76
   5   9 -12    2.89    1.16
  -5  -9  12    4.53    1.88
  -5  -9  12    3.14    1.49
   5  -9 -12    4.02    1.55
   5  -9 -12    1.03    1.11
   5   9 -11   14.71    2.11
   5   9 -11   12.83    3.48
  -5  -9  11   13.55    2.34
  -5  -9  11   11.72    2.45
  -5   9  11   12.52    1.62
  -5   9  11   11.80    2.37
   5  -9 -11   13.60    2.29
   5  -9 -11   11.28    1.83
   5   9 -10  114.03   11.05
   5   9 -10   91.69    7.81
  -5  -9  10  110.01    9.61
  -5  -9  10   87.67    7.81
  -5   9  10   92.70    7.70
  -5   9  10   87.00    7.06
   5  -9 -10  124.77   11.57
   5  -9 -10  100.22    8.35
   5   9  -9   76.47    6.67
   5   9  -9   89.14    9.17
  -5  -9   9   91.28    8.24
  -5  -9   9   72.55    6.72
  -5   9   9   77.52    6.29
  -5   9   9   83.24    6.80
   5  -9  -9  103.88    9.25
   5  -9  -9   80.46    6.78
   5   9  -8   84.61    7.24
   5   9  -8   94.68    9.35
  -5  -9   8   84.79    7.55
  -5  -9   8   88.32    8.04
  -5   9   8   85.64    6.85
  -5   9   8   76.34    6.08
   5  -9  -8   79.22    7.03
   5  -9  -8   91.05    7.57
   5   9  -7  681.71   53.31
   5   9  -7  760.55   58.07
  -5  -9   7  700.52   53.98
  -5  -9   7  722.42   55.37
  -5   9   7  743.81   56.37
  -5   9   7  723.45   54.85
   5  -9  -7  686.61   52.28
   5  -9  -7  674.24   51.45
   5   9  -6  184.60   15.97
   5   9  -6  191.01   15.23
  -5  -9   6  173.44   14.07
  -5  -9   6  188.15   15.46
  -5   9   6  190.52   14.66
  -5   9   6  182.10   13.99
   5  -9  -6  183.23   14.43
   5  -9  -6  188.33   14.69
   5   9  -5    3.22    2.71
   5   9  -5    7.19    1.47
  -5  -9   5    2.86    1.78
  -5  -9   5    6.44    1.75
  -5   9   5    3.45    1.08
  -5   9   5    4.59    0.72
   5  -9  -5    1.70    1.00
   5  -9  -5    3.50    1.70
   5   9  -4   47.23    4.38
   5   9  -4   63.35    7.27
  -5  -9   4   46.50    4.59
  -5  -9   4   57.76    5.72
   5  -9  -4   50.01    4.30
   5   9  -3  396.77   30.63
   5   9  -3  388.78   31.43
  -5  -9   3  391.10   30.45
  -5  -9   3  388.26   30.56
  -5   9   3  375.38   28.86
  -5   9   3  391.35   29.78
   5  -9  -3  401.92   30.79
   5  -9  -3  412.74   31.74
   5   9  -2  131.14   11.00
   5   9  -2  144.77   11.65
  -5  -9   2  142.17   11.77
  -5  -9   2  167.41   14.02
  -5   9   2  136.42   10.64
  -5   9   2  131.22   10.43
   5   9  -1   26.18    2.78
  -5  -9   1   20.59    3.07
  -5  -9   1   16.88    3.01
  -5   9   1   20.25    3.27
   5  -9  -1   29.45    3.09
   5  -9  -1   18.24    2.34
   5   9   0    1.98    1.11
   5   9   0    2.37    1.65
  -5  -9   0    0.93    1.75
  -5  -9   0    1.67    2.14
  -5   9   0    0.57    2.34
  -5   9   0    1.86    0.82
   5  -9   0    0.62    1.19
   5  -9   0    2.22    1.13
   5   9   1  327.72   25.43
   5   9   1  343.18   27.49
  -5  -9  -1  359.15   28.47
  -5  -9  -1  340.86   27.41
  -5  -9  -2    2.78    2.55
  -5  -9  -2    3.56    2.34
  -5   9  -2    8.37    1.39
  -5   9  -2    3.07    2.22
   5  -9   2    4.28    1.52
   5  -9   2    5.93    1.42
   5   9   3    1.52    1.31
   5   9   3    1.88    3.35
  -5  -9  -3    1.65    2.58
  -5  -9  -3    1.31    2.63
  -5   9  -3    3.19    2.27
  -5   9  -3    2.55    1.00
   5  -9   3    1.70    1.57
   5  -9   3    1.75    1.13
   5   9   4   16.33    4.59
   5   9   4   10.82    2.06
  -5  -9  -4    8.27    3.71
  -5  -9  -4    9.40    3.17
  -5   9  -4    6.70    2.60
  -5   9  -4   14.12    1.93
   5  -9   4   11.08    1.93
   5  -9   4    9.53    2.29
   5   9   5   59.03    5.67
  -5  -9  -5   72.55    8.58
  -5  -9  -5   60.96    7.09
  -5   9  -5   57.02    5.15
  -5   9  -5   66.11    6.93
   5  -9   5   63.66    6.39
   5  -9   5   50.19    4.92
   5   9   6    6.90    2.14
   5   9   6   14.71    2.63
  -5  -9  -6    6.29    3.19
  -5  -9  -6    1.73    3.48
  -5   9  -6    2.94    2.34
   5  -9   6    9.40    1.93
   5  -9   6    4.84    2.19
   5   9   7   20.02    3.25
   5   9   7   26.95    3.56
  -5  -9  -7   25.82    3.32
  -5  -9  -7   19.76    4.87
  -5   9  -7   23.63    2.81
  -5   9  -7   21.69    3.99
   5  -9   7   23.19    2.99
   5  -9   7   23.21    3.81
   5   9   8    0.33    1.26
   5   9   8    0.08    1.93
  -5  -9  -8    0.49    2.71
  -5  -9  -8   -0.21    1.37
  -5   9  -8    0.31    0.98
  -5   9  -8   -0.85    2.11
   5  -9   8   -0.44    1.11
   5  -9   8   -0.39    2.09
  -5   9  -9  308.39   24.09
  -5   9  -9  244.73   20.64
   5  -9   9  257.18   21.20
   5  -9   9  273.61   21.93
   5   9  10   52.64    6.75
   5   9  10   74.05    6.65
  -5  -9 -10   76.00    7.42
  -5  -9 -10   60.49    7.24
  -5   9 -10   71.65    6.39
  -5   9 -10   58.48    6.93
   5  -9  10   56.45    6.62
   5  -9  10   68.61    6.60
   5   9  11    2.32    2.89
   5   9  11    0.49    1.06
  -5  -9 -11    0.46    2.58
  -5  -9 -11   -0.80    1.73
  -5   9 -11    0.13    2.42
  -5   9 -11    0.10    1.03
   5  -9  11    0.03    1.31
   5  -9  11    0.88    2.50
   5   9  12   11.83    2.04
   5   9  12   13.29    4.23
  -5  -9 -12   15.41    3.89
  -5  -9 -12   13.37    3.22
  -5   9 -12   12.03    2.09
  -5   9 -12   12.26    3.74
   5  -9  12   10.00    2.22
   5  -9  12   13.73    3.89
   5   9  13  195.06   18.03
   5   9  13  205.67   16.44
  -5  -9 -13  222.50   19.19
  -5  -9 -13  190.34   17.08
  -5   9 -13  168.42   15.56
  -5   9 -13  206.58   16.57
   5  -9  13  192.48   16.00
   5  -9  13  196.68   17.85
   5   9  14    5.33    4.15
   5   9  14    5.72    1.55
  -5  -9 -14    5.33    2.83
  -5  -9 -14    5.82    2.94
  -5   9 -14    4.48    3.19
  -5   9 -14    5.46    1.60
   5  -9  14    6.23    1.83
   5  -9  14    6.36    3.84
  -5   9 -15    0.80    1.21
  -5   9 -15   -0.46    2.94
   5  -9  15    0.95    1.21
   5  -9  15    0.80    3.58
   5   9  16   15.12    5.85
   5   9  16   12.47    2.19
  -5  -9 -16    9.17    3.40
  -5  -9 -16   17.75    4.23
  -5   9 -16    6.05    4.46
  -5   9 -16    8.32    2.37
   5  -9  16    8.14    2.45
   5   9  17   72.04    6.67
   5   9  17   60.21   10.43
  -5  -9 -17   70.03    8.50
  -5  -9 -17   59.00    8.09
   5   9  18    7.06    4.59
   5   9  18    7.68    2.06
  -5  -9 -18    1.52    2.96
   5  11 -18   72.60    6.67
   5  11 -18   65.16   10.36
   5  11 -17    7.32    5.10
   5  11 -17    5.69    1.47
  -5 -11  17    3.76    2.04
   5 -11 -17    8.79    2.81
   5 -11 -17    2.68    1.67
   5  11 -16    1.13    3.76
   5  11 -16    2.01    1.16
  -5 -11  16    1.34    2.63
  -5 -11  16    0.67    1.55
   5 -11 -16    2.45    1.65
   5 -11 -16    3.22    2.06
   5  11 -15    0.93    3.68
   5  11 -15    0.98    1.03
  -5 -11  15    4.53    2.60
  -5 -11  15    1.08    1.39
  -5  11  15    0.75    0.85
  -5  11  15    2.04    2.68
   5 -11 -15   -0.15    1.34
   5 -11 -15    4.12    2.29
   5  11 -14   13.06    2.16
  -5 -11  14   16.00    3.71
  -5 -11  14    9.58    2.68
  -5  11  14   11.52    2.55
  -5  11  14   14.92    1.96
   5 -11 -14   16.62    3.09
   5 -11 -14   15.05    6.62
   5  11 -13    6.72    4.38
   5  11 -13    6.93    1.57
  -5 -11  13    5.28    1.88
  -5 -11  13   11.67    2.89
   5 -11 -13    9.82    2.29
   5 -11 -13   13.50    6.16
   5  11 -12   10.59    4.35
   5  11 -12   15.59    2.27
  -5 -11  12   11.65    2.52
  -5 -11  12   13.42    2.96
  -5  11  12   14.27    1.70
  -5  11  12   13.24    2.06
   5  11 -11   56.40    7.70
   5  11 -11   53.28    5.02
  -5 -11  11   50.19    5.28
  -5 -11  11   59.64    6.42
  -5  11  11   49.08    4.20
  -5  11  11   48.87    4.38
   5 -11 -11   58.72    7.01
   5 -11 -11   60.13    5.67
   5  11 -10  188.57   17.44
   5  11 -10  257.90   20.33
  -5 -11  10  222.03   18.40
  -5 -11  10  228.89   18.68
  -5  11  10  238.91   18.45
  -5  11  10  250.07   19.22
   5 -11 -10  212.86   17.44
   5 -11 -10  241.61   19.04
   5  11  -9   28.75    3.17
   5  11  -9   33.11    6.05
  -5 -11   9   22.08    3.43
  -5  11   9   27.67    2.47
  -5  11   9   27.57    2.50
   5 -11  -9   36.35    4.02
   5 -11  -9   29.86    3.25
   5  11  -8   12.26    4.53
   5  11  -8   22.31    2.63
  -5  11   8   23.37    2.11
  -5  11   8   17.57    1.67
   5 -11  -8   15.17    2.34
  -5  11   7  150.98   11.65
  -5  11   7  170.53   13.14
   5 -11  -7  181.89   14.45
   5 -11  -7  191.32   15.05
   5  11  -6  113.77    9.46
   5  11  -6  110.09   11.95
  -5 -11   6  108.31    9.66
  -5 -11   6  122.15   10.87
  -5  11   6  117.43    9.15
  -5  11   6  112.59    8.71
   5 -11  -6  117.90    9.82
   5 -11  -6  119.42    9.61
   5  11  -5    8.42    1.57
   5  11  -5    3.74    4.48
  -5 -11   5    6.65    2.42
  -5 -11   5    4.74    2.09
  -5  11   5   10.72    1.55
  -5  11   5    9.69    1.08
   5 -11  -5    7.78    2.42
   5 -11  -5    6.90    1.42
   5  11  -4   13.24    4.97
   5  11  -4   16.13    2.11
  -5 -11   4   15.66    3.14
  -5 -11   4   12.39    2.81
  -5  11   4   14.81    3.07
  -5  11   4   14.40    1.47
   5 -11  -4   13.58    1.93
   5 -11  -4   13.68    2.99
   5  11  -3  269.23   21.07
   5  11  -3  287.01   22.78
  -5 -11   3  274.39   22.16
  -5 -11   3  287.53   23.29
  -5  11   3  275.42   21.10
  -5  11   3  296.80   23.34
   5 -11  -3  297.32   23.06
   5 -11  -3  288.04   22.67
   5  11  -2   69.05    6.39
   5  11  -2   67.06    5.87
  -5 -11   2   61.60    6.44
  -5 -11   2   64.28    6.62
  -5  11   2   69.20    6.03
  -5  11   2   71.06    5.80
   5 -11  -2   63.46    5.67
   5 -11  -2   62.32    5.87
   5  11  -1    8.71    1.55
  -5 -11   1    5.49    2.47
  -5 -11   1    2.99    2.29
   5 -11  -1    5.75    1.96
   5 -11  -1    3.84    1.57
   5  11   0   27.72    2.94
   5  11   0   27.93    3.84
  -5 -11   0   31.72    4.59
  -5 -11   0   31.02    4.41
  -5  11   0   18.96    2.16
   5 -11   0   25.71    3.17
   5 -11   0   25.09    3.35
   5  11   1   25.97    2.83
   5  11   1   22.98    4.38
  -5 -11  -1   32.49    4.90
  -5 -11  -1   42.48    5.44
  -5  11  -1   40.78    6.05
   5 -11   1   25.89    3.19
   5 -11   1   31.82    3.76
   5  11   2  119.88   11.52
   5  11   2  103.80    8.71
  -5 -11  -2  111.48   11.10
  -5 -11  -2  103.60   10.18
  -5  11  -2  113.23    9.17
  -5  11  -2  114.31   11.46
   5 -11   2  114.50   10.02
   5 -11   2  110.73    9.46
   5  11   3    5.26    3.81
   5  11   3    4.20    1.44
  -5 -11  -3    2.65    3.27
  -5 -11  -3    1.21    2.83
  -5  11  -3    3.50    3.32
  -5  11  -3    4.97    1.19
   5 -11   3    2.73    1.93
   5 -11   3    3.50    1.57
   5  11   4   62.53    5.75
  -5 -11  -4   53.05    7.39
  -5 -11  -4   56.01    7.34
  -5  11  -4   49.65    6.88
  -5  11  -4   75.10    6.39
   5 -11   4   58.92    6.26
   5 -11   4   57.71    5.49
   5  11   5    9.76    2.04
   5  11   5    7.24    2.40
  -5 -11  -5   19.92    5.00
  -5 -11  -5   14.56    4.43
  -5  11  -5   14.94    4.17
  -5  11  -5   11.31    1.73
   5 -11   5    9.61    1.98
   5 -11   5   14.51    3.12
   5  11   6   68.22    6.49
   5  11   6   61.96    6.03
  -5 -11  -6   69.05    8.50
  -5 -11  -6   57.69    8.19
   5  11   7   -0.15    1.57
   5  11   7    0.67    1.39
  -5 -11  -7    0.15    2.86
  -5 -11  -7    0.26    4.53
  -5  11  -7    0.39    3.35
  -5  11  -7    0.23    0.95
   5 -11   7    0.39    2.29
   5 -11   7    0.77    1.29
  -5  11  -8   18.22    2.42
  -5  11  -8    7.60    3.86
   5 -11   8   11.39    2.29
   5 -11   8   13.68    3.48
   5  11   9   40.32    5.13
   5  11   9   31.33    3.48
  -5 -11  -9   48.67    6.98
  -5 -11  -9   48.98    9.58
  -5  11  -9   36.15    3.79
  -5  11  -9   42.97    6.52
   5 -11   9   45.73    6.29
   5 -11   9   33.47    4.10
   5  11  10   96.49    9.92
   5  11  10   97.49    8.32
  -5 -11 -10   86.36    9.56
  -5 -11 -10   75.62   12.26
  -5  11 -10  102.62    8.68
  -5  11 -10   83.40    9.79
   5 -11  10  107.10   11.28
   5 -11  10   91.67    8.53
   5  11  11   -0.13    2.78
   5  11  11    2.22    1.13
  -5 -11 -11    1.91    1.78
  -5 -11 -11    0.23    3.01
   5  11  12   42.28    6.65
   5  11  12   54.90    5.13
  -5 -11 -12   51.89    7.47
  -5  11 -12   60.78    5.75
  -5  11 -12   40.27    6.65
   5 -11  12   60.29    8.50
   5 -11  12   52.09    5.54
   5  11  13   26.64    3.22
   5  11  13   23.86    5.36
  -5 -11 -13   37.07    6.13
  -5 -11 -13   28.65    3.81
  -5  11 -13   26.23    5.82
  -5  11 -13   29.50    3.53
   5 -11  13   23.37    3.45
   5 -11  13   45.01    7.70
   5  11  14   14.99    2.45
  -5  11 -14   15.87    2.63
  -5  11 -14   12.19    4.43
   5 -11  14   18.27    5.75
   5 -11  14   13.53    2.76
  -5 -11 -15    2.09    2.76
  -5 -11 -15    3.66    2.68
  -5 -11 -16    6.08    2.68
  -5 -11 -16    4.43    2.68
   5  13 -16    0.33    5.59
   5  13 -15    7.32    6.21
   5  13 -15   17.39    2.50
  -5 -13  15   15.02    3.43
  -5 -13  15   14.71    4.33
   5  13 -14   14.45    6.85
   5  13 -14   19.45    2.68
  -5 -13  14   16.93    3.63
  -5 -13  14   24.14    4.90
   5  13 -13   -3.58    5.00
   5  13 -13    0.49    1.03
  -5 -13  13    0.72    2.06
  -5 -13  13   -0.10    2.63
   5  13 -12    9.22    1.80
   5  13 -12    3.58    6.47
  -5 -13  12    7.86    2.83
  -5 -13  12    9.82    3.17
   5  13 -11   28.73    3.27
   5  13 -11   13.11    6.70
  -5 -13  11   22.39    4.17
  -5 -13  11   20.41    3.76
   5  13 -10   59.80   10.10
   5  13 -10   57.38    5.33
  -5 -13  10   82.96    8.55
  -5 -13  10   53.28    6.11
   5 -13 -10   71.08    6.08
   5 -13 -10   73.27    6.31
   5  13  -9    2.58    5.33
   5  13  -9    2.96    1.11
  -5 -13   9    2.01    2.04
  -5 -13   9    2.63    2.32
   5 -13  -9    1.83    0.98
   5 -13  -9    1.47    0.98
   5  13  -8   10.10    6.08
   5  13  -8    4.61    1.31
  -5 -13   8    8.17    2.76
  -5 -13   8    5.49    2.47
   5 -13  -8    6.00    1.06
   5 -13  -8    6.65    1.11
   5  13  -7   26.43    7.73
   5  13  -7   52.07    4.87
  -5 -13   7   40.24    4.95
  -5 -13   7   34.88    4.77
   5 -13  -7   34.88    3.17
   5  13  -6  154.71   17.08
   5  13  -6  166.20   13.40
  -5 -13   6  168.68   14.71
  -5 -13   6  172.03   14.89
   5 -13  -6  178.80   13.99
   5 -13  -6  169.40   13.47
   5  13  -5    1.13    1.31
   5  13  -5    0.85    0.90
  -5 -13   5    1.08    2.24
  -5 -13   5    1.47    2.52
   5 -13  -5    1.11    1.16
   5 -13  -5    1.03    2.29
   5  13  -4   63.92    5.67
   5  13  -4   83.11    7.75
  -5 -13   4   70.59    7.68
  -5 -13   4   61.14    6.57
   5 -13  -4   60.49    5.46
   5 -13  -4   59.49    6.67
  -5  13   3    2.68    0.82
   5 -13  -3    4.15    2.91
   5 -13  -3    2.01    1.57
   5  13  -2   80.13    6.88
   5  13  -2   87.96    8.40
  -5 -13   2   94.53    9.53
  -5 -13   2   85.92    9.07
  -5  13   2   79.04    7.27
  -5  13   2   85.77    6.90
   5 -13  -2   90.69    8.84
   5 -13  -2   87.47    7.86
   5  13  -1   15.77    3.09
   5  13  -1   16.98    2.16
  -5 -13   1   12.93    4.15
  -5 -13   1   14.74    3.63
   5 -13  -1   13.65    3.30
   5 -13  -1   12.78    2.78
   5  13   0   12.11    3.63
   5  13   0   14.53    2.01
  -5 -13   0   19.76    4.95
  -5 -13   0   20.20    4.10
  -5  13   0   13.96    1.83
  -5  13   0   14.51    2.11
   5 -13   0   15.66    3.40
   5 -13   0   18.63    3.32
   5  13   1   37.59    3.71
   5  13   1   37.51    5.57
  -5 -13  -1   37.77    6.62
  -5 -13  -1   35.25    5.59
  -5  13  -1   30.94    7.03
  -5  13  -1   38.70    3.68
   5 -13   1   32.05    4.53
   5 -13   1   31.41    4.33
   5  13   2    1.98    1.11
   5  13   2    3.45    3.58
  -5 -13  -2    2.04    3.19
  -5 -13  -2    1.26    4.12
  -5  13  -2    1.57    1.00
  -5  13  -2   -0.15    4.95
   5 -13   2    4.23    2.45
   5 -13   2    2.45    2.01
   5  13   3    1.13    1.19
   5  13   3    0.13    3.86
  -5 -13  -3    3.71    3.30
  -5 -13  -3    2.22    4.12
  -5  13  -3    0.54    4.35
  -5  13  -3    0.85    0.95
   5 -13   3    0.64    1.83
   5 -13   3    0.41    2.34
   5  13   4   -1.83    2.45
   5  13   4    0.41    1.24
  -5 -13  -4    1.29    3.61
  -5 -13  -4    1.19    3.86
  -5  13  -4    0.23    0.98
  -5  13  -4    1.88    4.77
   5 -13   4    0.77    1.65
   5 -13   4    0.15    2.40
   5  13   5   33.08    3.84
   5  13   5   24.99    3.63
  -5 -13  -5   26.20    6.62
   5 -13   5   30.17    3.99
   5 -13   5   28.01    5.00
  -5  13  -6   22.36    2.73
  -5  13  -6   23.03    6.54
   5 -13   6   26.74    4.87
   5 -13   6   21.82    3.48
   5  13   7    2.16    1.26
   5  13   7    2.99    1.86
  -5 -13  -7    1.00    3.63
  -5 -13  -7    2.19    5.08
  -5  13  -7   -0.46    4.69
  -5  13  -7    3.14    1.24
   5 -13   7    0.62    2.99
   5 -13   7    1.21    1.78
  -5 -13  -8   19.66    5.46
  -5 -13  -8   21.02    7.73
  -5  13  -8   17.83    6.05
  -5  13  -8   20.95    2.76
   5 -13   8   25.97    5.54
   5 -13   8   19.07    3.14
  -5 -13  -9   81.93   10.23
  -5 -13  -9   58.97   11.05
  -5  13  -9  100.07    8.68
  -5  13  -9   60.98   10.38
   5 -13   9   76.85    9.53
   5 -13   9   92.52    9.02
  -5 -13 -10   19.55    8.01
  -5 -13 -10   31.51    6.29
  -5  13 -10   22.83    6.83
  -5  13 -10   27.83    3.53
   5 -13  10   36.58    6.98
   5 -13  10   26.87    4.04
  -5  13 -11    3.79    1.70
  -5  13 -11    2.32    4.04
   5 -13  11    2.42    1.91
   5 -13  11    0.67    4.12
  -5  13 -12   16.54    3.04
  -5  13 -12    6.67    4.12
   5 -13  12   13.40    4.02
  -5  13 -13    7.50    3.79
   5 -13  13   13.45    3.71
  -5 -15  12    5.00    2.73
  -5 -15  11   49.36    6.62
  -5 -15  11   50.60    6.44
  -5 -15  10    0.26    2.83
  -5 -15  10    1.60    2.78
  -5 -15   9    6.65    3.53
  -5 -15   9   12.44    4.17
  -5 -15   8    0.13    2.96
  -5 -15   8   -0.36    2.60
  -5 -15   7   27.83    5.38
  -5 -15   7   40.14    5.62
  -5 -15   6    1.13    2.86
  -5 -15   6    2.09    2.45
  -5 -15   5   15.10    3.63
  -5 -15   5   10.95    4.17
  -5 -15   4   15.95    4.02
  -5 -15   4   15.97    5.26
  -5 -15   3   57.22    7.96
  -5 -15   3   73.07    8.40
  -5 -15   2   19.81    4.51
  -5 -15   2   23.11    5.77
  -5 -15   1    2.81    3.07
  -5 -15   1    2.27    4.07
  -6   0  24   93.50    8.24
  -6   0  24   91.67   10.33
   6   0 -24   97.95    8.71
   6   0 -24  104.70   10.05
  -6   0  23    0.46    1.08
  -6   0  23    0.82    2.65
   6   0 -23    0.62    1.31
   6   0 -23   -0.26    1.67
  -6   0  22  165.28   14.94
  -6   0  22  148.04   12.42
   6   0 -22  142.40   12.01
   6   0 -22  168.32   14.48
  -6   0  21    0.36    2.32
  -6   0  21    1.19    1.19
   6   0 -21    1.65    1.73
   6   0 -21   -0.41    1.16
  -6   0  20   74.54    6.80
  -6   0  20   97.62    9.48
   6   0 -20  107.26    9.69
  -6   0  19    0.21    1.08
  -6   0  19    0.36    1.93
   6   0 -19    0.44    1.47
   6   0 -19    0.08    1.16
  -6   0  18  495.44   38.85
  -6   0  18  471.74   36.53
   6   0 -18  506.26   39.47
   6   0 -18  472.51   36.56
  -6   0  17    0.18    1.62
  -6   0  17    0.44    1.00
   6   0 -17   -0.03    1.03
   6   0 -17   -0.26    1.31
  -6   0  16  409.13   32.05
  -6   0  16  435.15   33.75
   6   0 -16  412.22   31.92
   6   0 -16  391.87   30.63
  -6   0  15    0.62    0.98
  -6   0  15    0.41    1.39
   6   0 -15   -0.33    0.95
   6   0 -15    0.21    1.16
  -6   0  14 2607.31  197.17
  -6   0  14 2790.24  211.11
   6   0 -14 2387.29  180.63
   6   0 -14 2839.19  214.59
  -6   0  13   -0.23    1.06
  -6   0  13   -0.21    0.88
   6   0 -13   -0.67    0.90
   6   0 -13   -0.44    1.19
  -6   0  12    2.94    1.19
  -6   0  12    4.43    1.42
   6   0 -12    6.05    1.60
   6   0 -12    4.41    1.26
  -6   0  11   -0.64    1.06
  -6   0  11   -0.41    0.98
   6   0 -11   -0.05    0.98
   6   0 -11   -0.18    1.19
  -6   0   9    0.05    0.93
  -6   0   9   -0.18    0.95
   6   0  -9    0.26    1.06
   6   0  -9    0.05    0.90
  -6   0   8   64.56    5.44
  -6   0   8   69.82    5.87
   6   0  -8   67.30    5.64
   6   0  -8   71.44    6.03
  -6   0   7    0.39    0.93
  -6   0   7   -0.05    0.85
   6   0  -7    0.26    0.82
   6   0  -7    0.13    1.06
  -6   0   6 1109.65   83.86
   6   0  -6 1350.03  101.97
   6   0  -6 1032.88   78.14
  -6   0   5   -0.28    0.95
  -6   0   5   -0.33    0.85
   6   0  -5   -0.15    0.80
   6   0  -5    0.00    0.98
  -6   0   4  307.62   23.50
   6   0  -4  291.13   22.26
  -6   0   3    0.28    1.03
  -6   0   3   -0.95    1.24
   6   0  -3   -0.15    1.31
   6   0  -3   -0.18    0.90
  -6   0   2  130.39   10.31
  -6   0   2  127.07   10.05
   6   0  -2  135.44   10.82
   6   0  -2  137.79   10.82
  -6   0   1    0.80    2.14
  -6   0   1   -0.54    1.49
   6   0  -1   -0.64    2.55
   6   0  -1   -0.10    1.31
  -6   0   0  451.64   35.14
  -6   0   0  449.58   34.47
   6   0   0  574.28   44.29
   6   0   0  469.68   35.99
  -6   0  -1    0.41    2.89
  -6   0  -1   -0.54    1.47
  -6   0  -2 3944.47  297.83
  -6   0  -2 3588.92  270.78
   6   0   2 3671.37  276.96
   6   0   2 4325.77  326.17
  -6   0  -3    0.49    1.44
  -6   0  -3   -0.31    1.55
   6   0   3    0.41    1.75
   6   0   3    0.23    0.98
  -6   0  -4  393.42   30.48
   6   0   4  412.74   32.08
  -6   0  -5   -0.26    1.57
  -6   0  -5   -0.33    1.49
   6   0   5    0.21    1.86
   6   0   5   -0.52    0.95
  -6   0  -6 2712.95  205.11
  -6   0  -6 2813.43  212.60
   6   0   6 2674.30  202.35
   6   0   6 2437.79  184.14
  -6   0  -7   -0.36    1.37
  -6   0  -7    0.03    1.42
   6   0   7    0.00    0.90
   6   0   7   -1.06    1.55
  -6   0  -8   19.48    2.78
   6   0   8   16.21    2.14
   6   0   9   -0.31    1.78
   6   0   9    0.05    0.93
  -6   0 -10   96.02    8.55
   6   0  10   69.33    6.23
  -6   0 -11    0.90    1.62
  -6   0 -11   -0.18    1.34
   6   0  11   -0.18    0.93
   6   0  11    0.82    2.11
  -6   0 -12   83.53    7.86
  -6   0 -12   63.07    6.29
   6   0  12   64.18    7.06
   6   0  12   71.21    6.39
  -6   0 -13    0.13    1.67
  -6   0 -13   -0.98    1.42
   6   0  13   -0.10    1.00
   6   0  13   -1.03    2.29
  -6   0 -14  123.05   10.87
  -6   0 -14   91.13    8.50
   6   0  14  119.88   11.54
  -6   0 -15   -0.15    1.62
  -6   0 -15   -0.62    1.70
   6   0  15   -1.60    3.01
   6   0  15   -0.13    1.03
  -6   0 -16   54.34    5.87
  -6   0 -16   80.44    7.99
   6   0  16   63.51    8.12
   6   0  16   57.81    5.51
  -6   0 -17    0.23    1.70
  -6   0 -17   -0.08    1.78
   6   0  17    0.70    3.32
   6   0  17    0.00    0.98
  -6   0 -18   79.28    8.04
  -6   0 -18   61.19    6.80
   6   0  18   65.65    6.13
   6   0  18   58.74    8.48
  -6   2  25   39.01    7.83
  -6   2  25   56.35    5.59
   6  -2 -25   44.67    6.00
   6  -2 -25   60.55    6.42
   6   2 -24    2.55    1.42
   6   2 -24    3.22    2.27
  -6  -2  24    2.47    1.29
  -6  -2  24    0.82    2.94
  -6   2  24    0.28    3.61
  -6   2  24    2.09    1.29
   6  -2 -24    1.44    1.98
   6  -2 -24    2.22    1.70
   6   2 -23    0.10    1.88
   6   2 -23   -0.64    1.08
  -6  -2  23   -0.10    1.06
  -6  -2  23   -1.78    2.47
  -6   2  23    0.26    1.03
  -6   2  23    0.39    3.45
   6  -2 -23    0.62    1.52
   6  -2 -23    1.55    1.86
   6   2 -22   18.34    3.25
   6   2 -22   32.08    3.63
  -6  -2  22   21.18    4.15
  -6  -2  22   29.45    3.50
   6   2 -21  324.63   26.15
  -6  -2  21  241.74   19.43
  -6  -2  21  309.94   25.40
  -6   2  21  278.51   22.21
  -6   2  21  329.78   27.34
   6  -2 -21  323.60   25.97
   6   2 -20    3.66    1.37
   6   2 -20    6.65    2.16
  -6  -2  20    5.57    2.34
  -6  -2  20    3.84    1.47
  -6   2  20    6.26    3.07
  -6   2  20    4.48    1.47
   6  -2 -20    3.71    1.55
   6  -2 -20    6.18    2.06
   6   2 -19   30.45    4.04
   6   2 -19   20.97    2.76
  -6  -2  19   21.67    2.89
  -6  -2  19   26.31    3.94
  -6   2  19   24.48    3.04
  -6   2  19   25.07    4.17
   6  -2 -19   30.97    3.94
   6  -2 -19   18.22    2.76
   6   2 -18   23.08    3.43
   6   2 -18   24.04    3.07
  -6  -2  18   21.26    2.81
  -6  -2  18   23.86    3.56
  -6   2  18   24.42    2.96
  -6   2  18   22.57    3.84
   6  -2 -18   21.82    2.91
   6  -2 -18   24.32    3.32
   6   2 -17  286.24   22.93
   6   2 -17  267.17   21.10
  -6  -2  17  255.81   20.35
  -6  -2  17  312.26   24.86
   6   2 -16   15.64    2.60
   6   2 -16   12.65    1.98
  -6  -2  16   15.84    2.63
  -6  -2  16   12.52    2.09
  -6   2  16   13.99    2.06
  -6   2  16   14.51    2.96
   6  -2 -16   15.77    2.45
   6  -2 -16   12.91    2.01
   6   2 -15    3.07    1.47
   6   2 -15    1.21    1.00
  -6  -2  15    3.19    1.57
  -6  -2  15    0.95    1.08
  -6   2  15    2.99    1.91
  -6   2  15    1.11    0.98
   6  -2 -15    3.32    1.42
   6  -2 -15    0.82    0.95
   6   2 -14  149.38   12.11
   6   2 -14  159.02   13.06
  -6  -2  14  176.23   14.30
  -6  -2  14  132.99   11.03
  -6   2  14  151.96   12.29
  -6   2  14  158.37   13.17
   6  -2 -14  132.27   10.77
   6  -2 -14  167.78   13.60
   6   2 -13 1197.51   90.92
   6   2 -13 1353.12  102.95
  -6  -2  13 1118.67   85.10
  -6  -2  13 1220.95   92.78
  -6   2  13 1250.58   94.91
  -6   2  13 1280.99   97.36
   6  -2 -13 1292.84   98.16
   6  -2 -13 1139.03   86.46
   6   2 -12   89.17    7.60
  -6  -2  12   76.31    6.65
  -6  -2  12   89.25    7.65
  -6   2  12   87.34    7.32
  -6   2  12   86.85    7.45
   6  -2 -12   99.17    8.22
   6  -2 -12   75.00    6.52
   6   2 -11  202.32   16.21
  -6  -2  11  253.41   19.92
  -6  -2  11  196.37   15.59
   6   2 -10    9.51    1.55
   6   2 -10   18.22    2.50
  -6  -2  10    9.84    1.70
  -6  -2  10   16.41    2.19
  -6   2  10   13.94    2.01
  -6   2  10   10.67    1.57
   6  -2 -10   14.74    1.96
   6  -2 -10   10.87    1.62
   6   2  -9  186.63   14.69
   6   2  -9  247.72   19.43
  -6  -2   9  181.79   14.40
  -6  -2   9  226.67   17.75
  -6   2   9  181.92   14.22
  -6   2   9  236.77   18.40
   6  -2  -9  210.80   16.44
   6  -2  -9  203.59   15.82
   6   2  -8  386.46   29.78
  -6  -2   8  401.15   30.81
  -6   2   8  393.42   30.04
  -6   2   8  392.13   29.94
   6  -2  -8  355.80   27.23
   6  -2  -8  438.76   33.44
   6   2  -7   30.97    3.19
  -6  -2   7   33.57    3.30
  -6   2   7   33.39    2.94
   6  -2  -7   29.53    2.73
   6   2  -6  293.71   22.60
   6   2  -6  327.20   25.22
  -6  -2   6  272.58   21.02
  -6  -2   6  327.20   25.17
  -6   2   6  314.32   23.91
  -6   2   6  267.69   20.43
   6  -2  -6  329.01   25.04
   6  -2  -6  272.58   20.77
   6   2  -5 1145.72   86.75
   6   2  -5 1211.16   91.57
  -6  -2   5 1148.30   86.88
  -6  -2   5 1163.50   88.06
  -6   2   5 1132.33   85.46
  -6   2   5 1127.43   85.07
   6  -2  -5 1207.56   91.13
   6  -2  -5 1102.44   83.22
   6   2  -4  326.17   25.09
  -6  -2   4  332.61   25.56
  -6   2   4  325.91   24.68
  -6   2   4  432.83   32.75
   6  -2  -4  344.46   26.15
   6   2  -3  544.14   41.35
   6   2  -3  594.89   45.37
  -6   2   3  479.47   36.30
  -6   2   3  528.93   40.06
   6  -2  -3  485.14   36.97
   6  -2  -3  561.65   42.48
   6   2  -2   29.45    2.86
  -6  -2   2   24.68    2.60
  -6   2   2   22.85    2.27
   6  -2  -2   23.68    2.42
   6   2  -1 2694.91  203.54
   6   2  -1 2718.10  204.98
  -6  -2   1 2834.04  213.89
  -6  -2   1 2457.88  185.53
  -6   2   1 2736.13  206.29
  -6   2   1 2627.93  198.28
   6  -2  -1 2552.95  192.59
   6  -2  -1 2993.77  225.59
   6   2   0  111.22   10.00
   6   2   0  152.81   12.16
  -6  -2   0  137.91   11.16
  -6   2   0  118.49    9.51
   6  -2   0  151.80   11.98
   6  -2   0  117.15    9.22
   6   2   1   60.80    6.70
   6   2   1   42.79    4.25
  -6  -2  -1   39.96    4.23
  -6   2  -1   40.66    3.79
   6  -2   1   37.90    3.74
   6   2   2  790.95   60.96
   6   2   2  662.39   50.81
  -6  -2  -2  803.84   62.12
  -6  -2  -2  626.84   48.13
  -6   2  -2  702.07   53.46
  -6   2  -2  691.25   52.56
   6  -2   2  683.26   51.86
   6  -2   2  662.39   50.60
  -6   2  -3 2538.78  191.63
  -6   2  -3 2498.33  188.72
   6  -2   3 2419.75  182.92
   6  -2   3 2521.01  190.22
   6   2   4    1.26    1.49
  -6  -2  -4    1.34    3.66
  -6   2  -4    0.59    1.13
   6  -2   4    1.96    1.03
   6   2   5 1516.73  115.40
   6   2   5 1322.21  100.25
  -6  -2  -5 1441.75  110.79
  -6  -2  -5 1523.94  115.73
  -6   2  -5 1641.94  124.41
  -6   2  -5 1344.62  101.87
   6  -2   5 1467.52  111.43
   6  -2   5 1504.36  113.90
   6   2   6  135.26   11.05
  -6  -2  -6  163.09   14.81
  -6   2  -6  131.60   10.72
   6  -2   6  136.91   10.95
   6   2   7  202.45   16.08
   6   2   7  228.68   18.83
  -6  -2  -7  192.48   16.57
  -6  -2  -7  227.19   18.27
  -6   2  -7  206.73   16.41
  -6   2  -7  260.22   20.61
   6  -2   7  236.87   19.04
   6  -2   7  198.02   15.69
   6   2   8   15.36    2.11
   6   2   8   14.27    3.17
  -6  -2  -8   14.76    3.32
  -6  -2  -8   14.74    2.63
  -6   2  -8   17.70    2.63
  -6   2  -8   13.91    2.16
   6  -2   8   17.29    2.91
   6  -2   8   14.94    2.06
   6   2   9  149.22   13.24
   6   2   9  147.24   11.95
  -6  -2  -9  120.06   10.87
  -6  -2  -9  137.35   11.62
  -6   2  -9  149.71   12.26
  -6   2  -9  152.70   12.73
   6  -2   9  137.37   11.26
   6  -2   9  139.82   12.01
   6   2  10   70.88    6.23
   6   2  10   81.26    8.63
  -6  -2 -10   86.28    7.83
   6   2  11    4.90    1.39
  -6  -2 -11    1.98    2.11
  -6   2 -11    2.83    1.39
   6  -2  11    4.74    1.42
   6   2  12    1.11    1.11
   6   2  12    3.27    2.89
  -6  -2 -12    0.23    2.01
  -6  -2 -12    1.78    1.70
  -6   2 -12    1.73    1.37
  -6   2 -12    3.14    1.80
   6  -2  12    3.17    2.27
   6  -2  12    1.57    1.16
   6   2  13   77.21    8.73
   6   2  13   73.87    6.65
  -6  -2 -13   90.46    8.50
  -6   2 -13  103.83    9.46
   6  -2  13   99.66    9.82
   6   2  14    1.57    1.16
   6   2  14    3.14    3.27
  -6  -2 -14    1.19    2.37
  -6  -2 -14    0.85    1.73
  -6   2 -14    1.13    1.78
  -6   2 -14    2.60    1.57
   6   2  15    3.35    1.29
   6   2  15    4.17    3.71
  -6  -2 -15    2.86    2.04
  -6  -2 -15    3.48    2.55
   6   2  16   12.83    2.14
   6   2  16    9.12    4.33
  -6  -2 -16   10.98    3.53
  -6  -2 -16    9.76    2.65
  -6   2 -16   15.97    2.73
  -6   2 -16   10.59    2.73
   6  -2  16   12.96    2.22
   6  -2  16   13.14    3.84
   6   2  17  129.39   13.84
   6   2  17  125.91   10.61
  -6  -2 -17  121.01   11.13
  -6  -2 -17   91.26   10.02
  -6   2 -17  124.39   11.39
  -6   2 -17  151.47   12.91
   6  -2  17  131.65   13.19
   6  -2  17  124.11   10.51
   6   2  18    5.00    4.51
   6   2  18    4.64    1.44
  -6  -2 -18    3.71    3.61
  -6  -2 -18    7.21    2.60
  -6   2 -18    7.03    2.60
  -6   2 -18    6.98    2.32
   6  -2  18   10.28    3.99
   6  -2  18    4.04    1.44
   6   2  19    4.02    1.52
  -6   4  25   17.80    2.58
  -6   4  25   19.89    6.80
   6  -4 -25   28.26    4.77
   6  -4 -25   16.51    3.79
  -6   4  24   44.11    4.61
  -6   4  24   34.16    7.21
   6  -4 -24   49.21    6.21
   6  -4 -24   49.90    6.34
   6   4 -23    7.06    3.22
  -6  -4  23    7.32    3.19
  -6  -4  23    6.70    1.70
  -6   4  23    6.34    4.51
  -6   4  23    7.47    1.75
   6  -4 -23    9.94    2.99
   6  -4 -23    7.47    2.50
   6   4 -22  159.89   14.20
   6   4 -22  168.11   13.71
  -6  -4  22  158.76   14.20
  -6  -4  22  158.53   13.19
  -6   4  22  171.97   14.12
  -6   4  22  141.26   14.92
   6   4 -21   35.68    4.92
   6   4 -21   34.19    3.71
  -6  -4  21   34.32    3.92
  -6  -4  21   31.33    4.66
  -6   4  21   29.29    5.90
  -6   4  21   37.10    4.02
   6  -4 -21   32.59    4.41
   6  -4 -21   34.16    4.43
   6   4 -20   30.99    3.43
   6   4 -20   34.21    4.66
  -6  -4  20   30.92    4.48
  -6  -4  20   28.83    3.53
  -6   4  20   29.45    3.38
  -6   4  20   27.49    5.54
   6  -4 -20   32.64    4.23
   6  -4 -20   31.20    4.10
   6   4 -19   90.28    8.71
   6   4 -19   81.88    7.19
  -6  -4  19   87.21    8.40
  -6  -4  19   75.57    6.98
  -6   4  19   86.75    7.96
  -6   4  19   70.57    8.73
   6  -4 -19   82.78    7.70
   6  -4 -19   91.49    8.42
   6   4 -18  154.43   13.42
   6   4 -18  129.28   10.67
  -6  -4  18  128.59   10.92
  -6  -4  18  161.10   13.76
  -6   4  18  153.01   14.07
  -6   4  18  138.35   11.46
   6  -4 -18  141.14   11.95
   6  -4 -18  154.33   13.04
   6   4 -17  192.35   16.15
   6   4 -17  146.31   11.98
  -6  -4  17  144.43   12.11
  -6  -4  17  179.16   14.97
  -6   4  17  148.48   12.16
  -6   4  17  176.84   15.48
   6  -4 -17  135.80   11.41
   6  -4 -17  183.95   15.12
   6   4 -16  150.85   12.93
   6   4 -16  116.92    9.74
  -6   4  16  123.33   10.20
  -6   4  16  150.15   13.32
   6  -4 -16  150.95   12.55
   6  -4 -16  116.43    9.89
   6   4 -15   14.40    2.78
   6   4 -15   16.98    2.22
  -6  -4  15   15.66    2.40
  -6  -4  15   14.56    2.37
  -6   4  15   13.45    3.07
  -6   4  15   19.14    2.40
   6  -4 -15   17.42    2.60
   6  -4 -15   15.59    2.40
   6   4 -14  472.51   36.95
  -6  -4  14  489.26   37.90
  -6   4  14  510.38   39.21
  -6   4  14  498.28   38.90
   6  -4 -14  533.31   41.04
   6  -4 -14  458.34   35.45
   6   4 -13   11.34    1.78
  -6  -4  13   11.70    1.96
  -6   4  13   20.07    3.09
  -6   4  13   12.32    1.75
   6   4 -12    8.73    1.52
  -6  -4  12    9.33    1.73
  -6   4  12    9.07    1.42
   6  -4 -12    6.60    1.52
   6   4 -11    1.65    1.34
   6   4 -11    0.46    0.85
  -6  -4  11    0.23    1.06
  -6  -4  11    1.98    1.24
  -6   4  11    0.31    0.72
  -6   4  11    0.59    1.34
   6  -4 -11    1.29    0.93
   6  -4 -11    0.52    0.98
   6   4 -10  440.05   34.14
   6   4 -10  435.41   33.52
  -6  -4  10  438.25   33.83
  -6  -4  10  452.16   34.91
  -6   4  10  428.20   32.72
  -6   4  10  480.24   36.95
   6  -4 -10  431.29   33.03
   6  -4 -10  467.62   35.81
   6   4  -9  112.98    9.22
   6   4  -9  132.81   11.03
  -6  -4   9  134.05   10.98
  -6  -4   9  124.13   10.18
  -6   4   9  113.16    8.97
  -6   4   9  128.33   10.41
   6  -4  -9  120.32    9.53
   6  -4  -9  113.13    9.04
   6   4  -8    5.31    1.83
   6   4  -8    5.08    1.26
  -6  -4   8    4.90    1.57
  -6  -4   8    4.30    1.34
  -6   4   8    4.46    1.44
  -6   4   8    5.28    0.93
   6  -4  -8    5.13    1.03
   6  -4  -8    4.69    1.19
   6   4  -7  221.18   17.29
   6   4  -7  196.55   15.72
  -6  -4   7  201.78   16.00
  -6  -4   7  224.43   17.60
  -6   4   7  228.06   17.62
  -6   4   7  236.98   18.11
   6  -4  -7  190.45   14.61
   6  -4  -7  281.34   21.54
  -6   4   6  366.36   27.80
  -6   4   6  366.88   27.93
   6  -4  -6  414.54   31.77
   6  -4  -6  343.69   26.07
   6   4  -5  131.29   10.46
  -6  -4   5  130.80   10.49
  -6  -4   5  106.04    8.86
   6   4  -4  210.90   16.44
   6   4  -4  170.17   13.76
  -6  -4   4  201.17   15.74
  -6  -4   4  171.69   13.76
   6   4  -3   35.71    3.94
  -6  -4   3   35.17    3.71
  -6   4   3   41.30    3.27
   6   4  -2 3668.79  276.71
   6   4  -2 4593.72  346.53
  -6  -4   2 3604.38  271.81
  -6  -4   2 3480.71  262.79
  -6   4   2 3771.85  284.43
  -6   4   2 3694.55  278.51
   6  -4  -2 3820.80  288.04
   6  -4  -2 4016.60  302.73
   6   4  -1  653.63   50.09
   6   4  -1  702.33   53.43
  -6  -4   1  733.24   56.06
  -6  -4   1  737.11   56.27
  -6   4   1  691.25   52.33
  -6   4   1  718.56   54.44
   6  -4  -1  781.42   59.21
   6  -4  -1  711.09   53.85
   6   4   0    1.73    1.31
   6   4   0   10.18    2.37
  -6  -4   0    2.78    1.67
  -6   4   0    2.86    1.06
   6  -4   0    4.48    0.95
   6  -4   0    2.47    1.16
   6   4   1  158.47   12.86
   6   4   1  173.21   14.84
  -6  -4  -1  158.65   12.88
  -6  -4  -1  148.74   12.26
  -6   4  -1  159.25   12.57
  -6   4  -1  146.93   11.49
   6  -4   1  149.77   11.93
   6  -4   1  149.04   11.72
  -6   4  -2 1422.94  107.69
  -6   4  -2 1147.79   86.85
   6  -4   2 1317.31   99.86
   6  -4   2 1206.78   91.41
   6   4   3   50.99    5.20
   6   4   3   39.24    5.67
  -6  -4  -3   51.32    5.46
   6   4   4  204.02   16.64
  -6  -4  -4  202.81   16.67
  -6  -4  -4  212.78   18.06
  -6   4  -4  195.50   15.33
  -6   4  -4  207.97   16.46
   6  -4   4  201.09   16.13
   6  -4   4  201.37   15.90
   6   4   5  198.56   16.03
   6   4   5  224.07   18.27
  -6  -4  -5  198.25   17.29
  -6  -4  -5  213.74   17.39
  -6   4  -5  249.03   19.68
  -6   4  -5  172.36   13.68
   6  -4   5  222.01   17.78
   6  -4   5  187.48   14.92
   6   4   6 1569.54  119.06
   6   4   6 1583.45  120.65
  -6  -4  -6 1674.92  128.33
  -6  -4  -6 1435.31  109.24
  -6   4  -6 1553.05  117.84
  -6   4  -6 1497.40  113.44
   6  -4   6 1545.07  117.12
   6  -4   6 1398.98  106.38
   6   4   7  230.23   18.22
   6   4   7  260.73   21.38
  -6  -4  -7  257.51   20.74
  -6  -4  -7  226.39   19.84
  -6   4  -7  231.33   18.24
  -6   4  -7  266.14   21.13
   6  -4   7  242.57   19.48
   6  -4   7  242.10   19.14
   6   4   8   24.30    4.17
   6   4   8   37.20    3.81
  -6  -4  -8   25.87    3.58
  -6  -4  -8   28.80    5.80
  -6   4  -8   25.17    3.25
  -6   4  -8   36.79    3.76
   6  -4   8   23.93    3.32
   6   4   9  302.98   23.70
  -6  -4  -9  283.15   24.81
  -6  -4  -9  394.70   31.15
  -6   4  -9  299.89   23.52
   6  -4   9  380.02   30.02
   6  -4   9  323.85   25.38
  -6   4 -10  113.23    9.94
  -6   4 -10   85.10    7.42
   6  -4  10  110.42    9.87
   6  -4  10   89.38    7.81
   6   4  11  110.27   11.00
   6   4  11  108.60    9.15
  -6  -4 -11   99.37   12.37
  -6  -4 -11  105.79    9.64
  -6   4 -11  106.02    9.02
  -6   4 -11  108.39    9.69
   6  -4  11  102.90    9.33
   6  -4  11  105.27    9.04
   6   4  12   10.07    1.86
   6   4  12   13.47    4.12
  -6  -4 -12   14.25    2.89
  -6  -4 -12   15.15    6.03
  -6   4 -12   10.10    1.93
  -6   4 -12   14.94    2.91
   6  -4  12   14.07    3.09
   6  -4  12   10.31    2.01
   6   4  13   29.22    5.57
   6   4  13   24.30    2.96
  -6  -4 -13   22.11    7.16
  -6  -4 -13   28.13    4.02
  -6   4 -13   28.83    4.12
  -6   4 -13   20.71    2.73
   6  -4  13   23.63    3.07
   6  -4  13   33.11    4.74
   6   4  14  102.95    8.86
   6   4  14  112.98   12.01
  -6  -4 -14  104.29    9.82
  -6  -4 -14  102.28   13.53
  -6   4 -14  105.09    9.82
  -6   4 -14   97.70    8.48
   6  -4  14  103.49    9.02
   6  -4  14  109.32   10.54
   6   4  15   92.42   11.05
   6   4  15   76.31    6.67
  -6  -4 -15   98.16   14.14
  -6  -4 -15   91.98    9.02
  -6   4 -15   92.60    8.97
  -6   4 -15   92.05    8.09
   6  -4  15   96.15    8.53
   6  -4  15   96.02    9.79
   6   4  16   63.12    5.87
   6   4  16   70.21    9.58
  -6  -4 -16   66.26    7.32
  -6  -4 -16   70.46   12.52
  -6   4 -16   61.91    5.93
  -6   4 -16   67.24    7.16
   6  -4  16   69.67    8.35
   6  -4  16   61.60    5.93
   6   4  17   -0.95    4.20
   6   4  17    1.86    1.19
  -6  -4 -17    0.98    7.34
  -6  -4 -17    0.46    2.01
  -6   4 -17    2.86    1.49
  -6   4 -17   -0.08    2.04
   6  -4  17    2.06    1.26
   6  -4  17    0.15    3.07
   6   4  18   53.64    8.91
   6   4  18   65.36    6.11
  -6  -4 -18   59.36    7.01
  -6  -4 -18   49.34   10.49
  -6   6  25   32.46    8.37
  -6   6  25   42.90    4.43
   6  -6 -25   42.74    6.08
   6  -6 -25   29.71    7.70
  -6   6  24   16.57    2.50
  -6   6  24   18.11    6.52
   6  -6 -24   25.97    4.48
   6  -6 -24   13.14    5.62
  -6   6  23    1.52    1.21
  -6   6  23   -0.08    5.31
   6  -6 -23    3.14    4.30
   6  -6 -23   -0.46    2.16
   6   6 -22    4.87    1.44
   6   6 -22    8.58    3.19
  -6  -6  22    5.90    2.81
  -6  -6  22    5.49    1.62
  -6   6  22    4.02    4.95
  -6   6  22    5.98    1.57
   6  -6 -22    2.86    3.63
   6  -6 -22    8.76    2.83
   6   6 -21  110.76    9.33
   6   6 -21  118.02   11.46
  -6  -6  21  105.12    9.22
  -6  -6  21  110.48   10.56
  -6   6  21  100.51    8.55
  -6   6  21  112.15   13.40
   6  -6 -21  124.72   11.41
   6  -6 -21   73.38    9.25
   6   6 -20  168.19   15.05
   6   6 -20  173.31   14.04
  -6  -6  20  163.73   13.65
  -6  -6  20  169.99   14.81
  -6   6  20  178.67   14.56
  -6   6  20  144.02   15.23
   6  -6 -20  122.61   12.08
   6  -6 -20  167.21   14.35
   6   6 -19    2.68    1.16
   6   6 -19    2.65    2.47
  -6  -6  19    4.38    2.24
  -6  -6  19    2.91    1.42
  -6   6  19    5.08    4.30
  -6   6  19    2.37    1.16
   6  -6 -19    4.59    1.96
   6  -6 -19    0.93    2.65
   6   6 -18   93.91    9.30
   6   6 -18   79.33    6.96
  -6  -6  18   88.34    8.35
  -6  -6  18   82.37    7.55
   6   6 -17   52.51    4.90
   6   6 -17   40.91    5.36
  -6  -6  17   47.87    4.90
  -6  -6  17   40.04    4.64
  -6   6  17   38.98    6.62
  -6   6  17   55.78    5.20
   6  -6 -17   42.82    4.87
   6  -6 -17   36.38    5.51
   6   6 -16   10.56    1.78
  -6  -6  16   13.99    2.50
  -6   6  16   12.03    1.86
  -6   6  16   17.57    4.59
   6  -6 -16    4.51    3.19
   6   6 -15   23.70    3.76
   6   6 -15   23.34    2.76
  -6  -6  15   22.47    3.07
  -6  -6  15   24.53    3.25
  -6   6  15   23.78    2.71
  -6   6  15   21.93    4.56
   6  -6 -15   16.41    3.71
   6  -6 -15   22.90    3.01
   6   6 -14  101.25    9.30
   6   6 -14   72.01    6.34
  -6  -6  14   90.74    8.01
  -6  -6  14   78.40    7.16
  -6   6  14   84.09    8.63
  -6   6  14   74.23    6.36
   6  -6 -14   92.21    7.96
   6   6 -13  317.15   24.76
  -6  -6  13  325.66   25.61
  -6   6  13  353.74   28.39
  -6   6  13  323.60   25.02
   6  -6 -13  310.20   24.19
   6  -6 -13  314.32   25.92
   6   6 -12   55.24    5.08
   6   6 -12   73.56    7.11
  -6  -6  12   56.35    5.36
  -6  -6  12   67.97    6.29
   6   6 -11   16.03    2.86
   6   6 -11   12.19    1.83
  -6  -6  11   16.36    2.45
  -6  -6  11   12.06    2.09
  -6   6  11   12.37    2.71
  -6   6  11   13.24    1.65
   6  -6 -11    7.55    3.66
   6  -6 -11   14.94    1.93
   6   6 -10  308.39   24.04
   6   6 -10  369.46   29.22
  -6  -6  10  339.83   26.61
  -6  -6  10  331.84   25.97
  -6   6  10  306.85   23.55
  -6   6  10  344.46   26.97
   6  -6 -10  331.32   25.48
   6  -6 -10  278.25   22.54
   6   6  -9  984.96   75.41
   6   6  -9 1159.38   88.04
  -6  -6   9 1153.45   87.70
  -6  -6   9 1005.31   76.62
  -6   6   9 1155.77   87.42
  -6   6   9 1123.57   85.28
   6  -6  -9 1001.19   75.82
   6  -6  -9 1452.83  110.50
   6   6  -8  104.29    8.66
   6   6  -8  119.54   10.36
  -6  -6   8  116.17    9.76
  -6  -6   8   99.06    8.40
  -6   6   8  103.00    8.22
  -6   6   8   99.35    7.75
   6  -6  -8  116.76    9.38
   6  -6  -8  112.95    8.86
   6   6  -7   13.84    2.55
  -6  -6   7   12.57    2.24
  -6   6   7   17.78    1.65
   6  -6  -7   15.66    1.55
   6   6  -6  290.88   23.06
   6   6  -6  253.29   19.76
  -6  -6   6  286.50   22.57
  -6  -6   6  264.60   20.71
  -6   6   6  261.25   20.33
   6  -6  -6  304.53   23.29
   6  -6  -6  277.74   21.20
   6   6  -5  414.03   31.82
   6   6  -5  445.20   34.65
  -6  -6   5  432.58   33.31
  -6  -6   5  437.21   33.91
   6   6  -4   41.53    4.53
   6   6  -4   36.64    3.45
  -6  -6   4   38.16    3.79
  -6  -6   4   41.84    4.33
   6  -6  -4   45.42    3.61
   6  -6  -4   34.09    2.83
   6   6  -3 1058.90   80.95
   6   6  -3 1088.01   82.52
  -6  -6   3 1090.59   82.83
  -6  -6   3 1077.71   82.14
  -6   6   3 1121.51   84.79
  -6   6   3 1057.10   80.10
   6  -6  -3 1087.76   82.26
   6  -6  -3 1170.72   88.53
   6   6  -2  676.82   51.55
   6   6  -2  818.26   62.55
  -6  -6   2  646.42   49.72
  -6  -6   2  660.85   50.55
  -6   6   2  628.90   47.79
  -6   6   2  675.79   51.14
   6  -6  -2  717.01   54.34
   6  -6  -2  701.55   53.15
   6   6  -1   90.02    7.83
   6   6  -1   82.44    6.88
  -6  -6   1   84.33    7.42
  -6  -6   1   69.46    6.60
  -6   6   1   92.44    7.29
  -6   6   1   82.14    6.78
   6  -6  -1   93.50    7.52
   6  -6  -1   80.51    6.54
   6   6   0   38.96    4.28
   6   6   0   37.44    3.61
  -6  -6   0   37.90    4.07
  -6  -6   0   39.73    4.61
  -6   6   0   39.73    3.71
  -6   6   0   43.39    3.71
   6  -6   0   40.91    3.76
   6  -6   0   43.88    3.92
   6   6   1  360.44   28.80
   6   6   1  336.48   26.07
  -6  -6  -1  316.38   24.91
  -6  -6  -1  291.13   23.37
  -6   6  -1  295.26   22.93
  -6   6  -1  354.25   27.13
   6  -6   1  312.77   24.17
   6  -6   1  358.63   27.62
   6   6   2  792.76   61.55
   6   6   2  822.13   62.68
  -6  -6  -2  879.07   67.12
  -6  -6  -2  833.98   64.08
  -6   6  -2  876.75   66.78
   6  -6   2  961.77   73.20
   6   6   3  162.98   14.66
   6   6   3  140.39   11.62
  -6  -6  -3  140.47   11.57
  -6  -6  -3  144.28   12.39
  -6   6  -3  150.62   11.93
  -6   6  -3  149.77   12.24
   6  -6   3  144.18   11.72
   6  -6   3  154.43   12.39
   6   6   4   60.11    5.87
   6   6   4   77.88    8.06
  -6  -6  -4   54.93    5.95
  -6   6  -4   75.41    6.34
  -6   6  -4   53.46    5.18
   6  -6   4   54.85    5.28
   6  -6   4   70.75    6.18
   6   6   5   38.88    4.38
  -6  -6  -5   26.43    3.68
  -6  -6  -5   37.77    4.84
  -6   6  -5   29.14    2.99
   6  -6   5   43.18    4.56
   6  -6   5   33.67    3.50
   6   6   6  331.32   26.10
   6   6   6  292.94   23.52
  -6  -6  -6  300.41   24.22
  -6  -6  -6  304.79   24.63
  -6   6  -6  297.06   23.55
  -6   6  -6  283.40   22.05
   6  -6   6  284.95   22.70
   6  -6   6  289.84   22.78
   6   6   7  130.19   11.52
   6   6   7  143.79   11.93
  -6  -6  -7  141.29   12.70
  -6  -6  -7  133.90   11.77
  -6   6  -7  140.39   11.90
  -6   6  -7  141.11   11.41
   6  -6   7  132.19   11.36
   6  -6   7  137.04   11.36
   6   6   8   32.98    4.74
  -6  -6  -8   32.98    4.61
  -6   6  -8   30.25    3.92
   6  -6   8   33.78    4.33
   6   6   9   -0.28    2.32
   6   6   9    1.31    1.16
  -6  -6  -9   -0.77    3.07
  -6  -6  -9    1.42    2.11
  -6   6  -9   -0.26    1.57
  -6   6  -9    0.80    1.08
   6  -6   9    0.15    1.08
   6  -6   9   -0.46    1.86
   6   6  10  688.93   54.00
   6   6  10  734.53   56.24
  -6  -6 -10  749.99   59.31
  -6  -6 -10  678.37   52.74
  -6   6 -10  717.27   55.60
  -6   6 -10  705.42   54.03
   6  -6  10  673.73   52.28
   6  -6  10  717.01   55.16
   6   6  11  107.15   10.87
   6   6  11  122.12   10.20
  -6  -6 -11  114.29   12.03
  -6  -6 -11  114.83   10.77
  -6   6 -11  122.12   11.05
  -6   6 -11  115.47    9.71
   6  -6  11  115.63    9.97
   6  -6  11  115.09   10.61
   6   6  12    4.30    3.66
   6   6  12    2.14    1.13
  -6  -6 -12    3.71    2.32
  -6  -6 -12    4.02    4.07
  -6   6 -12    3.25    1.37
  -6   6 -12    3.53    2.19
   6  -6  12    0.90    2.16
   6  -6  12    2.78    1.42
   6   6  13   34.63    6.57
   6   6  13   31.79    3.50
  -6  -6 -13   28.13    6.29
  -6  -6 -13   36.40    4.95
  -6   6 -13   40.37    5.26
  -6   6 -13   34.65    3.81
   6  -6  13   38.08    4.28
   6  -6  13   39.44    5.41
   6   6  14   52.76    9.28
  -6  -6 -14   46.99    8.17
  -6  -6 -14   64.77    7.16
  -6   6 -14   65.96    7.24
  -6   6 -14   61.70    5.85
   6  -6  14   63.46    7.34
   6  -6  14   64.74    6.31
  -6   6 -15   11.85    3.14
  -6   6 -15    8.63    1.91
   6  -6  15    9.17    2.01
   6  -6  15   14.58    3.79
   6   6  16   25.02    6.90
   6   6  16   25.17    2.89
  -6  -6 -16   30.22    7.39
  -6  -6 -16   24.94    4.38
  -6   6 -16   29.89    3.58
  -6   6 -16   26.18    4.43
   6  -6  16   29.81    3.61
   6  -6  16   28.62    5.20
   6   6  17   82.81    7.42
   6   6  17   65.21   10.31
  -6  -6 -17   64.72   11.16
  -6   6 -17   62.86    7.50
  -6   6 -17   82.01    7.39
   6  -6  17   71.80    6.75
   6  -6  17   72.01    8.91
   6   6  18   74.54    6.83
   6   6  18   78.55   11.88
  -6  -6 -18   68.56   11.05
  -6  -6 -18   84.35    9.33
   6  -8 -24    3.01    2.63
   6  -8 -24    3.22    4.17
  -6   8  23   -0.41    5.20
  -6   8  23    0.39    1.00
   6  -8 -23    1.93    5.59
   6  -8 -23    1.31    2.50
  -6   8  22   22.90    2.94
  -6   8  22   22.93    7.83
   6  -8 -22   14.74    6.98
   6  -8 -22   24.24    4.30
  -6   8  21   82.03    7.09
  -6   8  21   85.07   12.55
   6  -8 -21   99.24    9.79
   6  -8 -21   95.46   13.76
   6   8 -20    8.40    3.43
   6   8 -20   14.12    2.16
  -6  -8  20   11.88    3.27
  -6  -8  20   10.59    2.32
  -6   8  20   12.11    1.91
  -6   8  20    6.72    5.85
   6  -8 -20    7.86    2.50
   6  -8 -20   12.70    6.57
   6   8 -19    1.44    1.03
   6   8 -19    2.94    2.83
  -6  -8  19    0.98    1.49
  -6  -8  19    3.09    2.19
  -6   8  19    1.26    1.00
  -6   8  19    2.16    4.46
   6  -8 -19    2.29    1.88
   6  -8 -19   -1.44    4.92
   6   8 -18   62.55    7.60
   6   8 -18   85.56    7.45
  -6  -8  18   86.52    8.01
  -6  -8  18   72.42    7.39
  -6   8  18   73.43   10.54
  -6   8  18   90.87    7.81
   6  -8 -18   63.89   10.69
  -6   8  17  131.06   10.72
  -6   8  17  145.57   14.81
   6  -8 -17  153.30   13.04
   6  -8 -17  119.13   12.99
   6   8 -16    2.47    1.16
   6   8 -16    2.37    2.58
  -6  -8  16    2.24    1.62
  -6  -8  16    3.43    1.91
  -6   8  16    2.45    3.66
  -6   8  16    2.60    1.06
   6  -8 -16    0.90    3.76
   6  -8 -16    3.86    1.73
   6   8 -15    9.07    1.75
   6   8 -15   11.03    3.32
  -6  -8  15    9.40    2.37
  -6  -8  15    8.53    2.11
  -6   8  15   10.28    1.67
  -6   8  15    8.55    3.58
   6  -8 -15   10.77    2.22
   6  -8 -15    8.55    4.04
   6   8 -14   15.95    3.63
   6   8 -14   13.14    2.01
  -6  -8  14   13.06    2.42
  -6  -8  14   12.39    2.52
  -6   8  14   11.85    3.32
  -6   8  14   12.62    1.73
   6  -8 -14   11.00    3.84
   6  -8 -14   13.53    2.27
   6   8 -13    3.01    1.21
  -6  -8  13    4.92    1.75
  -6   8  13    2.55    0.98
  -6   8  13    8.79    2.86
   6  -8 -13    1.70    2.34
   6   8 -12  101.95    8.58
  -6  -8  12   75.49    7.03
  -6  -8  12   93.70    8.27
  -6   8  12   83.48    7.70
  -6   8  12  103.75    8.37
   6  -8 -12  106.87    9.30
   6  -8 -12   82.06    7.03
   6   8 -11    7.01    1.52
  -6  -8  11    6.62    2.16
  -6   8  11    5.15    2.01
  -6   8  11    6.39    1.13
   6  -8 -11    7.01    1.60
   6  -8 -11    4.23    1.49
   6   8 -10   85.59    8.55
   6   8 -10   96.90    8.19
  -6  -8  10   99.76    8.66
  -6  -8  10   82.63    7.52
  -6   8  10   93.01    7.39
  -6   8  10   91.00    7.52
   6  -8 -10   87.65    7.24
   6  -8 -10  102.05    8.30
   6   8  -9  502.91   38.70
   6   8  -9  586.65   45.96
  -6  -8   9  577.63   44.65
  -6  -8   9  506.52   39.19
  -6   8   9  525.33   39.99
  -6   8   9  478.44   36.35
   6  -8  -9  642.81   49.44
   6  -8  -9  534.60   40.73
   6   8  -8  136.83   12.11
   6   8  -8  180.12   14.43
  -6  -8   8  141.14   11.83
  -6  -8   8  166.25   13.53
  -6   8   8  170.38   13.09
  -6   8   8  171.61   13.19
   6   8  -7  247.98   19.50
   6   8  -7  247.59   20.41
  -6  -8   7  234.74   18.86
  -6  -8   7  240.76   19.07
  -6   8   7  223.91   17.13
  -6   8   7  211.19   16.15
   6  -8  -7  251.77   19.32
   6  -8  -7  231.46   17.85
   6   8  -6  369.71   28.62
   6   8  -6  272.33   22.26
  -6  -8   6  350.13   27.23
  -6  -8   6  290.36   23.06
  -6   8   6  387.49   30.02
  -6   8   6  338.54   26.20
   6  -8  -6  301.95   23.14
   6  -8  -6  304.27   23.29
   6   8  -5  404.75   32.15
   6   8  -5  366.88   28.37
  -6  -8   5  372.03   28.93
  -6  -8   5  378.47   29.68
  -6   8   5  371.52   28.47
  -6   8   5  367.91   28.21
   6  -8  -5  450.35   34.45
   6  -8  -5  395.73   30.17
   6   8  -4    0.72    2.42
   6   8  -4    0.82    0.95
  -6  -8   4    1.19    1.60
  -6  -8   4    1.16    1.26
  -6   8   4   -0.05    1.34
  -6   8   4    0.26    0.41
   6  -8  -4    0.64    1.06
   6  -8  -4    0.75    0.64
   6   8  -3   56.42    5.02
   6   8  -3   49.52    5.77
  -6  -8   3   55.11    5.26
  -6  -8   3   49.93    5.13
  -6   8   3   46.81    3.94
  -6   8   3   52.53    4.23
   6  -8  -3   48.36    4.17
   6  -8  -3   49.88    4.17
   6   8  -2  527.13   40.71
   6   8  -2  440.82   33.91
  -6  -8   2  418.92   32.54
  -6  -8   2  387.23   30.48
  -6   8   2  419.44   32.41
  -6   8   2  463.49   35.22
   6  -8  -2  476.89   36.38
   6  -8  -2  423.30   32.33
   6   8  -1  764.16   58.23
   6   8  -1  743.29   57.09
  -6  -8   1  745.61   57.25
  -6  -8   1  700.26   54.08
   6  -8  -1  800.23   60.78
   6  -8  -1  787.09   59.82
   6   8   0    7.19    1.44
   6   8   0    4.87    1.88
  -6  -8   0    6.67    2.11
  -6  -8   0    9.92    2.63
  -6   8   0    4.87    1.11
  -6   8   0    6.23    2.19
   6  -8   0    5.67    1.24
   6  -8   0    8.04    1.65
   6   8   1  139.90   12.44
   6   8   1  131.94   10.74
  -6  -8  -1  138.89   11.88
  -6  -8  -1  148.07   12.91
  -6   8  -1  134.31   11.36
   6   8   2  137.71   11.28
   6   8   2  167.39   14.81
  -6  -8  -2  136.88   12.03
  -6  -8  -2  125.63   11.54
  -6   8  -2  123.64   10.51
   6  -8   2  169.27   13.55
   6  -8   2  141.34   11.57
   6   8   3  265.88   22.54
   6   8   3  237.90   18.86
  -6  -8  -3  262.53   21.95
  -6  -8  -3  242.34   20.12
  -6   8  -3  242.08   19.48
  -6   8  -3  263.57   20.46
   6  -8   3  263.31   20.84
   6  -8   3  227.14   17.91
   6   8   4    1.93    1.47
   6   8   4    7.45    3.74
  -6  -8  -4    0.57    2.83
  -6  -8  -4    1.80    2.47
  -6   8  -4    0.33    1.67
  -6   8  -4    3.86    1.11
   6  -8   4    3.19    1.24
   6  -8   4    1.70    1.62
   6   8   5   78.94    7.29
  -6  -8  -5   66.19    6.18
  -6  -8  -5   87.06    8.94
  -6   8  -5   97.67    8.91
  -6   8  -5   70.05    6.05
   6  -8   5   94.55    8.55
   6  -8   5   73.87    6.67
   6   8   6    7.16    2.11
   6   8   6   11.36    2.58
  -6  -8  -6    9.04    3.32
  -6  -8  -6    5.33    1.67
  -6   8  -6   11.13    2.73
  -6   8  -6    7.57    1.52
   6  -8   6   10.43    2.52
   6  -8   6    6.65    1.67
  -6  -8  -7  260.47   21.59
  -6   8  -7  216.13   17.13
  -6   8  -7  262.02   21.54
   6  -8   7  243.68   19.89
   6  -8   7  220.57   17.78
   6   8   8   27.90    3.43
   6   8   8   20.20    3.74
  -6  -8  -8   20.22    4.07
  -6  -8  -8   29.47    3.97
  -6   8  -8   15.95    3.45
  -6   8  -8   28.08    3.14
   6  -8   8   25.43    3.22
   6  -8   8   18.47    3.58
   6   8   9  392.90   31.74
  -6  -8  -9  440.31   34.99
  -6   8  -9  406.30   31.48
  -6   8  -9  384.66   30.89
   6  -8   9  393.93   31.41
   6  -8   9  393.93   30.94
   6   8  10   77.52    8.30
   6   8  10   99.60    8.55
  -6  -8 -10  103.85    9.84
  -6   8 -10  102.13    8.66
   6  -8  10   71.21    7.75
   6  -8  10   91.28    8.30
   6   8  11  108.47    9.17
   6   8  11  118.77   11.98
  -6  -8 -11   93.52    9.25
  -6  -8 -11  109.83   11.54
  -6   8 -11  109.68    9.28
  -6   8 -11  106.61   10.33
   6  -8  11  119.24   10.41
   6  -8  11  119.62   11.39
   6   8  12    3.14    3.53
   6   8  12    7.83    1.67
  -6  -8 -12    5.44    2.99
  -6  -8 -12    6.23    2.78
  -6   8 -12    8.84    1.83
  -6   8 -12    4.10    2.60
   6  -8  12    5.10    2.94
   6  -8  12    7.14    2.01
   6   8  13   73.53    9.38
   6   8  13   62.61    5.82
  -6  -8 -13   70.10    7.96
  -6  -8 -13   55.60    7.14
  -6   8 -13   60.24    6.88
  -6   8 -13   62.48    5.95
   6  -8  13   63.15    6.21
   6  -8  13   69.15    8.14
   6   8  14   29.19    6.57
   6   8  14   41.22    4.20
  -6  -8 -14   37.90    5.57
  -6  -8 -14   39.26    6.52
  -6   8 -14   38.72    4.17
  -6   8 -14   31.54    5.10
   6  -8  14   38.36    6.26
   6  -8  14   40.11    4.56
   6   8  15   23.68    3.07
   6   8  15   26.25    6.75
  -6  -8 -15   20.64    5.18
  -6  -8 -15   27.36    4.87
  -6   8 -15   18.94    2.73
  -6   8 -15   29.11    5.20
   6  -8  15   24.94    3.35
   6  -8  15   36.46    6.18
   6   8  16   11.16    1.98
   6   8  16    9.40    5.10
  -6  -8 -16    4.97    2.86
  -6  -8 -16   14.38    5.15
  -6   8 -16    5.28    3.35
  -6   8 -16    9.71    2.09
   6  -8  16    9.97    2.14
   6  -8  16    8.89    4.25
   6   8  17   17.83    6.42
   6   8  17   13.06    2.29
  -6  -8 -17   17.73    4.17
  -6  -8 -17   12.99    5.57
   6   8  18   16.39    6.21
   6   8  18   31.74    3.81
  -6  -8 -18   29.24    6.57
  -6  -8 -18   23.81    4.53
   6 -10 -20   42.67    5.51
   6 -10 -20   44.34    6.47
   6  10 -19    2.11    4.10
   6  10 -19    0.54    1.08
  -6 -10  19    0.23    2.47
  -6 -10  19    0.36    1.55
   6 -10 -19    2.45    2.09
   6 -10 -19    0.18    2.09
   6  10 -18   64.74    5.95
   6  10 -18   60.34    8.53
  -6 -10  18   66.73    6.65
  -6 -10  18   66.65    7.57
  -6  10  18   66.88    5.98
  -6  10  18   55.34    8.32
   6 -10 -18   62.27    7.24
   6 -10 -18   72.22    7.63
   6  10 -17    7.75    4.15
   6  10 -17    9.89    1.83
  -6 -10  17    8.32    2.22
  -6 -10  17    9.92    3.09
  -6  10  17    9.04    4.17
  -6  10  17    9.53    1.60
   6 -10 -17   12.21    2.71
   6 -10 -17    9.38    2.86
   6  10 -16    5.59    3.56
   6  10 -16    5.64    1.49
  -6 -10  16    6.70    2.60
  -6 -10  16    4.61    1.86
  -6  10  16    5.85    3.74
  -6  10  16    4.77    1.26
   6 -10 -16    7.32    2.19
   6 -10 -16    5.10    2.11
  -6  10  15    4.17    3.04
  -6  10  15    9.87    1.57
   6 -10 -15    8.30    1.96
   6 -10 -15    9.02    2.22
   6  10 -14   15.72    4.46
   6  10 -14    7.03    1.57
  -6 -10  14    7.75    2.06
  -6 -10  14   14.79    2.94
  -6  10  14    8.09    1.39
  -6  10  14   10.61    2.76
   6 -10 -14    4.41    1.57
   6  10 -13    6.62    3.63
   6  10 -13   10.87    1.83
  -6 -10  13    9.35    2.50
  -6 -10  13    8.81    2.06
  -6  10  13   11.28    1.60
   6  10 -12   31.87    5.51
   6  10 -12   34.52    3.61
  -6 -10  12   34.73    4.33
  -6 -10  12   29.35    3.63
  -6  10  12   30.84    3.38
  -6  10  12   32.93    3.04
   6 -10 -12   39.16    6.62
   6 -10 -12   35.89    3.79
   6  10 -11    0.39    1.03
   6  10 -11    0.77    2.91
  -6 -10  11    1.11    1.49
  -6 -10  11   -0.21    1.70
  -6  10  11    0.10    0.95
  -6  10  11    0.88    0.75
   6 -10 -11   -0.52    2.52
   6 -10 -11   -0.26    1.21
   6  10 -10  227.06   18.03
   6  10 -10  218.25   19.12
  -6 -10  10  223.81   18.27
  -6 -10  10  210.88   17.16
  -6  10  10  222.24   17.11
  -6  10  10  233.09   17.91
   6 -10 -10  202.99   16.44
   6 -10 -10  219.61   17.13
   6  10  -9   19.35    4.59
  -6 -10   9   26.10    3.74
  -6 -10   9   34.29    3.97
   6 -10  -9   28.52    2.83
   6 -10  -9   23.88    2.83
  -6  10   8  274.39   21.23
  -6  10   8  243.68   18.88
   6 -10  -8  264.08   20.35
   6 -10  -8  282.37   21.82
   6  10  -7    0.21    0.93
   6  10  -7    0.98    3.40
  -6 -10   7    0.49    1.44
  -6 -10   7    1.83    1.83
   6 -10  -7    0.44    1.00
   6 -10  -7    0.00    0.80
   6  10  -6  641.78   49.21
   6  10  -6  612.93   49.05
  -6 -10   6  606.23   46.76
  -6 -10   6  580.72   45.19
   6 -10  -6  551.35   42.05
   6 -10  -6  603.65   46.12
  -6 -10   5    3.07    1.70
  -6 -10   5    0.82    1.98
   6 -10  -5    2.99    1.62
   6  10  -4  118.85   12.26
   6  10  -4  141.75   11.52
  -6 -10   4  123.92   10.95
  -6 -10   4  136.01   11.52
  -6  10   4  172.52   13.78
  -6  10   4  154.71   11.90
   6 -10  -4  118.69    9.71
   6 -10  -4  126.04    9.94
   6  10  -3   13.94    1.96
   6  10  -3   16.93    2.52
  -6 -10   3   14.58    3.04
  -6 -10   3   10.59    2.37
  -6  10   3   12.93    1.39
  -6  10   3   15.20    2.04
   6 -10  -3   10.13    1.88
   6 -10  -3    9.53    1.57
   6  10  -2  372.80   28.86
   6  10  -2  349.87   27.46
  -6 -10   2  371.77   29.65
  -6 -10   2  381.31   30.07
  -6  10   2  346.53   26.43
  -6  10   2  394.70   30.27
   6 -10  -2  396.51   30.48
   6 -10  -2  387.23   29.89
   6  10  -1    9.09    1.62
  -6 -10   1    3.01    2.29
  -6 -10   1    5.00    2.22
  -6  10   1    1.21    2.89
   6 -10  -1    7.32    1.65
   6 -10  -1    3.12    1.55
   6  10   0    2.52    1.16
   6  10   0    2.32    1.80
  -6 -10   0    2.99    2.65
  -6 -10   0    2.42    2.27
  -6  10   0    1.86    2.86
   6  10   1    6.85    3.19
   6  10   1    6.13    1.49
  -6 -10  -1    4.38    2.83
  -6 -10  -1    5.67    2.81
  -6  10  -1    6.96    1.26
  -6  10  -1    3.58    2.71
   6 -10   1    5.15    1.88
   6 -10   1    5.95    1.65
   6  10   2   61.27    5.57
   6  10   2   48.44    6.34
  -6  10  -2   52.66    4.64
   6 -10   2   78.84    7.32
   6 -10   2   56.73    5.28
   6  10   3    4.69    1.49
   6  10   3    4.17    3.68
  -6 -10  -3    2.52    3.07
  -6 -10  -3    3.97    3.14
  -6  10  -3    2.58    2.63
  -6  10  -3    4.90    1.19
   6 -10   3    2.52    1.31
   6 -10   3    3.68    1.96
   6  10   4    5.80    1.78
   6  10   4    8.58    4.25
  -6 -10  -4    6.67    3.53
  -6 -10  -4    7.06    3.50
  -6  10  -4    6.03    1.31
  -6  10  -4    5.54    2.96
   6 -10   4    7.21    1.78
   6 -10   4    7.52    2.32
   6  10   5    2.40    2.11
   6  10   5    1.98    1.52
  -6 -10  -5    1.03    3.81
  -6 -10  -5    0.70    3.12
  -6  10  -5    2.86    1.03
  -6  10  -5    1.70    2.55
   6 -10   5    2.09    2.09
   6 -10   5    2.01    1.37
   6  10   6    1.06    1.57
   6  10   6    2.42    1.75
  -6 -10  -6    3.19    3.17
  -6 -10  -6    4.12    4.33
  -6  10  -6    1.44    1.00
  -6  10  -6    5.62    2.76
   6 -10   6    4.20    2.34
   6 -10   6    1.78    1.39
   6  10   7    7.60    2.81
   6  10   7    9.58    2.19
  -6 -10  -7    8.42    4.07
  -6  10  -7   10.43    1.78
  -6  10  -7    5.98    3.12
   6 -10   7    8.01    2.91
   6 -10   7    7.16    1.96
   6  10   8   15.28    3.48
   6  10   8   15.15    2.50
  -6 -10  -8   20.79    4.66
  -6 -10  -8   15.61    2.73
  -6  10  -8   15.12    3.97
  -6  10  -8   17.11    2.29
   6 -10   8   18.50    3.89
   6 -10   8   17.93    2.83
   6  10   9   -0.72    2.37
   6  10   9    1.96    1.21
  -6 -10  -9    3.45    3.04
  -6 -10  -9    1.86    1.47
  -6  10  -9    3.22    2.89
  -6  10  -9    2.81    1.19
   6 -10   9    1.75    1.34
   6 -10   9    3.58    2.89
   6  10  10  248.44   21.15
   6  10  10  282.12   22.29
  -6 -10 -10  264.85   22.57
  -6 -10 -10  287.53   23.01
  -6  10 -10  285.72   22.44
  -6  10 -10  225.02   19.71
   6 -10  10  246.23   19.99
   6 -10  10  280.57   23.81
   6  10  11    5.33    3.35
   6  10  11    7.91    1.70
  -6 -10 -11    6.75    2.14
  -6 -10 -11    8.66    3.63
  -6  10 -11    6.98    3.30
  -6  10 -11    6.93    1.62
   6 -10  11    7.21    1.98
   6 -10  11    8.17    3.92
   6  10  12    0.98    3.32
   6  10  12    4.35    1.42
  -6 -10 -12    5.77    3.48
  -6 -10 -12    1.73    1.83
  -6  10 -12    4.02    1.49
  -6  10 -12    3.68    3.22
   6 -10  12    6.18    3.81
   6 -10  12    4.64    1.70
   6  10  13    0.41    3.58
   6  10  13    3.40    1.39
  -6 -10 -13   -0.64    2.81
  -6 -10 -13    3.19    2.16
  -6  10 -13    0.98    2.99
  -6  10 -13    2.99    1.37
   6 -10  13   -1.37    3.61
   6 -10  13    1.11    1.39
   6  10  14  101.79    9.20
   6  10  14  100.14   12.42
  -6 -10 -14  100.74   10.87
  -6 -10 -14  114.08   11.08
  -6  10 -14  103.75   11.70
  -6  10 -14  105.30    9.17
   6 -10  14  122.43   13.55
   6 -10  14  100.84    9.20
   6  10  15    0.44    1.16
   6  10  15   -1.16    3.68
  -6 -10 -15   -0.05    2.58
  -6 -10 -15    0.10    2.45
   6  10  16    1.60    1.47
   6  10  16    0.75    5.18
  -6 -10 -16   -0.10    2.50
  -6 -10 -16   -1.00    2.40
  -6 -10 -17    2.04    2.22
  -6 -10 -17   -0.18    1.34
   6  12 -17   47.59    4.79
   6  12 -17   41.74    8.91
  -6 -12  17   51.86    7.01
  -6 -12  17   49.21    5.82
   6  12 -16    2.73    1.24
   6  12 -16    0.52    5.46
  -6 -12  16    1.39    1.86
  -6 -12  16    4.12    2.94
   6  12 -15   11.54    1.96
   6  12 -15    5.93    5.46
  -6 -12  15    9.94    2.68
  -6 -12  15   10.43    3.38
   6  12 -14   20.07    2.60
   6  12 -14   12.60    5.80
  -6 -12  14   14.30    2.96
  -6 -12  14   20.64    4.07
   6  12 -13   31.95    3.63
  -6 -12  13   28.57    4.71
  -6 -12  13   23.24    3.74
   6 -12 -13   35.68    3.99
   6 -12 -13   25.12    4.51
   6  12 -12    4.87    1.37
   6  12 -12   -0.33    3.97
  -6 -12  12    2.94    2.37
  -6 -12  12    2.63    1.93
   6 -12 -12    1.67    2.34
   6 -12 -12    2.42    1.52
   6  12 -11    5.51    4.66
   6  12 -11   11.49    1.88
  -6 -12  11    8.48    2.32
  -6 -12  11    7.21    2.65
   6 -12 -11    8.12    1.47
   6 -12 -11    5.85    1.80
   6  12 -10   -1.65    4.15
   6  12 -10    4.25    1.29
  -6 -12  10    3.04    1.83
  -6 -12  10    1.26    1.93
   6 -12 -10    1.00    1.00
   6 -12 -10    1.67    0.77
   6  12  -9  190.06   15.23
   6  12  -9  179.27   17.57
  -6 -12   9  175.68   14.84
  -6 -12   9  207.71   17.42
   6  12  -8   -0.15    4.51
   6  12  -8    0.77    0.95
  -6 -12   8    0.36    1.96
  -6 -12   8    1.80    1.83
   6  12  -7   25.48    7.09
   6  12  -7   37.28    3.76
  -6 -12   7   40.86    5.36
  -6 -12   7   29.35    4.23
   6  12  -6    5.95    1.42
   6  12  -6    6.60    5.93
  -6 -12   6    5.26    2.34
  -6 -12   6   10.00    2.58
   6 -12  -5  128.85   10.54
   6 -12  -5  133.82   10.56
   6  12  -4    2.34    1.21
   6  12  -4    3.53    1.67
  -6  12   4    3.12    1.47
  -6  12   4    2.29    0.57
   6 -12  -4    1.65    1.19
   6 -12  -4    1.78    2.42
   6  12  -3   19.94    2.91
   6  12  -3   24.53    2.73
  -6 -12   3   26.10    4.23
  -6 -12   3   26.33    4.28
  -6  12   3   25.12    2.32
  -6  12   3   20.15    3.07
   6 -12  -3   25.07    3.58
   6 -12  -3   24.27    2.91
   6  12  -2    8.01    1.52
   6  12  -2    5.44    2.04
  -6 -12   2   12.75    3.22
  -6 -12   2    7.47    2.89
  -6  12   2    7.19    1.73
  -6  12   2    6.57    1.11
   6 -12  -2   10.02    2.14
   6 -12  -2    7.39    2.45
   6  12  -1   60.57    5.41
   6  12  -1   51.97    5.75
  -6 -12   1   72.71    7.83
  -6 -12   1   76.34    8.06
  -6  12   1   65.60    5.85
  -6  12   1   58.61    4.92
   6  12   0    6.16    3.09
   6  12   0    6.11    1.39
  -6 -12   0    7.99    3.12
  -6 -12   0    5.67    3.22
  -6  12   0    9.92    4.77
  -6  12   0    5.38    1.11
   6 -12   0    5.72    2.27
   6 -12   0    6.52    2.22
   6  12   1   73.87    8.22
   6  12   1   82.03    7.09
  -6 -12  -1   81.75    9.12
  -6 -12  -1   91.13    9.40
  -6  12  -1   82.29    6.83
  -6  12  -1   85.38    9.89
   6 -12   1   78.53    7.45
   6 -12   1   83.91    7.99
   6  12   2    8.32    3.94
   6  12   2    3.25    1.29
  -6 -12  -2    3.14    3.40
  -6 -12  -2    1.08    3.76
  -6  12  -2    6.08    1.29
  -6  12  -2    3.12    3.92
   6 -12   2    1.75    2.11
   6 -12   2    3.30    1.80
   6  12   3   18.86    2.60
   6  12   3   20.20    5.67
  -6 -12  -3   25.22    5.51
  -6 -12  -3   22.93    5.44
  -6  12  -3   17.98    2.27
  -6  12  -3   22.67    5.31
   6 -12   3   23.93    3.92
   6 -12   3   20.02    2.99
   6  12   4    2.86    3.04
   6  12   4    0.52    1.26
  -6 -12  -4    0.75    3.53
  -6 -12  -4   -0.15    3.53
  -6  12  -4    0.10    3.58
  -6  12  -4    0.64    0.90
   6 -12   4    0.15    2.42
   6 -12   4   -0.26    1.39
   6  12   5    7.68    2.68
  -6  12  -5   12.73    4.84
   6  12   6    2.68    1.65
  -6 -12  -6    2.40    4.30
  -6 -12  -6    2.83    3.79
  -6  12  -6    1.13    3.71
  -6  12  -6    4.35    1.29
   6 -12   6    3.27    1.62
   6 -12   6    3.76    2.78
   6  12   7   20.35    3.32
   6  12   7   21.26    3.09
  -6 -12  -7   27.00    5.67
  -6 -12  -7   20.17    6.72
  -6  12  -7   22.44    2.76
  -6  12  -7   20.07    5.15
   6 -12   7   25.09    4.92
   6 -12   7   21.00    3.01
   6  12   8    0.28    1.11
   6  12   8    1.19    1.83
  -6 -12  -8   -1.31    5.77
  -6 -12  -8    0.31    3.30
  -6  12  -8   -1.06    3.63
  -6  12  -8    0.23    1.00
   6 -12   8   -0.39    1.31
   6 -12   8   -0.59    3.04
   6  12   9   63.15    6.70
   6  12   9   58.15    5.54
  -6 -12  -9   65.80    8.84
  -6 -12  -9   68.20   12.70
  -6  12  -9   63.46    5.85
  -6  12  -9   64.77    9.17
   6 -12   9   74.28    9.25
   6 -12   9   58.59    6.16
   6  12  10    4.35    1.39
   6  12  10    2.83    2.60
  -6 -12 -10    2.58    3.66
  -6 -12 -10   -0.82    7.63
   6  12  11   81.83    7.29
   6  12  11   63.38    7.73
  -6 -12 -11   84.97   10.54
  -6 -12 -11   55.88   12.78
  -6  12 -11   64.74    9.82
  -6  12 -11   86.88    7.81
   6 -12  11   80.25   10.31
   6 -12  11   82.47    7.94
  -6 -12 -12    9.92    4.35
  -6 -12 -12    2.11    6.85
  -6  12 -12    4.38    3.84
  -6  12 -12    8.24    2.29
   6 -12  12    8.14    4.56
   6 -12  12    7.32    2.24
  -6 -12 -13   29.27    5.36
  -6  12 -13   17.47    4.84
   6 -12  13   34.63    6.36
   6  14 -14   42.56    4.90
  -6 -14  14   32.64    5.38
   6  14 -13   -0.21    1.24
   6  14 -13   -0.39    5.28
  -6 -14  13    2.06    3.01
  -6 -14  13    0.03    1.96
   6  14 -12    5.95    1.57
   6  14 -12    6.67    6.57
  -6 -14  12    7.63    3.19
  -6 -14  12    2.06    2.60
   6  14 -11   -3.19    5.87
   6  14 -11    0.13    1.08
  -6 -14  11    0.57    2.68
  -6 -14  11   -1.88    2.47
   6  14  -9   -0.26    0.90
   6  14  -9    5.93    7.94
  -6 -14   9    1.42    2.55
  -6 -14   9   -0.88    2.58
   6  14  -8   15.28    2.19
   6  14  -8    5.87    7.57
  -6 -14   8   16.88    3.71
  -6 -14   8    9.74    3.61
   6  14  -7    6.36    1.47
   6  14  -7    2.68    6.31
  -6 -14   7    3.84    3.17
  -6 -14   7    5.20    2.76
   6  14  -6  129.82   11.31
   6  14  -6  111.61    9.33
  -6 -14   6  107.23   10.98
  -6 -14   6   99.99    9.92
   6  14  -5   21.02    3.17
   6  14  -5   23.32    2.73
  -6 -14   5   22.54    4.87
  -6 -14   5   28.06    4.74
   6  14  -4   48.20    5.33
   6  14  -4   43.21    4.17
  -6 -14   4   38.21    5.31
  -6 -14   4   41.02    6.47
   6  14  -3   33.57    4.64
   6  14  -3   33.16    3.43
  -6 -14   3   34.32    5.85
  -6 -14   3   34.06    5.15
   6 -14  -3   19.22    4.69
   6 -14  -3   21.67    3.35
   6  14  -2   59.39    5.38
   6  14  -2   57.45    6.52
  -6 -14   2   59.33    7.91
  -6 -14   2   55.83    6.96
   6 -14  -2   51.12    6.42
   6 -14  -2   52.46    5.64
   6  14  -1   -1.26    2.89
   6  14  -1    0.13    0.95
  -6 -14   1    1.83    3.68
  -6 -14   1    1.31    2.96
   6  14   0   21.74    2.73
   6  14   0   19.07    4.79
  -6 -14   0   17.42    5.26
  -6 -14   0   20.22    4.41
   6 -14   0   19.09    3.66
   6 -14   0   20.87    4.41
   6  14   1    1.83    1.26
   6  14   1    0.98    3.22
  -6 -14  -1    3.94    4.74
  -6 -14  -1    3.99    3.35
   6 -14   1    2.89    2.94
   6 -14   1    2.50    2.76
   6  14   2   58.64    5.54
   6  14   2   56.68    8.04
  -6 -14  -2   51.94    8.81
  -6 -14  -2   50.52    7.47
   6 -14   2   49.39    6.08
   6 -14   2   57.84    7.21
  -6 -14  -3   15.90    5.72
  -6 -14  -3   16.57    5.23
   6 -14   3   13.99    3.97
   6 -14   3   15.10    3.71
  -6 -14  -4    0.44    4.25
  -6 -14  -4    5.77    4.53
  -6 -14  -5   -0.13    4.17
  -6 -14  -5    0.59    4.82
   6 -14   5    0.41    1.98
   6 -14   5    0.31    3.56
  -6 -14  -6   16.95    7.19
  -6 -14  -6   21.56    6.47
   6 -14   6   27.70    5.98
   6 -14   6   26.05    4.33
   6 -14   7    3.38    2.37
   6 -14   7    5.46    4.02
   6 -14   8    1.93    2.40
   6 -14   8    4.02    3.86
   7   1 -25    3.14    1.67
   7   1 -25    1.73    2.40
  -7  -1  25    2.96    1.42
  -7   1  25    3.74    1.44
  -7   1  25    1.70    3.81
   7  -1 -25   -0.28    2.11
   7  -1 -25    2.89    1.62
   7   1 -24   27.41    4.30
   7   1 -24   28.21    3.48
  -7  -1  24   31.23    5.46
  -7  -1  24   30.14    3.56
  -7   1  24   30.07    5.67
  -7   1  24   31.79    3.68
   7  -1 -24   25.69    3.48
   7  -1 -24   30.27    4.48
   7   1 -23   32.18    4.48
   7   1 -23   20.56    2.86
  -7  -1  23   30.87    5.15
  -7  -1  23   24.53    3.17
  -7   1  23   25.74    3.22
  -7   1  23   29.45    5.28
   7  -1 -23   22.72    3.25
   7  -1 -23   32.41    4.48
   7   1 -22  107.74    9.92
   7   1 -22  144.69   12.06
  -7  -1  22  133.10   11.26
  -7  -1  22  119.00   11.46
   7   1 -21   24.63    3.09
   7   1 -21   39.44    4.79
  -7  -1  21   26.74    3.30
  -7  -1  21   34.47    4.97
  -7   1  21   35.06    5.18
  -7   1  21   31.90    3.71
   7  -1 -21   37.92    4.64
   7  -1 -21   22.96    3.14
   7   1 -20   21.98    2.89
  -7  -1  20   31.59    4.46
  -7  -1  20   26.77    3.32
  -7   1  20   26.54    3.22
  -7   1  20   34.88    5.02
   7  -1 -20   36.28    4.41
   7  -1 -20   20.84    2.86
   7   1 -19    3.09    1.39
   7   1 -19    3.38    1.78
  -7  -1  19    3.58    2.04
  -7  -1  19    2.52    1.29
  -7   1  19    3.09    1.37
  -7   1  19    3.86    2.29
   7  -1 -19    4.77    1.83
   7  -1 -19    1.52    1.24
   7   1 -18   73.12    6.98
   7   1 -18   87.37    7.57
  -7  -1  18   77.68    6.96
  -7  -1  18   72.71    7.09
  -7   1  18   79.15    7.99
  -7   1  18   84.12    7.39
   7  -1 -18   84.82    7.42
   7  -1 -18   79.25    7.37
   7   1 -17  466.07   36.02
   7   1 -17  419.44   32.87
  -7  -1  17  418.66   32.59
  -7  -1  17  462.98   36.15
  -7   1  17  428.71   33.24
   7  -1 -17  427.17   33.65
   7   1 -16  758.23   58.02
   7   1 -16  669.86   51.58
  -7  -1  16  700.52   53.74
  -7  -1  16  715.47   55.03
  -7   1  16  693.05   53.38
  -7   1  16  740.20   56.65
   7  -1 -16  703.87   54.05
   7  -1 -16  676.30   51.79
   7   1 -15  851.24   64.95
   7   1 -15  724.23   55.60
  -7  -1  15  751.54   57.56
  -7  -1  15  787.09   60.31
  -7   1  15  813.88   62.37
  -7   1  15  798.17   60.96
   7  -1 -15  786.83   60.24
   7  -1 -15  844.54   64.44
   7   1 -14    5.41    1.31
   7   1 -14    1.78    1.29
  -7  -1  14    2.96    1.31
  -7  -1  14    4.41    1.29
  -7   1  14    5.08    1.29
  -7   1  14    2.34    1.37
   7  -1 -14    2.50    1.24
   7  -1 -14    4.48    1.26
   7   1 -13  658.78   50.39
   7   1 -13  756.95   58.05
  -7  -1  13  670.12   51.27
  -7  -1  13  658.27   50.39
  -7   1  13  720.36   55.08
  -7   1  13  631.99   48.38
   7  -1 -13  687.13   52.48
   7  -1 -13  666.26   51.04
   7   1 -12  584.58   44.78
   7   1 -12  612.41   46.97
  -7  -1  12  569.38   43.59
  -7  -1  12  578.40   44.37
  -7   1  12  559.08   42.79
  -7   1  12  596.18   45.63
   7  -1 -12  562.69   43.15
   7  -1 -12  648.99   49.60
   7   1 -11  685.32   52.40
   7   1 -11  660.59   50.45
  -7  -1  11  676.05   51.58
  -7  -1  11  682.75   52.12
  -7   1  11  635.85   48.51
   7  -1 -11  764.93   58.25
   7   1 -10    8.89    1.52
  -7  -1  10   10.07    1.67
  -7   1  10   10.07    1.60
  -7   1  10   14.94    1.93
   7  -1 -10   15.77    2.06
   7  -1 -10   10.82    1.62
   7   1  -9  962.54   73.12
   7   1  -9 1154.74   87.70
  -7  -1   9  995.26   75.69
  -7  -1   9  973.62   73.92
  -7   1   9 1026.18   77.78
  -7   1   9  919.77   69.72
   7  -1  -9 1071.52   81.16
   7  -1  -9 1000.93   75.85
   7   1  -8    6.62    1.49
  -7  -1   8    9.09    1.65
  -7   1   8    8.17    1.37
   7  -1  -8    7.03    1.39
   7   1  -7 4289.70  323.34
   7   1  -7 3885.21  292.94
  -7  -1   7 4490.66  338.54
  -7  -1   7 4117.08  310.20
  -7   1   7 4243.33  319.73
  -7   1   7 4310.31  324.63
   7  -1  -7 4251.06  320.25
   7  -1  -7 4318.04  325.14
   7   1  -6    5.69    1.37
   7   1  -6    7.27    1.26
  -7  -1   6    5.80    1.21
  -7  -1   6    5.44    1.29
  -7   1   6    5.80    1.06
  -7   1   6    6.03    1.13
   7  -1  -6    5.49    1.03
   7  -1  -6    4.92    1.13
   7   1  -5   98.86    7.99
  -7  -1   5   97.49    7.81
  -7  -1   5  120.99    9.61
  -7   1   5  113.83    8.91
  -7   1   5   95.25    7.50
   7  -1  -5  124.85    9.79
   7  -1  -5   94.30    7.42
   7   1  -4  133.51   10.74
  -7  -1   4  113.21    9.02
  -7  -1   4  106.48    8.48
  -7   1   4  127.15    9.97
  -7   1   4  117.25    9.17
   7  -1  -4  134.18   10.54
   7  -1  -4  119.70    9.33
   7   1  -3  658.01   49.90
   7   1  -3  809.50   61.47
  -7  -1   3  604.42   45.94
  -7  -1   3  675.02   51.35
  -7   1   3  618.08   46.94
  -7   1   3  773.95   58.64
   7  -1  -3  644.61   48.85
   7  -1  -3  727.57   55.26
   7   1  -2 1000.16   75.75
   7   1  -2  939.61   71.42
  -7  -1   2  942.96   71.50
  -7  -1   2  932.66   70.72
  -7   1   2  984.70   74.64
  -7   1   2  900.97   68.43
   7  -1  -2  979.80   74.20
   7  -1  -2  945.54   72.06
   7   1  -1   99.60    8.19
  -7  -1   1   86.26    7.27
  -7   1   1   90.30    7.52
   7  -1  -1   93.86    7.81
   7   1   0   17.11    2.45
  -7  -1   0   13.24    2.37
  -7   1   0   10.69    1.93
   7  -1   0   12.70    2.24
   7   1   1  342.40   26.69
   7   1   1  288.56   23.19
  -7  -1  -1  289.84   23.37
  -7  -1  -1  327.20   25.53
  -7   1  -1  364.56   28.16
   7  -1   1  349.36   27.21
   7  -1   1  289.59   22.36
   7   1   2   66.34    6.26
   7   1   2   87.78    7.60
  -7  -1  -2   60.98    5.75
  -7  -1  -2   82.19    8.42
  -7   1  -2   58.46    5.36
  -7   1  -2   74.30    6.54
   7  -1   2   67.12    6.23
   7  -1   2   69.77    5.87
   7   1   3  928.79   70.98
  -7  -1  -3  895.56   69.33
   7   1   4 1439.18  109.47
   7   1   4 1355.19  102.70
  -7   1  -4 1583.45  120.03
  -7   1  -4 1462.62  110.97
   7  -1   4 1436.34  109.08
   7  -1   4 1372.45  103.88
   7   1   5  154.74   13.17
   7   1   5  188.75   15.02
  -7  -1  -5  176.17   15.07
[truncated: 1,117,830 more chars]
