# Supplementary material for: Triplet Metallovinylidenes of Palladium and Platinum Based on a Chelating P/Diazoalkene Ligand
Source: Angew Chem Int Ed Engl. 2025 Nov 10;65(1):e16032. doi: 10.1002/anie.202516032 (PMC12759197; doi:10.1002/anie.202516032)
Supplement: Supplementary file 2 — Supporting Information [file ANIE-65-e16032-s002.zip › compound 8.cif]

data_ma3_189f_hv_cc_sq
_diffrn_ambient_temperature_device 'Oxford Cryostream 800'
_publ_section_references
;
Sheldrick, G.M. (2015). Acta Cryst. A71, 3-8.
Sheldrick, G.M. (2015). Acta Cryst. C71, 3-8.
;
_audit_contact_author_address
;
Faculty of Chemistry and Chemical Biology
TU Dortmund University
Otto-Hahn-Str. 6
44227 Dortmund
Germany
;
_audit_contact_author_email       julian.holstein@tu-dortmund.de
_audit_contact_author_name        'Julian J. Holstein'
_audit_contact_author_phone       '+49 231 755 3426'
_publ_contact_author_id_orcid     0000-0002-8385-7805
_audit_creation_method
;
FinalCif by Daniel Kratzert, Freiburg 2019,
https://github.com/dkratzert/FinalCif
;
_shelx_SHELXL_version_number      '2014/7'
_chemical_name_systematic         ?
_chemical_name_common             ?
_chemical_formula_sum             'C68 H100 Cl8 N8 P2 Pt2'
_chemical_formula_moiety          ?
_chemical_formula_weight          1765.27
_chemical_melting_point           ?
_chemical_absolute_configuration  ?
_space_group_crystal_system       monoclinic
_space_group_IT_number            9
_space_group_name_H-M_alt         'C c'
_space_group_name_Hall            'C -2yc'
_shelx_space_group_comment
;
The symmetry employed for this shelxl refinement is uniquely defined
by the following loop, which should always be used as a source of
symmetry information in preference to the above space-group names.
They are only intended as comments.
;

loop_
_space_group_symop_operation_xyz
'x, y, z'
'x, -y, z+1/2'
'x+1/2, y+1/2, z'
'x+1/2, -y+1/2, z+1/2'

_cell_length_a                    34.5670(12)
_cell_length_b                    12.4036(4)
_cell_length_c                    24.8248(15)
_cell_angle_alpha                 90
_cell_angle_beta                  130.5580(10)
_cell_angle_gamma                 90
_cell_volume                      8086.6(6)
_cell_formula_units_Z             4
_cell_measurement_temperature     100(2)
_cell_measurement_reflns_used     9849
_cell_measurement_theta_min       2.451
_cell_measurement_theta_max       29.1825
_exptl_crystal_description        block
_exptl_crystal_colour             yellow
_exptl_crystal_recrystallization_method ?
_exptl_crystal_density_meas       ?
_exptl_crystal_density_method     ?
_exptl_crystal_density_diffrn     1.450
_exptl_crystal_F_000              3544
_exptl_crystal_size_max           0.200
_exptl_crystal_size_mid           0.100
_exptl_crystal_size_min           0.040
_exptl_absorpt_coefficient_mu     3.777
_exptl_absorpt_correction_type    multi-scan
_exptl_absorpt_correction_T_min   0.4643
_exptl_absorpt_correction_T_max   0.564
_exptl_absorpt_process_details
;
SADABS-2016/2 - Bruker AXS area detector scaling and absorption correction:
Krause, L., Herbst-Irmer, R., Sheldrick G.M. & Stalke D., J. Appl. Cryst. 48
(2015) 3-10
;
_exptl_absorpt_special_details    ?
_shelx_estimated_absorpt_T_min    0.519
_shelx_estimated_absorpt_T_max    0.864
_exptl_transmission_factor_min    ?
_exptl_transmission_factor_max    ?
_exptl_special_details            ?
_diffrn_ambient_temperature       100(2)
_diffrn_ambient_environment       ?
_diffrn_radiation_type            MoK\a
_diffrn_radiation_wavelength      0.71073
_diffrn_radiation_monochromator   'mirror optics'
_olex2_diffrn_ambient_temperature_device ?
_diffrn_radiation_probe           ?
_diffrn_source                    'microfocus sealed X-ray tube'
_diffrn_source_type               'Incoatec I\ms 3.0'
_diffrn_source_voltage            ?
_diffrn_source_current            ?
_diffrn_detector                  HPAD
_diffrn_detector_type             'Bruker PHOTON II'
_diffrn_detector_area_resol_mean  7.41
_diffrn_measurement_device        'four-circle diffractometer'
_diffrn_measurement_device_type   'Bruker D8 VENTURE dual wavelength Mo/Cu'
_diffrn_measurement_method        '\w and \f scans'
_diffrn_measurement_specimen_support 'MiTeGen micromount'
_diffrn_reflns_number             153516
_diffrn_reflns_av_unetI/netI      0.0458
_diffrn_reflns_av_R_equivalents   0.0687
_diffrn_reflns_theta_min          2.361
_diffrn_reflns_theta_max          29.637
_diffrn_reflns_theta_full         25.242
_diffrn_reflns_limit_h_min        -48
_diffrn_reflns_limit_h_max        48
_diffrn_reflns_limit_k_min        -17
_diffrn_reflns_limit_k_max        16
_diffrn_reflns_limit_l_min        -34
_diffrn_reflns_limit_l_max        34
_diffrn_measured_fraction_theta_max 0.997
_diffrn_measured_fraction_theta_full 0.999
_diffrn_reflns_Laue_measured_fraction_max 0.997
_diffrn_reflns_Laue_measured_fraction_full 0.999
_diffrn_reflns_point_group_measured_fraction_max 0.997
_diffrn_reflns_point_group_measured_fraction_full 0.999
_reflns_number_total              22752
_reflns_number_gt                 20413
_reflns_threshold_expression      'I > 2\s(I)'
_reflns_Friedel_coverage          0.999
_reflns_Friedel_fraction_max      0.997
_reflns_Friedel_fraction_full     0.999
_reflns_special_details
;
 Reflections were merged by SHELXL according to the crystal
 class for the calculation of statistics and refinement.
 
 Structure factors included contributions from the .fab file.
 
 _reflns_Friedel_fraction is defined as the number of unique
 Friedel pairs measured divided by the number that would be
 possible theoretically, ignoring centric projections and
 systematic absences.
;
_computing_data_collection        ?
_computing_cell_refinement        'SAINT V8.40B'
_computing_data_reduction         'SAINT V8.40B'
_computing_structure_solution     'SHELXT 2018/2 (Sheldrick, 2018)'
_computing_structure_refinement   'SHELXL-2014/7 (Sheldrick, 2014)'
_computing_molecular_graphics     ?
_computing_publication_material   ?
_refine_special_details
;
 Refined as a 2-component inversion twin.
;
_refine_ls_structure_factor_coef  Fsqd
_refine_ls_matrix_type            full
_refine_ls_weighting_scheme       calc
_refine_ls_weighting_details      'w=1/[\s^2^(Fo^2^)+(0.0395P)^2^+12.1777P] where P=(Fo^2^+2Fc^2^)/3'
_atom_sites_solution_primary      direct
_atom_sites_solution_secondary    ?
_atom_sites_solution_hydrogens    geom
_refine_ls_hydrogen_treatment     constr
_refine_ls_number_reflns          22752
_refine_ls_number_parameters      818
_refine_ls_number_restraints      116
_refine_ls_R_factor_all           0.0441
_refine_ls_R_factor_gt            0.0355
_refine_ls_wR_factor_ref          0.0833
_refine_ls_wR_factor_gt           0.0787
_refine_ls_goodness_of_fit_ref    1.033
_refine_ls_restrained_S_all       1.036
_refine_ls_shift/su_max           0.007
_refine_ls_shift/su_mean          0.000
_refine_diff_density_max          1.660
_refine_diff_density_min          -0.782
_refine_diff_density_rms          0.113
_refine_ls_extinction_method      none
_refine_ls_extinction_coef        .
_refine_ls_abs_structure_Flack    0.244(6)
_refine_ls_abs_structure_details
;
 Refined as an inversion twin.
;

loop_
_atom_type_symbol
_atom_type_description
_atom_type_scat_dispersion_real
_atom_type_scat_dispersion_imag
_atom_type_scat_source
'C' 'C' 0.0034 0.0017 'International Tables Vol C Tables 4.2.6.8 and 6.1.1.4'
'H' 'H' 0.0000 0.0000 'International Tables Vol C Tables 4.2.6.8 and 6.1.1.4'
'N' 'N' 0.0066 0.0034 'International Tables Vol C Tables 4.2.6.8 and 6.1.1.4'
'P' 'P' 0.1041 0.0961 'International Tables Vol C Tables 4.2.6.8 and 6.1.1.4'
'Cl' 'Cl' 0.1507 0.1611 'International Tables Vol C Tables 4.2.6.8 and 6.1.1.4'
'Pt' 'Pt' -1.6801 8.4792 'International Tables Vol C Tables 4.2.6.8 and 6.1.1.4'

_geom_special_details
;
 All esds (except the esd in the dihedral angle between two l.s. planes)
 are estimated using the full covariance matrix.  The cell esds are taken
 into account individually in the estimation of esds in distances, angles
 and torsion angles; correlations between esds in cell parameters are only
 used when they are defined by crystal symmetry.  An approximate (isotropic)
 treatment of cell esds is used for estimating esds involving l.s. planes.
;

loop_
_atom_site_label
_atom_site_type_symbol
_atom_site_fract_x
_atom_site_fract_y
_atom_site_fract_z
_atom_site_U_iso_or_equiv
_atom_site_adp_type
_atom_site_occupancy
_atom_site_site_symmetry_order
_atom_site_calc_flag
_atom_site_refinement_flags_posn
_atom_site_refinement_flags_adp
_atom_site_refinement_flags_occupancy
_atom_site_disorder_assembly
_atom_site_disorder_group
Pt1_1 Pt 0.38693(2) 0.15577(2) 0.44636(2) 0.02392(7) Uani 1 1 d . . . . .
Cl1_1 Cl 0.42199(9) 0.19878(15) 0.39348(12) 0.0292(4) Uani 1 1 d . . . . .
P1_1 P 0.35404(8) 0.12256(17) 0.49782(11) 0.0267(4) Uani 1 1 d . . . . .
C1_1 C 0.4491(3) 0.1870(6) 0.5411(4) 0.0259(16) Uani 1 1 d . . . . .
Cl2_1 Cl 0.30876(9) 0.10767(19) 0.33324(11) 0.0406(5) Uani 1 1 d . . . . .
C2_1 C 0.4535(4) 0.1613(6) 0.6003(5) 0.0245(19) Uani 1 1 d . . . . .
N3_1 N 0.4916(3) 0.1703(5) 0.6719(4) 0.0237(14) Uani 1 1 d . . . . .
C3_1 C 0.4120(3) 0.1190(6) 0.5912(4) 0.0230(14) Uani 1 1 d . . . . .
N4_1 N 0.4774(3) 0.1350(5) 0.7092(4) 0.0247(15) Uani 1 1 d . . . . .
C4_1 C 0.3155(3) 0.0008(7) 0.4710(4) 0.0338(17) Uani 1 1 d . U . . .
H4_1 H 0.2861 0.0093 0.4191 0.041 Uiso 1 1 calc R U . . .
N5_1 N 0.4290(2) 0.1056(5) 0.6577(3) 0.0231(13) Uani 1 1 d . . . . .
C5_1 C 0.3443(4) -0.0977(8) 0.4777(5) 0.044(2) Uani 1 1 d . U . . .
H5A_1 H 0.3203 -0.1569 0.4497 0.067 Uiso 1 1 calc R U . . .
H5B_1 H 0.3691 -0.1194 0.5276 0.067 Uiso 1 1 calc R U . . .
H5C_1 H 0.3621 -0.0806 0.4602 0.067 Uiso 1 1 calc R U . . .
C6_1 C 0.2917(3) -0.0145(8) 0.5061(5) 0.042(2) Uani 1 1 d . U . . .
H6A_1 H 0.2759 0.0532 0.5035 0.063 Uiso 1 1 calc R U . . .
H6B_1 H 0.3183 -0.0352 0.5558 0.063 Uiso 1 1 calc R U . . .
H6C_1 H 0.2657 -0.0713 0.4811 0.063 Uiso 1 1 calc R U . . .
C7_1 C 0.3164(3) 0.2342(8) 0.4925(4) 0.0360(19) Uani 1 1 d . . . . .
H7_1 H 0.3122 0.2200 0.5281 0.043 Uiso 1 1 calc R U . . .
C8_1 C 0.2635(3) 0.2393(9) 0.4193(4) 0.046(2) Uani 1 1 d . . . . .
H8A_1 H 0.2666 0.2526 0.3834 0.069 Uiso 1 1 calc R U . . .
H8B_1 H 0.2440 0.2979 0.4183 0.069 Uiso 1 1 calc R U . . .
H8C_1 H 0.2458 0.1708 0.4093 0.069 Uiso 1 1 calc R U . . .
C9_1 C 0.3446(4) 0.3412(6) 0.5117(5) 0.0357(19) Uani 1 1 d . . . . .
H9A_1 H 0.3465 0.3602 0.4751 0.054 Uiso 1 1 calc R U . . .
H9B_1 H 0.3792 0.3341 0.5576 0.054 Uiso 1 1 calc R U . . .
H9C_1 H 0.3264 0.3977 0.5148 0.054 Uiso 1 1 calc R U . . .
C10_1 C 0.5411(3) 0.2238(6) 0.7111(4) 0.0238(15) Uani 1 1 d . . . . .
C11_1 C 0.5422(4) 0.3347(6) 0.7187(5) 0.0256(17) Uani 1 1 d . . . . .
C12_1 C 0.5886(3) 0.3857(7) 0.7520(5) 0.0309(17) Uani 1 1 d . . . . .
H12_1 H 0.5910 0.4619 0.7571 0.037 Uiso 1 1 calc R U . . .
C13_1 C 0.6317(4) 0.3256(7) 0.7779(5) 0.0335(18) Uani 1 1 d . . . . .
H13_1 H 0.6632 0.3611 0.8000 0.040 Uiso 1 1 calc R U . . .
C14_1 C 0.6289(3) 0.2167(7) 0.7717(4) 0.0333(17) Uani 1 1 d . . . . .
H14_1 H 0.6591 0.1773 0.7914 0.040 Uiso 1 1 calc R U . . .
C15_1 C 0.5834(3) 0.1603(6) 0.7373(5) 0.0278(17) Uani 1 1 d . . . . .
C16_1 C 0.4960(3) 0.4016(6) 0.6907(4) 0.0314(17) Uani 1 1 d . . . . .
H16_1 H 0.4677 0.3512 0.6747 0.038 Uiso 1 1 calc R U . . .
C17_1 C 0.4788(4) 0.4681(7) 0.6266(5) 0.048(2) Uani 1 1 d . . . . .
H17A_1 H 0.4719 0.4199 0.5899 0.071 Uiso 1 1 calc R U . . .
H17B_1 H 0.5058 0.5190 0.6411 0.071 Uiso 1 1 calc R U . . .
H17C_1 H 0.4478 0.5080 0.6077 0.071 Uiso 1 1 calc R U . . .
C18_1 C 0.5052(4) 0.4753(7) 0.7469(5) 0.043(2) Uani 1 1 d . . . . .
H18A_1 H 0.5297 0.5313 0.7592 0.065 Uiso 1 1 calc R U . . .
H18B_1 H 0.5187 0.4330 0.7893 0.065 Uiso 1 1 calc R U . . .
H18C_1 H 0.4730 0.5090 0.7285 0.065 Uiso 1 1 calc R U . . .
C19_1 C 0.5822(4) 0.0381(7) 0.7347(5) 0.036(2) Uani 1 1 d . . . . .
H19_1 H 0.5458 0.0145 0.7036 0.043 Uiso 1 1 calc R U . . .
C20_1 C 0.6049(4) -0.0064(8) 0.7051(5) 0.051(2) Uani 1 1 d . . . . .
H20A_1 H 0.5981 -0.0840 0.6970 0.076 Uiso 1 1 calc R U . . .
H20B_1 H 0.6417 0.0060 0.7387 0.076 Uiso 1 1 calc R U . . .
H20C_1 H 0.5898 0.0295 0.6601 0.076 Uiso 1 1 calc R U . . .
C21_1 C 0.6103(4) -0.0083(7) 0.8098(5) 0.049(2) Uani 1 1 d . . . . .
H21A_1 H 0.5947 0.0197 0.8286 0.073 Uiso 1 1 calc R U . . .
H21B_1 H 0.6462 0.0130 0.8411 0.073 Uiso 1 1 calc R U . . .
H21C_1 H 0.6078 -0.0872 0.8073 0.073 Uiso 1 1 calc R U . . .
C22_1 C 0.4026(4) 0.0622(7) 0.6804(5) 0.034(2) Uani 1 1 d . . . . .
C23_1 C 0.3764(3) 0.1386(6) 0.6904(4) 0.0264(15) Uani 1 1 d . . . . .
C24_1 C 0.3516(3) 0.0938(8) 0.7131(5) 0.038(2) Uani 1 1 d . . . . .
H24_1 H 0.3331 0.1401 0.7197 0.046 Uiso 1 1 calc R U . . .
C25_1 C 0.3534(4) -0.0141(8) 0.7258(5) 0.046(2) Uani 1 1 d . . . . .
H25_1 H 0.3361 -0.0413 0.7409 0.055 Uiso 1 1 calc R U . . .
C26_1 C 0.3800(4) -0.0841(7) 0.7169(5) 0.044(2) Uani 1 1 d . . . . .
H26_1 H 0.3810 -0.1586 0.7267 0.053 Uiso 1 1 calc R U . . .
C27_1 C 0.4060(4) -0.0470(7) 0.6935(5) 0.040(2) Uani 1 1 d . . . . .
C28_1 C 0.3799(3) 0.2566(6) 0.6851(4) 0.0310(17) Uani 1 1 d . . . . .
H28_1 H 0.3883 0.2692 0.6539 0.037 Uiso 1 1 calc R U . . .
C29_1 C 0.3300(3) 0.3184(8) 0.6525(5) 0.049(2) Uani 1 1 d . . . . .
H29A_1 H 0.3330 0.3928 0.6423 0.074 Uiso 1 1 calc R U . . .
H29B_1 H 0.3241 0.3186 0.6862 0.074 Uiso 1 1 calc R U . . .
H29C_1 H 0.3014 0.2829 0.6085 0.074 Uiso 1 1 calc R U . . .
C30_1 C 0.4240(3) 0.3020(7) 0.7591(4) 0.0385(19) Uani 1 1 d . . . . .
H30A_1 H 0.4267 0.3799 0.7558 0.058 Uiso 1 1 calc R U . . .
H30B_1 H 0.4560 0.2672 0.7773 0.058 Uiso 1 1 calc R U . . .
H30C_1 H 0.4175 0.2876 0.7914 0.058 Uiso 1 1 calc R U . . .
C31_1 C 0.4356(4) -0.1235(7) 0.6859(5) 0.044(2) Uani 1 1 d . . . . .
H31_1 H 0.4368 -0.0921 0.6499 0.053 Uiso 1 1 calc R U . . .
C32_1 C 0.4908(5) -0.1307(8) 0.7559(6) 0.055(3) Uani 1 1 d . . . . .
H32A_1 H 0.5103 -0.1785 0.7499 0.082 Uiso 1 1 calc R U . . .
H32B_1 H 0.4912 -0.1595 0.7930 0.082 Uiso 1 1 calc R U . . .
H32C_1 H 0.5061 -0.0586 0.7696 0.082 Uiso 1 1 calc R U . . .
C33_1 C 0.4117(5) -0.2348(7) 0.6593(6) 0.060(3) Uani 1 1 d . . . . .
H33A_1 H 0.3752 -0.2273 0.6187 0.090 Uiso 1 1 calc R U . . .
H33B_1 H 0.4163 -0.2743 0.6974 0.090 Uiso 1 1 calc R U . . .
H33C_1 H 0.4281 -0.2745 0.6448 0.090 Uiso 1 1 calc R U . . .
Pt1_2 Pt 0.62279(2) 0.64251(2) 0.70077(2) 0.02191(7) Uani 1 1 d . . . . .
Cl1_2 Cl 0.58945(9) 0.70113(16) 0.75348(12) 0.0300(4) Uani 1 1 d . . . . .
P1_2 P 0.65343(8) 0.59253(17) 0.64834(11) 0.0288(4) Uani 1 1 d . . . . .
C1_2 C 0.5624(3) 0.6808(6) 0.6071(4) 0.0250(15) Uani 1 1 d . . . . .
Cl2_2 Cl 0.69756(8) 0.57937(16) 0.81236(10) 0.0344(4) Uani 1 1 d . . . . .
C2_2 C 0.5573(3) 0.6549(5) 0.5479(5) 0.0202(17) Uani 1 1 d . . . . .
N3_2 N 0.5184(3) 0.6692(5) 0.4748(4) 0.0228(14) Uani 1 1 d . . . . .
C3_2 C 0.5957(3) 0.6032(5) 0.5542(4) 0.0243(15) Uani 1 1 d . . . . .
N4_2 N 0.5318(3) 0.6298(6) 0.4396(4) 0.0252(15) Uani 1 1 d . . . . .
C4_2 C 0.6796(4) 0.4547(9) 0.6669(5) 0.056(3) Uani 1 1 d . U . . .
H4_2 H 0.7070 0.4492 0.7195 0.067 Uiso 1 1 calc R U . . .
N5_2 N 0.5786(3) 0.5893(5) 0.4876(3) 0.0230(13) Uani 1 1 d . . . . .
C5_2 C 0.6403(6) 0.3755(8) 0.6464(6) 0.068(3) Uani 1 1 d . U . . .
H5A_2 H 0.6101 0.3859 0.5964 0.102 Uiso 1 1 calc R U . . .
H5B_2 H 0.6311 0.3856 0.6759 0.102 Uiso 1 1 calc R U . . .
H5C_2 H 0.6536 0.3024 0.6532 0.102 Uiso 1 1 calc R U . . .
C6_2 C 0.7049(5) 0.4317(11) 0.6356(5) 0.075(4) Uani 1 1 d . U . . .
H6A_2 H 0.6795 0.4366 0.5838 0.112 Uiso 1 1 calc R U . . .
H6B_2 H 0.7196 0.3590 0.6494 0.112 Uiso 1 1 calc R U . . .
H6C_2 H 0.7319 0.4846 0.6537 0.112 Uiso 1 1 calc R U . . .
C7_2 C 0.6977(3) 0.6887(9) 0.6583(5) 0.044(2) Uani 1 1 d . U . . .
H7_2 H 0.7021 0.6701 0.6234 0.052 Uiso 1 1 calc R U . . .
C8_2 C 0.6768(4) 0.8030(9) 0.6434(5) 0.050(2) Uani 1 1 d . U . . .
H8A_2 H 0.7008 0.8534 0.6483 0.074 Uiso 1 1 calc R U . . .
H8B_2 H 0.6723 0.8222 0.6773 0.074 Uiso 1 1 calc R U . . .
H8C_2 H 0.6439 0.8071 0.5951 0.074 Uiso 1 1 calc R U . . .
C9_2 C 0.7498(4) 0.6785(10) 0.7339(5) 0.058(3) Uani 1 1 d . U . . .
H9A_2 H 0.7625 0.6046 0.7415 0.088 Uiso 1 1 calc R U . . .
H9B_2 H 0.7458 0.6956 0.7686 0.088 Uiso 1 1 calc R U . . .
H9C_2 H 0.7740 0.7287 0.7395 0.088 Uiso 1 1 calc R U . . .
C10_2 C 0.4724(3) 0.7307(6) 0.4402(4) 0.0264(16) Uani 1 1 d . . . . .
C11_2 C 0.4290(4) 0.6787(9) 0.4198(6) 0.045(2) Uani 1 1 d . U . . .
C12_2 C 0.3860(4) 0.7433(10) 0.3892(5) 0.050(3) Uani 1 1 d . . . . .
H12_2 H 0.3560 0.7117 0.3765 0.060 Uiso 1 1 calc R U . . .
C13_2 C 0.3860(4) 0.8488(8) 0.3772(6) 0.044(3) Uani 1 1 d . . . . .
H13_2 H 0.3556 0.8893 0.3543 0.052 Uiso 1 1 calc R U . . .
C14_2 C 0.4287(4) 0.8990(7) 0.3972(4) 0.039(2) Uani 1 1 d . . . . .
H14_2 H 0.4279 0.9741 0.3892 0.047 Uiso 1 1 calc R U . . .
C15_2 C 0.4741(4) 0.8405(6) 0.4297(5) 0.030(2) Uani 1 1 d . . . . .
C16_2 C 0.4282(4) 0.5565(9) 0.4273(7) 0.064(3) Uani 1 1 d . U . . .
H16_2 H 0.4637 0.5337 0.4686 0.076 Uiso 1 1 calc R U . . .
C17_2 C 0.4141(6) 0.5016(10) 0.3667(9) 0.096(4) Uani 1 1 d . U . . .
H17A_2 H 0.4330 0.5317 0.3532 0.144 Uiso 1 1 calc R U . . .
H17B_2 H 0.3775 0.5103 0.3274 0.144 Uiso 1 1 calc R U . . .
H17C_2 H 0.4221 0.4247 0.3776 0.144 Uiso 1 1 calc R U . . .
C18_2 C 0.3928(5) 0.5233(13) 0.4446(7) 0.092(5) Uani 1 1 d . U . . .
H18A_2 H 0.3572 0.5394 0.4036 0.138 Uiso 1 1 calc R U . . .
H18B_2 H 0.4029 0.5642 0.4858 0.138 Uiso 1 1 calc R U . . .
H18C_2 H 0.3965 0.4460 0.4550 0.138 Uiso 1 1 calc R U . . .
C19_2 C 0.5226(3) 0.8964(6) 0.4523(5) 0.0361(19) Uani 1 1 d . . . . .
H19_2 H 0.5479 0.8401 0.4645 0.043 Uiso 1 1 calc R U . . .
C20_2 C 0.5453(4) 0.9653(8) 0.5175(5) 0.054(3) Uani 1 1 d . . . . .
H20A_2 H 0.5776 0.9961 0.5345 0.081 Uiso 1 1 calc R U . . .
H20B_2 H 0.5512 0.9205 0.5548 0.081 Uiso 1 1 calc R U . . .
H20C_2 H 0.5216 1.0236 0.5051 0.081 Uiso 1 1 calc R U . . .
C21_2 C 0.5099(4) 0.9649(7) 0.3922(5) 0.044(2) Uani 1 1 d . . . . .
H21A_2 H 0.4966 0.9189 0.3514 0.066 Uiso 1 1 calc R U . . .
H21B_2 H 0.5407 1.0017 0.4076 0.066 Uiso 1 1 calc R U . . .
H21C_2 H 0.4841 1.0186 0.3788 0.066 Uiso 1 1 calc R U . . .
C22_2 C 0.6021(3) 0.5383(6) 0.4620(4) 0.0280(17) Uani 1 1 d . . . . .
C23_2 C 0.5898(4) 0.4280(7) 0.4424(5) 0.042(2) Uani 1 1 d . . . . .
C24_2 C 0.6125(4) 0.3787(8) 0.4188(5) 0.046(2) Uani 1 1 d . . . . .
H24_2 H 0.6056 0.3053 0.4046 0.056 Uiso 1 1 calc R U . . .
C25_2 C 0.6443(4) 0.4360(9) 0.4163(5) 0.049(3) Uani 1 1 d . . . . .
H25_2 H 0.6608 0.4005 0.4021 0.059 Uiso 1 1 calc R U . . .
C26_2 C 0.6540(4) 0.5428(9) 0.4332(5) 0.044(2) Uani 1 1 d . . . . .
H26_2 H 0.6755 0.5805 0.4285 0.053 Uiso 1 1 calc R U . . .
C27_2 C 0.6323(3) 0.5977(7) 0.4576(4) 0.0307(17) Uani 1 1 d . . . . .
C28_2 C 0.5485(4) 0.3668(6) 0.4382(5) 0.043(2) Uani 1 1 d . . . . .
H28_2 H 0.5433 0.4058 0.4682 0.052 Uiso 1 1 calc R U . . .
C29_2 C 0.4981(4) 0.3700(8) 0.3602(6) 0.056(3) Uani 1 1 d . . . . .
H29A_2 H 0.5032 0.3365 0.3296 0.083 Uiso 1 1 calc R U . . .
H29B_2 H 0.4873 0.4450 0.3457 0.083 Uiso 1 1 calc R U . . .
H29C_2 H 0.4717 0.3304 0.3561 0.083 Uiso 1 1 calc R U . . .
C30_2 C 0.5636(5) 0.2497(7) 0.4645(5) 0.059(3) Uani 1 1 d . . . . .
H30A_2 H 0.5453 0.2252 0.4801 0.088 Uiso 1 1 calc R U . . .
H30B_2 H 0.6004 0.2458 0.5043 0.088 Uiso 1 1 calc R U . . .
H30C_2 H 0.5547 0.2034 0.4258 0.088 Uiso 1 1 calc R U . . .
C31_2 C 0.6383(3) 0.7174(8) 0.4704(5) 0.038(2) Uani 1 1 d . . . . .
H31_2 H 0.6317 0.7345 0.5032 0.045 Uiso 1 1 calc R U . . .
C32_2 C 0.5993(4) 0.7788(7) 0.4012(5) 0.044(2) Uani 1 1 d . . . . .
H32A_2 H 0.6041 0.7611 0.3675 0.066 Uiso 1 1 calc R U . . .
H32B_2 H 0.6040 0.8565 0.4107 0.066 Uiso 1 1 calc R U . . .
H32C_2 H 0.5649 0.7583 0.3812 0.066 Uiso 1 1 calc R U . . .
C33_2 C 0.6925(4) 0.7561(10) 0.5057(6) 0.062(3) Uani 1 1 d . . . . .
H33A_2 H 0.6994 0.7425 0.4737 0.093 Uiso 1 1 calc R U . . .
H33B_2 H 0.7173 0.7168 0.5502 0.093 Uiso 1 1 calc R U . . .
H33C_2 H 0.6953 0.8335 0.5155 0.093 Uiso 1 1 calc R U . . .
Cl1_3 Cl 0.25238(17) 0.5820(5) 0.3614(3) 0.1341(19) Uani 1 1 d D . . . .
C1_3 C 0.2277(5) 0.6675(10) 0.3855(8) 0.104(6) Uani 1 1 d D . . . .
H1A_3 H 0.1902 0.6588 0.3525 0.124 Uiso 1 1 calc R U . . .
H1B_3 H 0.2352 0.7427 0.3815 0.124 Uiso 1 1 calc R U . . .
Cl2_3 Cl 0.2516(5) 0.6451(6) 0.4697(4) 0.231(5) Uani 1 1 d D . . . .
Cl1_4 Cl 0.3139(3) 0.3633(5) 0.1876(3) 0.181(3) Uani 1 1 d D . . . .
C1_4 C 0.3041(6) 0.3374(12) 0.2487(9) 0.112(6) Uani 1 1 d D . . . .
H1A_4 H 0.2916 0.2625 0.2415 0.135 Uiso 1 1 calc R U . . .
H1B_4 H 0.3373 0.3423 0.2975 0.135 Uiso 1 1 calc R U . . .
Cl2_4 Cl 0.2624(3) 0.4219(6) 0.2420(4) 0.189(3) Uani 1 1 d D . . . .
N1_6 N 0.4803(5) 0.8677(12) 0.5872(6) 0.088(4) Uani 1 1 d . U . . .
N2_6 N 0.4679(5) 0.7911(12) 0.5753(6) 0.085(4) Uani 1 1 d . U . . .

loop_
_atom_site_aniso_label
_atom_site_aniso_U_11
_atom_site_aniso_U_22
_atom_site_aniso_U_33
_atom_site_aniso_U_23
_atom_site_aniso_U_13
_atom_site_aniso_U_12
Pt1_1 0.02162(16) 0.03237(13) 0.01634(14) -0.00266(11) 0.01171(13) -0.00565(11)
Cl1_1 0.0356(12) 0.0302(9) 0.0282(11) 0.0008(7) 0.0236(10) -0.0026(8)
P1_1 0.0195(9) 0.0432(11) 0.0157(9) -0.0048(8) 0.0107(8) -0.0098(8)
C1_1 0.018(4) 0.027(3) 0.026(4) 0.000(3) 0.012(4) 0.001(3)
Cl2_1 0.0304(11) 0.0662(13) 0.0180(9) -0.0084(9) 0.0125(9) -0.0147(10)
C2_1 0.024(5) 0.025(3) 0.025(5) -0.006(3) 0.016(4) -0.003(3)
N3_1 0.024(4) 0.028(3) 0.016(4) -0.005(3) 0.012(3) -0.003(3)
C3_1 0.015(3) 0.033(3) 0.018(3) -0.003(3) 0.009(3) -0.005(3)
N4_1 0.024(4) 0.030(3) 0.018(4) -0.003(2) 0.012(3) -0.004(3)
C4_1 0.033(4) 0.043(4) 0.025(4) -0.009(3) 0.019(3) -0.019(3)
N5_1 0.024(3) 0.028(3) 0.020(3) -0.005(2) 0.016(3) -0.006(2)
C5_1 0.048(5) 0.049(5) 0.040(5) -0.009(4) 0.030(4) -0.022(4)
C6_1 0.039(5) 0.057(5) 0.033(4) -0.013(4) 0.025(4) -0.026(4)
C7_1 0.017(4) 0.065(6) 0.021(4) 0.006(4) 0.009(3) 0.000(4)
C8_1 0.019(4) 0.085(7) 0.020(4) 0.000(4) 0.007(3) 0.000(4)
C9_1 0.035(5) 0.043(5) 0.033(4) 0.011(3) 0.025(4) 0.012(4)
C10_1 0.021(4) 0.034(4) 0.013(3) -0.004(3) 0.010(3) -0.009(3)
C11_1 0.017(4) 0.037(4) 0.015(4) 0.000(3) 0.007(3) 0.000(3)
C12_1 0.033(4) 0.030(4) 0.028(4) 0.001(3) 0.019(4) -0.005(3)
C13_1 0.019(4) 0.047(4) 0.025(4) -0.005(4) 0.010(4) -0.005(3)
C14_1 0.021(4) 0.042(4) 0.026(4) -0.002(3) 0.010(3) 0.002(3)
C15_1 0.016(4) 0.039(4) 0.022(4) -0.001(3) 0.009(3) 0.004(3)
C16_1 0.021(4) 0.030(3) 0.030(4) -0.003(3) 0.011(3) -0.003(3)
C17_1 0.045(5) 0.042(5) 0.039(5) 0.012(4) 0.020(4) 0.014(4)
C18_1 0.036(5) 0.036(4) 0.049(6) -0.001(4) 0.023(5) 0.009(4)
C19_1 0.029(4) 0.035(4) 0.036(5) -0.006(3) 0.017(4) 0.006(3)
C20_1 0.059(7) 0.063(6) 0.044(5) -0.010(4) 0.039(5) 0.006(5)
C21_1 0.069(6) 0.035(4) 0.037(5) 0.003(3) 0.032(5) 0.012(4)
C22_1 0.039(5) 0.043(4) 0.022(4) -0.009(3) 0.019(4) -0.017(4)
C23_1 0.020(4) 0.042(4) 0.017(3) -0.003(3) 0.012(3) -0.003(3)
C24_1 0.029(4) 0.059(5) 0.032(4) -0.008(4) 0.022(4) -0.013(4)
C25_1 0.047(6) 0.070(6) 0.041(5) -0.017(5) 0.037(5) -0.024(5)
C26_1 0.062(6) 0.041(5) 0.037(5) -0.007(4) 0.035(5) -0.024(4)
C27_1 0.057(6) 0.040(4) 0.026(4) -0.005(3) 0.028(4) -0.013(4)
C28_1 0.033(4) 0.041(4) 0.029(4) -0.004(3) 0.024(4) 0.001(3)
C29_1 0.033(5) 0.066(6) 0.046(5) 0.004(5) 0.024(4) 0.017(4)
C30_1 0.036(5) 0.047(5) 0.022(4) -0.003(3) 0.014(4) -0.005(4)
C31_1 0.065(7) 0.038(4) 0.039(5) 0.001(4) 0.038(5) -0.002(4)
C32_1 0.078(8) 0.041(5) 0.062(7) 0.005(5) 0.054(7) 0.017(5)
C33_1 0.100(9) 0.036(5) 0.059(6) -0.003(4) 0.058(7) -0.005(5)
Pt1_2 0.02163(15) 0.02658(11) 0.01528(14) 0.00196(10) 0.01100(12) 0.00394(11)
Cl1_2 0.0361(12) 0.0338(9) 0.0271(11) -0.0014(7) 0.0237(10) 0.0016(8)
P1_2 0.0235(10) 0.0414(11) 0.0161(9) 0.0044(8) 0.0105(8) 0.0122(8)
C1_2 0.022(4) 0.036(4) 0.019(4) 0.008(3) 0.015(3) 0.009(3)
Cl2_2 0.0283(10) 0.0466(10) 0.0182(8) 0.0051(7) 0.0107(8) 0.0090(8)
C2_2 0.015(4) 0.025(3) 0.011(4) 0.004(2) 0.003(4) 0.001(2)
N3_2 0.019(4) 0.030(3) 0.014(3) 0.002(2) 0.009(3) 0.002(3)
C3_2 0.029(4) 0.023(3) 0.021(4) 0.003(3) 0.017(3) 0.003(3)
N4_2 0.022(4) 0.032(3) 0.019(4) 0.004(3) 0.012(3) 0.005(3)
C4_2 0.071(7) 0.064(6) 0.023(4) 0.012(4) 0.026(4) 0.046(5)
N5_2 0.025(3) 0.024(3) 0.018(3) 0.001(2) 0.013(3) 0.003(2)
C5_2 0.110(9) 0.045(5) 0.048(6) 0.013(4) 0.052(6) 0.025(5)
C6_2 0.082(7) 0.104(8) 0.033(5) 0.019(5) 0.036(5) 0.064(6)
C7_2 0.032(4) 0.080(6) 0.026(4) -0.010(4) 0.022(4) -0.008(4)
C8_2 0.038(5) 0.077(6) 0.037(5) -0.021(5) 0.025(4) -0.030(5)
C9_2 0.026(4) 0.109(8) 0.033(4) -0.005(5) 0.016(4) -0.006(5)
C10_2 0.021(4) 0.036(4) 0.020(4) 0.008(3) 0.013(4) 0.006(3)
C11_2 0.034(5) 0.062(5) 0.042(5) 0.026(4) 0.026(4) 0.007(4)
C12_2 0.026(5) 0.096(8) 0.033(5) 0.027(5) 0.021(4) 0.012(5)
C13_2 0.034(6) 0.073(7) 0.027(5) 0.009(4) 0.021(5) 0.026(4)
C14_2 0.043(5) 0.045(5) 0.019(4) 0.005(3) 0.015(4) 0.023(4)
C15_2 0.029(5) 0.032(4) 0.019(4) 0.001(3) 0.011(4) 0.010(3)
C16_2 0.030(5) 0.066(5) 0.075(6) 0.041(5) 0.025(5) 0.002(4)
C17_2 0.124(11) 0.051(6) 0.115(9) 0.019(6) 0.078(9) -0.008(7)
C18_2 0.051(6) 0.147(11) 0.062(7) 0.045(8) 0.029(6) -0.021(7)
C19_2 0.032(4) 0.023(3) 0.032(4) 0.002(3) 0.011(4) -0.002(3)
C20_2 0.059(7) 0.046(5) 0.026(4) -0.004(4) 0.014(5) -0.011(5)
C21_2 0.050(6) 0.033(4) 0.036(5) 0.005(3) 0.022(5) -0.001(4)
C22_2 0.028(4) 0.039(4) 0.017(4) 0.006(3) 0.015(3) 0.014(3)
C23_2 0.059(6) 0.044(5) 0.024(4) 0.001(3) 0.027(4) 0.016(4)
C24_2 0.054(6) 0.057(5) 0.026(4) 0.006(4) 0.025(5) 0.022(5)
C25_2 0.039(5) 0.075(7) 0.031(5) -0.003(4) 0.022(4) 0.018(5)
C26_2 0.025(4) 0.079(7) 0.021(4) 0.004(4) 0.013(4) 0.011(4)
C27_2 0.022(4) 0.045(5) 0.017(3) 0.001(3) 0.009(3) 0.005(3)
C28_2 0.074(7) 0.031(4) 0.043(5) 0.000(4) 0.046(6) 0.001(4)
C29_2 0.065(7) 0.045(5) 0.066(7) 0.000(5) 0.047(7) -0.007(5)
C30_2 0.102(9) 0.030(4) 0.051(6) -0.001(4) 0.053(6) -0.003(5)
C31_2 0.029(4) 0.060(5) 0.027(4) -0.007(4) 0.020(4) -0.016(4)
C32_2 0.054(6) 0.043(5) 0.037(5) -0.003(4) 0.030(5) -0.007(4)
C33_2 0.056(6) 0.091(8) 0.057(6) -0.025(6) 0.044(6) -0.035(6)
Cl1_3 0.079(3) 0.138(4) 0.164(5) 0.044(4) 0.070(3) 0.030(3)
C1_3 0.059(9) 0.058(8) 0.130(15) 0.016(8) 0.033(9) -0.010(6)
Cl2_3 0.333(13) 0.160(7) 0.138(6) 0.005(5) 0.126(8) -0.028(7)
Cl1_4 0.262(9) 0.161(5) 0.134(5) 0.058(4) 0.136(6) 0.096(5)
C1_4 0.110(14) 0.086(11) 0.081(11) 0.012(8) 0.035(11) 0.001(9)
Cl2_4 0.139(5) 0.191(7) 0.148(5) 0.021(5) 0.053(4) 0.084(5)
N1_6 0.062(7) 0.133(10) 0.064(7) -0.031(7) 0.038(6) 0.004(7)
N2_6 0.069(7) 0.132(10) 0.061(7) -0.017(7) 0.046(6) 0.002(7)

loop_
_geom_bond_atom_site_label_1
_geom_bond_atom_site_label_2
_geom_bond_distance
_geom_bond_site_symmetry_2
_geom_bond_publ_flag
Pt1_1 C1_1 1.931(8) . ?
Pt1_1 P1_1 2.232(2) . ?
Pt1_1 Cl1_1 2.355(2) . ?
Pt1_1 Cl2_1 2.382(2) . ?
P1_1 C4_1 1.829(8) . ?
P1_1 C3_1 1.831(8) . ?
P1_1 C7_1 1.844(9) . ?
C1_1 C2_1 1.411(13) . ?
C2_1 N3_1 1.365(12) . ?
C2_1 C3_1 1.400(12) . ?
N3_1 N4_1 1.370(10) . ?
N3_1 C10_1 1.467(10) . ?
C3_1 N5_1 1.355(9) . ?
N4_1 N5_1 1.334(10) . ?
C4_1 C5_1 1.514(13) . ?
C4_1 C6_1 1.553(11) . ?
C4_1 H4_1 1.0000 . ?
N5_1 C22_1 1.453(11) . ?
C5_1 H5A_1 0.9800 . ?
C5_1 H5B_1 0.9800 . ?
C5_1 H5C_1 0.9800 . ?
C6_1 H6A_1 0.9800 . ?
C6_1 H6B_1 0.9800 . ?
C6_1 H6C_1 0.9800 . ?
C7_1 C8_1 1.527(11) . ?
C7_1 C9_1 1.528(12) . ?
C7_1 H7_1 1.0000 . ?
C8_1 H8A_1 0.9800 . ?
C8_1 H8B_1 0.9800 . ?
C8_1 H8C_1 0.9800 . ?
C9_1 H9A_1 0.9800 . ?
C9_1 H9B_1 0.9800 . ?
C9_1 H9C_1 0.9800 . ?
C10_1 C11_1 1.385(11) . ?
C10_1 C15_1 1.393(11) . ?
C11_1 C12_1 1.390(12) . ?
C11_1 C16_1 1.511(12) . ?
C12_1 C13_1 1.393(13) . ?
C12_1 H12_1 0.9500 . ?
C13_1 C14_1 1.355(12) . ?
C13_1 H13_1 0.9500 . ?
C14_1 C15_1 1.395(12) . ?
C14_1 H14_1 0.9500 . ?
C15_1 C19_1 1.517(11) . ?
C16_1 C18_1 1.518(12) . ?
C16_1 C17_1 1.529(12) . ?
C16_1 H16_1 1.0000 . ?
C17_1 H17A_1 0.9800 . ?
C17_1 H17B_1 0.9800 . ?
C17_1 H17C_1 0.9800 . ?
C18_1 H18A_1 0.9800 . ?
C18_1 H18B_1 0.9800 . ?
C18_1 H18C_1 0.9800 . ?
C19_1 C20_1 1.486(12) . ?
C19_1 C21_1 1.548(12) . ?
C19_1 H19_1 1.0000 . ?
C20_1 H20A_1 0.9800 . ?
C20_1 H20B_1 0.9800 . ?
C20_1 H20C_1 0.9800 . ?
C21_1 H21A_1 0.9800 . ?
C21_1 H21B_1 0.9800 . ?
C21_1 H21C_1 0.9800 . ?
C22_1 C27_1 1.379(12) . ?
C22_1 C23_1 1.439(12) . ?
C23_1 C24_1 1.410(11) . ?
C23_1 C28_1 1.482(11) . ?
C24_1 C25_1 1.368(14) . ?
C24_1 H24_1 0.9500 . ?
C25_1 C26_1 1.384(14) . ?
C25_1 H25_1 0.9500 . ?
C26_1 C27_1 1.429(13) . ?
C26_1 H26_1 0.9500 . ?
C27_1 C31_1 1.494(14) . ?
C28_1 C30_1 1.542(11) . ?
C28_1 C29_1 1.549(11) . ?
C28_1 H28_1 1.0000 . ?
C29_1 H29A_1 0.9800 . ?
C29_1 H29B_1 0.9800 . ?
C29_1 H29C_1 0.9800 . ?
C30_1 H30A_1 0.9800 . ?
C30_1 H30B_1 0.9800 . ?
C30_1 H30C_1 0.9800 . ?
C31_1 C33_1 1.522(13) . ?
C31_1 C32_1 1.534(14) . ?
C31_1 H31_1 1.0000 . ?
C32_1 H32A_1 0.9800 . ?
C32_1 H32B_1 0.9800 . ?
C32_1 H32C_1 0.9800 . ?
C33_1 H33A_1 0.9800 . ?
C33_1 H33B_1 0.9800 . ?
C33_1 H33C_1 0.9800 . ?
Pt1_2 C1_2 1.918(8) . ?
Pt1_2 P1_2 2.234(2) . ?
Pt1_2 Cl1_2 2.352(2) . ?
Pt1_2 Cl2_2 2.378(2) . ?
P1_2 C7_2 1.826(10) . ?
P1_2 C3_2 1.842(8) . ?
P1_2 C4_2 1.847(9) . ?
C1_2 C2_2 1.397(11) . ?
C2_2 C3_2 1.390(12) . ?
C2_2 N3_2 1.400(11) . ?
N3_2 N4_2 1.319(10) . ?
N3_2 C10_2 1.441(10) . ?
C3_2 N5_2 1.358(9) . ?
N4_2 N5_2 1.334(9) . ?
C4_2 C5_2 1.473(18) . ?
C4_2 C6_2 1.527(14) . ?
C4_2 H4_2 1.0000 . ?
N5_2 C22_2 1.461(10) . ?
C5_2 H5A_2 0.9800 . ?
C5_2 H5B_2 0.9800 . ?
C5_2 H5C_2 0.9800 . ?
C6_2 H6A_2 0.9800 . ?
C6_2 H6B_2 0.9800 . ?
C6_2 H6C_2 0.9800 . ?
C7_2 C8_2 1.524(15) . ?
C7_2 C9_2 1.545(13) . ?
C7_2 H7_2 1.0000 . ?
C8_2 H8A_2 0.9800 . ?
C8_2 H8B_2 0.9800 . ?
C8_2 H8C_2 0.9800 . ?
C9_2 H9A_2 0.9800 . ?
C9_2 H9B_2 0.9800 . ?
C9_2 H9C_2 0.9800 . ?
C10_2 C11_2 1.392(13) . ?
C10_2 C15_2 1.396(11) . ?
C11_2 C12_2 1.400(14) . ?
C11_2 C16_2 1.530(14) . ?
C12_2 C13_2 1.342(14) . ?
C12_2 H12_2 0.9500 . ?
C13_2 C14_2 1.363(15) . ?
C13_2 H13_2 0.9500 . ?
C14_2 C15_2 1.411(12) . ?
C14_2 H14_2 0.9500 . ?
C15_2 C19_2 1.544(14) . ?
C16_2 C17_2 1.419(18) . ?
C16_2 C18_2 1.591(15) . ?
C16_2 H16_2 1.0000 . ?
C17_2 H17A_2 0.9800 . ?
C17_2 H17B_2 0.9800 . ?
C17_2 H17C_2 0.9800 . ?
C18_2 H18A_2 0.9800 . ?
C18_2 H18B_2 0.9800 . ?
C18_2 H18C_2 0.9800 . ?
C19_2 C21_2 1.513(12) . ?
C19_2 C20_2 1.521(12) . ?
C19_2 H19_2 1.0000 . ?
C20_2 H20A_2 0.9800 . ?
C20_2 H20B_2 0.9800 . ?
C20_2 H20C_2 0.9800 . ?
C21_2 H21A_2 0.9800 . ?
C21_2 H21B_2 0.9800 . ?
C21_2 H21C_2 0.9800 . ?
C22_2 C27_2 1.339(12) . ?
C22_2 C23_2 1.421(12) . ?
C23_2 C24_2 1.390(13) . ?
C23_2 C28_2 1.557(14) . ?
C24_2 C25_2 1.344(15) . ?
C24_2 H24_2 0.9500 . ?
C25_2 C26_2 1.364(14) . ?
C25_2 H25_2 0.9500 . ?
C26_2 C27_2 1.409(12) . ?
C26_2 H26_2 0.9500 . ?
C27_2 C31_2 1.503(13) . ?
C28_2 C30_2 1.538(12) . ?
C28_2 C29_2 1.549(15) . ?
C28_2 H28_2 1.0000 . ?
C29_2 H29A_2 0.9800 . ?
C29_2 H29B_2 0.9800 . ?
C29_2 H29C_2 0.9800 . ?
C30_2 H30A_2 0.9800 . ?
C30_2 H30B_2 0.9800 . ?
C30_2 H30C_2 0.9800 . ?
C31_2 C32_2 1.528(12) . ?
C31_2 C33_2 1.541(12) . ?
C31_2 H31_2 1.0000 . ?
C32_2 H32A_2 0.9800 . ?
C32_2 H32B_2 0.9800 . ?
C32_2 H32C_2 0.9800 . ?
C33_2 H33A_2 0.9800 . ?
C33_2 H33B_2 0.9800 . ?
C33_2 H33C_2 0.9800 . ?
Cl1_3 C1_3 1.696(14) . ?
C1_3 Cl2_3 1.698(14) . ?
C1_3 H1A_3 0.9900 . ?
C1_3 H1B_3 0.9900 . ?
Cl1_4 C1_4 1.785(14) . ?
C1_4 Cl2_4 1.702(14) . ?
C1_4 H1A_4 0.9900 . ?
C1_4 H1B_4 0.9900 . ?
N1_6 N2_6 1.005(16) . ?

loop_
_geom_angle_atom_site_label_1
_geom_angle_atom_site_label_2
_geom_angle_atom_site_label_3
_geom_angle
_geom_angle_site_symmetry_1
_geom_angle_site_symmetry_3
_geom_angle_publ_flag
C1_1 Pt1_1 P1_1 85.2(3) . . ?
C1_1 Pt1_1 Cl1_1 93.8(3) . . ?
P1_1 Pt1_1 Cl1_1 177.50(8) . . ?
C1_1 Pt1_1 Cl2_1 175.7(2) . . ?
P1_1 Pt1_1 Cl2_1 91.10(8) . . ?
Cl1_1 Pt1_1 Cl2_1 90.00(8) . . ?
C4_1 P1_1 C3_1 112.3(4) . . ?
C4_1 P1_1 C7_1 106.3(4) . . ?
C3_1 P1_1 C7_1 104.4(4) . . ?
C4_1 P1_1 Pt1_1 117.7(3) . . ?
C3_1 P1_1 Pt1_1 100.6(2) . . ?
C7_1 P1_1 Pt1_1 114.7(3) . . ?
C2_1 C1_1 Pt1_1 120.3(6) . . ?
N3_1 C2_1 C3_1 105.1(8) . . ?
N3_1 C2_1 C1_1 134.2(8) . . ?
C3_1 C2_1 C1_1 120.7(8) . . ?
C2_1 N3_1 N4_1 112.8(7) . . ?
C2_1 N3_1 C10_1 128.5(7) . . ?
N4_1 N3_1 C10_1 118.2(6) . . ?
N5_1 C3_1 C2_1 105.2(7) . . ?
N5_1 C3_1 P1_1 142.8(6) . . ?
C2_1 C3_1 P1_1 111.0(6) . . ?
N5_1 N4_1 N3_1 102.5(6) . . ?
C5_1 C4_1 C6_1 112.9(7) . . ?
C5_1 C4_1 P1_1 110.8(6) . . ?
C6_1 C4_1 P1_1 115.0(6) . . ?
C5_1 C4_1 H4_1 105.7 . . ?
C6_1 C4_1 H4_1 105.7 . . ?
P1_1 C4_1 H4_1 105.7 . . ?
N4_1 N5_1 C3_1 114.4(6) . . ?
N4_1 N5_1 C22_1 116.2(7) . . ?
C3_1 N5_1 C22_1 129.3(7) . . ?
C4_1 C5_1 H5A_1 109.5 . . ?
C4_1 C5_1 H5B_1 109.5 . . ?
H5A_1 C5_1 H5B_1 109.5 . . ?
C4_1 C5_1 H5C_1 109.5 . . ?
H5A_1 C5_1 H5C_1 109.5 . . ?
H5B_1 C5_1 H5C_1 109.5 . . ?
C4_1 C6_1 H6A_1 109.5 . . ?
C4_1 C6_1 H6B_1 109.5 . . ?
H6A_1 C6_1 H6B_1 109.5 . . ?
C4_1 C6_1 H6C_1 109.5 . . ?
H6A_1 C6_1 H6C_1 109.5 . . ?
H6B_1 C6_1 H6C_1 109.5 . . ?
C8_1 C7_1 C9_1 111.3(8) . . ?
C8_1 C7_1 P1_1 111.1(7) . . ?
C9_1 C7_1 P1_1 110.6(6) . . ?
C8_1 C7_1 H7_1 107.9 . . ?
C9_1 C7_1 H7_1 107.9 . . ?
P1_1 C7_1 H7_1 107.9 . . ?
C7_1 C8_1 H8A_1 109.5 . . ?
C7_1 C8_1 H8B_1 109.5 . . ?
H8A_1 C8_1 H8B_1 109.5 . . ?
C7_1 C8_1 H8C_1 109.5 . . ?
H8A_1 C8_1 H8C_1 109.5 . . ?
H8B_1 C8_1 H8C_1 109.5 . . ?
C7_1 C9_1 H9A_1 109.5 . . ?
C7_1 C9_1 H9B_1 109.5 . . ?
H9A_1 C9_1 H9B_1 109.5 . . ?
C7_1 C9_1 H9C_1 109.5 . . ?
H9A_1 C9_1 H9C_1 109.5 . . ?
H9B_1 C9_1 H9C_1 109.5 . . ?
C11_1 C10_1 C15_1 124.7(7) . . ?
C11_1 C10_1 N3_1 117.2(7) . . ?
C15_1 C10_1 N3_1 118.1(7) . . ?
C10_1 C11_1 C12_1 116.9(8) . . ?
C10_1 C11_1 C16_1 123.8(8) . . ?
C12_1 C11_1 C16_1 119.3(7) . . ?
C11_1 C12_1 C13_1 120.2(8) . . ?
C11_1 C12_1 H12_1 119.9 . . ?
C13_1 C12_1 H12_1 119.9 . . ?
C14_1 C13_1 C12_1 120.3(9) . . ?
C14_1 C13_1 H13_1 119.8 . . ?
C12_1 C13_1 H13_1 119.8 . . ?
C13_1 C14_1 C15_1 122.5(8) . . ?
C13_1 C14_1 H14_1 118.7 . . ?
C15_1 C14_1 H14_1 118.7 . . ?
C10_1 C15_1 C14_1 115.2(7) . . ?
C10_1 C15_1 C19_1 123.7(8) . . ?
C14_1 C15_1 C19_1 121.0(8) . . ?
C11_1 C16_1 C18_1 112.4(7) . . ?
C11_1 C16_1 C17_1 110.7(7) . . ?
C18_1 C16_1 C17_1 109.9(7) . . ?
C11_1 C16_1 H16_1 107.9 . . ?
C18_1 C16_1 H16_1 107.9 . . ?
C17_1 C16_1 H16_1 107.9 . . ?
C16_1 C17_1 H17A_1 109.5 . . ?
C16_1 C17_1 H17B_1 109.5 . . ?
H17A_1 C17_1 H17B_1 109.5 . . ?
C16_1 C17_1 H17C_1 109.5 . . ?
H17A_1 C17_1 H17C_1 109.5 . . ?
H17B_1 C17_1 H17C_1 109.5 . . ?
C16_1 C18_1 H18A_1 109.5 . . ?
C16_1 C18_1 H18B_1 109.5 . . ?
H18A_1 C18_1 H18B_1 109.5 . . ?
C16_1 C18_1 H18C_1 109.5 . . ?
H18A_1 C18_1 H18C_1 109.5 . . ?
H18B_1 C18_1 H18C_1 109.5 . . ?
C20_1 C19_1 C15_1 112.6(8) . . ?
C20_1 C19_1 C21_1 109.7(8) . . ?
C15_1 C19_1 C21_1 110.0(7) . . ?
C20_1 C19_1 H19_1 108.1 . . ?
C15_1 C19_1 H19_1 108.1 . . ?
C21_1 C19_1 H19_1 108.1 . . ?
C19_1 C20_1 H20A_1 109.5 . . ?
C19_1 C20_1 H20B_1 109.5 . . ?
H20A_1 C20_1 H20B_1 109.5 . . ?
C19_1 C20_1 H20C_1 109.5 . . ?
H20A_1 C20_1 H20C_1 109.5 . . ?
H20B_1 C20_1 H20C_1 109.5 . . ?
C19_1 C21_1 H21A_1 109.5 . . ?
C19_1 C21_1 H21B_1 109.5 . . ?
H21A_1 C21_1 H21B_1 109.5 . . ?
C19_1 C21_1 H21C_1 109.5 . . ?
H21A_1 C21_1 H21C_1 109.5 . . ?
H21B_1 C21_1 H21C_1 109.5 . . ?
C27_1 C22_1 C23_1 125.0(9) . . ?
C27_1 C22_1 N5_1 118.4(9) . . ?
C23_1 C22_1 N5_1 116.5(7) . . ?
C24_1 C23_1 C22_1 115.1(7) . . ?
C24_1 C23_1 C28_1 122.0(7) . . ?
C22_1 C23_1 C28_1 122.6(7) . . ?
C25_1 C24_1 C23_1 122.1(8) . . ?
C25_1 C24_1 H24_1 119.0 . . ?
C23_1 C24_1 H24_1 119.0 . . ?
C24_1 C25_1 C26_1 120.7(8) . . ?
C24_1 C25_1 H25_1 119.7 . . ?
C26_1 C25_1 H25_1 119.7 . . ?
C25_1 C26_1 C27_1 121.6(8) . . ?
C25_1 C26_1 H26_1 119.2 . . ?
C27_1 C26_1 H26_1 119.2 . . ?
C22_1 C27_1 C26_1 115.5(9) . . ?
C22_1 C27_1 C31_1 123.8(9) . . ?
C26_1 C27_1 C31_1 120.7(8) . . ?
C23_1 C28_1 C30_1 109.2(7) . . ?
C23_1 C28_1 C29_1 114.1(8) . . ?
C30_1 C28_1 C29_1 110.2(7) . . ?
C23_1 C28_1 H28_1 107.7 . . ?
C30_1 C28_1 H28_1 107.7 . . ?
C29_1 C28_1 H28_1 107.7 . . ?
C28_1 C29_1 H29A_1 109.5 . . ?
C28_1 C29_1 H29B_1 109.5 . . ?
H29A_1 C29_1 H29B_1 109.5 . . ?
C28_1 C29_1 H29C_1 109.5 . . ?
H29A_1 C29_1 H29C_1 109.5 . . ?
H29B_1 C29_1 H29C_1 109.5 . . ?
C28_1 C30_1 H30A_1 109.5 . . ?
C28_1 C30_1 H30B_1 109.5 . . ?
H30A_1 C30_1 H30B_1 109.5 . . ?
C28_1 C30_1 H30C_1 109.5 . . ?
H30A_1 C30_1 H30C_1 109.5 . . ?
H30B_1 C30_1 H30C_1 109.5 . . ?
C27_1 C31_1 C33_1 114.0(9) . . ?
C27_1 C31_1 C32_1 110.0(8) . . ?
C33_1 C31_1 C32_1 111.4(9) . . ?
C27_1 C31_1 H31_1 107.0 . . ?
C33_1 C31_1 H31_1 107.0 . . ?
C32_1 C31_1 H31_1 107.0 . . ?
C31_1 C32_1 H32A_1 109.5 . . ?
C31_1 C32_1 H32B_1 109.5 . . ?
H32A_1 C32_1 H32B_1 109.5 . . ?
C31_1 C32_1 H32C_1 109.5 . . ?
H32A_1 C32_1 H32C_1 109.5 . . ?
H32B_1 C32_1 H32C_1 109.5 . . ?
C31_1 C33_1 H33A_1 109.5 . . ?
C31_1 C33_1 H33B_1 109.5 . . ?
H33A_1 C33_1 H33B_1 109.5 . . ?
C31_1 C33_1 H33C_1 109.5 . . ?
H33A_1 C33_1 H33C_1 109.5 . . ?
H33B_1 C33_1 H33C_1 109.5 . . ?
C1_2 Pt1_2 P1_2 85.2(2) . . ?
C1_2 Pt1_2 Cl1_2 93.3(2) . . ?
P1_2 Pt1_2 Cl1_2 177.86(7) . . ?
C1_2 Pt1_2 Cl2_2 174.6(2) . . ?
P1_2 Pt1_2 Cl2_2 91.11(7) . . ?
Cl1_2 Pt1_2 Cl2_2 90.47(8) . . ?
C7_2 P1_2 C3_2 104.2(4) . . ?
C7_2 P1_2 C4_2 109.8(5) . . ?
C3_2 P1_2 C4_2 109.5(4) . . ?
C7_2 P1_2 Pt1_2 114.4(3) . . ?
C3_2 P1_2 Pt1_2 100.7(3) . . ?
C4_2 P1_2 Pt1_2 116.9(4) . . ?
C2_2 C1_2 Pt1_2 120.8(6) . . ?
C3_2 C2_2 C1_2 122.0(8) . . ?
C3_2 C2_2 N3_2 104.2(7) . . ?
C1_2 C2_2 N3_2 133.9(8) . . ?
N4_2 N3_2 C2_2 111.0(7) . . ?
N4_2 N3_2 C10_2 121.9(7) . . ?
C2_2 N3_2 C10_2 126.6(7) . . ?
N5_2 C3_2 C2_2 107.1(7) . . ?
N5_2 C3_2 P1_2 142.3(6) . . ?
C2_2 C3_2 P1_2 110.1(6) . . ?
N3_2 N4_2 N5_2 107.0(7) . . ?
C5_2 C4_2 C6_2 113.9(10) . . ?
C5_2 C4_2 P1_2 109.8(8) . . ?
C6_2 C4_2 P1_2 113.3(8) . . ?
C5_2 C4_2 H4_2 106.4 . . ?
C6_2 C4_2 H4_2 106.4 . . ?
P1_2 C4_2 H4_2 106.4 . . ?
N4_2 N5_2 C3_2 110.8(6) . . ?
N4_2 N5_2 C22_2 118.0(6) . . ?
C3_2 N5_2 C22_2 131.2(7) . . ?
C4_2 C5_2 H5A_2 109.5 . . ?
C4_2 C5_2 H5B_2 109.5 . . ?
H5A_2 C5_2 H5B_2 109.5 . . ?
C4_2 C5_2 H5C_2 109.5 . . ?
H5A_2 C5_2 H5C_2 109.5 . . ?
H5B_2 C5_2 H5C_2 109.5 . . ?
C4_2 C6_2 H6A_2 109.5 . . ?
C4_2 C6_2 H6B_2 109.5 . . ?
H6A_2 C6_2 H6B_2 109.5 . . ?
C4_2 C6_2 H6C_2 109.5 . . ?
H6A_2 C6_2 H6C_2 109.5 . . ?
H6B_2 C6_2 H6C_2 109.5 . . ?
C8_2 C7_2 C9_2 111.4(8) . . ?
C8_2 C7_2 P1_2 110.6(6) . . ?
C9_2 C7_2 P1_2 108.8(7) . . ?
C8_2 C7_2 H7_2 108.7 . . ?
C9_2 C7_2 H7_2 108.7 . . ?
P1_2 C7_2 H7_2 108.7 . . ?
C7_2 C8_2 H8A_2 109.5 . . ?
C7_2 C8_2 H8B_2 109.5 . . ?
H8A_2 C8_2 H8B_2 109.5 . . ?
C7_2 C8_2 H8C_2 109.5 . . ?
H8A_2 C8_2 H8C_2 109.5 . . ?
H8B_2 C8_2 H8C_2 109.5 . . ?
C7_2 C9_2 H9A_2 109.5 . . ?
C7_2 C9_2 H9B_2 109.5 . . ?
H9A_2 C9_2 H9B_2 109.5 . . ?
C7_2 C9_2 H9C_2 109.5 . . ?
H9A_2 C9_2 H9C_2 109.5 . . ?
H9B_2 C9_2 H9C_2 109.5 . . ?
C11_2 C10_2 C15_2 123.4(8) . . ?
C11_2 C10_2 N3_2 118.9(7) . . ?
C15_2 C10_2 N3_2 117.7(8) . . ?
C10_2 C11_2 C12_2 116.4(9) . . ?
C10_2 C11_2 C16_2 121.0(9) . . ?
C12_2 C11_2 C16_2 122.5(10) . . ?
C13_2 C12_2 C11_2 121.7(10) . . ?
C13_2 C12_2 H12_2 119.2 . . ?
C11_2 C12_2 H12_2 119.2 . . ?
C12_2 C13_2 C14_2 121.4(9) . . ?
C12_2 C13_2 H13_2 119.3 . . ?
C14_2 C13_2 H13_2 119.3 . . ?
C13_2 C14_2 C15_2 120.7(9) . . ?
C13_2 C14_2 H14_2 119.6 . . ?
C15_2 C14_2 H14_2 119.6 . . ?
C10_2 C15_2 C14_2 116.3(9) . . ?
C10_2 C15_2 C19_2 122.5(8) . . ?
C14_2 C15_2 C19_2 121.2(8) . . ?
C17_2 C16_2 C11_2 111.6(10) . . ?
C17_2 C16_2 C18_2 111.6(11) . . ?
C11_2 C16_2 C18_2 111.4(11) . . ?
C17_2 C16_2 H16_2 107.3 . . ?
C11_2 C16_2 H16_2 107.3 . . ?
C18_2 C16_2 H16_2 107.3 . . ?
C16_2 C17_2 H17A_2 109.5 . . ?
C16_2 C17_2 H17B_2 109.5 . . ?
H17A_2 C17_2 H17B_2 109.5 . . ?
C16_2 C17_2 H17C_2 109.5 . . ?
H17A_2 C17_2 H17C_2 109.5 . . ?
H17B_2 C17_2 H17C_2 109.5 . . ?
C16_2 C18_2 H18A_2 109.5 . . ?
C16_2 C18_2 H18B_2 109.5 . . ?
H18A_2 C18_2 H18B_2 109.5 . . ?
C16_2 C18_2 H18C_2 109.5 . . ?
H18A_2 C18_2 H18C_2 109.5 . . ?
H18B_2 C18_2 H18C_2 109.5 . . ?
C21_2 C19_2 C20_2 110.6(7) . . ?
C21_2 C19_2 C15_2 110.1(7) . . ?
C20_2 C19_2 C15_2 109.0(8) . . ?
C21_2 C19_2 H19_2 109.0 . . ?
C20_2 C19_2 H19_2 109.0 . . ?
C15_2 C19_2 H19_2 109.0 . . ?
C19_2 C20_2 H20A_2 109.5 . . ?
C19_2 C20_2 H20B_2 109.5 . . ?
H20A_2 C20_2 H20B_2 109.5 . . ?
C19_2 C20_2 H20C_2 109.5 . . ?
H20A_2 C20_2 H20C_2 109.5 . . ?
H20B_2 C20_2 H20C_2 109.5 . . ?
C19_2 C21_2 H21A_2 109.5 . . ?
C19_2 C21_2 H21B_2 109.5 . . ?
H21A_2 C21_2 H21B_2 109.5 . . ?
C19_2 C21_2 H21C_2 109.5 . . ?
H21A_2 C21_2 H21C_2 109.5 . . ?
H21B_2 C21_2 H21C_2 109.5 . . ?
C27_2 C22_2 C23_2 125.3(8) . . ?
C27_2 C22_2 N5_2 118.7(7) . . ?
C23_2 C22_2 N5_2 116.0(8) . . ?
C24_2 C23_2 C22_2 116.2(10) . . ?
C24_2 C23_2 C28_2 120.0(8) . . ?
C22_2 C23_2 C28_2 123.4(8) . . ?
C25_2 C24_2 C23_2 119.4(10) . . ?
C25_2 C24_2 H24_2 120.3 . . ?
C23_2 C24_2 H24_2 120.3 . . ?
C24_2 C25_2 C26_2 123.0(9) . . ?
C24_2 C25_2 H25_2 118.5 . . ?
C26_2 C25_2 H25_2 118.5 . . ?
C25_2 C26_2 C27_2 120.6(10) . . ?
C25_2 C26_2 H26_2 119.7 . . ?
C27_2 C26_2 H26_2 119.7 . . ?
C22_2 C27_2 C26_2 115.5(8) . . ?
C22_2 C27_2 C31_2 122.3(7) . . ?
C26_2 C27_2 C31_2 122.0(8) . . ?
C30_2 C28_2 C29_2 110.5(8) . . ?
C30_2 C28_2 C23_2 112.9(9) . . ?
C29_2 C28_2 C23_2 108.1(7) . . ?
C30_2 C28_2 H28_2 108.4 . . ?
C29_2 C28_2 H28_2 108.4 . . ?
C23_2 C28_2 H28_2 108.4 . . ?
C28_2 C29_2 H29A_2 109.5 . . ?
C28_2 C29_2 H29B_2 109.5 . . ?
H29A_2 C29_2 H29B_2 109.5 . . ?
C28_2 C29_2 H29C_2 109.5 . . ?
H29A_2 C29_2 H29C_2 109.5 . . ?
H29B_2 C29_2 H29C_2 109.5 . . ?
C28_2 C30_2 H30A_2 109.5 . . ?
C28_2 C30_2 H30B_2 109.5 . . ?
H30A_2 C30_2 H30B_2 109.5 . . ?
C28_2 C30_2 H30C_2 109.5 . . ?
H30A_2 C30_2 H30C_2 109.5 . . ?
H30B_2 C30_2 H30C_2 109.5 . . ?
C27_2 C31_2 C32_2 110.8(7) . . ?
C27_2 C31_2 C33_2 112.1(8) . . ?
C32_2 C31_2 C33_2 109.9(8) . . ?
C27_2 C31_2 H31_2 107.9 . . ?
C32_2 C31_2 H31_2 107.9 . . ?
C33_2 C31_2 H31_2 107.9 . . ?
C31_2 C32_2 H32A_2 109.5 . . ?
C31_2 C32_2 H32B_2 109.5 . . ?
H32A_2 C32_2 H32B_2 109.5 . . ?
C31_2 C32_2 H32C_2 109.5 . . ?
H32A_2 C32_2 H32C_2 109.5 . . ?
H32B_2 C32_2 H32C_2 109.5 . . ?
C31_2 C33_2 H33A_2 109.5 . . ?
C31_2 C33_2 H33B_2 109.5 . . ?
H33A_2 C33_2 H33B_2 109.5 . . ?
C31_2 C33_2 H33C_2 109.5 . . ?
H33A_2 C33_2 H33C_2 109.5 . . ?
H33B_2 C33_2 H33C_2 109.5 . . ?
Cl1_3 C1_3 Cl2_3 112.2(9) . . ?
Cl1_3 C1_3 H1A_3 109.2 . . ?
Cl2_3 C1_3 H1A_3 109.2 . . ?
Cl1_3 C1_3 H1B_3 109.2 . . ?
Cl2_3 C1_3 H1B_3 109.2 . . ?
H1A_3 C1_3 H1B_3 107.9 . . ?
Cl2_4 C1_4 Cl1_4 115.0(9) . . ?
Cl2_4 C1_4 H1A_4 108.5 . . ?
Cl1_4 C1_4 H1A_4 108.5 . . ?
Cl2_4 C1_4 H1B_4 108.5 . . ?
Cl1_4 C1_4 H1B_4 108.5 . . ?
H1A_4 C1_4 H1B_4 107.5 . . ?

loop_
_geom_torsion_atom_site_label_1
_geom_torsion_atom_site_label_2
_geom_torsion_atom_site_label_3
_geom_torsion_atom_site_label_4
_geom_torsion
_geom_torsion_site_symmetry_1
_geom_torsion_site_symmetry_2
_geom_torsion_site_symmetry_3
_geom_torsion_site_symmetry_4
_geom_torsion_publ_flag
Pt1_1 C1_1 C2_1 N3_1 178.0(7) . . . . ?
Pt1_1 C1_1 C2_1 C3_1 -3.9(10) . . . . ?
C3_1 C2_1 N3_1 N4_1 0.8(8) . . . . ?
C1_1 C2_1 N3_1 N4_1 179.1(8) . . . . ?
C3_1 C2_1 N3_1 C10_1 -170.6(7) . . . . ?
C1_1 C2_1 N3_1 C10_1 7.7(14) . . . . ?
N3_1 C2_1 C3_1 N5_1 -0.5(8) . . . . ?
C1_1 C2_1 C3_1 N5_1 -179.1(7) . . . . ?
N3_1 C2_1 C3_1 P1_1 170.5(5) . . . . ?
C1_1 C2_1 C3_1 P1_1 -8.1(9) . . . . ?
C4_1 P1_1 C3_1 N5_1 -54.8(10) . . . . ?
C7_1 P1_1 C3_1 N5_1 60.1(10) . . . . ?
Pt1_1 P1_1 C3_1 N5_1 179.2(9) . . . . ?
C4_1 P1_1 C3_1 C2_1 139.7(6) . . . . ?
C7_1 P1_1 C3_1 C2_1 -105.4(6) . . . . ?
Pt1_1 P1_1 C3_1 C2_1 13.7(6) . . . . ?
C2_1 N3_1 N4_1 N5_1 -0.8(8) . . . . ?
C10_1 N3_1 N4_1 N5_1 171.6(6) . . . . ?
C3_1 P1_1 C4_1 C5_1 -62.9(7) . . . . ?
C7_1 P1_1 C4_1 C5_1 -176.5(6) . . . . ?
Pt1_1 P1_1 C4_1 C5_1 53.2(7) . . . . ?
C3_1 P1_1 C4_1 C6_1 66.7(7) . . . . ?
C7_1 P1_1 C4_1 C6_1 -46.9(7) . . . . ?
Pt1_1 P1_1 C4_1 C6_1 -177.2(5) . . . . ?
N3_1 N4_1 N5_1 C3_1 0.5(8) . . . . ?
N3_1 N4_1 N5_1 C22_1 179.2(6) . . . . ?
C2_1 C3_1 N5_1 N4_1 0.0(8) . . . . ?
P1_1 C3_1 N5_1 N4_1 -166.0(7) . . . . ?
C2_1 C3_1 N5_1 C22_1 -178.5(8) . . . . ?
P1_1 C3_1 N5_1 C22_1 15.5(14) . . . . ?
C4_1 P1_1 C7_1 C8_1 -54.0(7) . . . . ?
C3_1 P1_1 C7_1 C8_1 -172.9(6) . . . . ?
Pt1_1 P1_1 C7_1 C8_1 78.0(7) . . . . ?
C4_1 P1_1 C7_1 C9_1 -178.2(6) . . . . ?
C3_1 P1_1 C7_1 C9_1 62.9(6) . . . . ?
Pt1_1 P1_1 C7_1 C9_1 -46.2(6) . . . . ?
C2_1 N3_1 C10_1 C11_1 81.1(10) . . . . ?
N4_1 N3_1 C10_1 C11_1 -89.9(9) . . . . ?
C2_1 N3_1 C10_1 C15_1 -98.4(10) . . . . ?
N4_1 N3_1 C10_1 C15_1 90.7(9) . . . . ?
C15_1 C10_1 C11_1 C12_1 3.3(13) . . . . ?
N3_1 C10_1 C11_1 C12_1 -176.1(7) . . . . ?
C15_1 C10_1 C11_1 C16_1 -179.1(8) . . . . ?
N3_1 C10_1 C11_1 C16_1 1.5(12) . . . . ?
C10_1 C11_1 C12_1 C13_1 -1.9(13) . . . . ?
C16_1 C11_1 C12_1 C13_1 -179.6(8) . . . . ?
C11_1 C12_1 C13_1 C14_1 -0.9(14) . . . . ?
C12_1 C13_1 C14_1 C15_1 2.6(15) . . . . ?
C11_1 C10_1 C15_1 C14_1 -1.7(13) . . . . ?
N3_1 C10_1 C15_1 C14_1 177.6(7) . . . . ?
C11_1 C10_1 C15_1 C19_1 173.7(8) . . . . ?
N3_1 C10_1 C15_1 C19_1 -6.9(12) . . . . ?
C13_1 C14_1 C15_1 C10_1 -1.3(14) . . . . ?
C13_1 C14_1 C15_1 C19_1 -176.8(9) . . . . ?
C10_1 C11_1 C16_1 C18_1 128.8(9) . . . . ?
C12_1 C11_1 C16_1 C18_1 -53.7(11) . . . . ?
C10_1 C11_1 C16_1 C17_1 -107.9(10) . . . . ?
C12_1 C11_1 C16_1 C17_1 69.6(10) . . . . ?
C10_1 C15_1 C19_1 C20_1 130.2(9) . . . . ?
C14_1 C15_1 C19_1 C20_1 -54.7(12) . . . . ?
C10_1 C15_1 C19_1 C21_1 -107.1(10) . . . . ?
C14_1 C15_1 C19_1 C21_1 68.1(12) . . . . ?
N4_1 N5_1 C22_1 C27_1 -87.8(9) . . . . ?
C3_1 N5_1 C22_1 C27_1 90.6(11) . . . . ?
N4_1 N5_1 C22_1 C23_1 89.6(9) . . . . ?
C3_1 N5_1 C22_1 C23_1 -91.9(10) . . . . ?
C27_1 C22_1 C23_1 C24_1 -2.1(13) . . . . ?
N5_1 C22_1 C23_1 C24_1 -179.4(7) . . . . ?
C27_1 C22_1 C23_1 C28_1 171.3(9) . . . . ?
N5_1 C22_1 C23_1 C28_1 -6.0(12) . . . . ?
C22_1 C23_1 C24_1 C25_1 1.2(12) . . . . ?
C28_1 C23_1 C24_1 C25_1 -172.3(9) . . . . ?
C23_1 C24_1 C25_1 C26_1 0.2(14) . . . . ?
C24_1 C25_1 C26_1 C27_1 -0.8(15) . . . . ?
C23_1 C22_1 C27_1 C26_1 1.6(14) . . . . ?
N5_1 C22_1 C27_1 C26_1 178.8(8) . . . . ?
C23_1 C22_1 C27_1 C31_1 -176.9(9) . . . . ?
N5_1 C22_1 C27_1 C31_1 0.3(14) . . . . ?
C25_1 C26_1 C27_1 C22_1 -0.1(15) . . . . ?
C25_1 C26_1 C27_1 C31_1 178.5(9) . . . . ?
C24_1 C23_1 C28_1 C30_1 81.4(10) . . . . ?
C22_1 C23_1 C28_1 C30_1 -91.6(9) . . . . ?
C24_1 C23_1 C28_1 C29_1 -42.4(11) . . . . ?
C22_1 C23_1 C28_1 C29_1 144.7(8) . . . . ?
C22_1 C27_1 C31_1 C33_1 -145.1(9) . . . . ?
C26_1 C27_1 C31_1 C33_1 36.5(13) . . . . ?
C22_1 C27_1 C31_1 C32_1 89.0(11) . . . . ?
C26_1 C27_1 C31_1 C32_1 -89.5(11) . . . . ?
Pt1_2 C1_2 C2_2 C3_2 -1.7(10) . . . . ?
Pt1_2 C1_2 C2_2 N3_2 178.1(6) . . . . ?
C3_2 C2_2 N3_2 N4_2 0.1(8) . . . . ?
C1_2 C2_2 N3_2 N4_2 -179.7(8) . . . . ?
C3_2 C2_2 N3_2 C10_2 -171.8(7) . . . . ?
C1_2 C2_2 N3_2 C10_2 8.4(13) . . . . ?
C1_2 C2_2 C3_2 N5_2 179.5(7) . . . . ?
N3_2 C2_2 C3_2 N5_2 -0.4(8) . . . . ?
C1_2 C2_2 C3_2 P1_2 -7.0(9) . . . . ?
N3_2 C2_2 C3_2 P1_2 173.2(5) . . . . ?
C7_2 P1_2 C3_2 N5_2 61.5(9) . . . . ?
C4_2 P1_2 C3_2 N5_2 -55.9(10) . . . . ?
Pt1_2 P1_2 C3_2 N5_2 -179.7(8) . . . . ?
C7_2 P1_2 C3_2 C2_2 -108.3(6) . . . . ?
C4_2 P1_2 C3_2 C2_2 134.2(6) . . . . ?
Pt1_2 P1_2 C3_2 C2_2 10.5(5) . . . . ?
C2_2 N3_2 N4_2 N5_2 0.2(8) . . . . ?
C10_2 N3_2 N4_2 N5_2 172.5(7) . . . . ?
C7_2 P1_2 C4_2 C5_2 -169.7(7) . . . . ?
C3_2 P1_2 C4_2 C5_2 -55.9(8) . . . . ?
Pt1_2 P1_2 C4_2 C5_2 57.8(7) . . . . ?
C7_2 P1_2 C4_2 C6_2 -41.1(9) . . . . ?
C3_2 P1_2 C4_2 C6_2 72.7(9) . . . . ?
Pt1_2 P1_2 C4_2 C6_2 -173.6(7) . . . . ?
N3_2 N4_2 N5_2 C3_2 -0.4(8) . . . . ?
N3_2 N4_2 N5_2 C22_2 178.8(6) . . . . ?
C2_2 C3_2 N5_2 N4_2 0.5(8) . . . . ?
P1_2 C3_2 N5_2 N4_2 -169.5(7) . . . . ?
C2_2 C3_2 N5_2 C22_2 -178.6(7) . . . . ?
P1_2 C3_2 N5_2 C22_2 11.4(14) . . . . ?
C3_2 P1_2 C7_2 C8_2 63.0(7) . . . . ?
C4_2 P1_2 C7_2 C8_2 -179.8(6) . . . . ?
Pt1_2 P1_2 C7_2 C8_2 -46.0(7) . . . . ?
C3_2 P1_2 C7_2 C9_2 -174.4(7) . . . . ?
C4_2 P1_2 C7_2 C9_2 -57.2(8) . . . . ?
Pt1_2 P1_2 C7_2 C9_2 76.6(7) . . . . ?
N4_2 N3_2 C10_2 C11_2 97.1(10) . . . . ?
C2_2 N3_2 C10_2 C11_2 -91.8(11) . . . . ?
N4_2 N3_2 C10_2 C15_2 -83.7(10) . . . . ?
C2_2 N3_2 C10_2 C15_2 87.4(10) . . . . ?
C15_2 C10_2 C11_2 C12_2 -1.8(15) . . . . ?
N3_2 C10_2 C11_2 C12_2 177.4(9) . . . . ?
C15_2 C10_2 C11_2 C16_2 175.0(10) . . . . ?
N3_2 C10_2 C11_2 C16_2 -5.8(14) . . . . ?
C10_2 C11_2 C12_2 C13_2 2.9(16) . . . . ?
C16_2 C11_2 C12_2 C13_2 -173.8(11) . . . . ?
C11_2 C12_2 C13_2 C14_2 -2.9(17) . . . . ?
C12_2 C13_2 C14_2 C15_2 1.7(15) . . . . ?
C11_2 C10_2 C15_2 C14_2 0.6(14) . . . . ?
N3_2 C10_2 C15_2 C14_2 -178.5(7) . . . . ?
C11_2 C10_2 C15_2 C19_2 -179.6(9) . . . . ?
N3_2 C10_2 C15_2 C19_2 1.2(13) . . . . ?
C13_2 C14_2 C15_2 C10_2 -0.5(13) . . . . ?
C13_2 C14_2 C15_2 C19_2 179.7(9) . . . . ?
C10_2 C11_2 C16_2 C17_2 -87.4(14) . . . . ?
C12_2 C11_2 C16_2 C17_2 89.2(15) . . . . ?
C10_2 C11_2 C16_2 C18_2 147.1(10) . . . . ?
C12_2 C11_2 C16_2 C18_2 -36.3(16) . . . . ?
C10_2 C15_2 C19_2 C21_2 131.7(9) . . . . ?
C14_2 C15_2 C19_2 C21_2 -48.5(11) . . . . ?
C10_2 C15_2 C19_2 C20_2 -106.7(10) . . . . ?
C14_2 C15_2 C19_2 C20_2 73.0(11) . . . . ?
N4_2 N5_2 C22_2 C27_2 93.8(9) . . . . ?
C3_2 N5_2 C22_2 C27_2 -87.1(10) . . . . ?
N4_2 N5_2 C22_2 C23_2 -85.1(9) . . . . ?
C3_2 N5_2 C22_2 C23_2 94.0(10) . . . . ?
C27_2 C22_2 C23_2 C24_2 1.9(13) . . . . ?
N5_2 C22_2 C23_2 C24_2 -179.3(7) . . . . ?
C27_2 C22_2 C23_2 C28_2 -170.9(8) . . . . ?
N5_2 C22_2 C23_2 C28_2 7.9(12) . . . . ?
C22_2 C23_2 C24_2 C25_2 0.5(13) . . . . ?
C28_2 C23_2 C24_2 C25_2 173.6(9) . . . . ?
C23_2 C24_2 C25_2 C26_2 -2.8(15) . . . . ?
C24_2 C25_2 C26_2 C27_2 2.9(14) . . . . ?
C23_2 C22_2 C27_2 C26_2 -1.8(13) . . . . ?
N5_2 C22_2 C27_2 C26_2 179.4(7) . . . . ?
C23_2 C22_2 C27_2 C31_2 172.0(8) . . . . ?
N5_2 C22_2 C27_2 C31_2 -6.8(12) . . . . ?
C25_2 C26_2 C27_2 C22_2 -0.6(12) . . . . ?
C25_2 C26_2 C27_2 C31_2 -174.4(8) . . . . ?
C24_2 C23_2 C28_2 C30_2 45.5(12) . . . . ?
C22_2 C23_2 C28_2 C30_2 -142.0(8) . . . . ?
C24_2 C23_2 C28_2 C29_2 -77.0(11) . . . . ?
C22_2 C23_2 C28_2 C29_2 95.5(10) . . . . ?
C22_2 C27_2 C31_2 C32_2 -90.9(10) . . . . ?
C26_2 C27_2 C31_2 C32_2 82.5(10) . . . . ?
C22_2 C27_2 C31_2 C33_2 145.9(8) . . . . ?
C26_2 C27_2 C31_2 C33_2 -40.7(11) . . . . ?

_shelx_res_file
;

    ma3_189f_hv_cc_sq.res created by SHELXL-2014/7


TITL full2_a.res in Cc
REM Old TITL full2 in Cc
REM SHELXT solution in Cc: R1 0.087, Rweak 0.015, Alpha 0.022
REM <I/s> 0.337 for 395 systematic absences, Orientation as input
REM Flack x = 0.305 ( 0.003 ) from 7305 Parsons' quotients
REM Formula found by SHELXT: C68 N15 P Cl5 Pt2
CELL 0.71073 34.567 12.4036 24.8248 90 130.558 90
ZERR 4 0.0012 0.0004 0.0015 0 0.001 0
LATT -7
SYMM +X,-Y,0.5+Z
SFAC C H N P Cl Pt
DISP $C  0.00341  0.00169 11.32113!SOURCE KISSEL
DISP $H -0.00002  0.00000  0.66638!SOURCE KISSEL
DISP $N  0.00664  0.00342 19.38436!SOURCE KISSEL
DISP $P  0.10406  0.09609 404.11213!SOURCE KISSEL
DISP $CL  0.15068  0.16112 668.70837!SOURCE KISSEL
DISP $PT -1.68007  8.47925 34608.20233!SOURCE KISSEL
UNIT 272 400 32 8 32 8
LIST 4 ! automatically inserted. Change 6 to 4 for CHECKCIF!!
REM CGLS 30
L.S. 50 0   25
ACTA
PLAN  30
WPDB -2
TEMP -173.15
SIZE 0.2 0.1 0.04
REM SAME_TGM Pt1 > C33
REM YELLOW BLOCK
TWIN
OMIT      3   1  -1
OMIT      1   1   1
OMIT     -1   1  -1
OMIT      3   1  -2
OMIT      0   0   2
OMIT      0   0  -2
OMIT     -1   1   2
OMIT      1   1  -2
OMIT      4   0  -2
CONF
MORE -1
BOND $H
FMAP 2
REM ADP RESTRAINTS FOR CARBON ATOMS OF DIP GROUPS AND N2 MOLECULE
SIMU 0.01 0.02 C11_2 C16_2 C17_2 C18_2 C4_2 C5_2 C6_2 C4_1 C5_1 C6_1 C7_2 =
 C8_2 C9_2
RIGU C11_2 C16_2 C17_2 C18_2 C4_2 C5_2 C6_2 C4_1 C5_1 C6_1 C7_2 C8_2 C9_2
REM ADP RESTRAINTS FOR NITROGEN ATOMS OF N2 MOLECULE
SIMU N1_6 N2_6
RIGU N1_6 N2_6
REM SIMILARITY RESTRAINTS FOR BOTH VINYLIDENE MOLECULES
SADI_DCM C1 Cl1 C1 CL2
ABIN
WGHT    0.039500   12.177700
BASF   0.24432
FVAR       0.08860
RESI 1 TGM
PT1   6    0.386927    0.155768    0.446363    11.00000    0.02162    0.03237 =
         0.01634   -0.00266    0.01171   -0.00565
CL1   5    0.421991    0.198775    0.393485    11.00000    0.03559    0.03019 =
         0.02825    0.00083    0.02364   -0.00264
P1    4    0.354042    0.122561    0.497818    11.00000    0.01947    0.04321 =
         0.01572   -0.00476    0.01068   -0.00980
C1    1    0.449074    0.187043    0.541135    11.00000    0.01844    0.02734 =
         0.02600    0.00004    0.01183    0.00091
CL2   5    0.308763    0.107666    0.333240    11.00000    0.03044    0.06620 =
         0.01803   -0.00844    0.01255   -0.01465
C2    1    0.453490    0.161330    0.600321    11.00000    0.02437    0.02504 =
         0.02503   -0.00573    0.01650   -0.00348
N3    3    0.491592    0.170251    0.671934    11.00000    0.02394    0.02783 =
         0.01641   -0.00470    0.01188   -0.00273
C3    1    0.412021    0.118977    0.591214    11.00000    0.01520    0.03337 =
         0.01762   -0.00280    0.00939   -0.00481
N4    3    0.477356    0.135019    0.709152    11.00000    0.02386    0.02985 =
         0.01790   -0.00291    0.01245   -0.00434
C4    1    0.315510    0.000779    0.470955    11.00000    0.03323    0.04332 =
         0.02492   -0.00919    0.01897   -0.01851
AFIX  13
H4    2    0.286148    0.009283    0.419078    11.00000   -1.20000
AFIX   0
N5    3    0.429017    0.105634    0.657712    11.00000    0.02433    0.02792 =
         0.01983   -0.00536    0.01555   -0.00565
C5    1    0.344291   -0.097705    0.477696    11.00000    0.04821    0.04879 =
         0.03977   -0.00931    0.03026   -0.02159
AFIX 137
H5A   2    0.320281   -0.156859    0.449656    11.00000   -1.50000
H5B   2    0.369108   -0.119386    0.527583    11.00000   -1.50000
H5C   2    0.362107   -0.080601    0.460209    11.00000   -1.50000
AFIX   0
C6    1    0.291656   -0.014528    0.506072    11.00000    0.03940    0.05654 =
         0.03330   -0.01256    0.02507   -0.02556
AFIX 137
H6A   2    0.275899    0.053185    0.503461    11.00000   -1.50000
H6B   2    0.318288   -0.035167    0.555841    11.00000   -1.50000
H6C   2    0.265726   -0.071264    0.481077    11.00000   -1.50000
AFIX   0
C7    1    0.316436    0.234155    0.492512    11.00000    0.01656    0.06461 =
         0.02058    0.00580    0.00928   -0.00003
AFIX  13
H7    2    0.312185    0.220028    0.528066    11.00000   -1.20000
AFIX   0
C8    1    0.263456    0.239319    0.419317    11.00000    0.01940    0.08469 =
         0.01966   -0.00044    0.00661   -0.00049
AFIX 137
H8A   2    0.266589    0.252572    0.383378    11.00000   -1.50000
H8B   2    0.243998    0.297939    0.418339    11.00000   -1.50000
H8C   2    0.245781    0.170760    0.409264    11.00000   -1.50000
AFIX   0
C9    1    0.344646    0.341152    0.511734    11.00000    0.03533    0.04342 =
         0.03348    0.01071    0.02461    0.01232
AFIX 137
H9A   2    0.346489    0.360246    0.475145    11.00000   -1.50000
H9B   2    0.379171    0.334112    0.557554    11.00000   -1.50000
H9C   2    0.326373    0.397720    0.514831    11.00000   -1.50000
AFIX   0
C10   1    0.541122    0.223783    0.711122    11.00000    0.02140    0.03396 =
         0.01330   -0.00423    0.01008   -0.00926
C11   1    0.542237    0.334664    0.718740    11.00000    0.01746    0.03671 =
         0.01507    0.00042    0.00719   -0.00036
C12   1    0.588625    0.385736    0.752015    11.00000    0.03257    0.02950 =
         0.02841    0.00112    0.01881   -0.00479
AFIX  43
H12   2    0.590976    0.461930    0.757135    11.00000   -1.20000
AFIX   0
C13   1    0.631684    0.325599    0.777886    11.00000    0.01907    0.04695 =
         0.02509   -0.00531    0.01022   -0.00541
AFIX  43
H13   2    0.663169    0.361070    0.799995    11.00000   -1.20000
AFIX   0
C14   1    0.628871    0.216731    0.771664    11.00000    0.02072    0.04223 =
         0.02571   -0.00197    0.01015    0.00151
AFIX  43
H14   2    0.659052    0.177299    0.791445    11.00000   -1.20000
AFIX   0
C15   1    0.583364    0.160346    0.737330    11.00000    0.01568    0.03899 =
         0.02209   -0.00101    0.00936    0.00409
C16   1    0.495992    0.401626    0.690711    11.00000    0.02073    0.02962 =
         0.03040   -0.00310    0.01071   -0.00252
AFIX  13
H16   2    0.467717    0.351177    0.674730    11.00000   -1.20000
AFIX   0
C17   1    0.478843    0.468127    0.626591    11.00000    0.04486    0.04244 =
         0.03900    0.01158    0.01992    0.01413
AFIX 137
H17A  2    0.471920    0.419931    0.589911    11.00000   -1.50000
H17B  2    0.505789    0.519044    0.641060    11.00000   -1.50000
H17C  2    0.447829    0.508022    0.607710    11.00000   -1.50000
AFIX   0
C18   1    0.505162    0.475262    0.746904    11.00000    0.03560    0.03624 =
         0.04873   -0.00051    0.02324    0.00881
AFIX 137
H18A  2    0.529727    0.531293    0.759180    11.00000   -1.50000
H18B  2    0.518689    0.433003    0.789280    11.00000   -1.50000
H18C  2    0.472988    0.509017    0.728517    11.00000   -1.50000
AFIX   0
C19   1    0.582202    0.038113    0.734713    11.00000    0.02869    0.03452 =
         0.03594   -0.00556    0.01688    0.00594
AFIX  13
H19   2    0.545836    0.014485    0.703574    11.00000   -1.20000
AFIX   0
C20   1    0.604877   -0.006381    0.705095    11.00000    0.05879    0.06265 =
         0.04424   -0.00994    0.03945    0.00578
AFIX 137
H20A  2    0.598086   -0.083972    0.696985    11.00000   -1.50000
H20B  2    0.641735    0.005953    0.738675    11.00000   -1.50000
H20C  2    0.589762    0.029537    0.660094    11.00000   -1.50000
AFIX   0
C21   1    0.610312   -0.008339    0.809828    11.00000    0.06907    0.03510 =
         0.03682    0.00343    0.03200    0.01213
AFIX 137
H21A  2    0.594665    0.019713    0.828647    11.00000   -1.50000
H21B  2    0.646217    0.013040    0.841110    11.00000   -1.50000
H21C  2    0.607845   -0.087173    0.807274    11.00000   -1.50000
AFIX   0
C22   1    0.402611    0.062164    0.680406    11.00000    0.03859    0.04276 =
         0.02156   -0.00901    0.01943   -0.01704
C23   1    0.376403    0.138559    0.690358    11.00000    0.01957    0.04183 =
         0.01744   -0.00265    0.01185   -0.00314
C24   1    0.351617    0.093814    0.713058    11.00000    0.02897    0.05920 =
         0.03194   -0.00820    0.02197   -0.01265
AFIX  43
H24   2    0.333120    0.140080    0.719702    11.00000   -1.20000
AFIX   0
C25   1    0.353358   -0.014129    0.725822    11.00000    0.04700    0.06951 =
         0.04079   -0.01703    0.03681   -0.02364
AFIX  43
H25   2    0.336091   -0.041342    0.740944    11.00000   -1.20000
AFIX   0
C26   1    0.380015   -0.084073    0.716930    11.00000    0.06163    0.04142 =
         0.03719   -0.00680    0.03548   -0.02373
AFIX  43
H26   2    0.381040   -0.158573    0.726673    11.00000   -1.20000
AFIX   0
C27   1    0.406038   -0.047000    0.693454    11.00000    0.05680    0.03985 =
         0.02617   -0.00543    0.02811   -0.01327
C28   1    0.379862    0.256634    0.685056    11.00000    0.03322    0.04073 =
         0.02886   -0.00372    0.02449    0.00065
AFIX  13
H28   2    0.388307    0.269248    0.653931    11.00000   -1.20000
AFIX   0
C29   1    0.330015    0.318399    0.652502    11.00000    0.03252    0.06582 =
         0.04601    0.00432    0.02379    0.01652
AFIX 137
H29A  2    0.332958    0.392809    0.642265    11.00000   -1.50000
H29B  2    0.324132    0.318554    0.686160    11.00000   -1.50000
H29C  2    0.301409    0.282921    0.608482    11.00000   -1.50000
AFIX   0
C30   1    0.424046    0.301962    0.759142    11.00000    0.03603    0.04667 =
         0.02209   -0.00325    0.01410   -0.00468
AFIX 137
H30A  2    0.426712    0.379920    0.755789    11.00000   -1.50000
H30B  2    0.455965    0.267182    0.777264    11.00000   -1.50000
H30C  2    0.417536    0.287589    0.791450    11.00000   -1.50000
AFIX   0
C31   1    0.435634   -0.123533    0.685932    11.00000    0.06467    0.03845 =
         0.03881    0.00091    0.03757   -0.00225
AFIX  13
H31   2    0.436794   -0.092077    0.649913    11.00000   -1.20000
AFIX   0
C32   1    0.490776   -0.130674    0.755934    11.00000    0.07845    0.04080 =
         0.06233    0.00549    0.05363    0.01716
AFIX 137
H32A  2    0.510284   -0.178479    0.749890    11.00000   -1.50000
H32B  2    0.491163   -0.159462    0.793044    11.00000   -1.50000
H32C  2    0.506108   -0.058643    0.769586    11.00000   -1.50000
AFIX   0
C33   1    0.411671   -0.234793    0.659326    11.00000    0.09996    0.03642 =
         0.05863   -0.00341    0.05839   -0.00480
AFIX 137
H33A  2    0.375223   -0.227298    0.618735    11.00000   -1.50000
H33B  2    0.416296   -0.274280    0.697355    11.00000   -1.50000
H33C  2    0.428060   -0.274457    0.644752    11.00000   -1.50000
AFIX   0
RESI 2 TGM
PT1   6    0.622795    0.642506    0.700768    11.00000    0.02163    0.02658 =
         0.01528    0.00196    0.01100    0.00394
CL1   5    0.589454    0.701131    0.753483    11.00000    0.03612    0.03375 =
         0.02712   -0.00142    0.02368    0.00163
P1    4    0.653431    0.592527    0.648341    11.00000    0.02347    0.04140 =
         0.01614    0.00438    0.01050    0.01219
C1    1    0.562423    0.680812    0.607098    11.00000    0.02238    0.03586 =
         0.01914    0.00795    0.01453    0.00915
CL2   5    0.697564    0.579369    0.812356    11.00000    0.02832    0.04659 =
         0.01816    0.00511    0.01068    0.00896
C2    1    0.557279    0.654874    0.547945    11.00000    0.01453    0.02485 =
         0.01065    0.00426    0.00346    0.00109
N3    3    0.518424    0.669160    0.474819    11.00000    0.01916    0.03042 =
         0.01432    0.00238    0.00893    0.00175
C3    1    0.595731    0.603242    0.554238    11.00000    0.02897    0.02330 =
         0.02137    0.00269    0.01669    0.00262
N4    3    0.531801    0.629781    0.439636    11.00000    0.02193    0.03205 =
         0.01875    0.00436    0.01197    0.00502
C4    1    0.679605    0.454706    0.666886    11.00000    0.07118    0.06423 =
         0.02290    0.01229    0.02634    0.04640
AFIX  13
H4    2    0.706998    0.449224    0.719532    11.00000   -1.20000
AFIX   0
N5    3    0.578583    0.589298    0.487574    11.00000    0.02504    0.02439 =
         0.01814    0.00135    0.01345    0.00279
C5    1    0.640294    0.375535    0.646400    11.00000    0.11045    0.04548 =
         0.04813    0.01288    0.05155    0.02510
AFIX 137
H5A   2    0.610109    0.385922    0.596449    11.00000   -1.50000
H5B   2    0.631052    0.385574    0.675949    11.00000   -1.50000
H5C   2    0.653574    0.302449    0.653178    11.00000   -1.50000
AFIX   0
C6    1    0.704920    0.431659    0.635634    11.00000    0.08248    0.10384 =
         0.03341    0.01854    0.03576    0.06432
AFIX 137
H6A   2    0.679474    0.436554    0.583824    11.00000   -1.50000
H6B   2    0.719593    0.359019    0.649365    11.00000   -1.50000
H6C   2    0.731938    0.484612    0.653658    11.00000   -1.50000
AFIX   0
C7    1    0.697707    0.688672    0.658253    11.00000    0.03231    0.07984 =
         0.02605   -0.01012    0.02211   -0.00752
AFIX  13
H7    2    0.702147    0.670121    0.623355    11.00000   -1.20000
AFIX   0
C8    1    0.676816    0.803048    0.643418    11.00000    0.03776    0.07653 =
         0.03691   -0.02085    0.02526   -0.03027
AFIX 137
H8A   2    0.700782    0.853376    0.648285    11.00000   -1.50000
H8B   2    0.672308    0.822229    0.677334    11.00000   -1.50000
H8C   2    0.643928    0.807068    0.595097    11.00000   -1.50000
AFIX   0
C9    1    0.749768    0.678453    0.733879    11.00000    0.02566    0.10930 =
         0.03266   -0.00478    0.01565   -0.00555
AFIX 137
H9A   2    0.762460    0.604552    0.741533    11.00000   -1.50000
H9B   2    0.745840    0.695618    0.768631    11.00000   -1.50000
H9C   2    0.774037    0.728704    0.739456    11.00000   -1.50000
AFIX   0
C10   1    0.472376    0.730665    0.440208    11.00000    0.02123    0.03631 =
         0.02047    0.00766    0.01308    0.00595
C11   1    0.428962    0.678692    0.419846    11.00000    0.03398    0.06219 =
         0.04246    0.02607    0.02634    0.00720
C12   1    0.385962    0.743312    0.389178    11.00000    0.02553    0.09597 =
         0.03331    0.02651    0.02081    0.01218
AFIX  43
H12   2    0.355997    0.711675    0.376530    11.00000   -1.20000
AFIX   0
C13   1    0.385983    0.848781    0.377189    11.00000    0.03366    0.07327 =
         0.02739    0.00922    0.02136    0.02557
AFIX  43
H13   2    0.355604    0.889339    0.354263    11.00000   -1.20000
AFIX   0
C14   1    0.428664    0.898968    0.397205    11.00000    0.04265    0.04455 =
         0.01900    0.00541    0.01486    0.02269
AFIX  43
H14   2    0.427852    0.974141    0.389191    11.00000   -1.20000
AFIX   0
C15   1    0.474057    0.840519    0.429706    11.00000    0.02889    0.03213 =
         0.01894    0.00085    0.01067    0.01031
C16   1    0.428192    0.556456    0.427300    11.00000    0.02999    0.06569 =
         0.07527    0.04064    0.02548    0.00159
AFIX  13
H16   2    0.463692    0.533708    0.468555    11.00000   -1.20000
AFIX   0
C17   1    0.414101    0.501556    0.366667    11.00000    0.12376    0.05056 =
         0.11516    0.01939    0.07845   -0.00842
AFIX 137
H17A  2    0.432960    0.531706    0.353189    11.00000   -1.50000
H17B  2    0.377472    0.510299    0.327357    11.00000   -1.50000
H17C  2    0.422139    0.424745    0.377577    11.00000   -1.50000
AFIX   0
C18   1    0.392823    0.523329    0.444611    11.00000    0.05060    0.14686 =
         0.06199    0.04530    0.02929   -0.02113
AFIX 137
H18A  2    0.357240    0.539428    0.403639    11.00000   -1.50000
H18B  2    0.402940    0.564160    0.485828    11.00000   -1.50000
H18C  2    0.396505    0.445995    0.455030    11.00000   -1.50000
AFIX   0
C19   1    0.522555    0.896407    0.452311    11.00000    0.03238    0.02265 =
         0.03197    0.00192    0.01144   -0.00184
AFIX  13
H19   2    0.547851    0.840109    0.464478    11.00000   -1.20000
AFIX   0
C20   1    0.545264    0.965281    0.517495    11.00000    0.05921    0.04650 =
         0.02603   -0.00386    0.01398   -0.01129
AFIX 137
H20A  2    0.577615    0.996112    0.534545    11.00000   -1.50000
H20B  2    0.551221    0.920526    0.554805    11.00000   -1.50000
H20C  2    0.521591    1.023589    0.505142    11.00000   -1.50000
AFIX   0
C21   1    0.509871    0.964930    0.392211    11.00000    0.05046    0.03303 =
         0.03556    0.00529    0.02188   -0.00051
AFIX 137
H21A  2    0.496582    0.918865    0.351352    11.00000   -1.50000
H21B  2    0.540690    1.001714    0.407560    11.00000   -1.50000
H21C  2    0.484128    1.018587    0.378800    11.00000   -1.50000
AFIX   0
C22   1    0.602091    0.538272    0.461994    11.00000    0.02805    0.03943 =
         0.01681    0.00622    0.01478    0.01393
C23   1    0.589769    0.427990    0.442404    11.00000    0.05919    0.04353 =
         0.02365    0.00137    0.02745    0.01583
C24   1    0.612484    0.378716    0.418796    11.00000    0.05411    0.05653 =
         0.02646    0.00605    0.02515    0.02170
AFIX  43
H24   2    0.605591    0.305251    0.404561    11.00000   -1.20000
AFIX   0
C25   1    0.644287    0.435989    0.416302    11.00000    0.03852    0.07531 =
         0.03143   -0.00308    0.02182    0.01849
AFIX  43
H25   2    0.660764    0.400491    0.402133    11.00000   -1.20000
AFIX   0
C26   1    0.653982    0.542824    0.433201    11.00000    0.02531    0.07922 =
         0.02121    0.00397    0.01253    0.01123
AFIX  43
H26   2    0.675548    0.580521    0.428453    11.00000   -1.20000
AFIX   0
C27   1    0.632297    0.597725    0.457627    11.00000    0.02224    0.04475 =
         0.01702    0.00111    0.00922    0.00513
C28   1    0.548545    0.366791    0.438176    11.00000    0.07359    0.03115 =
         0.04320    0.00028    0.04625    0.00108
AFIX  13
H28   2    0.543285    0.405817    0.468220    11.00000   -1.20000
AFIX   0
C29   1    0.498081    0.369957    0.360245    11.00000    0.06531    0.04521 =
         0.06618    0.00004    0.04710   -0.00699
AFIX 137
H29A  2    0.503249    0.336477    0.329588    11.00000   -1.50000
H29B  2    0.487342    0.445009    0.345712    11.00000   -1.50000
H29C  2    0.471720    0.330390    0.356123    11.00000   -1.50000
AFIX   0
C30   1    0.563603    0.249695    0.464474    11.00000    0.10227    0.03010 =
         0.05061   -0.00089    0.05270   -0.00301
AFIX 137
H30A  2    0.545315    0.225203    0.480078    11.00000   -1.50000
H30B  2    0.600363    0.245821    0.504262    11.00000   -1.50000
H30C  2    0.554726    0.203438    0.425843    11.00000   -1.50000
AFIX   0
C31   1    0.638292    0.717367    0.470418    11.00000    0.02926    0.06045 =
         0.02702   -0.00658    0.02014   -0.01619
AFIX  13
H31   2    0.631720    0.734454    0.503215    11.00000   -1.20000
AFIX   0
C32   1    0.599316    0.778816    0.401247    11.00000    0.05441    0.04310 =
         0.03663   -0.00303    0.03023   -0.00708
AFIX 137
H32A  2    0.604120    0.761070    0.367466    11.00000   -1.50000
H32B  2    0.603979    0.856497    0.410724    11.00000   -1.50000
H32C  2    0.564859    0.758280    0.381200    11.00000   -1.50000
AFIX   0
C33   1    0.692509    0.756064    0.505652    11.00000    0.05597    0.09060 =
         0.05656   -0.02542    0.04436   -0.03540
AFIX 137
H33A  2    0.699419    0.742471    0.473713    11.00000   -1.50000
H33B  2    0.717266    0.716835    0.550164    11.00000   -1.50000
H33C  2    0.695313    0.833487    0.515480    11.00000   -1.50000
REM RESI 0
AFIX   0
RESI 3 DCM
CL1   5    0.252376    0.581995    0.361354    11.00000    0.07854    0.13844 =
         0.16444    0.04351    0.06973    0.02985
C1    1    0.227677    0.667522    0.385468    11.00000    0.05931    0.05763 =
         0.12977    0.01591    0.03313   -0.00982
AFIX  23
H1A   2    0.190215    0.658845    0.352501    11.00000   -1.20000
H1B   2    0.235193    0.742681    0.381459    11.00000   -1.20000
AFIX   0
CL2   5    0.251613    0.645119    0.469696    11.00000    0.33343    0.15995 =
         0.13763    0.00531    0.12606   -0.02823
RESI 4 DCM
CL1   5    0.313888    0.363316    0.187594    11.00000    0.26210    0.16073 =
         0.13412    0.05775    0.13558    0.09575
C1    1    0.304105    0.337376    0.248701    11.00000    0.10997    0.08580 =
         0.08101    0.01211    0.03540    0.00067
AFIX  23
H1A   2    0.291629    0.262514    0.241539    11.00000   -1.20000
H1B   2    0.337334    0.342297    0.297457    11.00000   -1.20000
AFIX   0
CL2   5    0.262360    0.421900    0.241985    11.00000    0.13886    0.19126 =
         0.14750    0.02097    0.05342    0.08386
RESI 6 N2
N1    3    0.480301    0.867711    0.587157    11.00000    0.06166    0.13306 =
         0.06370   -0.03132    0.03807    0.00417
N2    3    0.467868    0.791097    0.575334    11.00000    0.06879    0.13249 =
         0.06096   -0.01746    0.04566    0.00191
RESI 0
HKLF 4

REM  full2_a.res in Cc
REM R1 =  0.0355 for   20413 Fo > 4sig(Fo)  and  0.0441 for all   22752 data
REM    818 parameters refined using    116 restraints

END

WGHT      0.0395     12.1592

REM Highest difference peak  1.660,  deepest hole -0.782,  1-sigma level  0.113
Q1    1   0.3872  0.0939  0.4490  11.00000  0.05    1.66
Q2    1   0.4153  0.1479  0.4562  11.00000  0.05    1.66
Q3    1   0.5956  0.6533  0.6886  11.00000  0.05    1.60
Q4    1   0.6390  0.6976  0.7239  11.00000  0.05    1.50
Q5    1   0.3627  0.2123  0.4282  11.00000  0.05    1.14
Q6    1   0.3573  0.1498  0.4369  11.00000  0.05    1.08
Q7    1   0.6065  0.5712  0.6824  11.00000  0.05    0.92
Q8    1   0.3954  0.2110  0.4731  11.00000  0.05    0.85
Q9    1   0.4162  0.1597  0.4981  11.00000  0.05    0.82
Q10   1   0.6393  0.5725  0.7179  11.00000  0.05    0.81
Q11   1   0.4909  0.2274  0.5533  11.00000  0.05    0.75
Q12   1   0.2640  0.3584  0.1918  11.00000  0.05    0.73
Q13   1   0.2607  0.4186  0.2919  11.00000  0.05    0.71
Q14   1   0.5967  0.6699  0.6526  11.00000  0.05    0.69
Q15   1   0.3839  0.1115  0.4108  11.00000  0.05    0.66
Q16   1   0.5209  0.7361  0.5986  11.00000  0.05    0.66
Q17   1   0.5825  0.3768  0.4685  11.00000  0.05    0.65
Q18   1   0.6767  0.6371  0.6683  11.00000  0.05    0.63
Q19   1   0.2751  0.4017  0.1709  11.00000  0.05    0.60
Q20   1   0.7047  0.5053  0.6899  11.00000  0.05    0.58
Q21   1   0.2475  0.5702  0.4074  11.00000  0.05    0.57
Q22   1   0.6373  0.4116  0.4393  11.00000  0.05    0.56
Q23   1   0.3264  0.1685  0.4883  11.00000  0.05    0.56
Q24   1   0.3793 -0.1220  0.5091  11.00000  0.05    0.51
Q25   1   0.2792  0.1700  0.3199  11.00000  0.05    0.51
Q26   1   0.4531 -0.2495  0.6911  11.00000  0.05    0.51
Q27   1   0.6269  0.5958  0.7414  11.00000  0.05    0.49
Q28   1   0.2463  0.5911  0.4707  11.00000  0.05    0.48
Q29   1   0.2870  0.4667  0.2006  11.00000  0.05    0.48
Q30   1   0.6284  0.7772  0.4699  11.00000  0.05    0.47
;
_shelx_res_checksum               14197
_shelx_hkl_file
;
  -4   0   4  550.14   26.60
  -4   0   4  573.74   23.70
  -4   0   4  570.84   23.00
  -4   0   4  557.64   24.40
  -4   0   4  574.34   24.70
   4   0  -4  495.35   24.10
   4   0  -4  490.25   23.20
   4   0  -4  462.25   23.40
   4   0  -4  479.85   22.70
   4   0  -4  443.86   24.40
   4   0  -4  466.15   24.30
  -6   0   6  101.09    7.00
  -6   0   6  104.39    6.60
  -6   0   6   94.79    8.40
  -6   0   6   95.09    8.10
  -6   0   6  109.09    8.80
  -6   0   6  100.89    7.60
  -6   0   6  117.79    8.70
   6   0  -6  104.79    6.50
   6   0  -6  100.49    8.50
   6   0  -6   88.89    7.20
   6   0  -6  114.69    8.70
   6   0  -6  109.79    8.00
  -8   0   8  789.72   37.40
  -8   0   8  783.12   36.20
  -8   0   8  836.82   35.00
  -8   0   8  809.92   38.30
  -8   0   8  840.62   38.10
  -8   0   8  786.52   35.30
   8   0  -8  740.33   38.00
   8   0  -8  690.43   38.20
   8   0  -8  702.93   36.10
   8   0  -8  753.32   34.70
   8   0  -8  724.03   37.00
   8   0  -8  710.13   35.40
  -8   0   8  793.62   38.80
 -10   0  10 2329.67  106.19
  10   0 -10 2446.56  105.79
  10   0 -10 2398.36  103.79
 -10   0  10 2314.17  103.99
  10   0 -10 2434.26  107.19
 -10   0  10 2260.07  106.49
  10   0 -10 2451.55  102.59
 -10   0  10 2413.76  107.79
 -10   0  10 2401.96  102.99
 -10   0  10 2392.46  102.59
 -10   0  10 2318.77  105.39
 -12   0  12 1922.51   84.59
  12   0 -12 1823.52   83.79
 -12   0  12 1871.61   88.89
 -12   0  12 1860.71   87.39
  12   0 -12 1943.51   87.79
  12   0 -12 1939.01   85.69
 -12   0  12 1967.70   84.29
  12   0 -12 1931.51   86.89
 -12   0  12 1954.40   88.39
 -12   0  12 1981.30   90.29
 -12   0  12 1892.51   85.89
  14   0 -14  329.07   21.50
 -14   0  14  343.27   18.70
 -14   0  14  317.17   22.80
 -14   0  14  321.97   19.80
  14   0 -14  315.67   22.60
  14   0 -14  289.37   17.60
 -14   0  14  307.07   22.00
  14   0 -14  282.07   19.10
 -14   0  14  330.07   21.90
 -14   0  14  317.87   18.10
 -14   0  14  283.47   20.90
  16   0 -16   96.99   11.90
 -16   0  16   86.19   13.10
  16   0 -16  109.29   12.80
 -16   0  16   68.99    9.70
  16   0 -16  130.39   12.10
  16   0 -16  102.19    9.10
 -16   0  16   87.89    8.90
  16   0 -16  107.59   12.00
 -16   0  16   74.49   11.30
 -16   0  16   85.49   11.40
 -16   0  16   90.29   11.50
 -18   0  18  123.89   11.10
 -18   0  18  127.09   11.40
  18   0 -18  119.09   14.80
 -18   0  18  126.99   14.80
 -18   0  18  123.19   14.30
 -18   0  18  120.09   18.50
 -18   0  18  124.89   15.00
 -18   0  18  121.49   13.00
  18   0 -18  112.09   10.80
  18   0 -18  115.29   13.70
  18   0 -18  174.28   21.60
  18   0 -18  142.39   14.40
 -20   0  20  245.58   22.50
 -20   0  20  245.48   28.50
 -20   0  20  232.48   21.60
  20   0 -20  257.57   21.80
 -20   0  20  228.98   17.20
 -20   0  20  267.27   17.80
  20   0 -20  273.37   23.50
  20   0 -20  257.47   21.40
  20   0 -20  230.58   17.00
  20   0 -20  234.38   19.60
 -20   0  20  235.78   19.30
 -20   0  20  266.57   21.60
  22   0 -22   66.29   12.30
 -22   0  22   48.50   13.30
 -22   0  22   43.80   11.30
 -22   0  22   52.79   11.20
 -22   0  22   41.90   11.70
 -22   0  22   56.39   11.00
 -22   0  22   28.10    6.50
 -22   0  22   49.10    9.00
  22   0 -22   52.99   12.60
  22   0 -22   39.60    8.30
  22   0 -22   65.79   12.20
 -24   0  24   55.69   12.70
 -24   0  24   56.79   12.10
 -24   0  24   43.30   10.30
  24   0 -24   63.09   12.10
 -24   0  24   27.50    9.90
 -24   0  24   51.69    9.50
  24   0 -24   43.40   13.20
 -24   0  24   59.39   13.40
  24   0 -24   34.00    8.00
  26   0 -26   18.10    6.70
  26   0 -26   23.90   11.10
 -26   0  26   27.40   17.00
 -26   0  26   13.70    8.20
 -26   0  26   19.80    9.00
 -26   0  26   16.00   10.70
  26   0 -26   22.70    9.80
 -26   0  26   17.10    7.10
 -28   0  28  -11.50    7.00
  28   0 -28   -4.10    6.40
 -28   0  28   -2.40    4.70
 -28   0  28   -1.40    8.80
 -28   0  28    3.60    6.70
 -28   0  28   13.80    8.10
  28   0 -28    6.60    6.20
 -28   0  28    0.60    6.40
 -30   0  30    3.80    8.50
  30   0 -30    2.00    5.60
 -30   0  30   -2.10    6.80
  30   0 -30   13.40    8.70
 -30   0  30    6.60   10.80
 -30   0  30   -3.60    5.50
 -32   0  32   80.99   19.40
 -32   0  32   70.09   16.00
  32   0 -32   80.09   14.10
  32   0 -32  122.79   23.10
 -32   0  32   62.59   12.20
  34   0 -34   77.79   13.90
 -34   0  34   77.09   19.50
 -34   0  34   35.60   13.00
 -34   0  34   53.89   14.20
  34   0 -34   61.89   18.50
 -34   0  34   66.79   12.40
  -3   1   3   66.29    3.90
   3   1  -3   77.09    5.40
  -3   1   3   69.49    4.60
   3   1  -3   67.99    5.70
   3   1  -3   68.89    4.30
   3   1  -3   78.49    4.70
  -3   1   3   70.79    5.60
  -3   1   3   67.19    4.90
   3   1  -3   71.39    5.10
  -3   1   3   71.49    4.50
   3   1  -3   75.19    5.50
   3  -1  -3   76.89    4.90
   3  -1  -3   76.39    4.80
   3  -1  -3   72.59    4.00
  -3  -1   3   71.89    5.30
   3  -1  -3   67.29    4.40
   3  -1  -3   76.29    5.70
   3  -1  -3   77.29    4.10
  -3  -1   3   69.79    4.30
  -3  -1   3   71.59    4.90
  -3  -1   3   66.49    4.50
  -3  -1   3   67.29    5.80
  -3  -1   3   65.69    5.10
  -5   1   5    3.30    1.60
  -5   1   5    3.30    2.30
  -5   1   5    5.20    2.40
   5   1  -5    8.20    3.50
   5   1  -5   11.20    3.50
   5   1  -5    4.50    1.80
   5   1  -5    7.10    3.60
  -5   1   5    3.80    1.70
  -5   1   5    6.00    2.20
   5   1  -5   11.20    2.90
   5   1  -5    3.80    2.70
  -5   1   5    6.50    3.30
   5  -1  -5    6.50    2.10
  -5  -1   5    2.20    2.50
  -5  -1   5    4.30    1.90
   5  -1  -5    5.20    2.20
   5  -1  -5   16.00    5.90
  -5  -1   5    5.80    3.10
   5  -1  -5    4.80    3.00
  -5  -1   5    4.40    3.00
   5  -1  -5    9.10    2.40
   5  -1  -5   11.00    3.20
  -5  -1   5    3.70    2.40
  -7   1   7 2711.83  112.09
   7   1  -7 2641.24  114.59
  -7   1   7 2672.53  113.09
  -7   1   7 2646.54  114.99
  -7   1   7 2638.34  114.49
   7   1  -7 2712.83  114.79
  -7   1   7 2647.64  112.09
   7   1  -7 2540.65  114.09
  -7   1   7 2690.03  113.79
   7   1  -7 2681.83  112.39
  -7   1   7 2563.24  115.79
   7   1  -7 2522.05  113.29
  -7  -1   7 2702.13  114.59
   7  -1  -7 2710.13  112.09
  -7  -1   7 2645.94  113.09
  -7  -1   7 2587.04  113.79
   7  -1  -7 2589.24  112.49
  -7  -1   7 2592.14  112.39
  -7  -1   7 2569.04  116.39
   7  -1  -7 2625.24  113.69
   7  -1  -7 2793.02  114.39
   7  -1  -7 2613.34  115.19
  -7  -1   7 2588.04  114.59
   7  -1  -7 2743.83  116.39
   7  -1  -7 2542.85  113.19
  -9   1   9  552.14   29.00
   9   1  -9  506.65   26.80
  -9   1   9  509.65   28.20
  -9   1   9  541.75   25.50
   9   1  -9  523.15   28.30
  -9   1   9  514.95   29.20
  -9   1   9  562.04   25.50
   9   1  -9  539.65   28.30
  -9   1   9  538.35   26.70
  -9   1   9  550.04   27.50
   9   1  -9  528.65   25.60
   9   1  -9  523.75   27.90
  -9  -1   9  545.15   30.30
   9  -1  -9  555.14   28.40
  -9  -1   9  582.44   28.90
  -9  -1   9  572.34   28.80
  -9  -1   9  568.14   27.70
   9  -1  -9  502.55   25.90
   9  -1  -9  481.75   28.60
   9  -1  -9  530.35   25.40
   9  -1  -9  542.35   29.70
   9  -1  -9  523.85   27.00
   9  -1  -9  507.35   27.40
  -9  -1   9  533.45   26.50
  -9  -1   9  531.15   30.10
  -9  -1   9  558.74   26.00
 -11   1  11  856.81   38.90
 -11   1  11  809.12   43.40
  11   1 -11  838.72   42.60
 -11   1  11  777.12   41.90
  11   1 -11  850.81   38.90
 -11   1  11  900.61   40.40
  11   1 -11  802.92   41.50
  11   1 -11  795.32   41.70
  11   1 -11  821.62   40.60
 -11   1  11  880.21   41.50
 -11   1  11  832.22   42.90
 -11   1  11  863.31   40.30
 -11  -1  11  807.22   42.30
  11  -1 -11  813.02   38.60
  11  -1 -11  858.21   40.90
  11  -1 -11  870.71   42.50
  11  -1 -11  824.52   39.70
 -11  -1  11  790.32   43.70
 -11  -1  11  850.21   39.80
 -11  -1  11  843.42   44.70
 -11  -1  11  851.11   39.20
 -11  -1  11  848.92   42.50
 -13   1  13  205.88   13.00
  13   1 -13  196.28   15.90
  13   1 -13  192.58   12.80
 -13   1  13  190.78   14.70
  13   1 -13  194.08   16.20
 -13   1  13  190.28   16.20
 -13   1  13  183.18   16.20
 -13   1  13  214.98   12.90
 -13   1  13  191.28   14.00
 -13   1  13  189.48   15.90
  13   1 -13  204.88   14.80
  13  -1 -13  211.88   17.40
  13  -1 -13  185.48   12.60
 -13  -1  13  206.48   17.20
  13  -1 -13  195.88   13.90
 -13  -1  13  222.78   18.10
 -13  -1  13  215.28   14.00
  13  -1 -13  197.48   14.80
 -13  -1  13  192.78   16.30
  13  -1 -13  227.68   16.60
 -13  -1  13  217.28   13.40
 -13  -1  13  209.78   15.00
 -13  -1  13  184.08   15.50
  15   1 -15  285.67   17.80
  15   1 -15  310.87   22.30
  15   1 -15  303.87   21.10
  15   1 -15  296.77   20.10
 -15   1  15  286.27   21.60
 -15   1  15  312.17   18.10
 -15   1  15  296.87   20.40
 -15   1  15  308.57   22.70
 -15   1  15  310.87   17.90
 -15   1  15  327.67   22.80
  15   1 -15  314.07   21.80
 -15   1  15  293.47   19.50
 -15  -1  15  308.27   23.60
  15  -1 -15  302.67   23.20
 -15  -1  15  328.27   22.50
  15  -1 -15  276.57   17.50
 -15  -1  15  294.87   21.80
  15  -1 -15  299.27   19.50
 -15  -1  15  332.87   19.10
  15  -1 -15  324.87   21.30
 -15  -1  15  319.77   20.50
  15  -1 -15  289.27   21.10
 -15  -1  15  315.27   18.50
 -15  -1  15  287.77   22.30
 -17   1  17  211.18   16.30
 -17   1  17  217.98   17.30
  17   1 -17  190.58   16.70
  17   1 -17  204.38   18.40
  17   1 -17  190.68   17.40
 -17   1  17  206.28   18.80
  17   1 -17  228.48   19.00
 -17   1  17  194.18   18.20
 -17   1  17  200.58   14.30
 -17   1  17  206.68   18.80
 -17   1  17  215.68   14.50
 -17  -1  17  210.58   19.90
  17  -1 -17  186.08   14.00
 -17  -1  17  205.68   18.30
  17  -1 -17  233.98   20.50
  17  -1 -17  215.78   18.30
 -17  -1  17  222.88   17.10
 -17  -1  17  222.28   18.70
 -17  -1  17  210.78   15.00
 -17  -1  17  205.18   18.80
 -17  -1  17  217.88   15.50
  17  -1 -17  227.78   17.80
  19   1 -19  197.08   17.00
  19   1 -19  193.08   18.50
 -19   1  19  218.08   17.90
  19   1 -19  157.68   17.10
  19   1 -19  173.78   20.30
 -19   1  19  178.98   18.00
 -19   1  19  171.08   17.90
 -19   1  19  167.28   13.50
  19   1 -19  180.88   14.10
 -19   1  19  189.68   16.20
 -19   1  19  189.78   14.20
 -19  -1  19  184.08   18.40
  19  -1 -19  181.98   15.80
  19  -1 -19  195.88   19.70
 -19  -1  19  189.88   18.30
 -19  -1  19  190.58   15.00
 -19  -1  19  185.98   18.10
  19  -1 -19  176.48   17.10
  19  -1 -19  144.89   13.20
 -19  -1  19  129.69   29.70
 -19  -1  19  199.28   17.00
  21   1 -21  276.47   23.90
 -21   1  21  225.78   19.60
  21   1 -21  227.48   21.70
 -21   1  21  247.18   23.60
 -21   1  21  285.27   24.60
  21   1 -21  254.17   20.90
 -21   1  21  259.17   18.00
 -21   1  21  222.28   22.00
  21   1 -21  241.38   17.80
 -21   1  21  265.57   18.00
 -21   1  21  250.77   23.00
  21   1 -21  264.77   23.20
  21  -1 -21  234.88   17.60
  21  -1 -21  243.88   20.20
 -21  -1  21  211.18   21.20
 -21  -1  21  271.97   23.20
  21  -1 -21  285.87   25.30
 -21  -1  21  273.17   24.80
 -21  -1  21  257.17   20.60
 -21  -1  21  263.97   23.30
 -21  -1  21  247.18   18.30
 -21  -1  21  272.77   18.90
  21  -1 -21  278.57   25.80
  21  -1 -21  255.17   22.50
 -23   1  23  775.72   47.40
  23   1 -23  716.23   44.60
 -23   1  23  739.23   48.70
  23   1 -23  768.12   40.90
 -23   1  23  749.33   41.30
 -23   1  23  769.02   45.50
 -23   1  23  772.22   43.70
 -23   1  23  759.22   40.40
 -23   1  23  828.22   49.80
  23   1 -23  747.13   48.40
 -23  -1  23  794.12   47.30
 -23  -1  23  796.62   44.40
  23  -1 -23  746.43   45.80
  23  -1 -23  724.33   40.70
 -23  -1  23  804.72   48.10
 -23  -1  23  770.42   48.00
 -23  -1  23  769.92   50.29
  23  -1 -23  865.91   51.99
 -23  -1  23  769.62   41.30
  23  -1 -23  791.72   44.70
 -25   1  25  585.34   36.40
 -25   1  25  525.55   39.30
 -25   1  25  585.24   33.00
  25   1 -25  583.74   41.50
  25   1 -25  575.54   38.10
 -25   1  25  548.95   41.80
  25   1 -25  539.75   33.10
 -25   1  25  566.84   37.50
 -25   1  25  608.34   41.70
 -25  -1  25  538.75   39.40
  25  -1 -25  591.64   37.90
 -25  -1  25  600.74   40.10
 -25  -1  25  543.05   36.10
  25  -1 -25  629.14   44.10
 -25  -1  25  597.14   40.90
  25  -1 -25  561.04   33.50
  27   1 -27  191.88   18.30
  27   1 -27  256.17   26.30
 -27   1  27  224.28   25.40
 -27   1  27  264.67   19.30
 -27   1  27  233.08   25.40
 -27   1  27  291.87   29.40
 -27   1  27  273.67   23.10
 -27   1  27  227.68   21.50
 -27  -1  27  233.78   24.60
  27  -1 -27  200.08   18.50
  27  -1 -27  196.78   23.50
 -27  -1  27  212.48   19.20
  27  -1 -27  217.88   25.90
 -27  -1  27  246.68   25.80
 -27  -1  27  218.58   22.20
 -27  -1  27  236.58   23.90
 -27  -1  27  241.88   26.60
 -29   1  29  103.39   17.80
 -29   1  29  150.78   20.00
  29   1 -29  125.09   21.40
 -29   1  29  120.39   21.60
 -29   1  29  140.19   23.20
 -29  -1  29  106.59   18.10
  29  -1 -29  121.79   22.30
 -29  -1  29  145.19   29.60
 -29  -1  29  123.69   18.10
  29  -1 -29   96.59   26.40
  29  -1 -29  111.39   17.80
 -29  -1  29  127.39   22.00
 -29  -1  29  130.09   14.80
  31   1 -31  100.29   14.20
  31   1 -31  111.99   21.10
 -31   1  31  130.99   19.40
 -31   1  31  104.59   14.90
 -31   1  31  117.89   18.30
  31  -1 -31  110.69   22.00
 -31  -1  31  125.39   19.50
 -31  -1  31  108.49   15.50
  31  -1 -31   89.49   13.80
 -31  -1  31  114.29   20.50
 -31  -1  31  103.79   21.40
 -33   1  33  165.38   17.60
 -33   1  33  117.89   19.60
 -33   1  33  209.98   23.30
  33   1 -33  176.68   26.20
 -33  -1  33  170.48   25.80
 -33  -1  33  155.48   23.80
  33  -1 -33  184.48   19.50
  33  -1 -33  153.68   27.20
 -33  -1  33  156.78   17.70
 -33  -1  33  149.49   20.80
   0   2   0  425.16   18.20
   0   2   0  407.36   18.70
   0   2   0  408.16   18.00
   0  -2   0  447.36   19.10
   0  -2   0  423.76   18.50
   0  -2   0  416.66   19.30
   0  -2   0  407.66   18.70
   0  -2   0  399.76   18.30
   0  -2   0  423.56   18.20
  -2   2   2  309.57   15.80
   2   2  -2  313.57   17.20
  -2   2   2  305.77   14.40
   2   2  -2  292.17   15.60
   2   2  -2  337.67   15.60
   2   2  -2  316.17   14.30
  -2   2   2  327.67   13.80
   2  -2  -2  293.27   14.40
  -2  -2   2  320.17   16.80
   2  -2  -2  303.97   13.70
  -2  -2   2  327.77   16.50
   2  -2  -2  285.47   15.70
  -2  -2   2  336.57   15.50
   2  -2  -2  322.37   14.00
  -2  -2   2  316.27   15.70
  -2  -2   2  316.77   14.60
   4   2  -4  103.59    7.90
  -4   2   4  100.79    5.60
  -4   2   4  103.49    6.20
   4   2  -4  106.89    8.00
   4   2  -4  107.79    8.60
   4   2  -4  103.29    6.30
   4   2  -4   98.39    6.10
  -4   2   4   89.99    7.70
  -4  -2   4  102.49    8.30
  -4  -2   4  103.99    8.00
   4  -2  -4   97.19    6.40
   4  -2  -4  107.19    6.40
  -4  -2   4  108.69    7.50
  -4  -2   4  103.59    8.60
  -4  -2   4   96.29    6.10
   4  -2  -4  105.89    5.70
  -4  -2   4  104.89    6.60
   4  -2  -4  116.29    5.90
   4  -2  -4   94.89    8.00
   4  -2  -4  102.19    8.30
   6   2  -6   56.39    6.90
   6   2  -6   59.79    5.40
  -6   2   6   46.90    6.20
  -6   2   6   45.10    5.80
   6   2  -6   65.89    5.10
  -6   2   6   55.79    4.00
   6   2  -6   61.39    7.00
  -6   2   6   58.89    6.50
   6   2  -6   68.29    6.70
  -6   2   6   47.00    5.20
  -6   2   6   50.29    4.20
  -6  -2   6   53.49    5.40
  -6  -2   6   43.50    6.70
   6  -2  -6   52.19    6.70
  -6  -2   6   54.49    5.10
  -6  -2   6   62.69    7.90
   6  -2  -6   54.19    6.70
   6  -2  -6   57.69    4.50
   6  -2  -6   64.19    5.90
   6  -2  -6   55.99    5.40
  -6  -2   6   46.60    5.70
   6  -2  -6   51.99    5.50
   6  -2  -6   59.49    4.60
  -6  -2   6   60.39    6.70
  -8   2   8  658.03   33.60
  -8   2   8  679.43   32.60
   8   2  -8  718.03   34.80
   8   2  -8  667.23   33.70
  -8   2   8  679.33   31.30
   8   2  -8  743.63   32.20
  -8   2   8  701.23   31.50
   8   2  -8  686.13   33.70
   8   2  -8  663.13   34.60
  -8   2   8  687.53   33.90
   8  -2  -8  650.83   35.90
  -8  -2   8  691.13   32.40
   8  -2  -8  747.53   34.70
  -8  -2   8  672.43   34.30
  -8  -2   8  715.13   34.00
  -8  -2   8  694.23   34.10
   8  -2  -8  694.93   32.80
  -8  -2   8  700.83   36.90
   8  -2  -8  653.03   34.10
   8  -2  -8  751.92   31.80
  -8  -2   8  696.03   33.20
   8  -2  -8  684.03   31.80
   8  -2  -8  695.03   33.00
  10   2 -10  295.17   19.20
  10   2 -10  309.87   16.20
 -10   2  10  289.67   17.70
  10   2 -10  270.47   17.80
 -10   2  10  291.27   18.30
  10   2 -10  282.17   17.90
 -10   2  10  293.37   15.50
 -10   2  10  268.17   16.60
 -10   2  10  301.57   15.60
 -10   2  10  277.87   19.60
  10   2 -10  312.67   19.10
  10  -2 -10  303.77   17.40
  10  -2 -10  296.37   16.30
  10  -2 -10  341.27   21.00
 -10  -2  10  257.47   20.00
 -10  -2  10  284.57   18.10
 -10  -2  10  289.97   18.20
 -10  -2  10  326.47   17.70
  10  -2 -10  311.37   15.90
 -10  -2  10  320.87   19.30
 -10  -2  10  297.07   16.60
  10  -2 -10  264.47   16.70
 -12   2  12  423.36   27.30
  12   2 -12  426.26   25.90
 -12   2  12  458.95   28.70
 -12   2  12  474.95   23.50
 -12   2  12  477.25   27.30
 -12   2  12  463.75   25.00
 -12   2  12  484.05   26.40
 -12   2  12  482.75   23.70
  12   2 -12  473.65   24.00
  12   2 -12  486.95   27.30
  12  -2 -12  489.55   27.40
 -12  -2  12  467.55   30.00
  12  -2 -12  455.55   29.20
  12  -2 -12  471.95   25.70
 -12  -2  12  494.55   27.80
  12  -2 -12  481.35   24.60
 -12  -2  12  474.75   26.50
 -12  -2  12  482.95   24.90
 -12  -2  12  474.05   25.30
 -12  -2  12  466.15   30.50
  12  -2 -12  439.46   23.50
  12  -2 -12  450.15   25.50
 -12  -2  12  462.15   27.00
 -14   2  14   21.80    5.70
 -14   2  14   33.90    5.50
  14   2 -14   26.30    7.10
 -14   2  14   27.10    6.30
  14   2 -14   36.30    9.20
  14   2 -14   25.40    6.50
  14   2 -14   32.00    7.70
  14   2 -14   26.80    5.50
 -14   2  14   33.30    8.30
 -14   2  14   36.60    6.50
 -14   2  14   15.50    6.90
 -14   2  14   19.80    5.50
  14  -2 -14   25.20    7.60
 -14  -2  14   34.20    7.70
 -14  -2  14   42.80   11.50
  14  -2 -14   28.10    7.70
  14  -2 -14   23.90    5.60
 -14  -2  14   37.70   11.30
 -14  -2  14   30.60    7.00
  14  -2 -14   27.60    6.00
  14  -2 -14   29.10    5.50
 -14  -2  14   36.00    8.00
 -14  -2  14   23.10    4.80
 -14  -2  14   23.40    5.90
  16   2 -16   19.00    6.10
  16   2 -16   18.40    6.60
  16   2 -16   31.30    8.50
 -16   2  16   21.60    5.00
 -16   2  16   24.70    6.40
  16   2 -16   10.20    5.80
 -16   2  16   13.50    7.50
  16   2 -16   21.60    5.20
 -16   2  16   27.80    5.20
 -16   2  16   23.30    6.00
 -16   2  16   24.50    6.70
 -16   2  16   21.10    7.70
 -16  -2  16   26.10    6.00
 -16  -2  16   20.50    7.10
  16  -2 -16   16.60    4.60
 -16  -2  16   24.60    7.10
  16  -2 -16   21.40    6.30
  16  -2 -16   24.30    6.00
 -16  -2  16   29.80    9.10
 -16  -2  16   23.50    6.00
 -16  -2  16   19.30    6.10
  16  -2 -16   22.90    7.90
  16  -2 -16   24.30    7.80
 -18   2  18   45.30    7.60
 -18   2  18   53.59   14.00
 -18   2  18   50.69    7.60
  18   2 -18   41.90   11.10
 -18   2  18   42.40    9.20
 -18   2  18   39.20   10.00
  18   2 -18   33.60    6.20
 -18   2  18   45.80    9.90
  18   2 -18   43.30    9.40
  18   2 -18   54.09   10.10
  18   2 -18   49.30   10.70
  18  -2 -18   53.49    9.00
  18  -2 -18   44.70   10.60
 -18  -2  18   43.90   11.60
 -18  -2  18   58.09   13.20
  18  -2 -18   37.60    7.00
  18  -2 -18   51.69   10.30
  18  -2 -18   32.90    9.00
 -18  -2  18   42.80   10.50
 -18  -2  18   42.10    9.50
 -18  -2  18   73.79   14.40
 -18  -2  18   49.40    8.90
 -18  -2  18   55.19    8.90
 -20   2  20   44.90    7.50
  20   2 -20   51.59   12.50
  20   2 -20   45.80   10.40
 -20   2  20   52.89   11.30
  20   2 -20   62.09   12.10
 -20   2  20   59.09    8.70
 -20   2  20   50.29   11.40
  20   2 -20   47.90   10.80
 -20   2  20   46.50   11.60
 -20   2  20   64.79   10.50
  20   2 -20   49.90    7.90
 -20   2  20   36.00    9.00
 -20  -2  20   56.59   12.10
 -20  -2  20   48.60   11.80
 -20  -2  20   57.89    9.70
 -20  -2  20   55.19   13.30
  20  -2 -20   35.80    7.40
 -20  -2  20   50.39    8.40
 -20  -2  20   57.99   11.20
  20  -2 -20   52.09   13.80
  20  -2 -20   57.29   11.10
 -20  -2  20   52.59   12.30
  20  -2 -20   52.29   11.40
  20  -2 -20   49.10    9.80
  22   2 -22    5.20    4.40
  22   2 -22    8.00    6.10
 -22   2  22    7.90    6.10
 -22   2  22    9.20    5.00
  22   2 -22   11.00    7.70
 -22   2  22   17.20    7.40
 -22   2  22    9.40    5.50
 -22   2  22   15.80    7.50
 -22   2  22    9.90    7.10
 -22   2  22    8.20    9.60
 -22  -2  22   11.10    8.20
  22  -2 -22   21.90    8.00
  22  -2 -22   11.70    8.00
 -22  -2  22    6.90    7.80
 -22  -2  22    6.40    7.30
 -22  -2  22   16.20    7.20
 -22  -2  22    9.60    6.20
  22  -2 -22   -2.20    5.60
  22  -2 -22    5.20    4.80
 -22  -2  22   10.80    6.60
 -24   2  24   24.10    8.70
 -24   2  24   14.20    6.20
 -24   2  24   19.80    7.60
  24   2 -24   21.20    7.00
 -24   2  24   24.90   11.00
  24   2 -24   31.60   10.80
 -24   2  24   11.90    9.10
  24   2 -24   20.90    8.50
  24  -2 -24   31.80    9.90
 -24  -2  24   18.00    8.20
 -24  -2  24   10.90    6.80
  24  -2 -24   13.10    8.20
 -24  -2  24   26.70   10.10
 -24  -2  24   19.90    9.30
  24  -2 -24   29.00   11.70
 -24  -2  24   10.00    8.70
  24  -2 -24   20.90    7.30
 -26   2  26    3.30    6.20
 -26   2  26   -2.10    6.70
 -26   2  26  -11.70    5.30
 -26   2  26   -1.00    4.90
 -26   2  26   -1.90    6.10
  26   2 -26   -0.10    4.90
  26  -2 -26    1.80    4.80
  26  -2 -26    8.60    8.30
  26  -2 -26   -7.60    6.10
 -26  -2  26    9.20    7.30
 -26  -2  26   -8.90    6.60
 -26  -2  26    5.30    6.00
 -26  -2  26   -4.40    6.70
 -26  -2  26    4.80    8.70
 -26  -2  26    9.00    7.30
 -28   2  28   -4.20    6.00
  28   2 -28   17.80    9.50
 -28   2  28   -3.80    4.90
 -28   2  28    3.10    7.50
  28   2 -28    1.20    5.30
 -28   2  28    0.00    6.10
  28  -2 -28   -2.20    7.70
 -28  -2  28   10.00    9.20
 -28  -2  28    7.10    6.60
 -28  -2  28    0.90    6.70
 -28  -2  28   16.90    8.40
  28  -2 -28    3.30    5.50
  28  -2 -28    4.20    8.10
 -28  -2  28   -2.70    6.00
  30   2 -30  -11.00    6.10
 -30   2  30    8.80    6.10
  30   2 -30   -3.20    5.50
 -30   2  30   -4.60    5.50
  30  -2 -30   10.20    7.30
 -30  -2  30    5.60    9.10
 -30  -2  30    2.20    7.30
  30  -2 -30    3.20    9.50
 -30  -2  30   14.40    7.70
 -30  -2  30    2.70    9.80
 -32   2  32   -5.90    5.60
  32   2 -32    0.60    6.20
 -32   2  32   -0.60    6.90
  32   2 -32    6.60    9.10
 -32  -2  32    2.80    7.10
  32  -2 -32    8.20    7.70
 -32  -2  32    0.50    8.10
 -32  -2  32   -7.20    9.40
  32  -2 -32   10.50   13.90
 -32  -2  32    4.50   10.80
 -34   2  34   -4.60    5.00
  34   2 -34   -0.30    6.30
  34   2 -34   21.00   14.20
 -34   2  34    0.60    8.00
 -34  -2  34    8.20   11.80
  34  -2 -34    2.70   11.60
 -34  -2  34    9.70    9.00
  34  -2 -34    0.80    7.10
 -34  -2  34    7.70    7.90
 -34  -2  34    3.10   12.30
  -1   3   1  163.78    7.50
   1   3  -1  139.99    9.20
  -1   3   1  179.98    9.60
   1   3  -1  153.48    8.00
   1   3  -1  156.58    8.00
   1   3  -1  155.68    9.80
  -1   3   1  172.18    8.10
   1  -3  -1  162.58    8.00
   1  -3  -1  154.78    7.60
   1  -3  -1  152.28    9.30
  -1  -3   1  154.58    9.80
  -1  -3   1  166.08    8.70
   1  -3  -1  152.28    8.90
   1  -3  -1  170.68    8.70
  -1  -3   1  174.98   10.10
  -1  -3   1  157.08   10.00
  -1  -3   1  165.78    8.70
  -3   3   3   80.79    4.80
   3   3  -3   82.49    7.30
  -3   3   3   79.49    4.80
  -3   3   3   98.79    7.70
   3   3  -3  102.29    5.90
   3   3  -3   92.69    9.90
   3   3  -3  105.79    8.20
  -3   3   3   87.19    5.90
  -3  -3   3   91.29    6.30
  -3  -3   3   71.89    7.00
   3  -3  -3   92.39    5.00
   3  -3  -3  105.69    5.40
  -3  -3   3   89.29    7.70
   3  -3  -3  113.09    8.20
   3  -3  -3  107.29    6.30
  -3  -3   3  100.79    8.40
  -5   3   5  816.82   36.60
   5   3  -5  783.52   35.80
   5   3  -5  818.92   36.30
   5   3  -5  805.42   38.30
  -5   3   5  806.72   39.70
  -5   3   5  811.92   35.50
   5   3  -5  757.42   39.90
   5   3  -5  812.62   38.90
  -5  -3   5  851.41   37.10
  -5  -3   5  927.71   39.20
  -5  -3   5  853.71   36.00
   5  -3  -5  786.22   40.80
   5  -3  -5  812.62   36.60
   5  -3  -5  750.92   39.50
  -5  -3   5  832.02   40.60
  -5  -3   5  814.62   38.00
   5  -3  -5  809.32   35.60
   5  -3  -5  860.11   35.90
  -7   3   7  242.58   13.50
   7   3  -7  235.18   13.40
   7   3  -7  237.38   15.20
  -7   3   7  253.07   12.40
   7   3  -7  239.78   15.70
   7   3  -7  257.07   13.30
  -7   3   7  251.77   13.70
   7   3  -7  253.87   16.70
  -7  -3   7  246.78   13.60
   7  -3  -7  232.28   12.50
  -7  -3   7  247.98   15.50
  -7  -3   7  237.68   15.80
  -7  -3   7  264.07   14.00
  -7  -3   7  257.17   15.00
   7  -3  -7  245.78   12.70
   7  -3  -7  250.07   17.10
   7  -3  -7  219.58   16.30
   7  -3  -7  233.58   13.90
   7  -3  -7  234.28   13.50
  -9   3   9  379.96   20.70
  -9   3   9  389.96   22.40
  -9   3   9  387.06   18.50
   9   3  -9  380.76   23.10
   9   3  -9  350.36   22.20
   9   3  -9  375.16   19.30
  -9   3   9  403.26   24.00
  -9   3   9  388.46   18.30
   9   3  -9  353.76   20.20
  -9   3   9  362.86   19.80
   9  -3  -9  383.86   23.80
  -9  -3   9  355.56   24.20
   9  -3  -9  375.16   20.50
  -9  -3   9  399.66   20.20
   9  -3  -9  358.26   19.90
  -9  -3   9  405.86   22.70
  -9  -3   9  391.06   20.70
   9  -3  -9  372.46   19.00
  -9  -3   9  398.56   21.10
   9  -3  -9  315.57   23.00
  -9  -3   9  399.96   22.20
   9  -3  -9  381.36   19.00
 -11   3  11  165.68   11.80
 -11   3  11  164.58   12.60
  11   3 -11  156.48   12.20
 -11   3  11  155.18   12.90
  11   3 -11  158.38   10.80
  11   3 -11  147.69   15.60
 -11   3  11  151.88   11.00
 -11   3  11  144.39   14.00
 -11   3  11  169.28   10.20
  11   3 -11  148.69   13.10
 -11  -3  11  156.58   12.40
 -11  -3  11  174.98   12.60
  11  -3 -11  155.78   13.40
  11  -3 -11  166.88   10.60
 -11  -3  11  185.38   14.40
 -11  -3  11  183.38   13.80
  11  -3 -11  167.78   12.00
 -11  -3  11  194.28   14.20
  11  -3 -11  157.28   10.80
  11  -3 -11  162.28   11.50
 -11  -3  11  173.78   15.90
 -13   3  13    4.20    4.40
  13   3 -13   10.00    5.50
 -13   3  13    5.00    4.20
  13   3 -13   11.30    5.50
 -13   3  13    7.50    3.10
 -13   3  13    7.40    4.10
 -13   3  13    5.70    4.40
  13   3 -13   19.60    6.20
  13   3 -13   19.40    5.40
  13   3 -13   17.50    4.50
 -13   3  13    6.50    2.90
  13  -3 -13    7.70    3.80
 -13  -3  13   10.20    5.00
 -13  -3  13   13.00    5.70
 -13  -3  13    4.90    4.20
 -13  -3  13   12.30    6.40
  13  -3 -13   10.10    5.10
 -13  -3  13   10.80    4.20
  13  -3 -13   23.70    7.60
 -13  -3  13   10.10    3.60
  13  -3 -13   19.60    4.70
  13  -3 -13   10.30    4.40
  13  -3 -13   13.80    3.80
 -15   3  15    2.60    4.10
 -15   3  15    1.00    4.20
  15   3 -15   14.50    5.90
  15   3 -15    9.30    3.80
 -15   3  15    3.50    3.70
  15   3 -15    9.60    5.50
  15   3 -15   16.10    5.30
 -15   3  15    4.90    3.40
 -15   3  15    4.80    3.20
  15   3 -15    6.60    6.30
 -15  -3  15    3.20    3.20
  15  -3 -15    6.30    5.20
  15  -3 -15    3.30    2.80
 -15  -3  15    8.80    5.40
 -15  -3  15    8.00    5.10
  15  -3 -15   11.60    4.90
 -15  -3  15    6.30    4.50
  15  -3 -15    5.80    4.10
  15  -3 -15    8.80    4.40
 -15  -3  15   -1.80    4.00
 -15  -3  15    4.80    3.80
  15  -3 -15   10.50    5.50
  17   3 -17   33.50    8.90
 -17   3  17   43.80    8.90
  17   3 -17   42.50    9.10
 -17   3  17   53.19   11.40
 -17   3  17   47.40    8.40
  17   3 -17   48.30    7.90
 -17   3  17   43.60    8.50
 -17   3  17   42.70    6.50
  17   3 -17   41.10   10.00
 -17   3  17   39.90    6.30
  17   3 -17   53.79   11.10
  17  -3 -17   34.90    6.50
  17  -3 -17   49.00   10.30
 -17  -3  17   42.30    8.60
 -17  -3  17   31.00    8.60
 -17  -3  17   41.50   11.00
 -17  -3  17   56.69    9.30
 -17  -3  17   34.70    7.90
  17  -3 -17   38.20    8.50
  17  -3 -17   41.00    7.80
 -17  -3  17   41.00   10.30
 -17  -3  17   33.60    6.40
  17  -3 -17   27.80    8.40
 -19   3  19   23.70    8.10
 -19   3  19   15.80    6.30
  19   3 -19   28.00    7.80
 -19   3  19   26.10    6.20
  19   3 -19   28.60    9.10
  19   3 -19   23.70    6.10
 -19   3  19   32.00    8.00
  19   3 -19   28.10    9.60
 -19   3  19   33.20    6.30
 -19   3  19   31.40    8.50
  19   3 -19   24.80    9.00
  19  -3 -19   34.10    9.80
 -19  -3  19   39.80    9.30
 -19  -3  19   26.90    6.80
 -19  -3  19   23.20    7.10
  19  -3 -19   24.50    5.70
  19  -3 -19   31.20    9.60
  19  -3 -19   37.30    8.60
 -19  -3  19   14.10    7.30
 -19  -3  19   25.30    8.70
 -19  -3  19   10.60    6.70
  19  -3 -19   17.70    6.20
 -19  -3  19   22.30    8.80
 -21   3  21   58.39    8.70
 -21   3  21   46.90    9.80
  21   3 -21   38.10    9.90
 -21   3  21   61.29   14.00
  21   3 -21   44.80    7.90
 -21   3  21   38.60    9.50
 -21   3  21   40.80    7.60
 -21   3  21   42.40    9.50
  21  -3 -21   40.90   12.70
  21  -3 -21   41.00   11.70
 -21  -3  21   28.50    8.80
  21  -3 -21   57.69   10.50
 -21  -3  21   63.49   15.00
 -21  -3  21   24.80   11.10
 -21  -3  21   37.20    9.50
  21  -3 -21   47.40    8.70
  21  -3 -21   46.10   10.20
 -21  -3  21   29.90    9.20
  23   3 -23  167.68   18.80
 -23   3  23  158.88   18.40
 -23   3  23  186.78   17.50
  23   3 -23  163.08   19.00
 -23   3  23  159.58   14.10
 -23   3  23  162.48   19.80
  23   3 -23  177.78   15.70
 -23   3  23  147.59   13.90
 -23   3  23  179.28   17.50
  23  -3 -23  158.58   14.90
  23  -3 -23  160.08   17.50
 -23  -3  23  163.88   18.10
 -23  -3  23  161.28   20.30
  23  -3 -23  146.89   17.90
 -23  -3  23  157.98   18.00
 -23  -3  23  209.18   23.30
  23  -3 -23  188.78   24.10
 -23  -3  23  172.18   16.90
 -25   3  25   39.60   10.30
  25   3 -25   36.70    9.40
  25   3 -25   37.30   12.10
 -25   3  25   26.70    8.80
 -25   3  25   24.50    7.10
 -25   3  25   27.30   10.60
 -25   3  25   34.70   10.60
 -25  -3  25   39.10   10.30
 -25  -3  25   36.00    9.80
  25  -3 -25   38.40   11.20
 -25  -3  25   43.90   13.70
  25  -3 -25   14.30    8.60
 -25  -3  25   15.60   10.80
 -25  -3  25   31.20    9.20
  25  -3 -25   37.90    8.80
 -25  -3  25   38.70   12.60
  27   3 -27   77.49   16.40
 -27   3  27   72.19   11.10
  27   3 -27   77.39   12.60
 -27   3  27   83.89   14.20
 -27  -3  27   76.99   16.30
 -27  -3  27   82.39   13.30
  27  -3 -27   84.09   15.20
 -27  -3  27   63.29   14.40
  27  -3 -27   44.20   14.70
  27  -3 -27   87.49   13.40
 -27  -3  27   70.89   14.80
 -27  -3  27   90.69   16.40
 -29   3  29   32.10   10.70
 -29   3  29   28.30    9.80
 -29   3  29   36.10    9.00
  29   3 -29   33.00    9.40
  29   3 -29   28.70   11.70
  29  -3 -29   45.60   15.90
 -29  -3  29   29.00    9.10
 -29  -3  29   21.40   21.00
 -29  -3  29   10.40    9.40
  29  -3 -29   57.59   14.50
 -29  -3  29   44.00   12.30
 -29  -3  29   46.30   12.60
  31   3 -31   27.10    9.10
 -31   3  31   26.40   10.70
 -31   3  31   37.20    8.80
  31   3 -31   31.60   12.90
  31  -3 -31   30.00    9.20
 -31  -3  31   44.90   16.30
 -31  -3  31   30.90   12.20
  31  -3 -31   23.10   13.80
 -31  -3  31   35.60   10.80
 -31  -3  31   27.50   13.10
 -33   3  33   -9.60    6.80
  33   3 -33   -4.40    6.00
  33   3 -33   -6.60    8.80
 -33  -3  33   13.00   12.70
 -33  -3  33   23.40   11.00
  33  -3 -33    7.40    7.60
 -33  -3  33    8.80    9.30
  33  -3 -33  -15.80   10.80
 -33  -3  33   12.90    9.20
   0   4   0 3944.91  166.78
   0   4   0 3911.61  165.38
   0   4   0 3743.13  165.08
   0  -4   0 4082.29  167.68
   0  -4   0 4195.58  167.68
   0  -4   0 3964.20  166.78
   0  -4   0 3911.71  165.98
   0  -4   0 3996.10  168.18
   0  -4   0 3924.71  165.28
   0  -4   0 3946.71  166.68
   0  -4   0 3856.61  166.28
   2   4  -2 1770.62   79.09
   2   4  -2 1833.02   76.69
  -2   4   2 1736.83   75.99
  -2   4   2 1816.52   76.39
  -2   4   2 1762.02   76.99
  -2   4   2 1805.42   79.19
   2   4  -2 1824.92   76.79
  -2   4   2 1763.52   75.89
   2   4  -2 1789.52   78.59
  -2  -4   2 1827.12   82.89
   2  -4  -2 1831.72   77.49
  -2  -4   2 1798.92   80.09
  -2  -4   2 1783.12   79.39
   2  -4  -2 1811.82   76.19
   2  -4  -2 1731.23   79.19
  -2  -4   2 1949.30   79.29
   2  -4  -2 1856.41   76.69
  -2  -4   2 1810.42   77.69
  -4   4   4  917.81   40.80
  -4   4   4  943.21   40.80
   4   4  -4  960.80   45.00
  -4   4   4  906.91   45.00
  -4   4   4  969.00   42.00
   4   4  -4  944.71   41.80
  -4   4   4  927.71   43.20
   4   4  -4  939.91   44.20
   4   4  -4  916.41   47.80
  -4  -4   4  989.30   42.90
   4  -4  -4  976.30   41.50
   4  -4  -4  907.41   45.30
  -4  -4   4  997.00   46.90
   4  -4  -4  946.31   41.10
  -4  -4   4  928.31   44.60
   4  -4  -4  936.21   42.30
  -4  -4   4 1012.80   46.60
  -4  -4   4 1060.49   44.50
  -6   4   6  864.61   39.10
   6   4  -6  955.40   40.50
  -6   4   6  823.12   40.50
   6   4  -6  994.50   45.80
   6   4  -6  904.61   43.80
  -6   4   6  860.51   44.30
  -6   4   6  897.41   39.30
   6  -4  -6  980.80   47.00
   6  -4  -6  908.81   39.60
  -6  -4   6  891.81   45.70
   6  -4  -6  926.61   40.90
   6  -4  -6  947.91   40.00
  -6  -4   6  913.81   42.60
  -6  -4   6  904.71   43.30
  -6  -4   6  927.71   41.50
   6  -4  -6  787.42   44.20
   8   4  -8  451.25   25.30
   8   4  -8  466.65   26.30
   8   4  -8  448.36   22.40
   8   4  -8  454.65   27.40
  -8   4   8  430.46   22.80
   8   4  -8  444.26   22.30
  -8   4   8  486.55   21.50
  -8   4   8  470.05   27.10
  -8   4   8  479.55   22.60
   8  -4  -8  449.36   21.80
  -8  -4   8  491.15   23.80
   8  -4  -8  454.25   22.00
  -8  -4   8  451.25   26.20
  -8  -4   8  473.95   28.40
   8  -4  -8  396.36   26.50
  -8  -4   8  468.25   22.60
  -8  -4   8  488.75   25.00
  -8  -4   8  476.75   25.70
   8  -4  -8  461.65   26.10
   8  -4  -8  434.86   23.00
  10   4 -10  303.27   20.50
  10   4 -10  313.47   17.60
 -10   4  10  289.87   17.40
  10   4 -10  307.57   24.80
  10   4 -10  356.86   22.50
 -10   4  10  300.47   21.40
 -10   4  10  290.67   15.70
  10   4 -10  329.07   17.10
 -10   4  10  305.27   17.50
 -10  -4  10  305.37   22.60
  10  -4 -10  310.67   17.80
  10  -4 -10  324.47   19.00
 -10  -4  10  306.27   20.50
  10  -4 -10  300.17   16.40
  10  -4 -10  273.67   21.30
 -10  -4  10  305.57   19.70
 -10  -4  10  321.87   17.90
 -10  -4  10  327.17   19.20
  10  -4 -10  324.77   16.70
  10  -4 -10  328.47   23.20
 -12   4  12  472.55   23.10
 -12   4  12  482.75   25.20
  12   4 -12  432.96   28.10
  12   4 -12  450.35   27.30
 -12   4  12  482.85   25.90
 -12   4  12  460.45   29.60
  12   4 -12  465.35   25.60
  12   4 -12  449.46   29.00
  12   4 -12  469.25   24.20
 -12   4  12  464.65   22.70
 -12   4  12  496.75   28.50
  12  -4 -12  489.95   27.90
 -12  -4  12  493.45   31.80
 -12  -4  12  466.95   28.10
 -12  -4  12  464.65   26.20
 -12  -4  12  500.15   25.70
 -12  -4  12  443.76   27.10
  12  -4 -12  502.75   25.70
  12  -4 -12  449.66   24.00
  12  -4 -12  457.45   23.70
 -12  -4  12  482.55   26.00
  12  -4 -12  467.35   25.20
  12  -4 -12  415.16   29.50
 -14   4  14  378.46   20.30
 -14   4  14  385.06   30.60
  14   4 -14  413.56   27.60
 -14   4  14  424.46   23.30
 -14   4  14  412.76   20.90
 -14   4  14  388.46   24.90
  14   4 -14  398.46   25.80
  14   4 -14  407.86   21.90
 -14   4  14  376.96   23.60
  14   4 -14  404.66   24.00
  14   4 -14  422.56   27.00
  14  -4 -14  342.27   20.90
 -14  -4  14  349.57   24.40
 -14  -4  14  400.86   23.90
  14  -4 -14  418.26   25.90
 -14  -4  14  396.66   24.00
 -14  -4  14  406.76   24.90
  14  -4 -14  408.06   22.30
 -14  -4  14  426.86   34.20
 -14  -4  14  393.16   25.90
  14  -4 -14  411.96   22.90
  14  -4 -14  357.66   27.60
 -16   4  16  302.57   17.10
 -16   4  16  309.17   19.90
  16   4 -16  290.37   20.70
  16   4 -16  312.67   18.90
  16   4 -16  265.77   21.70
 -16   4  16  313.17   21.60
  16   4 -16  309.57   24.00
  16   4 -16  270.57   22.50
 -16   4  16  306.67   21.00
 -16   4  16  285.57   17.20
  16  -4 -16  290.17   22.00
 -16  -4  16  339.77   23.60
 -16  -4  16  302.07   20.40
  16  -4 -16  294.37   24.80
 -16  -4  16  326.97   20.10
 -16  -4  16  319.97   21.20
  16  -4 -16  270.77   17.70
 -16  -4  16  288.87   25.20
  16  -4 -16  304.07   20.50
  16  -4 -16  272.77   18.50
 -16  -4  16  288.37   21.60
  16  -4 -16  319.67   19.40
 -16  -4  16  285.27   26.60
 -18   4  18  132.29   13.30
 -18   4  18  161.68   15.40
 -18   4  18  125.19   13.70
  18   4 -18  159.18   14.90
  18   4 -18  142.89   16.80
  18   4 -18  157.48   12.70
 -18   4  18  140.79   11.40
 -18   4  18  142.49   10.90
  18   4 -18  146.09   17.30
  18   4 -18  117.49   16.00
 -18   4  18  160.38   17.40
 -18  -4  18  157.68   18.30
 -18  -4  18  153.08   15.60
 -18  -4  18  151.68   13.50
 -18  -4  18  164.78   15.00
  18  -4 -18  142.59   21.30
  18  -4 -18  150.98   13.40
  18  -4 -18  140.89   15.80
 -18  -4  18  150.38   19.10
  18  -4 -18  135.29   11.90
 -18  -4  18  131.79   13.80
 -18  -4  18  148.99   17.00
  18  -4 -18  159.58   14.80
 -20   4  20   56.29    8.00
 -20   4  20   49.30   10.00
  20   4 -20   49.20   11.70
 -20   4  20   62.19   11.20
 -20   4  20   58.89   10.50
 -20   4  20   65.49    8.60
  20   4 -20   66.69   10.00
  20   4 -20   79.59   13.10
  20  -4 -20   69.29   13.30
 -20  -4  20   72.99   14.90
 -20  -4  20   58.49   10.30
  20  -4 -20   49.99   12.70
  20  -4 -20   53.79    8.90
  20  -4 -20   57.19   10.30
 -20  -4  20   76.59   12.20
 -20  -4  20   95.19   18.40
 -20  -4  20   73.19   11.50
  20  -4 -20   69.39   12.10
 -22   4  22    5.40    5.50
  22   4 -22    6.70    5.10
 -22   4  22    7.50    4.60
 -22   4  22    7.90    6.30
  22   4 -22   13.40    7.20
 -22   4  22   22.70    6.40
  22   4 -22   19.30    9.20
 -22  -4  22   25.80    9.10
 -22  -4  22   -1.50    8.70
 -22  -4  22   13.90    6.90
  22  -4 -22    6.70    4.60
  22  -4 -22    8.20    7.00
  22  -4 -22    9.00    6.30
 -22  -4  22   19.30   10.10
 -22  -4  22   30.70    8.60
 -24   4  24   38.00   11.20
 -24   4  24   41.20    7.60
  24   4 -24   28.40    7.60
 -24   4  24   38.00   11.50
 -24   4  24   46.10   10.80
  24   4 -24   49.80   12.30
 -24   4  24   44.30    8.30
 -24  -4  24   36.70    9.90
 -24  -4  24   47.60   15.20
  24  -4 -24   37.00   10.50
  24  -4 -24   35.80   10.10
  24  -4 -24   63.19   16.40
  24  -4 -24   51.99    9.90
 -24  -4  24   48.60   11.60
 -24  -4  24   33.10    9.90
 -24  -4  24   51.79   14.60
 -26   4  26   28.00   10.40
  26   4 -26   40.80    9.00
  26   4 -26   42.60   11.80
 -26   4  26   34.40    7.70
 -26   4  26   26.00    8.30
  26  -4 -26   14.50    9.00
  26  -4 -26   18.60    7.10
 -26  -4  26   26.30    9.70
 -26  -4  26   22.30    9.20
 -26  -4  26   15.70   10.30
 -26  -4  26   29.10    9.80
  26  -4 -26   41.00   13.00
 -26  -4  26   57.59   14.50
  28   4 -28   12.80    7.30
  28   4 -28    7.10    8.20
 -28   4  28    2.10    4.70
 -28   4  28    7.60    6.80
  28  -4 -28    0.30    4.80
 -28  -4  28   -3.70    6.40
 -28  -4  28    5.90    9.60
  28  -4 -28    2.80    8.50
 -28  -4  28    3.90    6.70
 -28  -4  28   10.10    7.40
  28  -4 -28   -4.40    8.10
  30   4 -30   25.40   10.40
 -30   4  30   20.30    7.30
 -30   4  30   16.00    9.00
  30   4 -30   14.40    8.00
 -30   4  30   21.40   11.50
 -30  -4  30   10.60    9.10
 -30  -4  30   29.40   14.40
 -30  -4  30   17.40    9.80
  30  -4 -30   14.50    7.50
 -30  -4  30   -2.50    8.90
  30  -4 -30   -1.50    9.30
 -30  -4  30   31.00   10.40
  30  -4 -30   24.10   12.60
  32   4 -32   49.00   10.80
 -32   4  32   38.00   12.30
  32   4 -32   48.20   15.70
 -32  -4  32   13.60   11.30
 -32  -4  32   36.40   11.90
  32  -4 -32   17.70   15.40
 -32  -4  32   39.70   11.20
 -32  -4  32   16.70   11.80
  32  -4 -32   53.59   11.70
   1   5  -1   22.10    2.70
  -1   5   1   27.10    2.30
   1   5  -1   25.70    3.10
   1   5  -1   27.10    5.00
  -1   5   1   35.20    4.40
   1   5  -1   26.10    3.00
  -1   5   1   26.30    2.70
  -1  -5   1   22.50    4.10
  -1  -5   1   30.20    5.80
   1  -5  -1   32.00    4.20
   1  -5  -1   34.70    4.40
   1  -5  -1   18.00    4.70
   1  -5  -1   21.60    4.70
  -1  -5   1   29.10    3.20
   1  -5  -1   30.10    3.70
   1  -5  -1   27.50    4.60
   1  -5  -1   26.70    2.90
  -1  -5   1   32.60    5.60
  -1  -5   1   29.00    4.20
  -1  -5   1   28.70    3.80
  -1  -5   1   25.80    5.40
   1  -5  -1   26.60    4.00
  -3   5   3   50.39    3.80
   3   5  -3   49.80    6.90
  -3   5   3   62.79    6.50
  -3   5   3   58.79    3.70
  -3   5   3   52.49    3.30
  -3   5   3   48.00    4.70
   3   5  -3   57.89    7.90
   3   5  -3   44.00    4.20
   3   5  -3   48.70    4.40
  -3  -5   3   54.19    7.30
   3  -5  -3   46.70    7.20
  -3  -5   3   71.29   11.50
   3  -5  -3   42.20    4.90
  -3  -5   3   55.69    7.10
  -3  -5   3   49.70    7.00
   3  -5  -3   46.30    3.80
  -3  -5   3   51.09    5.70
   3  -5  -3   42.40    4.20
   5   5  -5  131.29   14.70
   5   5  -5  153.88   11.90
  -5   5   5  158.58    9.00
   5   5  -5  154.18    9.00
   5   5  -5  141.59   12.00
  -5   5   5  151.38    7.60
  -5   5   5  145.19   11.80
  -5   5   5  165.58    9.80
  -5   5   5  146.39    7.80
  -5  -5   5  144.19   11.60
   5  -5  -5  154.78    9.80
   5  -5  -5  166.68    8.90
  -5  -5   5  144.99   10.20
  -5  -5   5  155.88   13.10
  -5  -5   5  148.59   12.10
  -5  -5   5  162.08   14.00
   5  -5  -5  133.19   11.80
   5  -5  -5  142.39    8.10
   7   5  -7  342.47   23.10
   7   5  -7  356.56   22.00
  -7   5   7  355.36   16.70
  -7   5   7  357.96   16.70
   7   5  -7  323.97   26.90
  -7   5   7  332.27   21.90
  -7   5   7  373.16   18.70
   7   5  -7  362.06   18.10
   7  -5  -7  322.67   22.30
  -7  -5   7  357.76   23.70
  -7  -5   7  296.07   21.80
  -7  -5   7  362.96   19.50
  -7  -5   7  358.26   21.50
  -7  -5   7  365.06   20.80
   7  -5  -7  350.46   17.30
   7  -5  -7  386.76   19.00
   7  -5  -7  389.46   17.90
   7  -5  -7  358.86   24.70
   9   5  -9  285.07   14.30
  -9   5   9  258.57   13.30
   9   5  -9  278.67   14.90
  -9   5   9  265.47   19.20
  -9   5   9  243.28   13.00
   9   5  -9  245.08   17.70
   9   5  -9  260.67   20.50
   9   5  -9  266.67   18.70
  -9   5   9  261.27   15.20
  -9  -5   9  260.17   20.40
   9  -5  -9  254.17   19.60
  -9  -5   9  209.78   17.90
   9  -5  -9  284.87   15.70
  -9  -5   9  228.78   17.40
  -9  -5   9  220.78   16.60
   9  -5  -9  277.47   14.40
  -9  -5   9  261.37   17.80
   9  -5  -9  298.37   19.80
   9  -5  -9  272.27   14.20
  11   5 -11  552.34   33.30
 -11   5  11  527.65   32.40
  11   5 -11  529.85   26.80
 -11   5  11  526.45   27.30
  11   5 -11  528.15   26.50
  11   5 -11  496.55   29.90
 -11   5  11  529.85   25.10
 -11   5  11  532.95   26.60
  11   5 -11  500.85   31.00
 -11  -5  11  538.25   31.30
  11  -5 -11  528.65   26.20
 -11  -5  11  488.45   28.70
  11  -5 -11  532.35   26.20
  11  -5 -11  485.35   32.50
 -11  -5  11  535.65   27.00
  11  -5 -11  570.14   27.90
 -11  -5  11  559.04   34.70
 -11  -5  11  502.95   29.90
 -11  -5  11  538.05   28.20
  11  -5 -11  591.34   30.40
  13   5 -13  441.46   23.10
 -13   5  13  384.86   20.20
  13   5 -13  394.96   27.80
 -13   5  13  410.36   22.80
  13   5 -13  399.06   26.70
 -13   5  13  376.06   22.30
  13   5 -13  426.46   21.90
  13   5 -13  395.96   25.70
 -13   5  13  362.56   27.10
  13  -5 -13  438.76   21.90
  13  -5 -13  403.36   23.20
 -13  -5  13  390.96   24.00
  13  -5 -13  375.26   27.90
  13  -5 -13  368.36   21.00
  13  -5 -13  453.45   26.60
 -13  -5  13  397.16   23.40
 -13  -5  13  345.37   25.30
  13  -5 -13  424.96   23.30
 -13  -5  13  359.96   22.20
 -15   5  15  396.46   21.00
  15   5 -15  354.56   23.20
 -15   5  15  406.56   24.20
  15   5 -15  371.66   28.30
 -15   5  15  414.16   20.70
 -15   5  15  440.56   24.10
  15   5 -15  373.66   27.10
  15   5 -15  386.66   26.80
  15   5 -15  411.66   22.80
 -15   5  15  391.46   28.60
  15  -5 -15  393.56   22.60
 -15  -5  15  423.06   27.70
  15  -5 -15  343.37   28.50
  15  -5 -15  389.06   23.10
 -15  -5  15  453.65   24.90
  15  -5 -15  403.96   26.90
 -15  -5  15  402.76   26.20
 -15  -5  15  423.76   24.50
  15  -5 -15  433.06   24.70
 -15  -5  15  393.66   30.50
  15  -5 -15  355.66   21.70
 -15  -5  15  416.36   25.10
 -17   5  17  559.24   38.10
  17   5 -17  596.14   33.60
 -17   5  17  594.44   33.70
  17   5 -17  584.44   31.00
 -17   5  17  569.84   32.50
 -17   5  17  582.44   29.10
  17   5 -17  565.64   37.00
  17   5 -17  551.24   38.00
 -17   5  17  559.94   29.50
 -17  -5  17  592.64   33.60
 -17  -5  17  602.04   33.30
 -17  -5  17  633.84   37.40
  17  -5 -17  596.64   31.90
  17  -5 -17  637.04   34.20
  17  -5 -17  616.64   32.10
  17  -5 -17  529.35   31.40
 -17  -5  17  582.54   33.50
  17  -5 -17  581.64   39.90
  17  -5 -17  608.74   36.10
 -17  -5  17  590.24   40.80
 -17  -5  17  620.94   35.70
 -19   5  19  436.06   23.70
 -19   5  19  450.85   27.70
 -19   5  19  460.95   28.90
  19   5 -19  437.66   31.30
  19   5 -19  452.75   28.70
  19   5 -19  441.46   25.70
 -19   5  19  417.26   24.10
 -19  -5  19  457.05   31.90
 -19  -5  19  457.15   35.30
  19  -5 -19  475.15   29.10
  19  -5 -19  432.96   26.90
  19  -5 -19  417.96   33.90
  19  -5 -19  414.66   25.30
  19  -5 -19  427.56   30.10
 -19  -5  19  408.26   36.10
 -19  -5  19  468.95   28.40
 -19  -5  19  475.55   30.40
 -19  -5  19  441.06   28.50
  21   5 -21  575.14   34.60
  21   5 -21  568.84   30.80
 -21   5  21  526.35   28.20
 -21   5  21  555.24   32.80
 -21   5  21  525.55   29.00
 -21   5  21  541.95   34.10
  21  -5 -21  499.85   32.00
 -21  -5  21  530.25   37.40
 -21  -5  21  512.85   41.90
  21  -5 -21  559.14   34.30
 -21  -5  21  505.25   36.30
 -21  -5  21  563.54   35.00
  21  -5 -21  514.75   30.20
 -21  -5  21  508.75   32.50
  23   5 -23  510.85   34.80
  23   5 -23  561.44   31.60
 -23   5  23  520.15   37.40
 -23   5  23  542.45   35.70
 -23   5  23  493.25   31.10
 -23   5  23  548.85   29.30
  23  -5 -23  586.94   34.50
  23  -5 -23  529.85   31.50
 -23  -5  23  520.35   35.70
 -23  -5  23  582.34   34.60
 -23  -5  23  565.14   36.40
 -23  -5  23  528.85   43.00
  23  -5 -23  542.65   42.40
 -23  -5  23  553.34   39.00
 -25   5  25  379.06   27.50
  25   5 -25  383.56   29.10
 -25   5  25  334.27   23.20
 -25   5  25  326.67   27.50
  25   5 -25  367.86   24.70
 -25   5  25  355.26   53.89
 -25   5  25  357.66   22.40
  25  -5 -25  374.46   25.50
 -25  -5  25  384.56   27.20
  25  -5 -25  346.67   34.20
 -25  -5  25  377.96   29.20
 -25  -5  25  405.96   33.20
  25  -5 -25  418.06   36.30
 -25  -5  25  347.97   41.00
  25  -5 -25  346.87   28.60
 -25  -5  25  412.26   37.20
 -25  -5  25  387.36   29.70
 -27   5  27  270.17   23.10
 -27   5  27  216.68   16.90
  27   5 -27  239.98   23.50
 -27   5  27  219.88   23.60
  27   5 -27  241.68   19.90
 -27  -5  27  213.88   22.90
 -27  -5  27  212.98   26.00
 -27  -5  27  306.57   31.70
 -27  -5  27  210.18   21.20
  27  -5 -27  225.58   28.20
 -27  -5  27  239.48   23.20
  27  -5 -27  225.88   22.30
  27  -5 -27  208.98   19.70
  29   5 -29  181.08   18.00
  29   5 -29  170.18   20.90
 -29   5  29  170.18   19.60
 -29   5  29  158.98   14.60
 -29  -5  29  176.58   23.00
 -29  -5  29  164.68   27.70
  29  -5 -29  128.49   24.90
 -29  -5  29  172.68   19.10
  29  -5 -29  163.68   17.90
  29  -5 -29  223.38   23.30
 -29  -5  29  186.28   27.80
  31   5 -31  196.78   19.80
 -31   5  31  207.28   22.90
 -31   5  31  173.58   24.70
  31   5 -31  229.48   25.80
  31  -5 -31  224.78   21.30
 -31  -5  31  159.88   22.90
 -31  -5  31  191.68   29.20
 -31  -5  31  175.78   28.40
 -31  -5  31  208.88   21.00
  31  -5 -31  186.48   31.70
   0   6   0  718.53   33.90
   0   6   0  699.13   31.40
   0   6   0  737.73   31.60
   0  -6   0  705.03   36.20
   0  -6   0  748.73   35.20
   0  -6   0  742.23   33.60
   0  -6   0  761.62   36.10
   0  -6   0  748.63   32.20
   0  -6   0  750.82   34.80
   0  -6   0  731.43   33.80
   0  -6   0  676.03   33.60
   2   6  -2 1023.70   45.50
   2   6  -2 1013.90   45.40
   2   6  -2 1017.40   49.30
  -2   6   2 1033.00   48.80
   2   6  -2 1031.30   48.30
  -2  -6   2 1174.98   50.89
  -2  -6   2 1021.70   49.90
   2  -6  -2 1037.20   45.50
  -2  -6   2 1120.69   48.30
   2  -6  -2 1093.29   49.10
   2  -6  -2 1037.80   47.20
  -2  -6   2 1030.70   54.89
   2  -6  -2 1038.20   46.40
  -2  -6   2 1129.19   49.90
   2  -6  -2  988.70   48.80
   2  -6  -2 1022.40   49.50
   4   6  -4  285.57   14.70
  -4   6   4  282.77   13.50
   4   6  -4  287.17   18.10
  -4   6   4  320.27   18.50
   4   6  -4  285.77   17.60
   4   6  -4  283.17   14.30
  -4  -6   4  294.97   19.40
   4  -6  -4  260.07   17.90
   4  -6  -4  287.57   15.70
  -4  -6   4  302.17   18.00
  -4  -6   4  297.37   18.60
  -4  -6   4  281.17   21.40
  -4  -6   4  294.37   16.60
   4  -6  -4  284.77   14.70
   4  -6  -4  273.17   13.90
   6   6  -6  702.33   39.00
   6   6  -6  646.14   34.50
  -6   6   6  655.93   35.70
  -6   6   6  659.03   29.30
  -6   6   6  674.03   31.70
   6   6  -6  673.93   31.00
  -6   6   6  641.04   29.70
  -6   6   6  649.04   30.20
  -6  -6   6  650.73   35.10
   6  -6  -6  715.93   32.30
  -6  -6   6  673.33   34.50
  -6  -6   6  658.33   37.40
  -6  -6   6  688.23   33.30
   6  -6  -6  693.23   31.10
   6  -6  -6  673.43   30.30
   6  -6  -6  739.83   42.80
  -6  -6   6  723.23   38.10
   6  -6  -6  634.14   36.20
  -8   6   8  883.21   46.80
  -8   6   8  895.71   41.80
  -8   6   8  898.81   39.50
   8   6  -8  877.01   41.00
  -8   6   8  881.11   39.30
   8   6  -8  869.51   49.99
   8   6  -8  877.11   46.20
   8   6  -8  919.21   45.40
  -8  -6   8  895.41   43.30
   8  -6  -8  943.61   40.50
   8  -6  -8  883.91   40.80
  -8  -6   8  892.51   47.20
  -8  -6   8  903.31   44.50
   8  -6  -8  923.91   42.30
   8  -6  -8  873.21   47.50
  -8  -6   8  964.30   49.50
   8  -6  -8 1011.90   51.39
  -8  -6   8  832.22   45.10
  10   6 -10 1019.30   56.49
  10   6 -10 1080.99   52.59
 -10   6  10 1049.30   54.49
 -10   6  10 1010.60   45.80
 -10   6  10 1042.50   46.00
  10   6 -10 1046.40   47.70
  10   6 -10 1044.70   53.59
 -10   6  10 1003.70   48.40
 -10  -6  10 1081.39   50.19
  10  -6 -10  967.00   54.69
  10  -6 -10 1139.59   55.29
 -10  -6  10 1128.59   51.69
  10  -6 -10 1090.69   47.30
  10  -6 -10  986.40   47.30
 -10  -6  10 1029.70   56.49
  10  -6 -10 1043.20   48.80
 -10  -6  10 1000.80   51.89
 -12   6  12  504.05   25.00
  12   6 -12  555.64   26.50
  12   6 -12  552.44   31.90
 -12   6  12  507.25   24.80
 -12   6  12  499.05   32.90
  12   6 -12  567.24   35.80
 -12   6  12  507.85   27.60
 -12   6  12  505.55   26.00
  12   6 -12  559.04   33.10
  12   6 -12  559.24   27.10
 -12  -6  12  530.25   29.10
  12  -6 -12  475.55   26.30
  12  -6 -12  513.55   28.00
 -12  -6  12  574.54   30.50
  12  -6 -12  498.15   33.90
  12  -6 -12  578.34   31.70
 -12  -6  12  575.44   37.20
  12  -6 -12  525.65   26.60
 -12  -6  12  492.55   31.30
 -14   6  14  178.98   13.50
  14   6 -14  151.98   12.00
  14   6 -14  130.29   15.70
 -14   6  14  177.58   10.90
  14   6 -14  181.58   26.90
 -14   6  14  166.48   17.00
  14   6 -14  156.68   11.90
  14   6 -14  163.88   19.60
 -14   6  14  166.68   12.10
 -14  -6  14  160.18   15.80
  14  -6 -14  164.28   13.80
  14  -6 -14  178.48   16.80
 -14  -6  14  172.88   14.30
 -14  -6  14  179.38   17.20
 -14  -6  14  179.48   19.10
  14  -6 -14  161.78   17.90
  14  -6 -14  157.38   12.10
  14  -6 -14  169.88   13.60
 -14  -6  14  203.48   16.40
  14  -6 -14  140.89   11.60
 -16   6  16  135.39   12.50
 -16   6  16  125.39    9.50
 -16   6  16  118.29   10.90
  16   6 -16  119.49   17.80
  16   6 -16  119.69   11.00
  16   6 -16  139.19   15.90
 -16   6  16   97.79   14.80
  16   6 -16  130.79   17.30
  16   6 -16  139.19   11.70
 -16  -6  16  153.98   18.20
  16  -6 -16  105.89   10.40
  16  -6 -16  102.89   10.70
 -16  -6  16  161.28   16.90
 -16  -6  16  125.49   16.40
  16  -6 -16  123.09   11.40
  16  -6 -16  103.39   16.90
 -16  -6  16  140.49   14.20
 -16  -6  16  123.79   12.70
  16  -6 -16   89.49   11.40
  16  -6 -16  146.09   16.20
 -18   6  18   29.90    7.80
  18   6 -18   55.89    8.60
  18   6 -18   54.19    9.10
 -18   6  18   37.20    7.90
  18   6 -18   37.40   10.30
 -18   6  18   41.10    6.70
 -18   6  18   50.59    6.00
 -18   6  18   28.60    8.60
 -18  -6  18   47.70    9.00
 -18  -6  18   28.80   10.80
  18  -6 -18   53.69   10.30
  18  -6 -18   53.79   12.20
 -18  -6  18   43.70    9.80
 -18  -6  18   37.10   10.00
  18  -6 -18   34.30   10.90
  18  -6 -18   46.70    9.00
  18  -6 -18   35.80    7.50
 -18  -6  18   49.80   10.50
 -20   6  20   33.10    8.40
  20   6 -20   37.70    7.70
 -20   6  20   46.10    9.70
 -20   6  20   42.80    7.90
 -20   6  20   41.70    7.20
  20   6 -20   32.70    7.90
  20  -6 -20   26.70    7.90
 -20  -6  20   39.80    9.60
 -20  -6  20   50.19   10.50
 -20  -6  20   45.20   12.60
 -20  -6  20   32.20   13.90
 -20  -6  20   39.30    8.80
  20  -6 -20   24.60    7.50
  20  -6 -20   37.80    7.80
 -20  -6  20   21.30   10.50
  20  -6 -20   37.00   11.90
 -22   6  22   27.80    5.90
 -22   6  22   14.90    6.10
 -22   6  22   29.20    8.60
 -22   6  22   30.20    6.30
  22   6 -22   35.00    7.80
  22   6 -22   36.80    8.60
  22  -6 -22   27.10   12.40
 -22  -6  22   23.00    9.50
 -22  -6  22   11.50   10.10
 -22  -6  22   22.20    9.20
  22  -6 -22   37.50    9.80
  22  -6 -22   23.50    6.70
  22  -6 -22   21.80    8.30
 -22  -6  22   19.70    8.50
 -22  -6  22   24.30    9.90
 -22  -6  22   33.50    9.60
  24   6 -24   10.90    6.60
 -24   6  24    7.50    4.80
 -24   6  24    7.70    4.80
  24   6 -24   14.10    6.30
 -24   6  24    7.90    7.90
 -24   6  24   11.90    6.40
 -24  -6  24   11.70   10.70
  24  -6 -24    1.80    6.90
 -24  -6  24   -5.80    8.20
 -24  -6  24    2.00    7.00
  24  -6 -24    5.70    5.70
 -24  -6  24   -2.20    6.50
  24  -6 -24   22.00   10.20
 -24  -6  24   -3.60    8.30
  24  -6 -24   10.40    7.40
  26   6 -26   21.60    7.60
 -26   6  26   14.00    7.60
  26   6 -26   18.90    8.00
 -26   6  26   13.70    5.80
 -26   6  26   14.30    5.80
 -26   6  26   17.40    9.10
 -26  -6  26   13.50    8.50
  26  -6 -26   16.20    8.00
  26  -6 -26   -2.40    8.20
 -26  -6  26    7.00    7.80
 -26  -6  26    1.10    9.10
 -26  -6  26   35.50   13.40
 -28   6  28   20.80    9.70
 -28   6  28    3.10    7.00
 -28   6  28   13.10    4.70
  28   6 -28   15.40    7.30
  28   6 -28   14.50    8.30
 -28  -6  28    7.30    8.00
  28  -6 -28    2.40    6.60
 -28  -6  28    1.10    7.50
 -28  -6  28   11.20   11.40
 -28  -6  28   -3.30    9.60
  28  -6 -28   -2.90    9.70
  28  -6 -28   10.60   10.90
 -30   6  30   11.30    8.80
  30   6 -30   21.40    8.70
  30   6 -30   -0.60    7.80
  30  -6 -30    9.70   11.50
 -30  -6  30    7.80   11.10
  30  -6 -30    8.30    7.00
 -30  -6  30    3.20   12.60
 -30  -6  30    3.10    7.80
 -30  -6  30   16.30   10.40
  30  -6 -30   15.90   17.00
  32   6 -32   10.80    9.40
 -32   6  32   21.40   13.30
 -32   6  32   -1.60    3.80
  32   6 -32    0.40    6.50
 -32   6  32    7.20    8.70
 -32  -6  32    6.90    9.00
  32  -6 -32    4.20    7.50
 -32  -6  32  -16.00   10.70
 -32  -6  32    2.20   10.00
 -32  -6  32    6.90    7.90
  -1   7   1   62.79    6.30
   1   7  -1   61.59    7.90
   1   7  -1   56.99    3.90
   1   7  -1   57.29    4.00
   1  -7  -1   69.49    6.50
  -1  -7   1   55.59    8.60
   1  -7  -1   56.09    5.70
  -1  -7   1   48.70    4.50
  -1  -7   1   29.40    9.20
   1  -7  -1   57.39    8.50
  -1  -7   1   67.49    7.60
   1  -7  -1   56.09    8.50
   1  -7  -1   55.49    6.10
  -1  -7   1   60.89    6.30
   1  -7  -1   47.50    7.20
   1  -7  -1   54.59    4.60
   1  -7  -1   59.39    6.20
  -1  -7   1   58.09    7.10
  -1  -7   1   55.69    5.00
  -3   7   3   97.19    8.70
   3   7  -3   79.49    5.50
   3   7  -3   77.09    5.50
   3   7  -3   66.39    8.60
  -3  -7   3   84.89    8.30
  -3  -7   3   97.79   10.10
   3  -7  -3   55.09    8.60
   3  -7  -3   76.89   10.00
   3  -7  -3   75.89    6.40
  -3  -7   3   72.79   10.60
   3  -7  -3   79.39    5.60
  -3  -7   3   62.49    9.40
   3  -7  -3   86.49    8.60
  -5   7   5   73.69    8.50
   5   7  -5   60.79    5.40
   5   7  -5   62.79    5.70
   5   7  -5   56.59    8.40
  -5   7   5   70.09    4.70
   5   7  -5   64.49    9.70
  -5  -7   5   80.69    8.20
   5  -7  -5   59.79    5.20
  -5  -7   5   91.09   10.40
   5  -7  -5   55.19    5.70
  -5  -7   5   68.09   13.10
   5  -7  -5   66.19    6.90
  -5  -7   5   86.09    9.60
  -5  -7   5   71.79   10.50
   5  -7  -5   54.19    8.80
  -7   7   7  107.49    8.10
   7   7  -7   85.59   11.90
   7   7  -7   68.89   10.40
   7   7  -7   89.39    7.70
   7   7  -7   76.29    6.70
  -7   7   7  112.49   11.10
  -7   7   7   99.49    5.90
   7  -7  -7   84.49   10.60
   7  -7  -7   75.79    6.90
  -7  -7   7   90.99   11.10
   7  -7  -7   70.39   14.90
  -7  -7   7   98.49   11.80
  -7  -7   7   88.89   12.80
  -7  -7   7   95.19   10.80
   7  -7  -7   80.09    6.40
  -7  -7   7  105.69    9.60
   7  -7  -7   93.09    8.30
  -9   7   9   39.80    3.80
  -9   7   9   43.00    5.10
   9   7  -9   66.29   11.90
  -9   7   9   37.70    4.00
   9   7  -9   41.90    5.60
   9   7  -9   36.60    7.90
  -9   7   9   54.09    6.80
  -9   7   9   62.19   11.00
   9   7  -9   55.49   11.60
  -9  -7   9   36.60    8.30
  -9  -7   9   35.40    7.70
   9  -7  -9   52.09   10.40
  -9  -7   9   31.30    9.10
  -9  -7   9   49.20    7.80
  -9  -7   9   64.99   13.00
   9  -7  -9   52.09    6.90
   9  -7  -9   42.50    5.70
   9  -7  -9   37.80    4.90
   9  -7  -9   61.49   12.30
 -11   7  11   87.29    8.50
  11   7 -11   74.89    7.50
 -11   7  11   73.99    5.60
 -11   7  11   74.69   11.30
 -11   7  11   71.89    5.70
  11   7 -11   66.59   11.10
  11   7 -11   61.09   14.70
  11   7 -11   49.10    9.70
 -11  -7  11   56.59   12.20
 -11  -7  11   81.29    9.50
  11  -7 -11   61.59   11.60
  11  -7 -11   74.39    8.30
 -11  -7  11   82.89   12.30
 -11  -7  11   62.79   11.20
 -11  -7  11   81.79   11.90
  11  -7 -11   53.09    6.70
  11  -7 -11   72.39   12.30
 -13   7  13   66.19    6.10
  13   7 -13   62.79   11.90
 -13   7  13   77.19    6.30
  13   7 -13   70.89    7.90
 -13   7  13   82.79   12.90
 -13   7  13   83.59   10.10
  13   7 -13   65.99   11.90
  13   7 -13   56.49   12.80
 -13  -7  13   72.59   11.60
  13  -7 -13  102.39   13.60
  13  -7 -13   72.89    7.80
  13  -7 -13   61.19   11.80
 -13  -7  13   52.79   11.60
 -13  -7  13   66.19   10.70
  13  -7 -13   67.69    7.70
 -13  -7  13   78.79   11.00
 -13  -7  13   89.29   16.50
  13  -7 -13   76.09    9.20
 -15   7  15  113.59   15.00
 -15   7  15  104.39    8.20
  15   7 -15   87.69   17.00
 -15   7  15  110.69   11.20
  15   7 -15  132.49   10.80
 -15   7  15  108.89    8.50
  15   7 -15   98.29   16.30
  15   7 -15  125.99    9.80
  15   7 -15   93.59   14.40
  15  -7 -15   90.89   15.40
 -15  -7  15  108.19   15.00
 -15  -7  15   95.39   14.50
 -15  -7  15  121.29   12.90
  15  -7 -15  104.39   10.20
 -15  -7  15  139.09   22.20
  15  -7 -15  122.39   16.90
  15  -7 -15  119.89   12.50
  15  -7 -15  117.79   12.10
  15  -7 -15  125.09   10.90
 -15  -7  15  133.09   13.90
 -17   7  17   36.90    7.70
  17   7 -17   31.00    6.50
 -17   7  17   30.20   10.10
  17   7 -17   30.90    6.80
 -17   7  17   29.70    5.40
 -17   7  17   30.30    6.30
  17  -7 -17   23.00   10.50
 -17  -7  17   23.90    8.20
  17  -7 -17   15.80   12.60
 -17  -7  17   25.70    8.50
  17  -7 -17   34.20    9.50
 -17  -7  17   26.30   10.40
  17  -7 -17   29.00    6.60
 -17  -7  17   25.70   11.50
  17  -7 -17   36.40    7.60
  17  -7 -17   34.50    7.00
  19   7 -19   23.00    6.50
 -19   7  19   24.70    6.30
 -19   7  19    6.30    5.50
  19   7 -19   20.50    6.30
 -19   7  19   12.70    6.40
  19  -7 -19   14.90    6.60
 -19  -7  19   17.80    9.90
  19  -7 -19   24.20    7.20
 -19  -7  19   24.80    9.30
  19  -7 -19    8.90    7.80
 -19  -7  19   18.40    8.20
  19  -7 -19   20.00    6.50
 -19  -7  19   14.70    7.90
 -21   7  21   43.20    9.30
  21   7 -21   51.29    9.30
 -21   7  21   32.80    7.80
 -21   7  21   41.50   12.60
  21   7 -21   48.30    9.70
 -21   7  21   39.20    7.00
  21  -7 -21   40.00   12.60
  21  -7 -21   35.00    8.00
 -21  -7  21   42.70   13.50
  21  -7 -21   53.69   10.90
 -21  -7  21   42.50   13.10
 -21  -7  21   56.39   11.50
  21  -7 -21   33.40    8.80
 -21  -7  21   44.70   10.50
 -23   7  23   33.40    5.90
  23   7 -23   34.50    8.10
 -23   7  23   15.40    7.30
 -23   7  23   24.90    8.90
 -23   7  23   17.90    5.70
  23   7 -23   29.80    8.10
 -23   7  23   42.50   12.40
  23  -7 -23   18.10    8.60
  23  -7 -23   27.20    9.40
 -23  -7  23   30.70   10.00
 -23  -7  23   23.60    9.50
 -23  -7  23   29.80   13.10
  23  -7 -23   17.80    6.50
 -23  -7  23   32.40   13.60
  23  -7 -23   29.20   12.70
 -23  -7  23   29.30   11.90
 -25   7  25    8.90    5.40
 -25   7  25   12.60    7.50
 -25   7  25    4.10    4.60
  25   7 -25   12.10    6.70
  25   7 -25    8.90    6.20
 -25   7  25    6.50    6.80
  25  -7 -25   16.60    7.60
  25  -7 -25   11.10   10.40
  25  -7 -25   12.60   10.70
 -25  -7  25   10.00   10.70
  25  -7 -25   18.20    7.80
 -25  -7  25   12.80    8.90
 -25  -7  25    3.00    7.40
 -25  -7  25    6.70    9.90
 -27   7  27   13.70    8.50
  27   7 -27   17.70    8.10
 -27   7  27   -0.80    6.30
 -27   7  27    8.00    5.80
 -27   7  27   -2.80    2.70
 -27  -7  27  -10.10    8.10
  27  -7 -27    0.20   15.80
 -27  -7  27    5.50   10.10
 -27  -7  27    5.50    8.90
 -27  -7  27    3.90    8.00
  27  -7 -27    1.00    6.10
  27  -7 -27    4.20    9.80
 -29   7  29   -3.80    2.30
  29   7 -29   -0.60    6.00
 -29   7  29    7.50    8.00
 -29   7  29   10.80    8.90
  29   7 -29    6.10    7.70
  29  -7 -29    5.10   11.00
 -29  -7  29    3.20   11.00
 -29  -7  29   -2.40    7.30
 -29  -7  29    2.80   10.90
  29  -7 -29    1.70    9.80
  29  -7 -29   -5.20    5.70
  31   7 -31   18.30    8.00
 -31   7  31   38.40   11.60
 -31   7  31   10.10    4.40
  31   7 -31    4.40    9.00
 -31  -7  31   12.80   13.10
  31  -7 -31   10.20    7.40
 -31  -7  31   10.20    9.10
 -31  -7  31  -10.20    9.60
 -31  -7  31   14.30    9.90
   0   8   0  179.78   11.20
   0  -8   0  143.89   11.20
   0  -8   0  176.88   14.60
   0  -8   0  166.28   14.10
   0  -8   0  172.98   11.70
   0  -8   0  162.98   12.30
   0  -8   0  187.18   13.40
   0  -8   0  172.98    9.80
   0  -8   0  161.88   10.90
  -2   8   2   56.39    6.80
   2   8  -2   48.30    3.80
   2   8  -2   49.60    3.80
  -2  -8   2   68.59    8.50
  -2  -8   2   61.59    6.60
  -2  -8   2   55.39    8.30
   2  -8  -2   39.80    6.60
   2  -8  -2   42.10    7.90
   2  -8  -2   42.30    5.90
  -2  -8   2   51.29    9.20
  -2  -8   2   49.90    4.90
   2  -8  -2   53.19    8.80
   2  -8  -2   68.09    6.90
  -2  -8   2   63.09   14.50
  -2  -8   2   60.59    9.50
   4   8  -4   74.99    9.10
   4   8  -4   72.89    5.70
   4   8  -4   73.69    5.50
   4   8  -4   74.59   10.10
  -4   8   4   78.99    8.80
   4  -8  -4   77.69   10.60
   4  -8  -4   81.09    7.10
   4  -8  -4   74.79   10.50
  -4  -8   4   89.19   10.80
  -4  -8   4   79.09   10.80
  -4  -8   4   85.19    9.30
  -4  -8   4   62.99   14.40
  -4  -8   4   62.39   10.00
   4  -8  -4   67.89    8.90
   4  -8  -4   90.59    8.00
   6   8  -6  206.98   15.60
  -6   8   6  204.68   12.50
   6   8  -6  216.68   11.70
   6   8  -6  208.78   16.70
   6   8  -6  238.18   12.40
  -6   8   6  197.88   16.00
  -6  -8   6  222.88   18.60
   6  -8  -6  229.58   13.90
   6  -8  -6  191.98   16.60
  -6  -8   6  168.68   16.10
   6  -8  -6  201.28   12.70
   6  -8  -6  198.38   12.50
  -6  -8   6  181.68   23.00
  -6  -8   6  200.88   15.00
   8   8  -8   42.80    6.20
   8   8  -8   35.90    5.10
  -8   8   8   26.40    5.00
   8   8  -8   33.30    7.90
   8   8  -8   49.30   10.30
  -8   8   8   29.00    3.60
  -8   8   8   24.20    6.90
   8  -8  -8   23.20    7.20
   8  -8  -8   37.30   11.30
  -8  -8   8   10.40    7.00
  -8  -8   8   46.30    8.60
  -8  -8   8   27.50    7.20
   8  -8  -8   24.10    4.10
   8  -8  -8   46.80    6.90
  -8  -8   8   29.80    9.90
  -8  -8   8   36.20    9.70
   8  -8  -8   22.10    4.50
 -10   8  10   18.40    4.60
 -10   8  10   24.60    7.30
  10   8 -10    9.10    5.80
  10   8 -10   12.60    6.40
  10   8 -10   19.80    4.30
 -10   8  10   22.20    3.40
  10  -8 -10   18.00    8.00
 -10  -8  10   19.80    6.80
  10  -8 -10   10.50    5.60
  10  -8 -10   13.80    4.00
  10  -8 -10   23.10    5.40
  10  -8 -10   11.80    3.60
 -10  -8  10    9.80    7.40
 -10  -8  10   22.50    7.60
 -10  -8  10   32.40    7.50
 -10  -8  10   15.00    6.40
 -12   8  12   79.39    6.00
  12   8 -12   87.29   13.00
 -12   8  12   90.89    7.60
  12   8 -12   99.29    8.80
 -12   8  12   84.69    6.60
 -12   8  12   89.19    9.20
 -12   8  12   93.59   15.50
  12   8 -12   73.89   16.00
  12   8 -12  129.59   18.40
  12  -8 -12   97.79   15.50
  12  -8 -12   94.39   10.10
  12  -8 -12   87.69    8.70
  12  -8 -12   73.49   12.80
  12  -8 -12  112.49    9.00
 -12  -8  12   78.19   13.60
 -12  -8  12   83.79   12.20
 -12  -8  12  132.69   16.30
 -12  -8  12   82.39   12.60
 -14   8  14  123.19    8.30
 -14   8  14  130.89   11.90
  14   8 -14  102.09   14.80
 -14   8  14  138.19    8.80
 -14   8  14  137.49   15.90
  14   8 -14  101.29   11.60
  14  -8 -14  119.89   11.00
 -14  -8  14  145.69   17.50
  14  -8 -14  170.78   16.30
  14  -8 -14   97.79   15.80
 -14  -8  14  104.39   14.10
  14  -8 -14  130.69   11.10
 -14  -8  14  142.39   16.00
 -14  -8  14  113.89   13.60
 -14  -8  14  136.79   17.80
  14  -8 -14  148.89   12.90
 -16   8  16  100.79    8.30
 -16   8  16  106.39    8.50
 -16   8  16  118.59   12.10
  16   8 -16  120.49   11.10
 -16   8  16  124.89   19.00
 -16  -8  16  130.19   15.80
  16  -8 -16  109.19   19.10
  16  -8 -16  121.09   11.90
 -16  -8  16  107.19   20.10
 -16  -8  16   99.59   15.40
  16  -8 -16  121.59   11.40
  16  -8 -16  137.39   13.40
  16  -8 -16  118.19   13.40
 -16  -8  16  136.99   15.00
  18   8 -18  114.79    9.50
  18   8 -18   79.19   10.30
 -18   8  18  100.29   11.80
 -18   8  18   78.09    7.80
 -18   8  18   84.99    7.80
 -18  -8  18  116.49   20.50
  18  -8 -18   96.69   12.20
  18  -8 -18  109.79   14.40
  18  -8 -18   85.89   11.30
  18  -8 -18   65.99   13.50
  18  -8 -18   89.39   10.90
 -18  -8  18   87.39   14.10
 -18  -8  18   92.29   15.00
 -18  -8  18   85.69   13.60
  20   8 -20   25.80    6.80
 -20   8  20   30.20    6.70
 -20   8  20   14.10    8.70
 -20   8  20   27.50    5.30
 -20   8  20   30.20    7.80
  20   8 -20   27.30    6.40
 -20   8  20   17.40    4.50
  20  -8 -20   38.80   13.80
 -20  -8  20   28.90   12.00
 -20  -8  20   16.10   12.20
  20  -8 -20   19.00    6.50
 -20  -8  20   22.70    9.60
  20  -8 -20   24.90    7.70
 -20  -8  20   23.50   10.10
 -20  -8  20   25.80   12.10
  20  -8 -20   21.60    7.80
 -22   8  22   42.60    9.70
  22   8 -22   36.90    7.60
 -22   8  22   35.80   12.40
 -22   8  22   36.40    8.00
  22   8 -22   30.20    7.70
 -22   8  22   41.90    6.90
 -22   8  22   21.60    7.40
  22  -8 -22   30.50    9.00
  22  -8 -22   47.00   10.80
 -22  -8  22   17.90   11.60
 -22  -8  22   37.20   11.10
  22  -8 -22   37.40    8.30
 -22  -8  22   32.40   14.50
 -22  -8  22   79.69   20.00
 -22  -8  22   19.00    8.80
  22  -8 -22   53.29   16.70
 -24   8  24   14.30    7.70
  24   8 -24   17.20    6.90
  24   8 -24   16.30    6.90
 -24   8  24    1.50    5.00
 -24   8  24   19.90    5.80
  24  -8 -24   10.30    8.00
  24  -8 -24   21.90   11.40
  24  -8 -24   11.90    8.10
  24  -8 -24   12.10    7.30
 -24  -8  24    8.30    7.90
 -24  -8  24   14.30   10.80
 -24  -8  24    6.20   10.90
 -24  -8  24   19.80    9.60
 -26   8  26   15.30    6.10
 -26   8  26    3.40    7.40
  26   8 -26   14.50    7.40
  26   8 -26   20.70    7.40
 -26   8  26   16.10    7.80
 -26  -8  26   21.70   10.00
 -26  -8  26   -1.20    8.50
  26  -8 -26    5.50    7.10
 -26  -8  26    4.90    8.10
 -26  -8  26   17.00   12.00
  26  -8 -26   14.80   12.00
  26  -8 -26   14.50   16.60
 -28   8  28    2.50    7.70
  28   8 -28   15.70    8.10
 -28   8  28    1.60    7.40
 -28   8  28   11.30    7.90
  28   8 -28   13.60    7.00
 -28  -8  28   18.70   14.60
 -28  -8  28    8.70    8.90
  28  -8 -28   17.60    7.70
 -28  -8  28    7.60   11.20
 -28  -8  28   18.20   10.40
  28  -8 -28    8.40   11.60
  30   8 -30   16.30    8.30
 -30   8  30   25.40    9.90
 -30   8  30   41.50   12.70
  30   8 -30   19.50    9.30
 -30  -8  30   37.80   20.70
 -30  -8  30   19.10   10.20
  30  -8 -30    8.90    8.50
 -30  -8  30   17.40   14.30
 -30  -8  30   27.70   11.80
  -1   9   1    1.00    2.60
  -1  -9   1   -1.60    6.30
  -1  -9   1    3.40    4.60
  -1  -9   1    5.50    3.10
   1  -9  -1    3.80    3.30
   1  -9  -1    4.90    2.90
  -1  -9   1   -0.50    4.20
   1  -9  -1   13.70    6.20
   1  -9  -1    0.80    2.40
  -1  -9   1    1.40    2.90
  -1  -9   1    2.60    2.20
  -1  -9   1    2.70    5.00
   1  -9  -1    2.40    3.00
   1  -9  -1   -0.60    4.70
  -3   9   3   35.80    6.80
   3   9  -3   47.70    3.60
   3   9  -3   45.60    3.60
  -3  -9   3   33.00    5.90
   3  -9  -3   55.79    7.20
  -3  -9   3   61.69   10.30
   3  -9  -3   31.60    8.20
   3  -9  -3   42.00    4.80
   3  -9  -3   48.30    7.80
   3  -9  -3   33.40    7.90
  -3  -9   3   21.40   10.00
  -3  -9   3   22.60    7.20
  -3  -9   3   22.60    7.20
  -3  -9   3   41.00    8.80
   3  -9  -3   47.00    6.40
   5   9  -5   58.79    5.00
  -5   9   5   43.20    8.30
   5   9  -5   65.89    5.30
   5   9  -5   49.80    9.40
   5   9  -5   68.09   10.10
   5  -9  -5   61.89   10.10
   5  -9  -5   72.99    9.50
   5  -9  -5   70.59    7.80
   5  -9  -5   60.59    5.80
  -5  -9   5   56.19   10.70
  -5  -9   5   34.40   10.10
  -5  -9   5   43.70    8.10
   5  -9  -5   57.19    9.90
   5  -9  -5   49.20    6.80
   7   9  -7  260.27   14.40
  -7   9   7  285.97   20.40
   7   9  -7  252.87   13.90
   7   9  -7  231.38   18.20
  -7   9   7  257.67   14.70
   7   9  -7  243.38   19.70
   7  -9  -7  265.17   14.90
  -7  -9   7  245.48   19.30
  -7  -9   7  278.67   19.00
  -7  -9   7  256.87   21.70
   7  -9  -7  252.27   27.80
   7  -9  -7  282.17   16.80
   7  -9  -7  280.17   20.80
   7  -9  -7  252.77   15.40
  -7  -9   7  211.88   19.50
  -9   9   9  244.38   14.50
   9   9  -9  232.18   13.20
   9   9  -9  197.98   21.50
  -9   9   9  210.58   11.60
   9   9  -9  203.28   17.70
  -9   9   9  216.08   18.80
  -9  -9   9  248.88   22.20
  -9  -9   9  224.98   17.40
  -9  -9   9  224.38   18.40
  -9  -9   9  226.68   21.60
   9  -9  -9  198.08   19.10
   9  -9  -9  244.18   25.20
  -9  -9   9  171.38   18.00
   9  -9  -9  224.78   14.30
   9  -9  -9  220.98   13.50
   9  -9  -9  238.98   15.50
 -11   9  11  155.28   16.30
 -11   9  11  145.09    9.00
  11   9 -11  166.18   23.20
  11   9 -11  118.29   17.00
  11   9 -11  141.39   10.50
 -11   9  11  168.88   12.10
  11   9 -11  148.99   13.10
 -11  -9  11  167.48   15.00
 -11  -9  11  144.29   15.50
  11  -9 -11  145.39   10.80
  11  -9 -11  148.79   11.60
  11  -9 -11  170.48   13.20
  11  -9 -11  152.38   17.20
 -11  -9  11  134.89   15.80
 -11  -9  11  126.89   19.10
  11  -9 -11  181.58   20.60
 -11  -9  11  135.09   19.80
  13   9 -13   79.49    8.40
 -13   9  13   89.09    6.70
 -13   9  13   93.59    9.70
 -13   9  13   68.19   13.70
  13  -9 -13   84.19   14.90
 -13  -9  13   92.49   13.90
 -13  -9  13   97.89   13.70
  13  -9 -13   92.59    9.20
 -13  -9  13   71.19   16.00
  13  -9 -13   75.99    9.10
  13  -9 -13   75.59   14.40
  13  -9 -13   91.49   10.50
 -13  -9  13   94.79   17.20
 -13  -9  13   75.99   13.00
  15   9 -15  160.38   12.50
 -15   9  15  164.88   13.70
 -15   9  15  153.18   10.30
 -15   9  15  174.48   19.60
  15  -9 -15  156.08   17.90
 -15  -9  15  161.28   17.90
 -15  -9  15  157.88   20.80
  15  -9 -15  151.28   19.80
 -15  -9  15  167.48   20.00
  15  -9 -15  189.58   13.70
  15  -9 -15  154.38   18.70
 -15  -9  15  187.58   18.10
 -17   9  17  312.97   17.10
  17   9 -17  320.47   19.90
 -17   9  17  307.17   16.20
 -17   9  17  322.87   21.20
  17  -9 -17  314.07   20.70
  17  -9 -17  335.27   22.90
 -17  -9  17  348.97   31.30
  17  -9 -17  302.77   23.40
  17  -9 -17  320.97   31.60
  17  -9 -17  317.57   20.60
 -17  -9  17  282.37   24.90
 -17  -9  17  294.47   27.60
 -17  -9  17  319.97   24.40
 -19   9  19  270.97   27.60
 -19   9  19  272.67   15.60
  19   9 -19  292.97   19.20
 -19   9  19  273.27   16.20
 -19   9  19  318.27   21.20
  19  -9 -19  307.07   21.00
 -19  -9  19  244.58   24.00
  19  -9 -19  251.07   19.20
  19  -9 -19  301.07   22.60
 -19  -9  19  289.37   26.90
 -19  -9  19  310.97   24.70
 -19  -9  19  283.17   29.50
  19  -9 -19  272.67   28.60
 -21   9  21  165.98   11.70
 -21   9  21  195.78   27.20
 -21   9  21  174.98   16.70
  21   9 -21  180.08   15.30
 -21   9  21  182.08   12.50
 -21  -9  21  173.78   33.60
 -21  -9  21  172.18   27.70
 -21  -9  21  209.18   24.30
  21  -9 -21  182.38   16.20
 -21  -9  21  168.98   20.20
  21  -9 -21  217.18   19.30
  21  -9 -21  163.68   16.40
  21  -9 -21  191.98   24.40
 -21  -9  21  184.18   19.20
 -23   9  23   97.29    9.50
  23   9 -23   90.59   12.40
 -23   9  23   95.69   14.00
  23  -9 -23  111.69   16.10
 -23  -9  23  126.09   28.50
 -23  -9  23   83.69   22.70
  23  -9 -23  102.09   20.00
  23  -9 -23  119.79   15.40
  23  -9 -23  113.89   13.80
 -23  -9  23   92.79   15.40
 -25   9  25   90.49   14.80
  25   9 -25   68.89   11.50
  25   9 -25   71.69   10.70
 -25  -9  25   76.09   15.40
  25  -9 -25   67.69   11.90
 -25  -9  25   66.39   18.10
 -25  -9  25   66.29   20.70
  25  -9 -25   68.09   14.00
  25  -9 -25   93.29   20.30
  27   9 -27  111.29   13.00
  27   9 -27   74.29   12.80
 -27   9  27  117.29   16.50
  27  -9 -27   59.09   15.70
 -27  -9  27  104.29   17.60
 -27  -9  27  127.79   19.90
  27  -9 -27   93.79   15.00
 -27  -9  27  103.39   22.30
 -27  -9  27   85.39   20.60
  27  -9 -27  102.39   23.40
 -29   9  29  148.39   17.20
  29   9 -29  116.39   15.50
  29  -9 -29  106.49   16.40
 -29  -9  29  101.99   23.10
 -29  -9  29   80.59   16.50
 -29  -9  29  113.39   20.30
   0 -10   0  274.67   15.80
   0 -10   0  248.18   20.30
   0 -10   0  291.37   19.80
   0 -10   0  242.38   27.40
   0 -10   0  287.17   17.80
   0 -10   0  266.57   16.00
   0 -10   0  276.87   17.40
  -2  10   2  272.07   17.60
  -2 -10   2  262.37   20.50
  -2 -10   2  271.37   15.10
  -2 -10   2  303.27   18.20
  -2 -10   2  274.37   27.40
   2 -10  -2  309.97   25.60
  -2 -10   2  320.57   20.50
   2 -10  -2  271.97   20.90
   2 -10  -2  262.87   17.30
   2 -10  -2  264.97   14.90
   2 -10  -2  289.47   17.70
  -2 -10   2  318.27   22.30
   2 -10  -2  260.57   17.70
  -4  10   4  545.95   31.20
   4 -10  -4  515.55   28.40
  -4 -10   4  517.35   33.00
  -4 -10   4  602.44   34.00
   4 -10  -4  586.84   29.60
   4 -10  -4  521.55   26.30
   4 -10  -4  556.24   32.60
   4 -10  -4  526.95   31.50
  -4 -10   4  572.94   33.10
  -4 -10   4  558.74   27.00
  -4 -10   4  588.14   30.00
  -4 -10   4  580.44   32.30
   6  10  -6  545.75   25.20
  -6  10   6  544.75   32.40
   6  10  -6  568.94   35.50
   6  10  -6  542.55   31.00
   6  10  -6  529.55   25.40
   6 -10  -6  562.14   29.20
   6 -10  -6  541.85   26.40
  -6 -10   6  616.84   35.90
   6 -10  -6  561.34   32.60
   6 -10  -6  560.44   33.50
  -6 -10   6  558.84   38.90
   6 -10  -6  560.84   33.40
  -6 -10   6  551.24   32.10
  -6 -10   6  516.85   33.20
   6 -10  -6  493.35   28.00
  -6 -10   6  589.04   33.40
   8  10  -8  299.87   22.80
   8  10  -8  275.37   15.30
   8  10  -8  277.67   15.70
  -8  10   8  268.87   21.70
   8 -10  -8  301.57   16.40
  -8 -10   8  344.97   26.20
   8 -10  -8  308.87   31.60
   8 -10  -8  292.97   23.00
   8 -10  -8  311.97   18.90
  -8 -10   8  305.77   22.50
   8 -10  -8  281.27   17.80
  -8 -10   8  277.77   22.60
  -8 -10   8  267.97   25.70
  -8 -10   8  303.57   22.60
  10  10 -10  307.97   18.50
 -10  10  10  271.77   16.60
 -10  10  10  273.77   22.70
  10  10 -10  277.27   22.90
  10  10 -10  254.07   15.40
 -10  10  10  278.87   14.20
 -10 -10  10  268.77   22.60
 -10 -10  10  299.17   22.30
 -10 -10  10  298.97   21.60
  10 -10 -10  262.27   17.50
  10 -10 -10  279.07   18.40
 -10 -10  10  278.57   25.70
  10 -10 -10  294.57   18.90
 -10 -10  10  332.47   26.50
  10 -10 -10  264.17   23.30
  10 -10 -10  341.27   30.60
 -12  10  12  203.18   11.70
 -12  10  12  198.08   20.10
  12  10 -12  218.58   13.70
  12  10 -12  225.98   16.20
 -12  10  12  212.98   14.80
 -12 -10  12  190.78   21.80
 -12 -10  12  240.28   20.10
 -12 -10  12  239.78   23.40
  12 -10 -12  211.98   23.40
  12 -10 -12  194.78   20.70
  12 -10 -12  226.78   16.40
  12 -10 -12  232.78   14.70
 -12 -10  12  212.18   20.20
  12 -10 -12  205.18   15.10
 -14  10  14  213.98   15.90
  14  10 -14  201.28   16.20
 -14  10  14  212.08   12.60
  14  10 -14  238.48   15.20
 -14  10  14  219.78   22.60
  14 -10 -14  235.28   16.00
 -14 -10  14  203.08   22.70
  14 -10 -14  253.37   24.50
  14 -10 -14  212.68   18.30
  14 -10 -14  216.58   23.10
 -14 -10  14  255.97   22.10
 -14 -10  14  276.77   22.10
  14 -10 -14  253.67   17.80
 -14 -10  14  293.87   26.40
 -16  10  16  149.79   10.10
  16  10 -16  180.18   13.10
 -16  10  16  138.79   13.30
 -16 -10  16  190.28   22.20
  16 -10 -16  167.58   26.80
  16 -10 -16  164.78   13.50
  16 -10 -16  145.89   13.50
 -16 -10  16  145.09   19.50
  16 -10 -16  149.19   18.40
 -16 -10  16  159.98   18.20
 -16 -10  16  124.09   17.80
  16 -10 -16  169.38   15.70
 -18  10  18   78.39    7.20
  18  10 -18   70.59    9.70
 -18  10  18   61.49   10.20
 -18  10  18   59.09   14.10
  18 -10 -18   69.79   12.00
  18 -10 -18   82.09   11.50
  18 -10 -18   66.59   11.00
 -18 -10  18   54.99   13.30
 -18 -10  18   89.69   15.30
 -18 -10  18   46.50   16.50
 -18 -10  18   78.29   16.80
  18 -10 -18   80.59   18.40
  18 -10 -18   78.19   11.10
 -20  10  20    9.10    5.90
 -20  10  20    9.30    3.90
 -20  10  20   27.10   10.30
  20  10 -20    8.60    5.60
 -20 -10  20    6.70   18.10
 -20 -10  20   12.70    8.50
  20 -10 -20   14.10    9.90
  20 -10 -20   15.80    6.80
  20 -10 -20   11.90    6.90
 -20 -10  20   13.10    8.90
  20 -10 -20    1.80    6.20
 -20 -10  20   10.00    9.90
 -22  10  22    8.00    4.10
  22  10 -22    5.10    5.40
 -22  10  22    5.90    6.00
  22 -10 -22    4.70    7.30
 -22 -10  22   19.50    9.40
  22 -10 -22    5.20    5.90
  22 -10 -22   12.70    7.30
 -22 -10  22   -2.70    6.90
 -22 -10  22   10.10   10.60
 -22 -10  22    2.10   12.80
  22 -10 -22   -9.60    7.40
 -24  10  24   18.50    7.30
  24  10 -24    8.80    6.40
 -24 -10  24   18.60    9.90
  24 -10 -24    4.20    8.90
  24 -10 -24   11.70    7.00
 -24 -10  24    2.50   12.00
  24 -10 -24   17.60    7.90
 -24 -10  24    9.10    9.40
  24 -10 -24   20.10   12.80
 -24 -10  24   13.20   11.80
  26  10 -26    0.10    5.90
 -26  10  26    1.60    3.80
 -26  10  26   -5.40    5.20
  26 -10 -26    4.60   10.70
 -26 -10  26    0.20   10.20
  26 -10 -26   -0.40    7.30
 -26 -10  26    8.30    8.80
  26 -10 -26    4.30    7.30
 -26 -10  26    3.60    8.20
 -28  10  28   -1.90    4.30
  28  10 -28    2.30    6.10
  28 -10 -28   -0.10    6.50
  -1  11   1   17.20    4.40
  -1 -11   1   14.40    7.00
  -1 -11   1    5.60    4.70
  -1 -11   1   10.20    4.00
   1 -11  -1   11.50    5.10
   1 -11  -1   12.50    3.80
  -1 -11   1   -2.10    5.10
   1 -11  -1    7.40    8.30
  -1 -11   1    2.50    7.40
   1 -11  -1   15.80    7.40
   1 -11  -1    0.30    5.60
  -1 -11   1   10.70    4.70
   1 -11  -1   11.60    3.60
  -1 -11   1    5.80    6.70
  -3  11   3    9.20    4.60
  -3 -11   3    2.80    5.20
  -3 -11   3   10.30    4.80
   3 -11  -3    8.30    6.80
  -3 -11   3    9.10    3.50
   3 -11  -3    8.20    4.70
   3 -11  -3    8.70    4.60
  -3 -11   3   18.10   11.20
   3 -11  -3    9.20    3.40
  -3 -11   3   18.90    8.10
   3 -11  -3    5.80    4.20
  -3 -11   3    9.70    7.10
  -3 -11   3   10.70    6.10
   3 -11  -3    8.40    7.10
  -5  11   5   52.19    9.10
   5 -11  -5   41.10    7.20
   5 -11  -5   46.60   11.00
  -5 -11   5   65.19   10.50
  -5 -11   5   41.30   10.60
  -5 -11   5   31.70    8.80
  -5 -11   5   50.99    6.50
  -5 -11   5   36.60   14.40
  -5 -11   5   44.80    8.10
   5 -11  -5   40.80    8.80
   5 -11  -5   44.40    5.90
  -5 -11   5   41.00   10.10
   5 -11  -5   58.29    8.50
   5 -11  -5   28.40    8.90
   7  11  -7  111.39   14.50
   7  11  -7  115.09    7.00
  -7  11   7  131.49   14.10
   7  11  -7  104.49    7.00
  -7 -11   7   84.99   18.00
  -7 -11   7  104.69   14.40
   7 -11  -7  104.29   15.20
   7 -11  -7  100.49   10.20
  -7 -11   7  119.89   14.00
   7 -11  -7  124.39   11.40
   7 -11  -7  113.39   13.30
   7 -11  -7   88.69   13.90
  -7 -11   7  121.99   13.80
   7 -11  -7   93.99   22.20
  -7 -11   7  123.99   15.50
   7 -11  -7  110.69    9.00
  -7 -11   7   78.39   13.90
   9  11  -9  141.99    9.20
  -9  11   9  163.28   16.50
   9  11  -9  131.89    9.30
   9 -11  -9  148.39   10.90
   9 -11  -9  141.29   16.50
   9 -11  -9  128.79   16.80
   9 -11  -9  118.49   11.60
  -9 -11   9  138.49   22.70
   9 -11  -9  109.69   22.90
   9 -11  -9  135.19   12.50
  -9 -11   9  151.98   16.60
  -9 -11   9  169.68   18.80
  -9 -11   9  140.39   15.80
  -9 -11   9  147.09   17.20
 -11  11  11   43.80   10.50
  11  11 -11   47.20    6.10
  11  11 -11   64.29    7.40
 -11  11  11   49.80    6.80
 -11 -11  11   51.39   11.40
  11 -11 -11   53.09    8.20
 -11 -11  11   42.90   10.90
  11 -11 -11   54.99   13.20
  11 -11 -11   47.30    7.10
 -11 -11  11   39.40   13.20
  11 -11 -11   57.09    8.90
  11 -11 -11   41.90   17.20
 -11 -11  11   66.09   13.80
 -13  11  13   49.50    5.40
  13  11 -13   55.49    7.20
 -13  11  13   56.59    8.00
 -13  11  13   67.09   13.20
  13  11 -13   58.99    8.40
  13 -11 -13   52.39   13.80
 -13 -11  13   64.59   13.20
  13 -11 -13   68.19   16.10
  13 -11 -13   56.89    9.10
 -13 -11  13   73.49   16.40
 -13 -11  13   68.09   13.50
 -13 -11  13   56.29   15.40
  13 -11 -13   63.39   10.20
 -15  11  15   87.79   10.30
  15  11 -15  109.99    9.70
 -15  11  15   88.29    9.90
  15  11 -15   98.09   11.10
 -15  11  15   91.69   18.00
  15 -11 -15   92.19   23.70
 -15 -11  15   77.49   18.10
  15 -11 -15   89.29   10.60
 -15 -11  15   75.09   15.10
  15 -11 -15  102.89   11.50
  15 -11 -15  121.29   19.40
 -15 -11  15   85.09   14.60
 -15 -11  15  120.19   19.30
 -17  11  17  105.59   11.30
  17  11 -17  112.99   10.70
 -17  11  17   80.49   17.10
  17  11 -17   84.19   11.70
  17 -11 -17  107.49   12.10
  17 -11 -17   80.29   14.80
  17 -11 -17   95.49   13.00
  17 -11 -17  109.49   21.90
 -17 -11  17   85.99   16.50
 -17 -11  17  109.99   18.00
 -17 -11  17   83.99   16.30
  17 -11 -17  124.29   12.80
 -17 -11  17  105.69   16.30
 -19  11  19  144.99   26.30
 -19  11  19  134.19   13.50
  19  11 -19  138.29   13.00
  19 -11 -19  142.49   17.60
 -19 -11  19  116.69   17.90
  19 -11 -19  156.58   16.20
  19 -11 -19  153.68   14.80
 -19 -11  19  135.69   31.80
  19 -11 -19  146.29   14.90
 -19 -11  19  126.19   20.20
  19 -11 -19  189.38   23.50
 -21  11  21   90.09   12.30
  21  11 -21   68.69   10.10
  21 -11 -21   55.59   17.10
 -21 -11  21   59.59   13.80
  21 -11 -21   73.29   13.80
 -21 -11  21  102.49   25.10
  21 -11 -21   63.19   11.10
  21 -11 -21   67.39   12.20
 -21 -11  21   87.79   18.80
 -21 -11  21   62.69   15.20
  23  11 -23   45.20    8.70
 -23 -11  23   47.50   13.70
  23 -11 -23   28.00   13.80
 -23 -11  23   50.49   21.30
  23 -11 -23   38.70    9.90
  23 -11 -23   19.10   11.20
  23 -11 -23   54.29   11.40
 -23 -11  23   24.50   13.60
 -23 -11  23   48.50   13.00
  25  11 -25   58.49   10.50
 -25 -11  25   31.60   17.50
  25 -11 -25   90.49   23.40
  25 -11 -25   60.59   17.70
 -25 -11  25   56.19   14.20
 -25 -11  25   26.80   14.60
 -25 -11  25   60.59   14.60
   0 -12   0   22.70    4.90
   0 -12   0    8.00   12.80
   0 -12   0   20.50    6.10
   0 -12   0   21.40    8.80
   0 -12   0   15.90    8.40
  -2 -12   2   37.30    8.20
  -2 -12   2   13.80    8.50
   2 -12  -2   31.50    5.20
   2 -12  -2   33.40   10.10
   2 -12  -2   32.40    7.10
  -2 -12   2   32.30    5.60
   2 -12  -2   22.90   14.80
  -2 -12   2   28.30   12.70
  -2 -12   2   36.20   10.30
   2 -12  -2   24.60    6.80
   2 -12  -2   26.00    6.00
  -2 -12   2   36.40    7.60
   2 -12  -2   34.30    9.90
  -4  12   4   26.00    6.50
  -4 -12   4   17.60    8.00
  -4 -12   4    4.10    6.30
   4 -12  -4   26.30    6.90
  -4 -12   4   24.70    9.30
  -4 -12   4   17.40   11.80
  -4 -12   4   17.50    4.40
   4 -12  -4   30.40   10.00
   4 -12  -4   11.40    3.90
  -4 -12   4   19.50    6.40
   4 -12  -4   27.50    9.50
   4 -12  -4   13.80    5.40
   4 -12  -4   31.70    6.60
  -4 -12   4   17.20    6.90
  -6  12   6   25.20    7.90
   6 -12  -6    5.40    7.40
  -6 -12   6   21.70    8.30
  -6 -12   6    9.30    7.90
  -6 -12   6   18.60    8.60
   6 -12  -6   19.40    6.10
  -6 -12   6   24.00    5.20
   6 -12  -6   37.00   14.90
   6 -12  -6   14.00    6.40
  -6 -12   6   16.20    8.10
   6 -12  -6   10.60    7.40
  -6 -12   6   12.80   10.40
   6 -12  -6   23.90    4.80
   6 -12  -6   30.30    6.90
  -8  12   8   40.10    9.60
  -8 -12   8   33.00   12.60
   8 -12  -8   29.80    9.60
  -8 -12   8   40.40   10.80
  -8 -12   8   33.60    7.50
  -8 -12   8   32.00    5.90
  -8 -12   8   23.20    9.30
   8 -12  -8   44.10    7.90
  -8 -12   8   42.70   11.80
   8 -12  -8   30.10    5.50
   8 -12  -8   22.60    9.70
   8 -12  -8   50.79   17.30
   8 -12  -8   46.10   10.50
   8 -12  -8   18.10    5.90
 -10  12  10    3.00    6.30
  10  12 -10    9.90    3.00
  10  12 -10    9.70    3.20
  10 -12 -10   -0.60   11.20
 -10 -12  10   -2.10    7.40
  10 -12 -10   10.50    5.90
 -10 -12  10    3.70    6.50
  10 -12 -10    4.30    6.70
  10 -12 -10    3.00    6.60
 -10 -12  10   16.90    9.00
 -10 -12  10   14.40    8.30
  10 -12 -10    6.70    7.30
  10 -12 -10    9.40    4.20
 -12  12  12   16.10    7.90
  12  12 -12   21.00    4.30
 -12 -12  12    8.10    8.00
 -12 -12  12    9.60    9.00
 -12 -12  12    1.40    6.90
 -12 -12  12    3.90    9.10
  12 -12 -12   36.40   10.50
  12 -12 -12   17.60    6.30
  12 -12 -12   21.70   13.90
  12 -12 -12   16.60    5.20
  12 -12 -12   26.20    7.10
 -14  12  14   60.09    8.00
  14 -12 -14   59.39    9.70
 -14 -12  14   31.30   11.30
 -14 -12  14   41.10   11.80
 -14 -12  14   54.79   12.90
  14 -12 -14   53.69    9.70
 -14 -12  14   42.40   13.60
  14 -12 -14  101.59   18.10
 -16  12  16   84.29   17.90
  16  12 -16   58.39    7.90
 -16  12  16   80.59    9.30
  16  12 -16   60.79    8.80
 -16  12  16   56.69    5.90
 -16 -12  16   54.49   15.30
 -16 -12  16   59.09   13.50
 -16 -12  16   38.70   12.50
  16 -12 -16   65.19   10.60
 -16 -12  16   52.19   14.10
  16 -12 -16   47.40   12.70
  16 -12 -16   69.99   11.10
 -18  12  18   65.69    9.70
  18  12 -18   48.30    9.30
 -18  12  18   58.99    6.70
  18  12 -18   85.19    9.50
  18 -12 -18   66.59   10.40
 -18 -12  18   48.90   13.20
  18 -12 -18   68.99   16.10
 -18 -12  18   53.19   16.80
  18 -12 -18   32.20   12.90
 -18 -12  18   63.39   14.70
  18 -12 -18   73.39   15.80
  18 -12 -18   63.39   10.60
  20  12 -20   53.19   11.60
 -20  12  20   35.30    5.50
  20  12 -20   43.70    8.10
 -20 -12  20   36.20   12.00
  20 -12 -20   28.20    8.70
  20 -12 -20   79.99   16.90
 -20 -12  20   69.29   17.30
  20 -12 -20   54.99   10.70
 -20 -12  20   46.00   13.20
  20 -12 -20   41.10   11.20
  22  12 -22   33.20    7.30
 -22 -12  22   15.70   12.70
 -22 -12  22    6.60    8.80
 -22 -12  22   -3.70   13.90
  22 -12 -22   11.70    7.70
 -22 -12  22   19.30   10.80
  22 -12 -22   12.40   10.50
  22 -12 -22   19.40    8.70
 -24  12  24    2.20    5.00
  24  12 -24   17.30    6.40
 -24 -12  24    8.50    9.40
  24 -12 -24    2.00    7.60
 -24 -12  24   57.99   21.60
 -24 -12  24   18.80   10.70
  24 -12 -24   -1.30   12.00
 -24 -12  24   19.70   14.00
  -1 -13   1   63.69   12.70
  -1 -13   1   67.19   21.50
   1 -13  -1   25.30   13.40
   1 -13  -1   57.29    9.40
   1 -13  -1   28.90   10.00
  -1 -13   1   57.29   11.90
   1 -13  -1   49.00   11.50
   1 -13  -1   48.60    6.70
  -1 -13   1   75.19   10.40
   3 -13  -3   79.19   22.20
   3 -13  -3   92.89   11.20
  -3 -13   3   80.29    8.70
  -3 -13   3   57.69   16.60
  -3 -13   3  115.69   12.40
   3 -13  -3  102.09   11.70
  -3 -13   3  118.99   17.60
  -3 -13   3  117.29   13.10
   3 -13  -3   70.09   13.60
  -3 -13   3   87.19   15.40
   3 -13  -3   96.29    8.70
   3 -13  -3  107.69   16.30
  -5  13   5  104.59   12.30
   5 -13  -5   77.19   12.50
   5 -13  -5   70.39   21.20
  -5 -13   5   88.59   19.90
   5 -13  -5   67.19    7.90
   5 -13  -5   87.49   11.10
   5 -13  -5   96.59   11.80
  -5 -13   5  100.99   16.00
   5 -13  -5   85.79   14.70
  -5 -13   5  117.79   22.30
   5 -13  -5   57.39   13.10
  -5 -13   5   78.09    8.30
  -5 -13   5   83.39   15.00
  -5 -13   5   67.39   13.80
  -7  13   7  103.99   14.10
   7 -13  -7   95.59   16.20
   7 -13  -7   80.99   13.00
   7 -13  -7   71.29   14.10
  -7 -13   7   81.09   14.70
  -7 -13   7   70.69   19.40
   7 -13  -7   71.19    8.20
  -7 -13   7   76.19   15.00
  -7 -13   7   77.29    8.70
   7 -13  -7   64.49   12.80
  -7 -13   7   53.79   12.20
  -7 -13   7   81.79   11.70
   7 -13  -7   93.79   11.00
   7 -13  -7  101.49   21.90
  -9  13   9   63.19   12.30
   9 -13  -9   40.50   11.70
   9 -13  -9   31.00    9.90
   9 -13  -9   34.70   10.70
   9 -13  -9   56.79   19.60
  -9 -13   9   61.09   14.00
  -9 -13   9   45.90   12.10
   9 -13  -9   61.49    9.50
  -9 -13   9   29.70   10.20
  -9 -13   9   63.29   10.60
  -9 -13   9   32.40   13.40
  -9 -13   9   47.80    7.60
   9 -13  -9   68.69   10.40
   9 -13  -9   60.19    7.70
 -11  13  11   86.19   15.00
  11 -13 -11   71.39   14.00
 -11 -13  11   67.59   13.70
 -11 -13  11   81.09   17.60
  11 -13 -11   76.29   11.00
  11 -13 -11   51.09    7.90
  11 -13 -11   64.59   10.20
  11 -13 -11   63.99   19.10
  11 -13 -11   77.69   15.10
 -11 -13  11   62.79   10.90
 -11 -13  11   69.09   13.50
  11 -13 -11   52.29   13.90
 -11 -13  11   49.99   14.20
  13  13 -13   42.30    5.60
 -13  13  13   27.30   12.50
  13  13 -13   47.20    5.60
  13 -13 -13   63.49   10.30
  13 -13 -13   48.60    8.10
  13 -13 -13   40.00   12.20
 -13 -13  13   66.99   14.10
  13 -13 -13   62.69   17.70
 -13 -13  13   37.40   20.40
  13 -13 -13   51.89   13.10
  13 -13 -13   69.69   10.50
 -13 -13  13   71.19   16.70
  15  13 -15   29.30    6.70
 -15  13  15   21.30   10.80
  15  13 -15   22.00    5.20
  15 -13 -15   22.40    6.70
 -15 -13  15   18.10   13.00
  15 -13 -15   19.80   10.30
 -15 -13  15   33.50   11.30
 -15 -13  15   29.30   14.00
  15 -13 -15   15.90    6.90
  15 -13 -15   14.90   13.80
  17  13 -17   27.00    7.00
  17  13 -17   32.60    5.80
  17 -13 -17   32.20    9.00
 -17 -13  17   28.30   14.60
  17 -13 -17   22.70   12.60
  17 -13 -17   46.20   14.70
 -17 -13  17   22.70   10.30
  17 -13 -17   34.60    9.60
 -17 -13  17   29.30   11.30
  17 -13 -17   34.20    7.90
  19  13 -19   18.60    5.30
  19  13 -19   13.80    7.30
  19 -13 -19   25.30   14.30
  19 -13 -19   16.80    8.40
  19 -13 -19   24.10   10.10
  19 -13 -19   18.10    8.00
 -19 -13  19   18.60   12.20
 -19 -13  19   14.90   10.00
  19 -13 -19   29.30   13.20
 -19 -13  19   28.90   11.70
  21  13 -21   19.20    6.20
 -21 -13  21   27.20   20.10
 -21 -13  21   27.20   13.50
  21 -13 -21   24.60    8.80
 -21 -13  21   31.90   12.20
  21 -13 -21   66.99   19.20
  21 -13 -21   31.20    9.40
 -21 -13  21   20.60   13.70
   0 -14   0   66.39   13.50
   0 -14   0   76.69    8.30
   0 -14   0   78.69   14.50
   0 -14   0   65.39   10.70
   0 -14   0   90.59   22.80
   2 -14  -2   85.59   15.20
  -2 -14   2  111.49   16.70
  -2 -14   2  126.69   17.70
  -2 -14   2  120.29   12.80
  -2 -14   2   98.29    9.70
  -2 -14   2   96.79   23.30
   2 -14  -2  103.89   16.40
   2 -14  -2   90.09    9.10
   2 -14  -2  117.29   12.60
   2 -14  -2   86.29   19.90
   4 -14  -4  139.59   19.30
   4 -14  -4  120.79   12.50
   4 -14  -4  137.29   13.30
  -4 -14   4  125.39   18.00
  -4 -14   4  104.49   16.80
  -4 -14   4  120.49   10.90
  -4 -14   4  160.58   16.70
   4 -14  -4  120.49   29.50
   4 -14  -4  121.39   10.40
   4 -14  -4  133.69   19.10
  -4 -14   4  141.69   16.10
  -4 -14   4  137.99   25.80
  -6  14   6   84.89   14.40
  -6 -14   6   96.09   16.20
   6 -14  -6   87.89   24.40
  -6 -14   6  114.09   14.20
   6 -14  -6   79.09   15.70
  -6 -14   6   98.89   19.70
  -6 -14   6   82.89   15.20
  -6 -14   6   85.19    9.50
   6 -14  -6   85.99   13.00
   6 -14  -6   91.09    9.30
  -6 -14   6  134.69   16.80
   6 -14  -6   98.79   13.50
   6 -14  -6   82.19   11.60
   6 -14  -6   86.99   16.00
  -8  14   8   79.29   17.10
   8 -14  -8   66.99   14.60
   8 -14  -8   66.39    8.80
  -8 -14   8   63.19   21.80
  -8 -14   8   37.70   21.00
   8 -14  -8   78.99   15.20
   8 -14  -8   76.49   11.80
  -8 -14   8   91.29    9.50
  -8 -14   8   72.29   11.90
  -8 -14   8  115.09   18.40
   8 -14  -8   78.99   13.70
   8 -14  -8  128.09   27.80
   8 -14  -8   80.39   11.40
  -8 -14   8   98.59   17.20
 -10  14  10   62.09   13.50
 -10 -14  10  115.79   20.40
  10 -14 -10   55.69   10.10
  10 -14 -10   63.89    8.60
  10 -14 -10   60.29   13.70
  10 -14 -10   59.19    9.90
  10 -14 -10   52.49   12.30
 -10 -14  10   49.30   16.40
  10 -14 -10   42.60   16.50
 -10 -14  10   42.20    9.30
 -10 -14  10   69.99    9.00
 -10 -14  10   60.09   13.70
 -10 -14  10   70.79   13.70
  10 -14 -10   78.09   22.80
 -12  14  12   28.00   13.20
 -12 -14  12   45.70   12.10
 -12 -14  12   62.49   18.10
  12 -14 -12   73.29   22.10
  12 -14 -12   49.10   10.10
 -12 -14  12   46.70   16.00
  12 -14 -12   41.50    7.80
 -12 -14  12   68.19   17.30
 -12 -14  12   56.09    9.00
 -12 -14  12   53.49   11.10
  12 -14 -12   37.40   11.90
  12 -14 -12   41.50    9.10
  12 -14 -12   47.40   12.60
 -14  14  14   29.10   14.20
  14 -14 -14   62.59   13.80
 -14 -14  14   62.09   17.00
 -14 -14  14   25.30   11.40
  14 -14 -14   48.00   14.10
  14 -14 -14   32.90   13.10
  14 -14 -14   54.49   19.00
 -14 -14  14   51.19   13.80
  14 -14 -14   43.30    8.90
  14 -14 -14   50.29   10.00
 -14 -14  14   32.50   14.40
  16 -14 -16   19.00   10.80
  16 -14 -16   27.70    7.90
  16 -14 -16   25.00   13.00
 -16 -14  16   22.70   10.80
 -16 -14  16   24.90   11.20
  16 -14 -16   -6.20   14.20
  16 -14 -16   30.80    9.30
  16 -14 -16   26.40    9.20
 -16 -14  16   23.20   11.90
  18  14 -18   19.40    4.70
  18 -14 -18   15.90    7.00
 -18 -14  18    8.20   11.90
 -18 -14  18    1.80   10.30
  18 -14 -18   22.40   12.80
 -18 -14  18    6.10    9.60
  18 -14 -18    2.20   15.90
  18 -14 -18   16.40    8.10
  20  14 -20   18.20    5.20
  20 -14 -20   18.00    8.60
 -20 -14  20   26.50   13.80
  20 -14 -20    8.80   13.10
  -1 -15   1    2.60    8.80
   1 -15  -1    9.70    4.50
  -1 -15   1    2.60    5.80
   1 -15  -1    5.30    8.00
   1 -15  -1   15.90    6.00
  -1 -15   1    7.80    4.30
   1 -15  -1   12.60    8.90
   1 -15  -1    4.70   11.80
  -1 -15   1   13.10    9.90
  -1 -15   1    1.20   10.10
  -3 -15   3    1.40    5.80
  -3 -15   3    5.70    8.80
   3 -15  -3   22.10   21.90
   3 -15  -3    5.90    5.20
  -3 -15   3    8.40    4.80
   3 -15  -3   18.00    5.10
   3 -15  -3   12.30    9.00
  -3 -15   3   17.30   15.20
  -3 -15   3    0.60    7.80
   3 -15  -3    0.10   14.40
   3 -15  -3   14.20    8.80
  -5 -15   5    7.00    7.60
  -5 -15   5   14.20    5.30
  -5 -15   5   19.00    6.80
   5 -15  -5    1.20   17.40
   5 -15  -5   -1.70    5.40
   5 -15  -5   -6.50    9.70
   5 -15  -5   14.00    9.20
  -5 -15   5   17.00    9.70
  -5 -15   5    4.90   13.10
  -5 -15   5   18.30   10.40
   5 -15  -5   12.30    9.60
   5 -15  -5   10.90    4.80
   7 -15  -7    1.10    8.40
   7 -15  -7   11.50    5.60
  -7 -15   7   23.60   14.30
   7 -15  -7    8.90    7.10
   7 -15  -7   23.90   22.60
   7 -15  -7    9.60    5.00
   7 -15  -7   12.20   10.40
  -7 -15   7    6.40    7.30
  -7 -15   7   15.90    9.60
  -7 -15   7    8.30    9.80
   7 -15  -7    6.50    6.50
  -7 -15   7    4.30    8.60
  -9  15   9   24.70   11.30
   9 -15  -9   55.79   10.00
   9 -15  -9   34.10    7.10
   9 -15  -9   62.29   25.20
  -9 -15   9   46.50   17.80
  -9 -15   9   45.60    7.50
  -9 -15   9   50.49   13.20
  -9 -15   9   38.20    9.30
   9 -15  -9   28.10   11.50
   9 -15  -9   32.80   11.90
   9 -15  -9   30.10   10.80
  -9 -15   9   33.20   11.10
 -11  15  11   47.70   12.80
  11 -15 -11   35.00    9.60
  11 -15 -11   27.80    6.80
  11 -15 -11   62.19    9.40
 -11 -15  11   21.40   10.80
 -11 -15  11   30.70    8.50
  11 -15 -11   36.90   12.40
  11 -15 -11   43.40   15.10
  11 -15 -11   38.70   12.70
 -11 -15  11   37.40    7.20
 -11 -15  11   33.50   12.30
 -11 -15  11   40.60   17.70
 -11 -15  11   37.40   13.90
 -13  15  13   37.30   12.30
  13 -15 -13   28.00    7.40
 -13 -15  13   24.00    6.90
  13 -15 -13   32.80    9.00
 -13 -15  13    4.80    9.50
  13 -15 -13   29.70   12.80
 -13 -15  13   30.50   11.30
 -13 -15  13   22.50   13.10
  13 -15 -13   40.50   19.10
  13 -15 -13   35.40    7.90
  13 -15 -13   28.80   11.70
 -13 -15  13   32.10   14.60
  13 -15 -13   23.40   12.20
  15 -15 -15   58.69   11.70
  15 -15 -15   37.40   14.30
  15 -15 -15   86.79   18.40
 -15 -15  15   13.60   13.60
  15 -15 -15   39.60   14.00
 -15 -15  15   63.79   14.80
 -15 -15  15   47.50   13.20
  15 -15 -15   56.89   19.20
  15 -15 -15   53.79   10.10
   0 -16   0   24.30   11.30
   0 -16   0   30.20    8.10
   0 -16   0   17.30   15.00
   0 -16   0   47.10   13.50
   0 -16   0   34.70    6.70
  -2 -16   2   31.40   11.40
   2 -16  -2   49.90   13.50
   2 -16  -2   -1.50   13.00
   2 -16  -2   51.19   13.20
  -2 -16   2   34.50    7.00
  -2 -16   2   38.70    9.10
   2 -16  -2   41.40    6.80
  -2 -16   2   31.10   17.40
   2 -16  -2   37.80    8.50
  -2 -16   2   50.99   13.60
   4 -16  -4   21.40    5.80
  -4 -16   4   20.30    5.90
   4 -16  -4   40.30   12.40
   4 -16  -4   37.00   12.70
   4 -16  -4   18.40    7.40
  -4 -16   4   11.50   10.20
  -4 -16   4    3.10    8.10
  -4 -16   4   20.20   14.30
  -4 -16   4    7.50   14.00
   4 -16  -4   11.50   13.90
  -6 -16   6   16.60    6.10
   6 -16  -6   26.40   11.40
  -6 -16   6   11.90   14.20
   6 -16  -6   28.50    6.20
   6 -16  -6   23.40   18.20
  -6 -16   6    5.30    8.30
  -6 -16   6   14.40   10.80
  -6 -16   6   41.60   11.10
   6 -16  -6   13.40    6.50
   6 -16  -6   23.60   11.80
  -8 -16   8   41.50   13.70
   8 -16  -8   16.00    6.10
   8 -16  -8   16.30   10.40
   8 -16  -8   16.00    7.80
  -8 -16   8   37.00   12.20
   8 -16  -8   22.00    7.90
   8 -16  -8   11.90    8.90
   8 -16  -8   20.70   11.60
  -8 -16   8   23.90   10.50
  -8 -16   8   37.80   17.20
 -10 -16  10   14.30   10.40
 -10 -16  10   13.70   11.90
 -10 -16  10    3.20   12.60
 -10 -16  10   16.30    5.80
  10 -16 -10   18.50    8.80
  10 -16 -10   31.20   10.80
  10 -16 -10   21.50   11.40
  10 -16 -10   26.20    7.00
 -10 -16  10   14.30   10.40
  12 -16 -12   25.70   11.70
 -12 -16  12   21.80   11.00
  12 -16 -12   17.60    6.80
  12 -16 -12   29.90   16.30
 -12 -16  12   10.30   12.00
  12 -16 -12    4.60    9.70
 -12 -16  12   49.60   16.80
 -12 -16  12   23.90   11.30
  12 -16 -12   46.00   24.90
  12 -16 -12   17.90    8.90
  -1 -17   1   66.29   13.80
  -1 -17   1   45.00   21.90
  -1 -17   1   41.20    7.30
   1 -17  -1   38.00    7.10
   1 -17  -1   26.70   17.60
   1 -17  -1   38.40   12.30
   1 -17  -1   19.40   11.10
  -1 -17   1   40.60   13.40
   3 -17  -3   74.19   26.30
  -3 -17   3   43.70   21.80
  -3 -17   3   54.69    8.50
  -3 -17   3   40.00   12.50
   3 -17  -3   18.20   10.80
   3 -17  -3   49.50   13.10
  -3 -17   3   43.60   13.60
   3 -17  -3   58.59    8.20
   5 -17  -5   45.40   21.90
  -5 -17   5   16.00    5.40
   5 -17  -5   32.00   11.70
   5 -17  -5   22.50   10.90
  -5 -17   5   38.00   12.00
   5 -17  -5   20.70    6.30
  -5 -17   5   26.40   19.20
  -5 -17   5   23.70   11.70
  34   0 -33  -11.30   10.70
  34   0 -33    0.60    6.70
 -34   0  33    9.50   12.70
 -34   0  33    1.30    8.60
 -34   0  33    6.80    6.50
 -34   0  33   -5.30   10.60
 -32   0  31   -1.80    5.70
  32   0 -31   -1.90    7.20
  32   0 -31    1.20    6.10
 -32   0  31   10.90   12.20
 -32   0  31   -4.00    6.60
 -32   0  31   12.40    9.90
 -30   0  29    2.70    9.20
 -30   0  29    7.90    7.90
  30   0 -29   12.10    8.80
 -30   0  29    2.30    6.90
 -30   0  29    0.70    5.60
  28   0 -27   -8.80    6.70
 -28   0  27   -6.30    6.50
  28   0 -27    7.60    8.20
 -28   0  27   -4.10    6.60
  28   0 -27    1.70    4.90
 -28   0  27   -2.70    4.60
 -28   0  27    1.50    6.60
 -28   0  27   -4.10    6.90
 -28   0  27    1.90    8.30
  26   0 -25   -3.10    4.00
  26   0 -25   -3.70    7.30
 -26   0  25    6.80    5.80
 -26   0  25   10.80    7.30
  26   0 -25    6.00    8.40
 -26   0  25    7.60    6.90
 -26   0  25    5.30    9.70
 -24   0  23   -0.70    4.90
 -24   0  23    4.90    5.20
 -24   0  23    2.10    5.20
 -24   0  23    1.50    6.80
 -24   0  23   -4.80    6.70
  24   0 -23   -2.80    5.10
 -24   0  23   -2.10    5.50
  24   0 -23    1.30    6.40
  24   0 -23    0.30    4.30
  22   0 -21   -5.40    4.10
  22   0 -21   -3.20    5.10
  22   0 -21   -4.70    4.20
 -22   0  21    1.50    3.60
 -22   0  21    1.40    3.90
  22   0 -21    2.60    3.80
 -22   0  21   -3.20    4.60
  22   0 -21    3.30    4.60
 -22   0  21   -7.80    5.60
 -22   0  21   -1.20    4.10
 -22   0  21    0.20    4.80
  20   0 -19    2.20    5.50
 -20   0  19    4.70    5.00
  20   0 -19   -0.70    4.10
  20   0 -19   -0.30    3.10
 -20   0  19   -4.40    5.30
  20   0 -19    2.50    4.50
 -20   0  19    0.30    2.70
 -20   0  19    0.10    4.30
 -20   0  19    3.30    4.20
  20   0 -19    2.60    5.30
 -20   0  19    4.60    4.80
 -20   0  19   -1.30    4.30
  18   0 -17   -4.50    3.20
 -18   0  17   -2.40    2.90
 -18   0  17    1.50    3.20
  18   0 -17   -1.00    4.30
 -18   0  17    1.10    4.50
 -18   0  17   -1.10    3.70
  18   0 -17    1.00    4.40
  18   0 -17   -1.50    3.30
 -18   0  17    0.10    3.20
 -18   0  17   -3.70    4.90
  18   0 -17   -0.60    3.60
 -18   0  17   -2.40    3.40
  16   0 -15    5.20    4.20
  16   0 -15    2.30    4.00
 -16   0  15   -4.60    2.50
 -16   0  15    1.60    4.40
 -16   0  15    1.20    3.70
 -16   0  15   -2.70    2.70
  16   0 -15    1.50    4.60
 -16   0  15   -0.90    3.30
 -16   0  15    1.00    3.10
 -16   0  15   -0.10    2.30
  16   0 -15    3.20    2.90
  16   0 -15   -0.60    3.40
  14   0 -13   -0.90    3.00
  14   0 -13   -0.10    3.10
 -14   0  13   -1.40    3.10
 -14   0  13   -0.20    2.50
  14   0 -13   -1.50    2.30
  14   0 -13    0.00    3.20
 -14   0  13    1.20    2.10
 -14   0  13   -0.80    3.00
 -14   0  13   -0.40    4.00
 -14   0  13   -0.70    3.00
  14   0 -13   -3.00    3.80
 -14   0  13   -2.20    2.70
  12   0 -11    2.40    4.20
  12   0 -11   -1.80    2.70
 -12   0  11    2.70    3.60
 -12   0  11   -1.20    2.60
  12   0 -11   -3.70    2.90
 -12   0  11   -0.20    2.80
 -12   0  11   -0.80    2.60
 -12   0  11    0.90    2.50
  12   0 -11   -0.10    2.50
 -12   0  11   -2.50    2.90
 -12   0  11   -0.20    4.70
  10   0  -9    1.50    2.90
 -10   0   9   -0.20    1.90
 -10   0   9   -1.50    2.70
  10   0  -9   -3.10    2.90
  10   0  -9    1.10    2.10
 -10   0   9   -3.20    3.10
 -10   0   9    0.50    2.70
 -10   0   9   -1.30    2.50
  10   0  -9   -1.90    2.30
 -10   0   9   -1.20    2.20
 -10   0   9    0.70    2.50
  10   0  -9    1.90    2.80
   8   0  -7    1.10    2.60
   8   0  -7   -4.30    2.50
  -8   0   7   -1.30    2.30
  -8   0   7    1.10    2.80
   8   0  -7   -1.20    2.60
  -8   0   7   -1.00    2.10
   8   0  -7   -0.30    2.00
   8   0  -7   -1.20    1.40
  -8   0   7    1.00    3.30
   8   0  -7   -1.40    2.10
  -8   0   7    0.80    2.30
  -8   0   7    0.40    1.80
  -8   0   7    1.30    2.40
   6   0  -5    0.00    2.00
  -6   0   5    0.20    2.10
  -6   0   5    0.20    1.30
   6   0  -5   -0.10    1.70
   6   0  -5   -0.40    1.40
  -6   0   5   -0.40    2.20
  -6   0   5    0.80    1.80
   6   0  -5    1.20    2.10
  -6   0   5   -2.40    2.00
  -6   0   5    1.00    1.80
  -6   0   5    3.30    3.30
   6   0  -5    3.10    3.10
   6   0  -5    2.70    3.10
  -4   0   3   -0.60    1.30
   4   0  -3   -1.40    1.10
   4   0  -3   -1.40    0.90
   4   0  -3    0.60    0.70
   4   0  -3   -0.70    0.80
   4   0  -3    0.30    0.90
  -4   0   3   -1.00    1.30
  -4   0   3   -0.60    0.80
   4   0  -3   -1.00    1.20
  -4   0   3   -0.60    0.70
  -4   0   3   -0.30    0.80
  -4   0   3    0.90    1.10
   2   0  -3   -1.60    0.70
  -2   0   3   -0.70    1.20
  -2   0   3   -0.60    1.00
  -2   0   3    1.10    0.90
  -2   0   3    0.00    0.90
   2   0  -3   -1.10    1.10
   2   0  -3   -0.50    0.70
   2   0  -3    0.60    0.80
   2   0  -3   -0.10    1.00
  -2   0   3   -0.90    0.60
   2   0  -3   -0.80    0.50
  -2   0   3   -0.50    0.80
  -4   0   5    0.30    1.50
   4   0  -5    2.10    2.30
   4   0  -5    1.20    2.10
  -4   0   5    0.50    3.10
  -4   0   5    3.30    2.60
   4   0  -5    0.50    1.80
   4   0  -5    2.80    2.70
  -4   0   5   -0.10    2.10
  -4   0   5   -0.20    1.60
   4   0  -5    0.80    2.20
   4   0  -5   -0.50    1.30
  -4   0   5    2.00    2.10
  -6   0   7    3.20    2.00
   6   0  -7    2.10    1.80
  -6   0   7    1.40    3.40
  -6   0   7    0.00    2.40
  -6   0   7    1.30    2.40
  -6   0   7    0.00    1.90
  -6   0   7   -0.20    2.10
   6   0  -7    2.00    3.30
   6   0  -7    2.20    2.50
   6   0  -7   -2.50    2.20
   6   0  -7   -0.40    2.10
  -6   0   7    0.70    2.30
   6   0  -7   -0.50    2.60
  -8   0   9    1.30    2.50
  -8   0   9   -3.10    3.00
  -8   0   9    0.60    2.50
  -8   0   9    1.40    2.20
  -8   0   9   -0.70    2.00
   8   0  -9   -0.10    2.00
   8   0  -9   -0.70    2.90
   8   0  -9    0.90    2.80
   8   0  -9    1.40    2.90
   8   0  -9   -0.70    2.80
  -8   0   9   -1.30    2.30
  -8   0   9    0.80    2.70
   8   0  -9   -2.20    1.90
 -10   0  11    2.60    3.20
 -10   0  11    1.40    4.20
  10   0 -11   -1.40    2.50
  10   0 -11    0.70    2.00
 -10   0  11    0.30    2.90
 -10   0  11   -3.00    2.40
  10   0 -11    0.30    3.60
  10   0 -11    1.50    3.20
  10   0 -11    0.10    3.30
 -10   0  11    2.40    2.80
 -10   0  11   -0.80    2.20
  10   0 -11   -0.60    2.90
 -10   0  11   -0.30    2.70
 -12   0  13    0.70    2.30
 -12   0  13    0.50    3.00
 -12   0  13    1.90    3.50
  12   0 -13   -1.40    2.10
  12   0 -13   -1.60    2.50
 -12   0  13   -0.40    3.00
 -12   0  13    0.20    4.20
 -12   0  13    4.40    3.40
 -12   0  13   -1.10    3.10
  12   0 -13   -3.00    3.00
  12   0 -13    0.50    3.40
  12   0 -13   -0.70    4.00
  14   0 -15    1.70    2.80
  14   0 -15   -0.60    3.40
 -14   0  15    0.70    3.00
 -14   0  15   -2.80    2.90
 -14   0  15   -1.80    2.70
 -14   0  15   -2.60    2.20
 -14   0  15    4.10    4.10
  14   0 -15   -1.00    3.50
 -14   0  15   -2.60    3.70
 -14   0  15   -3.20    2.60
  14   0 -15   -1.10    3.80
  14   0 -15   -0.80    2.90
 -16   0  17   -2.50    4.30
 -16   0  17   -1.50    3.40
 -16   0  17    4.30    4.90
 -16   0  17    3.80    3.90
  16   0 -17    4.50    5.00
 -16   0  17    0.90    3.90
  16   0 -17    2.00    4.80
  16   0 -17   -2.50    3.30
 -16   0  17    3.00    3.10
  16   0 -17   -1.10    2.80
  16   0 -17   -6.40    3.40
 -16   0  17    8.50    5.20
 -18   0  19    0.10    3.30
 -18   0  19    0.60    3.90
 -18   0  19    3.00    4.40
  18   0 -19    6.60    6.20
 -18   0  19   -3.70    4.30
 -18   0  19   -0.80    4.80
 -18   0  19   -4.70    3.50
  18   0 -19    1.10    4.80
 -18   0  19    0.10    5.70
  18   0 -19    4.40    5.70
  18   0 -19   -2.00    3.00
  18   0 -19   -2.00    3.80
 -20   0  21   -6.40    5.30
 -20   0  21    3.30    4.90
  20   0 -21    4.90    6.70
  20   0 -21   -2.70    3.50
  20   0 -21   -4.00    5.20
 -20   0  21    2.10    5.00
 -20   0  21   -1.90    4.90
  20   0 -21   -7.50    5.00
 -20   0  21    1.10    4.70
  20   0 -21    5.70    6.20
  22   0 -23    9.90    6.80
 -22   0  23    0.10    4.60
 -22   0  23   -0.30    4.40
 -22   0  23    1.90    4.40
 -22   0  23   -5.30    7.20
 -22   0  23   -2.40    4.70
  22   0 -23    5.20    6.80
 -22   0  23    5.40    6.30
  22   0 -23    0.40    4.30
  24   0 -25   12.50    8.20
 -24   0  25   -7.60    6.80
  24   0 -25   -3.90    4.10
 -24   0  25   -3.00    5.10
 -24   0  25    3.30    6.40
 -24   0  25    0.80    6.30
 -24   0  25  -11.20    6.70
 -24   0  25    9.00    6.20
  24   0 -25   -2.60   10.70
  26   0 -27   -2.30    6.70
 -26   0  27  -10.50    5.50
  26   0 -27   -9.80    7.30
 -26   0  27   -3.10    5.00
 -26   0  27    6.80    5.80
 -26   0  27    2.60    6.90
 -26   0  27    1.10    8.50
  26   0 -27    0.50    5.00
 -26   0  27   -7.00    4.40
  28   0 -29   -1.60    5.30
 -28   0  29    0.40    8.90
 -28   0  29   -1.40    6.50
  28   0 -29    6.70    9.20
 -28   0  29   -6.20    4.70
 -28   0  29   -0.70    6.00
 -30   0  31    7.30    6.40
  30   0 -31   -7.00    7.50
 -30   0  31    0.20    8.30
 -30   0  31    4.20   10.20
  30   0 -31   -1.60    5.30
 -30   0  31   -1.10    6.60
 -32   0  33   24.90   11.60
  32   0 -33    1.60    7.00
 -32   0  33   14.50    9.80
 -32   0  33   -0.10   10.10
 -32   0  33    0.40    6.20
 -35   1  34   88.59   17.60
 -35   1  34   78.49   13.40
  35   1 -34  122.79   18.10
  35   1 -34   84.89   18.00
 -35  -1  34  115.79   19.60
 -35  -1  34   71.29   21.00
 -35  -1  34  111.49   15.60
 -35  -1  34   81.49   20.70
  35  -1 -34   95.19   15.70
  35  -1 -34  137.09   27.40
  33   1 -32  142.59   17.00
 -33   1  32  116.29   19.10
 -33   1  32  123.49   15.00
  33   1 -32  117.09   21.50
 -33   1  32  129.59   19.70
 -33  -1  32  111.49   20.80
 -33  -1  32  130.69   19.40
 -33  -1  32  171.88   17.90
  33  -1 -32  136.49   27.80
  33  -1 -32  133.59   18.60
 -33  -1  32  114.19   22.70
 -31   1  30   76.29   15.50
  31   1 -30   44.30   13.70
  31   1 -30   65.39   11.30
 -31   1  30   80.89   12.50
 -31   1  30   90.99   20.30
 -31   1  30   79.59   16.00
  31  -1 -30   61.09   11.10
  31  -1 -30   72.49   17.40
 -31  -1  30   71.49   15.30
 -31  -1  30   85.59   17.80
 -31  -1  30   53.39   10.90
 -31  -1  30   62.39   15.60
  29   1 -28   30.30   11.10
 -29   1  28   22.40   11.60
 -29   1  28    9.00    8.50
 -29   1  28   27.80   13.20
 -29   1  28   28.40   14.20
  29   1 -28   28.70    8.00
 -29   1  28   30.50   10.60
 -29  -1  28   23.40   10.40
  29  -1 -28   38.90   10.00
 -29  -1  28   31.00    8.90
 -29  -1  28   29.40   13.50
 -29  -1  28   28.60   11.20
 -29  -1  28   37.20   11.30
  29  -1 -28   38.60   11.40
  29  -1 -28   39.70   12.80
 -27   1  26   56.69   10.20
  27   1 -26   39.90   12.30
  27   1 -26   55.09   11.20
  27   1 -26   56.69   14.30
 -27   1  26   56.09   13.50
 -27   1  26   63.69   13.70
 -27   1  26   61.89   12.90
 -27   1  26   63.59   16.40
  27  -1 -26   83.19   19.10
 -27  -1  26   48.20   11.80
 -27  -1  26   66.19   16.00
 -27  -1  26   67.29   14.90
 -27  -1  26   80.59   16.20
 -27  -1  26   57.69   10.70
 -27  -1  26   69.49   16.80
 -25   1  24   96.29   12.50
 -25   1  24   90.89   16.20
  25   1 -24  110.29   17.70
 -25   1  24  109.89   19.70
 -25   1  24  103.09   17.10
  25   1 -24  112.09   12.80
  25   1 -24  113.89   17.50
 -25   1  24  106.79   19.70
 -25   1  24  107.39   15.60
 -25  -1  24  102.29   16.70
 -25  -1  24  126.19   19.00
 -25  -1  24  135.89   17.20
  25  -1 -24  107.79   15.80
  25  -1 -24  113.29   28.20
  25  -1 -24  101.79   12.50
 -25  -1  24   92.89   16.90
 -25  -1  24  115.59   15.80
  23   1 -22  163.08   21.50
 -23   1  22  145.69   18.20
  23   1 -22  155.38   17.00
  23   1 -22  149.59   13.80
  23   1 -22  160.18   18.60
 -23   1  22  151.78   16.10
 -23   1  22  156.98   13.50
 -23   1  22  153.58   13.60
 -23   1  22  153.08   18.60
 -23   1  22  149.99   16.90
 -23   1  22  157.98   18.60
 -23  -1  22  162.88   18.60
 -23  -1  22  141.59   18.10
 -23  -1  22  141.09   16.10
 -23  -1  22  132.49   13.60
  23  -1 -22  144.49   16.50
  23  -1 -22  160.68   17.20
  23  -1 -22  136.79   13.50
 -23  -1  22  162.18   18.30
  23  -1 -22  151.48   19.10
 -23  -1  22  146.99   18.20
  21   1 -20    7.00    5.70
  21   1 -20   19.80    5.40
 -21   1  20    4.20    7.10
 -21   1  20    9.50    5.60
 -21   1  20    8.10    6.40
 -21   1  20    5.50    5.10
  21   1 -20    0.60    5.50
  21   1 -20    2.10    5.50
  21   1 -20    8.10    6.70
 -21   1  20    9.50    5.00
 -21  -1  20   13.20    7.70
 -21  -1  20   11.70    6.40
 -21  -1  20    9.70    6.90
 -21  -1  20    4.10    4.00
 -21  -1  20    6.70    5.20
 -21  -1  20   11.80    6.30
  21  -1 -20   19.00    8.00
  21  -1 -20    7.10    7.00
 -21  -1  20    4.90    4.90
  21  -1 -20    3.40    5.30
  21  -1 -20    7.80    4.40
  21  -1 -20   17.30    6.80
 -19   1  18   12.20    4.40
 -19   1  18    4.40    4.70
 -19   1  18    7.40    5.00
 -19   1  18    8.00    5.60
  19   1 -18   19.10    6.90
 -19   1  18    5.60    5.30
  19   1 -18    9.70    4.70
  19   1 -18    2.90    5.20
  19   1 -18    7.10    5.30
 -19   1  18   10.70    7.00
 -19   1  18    6.70    4.20
  19   1 -18    7.70    6.10
 -19  -1  18    2.70    5.10
  19  -1 -18    5.10    5.70
 -19  -1  18    6.50    4.60
  19  -1 -18    5.80    5.20
  19  -1 -18    5.80    3.50
 -19  -1  18    6.00    5.20
 -19  -1  18    3.30    3.50
 -19  -1  18    6.10    6.40
 -19  -1  18    5.40    4.80
  19  -1 -18    9.20    5.30
  19  -1 -18    5.30    5.60
 -17   1  16    4.40    6.00
  17   1 -16   13.80    6.30
 -17   1  16    0.50    3.40
 -17   1  16    5.40    3.80
 -17   1  16    7.50    3.60
 -17   1  16   10.30    5.10
 -17   1  16    8.00    5.20
  17   1 -16    9.90    4.00
 -17   1  16    2.40    4.40
  17   1 -16    7.30    5.50
  17   1 -16    5.50    5.50
 -17  -1  16    3.10    3.50
 -17  -1  16    4.60    5.20
 -17  -1  16    3.80    3.40
 -17  -1  16    4.20    3.90
 -17  -1  16   10.80    4.80
  17  -1 -16   -0.20    4.00
  17  -1 -16    1.30    4.80
 -17  -1  16   11.10    5.10
 -17  -1  16   11.70    5.60
  17  -1 -16   10.10    5.50
  17  -1 -16    6.70    3.40
  17  -1 -16   10.90    5.80
  15   1 -14   51.89    9.80
 -15   1  14   44.30    8.40
 -15   1  14   58.09    8.20
  15   1 -14   55.59    8.40
 -15   1  14   48.30    9.10
  15   1 -14   76.09   12.20
 -15   1  14   43.30    8.80
  15   1 -14   43.10    6.20
 -15   1  14   50.59    6.10
  15   1 -14   62.19   10.10
 -15   1  14   63.29    7.60
 -15   1  14   50.19   10.40
 -15  -1  14   65.69    6.90
 -15  -1  14   40.60    6.70
 -15  -1  14   60.79   11.00
 -15  -1  14   52.49    7.90
 -15  -1  14   63.69   11.70
  15  -1 -14   47.90    7.40
  15  -1 -14   54.49    7.10
  15  -1 -14   76.79   12.80
  15  -1 -14   52.89   10.20
  15  -1 -14   49.50    8.30
 -15  -1  14   44.90    9.40
 -15  -1  14   48.00    9.80
 -13   1  12   28.50    7.40
 -13   1  12   31.60    6.70
 -13   1  12   38.90    5.40
  13   1 -12   26.40    7.20
 -13   1  12   37.90    8.20
  13   1 -12   32.30    6.90
  13   1 -12   24.20    4.80
 -13   1  12   31.10    7.50
 -13   1  12   21.90    4.50
  13   1 -12   17.90    5.40
  13   1 -12   34.50    9.30
  13  -1 -12   37.20    6.20
  13  -1 -12   24.60    6.70
  13  -1 -12   20.70    4.00
 -13  -1  12   31.60    8.00
 -13  -1  12   27.50    5.70
 -13  -1  12   36.60    6.30
  13  -1 -12   18.00    5.70
 -13  -1  12   37.50    8.10
  13  -1 -12   26.20    6.60
 -13  -1  12   34.50    6.40
 -13  -1  12   26.30    6.60
 -13  -1  12   24.20    5.90
  13  -1 -12   25.90    6.80
 -11   1  10    6.80    4.50
 -11   1  10    4.40    2.40
  11   1 -10    1.90    2.40
 -11   1  10    3.70    3.20
 -11   1  10    4.50    3.10
  11   1 -10    1.70    2.70
  11   1 -10    7.40    4.10
 -11   1  10    2.80    3.10
  11   1 -10    3.70    4.50
  11   1 -10    5.30    3.60
 -11   1  10    2.10    2.60
 -11   1  10    4.10    3.40
  11  -1 -10    3.90    3.20
 -11  -1  10    5.60    4.10
 -11  -1  10    9.00    4.60
 -11  -1  10    1.70    3.90
 -11  -1  10    1.00    2.50
 -11  -1  10    5.00    3.70
  11  -1 -10    4.10    3.80
  11  -1 -10    5.00    3.40
  11  -1 -10    3.30    2.50
 -11  -1  10    3.30    3.20
 -11  -1  10    7.30    3.40
  11  -1 -10    5.70    3.70
  -9   1   8   12.00    3.80
   9   1  -8   25.10    5.70
  -9   1   8   13.20    4.00
  -9   1   8    9.30    4.20
   9   1  -8   31.40    5.60
  -9   1   8   15.70    3.20
   9   1  -8   24.50    3.60
  -9   1   8   12.90    4.30
   9   1  -8   30.80    5.60
  -9   1   8   17.30    3.90
   9   1  -8   19.60    4.30
  -9   1   8   19.60    3.50
   9  -1  -8   21.10    4.40
  -9  -1   8   23.00    4.80
  -9  -1   8   15.60    3.30
   9  -1  -8   11.50    4.40
  -9  -1   8   18.60    4.50
   9  -1  -8   18.90    3.20
   9  -1  -8   23.50    3.90
  -9  -1   8   12.20    3.40
  -9  -1   8   15.70    5.30
   9  -1  -8   18.80    4.50
  -9  -1   8   10.80    4.30
   9  -1  -8   29.40    5.60
  -9  -1   8   16.40    4.90
  -7   1   6   66.89    5.10
  -7   1   6   74.09    7.20
   7   1  -6   71.29    7.10
  -7   1   6   70.69    6.60
   7   1  -6   65.09    6.20
   7   1  -6   69.29    5.20
   7   1  -6   70.29    6.30
  -7   1   6   72.99    5.00
  -7   1   6   69.09    6.00
  -7   1   6   69.69    6.80
   7   1  -6   63.09    6.60
  -7  -1   6   69.69    5.30
   7  -1  -6   64.59    6.10
  -7  -1   6   70.39    6.00
  -7  -1   6   68.89    7.20
  -7  -1   6   70.49    7.60
  -7  -1   6   74.49    6.70
   7  -1  -6   63.49    7.00
  -7  -1   6   66.19    8.20
  -7  -1   6   68.09    6.30
   7  -1  -6   68.99    5.30
   7  -1  -6   74.49    7.20
   7  -1  -6   64.39    7.30
   7  -1  -6   60.19    4.90
  -5   1   4  321.97   15.00
  -5   1   4  317.47   15.70
  -5   1   4  327.67   16.40
   5   1  -4  316.27   16.30
  -5   1   4  307.67   15.00
   5   1  -4  325.37   16.10
  -5   1   4  315.87   17.20
  -5   1   4  339.07   17.30
   5   1  -4  345.27   15.20
   5   1  -4  323.27   15.90
   5  -1  -4  351.76   15.20
  -5  -1   4  300.57   15.10
   5  -1  -4  336.57   16.70
  -5  -1   4  351.66   16.90
  -5  -1   4  317.27   16.10
   5  -1  -4  320.47   15.10
   5  -1  -4  314.17   15.70
   5  -1  -4  344.37   16.90
   5  -1  -4  332.37   17.40
  -5  -1   4  326.77   16.20
  -5  -1   4  337.97   15.80
   3  -1  -2   11.00    2.30
   3  -1  -2    9.90    2.00
  -1   1   2   -0.30    0.20
  -1   1   2   -0.10    0.30
   1   1  -2   -0.70    1.10
   1   1  -2    2.20    0.90
   1   1  -2   -0.80    1.00
   1   1  -2    0.30    1.20
  -1   1   2    0.10    0.40
  -1   1   2   -0.80    0.40
  -1   1   2   -0.10    0.60
  -1  -1   2   -0.70    1.00
  -1  -1   2   -1.20    0.80
  -1  -1   2    0.10    0.70
   1  -1  -2   -0.50    0.50
  -1  -1   2    0.10    0.80
   1  -1  -2   -0.60    0.40
   1  -1  -2   -0.40    0.50
   1  -1  -2   -0.30    0.60
   1  -1  -2   -0.90    0.30
  -1  -1   2    0.00    1.10
  -3   1   4  755.02   32.60
   3   1  -4  711.03   34.30
   3   1  -4  776.92   34.10
  -3   1   4  751.72   34.00
  -3   1   4  733.13   35.00
   3   1  -4  769.32   33.20
   3   1  -4  775.12   34.30
  -3   1   4  675.73   33.70
   3   1  -4  778.72   34.10
   3  -1  -4  779.92   33.30
   3  -1  -4  815.92   34.00
   3  -1  -4  749.03   35.20
  -3  -1   4  780.32   33.40
   3  -1  -4  763.02   32.80
   3  -1  -4  735.13   34.10
   3  -1  -4  773.12   32.60
  -3  -1   4  778.72   34.20
  -3  -1   4  716.13   35.30
  -3  -1   4  722.63   34.20
  -3  -1   4  711.23   33.80
  -5   1   6  124.49    9.20
   5   1  -6  118.19    8.80
  -5   1   6  129.09    8.20
   5   1  -6  121.89    9.50
  -5   1   6  132.89    7.50
   5   1  -6  120.49    7.70
  -5   1   6  123.99    9.70
   5   1  -6  113.49    9.90
  -5   1   6  128.39    7.40
  -5   1   6  129.39    9.20
  -5   1   6  142.99    7.80
   5   1  -6  120.09    9.30
   5   1  -6  124.79    9.00
   5  -1  -6  118.89    7.80
  -5  -1   6  136.59    9.40
   5  -1  -6  114.09    7.60
  -5  -1   6  133.29    8.10
  -5  -1   6  140.99    9.20
   5  -1  -6  116.39    9.00
   5  -1  -6  115.69    9.20
   5  -1  -6  114.69    8.30
  -5  -1   6  141.79    8.80
  -5  -1   6  137.49   10.50
   5  -1  -6  124.99    7.40
   7   1  -8  144.69   10.70
   7   1  -8  149.39    8.80
   7   1  -8  147.69   10.80
  -7   1   8  113.09    8.90
  -7   1   8  110.09    9.90
  -7   1   8  110.59    7.90
   7   1  -8  142.79   10.50
  -7   1   8  105.49    8.40
  -7   1   8  109.69   10.20
  -7   1   8  132.09   10.70
   7  -1  -8  126.39   10.90
   7  -1  -8  143.79   11.00
  -7  -1   8  122.29    9.20
  -7  -1   8  114.39   10.90
  -7  -1   8  135.59   10.60
   7  -1  -8  147.29    9.10
   7  -1  -8  149.49   10.70
   7  -1  -8  154.48   10.00
  -7  -1   8  109.09    9.70
   7  -1  -8  145.19    8.40
   9   1 -10  545.25   28.70
  -9   1  10  583.04   27.10
   9   1 -10  571.74   29.90
   9   1 -10  575.54   27.10
  -9   1  10  547.45   28.00
  -9   1  10  541.95   30.20
   9   1 -10  567.14   29.80
  -9   1  10  555.24   29.80
  -9   1  10  543.45   28.00
   9   1 -10  568.84   30.30
  -9   1  10  528.65   30.70
  -9   1  10  596.94   27.00
   9   1 -10  469.75   30.90
  -9  -1  10  594.44   29.30
   9  -1 -10  565.74   28.80
  -9  -1  10  550.24   28.90
  -9  -1  10  613.54   30.30
   9  -1 -10  548.35   26.70
  -9  -1  10  548.75   30.10
  -9  -1  10  580.94   28.10
  -9  -1  10  550.64   31.70
   9  -1 -10  519.75   31.00
   9  -1 -10  574.84   27.90
  11   1 -12  803.42   41.50
 -11   1  12  780.72   38.80
  11   1 -12  800.92   37.20
 -11   1  12  786.22   37.00
 -11   1  12  781.22   37.00
 -11   1  12  697.03   39.90
  11   1 -12  775.02   40.30
 -11   1  12  752.02   41.10
 -11   1  12  779.82   38.50
  11   1 -12  756.32   40.10
  11   1 -12  797.32   39.30
 -11   1  12  776.22   42.10
  11  -1 -12  817.22   43.00
 -11  -1  12  816.72   37.80
 -11  -1  12  786.32   42.20
 -11  -1  12  803.62   43.00
 -11  -1  12  802.92   38.20
 -11  -1  12  777.42   39.30
 -11  -1  12  794.22   41.30
  11  -1 -12  805.32   37.00
 -11  -1  12  811.52   41.00
  11  -1 -12  827.92   40.70
  11  -1 -12  819.72   38.40
  11  -1 -12  809.52   39.60
  11  -1 -12  663.73   41.00
 -13   1  14  492.15   30.40
  13   1 -14  493.25   29.40
 -13   1  14  528.65   26.10
  13   1 -14  538.75   30.90
 -13   1  14  488.35   31.00
  13   1 -14  509.15   26.00
 -13   1  14  501.25   28.00
 -13   1  14  469.85   29.40
 -13   1  14  493.85   27.50
  13   1 -14  515.95   29.60
  13  -1 -14  493.65   31.50
 -13  -1  14  501.65   30.20
  13  -1 -14  524.35   28.80
  13  -1 -14  520.05   27.50
 -13  -1  14  522.45   32.10
 -13  -1  14  525.25   26.70
 -13  -1  14  504.55   30.90
 -13  -1  14  495.35   29.80
 -13  -1  14  489.15   26.70
  13  -1 -14  439.86   25.30
 -13  -1  14  479.65   27.90
  13  -1 -14  510.45   29.50
 -15   1  16  175.38   13.50
 -15   1  16  193.68   15.50
  15   1 -16  228.68   17.00
 -15   1  16  209.98   18.20
  15   1 -16  196.88   17.10
 -15   1  16  195.08   17.60
 -15   1  16  211.08   15.80
  15   1 -16  236.18   18.80
  15   1 -16  188.48   13.80
  15   1 -16  211.28   17.60
 -15   1  16  207.08   18.30
 -15   1  16  186.48   13.60
 -15  -1  16  202.88   16.20
 -15  -1  16  205.58   17.70
 -15  -1  16  195.48   18.50
  15  -1 -16  243.48   17.50
  15  -1 -16  213.98   15.80
 -15  -1  16  205.18   14.90
 -15  -1  16  220.08   14.80
  15  -1 -16  195.98   13.70
  15  -1 -16  230.98   17.90
 -15  -1  16  197.18   17.50
 -15  -1  16  204.98   18.00
  15  -1 -16  225.68   19.40
  17   1 -18  209.88   15.30
 -17   1  18  218.08   20.20
  17   1 -18  242.98   20.60
  17   1 -18  235.68   18.70
  17   1 -18  232.58   19.50
 -17   1  18  226.58   17.50
 -17   1  18  229.18   20.40
 -17   1  18  223.48   15.50
 -17   1  18  220.28   15.40
 -17   1  18  193.08   16.80
  17   1 -18  227.78   19.60
  17  -1 -18  216.18   19.00
  17  -1 -18  223.38   15.60
 -17  -1  18  212.28   15.90
 -17  -1  18  214.38   20.60
  17  -1 -18  264.97   22.30
 -17  -1  18  247.88   25.60
 -17  -1  18  220.78   19.60
  17  -1 -18  250.77   18.20
 -17  -1  18  225.98   16.40
 -17  -1  18  233.48   18.10
 -17  -1  18  219.28   19.80
  17  -1 -18  236.48   18.90
  19   1 -20  182.98   14.50
  19   1 -20  204.68   19.90
 -19   1  20  182.38   19.10
  19   1 -20  178.78   18.40
 -19   1  20  191.98   18.80
 -19   1  20  209.78   17.20
 -19   1  20  184.28   16.70
 -19   1  20  179.78   14.20
  19   1 -20  187.28   17.60
 -19   1  20  171.08   18.40
 -19   1  20  175.28   14.20
 -19  -1  20  179.78   18.50
  19  -1 -20  156.68   13.80
 -19  -1  20  179.78   14.90
 -19  -1  20  177.18   19.30
 -19  -1  20  166.18   16.30
 -19  -1  20  197.28   18.60
 -19  -1  20  164.28   17.80
  19  -1 -20  184.78   20.10
 -19  -1  20  200.58   15.50
  19  -1 -20  165.88   17.80
  19  -1 -20  192.28   17.00
  19  -1 -20  170.08   17.30
 -21   1  22  334.67   27.80
 -21   1  22  316.67   23.40
 -21   1  22  303.57   20.60
  21   1 -22  321.77   21.30
  21   1 -22  314.07   26.30
 -21   1  22  297.67   20.90
  21   1 -22  274.27   23.80
 -21   1  22  327.27   27.30
 -21   1  22  294.67   25.70
  21   1 -22  343.37   27.70
  21  -1 -22  308.97   25.10
 -21  -1  22  317.47   25.80
  21  -1 -22  310.27   31.90
  21  -1 -22  333.77   28.70
 -21  -1  22  321.77   24.00
  21  -1 -22  329.17   24.20
 -21  -1  22  362.66   29.50
  21  -1 -22  270.07   20.40
 -21  -1  22  353.06   27.00
 -21  -1  22  308.07   24.20
 -21  -1  22  311.57   21.80
 -21  -1  22  318.27   26.30
 -23   1  24  330.47   29.40
 -23   1  24  337.37   30.30
  23   1 -24  372.56   24.40
  23   1 -24  359.76   30.90
 -23   1  24  347.57   26.60
 -23   1  24  364.96   30.80
 -23   1  24  403.66   28.00
 -23   1  24  366.76   24.20
  23   1 -24  367.46   29.50
 -23  -1  24  395.06   25.30
 -23  -1  24  360.66   29.90
  23  -1 -24  368.56   24.40
  23  -1 -24  422.46   33.10
 -23  -1  24  425.76   30.70
  23  -1 -24  356.46   35.30
  23  -1 -24  347.47   27.60
 -23  -1  24  384.16   30.30
 -23  -1  24  373.56   27.30
 -25   1  26  130.49   20.90
  25   1 -26  144.79   20.50
 -25   1  26  157.28   21.00
  25   1 -26  135.09   15.00
 -25   1  26  159.18   15.30
 -25   1  26  191.78   19.00
 -25   1  26  179.88   17.90
  25   1 -26  164.18   21.50
 -25  -1  26  160.98   17.40
 -25  -1  26  186.28   22.70
  25  -1 -26  197.08   23.50
  25  -1 -26  134.19   15.10
  25  -1 -26  169.68   20.00
 -25  -1  26  212.08   21.10
 -25  -1  26  163.28   19.70
 -25  -1  26  172.28   26.30
 -25  -1  26  159.88   20.50
 -27   1  28   82.29   14.60
 -27   1  28   67.39   11.30
  27   1 -28   46.00   10.30
 -27   1  28   77.99   17.80
 -27   1  28   87.19   15.10
  27   1 -28   56.99   15.40
 -27   1  28   89.99   17.40
  27  -1 -28   52.89   10.70
  27  -1 -28   34.70   13.80
 -27  -1  28   55.69   13.20
  27  -1 -28   76.39   18.10
 -27  -1  28   89.79   18.40
 -27  -1  28   70.99   15.90
 -27  -1  28   96.99   13.80
 -27  -1  28   28.00   13.20
 -27  -1  28   60.59   13.90
 -29   1  30   11.90    7.60
 -29   1  30   10.90    8.30
 -29   1  30    2.80    8.10
  29   1 -30   13.80   10.70
  29   1 -30   19.60    7.50
 -29  -1  30   27.30   22.90
 -29  -1  30   11.80    7.10
 -29  -1  30   13.30   10.10
  29  -1 -30   23.20    8.40
 -29  -1  30   12.70    9.10
  29  -1 -30   10.40    9.70
 -31   1  32    6.10    7.60
 -31   1  32    7.60    7.00
  31   1 -32   13.40    8.00
 -31   1  32   16.50    9.10
 -31  -1  32   17.00    9.90
  31  -1 -32    9.50    7.10
  31  -1 -32   -5.60    8.10
 -31  -1  32    8.60   11.30
 -31  -1  32   21.70    9.90
 -31  -1  32    4.50    6.80
 -33   1  34   14.00    7.80
  33   1 -34    7.40   12.10
 -33   1  34   -4.00    8.30
  33   1 -34    5.00    7.30
 -33  -1  34    0.70    6.90
  33  -1 -34    4.90    7.00
 -33  -1  34    4.30    7.60
  33  -1 -34   17.60   12.00
 -33  -1  34   10.70   11.90
 -33  -1  34  -11.30    9.80
 -34   2  33   13.40   11.00
  34   2 -33   26.10   11.30
 -34   2  33   -0.60    6.90
  34   2 -33    6.70    8.20
 -34  -2  33   18.00    8.90
  34  -2 -33   16.40    9.00
  34  -2 -33    6.90   11.30
 -34  -2  33   10.20   13.40
 -34  -2  33   24.30   10.90
 -34  -2  33   28.60   14.50
  32   2 -31   21.40   11.10
 -32   2  31   36.30    9.70
  32   2 -31   46.00   11.00
 -32   2  31   31.90   11.30
 -32   2  31   29.30   10.70
 -32  -2  31   48.10   14.40
 -32  -2  31   42.90   12.10
  32  -2 -31   44.70   14.80
 -32  -2  31   40.00   10.30
 -32  -2  31   26.10   13.10
  32  -2 -31   28.90    9.80
  30   2 -29   63.49   12.20
 -30   2  29   86.09   12.10
 -30   2  29   64.69   15.10
  30   2 -29   74.89   17.60
 -30   2  29   60.69   13.80
 -30   2  29   72.69   14.20
 -30  -2  29   76.99   15.20
 -30  -2  29   44.90   21.00
  30  -2 -29   59.49   16.80
  30  -2 -29   73.59   15.40
 -30  -2  29   56.39   14.00
 -30  -2  29   68.99   12.50
 -30  -2  29   64.49   13.80
 -28   2  27  157.58   26.20
 -28   2  27  178.98   16.10
  28   2 -27  157.88   16.30
 -28   2  27  150.48   18.50
 -28   2  27  185.78   19.50
  28   2 -27  144.39   23.20
 -28  -2  27  146.29   22.10
  28  -2 -27  171.48   16.60
  28  -2 -27  191.68   24.50
 -28  -2  27  178.98   17.70
 -28  -2  27  198.38   23.00
 -28  -2  27  219.68   31.90
 -28  -2  27  152.88   20.50
 -26   2  25  550.34   31.40
  26   2 -25  550.34   39.40
 -26   2  25  551.94   35.40
  26   2 -25  520.25   32.20
 -26   2  25  591.14   42.00
 -26   2  25  494.05   38.50
 -26   2  25  566.44   37.00
 -26  -2  25  526.35   32.60
 -26  -2  25  516.65   38.20
 -26  -2  25  564.54   39.10
 -26  -2  25  574.64   43.40
 -26  -2  25  575.14   36.40
  26  -2 -25  504.65   32.00
 -26  -2  25  588.44   41.10
  26  -2 -25  627.04   44.10
  26  -2 -25  532.65   35.50
 -24   2  23  511.65   29.40
 -24   2  23  511.55   32.80
 -24   2  23  504.65   34.70
  24   2 -23  537.15   30.70
  24   2 -23  484.55   34.20
 -24   2  23  532.65   38.60
 -24   2  23  507.05   29.90
 -24   2  23  561.44   37.70
  24   2 -23  578.74   38.10
 -24   2  23  526.45   37.80
 -24  -2  23  483.95   37.50
  24  -2 -23  533.65   40.10
  24  -2 -23  459.55   29.70
 -24  -2  23  525.35   39.10
 -24  -2  23  525.95   33.90
  24  -2 -23  509.35   33.30
 -24  -2  23  498.75   35.90
 -24  -2  23  571.84   37.40
  24  -2 -23  549.95   35.20
 -24  -2  23  549.65   31.60
 -22   2  21  369.86   39.40
 -22   2  21  384.66   22.80
 -22   2  21  384.36   29.40
 -22   2  21  346.87   28.90
 -22   2  21  350.96   25.50
 -22   2  21  340.87   22.40
  22   2 -21  355.86   27.90
  22   2 -21  361.66   23.10
 -22   2  21  391.56   30.60
  22   2 -21  387.26   27.40
  22   2 -21  415.16   29.60
 -22  -2  21  387.06   26.40
  22  -2 -21  368.66   30.80
 -22  -2  21  430.86   31.80
  22  -2 -21  331.57   22.70
 -22  -2  21  387.16   24.60
  22  -2 -21  365.96   26.90
 -22  -2  21  379.66   28.70
  22  -2 -21  359.56   28.30
 -22  -2  21  410.56   32.00
  22  -2 -21  425.16   26.50
 -20   2  19  519.85   32.90
  20   2 -19  499.15   31.80
 -20   2  19  445.26   33.20
 -20   2  19  494.15   30.40
  20   2 -19  520.25   33.60
  20   2 -19  528.45   28.70
 -20   2  19  535.75   35.80
  20   2 -19  560.94   34.60
 -20   2  19  461.55   27.60
  20   2 -19  556.34   34.80
 -20   2  19  525.45   28.10
  20  -2 -19  464.75   28.00
  20  -2 -19  537.15   30.50
 -20  -2  19  549.25   36.90
 -20  -2  19  534.75   31.60
 -20  -2  19  527.15   29.70
  20  -2 -19  531.25   33.70
  20  -2 -19  536.15   32.30
 -20  -2  19  521.15   36.60
 -20  -2  19  502.65   33.80
  20  -2 -19  578.54   37.70
 -20  -2  19  510.45   29.20
  18   2 -17  475.85   31.40
 -18   2  17  496.85   26.20
  18   2 -17  460.85   26.30
  18   2 -17  503.85   31.20
 -18   2  17  470.75   30.20
  18   2 -17  502.05   29.90
 -18   2  17  533.75   32.10
 -18   2  17  485.75   32.80
 -18   2  17  483.75   26.10
 -18   2  17  499.35   28.60
  18   2 -17  483.85   31.20
 -18  -2  17  484.25   33.80
 -18  -2  17  464.05   27.50
 -18  -2  17  456.35   29.00
  18  -2 -17  492.75   28.00
  18  -2 -17  531.35   31.70
  18  -2 -17  512.85   34.10
  18  -2 -17  444.76   26.50
  18  -2 -17  538.15   30.20
 -18  -2  17  493.05   31.20
 -18  -2  17  495.65   27.40
 -18  -2  17  461.45   32.00
 -18  -2  17  539.85   35.30
 -16   2  15  329.77   23.90
 -16   2  15  335.97   22.50
  16   2 -15  317.27   22.10
  16   2 -15  291.17   18.10
 -16   2  15  323.07   18.10
  16   2 -15  314.97   22.60
 -16   2  15  287.17   22.20
  16   2 -15  316.17   22.00
  16   2 -15  316.37   21.00
 -16   2  15  314.47   17.90
 -16   2  15  334.47   20.30
 -16   2  15  316.47   21.70
  16  -2 -15  312.67   22.20
  16  -2 -15  314.67   19.60
  16  -2 -15  313.87   23.00
 -16  -2  15  285.07   23.80
 -16  -2  15  311.47   20.90
  16  -2 -15  335.17   21.90
 -16  -2  15  345.77   19.30
 -16  -2  15  298.67   24.30
 -16  -2  15  304.87   21.60
  16  -2 -15  266.77   17.70
 -16  -2  15  316.67   19.60
 -16  -2  15  299.67   22.50
  16  -2 -15  318.97   24.20
  14   2 -13 1884.41   84.19
 -14   2  13 1658.23   85.49
  14   2 -13 1859.11   85.59
  14   2 -13 1935.61   81.59
  14   2 -13 1832.12   85.29
 -14   2  13 1833.82   85.49
 -14   2  13 1882.01   88.19
  14   2 -13 1847.12   86.19
 -14   2  13 1901.91   81.09
 -14   2  13 1817.02   82.89
 -14   2  13 1826.12   85.79
 -14   2  13 1871.81   80.99
  14  -2 -13 1812.02   88.29
 -14  -2  13 1769.02   83.69
 -14  -2  13 1857.21   85.69
 -14  -2  13 1753.82   82.29
  14  -2 -13 1924.91   85.59
  14  -2 -13 1744.43   81.09
 -14  -2  13 1791.22   85.59
  14  -2 -13 1880.51   82.29
  14  -2 -13 1862.51   83.59
  14  -2 -13 1825.32   84.49
 -14  -2  13 1906.31   89.69
 -14  -2  13 1890.61   82.09
 -12   2  11 1782.92   81.29
  12   2 -11 1907.01   88.39
  12   2 -11 1848.22   83.59
 -12   2  11 1843.02   79.59
 -12   2  11 1778.92   84.19
 -12   2  11 1778.32   83.59
  12   2 -11 1861.81   80.09
 -12   2  11 1722.03   85.29
  12   2 -11 1834.32   84.29
  12   2 -11 1894.21   83.59
 -12   2  11 1790.52   80.99
 -12   2  11 1775.82   83.59
 -12  -2  11 1848.42   81.39
 -12  -2  11 1843.92   88.09
  12  -2 -11 1853.61   81.79
 -12  -2  11 1816.22   83.49
  12  -2 -11 1844.12   80.49
 -12  -2  11 1817.52   82.49
 -12  -2  11 1827.12   86.99
 -12  -2  11 1867.21   80.59
  12  -2 -11 1927.91   83.59
  12  -2 -11 1740.93   79.79
  12  -2 -11 1874.61   82.79
 -12  -2  11 1825.12   83.89
  12  -2 -11 1766.82   85.99
 -10   2   9 2581.84  111.99
  10   2  -9 2841.22  113.39
  10   2  -9 2694.73  117.99
  10   2  -9 2625.24  110.99
  10   2  -9 2548.74  113.29
 -10   2   9 2578.24  110.49
 -10   2   9 2416.56  113.49
 -10   2   9 2449.45  115.59
 -10   2   9 2555.94  110.39
 -10   2   9 2467.25  113.99
  10   2  -9 2550.84  116.39
 -10  -2   9 2659.73  113.69
 -10  -2   9 2641.04  112.19
 -10  -2   9 2584.94  113.19
 -10  -2   9 2649.63  112.89
  10  -2  -9 2731.93  114.09
  10  -2  -9 2615.04  111.09
  10  -2  -9 2532.55  112.99
 -10  -2   9 2524.15  116.79
  10  -2  -9 2423.66  115.89
  10  -2  -9 2511.95  111.99
  10  -2  -9 2733.13  110.99
 -10  -2   9 2584.94  114.19
  -8   2   7 2061.49   84.99
   8   2  -7 1963.20   83.89
  -8   2   7 1902.71   86.99
   8   2  -7 1885.41   85.29
  -8   2   7 2042.00   83.59
  -8   2   7 1969.20   85.89
  -8   2   7 1966.60   88.09
   8   2  -7 1844.72   85.99
   8   2  -7 1943.71   85.49
   8  -2  -7 1886.11   85.89
  -8  -2   7 2014.70   85.79
   8  -2  -7 2010.80   83.89
   8  -2  -7 1769.62   87.79
   8  -2  -7 1974.60   86.29
  -8  -2   7 2064.29   84.39
  -8  -2   7 1984.00   85.89
   8  -2  -7 1885.01   84.69
   8  -2  -7 1925.91   83.79
  -8  -2   7 1997.40   86.59
  -8  -2   7 1993.30   89.29
  -6   2   5 1787.72   77.39
   6   2  -5 1779.62   77.19
  -6   2   5 1832.32   76.29
  -6   2   5 1721.83   79.69
   6   2  -5 1771.62   78.39
   6   2  -5 1844.32   77.99
  -6   2   5 1750.92   75.99
  -6   2   5 1771.92   77.19
   6   2  -5 1786.32   76.49
   6   2  -5 1829.92   79.29
  -6   2   5 1690.53   79.89
   6  -2  -5 1786.62   76.29
   6  -2  -5 1743.83   79.89
  -6  -2   5 1799.02   76.79
  -6  -2   5 1840.92   78.99
   6  -2  -5 1810.72   79.59
  -6  -2   5 1864.91   77.49
  -6  -2   5 1803.12   78.19
  -6  -2   5 1839.82   77.69
   6  -2  -5 1779.82   77.19
   6  -2  -5 1829.32   76.49
   4   2  -3 1784.22   79.49
   4   2  -3 1819.92   79.89
  -4   2   3 1882.71   81.09
  -4   2   3 1639.14   79.89
  -4   2   3 1876.21   83.09
   4   2  -3 1851.61   78.39
  -4   2   3 1884.71   78.39
  -4  -2   3 1901.41   78.69
   4  -2  -3 1907.61   82.89
  -4  -2   3 1856.01   79.79
   4  -2  -3 1809.22   79.09
   4  -2  -3 1833.62   78.19
  -4  -2   3 1896.11   80.89
  -4  -2   3 1952.80   79.59
  -4  -2   3 1895.91   78.39
   4  -2  -3 1895.81   81.19
   4  -2  -3 1899.41   78.59
  -2   2   1 1431.16   61.99
   2   2  -1 1450.05   60.19
   2   2  -1 1404.16   60.29
  -2   2   1 1469.65   60.69
  -2   2   1 1508.05   61.69
  -2   2   1 1352.26   61.19
   2   2  -1 1443.36   61.49
   2   2  -1 1403.56   61.19
  -2  -2   1 1422.86   61.39
   2  -2  -1 1357.86   61.89
  -2  -2   1 1505.15   61.29
  -2  -2   1 1492.75   63.59
   2  -2  -1 1399.46   61.29
  -2  -2   1 1428.96   60.49
   2  -2  -1 1473.45   60.89
   2  -2  -1 1455.15   60.49
   0   2  -1 3548.64  148.19
   0   2  -1 3609.64  148.69
   0   2  -1 3559.94  149.49
   0   2  -1 3525.55  149.39
   0   2  -1 3285.07  149.49
   0   2   1 3611.14  149.29
   0   2  -1 3583.74  148.49
   0  -2   1 3456.45  148.89
   0  -2  -1 3480.55  149.29
   0  -2   1 3662.53  149.59
   0  -2  -1 3515.85  147.89
   0  -2   1 3546.65  149.79
   0  -2   1 3646.84  149.59
   2   2  -3 1800.92   77.49
  -2   2   3 1791.52   77.59
  -2   2   3 1717.63   77.29
  -2   2   3 1794.52   76.69
   2   2  -3 1959.60   80.69
   2   2  -3 1836.72   79.19
   2   2  -3 1786.02   80.19
   2   2  -3 1920.01   78.09
   2   2  -3 1779.72   79.59
  -2   2   3 1778.32   79.69
  -2   2   3 1846.42   76.79
  -2  -2   3 1750.42   79.39
   2  -2  -3 1963.60   76.99
  -2  -2   3 1827.62   80.39
  -2  -2   3 1793.42   78.19
   2  -2  -3 1845.32   77.79
   2  -2  -3 1816.72   79.99
   2  -2  -3 1810.92   77.39
  -2  -2   3 1912.21   80.09
   2  -2  -3 1858.71   76.89
  -2  -2   3 1892.61   79.09
   4   2  -5   63.39    7.00
   4   2  -5   66.69    5.10
   4   2  -5   65.89    7.10
   4   2  -5   71.69    7.00
   4   2  -5   63.29    5.00
   4   2  -5   70.39    7.00
  -4   2   5   53.19    4.00
  -4   2   5   46.80    4.70
  -4  -2   5   53.19    6.30
   4  -2  -5   64.99    5.40
  -4  -2   5   53.89    5.10
   4  -2  -5   61.19    5.00
   4  -2  -5   63.19    6.70
  -4  -2   5   48.40    6.00
   4  -2  -5   55.29    5.10
  -4  -2   5   55.59    6.70
   4  -2  -5   54.49    5.20
   6   2  -7  194.38   10.40
  -6   2   7  159.48    9.20
   6   2  -7  202.08   14.20
  -6   2   7  142.59   12.00
   6   2  -7  189.18   12.20
  -6   2   7  157.08   10.90
  -6   2   7  146.49   10.00
   6   2  -7  182.78   12.60
   6   2  -7  185.28   11.30
  -6  -2   7  153.48   10.70
  -6  -2   7  162.68   11.80
  -6  -2   7  163.98   11.90
   6  -2  -7  182.68    9.90
   6  -2  -7  185.68    9.60
  -6  -2   7  156.78   10.30
   6  -2  -7  194.18   12.10
   6  -2  -7  175.98   11.60
  -6  -2   7  137.39   12.50
   6  -2  -7  197.18   10.90
  -6  -2   7  157.48   11.20
   6  -2  -7  204.88   13.70
   8   2  -9   12.40    4.40
   8   2  -9   14.90    5.60
   8   2  -9   10.70    3.60
  -8   2   9   21.70    5.80
   8   2  -9   24.90    6.20
   8   2  -9   15.30    5.20
  -8   2   9   23.90    4.90
   8   2  -9   12.60    3.30
  -8  -2   9   19.90    4.80
  -8  -2   9   14.80    3.40
  -8  -2   9   20.10    4.70
   8  -2  -9   24.20    5.50
   8  -2  -9   11.40    3.20
  -8  -2   9   12.00    4.10
  -8  -2   9   25.40    5.70
   8  -2  -9   13.00    4.60
  -8  -2   9   25.80    5.40
 -10   2  11  111.39    9.10
  10   2 -11   79.09    9.00
 -10   2  11   95.59    7.40
 -10   2  11  100.89   11.10
  10   2 -11   80.69    9.70
  10   2 -11   99.59   10.80
 -10   2  11  105.49    7.70
 -10   2  11  101.99   10.00
  10   2 -11   94.29    8.00
 -10   2  11   94.09   10.50
  10   2 -11   91.19   10.40
 -10   2  11  107.09    8.90
 -10  -2  11   95.49   10.10
 -10  -2  11  115.49   12.10
 -10  -2  11   95.59    9.50
  10  -2 -11   77.89    7.20
  10  -2 -11   95.09    9.20
  10  -2 -11   84.79    9.80
  10  -2 -11   91.49    8.20
  10  -2 -11  113.59   11.10
  10  -2 -11   92.39   10.00
 -10  -2  11  103.59    9.50
 -10  -2  11   98.49   10.50
 -10  -2  11  105.89    8.70
  10  -2 -11   80.59   10.30
  12   2 -13  262.27   18.20
  12   2 -13  243.18   15.40
 -12   2  13  253.77   16.60
  12   2 -13  256.47   18.90
  12   2 -13  271.97   18.70
 -12   2  13  284.37   19.20
 -12   2  13  279.37   15.20
 -12   2  13  251.87   18.90
  12   2 -13  232.48   18.40
 -12   2  13  254.47   15.10
 -12   2  13  238.08   16.20
 -12  -2  13  259.07   18.60
  12  -2 -13  260.17   17.40
  12  -2 -13  291.07   19.00
  12  -2 -13  266.47   20.60
  12  -2 -13  251.37   15.10
 -12  -2  13  265.47   20.90
 -12  -2  13  248.38   16.60
 -12  -2  13  271.37   16.40
  12  -2 -13  250.47   19.20
  12  -2 -13  269.07   16.50
 -12  -2  13  286.07   18.90
 -14   2  15   16.40    5.10
  14   2 -15   25.20    7.70
  14   2 -15   25.80    7.30
 -14   2  15   21.60    6.10
  14   2 -15   20.70    6.50
  14   2 -15   12.70    3.90
 -14   2  15   10.90    5.90
 -14   2  15   26.30    5.20
 -14   2  15   23.40    7.60
 -14   2  15   19.80    4.60
 -14   2  15   22.70    5.90
  14  -2 -15   16.00    6.20
 -14  -2  15   12.40    5.40
  14  -2 -15    8.70    5.80
 -14  -2  15   17.40    6.20
 -14  -2  15    8.70    5.30
  14  -2 -15   18.60    4.50
 -14  -2  15   13.40    4.60
 -14  -2  15   12.40    5.40
 -14  -2  15   17.90    5.80
  14  -2 -15   22.20    5.70
  14  -2 -15   19.60    5.80
 -14  -2  15   27.00    8.30
 -16   2  17    5.20    3.70
 -16   2  17   11.00    6.10
 -16   2  17   12.60    4.70
  16   2 -17    4.70    5.30
  16   2 -17   19.00    6.50
 -16   2  17    7.10    4.80
 -16   2  17    9.00    6.80
 -16   2  17   19.30    7.10
  16   2 -17   13.90    4.40
  16   2 -17   12.60    6.20
 -16   2  17    6.70    3.50
  16   2 -17   19.10    7.40
  16  -2 -17   19.20    6.10
  16  -2 -17   13.20    6.30
 -16  -2  17   12.70    6.60
 -16  -2  17    7.70    4.70
  16  -2 -17    8.50    5.00
  16  -2 -17    7.00    5.10
  16  -2 -17    9.30    4.00
 -16  -2  17   10.90    5.10
 -16  -2  17    6.40    4.30
 -16  -2  17   12.90    7.20
 -16  -2  17    3.30    4.70
 -16  -2  17    8.50    6.10
 -18   2  19   14.70    6.00
 -18   2  19    8.50    7.50
 -18   2  19    8.30    4.40
  18   2 -19    4.60    3.90
  18   2 -19    4.70    6.10
 -18   2  19    6.70    5.30
 -18   2  19   15.50    7.10
 -18   2  19   17.70    5.00
  18   2 -19   15.00    6.80
  18   2 -19    4.30    5.00
  18  -2 -19    7.40    4.40
  18  -2 -19   14.50    6.60
 -18  -2  19   11.10    6.60
 -18  -2  19    7.80    6.30
  18  -2 -19   10.80    6.30
 -18  -2  19    9.90    7.00
 -18  -2  19   12.70    6.00
  18  -2 -19    3.40    9.50
 -18  -2  19   12.00    4.60
 -18  -2  19   13.00    7.30
 -18  -2  19   13.90    7.70
  20   2 -21   89.49   10.70
 -20   2  21   82.49   10.10
 -20   2  21   95.29   14.40
  20   2 -21   99.59   14.70
 -20   2  21   91.69   17.10
 -20   2  21   91.09   12.70
 -20   2  21   91.39   11.90
  20   2 -21  119.39   14.90
 -20   2  21   93.49   14.80
  20   2 -21   84.39   15.30
 -20   2  21   81.59   10.10
  20   2 -21  110.29   15.60
  20  -2 -21  116.89   13.70
 -20  -2  21   85.59   14.80
 -20  -2  21   86.09   16.20
  20  -2 -21   97.29   15.30
 -20  -2  21  106.79   12.00
 -20  -2  21   94.49   13.90
  20  -2 -21   97.99   16.80
  20  -2 -21  122.59   14.50
 -20  -2  21  104.79   12.10
 -20  -2  21  140.59   26.90
 -20  -2  21   80.59   15.80
  20  -2 -21   94.59   10.80
 -22   2  23  430.46   26.00
 -22   2  23  434.36   26.60
  22   2 -23  440.46   26.90
 -22   2  23  446.26   33.60
 -22   2  23  436.76   32.40
 -22   2  23  461.35   29.50
 -22   2  23  421.26   33.90
  22   2 -23  458.45   33.60
 -22   2  23  424.76   29.10
  22  -2 -23  397.96   26.30
 -22  -2  23  448.66   32.50
 -22  -2  23  456.95   32.70
  22  -2 -23  493.15   36.80
 -22  -2  23  422.46   29.50
 -22  -2  23  443.86   33.80
 -22  -2  23  440.16   27.90
  22  -2 -23  415.96   29.60
 -22  -2  23  426.06   34.80
  22  -2 -23  444.06   31.50
 -24   2  25  136.59   17.90
 -24   2  25  128.09   13.30
  24   2 -25  132.99   14.30
 -24   2  25  140.39   18.40
  24   2 -25  101.39   17.10
 -24   2  25  121.79   15.40
 -24   2  25  134.39   20.80
  24   2 -25  150.68   19.20
 -24  -2  25  169.38   19.00
 -24  -2  25  133.39   15.00
 -24  -2  25  129.39   18.20
 -24  -2  25  168.08   21.00
  24  -2 -25  108.09   20.30
  24  -2 -25  143.29   14.60
 -24  -2  25  133.79   22.00
 -24  -2  25  166.88   27.20
  24  -2 -25  121.69   18.00
  26   2 -27  260.47   25.30
  26   2 -27  186.28   17.80
 -26   2  27  223.18   20.70
 -26   2  27  227.78   23.40
 -26   2  27  191.78   16.70
 -26   2  27  211.68   24.50
 -26  -2  27  212.18   23.70
 -26  -2  27  206.88   23.00
  26  -2 -27  194.68   17.90
 -26  -2  27  150.08   22.60
  26  -2 -27  168.58   21.10
 -26  -2  27  227.08   29.00
 -26  -2  27  219.78   18.80
 -26  -2  27  196.68   20.90
  26  -2 -27  238.78   27.10
 -28   2  29  159.08   18.70
  28   2 -29  124.69   22.20
  28   2 -29  142.59   22.50
 -28   2  29  146.39   14.90
 -28   2  29  132.29   22.30
 -28  -2  29  102.19   16.60
  28  -2 -29  134.39   24.90
 -28  -2  29  117.59   15.70
 -28  -2  29  138.99   21.90
 -28  -2  29  118.49   19.40
  28  -2 -29  130.39   15.80
 -28  -2  29   95.89   19.10
  28  -2 -29  125.89   19.40
  30   2 -31  148.89   24.40
  30   2 -31  164.88   17.70
 -30   2  31  168.88   21.90
 -30   2  31  156.98   16.40
 -30  -2  31  151.48   22.30
 -30  -2  31  170.78   17.40
  30  -2 -31  147.29   17.40
  30  -2 -31  222.78   27.20
 -30  -2  31  141.99   27.20
 -30  -2  31  176.08   24.90
 -32   2  33  259.87   20.40
  32   2 -33  238.38   22.50
  32   2 -33  207.38   26.90
 -32   2  33  245.48   25.40
 -32  -2  33  189.78   27.40
 -32  -2  33  168.98   27.10
  32  -2 -33  238.78   22.10
 -32  -2  33  230.48   25.60
 -32  -2  33  219.58   21.60
  32  -2 -33  201.78   30.00
  33   3 -32  185.98   19.30
  33   3 -32  205.68   24.50
 -33   3  32  191.18   25.90
 -33  -3  32  182.18   24.00
 -33  -3  32  176.28   27.20
  33  -3 -32  184.08   19.70
 -33  -3  32  144.19   18.00
 -33  -3  32  196.98   29.00
  33  -3 -32  148.49   27.30
  31   3 -30  108.39   14.80
 -31   3  30  108.09   13.00
 -31   3  30  108.79   19.80
 -31   3  30   92.69   16.10
  31   3 -30   86.49   16.70
 -31  -3  30  102.69   15.00
 -31  -3  30   96.19   20.50
 -31  -3  30   82.79   17.90
  31  -3 -30   84.39   13.70
  31  -3 -30   80.89   17.00
  31  -3 -30  128.19   23.60
 -31  -3  30  106.69   18.50
 -31  -3  30   58.09   20.50
  29   3 -28   88.89   13.10
 -29   3  28  113.29   17.80
 -29   3  28   62.39   13.80
  29   3 -28   87.09   18.50
 -29   3  28  106.49   13.40
  29  -3 -28   79.09   12.70
 -29  -3  28  129.99   23.40
 -29  -3  28  103.99   16.90
 -29  -3  28  117.99   20.70
 -29  -3  28   85.59   15.00
 -29  -3  28  107.79   14.90
  29  -3 -28  107.89   21.30
 -27   3  26  145.69   17.70
 -27   3  26  142.29   21.50
  27   3 -26  166.68   20.20
 -27   3  26  174.78   20.10
 -27   3  26  139.99   14.00
  27   3 -26  176.08   16.30
 -27   3  26  127.69   16.60
 -27  -3  26  173.58   25.90
  27  -3 -26  143.39   22.50
  27  -3 -26  131.09   14.90
 -27  -3  26  151.38   16.40
 -27  -3  26  163.38   18.60
 -27  -3  26  128.09   20.30
  27  -3 -26  171.18   18.60
 -27  -3  26  181.08   19.40
 -27  -3  26  117.89   19.30
 -25   3  24  364.96   34.50
  25   3 -24  357.36   23.30
 -25   3  24  366.86   25.90
 -25   3  24  289.77   26.30
  25   3 -24  329.37   27.70
 -25   3  24  333.67   21.40
  25  -3 -24  297.77   25.00
 -25  -3  24  330.37   27.20
  25  -3 -24  329.27   27.30
  25  -3 -24  334.87   31.50
 -25  -3  24  381.36   32.60
 -25  -3  24  320.37   28.60
  25  -3 -24  315.97   22.60
 -25  -3  24  284.57   22.90
 -25  -3  24  335.77   26.20
  23   3 -22  153.98   18.70
 -23   3  22  173.08   14.50
  23   3 -22  210.98   20.30
 -23   3  22  173.58   17.50
 -23   3  22  162.28   20.40
 -23   3  22  190.68   18.70
 -23   3  22  166.28   14.30
  23   3 -22  213.08   16.20
 -23  -3  22  186.48   20.20
  23  -3 -22  163.58   15.00
  23  -3 -22  185.88   22.20
 -23  -3  22  209.08   19.10
 -23  -3  22  188.58   22.40
 -23  -3  22  218.18   17.80
 -23  -3  22  222.58   23.10
  23  -3 -22  204.78   19.30
 -23  -3  22  188.98   21.10
  23  -3 -22  228.18   20.90
  21   3 -20  122.29   11.80
 -21   3  20  132.19   21.10
 -21   3  20  101.19   16.90
  21   3 -20  103.69   15.50
 -21   3  20  112.79   10.50
  21   3 -20  145.79   20.90
  21   3 -20  115.09   14.10
 -21   3  20  126.09   13.50
 -21   3  20  105.39   13.80
  21   3 -20   94.79   16.20
 -21   3  20  106.59   10.50
  21  -3 -20  111.09   17.80
 -21  -3  20  137.59   14.90
 -21  -3  20  103.59   16.80
 -21  -3  20  101.79   14.80
  21  -3 -20  117.79   15.70
 -21  -3  20  140.49   22.10
 -21  -3  20   93.19   16.60
  21  -3 -20  131.89   16.10
  21  -3 -20  102.09   11.10
 -21  -3  20  109.19   13.50
 -21  -3  20  110.49   11.90
  21  -3 -20  104.69   14.00
  19   3 -18   11.30    4.50
 -19   3  18    6.20    4.40
  19   3 -18   12.00    6.70
 -19   3  18    0.60    3.00
 -19   3  18    9.90    5.80
 -19   3  18    5.70    4.70
  19   3 -18    3.80    5.00
 -19   3  18    5.20    3.90
  19   3 -18   10.80    5.60
  19   3 -18    2.80    4.90
 -19   3  18    8.10    5.10
 -19  -3  18    5.70    5.10
  19  -3 -18    6.90    3.70
  19  -3 -18    3.60    5.70
  19  -3 -18    7.20    5.30
 -19  -3  18    3.10    3.50
 -19  -3  18   -2.00    3.50
 -19  -3  18    8.60    7.00
  19  -3 -18   10.40    5.30
 -19  -3  18    5.50    5.10
 -19  -3  18    4.30    5.90
 -19  -3  18    2.30    4.60
 -17   3  16   71.19   13.50
  17   3 -16   58.29   10.20
 -17   3  16   51.19    9.40
  17   3 -16   55.79    9.90
 -17   3  16   60.69   10.60
  17   3 -16   38.90    9.20
 -17   3  16   57.89    7.30
 -17   3  16   52.99    7.40
  17   3 -16   57.89   10.40
 -17   3  16   64.79    9.70
  17   3 -16   67.09   10.20
 -17  -3  16   78.79   12.50
  17  -3 -16   59.89   10.80
 -17  -3  16   36.90    8.20
 -17  -3  16   59.19   12.90
  17  -3 -16   48.30    7.30
 -17  -3  16   51.59    8.30
  17  -3 -16   66.69   10.60
 -17  -3  16   54.69   12.90
 -17  -3  16   69.79    9.90
  17  -3 -16   49.70   10.80
  17  -3 -16   53.39    8.10
  17  -3 -16   57.69    9.20
  15   3 -14   39.20    8.20
 -15   3  14   52.59    9.30
  15   3 -14   58.29   11.80
  15   3 -14   49.00    8.70
  15   3 -14   59.89    7.00
 -15   3  14   50.99    6.20
 -15   3  14   65.09    7.50
 -15   3  14   63.09   10.10
 -15   3  14   66.49    8.90
  15   3 -14   64.59   10.30
 -15   3  14   55.19    9.70
 -15  -3  14   59.59   12.60
  15  -3 -14   45.30    8.90
  15  -3 -14   41.70    6.10
 -15  -3  14   66.49    8.60
  15  -3 -14   63.59   11.30
  15  -3 -14   65.69    8.60
 -15  -3  14   44.70    8.90
 -15  -3  14   54.09    8.50
 -15  -3  14   59.39    7.30
  15  -3 -14   64.49    9.30
 -15  -3  14   67.29   11.50
  15  -3 -14   47.40    7.20
 -15  -3  14   53.99   11.70
  13   3 -12   33.80    8.90
  13   3 -12   26.20    6.10
 -13   3  12   21.40    6.50
  13   3 -12   25.90    6.70
 -13   3  12   19.00    5.00
 -13   3  12   23.70    4.10
  13   3 -12   25.30    5.00
 -13   3  12   22.60    6.00
 -13   3  12   17.30    5.10
 -13   3  12   18.70    3.80
 -13  -3  12   13.00    5.40
  13  -3 -12   25.00    4.80
  13  -3 -12   26.00    6.90
 -13  -3  12   29.40    6.10
 -13  -3  12   24.90    7.40
  13  -3 -12   25.60    5.70
  13  -3 -12   15.90    4.90
 -13  -3  12   31.50    9.50
 -13  -3  12   22.70    4.60
  13  -3 -12   24.20    4.80
 -13  -3  12   29.90    6.20
  13  -3 -12   11.90    5.20
 -13  -3  12   27.30    7.50
 -11   3  10   -1.70    2.60
  11   3 -10    0.20    3.50
  11   3 -10    4.90    2.70
 -11   3  10    2.60    2.20
  11   3 -10    3.20    3.00
 -11   3  10    1.90    2.70
 -11   3  10    2.50    4.00
  11   3 -10    4.60    4.00
 -11   3  10    3.90    2.20
  11   3 -10    6.60    4.70
 -11   3  10    4.50    2.90
 -11  -3  10   -0.80    2.10
  11  -3 -10    3.10    4.10
  11  -3 -10    3.80    4.00
 -11  -3  10    0.20    3.50
  11  -3 -10    2.00    2.60
 -11  -3  10    5.20    3.00
 -11  -3  10    1.70    3.40
  11  -3 -10    3.80    3.00
 -11  -3  10   -2.50    2.90
  11  -3 -10   10.80    3.90
  11  -3 -10    3.40    2.40
 -11  -3  10    1.30    4.30
   9   3  -8  262.47   14.40
  -9   3   8  260.97   15.40
  -9   3   8  281.27   14.00
   9   3  -8  282.37   17.00
   9   3  -8  272.17   15.30
  -9   3   8  281.07   13.80
  -9   3   8  263.67   18.40
  -9   3   8  280.57   18.60
  -9   3   8  275.77   15.50
   9  -3  -8  269.17   17.70
  -9  -3   8  279.87   19.50
  -9  -3   8  281.37   17.00
   9  -3  -8  278.37   14.40
   9  -3  -8  260.07   16.90
   9  -3  -8  265.77   14.20
   9  -3  -8  258.47   15.30
  -9  -3   8  286.37   15.70
  -9  -3   8  282.97   16.20
   9  -3  -8  244.78   18.10
  -9  -3   8  305.17   15.40
   7   3  -6  464.05   23.80
   7   3  -6  447.46   21.80
  -7   3   6  490.25   25.70
  -7   3   6  463.25   21.90
  -7   3   6  475.85   27.00
   7   3  -6  458.15   24.30
   7   3  -6  436.56   25.10
  -7   3   6  467.05   22.50
  -7   3   6  471.85   21.20
   7   3  -6  442.56   21.60
   7  -3  -6  420.96   25.20
  -7  -3   6  455.35   26.30
   7  -3  -6  460.05   21.60
  -7  -3   6  480.15   23.40
  -7  -3   6  476.95   22.10
   7  -3  -6  438.26   22.40
  -7  -3   6  450.95   23.90
  -7  -3   6  477.65   22.30
  -7  -3   6  468.55   24.90
   7  -3  -6  474.75   25.80
   7  -3  -6  481.85   21.40
   5   3  -4  219.38   12.80
  -5   3   4  207.48   13.30
  -5   3   4  204.68   10.10
   5   3  -4  204.48   12.20
  -5   3   4  191.78   11.20
   5   3  -4  218.38   10.50
   5  -3  -4  209.78   10.10
  -5  -3   4  211.78   12.10
  -5  -3   4  214.08   13.80
   5  -3  -4  198.78   11.30
   5  -3  -4  211.78   13.50
   5  -3  -4  206.58   15.60
  -5  -3   4  200.48   12.50
  -5  -3   4  180.88   10.70
   5  -3  -4  224.28   10.60
  -3   3   2 2937.81  125.49
  -3   3   2 3024.00  126.79
   3   3  -2 3015.40  127.09
  -3   3   2 3021.20  128.19
   3   3  -2 3024.80  127.49
   3   3  -2 3000.80  125.39
   3   3  -2 2859.91  130.29
   3   3  -2 2916.21  125.79
   3  -3  -2 2923.61  128.09
  -3  -3   2 3038.20  127.49
   3  -3  -2 3061.99  125.99
   3  -3  -2 2952.80  126.59
  -3  -3   2 2997.30  129.79
  -3  -3   2 3085.29  125.99
  -3  -3   2 3046.00  127.09
  -1   3   0 1414.56   61.49
   1   3   0 1426.76   61.49
  -1   3   0 1402.56   60.99
  -1   3   0 1438.86   61.89
   1  -3   0 1531.35   62.89
  -1  -3   0 1473.55   60.79
  -1  -3   0 1432.56   60.59
   1  -3   0 1403.06   60.69
   1  -3   0 1520.55   61.99
  -1  -3   0 1459.55   61.69
  -1  -3   0 1443.26   61.99
  -1  -3   0 1445.06   61.69
   1  -3   0 1397.16   63.09
   1  -3   0 1451.85   62.29
   1  -3   0 1337.67   61.59
   1  -3   0 1410.16   61.89
   1  -3   0 1418.46   61.39
   1   3  -2 1880.11   85.89
   1   3  -2 1959.70   84.29
   1   3  -2 1962.60   84.19
   1   3  -2 2020.20   85.69
  -1   3   2 2014.00   85.79
  -1   3   2 1900.91   82.79
  -1  -3   2 2016.00   88.39
   1  -3  -2 2059.19   82.99
  -1  -3   2 1959.70   84.79
  -1  -3   2 2059.09   86.59
   1  -3  -2 1870.41   85.69
  -1  -3   2 2073.39   85.89
   1  -3  -2 2044.50   83.79
   1  -3  -2 1980.10   82.89
  -1  -3   2 1932.51   86.09
   1  -3  -2 1973.00   83.59
   1  -3  -2 1934.21   83.59
  -3   3   4 1900.91   85.89
   3   3  -4 2067.49   89.29
   3   3  -4 2102.59   87.49
   3   3  -4 2103.89   91.69
  -3   3   4 2023.00   90.09
  -3   3   4 1950.80   86.79
   3   3  -4 2084.69   90.99
  -3   3   4 1973.30   85.89
   3   3  -4 1993.90   89.79
  -3  -3   4 2086.39   91.09
  -3  -3   4 2105.09   90.69
   3  -3  -4 2135.29   86.39
   3  -3  -4 2131.59   87.09
  -3  -3   4 2150.78   89.29
   3  -3  -4 2012.10   86.09
  -3  -3   4 2009.70   89.59
  -3  -3   4 1984.70   87.99
   3  -3  -4 2077.09   86.99
   3  -3  -4 2016.60   90.39
   5   3  -6  363.46   19.10
  -5   3   6  390.76   19.00
  -5   3   6  389.36   19.30
   5   3  -6  346.67   18.90
   5   3  -6  421.56   23.10
   5   3  -6  360.56   22.70
  -5   3   6  411.56   22.60
  -5   3   6  402.36   17.90
   5   3  -6  402.56   21.40
  -5   3   6  433.56   18.10
   5   3  -6  343.17   21.40
   5  -3  -6  376.46   19.00
  -5  -3   6  439.56   21.30
  -5  -3   6  397.06   21.70
   5  -3  -6  380.26   18.20
  -5  -3   6  417.56   22.20
  -5  -3   6  417.36   23.60
  -5  -3   6  420.76   20.10
   5  -3  -6  389.66   21.40
   5  -3  -6  354.96   22.20
   5  -3  -6  410.36   18.40
   5  -3  -6  385.16   19.50
  -7   3   8 1099.19   51.79
   7   3  -8 1112.79   57.39
  -7   3   8 1103.09   50.99
   7   3  -8 1103.29   51.79
  -7   3   8 1102.39   55.19
   7   3  -8 1188.48   53.79
   7   3  -8 1172.78   51.09
  -7   3   8 1121.99   49.80
   7  -3  -8 1087.19   55.69
   7  -3  -8 1177.28   51.49
   7  -3  -8 1175.18   51.69
   7  -3  -8 1110.69   52.49
  -7  -3   8 1159.18   54.09
  -7  -3   8 1164.88   52.09
   7  -3  -8 1184.78   50.39
  -7  -3   8 1070.09   56.19
   7  -3  -8 1197.08   53.79
  -7  -3   8 1171.08   52.09
  -7  -3   8 1172.48   52.89
  -7  -3   8 1077.59   53.29
   7  -3  -8 1235.38   50.39
   9   3 -10 2123.99   91.89
  -9   3  10 2073.19   88.49
   9   3 -10 1992.90   93.59
  -9   3  10 1969.50   91.39
  -9   3  10 2041.20   90.19
  -9   3  10 2018.10   94.99
   9   3 -10 2086.89   94.09
   9   3 -10 2062.49   89.79
  -9   3  10 2022.20   88.69
   9   3 -10 2165.58   93.09
   9  -3 -10 2127.39   89.59
   9  -3 -10 1878.01   91.89
  -9  -3  10 2124.79   90.89
  -9  -3  10 2060.89   91.59
  -9  -3  10 2102.29   93.09
  -9  -3  10 2013.40   92.49
   9  -3 -10 1873.31   95.19
   9  -3 -10 2128.79   89.19
   9  -3 -10 2165.68   92.89
   9  -3 -10 2121.49   90.79
  -9  -3  10 2098.19   96.99
   9  -3 -10 2058.39   89.69
  -9  -3  10 2074.39   91.49
  11   3 -12 1637.04   70.99
 -11   3  12 1638.94   70.09
  11   3 -12 1586.64   75.39
 -11   3  12 1578.94   71.59
  11   3 -12 1594.84   73.69
 -11   3  12 1492.35   76.49
 -11   3  12 1552.24   73.49
  11   3 -12 1581.34   74.19
  11   3 -12 1604.24   75.59
 -11  -3  12 1583.84   74.49
 -11  -3  12 1559.84   73.89
  11  -3 -12 1607.24   71.59
  11  -3 -12 1601.14   72.29
  11  -3 -12 1570.44   83.29
  11  -3 -12 1622.94   71.09
 -11  -3  12 1577.34   78.59
 -11  -3  12 1611.24   72.09
  11  -3 -12 1588.54   70.29
 -11  -3  12 1644.24   73.79
 -11  -3  12 1545.55   72.49
 -13   3  14  779.22   46.50
 -13   3  14  833.52   41.90
  13   3 -14  865.71   45.80
 -13   3  14  843.62   39.80
 -13   3  14  878.71   44.60
  13   3 -14  869.61   41.00
 -13   3  14  824.22   40.00
  13   3 -14  871.01   46.10
  13   3 -14  811.02   44.40
  13   3 -14  869.31   44.70
 -13  -3  14  847.92   44.90
 -13  -3  14  846.72   42.10
 -13  -3  14  879.41   42.90
 -13  -3  14  862.51   44.30
 -13  -3  14  830.92   48.40
  13  -3 -14  904.51   44.60
 -13  -3  14  848.42   44.10
  13  -3 -14  844.62   48.10
  13  -3 -14  826.82   40.40
  13  -3 -14  895.71   41.60
  13  -3 -14  897.31   41.80
  15   3 -16  828.12   47.10
 -15   3  16  822.42   40.50
  15   3 -16  853.61   47.20
 -15   3  16  839.12   48.80
 -15   3  16  846.82   43.10
 -15   3  16  886.81   46.20
  15   3 -16  861.21   45.90
  15   3 -16  834.12   45.60
 -15   3  16  831.42   40.90
  15   3 -16  825.82   44.10
 -15   3  16  839.32   43.20
  15  -3 -16  905.11   46.30
  15  -3 -16  891.41   44.70
 -15  -3  16  885.41   43.80
  15  -3 -16  763.92   40.90
  15  -3 -16  825.12   42.60
 -15  -3  16  904.71   51.79
 -15  -3  16  935.21   46.00
 -15  -3  16  877.11   43.30
 -15  -3  16  863.91   46.60
 -15  -3  16  896.31   46.20
 -15  -3  16  909.41   50.79
 -17   3  18  473.15   30.50
 -17   3  18  512.55   28.40
  17   3 -18  406.66   29.50
 -17   3  18  484.85   25.40
 -17   3  18  498.15   33.60
  17   3 -18  482.55   26.50
 -17   3  18  488.45   25.80
  17   3 -18  453.35   30.20
  17  -3 -18  450.35   30.50
  17  -3 -18  396.06   28.80
 -17  -3  18  473.85   27.80
  17  -3 -18  447.86   33.50
  17  -3 -18  413.66   27.00
 -17  -3  18  496.85   28.30
 -17  -3  18  448.66   30.80
 -17  -3  18  528.65   35.40
  17  -3 -18  468.45   29.20
 -17  -3  18  505.15   35.30
 -17  -3  18  480.45   29.80
 -17  -3  18  521.35   31.10
  19   3 -20  442.76   29.70
  19   3 -20  402.76   24.60
 -19   3  20  401.16   31.30
 -19   3  20  389.46   23.80
 -19   3  20  395.46   29.10
 -19   3  20  421.36   23.70
  19   3 -20  428.46   30.80
  19   3 -20  434.96   29.50
 -19   3  20  431.46   26.80
  19   3 -20  421.76   30.70
 -19  -3  20  404.56   32.60
 -19  -3  20  415.76   26.50
  19  -3 -20  441.46   28.40
 -19  -3  20  424.46   30.30
  19  -3 -20  427.86   33.10
  19  -3 -20  387.36   24.20
 -19  -3  20  380.06   28.20
  19  -3 -20  438.16   29.80
 -19  -3  20  389.16   25.70
 -19  -3  20  453.15   33.60
  19  -3 -20  435.06   26.90
 -19  -3  20  436.76   28.60
  21   3 -22  525.65   30.10
  21   3 -22  589.94   36.80
 -21   3  22  493.35   31.10
 -21   3  22  502.95   31.80
 -21   3  22  540.95   29.00
 -21   3  22  473.55   33.20
  21   3 -22  492.15   34.50
 -21   3  22  548.35   38.60
  21  -3 -22  497.75   29.80
  21  -3 -22  532.45   32.60
 -21  -3  22  544.05   39.20
 -21  -3  22  479.45   30.90
 -21  -3  22  516.55   33.50
 -21  -3  22  564.34   40.20
  21  -3 -22  518.05   33.80
 -21  -3  22  501.75   39.00
  21  -3 -22  556.04   40.10
 -21  -3  22  532.75   36.30
  23   3 -24  544.45   38.10
 -23   3  24  599.44   39.20
  23   3 -24  605.74   33.30
 -23   3  24  539.45   31.10
 -23   3  24  554.34   32.10
 -23   3  24  533.95   34.60
  23   3 -24  545.35   38.70
  23  -3 -24  615.74   36.80
 -23  -3  24  515.25   38.00
  23  -3 -24  540.05   37.10
  23  -3 -24  608.74   44.10
 -23  -3  24  571.44   36.70
 -23  -3  24  598.94   42.60
 -23  -3  24  570.74   38.60
 -23  -3  24  547.25   33.80
  23  -3 -24  550.64   32.60
 -25   3  26  243.78   23.70
 -25   3  26  236.88   17.60
  25   3 -26  220.78   23.70
 -25   3  26  228.38   21.00
  25   3 -26  239.38   19.20
 -25   3  26  195.68   24.30
 -25  -3  26  223.48   26.10
 -25  -3  26  239.58   24.70
 -25  -3  26  225.28   19.80
 -25  -3  26  233.48   25.90
 -25  -3  26  215.48   22.50
  25  -3 -26  203.28   18.50
 -25  -3  26  248.38   22.60
  25  -3 -26  214.48   26.10
  25  -3 -26  188.28   21.10
  27   3 -28  120.59   14.60
 -27   3  28   98.59   15.70
  27   3 -28   97.79   18.70
 -27   3  28  110.99   13.90
  27  -3 -28   92.59   13.50
  27  -3 -28   73.29   15.20
  27  -3 -28  120.49   23.00
 -27  -3  28   94.69   17.80
 -27  -3  28  127.79   16.90
 -27  -3  28   74.59   14.60
 -27  -3  28  109.59   20.20
 -27  -3  28   88.29   17.30
  29   3 -30   54.09   14.30
  29   3 -30   47.30   10.70
 -29   3  30   54.69   10.30
 -29   3  30   58.39   12.50
 -29   3  30   22.50   11.90
 -29  -3  30   88.69   27.30
  29  -3 -30   63.89   15.10
  29  -3 -30   60.69   16.90
 -29  -3  30   52.49   15.00
  29  -3 -30   61.59   12.60
 -29  -3  30   60.39   12.20
 -29  -3  30   74.99   17.00
 -29  -3  30   65.99   17.80
 -31   3  32   54.29    9.70
 -31   3  32   49.70   13.50
  31   3 -32   63.69   15.80
  31   3 -32   56.99   12.30
 -31  -3  32   75.29   17.60
  31  -3 -32   45.50   15.80
 -31  -3  32   69.19   15.70
  31  -3 -32   37.10    9.90
 -31  -3  32   34.20   15.20
 -31  -3  32   68.69   13.00
 -34   4  33   61.39   15.30
  34   4 -33   43.80   11.70
  34   4 -33   27.10   12.40
 -34  -4  33   49.00   12.40
 -34  -4  33   32.80   11.70
 -34  -4  33   16.60   13.00
 -34  -4  33   38.40   16.50
  34  -4 -33   44.10   11.60
 -32   4  31   44.50    9.00
  32   4 -31   35.30   10.20
  32   4 -31   48.00   14.00
 -32   4  31   44.10   13.00
 -32  -4  31   41.70   12.50
  32  -4 -31   47.00   11.30
 -32  -4  31   31.60   15.20
  32  -4 -31   34.30   12.60
 -32  -4  31   31.70   11.90
  32  -4 -31   38.00   13.60
 -32  -4  31   45.80   11.60
 -30   4  29   13.80    9.70
  30   4 -29   11.80    7.40
 -30   4  29   17.10    6.60
  30   4 -29   -0.40    7.80
 -30   4  29   24.10    9.30
 -30  -4  29    4.00    9.30
 -30  -4  29   28.40   11.20
 -30  -4  29   12.10    8.40
 -30  -4  29   14.90   12.10
  30  -4 -29   15.00    7.60
 -30  -4  29    9.00    9.00
  30  -4 -29    9.40   11.30
 -28   4  27    4.40    7.60
  28   4 -27   10.40    8.30
  28   4 -27   10.70    6.40
 -28   4  27    9.30    5.90
 -28   4  27    7.40    7.70
 -28  -4  27    1.60    6.50
 -28  -4  27   14.80    7.90
  28  -4 -27   -6.10    7.50
 -28  -4  27    5.40    6.90
  28  -4 -27    8.30   10.90
 -28  -4  27    1.30    8.60
  28  -4 -27   10.60    7.10
 -28  -4  27    1.80    8.50
  26   4 -25   16.70    8.60
  26   4 -25   28.60    7.80
 -26   4  25   16.60    9.10
 -26   4  25   27.60    6.90
 -26   4  25   19.80    8.20
 -26   4  25   26.40    9.90
 -26  -4  25   30.10    9.60
 -26  -4  25   39.90   14.50
 -26  -4  25   20.70    8.30
 -26  -4  25   34.80   12.70
 -26  -4  25   34.20   10.30
 -26  -4  25   25.70   10.30
  26  -4 -25   26.90    8.00
  26  -4 -25   24.80   11.90
  26  -4 -25   27.00    9.70
 -24   4  23  115.89   16.10
 -24   4  23   88.79   13.60
  24   4 -23  119.59   12.70
 -24   4  23  101.09   11.10
 -24   4  23   95.59   10.70
 -24   4  23  108.39   19.10
  24   4 -23  120.89   15.60
 -24  -4  23   88.19   17.60
 -24  -4  23  126.59   21.00
 -24  -4  23  126.09   15.20
  24  -4 -23  115.99   12.50
 -24  -4  23  109.69   14.50
 -24  -4  23  104.59   15.20
  24  -4 -23  127.99   22.40
  24  -4 -23  112.69   17.20
  22   4 -21  277.57   22.40
 -22   4  21  254.97   20.50
  22   4 -21  269.17   23.70
 -22   4  21  256.37   17.20
  22   4 -21  282.77   19.00
 -22   4  21  254.37   17.60
 -22   4  21  270.57   22.40
 -22   4  21  293.37   22.90
  22  -4 -21  256.77   18.50
 -22  -4  21  264.07   27.30
  22  -4 -21  279.07   22.10
 -22  -4  21  253.07   21.70
 -22  -4  21  262.87   24.80
 -22  -4  21  260.87   20.30
 -22  -4  21  250.37   21.40
  22  -4 -21  257.77   26.10
  22  -4 -21  265.57   20.40
 -20   4  19  180.78   16.70
 -20   4  19  167.78   18.30
  20   4 -19  160.38   17.80
 -20   4  19  166.68   15.40
  20   4 -19  168.18   13.70
 -20   4  19  163.88   12.70
 -20   4  19  133.79   16.10
  20   4 -19  178.98   19.50
  20   4 -19  144.99   15.30
  20   4 -19  143.09   21.10
 -20   4  19  180.48   12.80
  20  -4 -19  176.58   15.40
 -20  -4  19  169.68   18.70
  20  -4 -19  157.38   17.50
  20  -4 -19  186.08   16.40
 -20  -4  19  149.59   14.80
 -20  -4  19  164.48   16.70
 -20  -4  19  166.78   19.90
  20  -4 -19  156.28   19.10
 -20  -4  19  161.48   23.30
 -20  -4  19  205.68   17.20
  20  -4 -19  172.78   14.90
  20  -4 -19  142.59   13.00
 -20  -4  19  170.88   14.60
  18   4 -17  163.88   14.90
 -18   4  17  154.48   16.00
  18   4 -17  137.49   15.40
  18   4 -17  158.78   12.50
  18   4 -17  136.49   16.60
 -18   4  17  162.58   14.70
 -18   4  17  162.48   11.50
 -18   4  17  165.78   11.80
 -18   4  17  162.78   17.20
  18   4 -17  140.99   16.10
 -18   4  17  159.78   14.20
 -18  -4  17  156.78   13.30
 -18  -4  17  145.29   15.20
 -18  -4  17  160.78   14.50
 -18  -4  17  157.38   20.00
  18  -4 -17  165.98   14.60
  18  -4 -17  144.99   18.00
  18  -4 -17  150.88   13.70
  18  -4 -17  158.38   13.20
  18  -4 -17  167.58   18.60
 -18  -4  17  160.08   14.30
 -18  -4  17  151.88   18.10
 -18  -4  17  179.08   17.80
 -16   4  15  213.48   19.30
  16   4 -15  213.48   14.30
 -16   4  15  227.98   14.50
 -16   4  15  234.78   18.80
  16   4 -15  194.78   17.80
 -16   4  15  218.28   16.60
  16   4 -15  190.58   17.40
 -16   4  15  224.98   13.30
 -16   4  15  218.58   15.90
 -16  -4  15  212.18   21.50
 -16  -4  15  209.18   26.10
 -16  -4  15  218.48   16.30
  16  -4 -15  215.88   16.10
 -16  -4  15  213.08   22.20
 -16  -4  15  218.68   15.50
  16  -4 -15  213.78   18.00
  16  -4 -15  203.68   15.60
  16  -4 -15  208.48   14.70
  16  -4 -15  184.98   13.70
 -16  -4  15  232.68   16.90
  16  -4 -15  190.98   19.30
 -14   4  13  648.04   34.40
 -14   4  13  668.03   30.90
  14   4 -13  651.23   34.10
 -14   4  13  678.33   38.90
  14   4 -13  601.14   35.20
 -14   4  13  720.43   34.00
  14   4 -13  606.74   37.20
  14   4 -13  630.34   36.50
 -14   4  13  655.53   31.20
  14   4 -13  617.34   31.80
 -14   4  13  652.53   37.20
  14  -4 -13  597.44   31.60
 -14  -4  13  637.14   39.80
  14  -4 -13  652.73   32.30
  14  -4 -13  737.03   37.20
  14  -4 -13  633.34   39.10
 -14  -4  13  697.93   34.80
  14  -4 -13  626.44   35.80
 -14  -4  13  673.93   33.40
 -14  -4  13  656.13   34.20
 -14  -4  13  617.74   35.20
  14  -4 -13  662.03   34.20
 -14  -4  13  635.14   36.30
 -12   4  11  723.93   33.30
  12   4 -11  749.92   39.10
  12   4 -11  709.73   37.70
 -12   4  11  747.73   40.40
  12   4 -11  737.63   35.90
 -12   4  11  736.43   36.10
 -12   4  11  727.93   33.60
  12   4 -11  722.93   34.40
 -12   4  11  724.63   35.60
  12   4 -11  707.13   39.80
 -12  -4  11  686.03   38.30
 -12  -4  11  704.73   37.60
  12  -4 -11  736.23   37.40
  12  -4 -11  662.73   40.40
  12  -4 -11  773.72   38.80
  12  -4 -11  726.03   34.40
 -12  -4  11  722.83   36.00
 -12  -4  11  776.42   35.90
 -12  -4  11  740.63   42.30
  12  -4 -11  726.43   35.80
 -12  -4  11  671.43   36.10
  12  -4 -11  740.23   34.40
  10   4  -9  684.33   33.10
  10   4  -9  700.43   41.40
 -10   4   9  711.03   34.30
  10   4  -9  726.13   36.40
 -10   4   9  732.13   38.90
 -10   4   9  709.13   33.80
  10   4  -9  720.33   37.40
 -10   4   9  676.63   32.00
  10   4  -9  712.53   33.70
 -10   4   9  754.62   32.60
  10  -4  -9  744.33   37.50
 -10  -4   9  746.73   34.50
  10  -4  -9  743.43   33.10
  10  -4  -9  664.23   38.70
 -10  -4   9  693.93   33.90
 -10  -4   9  735.03   35.50
  10  -4  -9  733.63   34.50
 -10  -4   9  689.93   37.30
 -10  -4   9  650.03   35.80
 -10  -4   9  680.13   39.60
  10  -4  -9  747.43   33.30
   8   4  -7  162.58   14.20
  -8   4   7  149.99   12.80
   8   4  -7  140.99   12.20
   8   4  -7  166.58    9.70
  -8   4   7  155.08    8.90
   8   4  -7  163.28    9.20
  -8   4   7  141.99   10.20
   8   4  -7  170.08   12.40
  -8  -4   7  157.98   11.60
  -8  -4   7  165.18   10.50
  -8  -4   7  169.38   13.40
   8  -4  -7  169.68    9.30
  -8  -4   7  149.29   12.10
  -8  -4   7  154.58   14.00
  -8  -4   7  153.38    9.20
   8  -4  -7  157.18   13.30
   8  -4  -7  188.98    9.90
   8  -4  -7  171.98   14.40
   8  -4  -7  161.18   10.60
  -6   4   5  249.68   12.30
  -6   4   5  237.18   16.00
  -6   4   5  266.87   13.90
   6   4  -5  259.67   12.80
   6   4  -5  252.57   15.70
   6   4  -5  251.17   15.20
   6   4  -5  259.07   18.20
   6  -4  -5  263.37   19.50
   6  -4  -5  274.97   13.10
  -6  -4   5  236.48   18.90
   6  -4  -5  248.48   13.80
  -6  -4   5  248.08   13.70
  -6  -4   5  258.47   15.00
   6  -4  -5  228.58   16.20
  -6  -4   5  270.47   17.70
  -6  -4   5  229.68   15.20
   6  -4  -5  266.87   12.50
   4   4  -3  274.87   12.80
   4   4  -3  269.07   15.50
  -4   4   3  280.17   14.30
   4   4  -3  271.37   13.40
  -4   4   3  273.17   14.10
  -4   4   3  261.97   15.80
  -4   4   3  273.67   12.70
   4   4  -3  260.67   15.10
  -4   4   3  250.07   12.70
   4  -4  -3  274.87   14.30
   4  -4  -3  275.87   13.40
   4  -4  -3  244.68   15.70
  -4  -4   3  283.57   15.70
   4  -4  -3  273.97   12.80
  -4  -4   3  280.97   13.90
  -4  -4   3  277.77   17.90
  -4  -4   3  269.87   15.10
  -2   4   1 1129.99   49.00
  -2   4   1 1140.49   49.80
   2   4  -1 1115.49   50.79
  -2   4   1 1076.29   49.70
   2   4  -1 1174.98   48.40
   2   4  -1 1120.89   48.40
   2   4  -1 1149.39   50.29
  -2   4   1 1144.59   51.19
  -2  -4   1 1152.68   49.70
  -2  -4   1 1163.28   50.99
  -2  -4   1 1183.98   51.39
   2  -4  -1 1117.19   48.90
   2  -4  -1 1138.69   49.70
   2  -4  -1 1138.99   50.29
   2  -4  -1 1120.99   51.89
   2  -4  -1 1215.58   51.69
  -2  -4   1 1119.09   55.19
  -2  -4   1 1200.58   49.70
   2  -4  -1 1166.48   51.19
   2  -4  -1 1134.89   51.09
   0   4  -1  670.13   34.40
   0   4  -1  749.82   33.20
   0   4   1  755.12   35.70
   0   4  -1  755.12   33.20
   0   4  -1  753.12   35.30
   0   4  -1  705.43   32.80
   0  -4  -1  758.82   32.40
   0  -4   1  736.03   32.50
   0  -4   1  730.63   35.70
   0  -4  -1  745.33   33.00
   0  -4  -1  722.63   32.00
   0  -4   1  763.82   34.40
   0  -4  -1  760.92   33.10
   0  -4  -1  746.43   33.90
   0  -4  -1  748.63   34.50
   0  -4   1  771.02   33.20
   0  -4   1  763.92   33.90
   0  -4   1  745.23   33.40
   0  -4   1  757.72   35.40
   0  -4  -1  751.62   34.30
   0  -4   1  795.32   35.60
   2   4  -3  181.48    9.90
   2   4  -3  176.38   11.90
  -2   4   3  172.38    8.30
   2   4  -3  170.38   12.20
  -2   4   3  184.98   11.80
   2   4  -3  173.38   10.10
  -2  -4   3  178.38   12.00
   2  -4  -3  180.58    8.80
   2  -4  -3  179.48    8.60
  -2  -4   3  178.88   10.90
   2  -4  -3  182.58    9.70
  -2  -4   3  183.98   12.50
   2  -4  -3  150.38   11.40
  -2  -4   3  183.68   12.60
  -2  -4   3  196.38   14.80
  -4   4   5    5.40    1.40
   4   4  -5   14.30    6.10
  -4   4   5    2.00    1.80
   4   4  -5    6.80    4.10
  -4   4   5    5.10    2.90
  -4   4   5    5.40    1.40
   4   4  -5   13.40    4.30
  -4   4   5    7.00    2.20
   4  -4  -5   11.30    2.10
  -4  -4   5    5.10    3.50
  -4  -4   5    2.70    2.40
  -4  -4   5    3.80    5.60
   4  -4  -5   13.30    4.40
  -4  -4   5    4.00    4.10
  -4  -4   5   12.90    4.50
   4  -4  -5   12.80    2.80
   6   4  -7  194.68   11.60
   6   4  -7  181.08   15.70
  -6   4   7  203.88   12.20
  -6   4   7  193.88   10.10
   6   4  -7  190.98   11.10
  -6   4   7  210.78   10.10
   6   4  -7  190.88   14.30
   6   4  -7  194.48   14.70
  -6   4   7  217.58   15.20
  -6   4   7  198.48   11.50
   6  -4  -7  168.48   14.40
  -6  -4   7  230.88   14.50
  -6  -4   7  215.58   15.30
  -6  -4   7  207.48   14.70
  -6  -4   7  202.48   14.00
   6  -4  -7  206.98   10.80
   6  -4  -7  207.28   10.70
   6  -4  -7  201.98   11.80
   6  -4  -7  212.68   11.90
   6  -4  -7  195.48   14.90
  -6  -4   7  185.98   15.70
  -8   4   9  589.34   25.90
   8   4  -9  570.14   27.70
  -8   4   9  549.65   27.20
   8   4  -9  539.05   31.90
  -8   4   9  544.75   27.30
   8   4  -9  541.85   27.10
  -8   4   9  608.54   32.50
   8   4  -9  547.85   31.00
   8   4  -9  567.94   30.50
  -8  -4   9  568.54   29.50
   8  -4  -9  578.94   26.50
   8  -4  -9  477.25   31.40
  -8  -4   9  582.54   30.50
  -8  -4   9  592.94   28.60
  -8  -4   9  628.94   31.50
   8  -4  -9  565.54   26.50
   8  -4  -9  497.65   27.90
   8  -4  -9  542.05   27.50
   8  -4  -9  554.54   28.90
  10   4 -11  140.09   13.60
  10   4 -11  120.89   12.80
  10   4 -11  152.08   10.50
 -10   4  11  138.09    9.00
  10   4 -11  145.29   11.00
  10   4 -11  144.09   14.20
 -10   4  11  152.28   10.80
 -10   4  11  138.49   10.90
 -10  -4  11  147.99   11.10
 -10  -4  11  176.58   16.00
  10  -4 -11  140.69   10.90
  10  -4 -11  127.99   13.90
  10  -4 -11  136.99    9.90
 -10  -4  11  149.29   13.30
  10  -4 -11  138.19   11.60
  10  -4 -11  146.49    9.70
  10  -4 -11  146.29   13.00
 -10  -4  11  162.18   11.70
 -10  -4  11  148.99   12.30
  10  -4 -11  134.29   10.30
 -10  -4  11  146.09   13.50
  12   4 -13   51.39    7.80
 -12   4  13   50.59    7.90
  12   4 -13   55.19    7.00
 -12   4  13   47.60    5.10
  12   4 -13   58.79   11.70
 -12   4  13   43.30    5.60
 -12   4  13   36.20    8.00
  12   4 -13   32.90    8.50
 -12   4  13   46.60    7.10
  12   4 -13   48.50    9.30
 -12  -4  13   49.20    8.00
 -12  -4  13   31.10    6.10
  12  -4 -13   32.70    7.70
 -12  -4  13   48.30    9.50
 -12  -4  13   41.50    7.60
  12  -4 -13   51.79    9.10
  12  -4 -13   39.80    7.10
 -12  -4  13   29.00    7.10
 -12  -4  13   35.80    9.20
  12  -4 -13   42.70    6.30
  12  -4 -13   48.90    6.00
  14   4 -15   89.29   12.70
 -14   4  15   80.89    7.40
 -14   4  15  100.59   15.80
 -14   4  15   70.59    9.40
  14   4 -15   85.99    8.70
  14   4 -15   66.19   11.00
 -14   4  15   70.79    8.00
  14   4 -15   76.79   13.40
 -14   4  15   73.99    9.20
 -14  -4  15   84.59   11.10
  14  -4 -15   92.99   12.60
 -14  -4  15   74.49   13.40
 -14  -4  15   57.49    9.60
  14  -4 -15   72.29    7.80
 -14  -4  15   81.59    9.40
 -14  -4  15   77.19    9.40
 -14  -4  15   78.29   12.20
  14  -4 -15   98.29   10.40
  14  -4 -15   64.69   11.50
  14  -4 -15   86.49    9.10
  16   4 -17   49.10    9.60
 -16   4  17   40.50    7.70
  16   4 -17   37.80   14.30
 -16   4  17   26.60    5.20
 -16   4  17   37.30    8.50
 -16   4  17   34.90    9.30
  16   4 -17   18.40    8.30
  16   4 -17   48.50    8.00
 -16   4  17   30.30    5.80
  16  -4 -17   24.80    6.50
 -16  -4  17   27.60    8.40
 -16  -4  17   25.60    6.80
 -16  -4  17   32.90   10.10
 -16  -4  17   23.60    7.30
  16  -4 -17   28.70    8.50
 -16  -4  17   29.90    7.40
  16  -4 -17   34.90    6.10
  16  -4 -17   26.90    8.80
 -16  -4  17   31.60    7.50
  18   4 -19   22.70    6.40
  18   4 -19   35.30    9.20
  18   4 -19   25.30    8.50
  18   4 -19   24.80    9.90
 -18   4  19   28.20    7.60
 -18   4  19   20.60    6.70
 -18   4  19   20.10    8.10
 -18   4  19   26.00    5.50
 -18   4  19   20.10    5.10
  18   4 -19   41.70    9.50
 -18  -4  19   32.60   11.20
 -18  -4  19   27.40    9.70
  18  -4 -19   21.60    7.00
 -18  -4  19   34.90   12.60
  18  -4 -19   23.50    5.70
  18  -4 -19    9.20    7.90
 -18  -4  19   36.20    8.10
 -18  -4  19   14.90    6.90
 -18  -4  19   33.80   11.30
  18  -4 -19   23.10    7.50
 -18  -4  19   22.40    6.00
  18  -4 -19   10.20    7.70
  20   4 -21   24.50    6.50
 -20   4  21   29.50    6.30
 -20   4  21   31.80    8.20
  20   4 -21   44.40   10.20
  20   4 -21   35.10   10.40
 -20   4  21   27.10    6.40
 -20   4  21   15.20    7.30
 -20  -4  21   22.40   10.60
  20  -4 -21   29.20    7.30
 -20  -4  21   14.60    7.30
  20  -4 -21   12.50    7.80
  20  -4 -21   24.80    7.60
 -20  -4  21   23.40    8.00
 -20  -4  21   38.10    9.60
  20  -4 -21   30.10    8.80
 -20  -4  21   24.90   10.60
  22   4 -23   58.49   13.40
 -22   4  23   38.20    7.40
 -22   4  23   53.59   12.40
 -22   4  23   45.80   11.90
  22   4 -23   44.60    8.90
 -22  -4  23   60.09   16.10
  22  -4 -23   45.30    9.30
 -22  -4  23   14.40   10.30
  22  -4 -23   38.60   10.20
 -22  -4  23   55.09   12.60
  22  -4 -23   55.89   15.20
 -22  -4  23   43.00   10.10
 -22  -4  23   38.10   10.80
  24   4 -25  115.69   17.90
 -24   4  25  110.89   17.80
 -24   4  25   98.19   17.70
 -24   4  25  113.89   16.20
 -24   4  25  120.89   12.50
 -24   4  25  109.89   11.80
  24   4 -25  132.19   14.80
 -24  -4  25   92.49   17.10
 -24  -4  25  133.79   17.60
  24  -4 -25  123.89   17.30
 -24  -4  25  117.69   22.80
 -24  -4  25   90.49   17.00
 -24  -4  25  144.09   16.10
  24  -4 -25  136.69   19.20
 -24  -4  25  158.08   18.10
  24  -4 -25  105.59   13.20
  24  -4 -25  109.19   20.60
  26   4 -27   39.90    9.10
 -26   4  27   26.60    7.30
 -26   4  27   29.10   10.30
  26   4 -27   15.80    8.60
 -26   4  27   41.80   11.50
 -26  -4  27   23.90    9.60
 -26  -4  27   35.90    9.80
 -26  -4  27   27.90   12.10
 -26  -4  27   23.50   11.70
  26  -4 -27   30.90    8.80
  26  -4 -27   25.90   13.40
 -26  -4  27   36.50   11.00
  26  -4 -27   18.30   10.00
 -28   4  29   21.00    9.50
  28   4 -29   16.70    8.40
 -28   4  29   23.80   10.20
  28   4 -29   32.60   10.80
 -28   4  29   27.60    7.40
 -28  -4  29   20.80   11.10
 -28  -4  29   28.70   11.60
 -28  -4  29   19.00    8.90
 -28  -4  29    1.70    7.90
 -28  -4  29   27.20   11.20
  28  -4 -29   28.10   12.60
  28  -4 -29    1.40    8.40
  30   4 -31   10.10    7.60
  30   4 -31   36.70   11.70
 -30   4  31   32.60   11.10
 -30  -4  31   13.30   12.00
 -30  -4  31   30.00   12.20
  30  -4 -31   22.00    8.70
  30  -4 -31   10.00   10.90
 -30  -4  31   27.40    9.90
 -30  -4  31   23.00   14.10
  30  -4 -31   28.70   13.50
 -32   4  33   55.89   14.00
  32   4 -33   30.30   13.20
  32   4 -33   48.60   12.10
 -32  -4  33   57.79   15.90
  32  -4 -33   39.20   18.70
  32  -4 -33   76.49   14.60
 -32  -4  33   28.80   15.50
 -32  -4  33   55.49   13.70
 -32  -4  33   50.49   12.30
  33   5 -32    0.30    8.80
  33   5 -32    5.80    7.30
 -33   5  32   -2.50    8.50
 -33   5  32   -6.50    2.80
  33  -5 -32   -2.70   11.70
 -33  -5  32    4.30   12.10
  33  -5 -32    1.10    6.60
 -33  -5  32   -8.00    9.10
 -33  -5  32   11.30    9.50
 -31   5  30   11.50   10.80
  31   5 -30    6.80    6.90
 -31   5  30   10.30    8.40
  31   5 -30   11.80    8.50
 -31  -5  30  -10.60    8.10
 -31  -5  30   30.50   10.40
  31  -5 -30   -1.10    5.60
 -31  -5  30   20.20   10.80
 -31  -5  30    3.00    7.00
 -31  -5  30    3.60    8.10
  31  -5 -30   -2.80   10.60
 -29   5  28   11.30    8.80
 -29   5  28   -0.90    6.10
  29   5 -28    2.60    9.60
  29  -5 -28   -3.40    9.00
 -29  -5  28   -8.60    5.40
  29  -5 -28   -3.40    5.40
  29  -5 -28   -3.10    8.40
 -29  -5  28    2.10    6.40
 -29  -5  28   -1.00    8.20
 -29  -5  28   -9.20    8.20
 -29  -5  28    0.00    9.20
  27   5 -26   16.80    7.70
 -27   5  26   15.80    8.70
  27   5 -26    7.00    6.10
 -27   5  26    7.00    6.40
 -27   5  26    7.80    5.50
 -27  -5  26   22.00    8.60
 -27  -5  26   -4.30    8.40
 -27  -5  26    6.40    8.60
  27  -5 -26   42.00   14.30
 -27  -5  26   10.10    7.80
  27  -5 -26   22.80    8.90
  27  -5 -26    7.60    6.00
 -27  -5  26   13.90    8.20
 -25   5  24    5.70    6.60
 -25   5  24   17.50    7.60
 -25   5  24   22.20    6.90
  25   5 -24   14.40    6.50
 -25   5  24   17.20    5.90
 -25   5  24    2.60    6.40
  25   5 -24   30.70    8.60
  25  -5 -24   19.90    8.70
 -25  -5  24   13.70    9.10
 -25  -5  24   14.30    9.50
  25  -5 -24   -3.80    7.30
 -25  -5  24   11.20    7.80
  25  -5 -24    3.90    5.30
 -25  -5  24   15.90    7.70
 -25  -5  24   20.60    7.90
 -23   5  22   21.60    7.90
  23   5 -22   28.20    8.30
  23   5 -22   33.60    8.00
 -23   5  22   27.90    6.40
 -23   5  22   45.10   10.30
 -23   5  22   36.90    6.90
 -23   5  22   27.30    9.30
  23  -5 -22   33.40    9.50
 -23  -5  22   37.50    9.50
 -23  -5  22   19.60    8.10
  23  -5 -22   29.40   10.80
 -23  -5  22   35.00   10.20
  23  -5 -22   26.90    7.70
 -23  -5  22   12.40    9.60
  23  -5 -22   19.10    8.20
 -23  -5  22   18.30    9.70
  21   5 -20   27.00    8.00
 -21   5  20   31.80    6.10
  21   5 -20   36.50    7.80
 -21   5  20   23.10    5.50
 -21   5  20   27.60    7.80
 -21   5  20   36.40   10.10
 -21   5  20   27.60    7.90
  21   5 -20   28.40   10.40
  21  -5 -20   40.70    9.50
 -21  -5  20   36.00    8.20
 -21  -5  20   29.00    8.30
 -21  -5  20   27.00    8.70
  21  -5 -20   21.50    9.80
 -21  -5  20   39.00   14.30
  21  -5 -20   34.40    8.30
  21  -5 -20   14.50    6.70
 -21  -5  20   27.80   10.20
  21  -5 -20   20.00    6.20
  19   5 -18   48.60    8.90
 -19   5  18   49.20    7.50
 -19   5  18   63.69   10.80
 -19   5  18   31.60    9.40
 -19   5  18   33.90    8.40
  19   5 -18   28.10    6.30
  19   5 -18   31.90   11.20
  19   5 -18   30.80    9.30
  19   5 -18   25.40    9.30
 -19   5  18   37.70    6.10
 -19   5  18   29.20    9.80
  19  -5 -18   43.30   11.00
 -19  -5  18   37.10    8.30
 -19  -5  18   37.70   13.10
  19  -5 -18   35.00    7.70
 -19  -5  18   39.50    8.30
 -19  -5  18   29.70    8.40
 -19  -5  18   27.50    8.70
 -19  -5  18   26.60    7.70
  19  -5 -18   38.50    8.40
  19  -5 -18   27.80    9.80
 -19  -5  18   48.50    9.30
  19  -5 -18   36.80    7.80
  19  -5 -18   41.60    7.60
 -17   5  16   47.40    6.30
 -17   5  16   62.59    9.70
  17   5 -16   45.00   10.30
  17   5 -16   56.59   11.50
 -17   5  16   68.99   13.50
  17   5 -16   60.19    8.20
 -17   5  16   60.19   10.00
 -17   5  16   55.49    7.20
  17   5 -16   35.80    9.20
 -17  -5  16   70.69   16.10
  17  -5 -16   54.99    8.80
 -17  -5  16   57.69   10.90
  17  -5 -16   50.19    8.00
  17  -5 -16   43.20   12.20
 -17  -5  16   51.29    9.00
 -17  -5  16   34.70    9.70
 -17  -5  16   55.29    9.40
  17  -5 -16   47.50    7.20
  17  -5 -16   54.29   12.40
 -17  -5  16   33.30   10.10
 -17  -5  16   35.50   10.30
 -15   5  14   43.80    7.50
 -15   5  14   36.60    6.90
 -15   5  14   42.10    5.80
  15   5 -14   43.80   11.10
  15   5 -14   55.89    7.20
 -15   5  14   35.10    8.20
 -15   5  14   49.30    7.70
  15   5 -14   50.39    9.90
  15   5 -14   68.59   12.40
  15   5 -14   55.99    7.20
 -15  -5  14   26.80    9.50
 -15  -5  14   60.59   13.40
  15  -5 -14   53.39    7.30
 -15  -5  14   45.80   10.60
  15  -5 -14   42.00    7.30
 -15  -5  14   40.10    7.00
  15  -5 -14   42.10    9.50
  15  -5 -14   47.00    6.80
  15  -5 -14   46.00    8.00
 -15  -5  14   57.49    8.30
 -15  -5  14   42.80    8.50
  15  -5 -14   43.10    9.40
 -13   5  12   51.29    5.20
 -13   5  12   48.80    4.70
  13   5 -12   37.60    9.60
  13   5 -12   53.19    9.60
  13   5 -12   50.49    6.20
 -13   5  12   45.10    5.90
  13   5 -12   31.50    7.10
 -13   5  12   47.80   10.20
 -13   5  12   57.69    7.70
  13   5 -12   42.70    6.20
 -13  -5  12   24.80    8.20
 -13  -5  12   41.90    8.30
 -13  -5  12   36.00    7.10
 -13  -5  12   54.19    7.80
  13  -5 -12   49.20    6.60
  13  -5 -12   51.29    7.90
 -13  -5  12   45.20    9.50
 -13  -5  12   48.20    6.10
  13  -5 -12   41.90    9.10
  13  -5 -12   47.40    8.40
  13  -5 -12   38.30    6.00
  13  -5 -12   45.80    9.40
  11   5 -10  416.26   28.80
  11   5 -10  443.96   23.00
  11   5 -10  424.66   26.30
  11   5 -10  441.46   22.90
  11   5 -10  441.46   27.40
 -11   5  10  488.65   29.20
 -11   5  10  501.15   22.40
 -11   5  10  486.65   23.10
 -11   5  10  480.55   24.50
  11  -5 -10  384.86   28.20
  11  -5 -10  465.75   24.50
 -11  -5  10  479.05   30.60
 -11  -5  10  468.25   28.10
 -11  -5  10  476.65   24.70
 -11  -5  10  454.95   23.20
  11  -5 -10  479.05   28.20
  11  -5 -10  450.55   23.10
 -11  -5  10  458.55   26.60
  11  -5 -10  454.95   22.90
 -11  -5  10  486.05   26.00
   9   5  -8   76.29   12.30
  -9   5   8   89.39   10.10
   9   5  -8   68.29    6.40
   9   5  -8   98.29   14.30
  -9   5   8   99.99    8.00
   9   5  -8   69.39    9.40
  -9   5   8   98.19    6.10
   9  -5  -8   72.69    6.50
  -9  -5   8   94.09    9.40
   9  -5  -8   84.39   12.80
  -9  -5   8   85.19   12.90
   9  -5  -8   81.99    6.30
  -9  -5   8   90.09    8.00
  -9  -5   8   83.59    9.70
  -9  -5   8   91.19   10.80
   9  -5  -8   81.79    7.80
   9  -5  -8   76.89    9.90
  -7   5   6  116.39   10.60
   7   5  -6  105.49    7.00
  -7   5   6   99.89    6.20
  -7   5   6  110.99    6.30
   7   5  -6   96.39   14.50
   7   5  -6   86.89    9.70
   7   5  -6   97.09    9.50
  -7   5   6  108.69    8.10
  -7  -5   6   88.59    9.20
   7  -5  -6   84.79    9.80
   7  -5  -6   99.79   14.50
  -7  -5   6   90.09   11.10
  -7  -5   6  102.19   10.00
   7  -5  -6   98.29    7.10
   7  -5  -6   93.69    6.50
   7  -5  -6  116.79    8.40
  -7  -5   6  126.69    8.70
  -7  -5   6  112.49   11.50
  -5   5   4   10.40    2.10
   5   5  -4   14.00    2.90
   5   5  -4   13.20    2.50
  -5   5   4   10.40    3.20
  -5   5   4   21.60    3.80
  -5   5   4   10.90    2.00
   5   5  -4   12.80    4.40
   5   5  -4    9.00    4.00
  -5   5   4   17.10    4.70
   5  -5  -4   12.40    2.30
  -5  -5   4   12.10    4.10
   5  -5  -4   10.80    4.00
   5  -5  -4   13.50    2.80
   5  -5  -4   13.30    3.40
  -5  -5   4   12.40    3.20
  -5  -5   4   10.20    4.60
  -5  -5   4   14.80    6.10
  -5  -5   4   10.60    4.00
  -3   5   2   96.49    6.90
   3   5  -2  114.59    8.80
   3   5  -2  109.69    5.80
  -3   5   2  101.19    5.80
  -3   5   2   94.09    8.10
  -3   5   2   97.09    5.80
   3   5  -2   94.79    8.10
  -3   5   2   95.29    6.70
   3   5  -2  112.59    5.70
  -3  -5   2   79.69    8.20
   3  -5  -2  115.89    7.10
  -3  -5   2   88.99    7.00
   3  -5  -2  105.69    6.10
   3  -5  -2  102.99    8.40
  -3  -5   2   94.39    8.90
   3  -5  -2  109.89    7.80
  -1   5   0  199.28   10.50
  -1   5   0  197.28   11.00
   1   5   0  221.68   12.90
  -1   5   0  188.68   11.80
   1  -5   0  224.98   14.60
   1  -5   0  229.18   13.30
  -1  -5   0  211.18   11.60
  -1  -5   0  209.88   10.20
   1  -5   0  228.08   12.20
  -1  -5   0  210.68   11.00
  -1  -5   0  204.58   11.90
   1  -5   0  225.68   12.10
   1  -5   0  223.98   10.70
  -1  -5   0  209.88   11.30
  -1  -5   0  203.38   12.90
   1  -5   0  226.98   14.10
  -1  -5   0  195.78   13.10
   1  -5   0  221.08   11.80
   1   5  -2   70.39    7.90
   1   5  -2   78.49    5.80
  -1   5   2   70.59    6.70
   1   5  -2   78.99    5.60
  -1  -5   2   68.19    9.10
   1  -5  -2   80.79    7.30
   1  -5  -2   76.49    5.10
  -1  -5   2   81.59   13.60
  -1  -5   2   78.99    7.80
   1  -5  -2   76.39    6.50
   1  -5  -2   85.19    6.00
  -1  -5   2   55.99    8.10
   1  -5  -2   76.79    7.50
  -1  -5   2   74.09    7.20
   3   5  -4  107.89    9.90
   3   5  -4  105.39    7.30
  -3   5   4  101.29    9.10
  -3   5   4  103.19    5.70
  -3   5   4  116.79    7.00
   3   5  -4   98.29    7.50
  -3  -5   4  115.49   12.30
  -3  -5   4  126.19    9.10
  -3  -5   4  115.69   10.60
  -3  -5   4  123.49   10.10
   3  -5  -4  102.49    6.30
   3  -5  -4  103.09    6.60
   3  -5  -4  100.99    7.20
  -3  -5   4  108.89   10.20
  -5   5   6   10.00    3.80
   5   5  -6   14.10    3.40
   5   5  -6   13.40    5.10
  -5   5   6   14.60    1.90
   5   5  -6   20.50    8.30
  -5   5   6   12.20    2.40
  -5   5   6   12.30    3.20
   5   5  -6   14.50    5.10
  -5   5   6    9.60    1.80
   5  -5  -6    7.40    3.80
  -5  -5   6   11.40    4.90
   5  -5  -6   16.60    3.50
  -5  -5   6    9.10    4.50
  -5  -5   6   10.10    4.90
   5  -5  -6   15.30    2.70
  -5  -5   6   11.00    3.90
   5  -5  -6   14.60    2.60
  -5  -5   6    8.50    5.00
  -7   5   8   29.00    3.20
   7   5  -8   27.90    6.60
  -7   5   8   26.30    4.40
   7   5  -8   21.90    5.90
   7   5  -8   27.50    4.50
   7   5  -8   18.40    7.60
   7   5  -8   29.10    3.60
  -7   5   8   33.70    6.40
  -7   5   8   20.20    2.90
  -7  -5   8   14.90    5.30
  -7  -5   8   20.70    4.90
  -7  -5   8   26.60    6.50
   7  -5  -8   24.60    3.80
   7  -5  -8   29.70    7.20
  -7  -5   8   30.10    6.50
   7  -5  -8   27.60    4.10
   7  -5  -8   31.60    4.90
  -7  -5   8   17.10    5.20
   7  -5  -8   28.70    7.50
  -9   5  10   39.30    4.20
  -9   5  10   52.39    5.50
   9   5 -10   38.10    8.20
   9   5 -10   28.80    6.80
   9   5 -10   46.10   11.00
  -9   5  10   44.00    4.10
   9   5 -10   38.10    5.70
   9   5 -10   37.40    5.30
  -9   5  10   51.19    8.90
  -9   5  10   44.30    6.30
  -9  -5  10   45.80    8.80
  -9  -5  10   38.80    7.50
   9  -5 -10   39.60    5.10
  -9  -5  10   48.00    9.50
   9  -5 -10   33.50    7.00
   9  -5 -10   40.70    6.10
  -9  -5  10   54.59    7.80
   9  -5 -10   25.40    7.10
   9  -5 -10   49.99    6.80
   9  -5 -10   44.30    5.10
  -9  -5  10   33.80    7.10
  11   5 -12   19.30    8.40
  11   5 -12   17.90    4.50
  11   5 -12    0.10    4.30
 -11   5  12   11.80    3.30
  11   5 -12    7.60    3.50
 -11   5  12    8.20    3.20
 -11   5  12   10.60    6.30
  11   5 -12    3.40    5.30
 -11   5  12   16.10    4.50
  11  -5 -12   13.10    3.70
 -11  -5  12   11.70    4.80
 -11  -5  12   16.10    7.00
  11  -5 -12    7.80    5.10
 -11  -5  12    8.70    6.70
 -11  -5  12   10.10    5.40
  11  -5 -12    5.80    5.00
  11  -5 -12    8.00    3.50
  11  -5 -12   10.40    4.20
 -11  -5  12   11.60    5.60
  11  -5 -12   10.90    4.10
 -13   5  14    2.00    4.60
 -13   5  14    0.30    0.70
  13   5 -14   -0.10    2.80
 -13   5  14    3.90    3.70
  13   5 -14    6.90    5.60
 -13   5  14    5.90    3.40
  13   5 -14    5.50    5.30
  13   5 -14   -6.30    3.80
  13   5 -14    2.60    3.20
 -13   5  14    5.40    2.70
 -13  -5  14    4.10    4.90
  13  -5 -14    0.00    3.20
 -13  -5  14    0.00    3.40
  13  -5 -14    7.60    5.90
  13  -5 -14   -2.10    3.00
 -13  -5  14   -0.10    5.60
 -13  -5  14    0.20    3.00
  13  -5 -14   -0.20    2.80
 -13  -5  14    2.70    3.50
  13  -5 -14    2.70    4.60
 -15   5  16    8.70    3.70
  15   5 -16    7.00    4.30
  15   5 -16    3.30    5.30
  15   5 -16   10.20    6.90
 -15   5  16   17.70    5.40
 -15   5  16    2.90    4.40
 -15   5  16   12.10    5.00
 -15  -5  16    7.60    4.00
  15  -5 -16    5.90    3.50
 -15  -5  16   10.00    5.90
 -15  -5  16    8.50    6.80
 -15  -5  16    8.30    4.90
  15  -5 -16    3.60    5.20
 -15  -5  16    7.10    6.10
  15  -5 -16    6.00    6.00
  15  -5 -16   14.40    5.00
 -15  -5  16   13.70    6.80
  15  -5 -16   17.60    6.20
 -17   5  18   26.60    9.00
  17   5 -18   37.80    7.20
  17   5 -18   25.70    9.60
  17   5 -18   21.60    8.40
 -17   5  18   36.00    8.40
  17   5 -18   30.70    7.50
 -17   5  18   22.30    5.50
 -17   5  18   29.50    7.30
 -17  -5  18   35.40    8.30
 -17  -5  18   26.40    8.20
 -17  -5  18   33.20    7.90
  17  -5 -18   40.60    8.60
 -17  -5  18   18.20    7.40
 -17  -5  18   22.10    8.10
  17  -5 -18   29.20   10.50
  17  -5 -18   32.70    7.60
  17  -5 -18   19.40    8.10
  17  -5 -18   26.40    6.00
 -17  -5  18   15.10    8.00
 -19   5  20   29.00    6.10
 -19   5  20   12.80    6.40
  19   5 -20   15.40    5.50
 -19   5  20   21.00    5.20
  19   5 -20   24.80    8.00
 -19   5  20   20.10    6.90
  19   5 -20   19.80    8.70
 -19  -5  20   11.20    7.60
  19  -5 -20   13.00    6.80
 -19  -5  20   25.80    8.90
 -19  -5  20   21.70    7.00
  19  -5 -20   23.00    6.50
 -19  -5  20    2.30    8.10
  19  -5 -20   16.40    6.90
 -19  -5  20   19.50    7.70
  19  -5 -20   16.90    9.00
  21   5 -22   10.30    6.90
 -21   5  22   12.80    8.20
 -21   5  22    9.10    4.90
 -21   5  22    9.40    4.70
  21   5 -22    4.00    5.10
 -21   5  22   11.10    6.60
 -21  -5  22    9.70    5.80
 -21  -5  22    8.30    7.10
 -21  -5  22    9.60    7.10
  21  -5 -22   22.20   10.00
 -21  -5  22   14.20    9.60
  21  -5 -22   13.40    5.70
  21  -5 -22   28.10    8.60
  21  -5 -22   20.10    7.80
 -21  -5  22    6.40    8.70
 -23   5  24    6.10    6.10
 -23   5  24    2.20    6.40
 -23   5  24    4.90    4.80
  23   5 -24    7.60    6.30
 -23   5  24   -4.40    5.60
  23   5 -24   14.00    7.90
 -23  -5  24   -4.20    4.70
 -23  -5  24   11.90   10.50
  23  -5 -24    7.60    7.80
 -23  -5  24   10.50    7.40
  23  -5 -24   13.20    7.50
 -23  -5  24   16.40   10.20
 -23  -5  24   12.00    7.80
  23  -5 -24    7.90    5.50
 -23  -5  24   26.40    9.90
  23  -5 -24    9.80    7.70
 -25   5  26   24.50    9.50
 -25   5  26   25.30    7.50
  25   5 -26   29.60   10.20
 -25   5  26    5.90    7.60
 -25   5  26   26.30    6.50
  25   5 -26   31.50    8.70
  25  -5 -26   29.80    9.70
  25  -5 -26   33.00    8.40
 -25  -5  26   19.00   11.10
 -25  -5  26   27.60   10.80
 -25  -5  26   16.80    9.20
  25  -5 -26   30.90   13.00
 -25  -5  26   23.30    9.10
  27   5 -28   11.70   10.20
 -27   5  28    3.50    6.70
 -27   5  28    6.90    9.70
 -27   5  28    5.70    4.90
 -27  -5  28    8.10   15.80
 -27  -5  28   18.50    9.00
  27  -5 -28   11.00   10.70
  27  -5 -28   12.90    9.20
  27  -5 -28   30.70    9.10
 -27  -5  28   13.00    9.90
 -27  -5  28   -6.40    8.00
 -29   5  30   15.60    8.10
  29   5 -30    0.20    7.50
  29   5 -30    4.30    6.90
 -29   5  30    7.10    9.60
  29  -5 -30   10.50   10.70
 -29  -5  30   -2.30    9.20
  29  -5 -30    5.10    7.10
 -29  -5  30   -0.90    8.10
 -29  -5  30    4.70    7.70
  29  -5 -30    4.10   16.00
 -29  -5  30  -10.40    7.50
 -31   5  32    1.70    3.50
  31   5 -32    9.60   11.10
 -31   5  32   30.00   10.50
  31   5 -32   14.70    9.20
 -31  -5  32   33.00   15.20
  31  -5 -32   18.80   11.70
 -31  -5  32   30.80   10.50
  31  -5 -32   11.30    8.30
 -31  -5  32   25.60   11.70
 -31  -5  32   -3.70   12.40
 -32   6  31   -6.60   11.70
  32   6 -31    5.30    6.90
 -32   6  31   14.90    8.90
  32   6 -31  -11.60    7.90
 -32   6  31    4.20    3.70
 -32  -6  31    7.90    9.60
 -32  -6  31   13.10    9.00
  32  -6 -31    5.10   13.80
 -32  -6  31   20.30   11.50
  32  -6 -31   -1.00    6.50
 -32  -6  31   -5.30    9.70
  30   6 -29   25.70   10.90
 -30   6  29   25.20   12.50
  30   6 -29   21.80    8.60
 -30   6  29   19.80    9.70
  30  -6 -29    6.70   13.10
 -30  -6  29   20.30   10.50
 -30  -6  29   31.80   14.50
 -30  -6  29   21.30   13.30
 -30  -6  29   25.30    9.90
  28   6 -27  125.39   16.30
 -28   6  27   93.89   15.60
  28   6 -27  106.49   14.00
 -28   6  27   85.69   14.60
 -28   6  27   89.09   10.80
 -28  -6  27   59.59   18.10
 -28  -6  27   89.89   20.90
  28  -6 -27  112.99   16.80
  28  -6 -27  104.29   22.50
 -28  -6  27   87.39   17.60
 -28  -6  27   99.09   15.80
 -28  -6  27   94.49   16.90
  28  -6 -27  102.09   14.90
  26   6 -25  169.38   16.20
 -26   6  25  162.58   14.60
 -26   6  25  195.98   18.90
 -26   6  25  147.19   17.60
  26   6 -25  186.38   18.80
 -26   6  25  161.58   13.60
  26  -6 -25  146.39   25.60
 -26  -6  25  166.38   28.90
  26  -6 -25  201.08   32.30
 -26  -6  25  161.78   20.90
 -26  -6  25  163.48   18.40
  26  -6 -25  180.48   17.10
 -26  -6  25  178.68   19.00
 -26  -6  25  195.18   24.30
  26  -6 -25  167.38   19.90
  24   6 -23  114.09   14.20
 -24   6  23  120.19   19.30
 -24   6  23   97.89   11.10
 -24   6  23  123.29   14.60
  24   6 -23  123.89   13.40
 -24   6  23  110.99   11.00
 -24   6  23  108.69   17.60
  24  -6 -23  128.19   17.90
 -24  -6  23  132.19   22.20
 -24  -6  23  119.69   18.20
  24  -6 -23  119.79   13.30
  24  -6 -23  109.89   20.30
  24  -6 -23  118.99   17.00
 -24  -6  23   91.39   19.50
 -24  -6  23  146.69   18.10
 -24  -6  23  140.29   15.70
 -22   6  21   60.99   10.70
 -22   6  21   51.99    7.60
  22   6 -21   51.09    9.10
  22   6 -21   53.39   10.40
 -22   6  21   56.49    8.70
 -22   6  21   53.29   10.80
 -22  -6  21   47.90   13.20
  22  -6 -21   33.00    8.10
  22  -6 -21   44.80    9.90
 -22  -6  21   42.10   13.20
  22  -6 -21   39.70    9.20
 -22  -6  21   31.30   11.60
  22  -6 -21   46.60    8.90
 -22  -6  21   57.69   11.00
  22  -6 -21   41.40   12.00
 -22  -6  21   56.49   11.60
 -22  -6  21   47.30   10.90
 -20   6  19  159.98   12.30
  20   6 -19  184.78   15.70
 -20   6  19  193.08   16.00
  20   6 -19  176.98   14.30
 -20   6  19  198.58   16.90
 -20   6  19  169.28   12.90
 -20   6  19  201.58   21.00
 -20  -6  19  188.08   17.20
  20  -6 -19  186.28   21.70
 -20  -6  19  194.68   18.60
  20  -6 -19  180.48   15.90
 -20  -6  19  208.38   21.20
 -20  -6  19  186.78   15.90
 -20  -6  19  212.68   23.80
  20  -6 -19  169.38   16.70
  20  -6 -19  157.58   14.30
  20  -6 -19  185.08   15.80
 -20  -6  19  185.28   29.90
 -18   6  17  215.08   21.70
 -18   6  17  238.28   17.30
  18   6 -17  249.88   16.60
  18   6 -17  231.78   18.60
 -18   6  17  223.78   14.70
  18   6 -17  227.88   21.60
  18   6 -17  230.88   21.10
  18   6 -17  239.18   23.40
 -18   6  17  224.98   15.30
 -18   6  17  242.28   18.20
 -18  -6  17  290.77   29.60
 -18  -6  17  256.87   22.40
 -18  -6  17  269.57   25.50
 -18  -6  17  259.97   19.00
 -18  -6  17  251.07   17.70
 -18  -6  17  252.17   19.50
 -18  -6  17  225.98   20.20
  18  -6 -17  247.98   16.80
  18  -6 -17  264.67   18.40
  18  -6 -17  238.48   17.30
  18  -6 -17  204.18   22.60
  18  -6 -17  232.88   18.20
  18  -6 -17  267.67   22.00
  16   6 -15  186.78   13.50
 -16   6  15  171.88   14.20
 -16   6  15  184.48   13.30
  16   6 -15  193.08   18.30
  16   6 -15  181.78   19.80
 -16   6  15  128.29   16.20
  16   6 -15  173.88   17.40
 -16   6  15  177.78   11.60
 -16  -6  15  201.78   20.70
  16  -6 -15  181.68   15.10
 -16  -6  15  159.38   13.00
  16  -6 -15  206.38   20.40
  16  -6 -15  187.68   14.80
  16  -6 -15  161.88   12.90
 -16  -6  15  156.48   17.20
  16  -6 -15  159.68   18.50
 -16  -6  15  180.88   16.60
 -16  -6  15  183.58   15.00
 -16  -6  15  194.78   16.10
  16  -6 -15  163.48   12.80
 -14   6  13  310.07   24.00
  14   6 -13  295.77   17.50
  14   6 -13  336.37   25.80
 -14   6  13  316.37   19.30
  14   6 -13  297.47   23.10
 -14   6  13  303.37   16.40
 -14   6  13  303.97   17.40
  14   6 -13  338.17   18.10
  14   6 -13  321.67   22.70
 -14  -6  13  308.37   25.60
  14  -6 -13  335.07   23.50
 -14  -6  13  293.47   17.80
  14  -6 -13  336.07   19.80
  14  -6 -13  277.17   17.60
  14  -6 -13  298.57   21.40
 -14  -6  13  275.17   21.20
 -14  -6  13  273.87   22.40
 -14  -6  13  316.27   20.00
  14  -6 -13  268.67   23.90
  14  -6 -13  333.57   18.20
 -12   6  11  308.57   23.80
  12   6 -11  367.96   23.30
  12   6 -11  352.76   17.90
 -12   6  11  324.57   19.80
  12   6 -11  376.16   19.00
  12   6 -11  359.16   26.60
 -12   6  11  320.77   17.30
  12   6 -11  359.16   24.10
 -12  -6  11  340.37   20.70
  12  -6 -11  401.56   25.40
  12  -6 -11  324.07   18.70
 -12  -6  11  307.87   23.40
 -12  -6  11  353.26   21.80
 -12  -6  11  360.56   26.70
  12  -6 -11  390.26   19.00
  12  -6 -11  316.47   24.90
 -12  -6  11  285.77   21.70
  12  -6 -11  374.16   20.60
 -10   6   9  334.97   16.50
 -10   6   9  351.46   23.50
  10   6  -9  334.77   25.60
  10   6  -9  344.27   17.80
  10   6  -9  349.07   21.70
 -10   6   9  333.67   18.90
 -10   6   9  333.17   16.60
  10   6  -9  309.87   22.00
  10  -6  -9  324.77   23.70
  10  -6  -9  355.86   17.70
 -10  -6   9  345.67   21.00
  10  -6  -9  309.17   17.80
  10  -6  -9  356.66   25.40
 -10  -6   9  302.57   21.20
 -10  -6   9  362.06   25.40
  10  -6  -9  358.16   19.50
 -10  -6   9  339.57   23.40
 -10  -6   9  343.37   19.70
   8   6  -7  860.61   40.60
   8   6  -7  888.41   45.60
   8   6  -7  903.31   44.70
  -8   6   7  889.61   39.80
   8   6  -7  927.81   50.59
  -8   6   7  919.01   42.30
  -8   6   7  928.41   39.80
  -8   6   7  884.31   46.50
  -8   6   7  897.71   41.80
  -8  -6   7  844.42   44.70
   8  -6  -7  862.51   47.00
  -8  -6   7  950.60   43.00
   8  -6  -7  942.71   42.60
  -8  -6   7  883.41   47.20
  -8  -6   7  922.91   44.20
  -8  -6   7  959.50   49.00
   8  -6  -7  944.81   40.60
   8  -6  -7  873.31   41.20
   8  -6  -7  972.20   52.29
  -6   6   5  491.85   28.20
  -6   6   5  531.35   24.40
   6   6  -5  500.45   24.20
   6   6  -5  498.35   23.40
  -6   6   5  513.05   25.10
   6   6  -5  487.25   27.60
  -6   6   5  517.75   23.10
  -6   6   5  496.95   22.80
   6   6  -5  495.95   27.00
  -6  -6   5  499.25   30.50
   6  -6  -5  499.95   24.40
  -6  -6   5  484.75   27.50
  -6  -6   5  545.35   30.40
   6  -6  -5  533.15   23.60
  -6  -6   5  508.05   27.10
   6  -6  -5  533.95   25.60
   6  -6  -5  563.44   36.40
   6  -6  -5  474.35   28.40
  -4   6   3  203.18   10.40
  -4   6   3  197.38   10.20
  -4   6   3  220.08   12.00
  -4   6   3  201.38   11.10
   4   6  -3  216.28   13.80
   4   6  -3  205.78   14.00
   4   6  -3  222.78   10.40
  -4   6   3  207.78   14.20
   4   6  -3  203.78   10.50
  -4  -6   3  204.88   17.80
  -4  -6   3  208.18   15.40
   4  -6  -3  209.48   14.30
   4  -6  -3  230.48   12.10
  -4  -6   3  195.08   13.80
   4  -6  -3  225.28   12.90
  -4  -6   3  205.88   12.60
   4  -6  -3  224.68   11.00
  -4  -6   3  176.18   14.00
  -2   6   1   17.10    4.00
  -2   6   1   22.60    3.20
  -2   6   1   19.70    2.60
  -2  -6   1   21.40    4.10
   2  -6  -1   16.10    5.40
   2  -6  -1    9.60    3.00
  -2  -6   1   21.60    5.00
   2  -6  -1    9.20    4.30
  -2  -6   1   17.40    5.00
  -2  -6   1   19.40    3.70
  -2  -6   1   21.50    5.30
  -2  -6   1   16.40    3.20
   2  -6  -1   15.50    4.70
  -2  -6   1   13.10    7.40
   0   6  -1  384.86   18.10
   0   6   1  385.56   19.90
   0   6  -1  370.76   17.80
   0  -6  -1  390.36   21.20
   0  -6   1  325.47   21.70
   0  -6  -1  392.66   19.60
   0  -6   1  359.86   18.50
   0  -6   1  368.56   19.70
   0  -6  -1  389.06   18.90
   0  -6   1  377.36   22.00
   0  -6   1  397.16   18.00
   0  -6  -1  363.96   18.20
   0  -6   1  389.56   20.80
   0  -6  -1  377.56   18.30
   0  -6   1  383.06   20.90
   0  -6   1  396.96   19.70
   0  -6  -1  404.56   20.80
   0  -6  -1  336.47   19.70
   2   6  -3  437.26   20.30
   2   6  -3  428.26   23.80
  -2   6   3  383.06   22.70
   2   6  -3  424.46   20.30
   2  -6  -3  400.86   23.20
  -2  -6   3  416.26   22.50
   2  -6  -3  422.96   20.70
   2  -6  -3  437.96   19.30
  -2  -6   3  442.06   24.60
  -2  -6   3  413.06   23.80
  -2  -6   3  408.56   24.40
  -2  -6   3  436.96   28.30
   2  -6  -3  412.76   19.80
   4   6  -5  250.07   17.30
  -4   6   5  255.97   17.40
   4   6  -5  270.27   14.80
   4   6  -5  288.67   19.90
  -4   6   5  268.07   12.50
   4   6  -5  256.57   14.10
  -4   6   5  275.37   14.00
   4  -6  -5  260.97   18.00
  -4  -6   5  274.67   20.60
  -4  -6   5  236.28   17.00
   4  -6  -5  278.27   14.70
  -4  -6   5  280.87   19.30
  -4  -6   5  269.47   18.30
   4  -6  -5  260.67   13.50
  -4  -6   5  269.47   16.30
   6   6  -7   90.89   13.10
   6   6  -7  102.09   11.10
  -6   6   7  119.89   11.20
  -6   6   7   92.69    5.70
   6   6  -7   83.19    7.20
   6   6  -7   92.79   10.50
  -6   6   7   82.69    9.00
  -6  -6   7   76.69   11.60
  -6  -6   7  113.09   11.50
   6  -6  -7   88.29    6.70
  -6  -6   7  109.79   12.10
   6  -6  -7   88.09    6.30
  -6  -6   7   79.79    9.80
   6  -6  -7  135.59   15.30
   6  -6  -7  105.19    7.90
   6  -6  -7   85.39   13.40
  -8   6   9  200.68   16.00
   8   6  -9  158.18   17.30
   8   6  -9  147.89   10.60
   8   6  -9  144.39   14.60
  -8   6   9  175.58    8.80
  -8   6   9  177.98    9.10
  -8  -6   9  176.78   13.00
  -8  -6   9  147.49   14.30
   8  -6  -9  197.08   11.90
  -8  -6   9  176.98   14.00
   8  -6  -9  170.18   16.20
  -8  -6   9  147.19   15.00
  -8  -6   9  172.48   16.30
   8  -6  -9  152.38    9.80
   8  -6  -9  136.49    9.80
   8  -6  -9  147.49   14.90
 -10   6  11   76.49   11.10
  10   6 -11   48.60    9.30
  10   6 -11   71.09    7.50
 -10   6  11   92.69    7.00
 -10   6  11   84.59    8.00
  10   6 -11   61.59   10.40
 -10   6  11   85.29    6.00
 -10   6  11   94.29    6.20
  10   6 -11   62.29   14.30
  10  -6 -11   67.69   12.30
  10  -6 -11   68.69    7.00
 -10  -6  11   96.69    9.90
 -10  -6  11   75.59   10.80
 -10  -6  11   61.09    9.50
  10  -6 -11   76.19    8.20
 -10  -6  11  100.89   13.00
  10  -6 -11   67.39   10.40
  10  -6 -11   69.79    6.90
 -10  -6  11   65.09   11.10
  12   6 -13   90.59    8.00
  12   6 -13   66.49   11.30
 -12   6  13   73.09    6.40
 -12   6  13   78.99    7.60
 -12   6  13   64.09    8.10
  12   6 -13   83.89    8.40
  12   6 -13  116.99   18.40
  12   6 -13  104.69   15.30
 -12   6  13   78.59   14.30
 -12   6  13   61.39    5.90
 -12  -6  13   86.39   11.40
  12  -6 -13   93.19   14.10
 -12  -6  13   75.39   11.00
 -12  -6  13   66.19   11.90
  12  -6 -13   78.09   10.00
 -12  -6  13   78.49   13.20
  12  -6 -13   75.09    7.90
  12  -6 -13   95.89    9.90
  12  -6 -13   72.69    7.40
  12  -6 -13   90.69   14.70
 -12  -6  13   63.09   10.40
 -14   6  15   59.99    6.50
  14   6 -15   90.69    8.80
 -14   6  15   96.49   20.40
 -14   6  15   70.69    9.70
  14   6 -15   83.59   15.10
  14   6 -15   90.99   19.50
  14   6 -15   76.19    8.60
 -14   6  15   62.19    7.80
  14   6 -15   60.49   10.80
 -14  -6  15   47.90   10.90
  14  -6 -15   73.99    8.50
 -14  -6  15   50.19   10.20
 -14  -6  15   94.89   21.10
 -14  -6  15   60.49   12.30
 -14  -6  15   54.89    9.00
  14  -6 -15   69.49   13.20
  14  -6 -15   82.79    8.50
  14  -6 -15   62.59    7.50
  14  -6 -15   72.59   10.10
  14  -6 -15   57.99   11.00
 -16   6  17   32.00    5.60
  16   6 -17   61.19    8.60
 -16   6  17   46.50   11.30
  16   6 -17   32.80   11.30
 -16   6  17   52.29    8.90
  16   6 -17   21.80    8.00
  16   6 -17   32.70   10.10
 -16   6  17   31.30    6.80
 -16  -6  17   35.00    7.80
 -16  -6  17   29.10   10.00
 -16  -6  17   36.70    8.80
  16  -6 -17   44.60    8.80
  16  -6 -17   46.20    8.20
 -16  -6  17   43.30   10.50
  16  -6 -17   39.80   11.90
  16  -6 -17   45.10   11.80
  16  -6 -17   41.90    7.10
 -16  -6  17   18.50    8.30
 -18   6  19   92.59   12.40
 -18   6  19   82.79   10.50
  18   6 -19   90.59   10.70
 -18   6  19   87.39    8.70
 -18   6  19   78.79   15.40
  18   6 -19   94.89   11.20
  18  -6 -19  103.09   13.80
 -18  -6  19   63.89   13.40
  18  -6 -19   97.99   11.80
  18  -6 -19   68.79   14.00
 -18  -6  19   61.69   11.60
 -18  -6  19  104.29   19.00
 -18  -6  19  110.19   16.40
  18  -6 -19   85.09    9.80
 -20   6  21  129.99   11.40
  20   6 -21  117.69   12.50
 -20   6  21  116.29   15.10
  20   6 -21  107.09   13.20
 -20   6  21  119.59   13.40
 -20   6  21  103.19   10.10
 -20  -6  21  117.49   15.40
  20  -6 -21  101.59   11.60
  20  -6 -21  151.98   16.10
 -20  -6  21  163.58   20.70
 -20  -6  21  106.99   15.40
  20  -6 -21  112.69   13.60
  20  -6 -21  116.49   20.70
 -20  -6  21  101.79   15.90
 -20  -6  21  121.99   24.40
  22   6 -23   38.30    9.20
 -22   6  23   27.60    8.70
  22   6 -23   27.80    7.70
 -22   6  23   44.20   12.70
 -22   6  23   52.09   10.70
 -22   6  23   37.40    7.00
 -22   6  23   44.40    7.90
  22  -6 -23   26.70    7.50
 -22  -6  23   34.30   13.10
  22  -6 -23   35.10   12.90
 -22  -6  23   37.20   10.50
  22  -6 -23   33.80   10.00
  22  -6 -23   22.70    9.60
 -22  -6  23   46.40   15.20
 -22  -6  23   36.40   12.70
 -22  -6  23   40.60   13.00
 -24   6  25   17.30    7.60
  24   6 -25   14.90    6.60
 -24   6  25   16.60    6.00
 -24   6  25    9.40    4.70
  24   6 -25   20.90    8.60
 -24   6  25    1.30    6.00
 -24  -6  25    3.90    9.60
 -24  -6  25   12.40    8.60
  24  -6 -25    5.30    7.70
  24  -6 -25   22.50    8.70
  24  -6 -25   21.90    7.50
 -24  -6  25   25.20   11.60
 -24  -6  25   23.90    9.90
  24  -6 -25   21.80    9.50
  26   6 -27   18.40    8.70
 -26   6  27   16.90    8.40
 -26   6  27   12.20    7.30
 -26   6  27   21.60    6.00
  26   6 -27   10.00    7.00
 -26  -6  27   10.90   11.60
 -26  -6  27    1.00    7.40
  26  -6 -27   12.00    8.70
  26  -6 -27   28.90    8.90
  26  -6 -27   -0.80    9.40
  28   6 -29   73.89   13.10
  28   6 -29   66.59   17.20
 -28   6  29   81.99   14.80
 -28  -6  29   62.99   16.00
 -28  -6  29   32.70   15.00
  28  -6 -29   91.89   30.50
  28  -6 -29   61.89   14.20
 -28  -6  29   75.29   15.00
  28  -6 -29   68.19   12.20
 -28  -6  29   79.09   14.50
  30   6 -31   70.19   15.40
 -30   6  31   78.09   15.60
 -30   6  31   67.09   17.20
  30   6 -31   63.69   12.70
  30  -6 -31   74.89   13.30
 -30  -6  31   66.49   18.40
  30  -6 -31   54.19   18.70
 -30  -6  31   58.39   15.10
 -30  -6  31   94.69   21.00
  31   7 -30  186.08   18.10
 -31   7  30  128.09   19.10
  31   7 -30  178.38   22.30
 -31   7  30  177.48   25.60
  31  -7 -30  164.08   18.50
 -31  -7  30  136.29   25.60
 -31  -7  30  133.49   19.60
 -31  -7  30  128.79   22.60
 -31  -7  30  161.48   21.60
  31  -7 -30  116.79   25.00
 -29   7  28  102.89   16.60
  29   7 -28  147.99   15.90
 -29   7  28  114.69   18.40
  29   7 -28  116.09   17.30
 -29  -7  28   88.99   21.10
  29  -7 -28   73.09   15.40
 -29  -7  28   94.59   16.20
  29  -7 -28  124.89   17.00
 -29  -7  28  113.39   25.50
 -29  -7  28   91.39   16.10
  27   7 -26   62.19   13.20
 -27   7  26   67.79   13.30
 -27   7  26   68.49   18.70
 -27   7  26   67.49    9.20
  27   7 -26   54.69   10.40
 -27   7  26   50.49    8.90
  27  -7 -26   40.20   14.90
  27  -7 -26   40.10   15.20
 -27  -7  26   49.70   18.50
  27  -7 -26   55.19   10.70
 -27  -7  26   72.89   13.90
 -27  -7  26   59.79   14.40
 -27  -7  26   46.90   13.90
 -25   7  24  118.09   18.20
 -25   7  24   95.89   17.50
 -25   7  24   68.59   10.70
 -25   7  24   89.69   10.40
  25   7 -24   71.29   11.40
  25   7 -24   76.99   13.30
 -25  -7  24   49.99   15.40
  25  -7 -24   58.69   10.50
 -25  -7  24   87.19   16.60
 -25  -7  24   95.69   15.20
  25  -7 -24   69.89   16.70
  25  -7 -24   71.39   14.10
 -25  -7  24   85.89   16.00
 -23   7  22  142.29   15.50
 -23   7  22  114.89   10.90
  23   7 -22  109.09   12.80
 -23   7  22  118.69   13.00
 -23   7  22  122.59   20.10
 -23   7  22  118.69   13.10
  23   7 -22  102.39   12.20
  23  -7 -22  123.29   16.80
 -23  -7  22  116.79   15.80
  23  -7 -22  116.09   12.90
 -23  -7  22  119.39   17.40
  23  -7 -22  121.09   14.50
 -23  -7  22   99.99   17.60
 -23  -7  22  117.69   27.40
  23  -7 -22  110.59   21.90
 -23  -7  22   98.49   22.60
 -21   7  20  153.68   12.20
  21   7 -20  152.38   14.00
 -21   7  20  163.88   14.20
 -21   7  20  178.48   16.60
 -21   7  20  188.58   11.90
  21   7 -20  171.38   14.20
 -21  -7  20  145.69   17.80
 -21  -7  20  179.78   23.40
  21  -7 -20  148.49   16.40
 -21  -7  20  131.59   18.90
  21  -7 -20  127.09   13.50
  21  -7 -20  158.68   25.00
 -21  -7  20  163.78   17.30
  21  -7 -20  179.58   15.30
 -21  -7  20  163.58   27.90
  19   7 -18  160.08   13.40
  19   7 -18  166.98   13.60
 -19   7  18  176.78   13.50
 -19   7  18  185.28   15.70
 -19   7  18  167.38   19.50
 -19   7  18  146.19   11.70
  19  -7 -18  190.88   16.50
 -19  -7  18  142.69   20.30
 -19  -7  18  139.79   24.00
 -19  -7  18  144.09   16.00
 -19  -7  18  174.58   27.00
  19  -7 -18  146.69   14.00
  19  -7 -18  183.28   21.40
  19  -7 -18  177.68   15.40
  19  -7 -18  175.38   14.10
 -19  -7  18  155.78   17.40
 -17   7  16   26.30    5.40
 -17   7  16   31.20    7.40
 -17   7  16   14.80    4.30
  17   7 -16   11.80    8.50
  17   7 -16   25.70    5.60
 -17   7  16   19.20    8.20
  17   7 -16   26.30    6.00
 -17  -7  16    7.40    5.80
  17  -7 -16   21.10    7.90
  17  -7 -16   22.90    6.70
 -17  -7  16   20.40    7.50
  17  -7 -16   32.70   10.20
  17  -7 -16   18.60    5.70
  17  -7 -16   21.70    7.70
 -17  -7  16   18.40    7.30
 -17  -7  16   12.10    7.90
 -17  -7  16   13.50    6.20
  17  -7 -16   27.20    7.20
 -15   7  14    5.30    3.80
 -15   7  14   15.80    3.60
  15   7 -14    8.70    4.10
  15   7 -14    7.00    6.20
  15   7 -14   11.50    7.90
 -15   7  14   15.90    7.10
 -15   7  14    2.40    3.90
  15   7 -14   11.90    7.30
 -15  -7  14   20.90    6.40
 -15  -7  14   11.60    6.40
  15  -7 -14   12.20    4.40
 -15  -7  14   17.00    8.90
  15  -7 -14    2.40    5.10
  15  -7 -14   15.80    6.20
 -15  -7  14   14.50    7.50
  15  -7 -14   15.60    4.90
  15  -7 -14    6.30    6.90
 -15  -7  14    2.40    5.50
  15  -7 -14   12.60    6.90
  13   7 -12   79.99    7.60
 -13   7  12   57.99    5.70
  13   7 -12   98.59   14.70
 -13   7  12   67.39    6.00
 -13   7  12   87.89   15.50
 -13   7  12   67.99    8.40
  13  -7 -12   74.29    8.80
 -13  -7  12   53.09   10.40
  13  -7 -12   80.99   14.30
 -13  -7  12   79.89    9.60
 -13  -7  12   69.09   11.90
  13  -7 -12   73.59   12.30
  13  -7 -12   78.19    7.70
  13  -7 -12   61.39    7.40
 -13  -7  12   70.89   10.40
 -13  -7  12   94.99   15.40
 -11   7  10   22.20    3.40
 -11   7  10   28.20    6.90
 -11   7  10   17.30    3.10
  11   7 -10    9.70    5.30
  11   7 -10   18.70    4.00
  11   7 -10   15.70    6.20
 -11   7  10   24.50    5.40
  11   7 -10   12.80    8.30
  11  -7 -10   15.20    4.10
  11  -7 -10    8.20    7.10
 -11  -7  10   14.70    7.80
 -11  -7  10   19.80    8.00
  11  -7 -10   17.20    3.80
  11  -7 -10   19.90    6.70
 -11  -7  10   23.70    6.80
 -11  -7  10   26.10    6.20
  11  -7 -10   22.50    5.50
  -9   7   8   46.20    8.80
  -9   7   8   33.90    4.10
  -9   7   8   31.90    5.50
   9   7  -8   45.00    8.20
   9   7  -8   50.09    5.20
   9   7  -8   54.59   13.50
  -9   7   8   39.90    3.90
   9   7  -8   49.70    8.90
  -9   7   8   38.40    5.60
  -9  -7   8   47.70    7.10
   9  -7  -8   41.90    5.00
   9  -7  -8   44.00    5.90
  -9  -7   8   34.60    9.90
  -9  -7   8   32.40    7.60
   9  -7  -8   56.59   10.50
  -9  -7   8   50.59   10.60
   9  -7  -8   44.00    6.70
  -9  -7   8   46.40    8.20
   9  -7  -8   34.70   10.20
   7   7  -6   87.49    6.40
  -7   7   6   93.09    5.60
   7   7  -6   95.39   10.40
  -7   7   6   97.29    6.10
  -7   7   6   87.79    6.90
   7   7  -6   94.29    7.10
  -7   7   6   93.39    8.00
   7   7  -6  106.99   10.50
  -7   7   6  100.29   10.40
  -7  -7   6  105.49   15.30
   7  -7  -6   90.49    6.60
   7  -7  -6  100.39   17.80
  -7  -7   6  111.49   10.50
   7  -7  -6   94.59   10.80
  -7  -7   6   89.29   11.40
  -7  -7   6   72.79   10.10
  -7  -7   6   83.59   10.00
   7  -7  -6  103.59    8.70
  -5   7   4  305.27   14.60
  -5   7   4  287.37   19.40
   5   7  -4  325.47   15.10
  -5   7   4  304.67   15.10
   5   7  -4  326.27   15.40
   5   7  -4  329.37   22.20
  -5   7   4  312.57   15.40
   5   7  -4  354.66   19.20
  -5   7   4  298.27   16.70
  -5  -7   4  322.37   20.20
  -5  -7   4  301.97   23.60
   5  -7  -4  327.07   17.90
   5  -7  -4  310.17   16.90
  -5  -7   4  363.36   22.30
  -5  -7   4  343.47   18.40
   5  -7  -4  287.97   19.70
  -5  -7   4  301.87   19.30
   5  -7  -4  326.97   15.80
  -3   7   2  627.04   31.80
  -3   7   2  623.54   27.30
  -3   7   2  615.14   27.80
  -3  -7   2  680.53   33.90
  -3  -7   2  611.04   31.90
   3  -7  -2  601.54   33.20
   3  -7  -2  620.54   29.80
  -3  -7   2  575.94   37.60
   3  -7  -2  609.14   28.30
   3  -7  -2  579.54   31.40
   3  -7  -2  600.04   32.40
  -3  -7   2  639.84   32.80
   3  -7  -2  672.73   30.80
  -3  -7   2  657.23   30.90
  -1   7   0  253.17   12.60
   1   7   0  277.17   14.70
  -1   7   0  246.98   14.80
  -1   7   0  246.78   12.90
  -1  -7   0  261.27   13.90
  -1  -7   0  267.27   17.10
   1  -7   0  275.27   15.70
  -1  -7   0  248.58   16.70
   1  -7   0  274.27   13.40
   1  -7   0  273.47   15.40
   1  -7   0  246.98   14.90
  -1  -7   0  264.37   14.50
   1  -7   0  269.67   18.30
  -1  -7   0  273.07   14.70
  -1  -7   0  238.08   14.30
   1  -7   0  278.27   18.00
  -1  -7   0  282.17   16.70
  -1  -7   0  278.27   15.60
   1  -7   0  236.58   14.60
   1   7  -2  386.86   18.30
  -1   7   2  372.76   21.00
   1   7  -2  369.66   18.30
  -1  -7   2  386.26   22.40
   1  -7  -2  335.87   20.90
   1  -7  -2  405.96   21.00
  -1  -7   2  341.07   27.40
   1  -7  -2  372.86   18.90
   1  -7  -2  404.96   22.50
  -1  -7   2  406.46   18.60
   1  -7  -2  396.96   19.80
  -1  -7   2  361.06   22.70
   1  -7  -2  402.76   21.80
  -1  -7   2  387.36   21.80
  -1  -7   2  370.86   20.20
  -1  -7   2  355.86   23.20
   1  -7  -2  397.06   18.00
  -3   7   4  655.03   35.10
   3   7  -4  681.53   35.90
   3   7  -4  694.93   31.70
   3   7  -4  701.53   31.40
   3   7  -4  666.83   34.80
  -3  -7   4  635.04   36.10
  -3  -7   4  704.73   34.70
   3  -7  -4  699.03   30.60
   3  -7  -4  644.64   35.60
   3  -7  -4  700.63   32.50
  -3  -7   4  692.53   35.80
  -3  -7   4  717.83   37.40
   3  -7  -4  686.23   31.40
  -5   7   6  711.13   31.20
   5   7  -6  730.03   33.20
  -5   7   6  731.33   33.10
   5   7  -6  729.73   38.40
   5   7  -6  726.83   33.90
  -5   7   6  689.53   37.80
   5   7  -6  688.73   37.10
  -5  -7   6  663.23   40.40
   5  -7  -6  721.23   32.10
  -5  -7   6  720.53   37.40
  -5  -7   6  677.33   38.00
  -5  -7   6  715.43   40.00
   5  -7  -6  686.43   32.70
   5  -7  -6  756.02   34.10
  -5  -7   6  729.23   36.30
   7   7  -8  755.42   41.30
  -7   7   8  733.63   33.30
  -7   7   8  763.72   35.70
   7   7  -8  800.52   35.70
   7   7  -8  735.03   40.10
  -7   7   8  749.53   41.20
   7  -7  -8  738.03   42.00
  -7  -7   8  691.43   41.90
   7  -7  -8  747.53   34.80
   7  -7  -8  749.92   35.00
  -7  -7   8  766.02   38.60
  -7  -7   8  722.63   39.50
  -7  -7   8  826.02   44.30
  -7  -7   8  671.23   39.80
   7  -7  -8  866.21   47.70
   7  -7  -8  827.82   36.60
   9   7 -10  760.62   42.10
  -9   7  10  735.33   41.80
  -9   7  10  715.43   35.50
   9   7 -10  752.12   46.40
   9   7 -10  762.22   35.40
  -9   7  10  720.43   33.00
   9   7 -10  753.72   40.80
  -9  -7  10  776.12   38.80
   9  -7 -10  777.92   34.70
  -9  -7  10  732.93   40.10
  -9  -7  10  639.34   40.20
   9  -7 -10  782.22   44.20
   9  -7 -10  740.93   43.00
   9  -7 -10  750.82   36.20
   9  -7 -10  698.73   34.70
  -9  -7  10  759.12   44.30
 -11   7  12  675.23   31.30
  11   7 -12  690.23   40.90
 -11   7  12  652.33   40.70
  11   7 -12  730.13   40.70
  11   7 -12  733.83   34.40
 -11   7  12  667.53   34.50
  11   7 -12  807.22   51.79
 -11   7  12  684.83   31.60
 -11  -7  12  686.53   40.50
 -11  -7  12  664.23   37.00
  11  -7 -12  740.73   33.90
  11  -7 -12  621.64   33.30
  11  -7 -12  673.13   42.30
 -11  -7  12  612.64   38.40
 -11  -7  12  779.92   44.90
 -11  -7  12  727.53   38.30
  11  -7 -12  740.23   40.30
  11  -7 -12  734.63   35.50
  13   7 -14  576.64   41.00
 -13   7  14  610.14   28.50
 -13   7  14  583.04   28.40
  13   7 -14  622.04   30.20
 -13   7  14  618.34   31.90
  13   7 -14  613.84   38.40
  13   7 -14  575.74   36.60
 -13  -7  14  687.13   35.70
  13  -7 -14  723.83   46.90
  13  -7 -14  611.24   40.40
 -13  -7  14  601.84   37.50
  13  -7 -14  556.74   30.40
 -13  -7  14  551.64   35.50
 -13  -7  14  650.33   47.20
  13  -7 -14  589.44   32.30
  13  -7 -14  606.44   34.10
 -13  -7  14  637.04   34.70
  13  -7 -14  582.94   30.60
 -15   7  16  605.84   40.30
  15   7 -16  614.64   32.10
 -15   7  16  596.04   29.50
 -15   7  16  605.74   33.00
 -15   7  16  616.64   31.80
  15   7 -16  567.14   47.70
  15   7 -16  564.64   37.70
  15   7 -16  613.24   32.00
 -15   7  16  629.94   29.50
  15  -7 -16  601.64   37.70
 -15  -7  16  699.43   36.90
 -15  -7  16  637.84   36.00
  15  -7 -16  648.84   33.40
  15  -7 -16  639.44   34.50
  15  -7 -16  578.94   41.10
 -15  -7  16  599.34   37.20
 -15  -7  16  647.84   43.10
 -15  -7  16  641.74   39.20
  15  -7 -16  617.14   32.40
  15  -7 -16  570.34   31.60
 -17   7  18  471.45   25.60
 -17   7  18  500.45   28.70
 -17   7  18  504.45   37.00
  17   7 -18  528.65   28.80
 -17   7  18  548.35   30.40
  17   7 -18  529.55   29.50
 -17  -7  18  471.15   34.60
 -17  -7  18  544.95   40.10
  17  -7 -18  485.85   38.30
  17  -7 -18  529.05   29.60
 -17  -7  18  556.84   33.10
  17  -7 -18  522.35   28.80
 -17  -7  18  542.85   34.60
 -19   7  20  354.46   23.40
  19   7 -20  363.06   22.90
  19   7 -20  333.07   21.50
 -19   7  20  317.57   22.00
 -19   7  20  290.97   20.50
 -19  -7  20  388.06   29.70
  19  -7 -20  349.77   22.00
  19  -7 -20  353.76   25.20
 -19  -7  20  311.67   24.60
  19  -7 -20  310.17   22.50
 -19  -7  20  313.37   31.20
  19  -7 -20  312.07   30.00
 -19  -7  20  336.07   26.80
 -21   7  22  188.08   23.80
  21   7 -22  217.48   17.10
 -21   7  22  195.38   14.30
  21   7 -22  213.38   17.90
 -21   7  22  224.68   18.70
 -21   7  22  189.08   17.30
  21  -7 -22  193.78   16.50
  21  -7 -22  181.38   24.20
 -21  -7  22  231.58   27.30
 -21  -7  22  196.18   23.30
  21  -7 -22  199.48   19.50
  21  -7 -22  190.28   18.40
 -21  -7  22  192.58   30.30
 -21  -7  22  232.28   27.20
 -21  -7  22  232.68   20.80
  23   7 -24  131.59   15.10
 -23   7  24  156.28   16.60
 -23   7  24  131.69   15.30
  23   7 -24  174.88   15.70
 -23   7  24  128.69   12.30
  23  -7 -24  146.59   14.90
 -23  -7  24  134.99   25.10
  23  -7 -24  126.79   17.00
 -23  -7  24  152.98   21.00
 -23  -7  24  157.28   18.00
 -23  -7  24  132.49   22.80
  23  -7 -24  119.59   21.50
 -25   7  26  130.69   17.80
 -25   7  26  131.49   17.10
  25   7 -26  121.19   14.50
  25   7 -26  130.49   16.70
 -25   7  26  140.89   12.40
 -25   7  26  121.39   12.40
 -25  -7  26  139.09   19.00
  25  -7 -26   94.39   18.40
  25  -7 -26   82.29   16.20
 -25  -7  26  118.99   25.70
  25  -7 -26  118.19   15.70
  25  -7 -26  101.09   22.20
 -25  -7  26  122.89   31.30
 -25  -7  26  131.29   26.00
 -27   7  28  114.49   17.40
 -27   7  28   93.19   12.30
  27   7 -28  105.89   17.10
  27   7 -28  105.79   15.30
 -27   7  28  100.79   15.50
 -27  -7  28  103.39   21.90
  27  -7 -28   98.69   24.30
 -27  -7  28  117.29   23.30
 -27  -7  28   96.79   16.90
 -27  -7  28  112.99   18.60
  27  -7 -28  116.99   28.90
 -29   7  30   70.19   14.30
  29   7 -30   48.70   12.60
  29   7 -30   72.09   12.90
 -29  -7  30  102.29   21.70
 -29  -7  30   78.29   18.70
  29  -7 -30   54.39   11.70
 -29  -7  30   52.69   13.00
  29  -7 -30   45.00   16.40
 -29  -7  30   74.79   16.30
  30   8 -29   36.30   10.80
  30   8 -29   37.80    9.60
 -30   8  29   40.40   12.30
 -30   8  29   33.40   11.30
 -30  -8  29   33.70   16.10
 -30  -8  29   33.10   11.90
  30  -8 -29   40.20   15.10
  30  -8 -29   25.40    9.70
 -30  -8  29   33.70   16.80
 -30  -8  29   63.29   14.10
  28   8 -27   70.19   12.20
 -28   8  27   54.89   13.10
 -28   8  27   59.29   12.50
  28   8 -27   55.99   11.30
 -28  -8  27   49.70   14.20
 -28  -8  27   49.20   16.50
 -28  -8  27   67.99   20.90
  28  -8 -27   67.29   26.20
  28  -8 -27   81.39   18.10
 -28  -8  27   58.19   14.50
  28  -8 -27   57.89   17.80
 -26   8  25   88.19   10.50
 -26   8  25   97.79   15.80
 -26   8  25   91.29   13.70
  26   8 -25  100.59   13.90
  26   8 -25   79.29   12.60
  26  -8 -25  113.69   14.90
 -26  -8  25   78.79   14.50
  26  -8 -25   85.39   15.50
 -26  -8  25   77.99   18.80
 -26  -8  25   52.59   18.30
 -26  -8  25   78.29   15.00
  26  -8 -25   73.29   19.40
  24   8 -23  160.28   14.80
  24   8 -23  169.08   14.80
 -24   8  23  140.59   16.20
 -24   8  23  118.99   11.60
 -24   8  23  150.88   14.30
  24  -8 -23  135.49   15.10
 -24  -8  23  147.09   24.50
  24  -8 -23  159.98   27.30
 -24  -8  23  162.28   18.10
 -24  -8  23  126.59   19.20
  24  -8 -23  138.49   16.00
 -24  -8  23  109.39   23.30
 -22   8  21  151.08   13.70
 -22   8  21  175.18   25.30
  22   8 -21  196.88   14.90
 -22   8  21  153.28   16.50
 -22   8  21  164.78   12.60
  22   8 -21  201.08   15.50
  22  -8 -21  178.78   23.00
 -22  -8  21  209.28   32.10
  22  -8 -21  153.28   17.70
  22  -8 -21  165.48   16.90
 -22  -8  21  172.98   18.40
 -22  -8  21  178.08   22.30
  22  -8 -21  167.08   15.30
 -22  -8  21  176.78   19.70
 -22  -8  21  157.08   24.60
  20   8 -19  270.67   18.60
  20   8 -19  308.67   18.40
 -20   8  19  254.77   20.10
 -20   8  19  241.28   16.60
  20  -8 -19  247.68   27.20
 -20  -8  19  261.97   23.70
  20  -8 -19  311.47   21.40
  20  -8 -19  279.77   21.80
 -20  -8  19  259.87   25.70
  20  -8 -19  299.77   20.00
 -20  -8  19  295.17   23.30
 -20  -8  19  302.47   31.70
  20  -8 -19  270.27   19.90
 -20  -8  19  307.97   34.60
 -18   8  17  422.86   26.10
  18   8 -17  407.66   23.50
 -18   8  17  384.96   31.50
 -18   8  17  381.56   21.30
 -18   8  17  417.06   23.70
 -18  -8  17  383.76   28.60
  18  -8 -17  408.96   24.60
  18  -8 -17  439.26   26.80
  18  -8 -17  431.26   27.90
  18  -8 -17  390.16   33.20
 -18  -8  17  394.16   31.00
  18  -8 -17  423.56   24.70
 -18  -8  17  451.15   36.20
 -18  -8  17  440.06   28.60
 -16   8  15  653.43   43.50
 -16   8  15  675.23   33.20
  16   8 -15  715.53   35.30
 -16   8  15  718.23   37.30
 -16   8  15  647.84   33.00
 -16  -8  15  742.73   40.30
 -16  -8  15  787.22   49.10
  16  -8 -15  639.04   43.20
  16  -8 -15  748.83   42.30
  16  -8 -15  735.93   47.00
 -16  -8  15  706.23   39.80
 -16  -8  15  716.23   41.50
  16  -8 -15  739.53   36.30
  16  -8 -15  736.23   38.30
 -16  -8  15  700.63   43.50
  14   8 -13  465.55   31.50
 -14   8  13  485.65   24.20
  14   8 -13  487.95   33.40
  14   8 -13  464.65   37.60
 -14   8  13  524.35   28.20
  14   8 -13  504.85   26.10
 -14   8  13  491.55   24.40
 -14   8  13  573.74   36.90
 -14  -8  13  487.65   33.60
  14  -8 -13  487.45   35.20
 -14  -8  13  532.95   30.90
  14  -8 -13  515.25   28.80
  14  -8 -13  473.75   26.90
  14  -8 -13  511.25   26.70
  14  -8 -13  564.14   35.30
 -14  -8  13  598.24   39.10
 -14  -8  13  502.65   31.90
 -14  -8  13  542.25   30.40
  12   8 -11  394.46   26.60
 -12   8  11  379.96   19.60
  12   8 -11  430.76   21.40
 -12   8  11  402.16   19.40
 -12   8  11  391.16   21.20
 -12   8  11  388.86   28.00
 -12   8  11  392.96   22.80
  12   8 -11  393.76   32.60
 -12  -8  11  420.26   24.90
  12  -8 -11  443.76   24.00
 -12  -8  11  386.86   28.80
  12  -8 -11  436.66   31.40
 -12  -8  11  359.16   25.90
  12  -8 -11  413.46   22.40
  12  -8 -11  414.96   29.80
 -12  -8  11  392.56   25.60
  12  -8 -11  431.46   21.70
 -12  -8  11  419.66   31.10
  10   8  -9  426.46   34.70
 -10   8   9  434.06   20.80
  10   8  -9  425.16   27.80
 -10   8   9  434.86   21.40
 -10   8   9  431.86   20.20
 -10   8   9  475.25   29.30
  10   8  -9  450.75   21.90
 -10   8   9  419.06   23.50
  10   8  -9  452.25   23.40
  10  -8  -9  467.45   22.30
 -10  -8   9  465.95   26.90
 -10  -8   9  443.46   31.20
  10  -8  -9  432.76   29.40
  10  -8  -9  391.96   22.80
  10  -8  -9  487.35   35.20
  10  -8  -9  481.85   24.80
 -10  -8   9  379.66   28.80
 -10  -8   9  468.55   25.80
 -10  -8   9  361.86   26.30
  -8   8   7  652.53   37.10
  -8   8   7  655.13   29.70
   8   8  -7  667.63   31.00
  -8   8   7  666.03   32.30
   8   8  -7  615.64   35.90
   8   8  -7  686.23   30.30
   8   8  -7  663.63   35.30
  -8  -8   7  724.03   40.30
   8  -8  -7  643.64   37.60
  -8  -8   7  709.23   34.60
  -8  -8   7  576.14   35.30
   8  -8  -7  716.73   33.40
  -8  -8   7  574.04   39.10
  -8  -8   7  635.24   35.20
   8  -8  -7  613.44   31.70
   8  -8  -7  696.53   46.10
   8  -8  -7  662.73   30.70
   6   8  -5  615.24   27.00
  -6   8   5  584.44   33.00
   6   8  -5  568.24   31.20
   6   8  -5  597.34   27.30
   6   8  -5  585.24   32.60
  -6   8   5  622.04   28.90
   6  -8  -5  603.54   27.80
  -6  -8   5  656.63   36.10
   6  -8  -5  645.54   30.50
  -6  -8   5  540.35   32.00
   6  -8  -5  563.14   29.10
  -6  -8   5  655.83   31.50
   6  -8  -5  594.74   37.10
  -6  -8   5  561.74   32.70
  -6  -8   5  541.95   36.70
   4   8  -3  535.45   29.90
  -4   8   3  581.34   30.60
  -4  -8   3  631.44   33.30
   4  -8  -3  585.64   26.50
  -4  -8   3  556.94   30.70
  -4  -8   3  504.05   35.90
  -4  -8   3  630.54   30.00
   4  -8  -3  639.44   29.40
  -4  -8   3  534.45   31.10
   4  -8  -3  501.05   30.00
   4  -8  -3  554.04   28.10
   4  -8  -3  558.14   31.30
   4  -8  -3  559.24   32.10
  -2   8   1  277.67   16.00
  -2   8   1  263.77   12.40
  -2   8   1  272.87   12.10
   2  -8  -1  225.78   15.30
  -2  -8   1  273.37   16.50
   2  -8  -1  243.38   13.30
   2  -8  -1  233.18   17.80
   2  -8  -1  223.48   14.90
   2  -8  -1  270.87   15.90
  -2  -8   1  231.28   17.10
  -2  -8   1  249.28   17.70
  -2  -8   1  244.48   23.30
  -2  -8   1  285.37   15.40
   0   8  -1  269.07   13.00
   0   8  -1  272.37   13.20
   0   8   1  267.67   15.80
   0   8  -1  276.67   14.90
   0  -8  -1  292.97   15.70
   0  -8  -1  295.27   16.70
   0  -8   1  222.68   18.40
   0  -8   1  256.47   18.80
   0  -8  -1  239.98   14.80
   0  -8   1  274.17   17.90
   0  -8  -1  248.78   17.90
   0  -8  -1  262.47   13.50
   0  -8   1  290.17   17.40
   0  -8   1  263.47   16.10
   0  -8   1  257.77   13.90
   0  -8  -1  264.97   15.90
   0  -8  -1  251.77   17.70
   2   8  -3  355.86   17.40
  -2   8   3  353.16   21.00
   2   8  -3  340.37   17.30
   2  -8  -3  366.36   22.20
   2  -8  -3  340.97   21.20
  -2  -8   3  364.86   23.00
  -2  -8   3  317.97   22.80
  -2  -8   3  401.96   20.30
   2  -8  -3  382.86   19.40
  -2  -8   3  395.86   22.40
   2  -8  -3  333.77   21.20
   2  -8  -3  355.36   17.20
  -2  -8   3  374.16   18.00
   2  -8  -3  305.27   18.00
   4   8  -5  295.87   15.90
   4   8  -5  307.37   20.00
  -4   8   5  304.17   20.20
   4   8  -5  306.97   21.00
   4   8  -5  333.87   16.60
   4  -8  -5  315.17   17.50
   4  -8  -5  279.17   22.90
  -4  -8   5  257.87   20.20
  -4  -8   5  302.97   25.00
  -4  -8   5  366.76   23.00
  -4  -8   5  359.66   20.70
   4  -8  -5  269.07   16.20
  -4  -8   5  295.77   21.60
   4  -8  -5  354.16   15.90
  -6   8   7  243.48   11.80
   6   8  -7  241.98   18.10
   6   8  -7  241.38   19.00
   6   8  -7  237.38   13.70
   6   8  -7  246.38   14.40
  -6   8   7  252.87   13.90
  -6   8   7  237.38   18.30
   6  -8  -7  228.58   24.30
   6  -8  -7  243.68   19.20
   6  -8  -7  228.08   13.70
   6  -8  -7  234.08   14.80
   6  -8  -7  238.28   13.00
  -6  -8   7  213.18   18.60
  -6  -8   7  232.48   18.80
  -6  -8   7  261.47   22.30
  -6  -8   7  282.87   20.90
   8   8  -9   80.19   12.10
   8   8  -9   79.99    8.30
   8   8  -9   76.09    7.40
  -8   8   9   67.19    7.20
   8   8  -9   81.79   13.50
  -8   8   9   74.39    5.40
  -8   8   9   83.79   12.70
  -8  -8   9   93.89   15.00
   8  -8  -9   69.69    8.00
  -8  -8   9   91.69   12.60
   8  -8  -9   78.79   13.90
   8  -8  -9   81.09   15.30
  -8  -8   9   99.99   16.50
  -8  -8   9   67.89   11.30
  -8  -8   9  101.39   10.50
   8  -8  -9   63.69    6.80
  10   8 -11   51.99   15.50
 -10   8  11   41.20    4.20
  10   8 -11   49.10    6.60
  10   8 -11   52.29   10.20
  10   8 -11   42.80    9.70
 -10   8  11   40.30    6.30
 -10   8  11   52.79   10.90
  10  -8 -11   42.90    5.90
 -10  -8  11   38.20    9.00
  10  -8 -11   28.40    9.40
 -10  -8  11   50.29    9.80
  10  -8 -11   46.70    7.30
 -10  -8  11   41.40    8.40
 -10  -8  11   40.90   10.80
  10  -8 -11   37.10    5.80
  10  -8 -11   37.80    9.60
 -10  -8  11   40.30   10.50
  12   8 -13   12.30    7.80
 -12   8  13    3.80    2.40
  12   8 -13   12.10    4.20
  12   8 -13    5.60    6.30
 -12   8  13   20.90    5.40
  12   8 -13   21.10   10.10
  12  -8 -13   10.90    5.00
 -12  -8  13    2.80    6.40
 -12  -8  13    4.40    6.00
 -12  -8  13    0.40    4.70
  12  -8 -13   16.30    4.60
  12  -8 -13    5.90    5.80
 -12  -8  13    8.80    6.40
  12  -8 -13   23.20    7.30
  12  -8 -13    6.20    3.60
 -12  -8  13   17.50    9.90
  14   8 -15   35.10    6.50
 -14   8  15   28.50    4.00
 -14   8  15   27.00    9.00
 -14   8  15   25.00    6.00
 -14   8  15   22.60    4.00
  14  -8 -15   32.70    9.80
  14  -8 -15   19.70    7.00
 -14  -8  15   24.30    8.40
  14  -8 -15   28.70    6.30
  14  -8 -15   20.80    6.50
 -14  -8  15   28.20   11.00
 -14  -8  15   39.70   12.00
 -14  -8  15   36.80   12.30
  14  -8 -15   22.20    9.90
 -14  -8  15   23.90    8.70
  14  -8 -15   23.50    5.80
 -16   8  17   59.59   14.10
 -16   8  17   44.10    8.30
 -16   8  17   48.30    6.00
 -16   8  17   44.60    5.70
  16   8 -17   36.20    7.20
  16  -8 -17   53.89    8.60
 -16  -8  17   45.60   10.90
  16  -8 -17   49.60   13.90
 -16  -8  17   50.39   13.60
  16  -8 -17   45.60    9.50
 -16  -8  17   50.89   12.20
 -16  -8  17   43.10   10.30
  16  -8 -17   53.99    8.30
 -18   8  19   61.49    8.60
 -18   8  19   60.39    7.00
  18   8 -19   81.59   10.40
 -18   8  19   68.29   10.70
 -18   8  19   56.39    6.60
  18   8 -19   72.89    8.60
  18  -8 -19   62.39   10.30
  18  -8 -19   83.49   12.20
  18  -8 -19   46.40   12.40
 -18  -8  19   44.50   12.60
 -18  -8  19   66.89   12.40
 -18  -8  19   64.49   16.00
  18  -8 -19   68.69    9.70
 -18  -8  19   56.69   13.10
 -20   8  21  102.39   18.70
 -20   8  21   93.49   10.20
  20   8 -21   77.99   10.20
 -20   8  21   88.39   13.20
  20   8 -21  102.59   12.00
 -20   8  21   76.89   10.30
 -20   8  21   85.39    8.30
 -20  -8  21   89.49   14.50
  20  -8 -21  113.19   15.80
 -20  -8  21   78.39   13.40
  20  -8 -21   99.19   13.20
  20  -8 -21   95.19   11.40
  20  -8 -21   94.79   19.50
 -20  -8  21   70.19   16.20
 -20  -8  21  100.09   17.90
  22   8 -23   30.10    7.80
 -22   8  23   33.20    8.60
  22   8 -23   41.70    8.60
 -22   8  23   14.70    6.40
 -22   8  23   31.20    5.90
 -22  -8  23   21.60   14.30
 -22  -8  23   29.30   10.40
  22  -8 -23   33.50    9.70
 -22  -8  23   28.70   11.00
  22  -8 -23   33.90   13.90
  22  -8 -23   34.20    8.50
  22  -8 -23   17.80    8.60
 -22  -8  23   15.90    9.60
 -24   8  25   42.70    7.70
  24   8 -25   24.40    7.80
 -24   8  25   28.60    6.10
  24   8 -25   39.10    9.00
 -24   8  25   52.79   11.10
  24  -8 -25   32.90   11.90
 -24  -8  25   27.50   14.10
  24  -8 -25   15.00    8.90
 -24  -8  25   42.50   11.80
 -24  -8  25   61.29   18.10
  24  -8 -25   38.70    9.10
  24  -8 -25   40.00   13.90
 -24  -8  25   40.80   12.40
 -26   8  27   82.19   14.40
 -26   8  27   52.89    9.20
  26   8 -27   69.69   11.80
  26   8 -27   85.19   13.90
  26  -8 -27   95.19   21.50
 -26  -8  27   73.19   15.20
 -26  -8  27   70.19   20.10
 -26  -8  27   56.69   15.30
 -26  -8  27   71.79   19.30
  26  -8 -27   72.29   12.80
 -28   8  29  109.99   17.30
  28   8 -29   92.59   14.80
 -28   8  29  109.79   16.20
 -28  -8  29   66.19   19.70
 -28  -8  29   94.59   18.40
 -28  -8  29   75.49   19.70
  28  -8 -29   91.99   20.50
  28  -8 -29  107.99   16.40
 -28  -8  29   77.29   15.00
  29   9 -28   25.40    8.50
 -29   9  28   19.10    9.90
  29  -9 -28    2.90   10.60
 -29  -9  28   27.40   10.80
  29  -9 -28   19.10    9.30
 -29  -9  28   17.00   11.00
 -29  -9  28    1.60    9.30
  27   9 -26   18.20    7.00
  27   9 -26   16.30    8.70
 -27   9  26   26.00    6.30
 -27   9  26   12.90    8.00
 -27  -9  26   17.90   12.70
  27  -9 -26   10.10    8.50
 -27  -9  26    5.80   12.10
 -27  -9  26   23.80   10.30
 -27  -9  26   22.10   10.10
  27  -9 -26  -10.90    9.30
 -25   9  24   17.40    8.80
 -25   9  24    8.40    4.90
 -25   9  24   14.20    4.30
  25   9 -24   19.10    6.90
 -25  -9  24   20.30    9.70
  25  -9 -24    8.40    8.00
  25  -9 -24   20.40    7.80
  25  -9 -24   25.20    8.00
 -25  -9  24    6.80   11.90
 -25  -9  24   18.40    9.70
  25  -9 -24   15.00   11.70
 -25  -9  24   14.80   10.40
  23   9 -22   50.09    9.20
 -23   9  22   39.70    9.60
 -23   9  22   38.10    6.50
 -23   9  22   34.10    7.00
 -23  -9  22   37.50   10.90
  23  -9 -22   51.69   10.30
 -23  -9  22   34.80   13.80
  23  -9 -22   20.80    9.00
 -23  -9  22   42.90   11.30
 -23  -9  22   30.40   15.50
  23  -9 -22   49.99    9.80
  23  -9 -22   51.39   14.40
 -21   9  20   49.80   13.30
  21   9 -20   64.59    9.60
 -21   9  20   67.09   11.10
 -21   9  20   48.80    6.70
 -21  -9  20   29.50   11.80
  21  -9 -20   69.49   10.80
 -21  -9  20   36.70   10.80
  21  -9 -20   70.19   12.40
 -21  -9  20   45.90   11.20
 -21  -9  20   60.49   18.30
 -21  -9  20   48.80   16.90
  21  -9 -20   49.00    9.60
  21  -9 -20   50.89   15.10
 -19   9  18   67.59   10.50
 -19   9  18   50.79    6.10
 -19   9  18   41.50    6.20
  19   9 -18   56.29    8.70
  19  -9 -18   46.30    8.70
 -19  -9  18   76.49   14.50
 -19  -9  18   56.79   18.20
 -19  -9  18   37.10   10.40
  19  -9 -18   71.09   11.30
  19  -9 -18   54.79    9.10
 -19  -9  18   55.39   14.40
  19  -9 -18   68.19   17.00
  19  -9 -18   46.00   10.30
 -17   9  16   64.59   13.50
  17   9 -16   57.89    8.30
 -17   9  16   60.29    5.80
 -17   9  16   77.69   10.70
 -17   9  16   51.59    6.20
  17  -9 -16   61.99    9.40
  17  -9 -16   66.09   10.70
  17  -9 -16   56.49    8.80
 -17  -9  16   36.90   11.90
  17  -9 -16   42.50   12.30
  17  -9 -16   48.40   11.80
 -17  -9  16   45.40   11.70
 -17  -9  16   63.39   15.90
 -17  -9  16   40.90   10.50
 -15   9  14   69.19   14.70
 -15   9  14   77.19    7.80
 -15   9  14   70.29    5.90
 -15   9  14   70.79    9.90
 -15   9  14   71.69    6.60
  15  -9 -14   98.99   17.20
  15  -9 -14   59.09   12.10
 -15  -9  14   70.19   16.30
  15  -9 -14   90.19   13.00
  15  -9 -14   67.39    9.10
 -15  -9  14   61.89   11.60
 -15  -9  14   57.29   14.20
 -15  -9  14   88.19   14.20
 -13   9  12   55.09    5.80
  13   9 -12   83.89   14.30
 -13   9  12   65.69    9.00
 -13   9  12   76.59   14.40
  13   9 -12   71.19    7.40
 -13  -9  12   73.49   13.50
  13  -9 -12   77.59   13.60
 -13  -9  12   78.79   11.20
 -13  -9  12   72.69   15.40
 -13  -9  12   66.89   11.00
  13  -9 -12   88.99   15.90
  13  -9 -12   66.29    7.80
  13  -9 -12   88.39   11.20
 -13  -9  12   49.00   10.30
  13  -9 -12   85.09    9.00
  11   9 -10   46.00   10.50
  11   9 -10   31.00    8.40
 -11   9  10   60.69   12.00
 -11   9  10   64.69    7.60
  11   9 -10   48.50    6.00
 -11   9  10   51.49    5.00
 -11  -9  10   68.59    9.90
  11  -9 -10   44.40    7.50
 -11  -9  10   67.09   10.90
 -11  -9  10   66.99   14.90
  11  -9 -10   50.19   10.70
  11  -9 -10   51.89    7.50
 -11  -9  10   34.00   10.10
  11  -9 -10   42.80    6.20
 -11  -9  10   46.60    9.70
  11  -9 -10   24.30   10.30
  -9   9   8   63.19    5.30
   9   9  -8   58.99   10.00
   9   9  -8   67.29    6.30
   9   9  -8   65.69    5.90
  -9   9   8   73.19   11.50
  -9   9   8   59.49    7.20
   9   9  -8   56.09   10.20
   9  -9  -8   56.99    7.70
   9  -9  -8   89.19   17.60
   9  -9  -8   64.89    8.90
  -9  -9   8   58.49   11.10
  -9  -9   8   73.99   10.10
   9  -9  -8   57.29    6.30
  -9  -9   8   98.29   16.80
  -9  -9   8   66.89   10.60
  -9  -9   8   43.00   11.20
   9  -9  -8   70.09   12.60
   7   9  -6   72.59    5.60
   7   9  -6   86.69   11.70
   7   9  -6   70.39    5.30
   7   9  -6   73.79   12.10
  -7   9   6   87.39   10.30
   7  -9  -6   60.89    7.30
  -7  -9   6   86.29    9.80
   7  -9  -6   73.49   11.50
  -7  -9   6   80.69   11.40
  -7  -9   6   76.09   12.80
   7  -9  -6   75.69   18.30
   7  -9  -6   62.59    6.20
  -7  -9   6   92.59   16.60
   7  -9  -6   60.39    8.40
   5   9  -4  136.59   12.90
  -5   9   4  187.88   14.30
   5  -9  -4  144.49   11.20
  -5  -9   4  159.68   14.40
   5  -9  -4  171.38   12.40
  -5  -9   4  150.88   18.90
  -5  -9   4  197.48   16.40
  -5  -9   4  176.98   13.60
   5  -9  -4  139.69    9.60
   5  -9  -4  136.59   14.30
  -5  -9   4  162.68   15.00
   5  -9  -4  153.48   15.30
  -3   9   2   55.69    7.30
  -3  -9   2   33.50    9.30
   3  -9  -2   60.89    7.50
  -3  -9   2   36.40    7.90
   3  -9  -2   57.79    7.70
  -3  -9   2   56.99    7.40
  -3  -9   2   44.50    7.90
   3  -9  -2   63.09    8.30
  -3  -9   2   56.19    9.80
  -3  -9   2   53.89    9.30
   3  -9  -2   56.19    5.50
   3  -9  -2   56.69   10.20
  -1   9   0   34.50    5.60
  -1  -9   0   33.00    7.80
   1  -9   0   31.20    4.40
  -1  -9   0   35.90    6.90
   1  -9   0   25.70    6.90
  -1  -9   0   30.10    4.00
   1  -9   0   33.70    6.00
  -1  -9   0   24.20    5.40
  -1  -9   0   30.30    6.90
   1  -9   0   29.90    8.40
   1  -9   0   49.20    7.00
  -1  -9   0   20.90    7.00
  -1  -9   0   26.00   12.50
   1  -9   0   30.60    5.10
  -1  -9   0   30.40    4.90
   1  -9   0   31.10    8.10
  -1  -9   0   35.10    5.70
   1  -9   0   23.40    5.40
   1   9  -2  107.99    6.50
  -1   9   2  104.79    9.60
   1   9  -2  124.19    6.80
   1  -9  -2  109.59    7.30
  -1  -9   2   88.79   15.50
   1  -9  -2  112.19    9.80
   1  -9  -2  100.59    8.60
  -1  -9   2  103.99   10.80
   1  -9  -2   97.79   11.70
  -1  -9   2  100.09   11.30
  -1  -9   2   80.39   11.90
   1  -9  -2  110.59   12.10
  -1  -9   2   99.29    7.50
   1  -9  -2  106.19    9.00
  -1  -9   2  100.89    9.50
  -1  -9   2  100.69   13.30
   3   9  -4  175.28    9.90
  -3   9   4  188.78   14.30
   3   9  -4  171.08    9.80
  -3  -9   4  169.98   10.70
   3  -9  -4  159.08    9.90
   3  -9  -4  153.18   13.80
   3  -9  -4  163.08   14.40
   3  -9  -4  183.08   15.20
  -3  -9   4  156.08   19.40
  -3  -9   4  148.89   15.90
  -3  -9   4  186.28   15.10
  -3  -9   4  187.78   15.80
   3  -9  -4  179.38   12.20
   3  -9  -4  157.88   11.10
  -3  -9   4  190.28   13.10
  -3  -9   4  164.38   15.50
   5   9  -6  237.78   13.60
   5   9  -6  187.98   16.80
  -5   9   6  244.18   18.10
   5   9  -6  218.28   18.10
   5   9  -6  251.37   13.40
   5  -9  -6  245.88   18.30
  -5  -9   6  239.58   19.20
   5  -9  -6  241.18   18.90
  -5  -9   6  218.28   19.40
   5  -9  -6  220.68   14.10
   5  -9  -6  262.37   15.50
  -5  -9   6  245.58   23.00
  -5  -9   6  267.37   18.90
  -5  -9   6  281.27   20.90
   5  -9  -6  241.68   13.10
   7   9  -8  236.38   20.30
   7   9  -8  264.67   14.60
  -7   9   8  273.37   20.40
  -7   9   8  275.57   14.70
   7   9  -8  253.37   19.20
   7  -9  -8  239.08   13.90
   7  -9  -8  268.77   21.40
   7  -9  -8  233.58   26.20
  -7  -9   8  268.57   22.10
  -7  -9   8  221.88   20.10
   7  -9  -8  261.37   16.10
  -7  -9   8  237.48   23.00
   7  -9  -8  220.88   14.70
  -7  -9   8  255.47   19.30
  -7  -9   8  286.17   20.90
   9   9 -10  138.89   10.30
  -9   9  10  139.19   10.60
  -9   9  10  144.29    8.20
   9   9 -10  153.38   16.10
   9   9 -10  137.79   11.30
   9   9 -10  113.29   14.10
  -9   9  10  141.79   15.50
   9  -9 -10  129.39    9.90
  -9  -9  10  139.09   15.20
   9  -9 -10  140.49   15.80
   9  -9 -10  127.29   20.70
  -9  -9  10  174.58   18.30
  -9  -9  10  148.49   16.10
   9  -9 -10  118.19   10.30
  -9  -9  10  152.78   18.10
   9  -9 -10  155.18   12.00
  11   9 -12   79.79   14.60
  11   9 -12   75.99    8.00
 -11   9  12   72.49    8.30
 -11   9  12   61.39    5.50
  11  -9 -12   73.09   13.60
 -11  -9  12   75.59   14.80
 -11  -9  12   70.69   13.00
  11  -9 -12   76.89    8.30
  11  -9 -12   71.79   15.10
 -11  -9  12   59.89   16.60
  11  -9 -12   83.89    9.60
  11  -9 -12   68.29    7.90
 -11  -9  12   62.29   11.90
 -11  -9  12   80.09   11.70
 -13   9  14  129.49    9.00
 -13   9  14  144.29   17.60
 -13   9  14  154.98   12.40
  13   9 -14  152.38   12.00
  13  -9 -14  161.48   12.50
  13  -9 -14  171.58   18.20
 -13  -9  14  104.79   16.40
  13  -9 -14  152.78   12.20
  13  -9 -14  160.78   19.30
  13  -9 -14  177.48   14.10
 -13  -9  14  179.28   20.50
 -13  -9  14  142.69   16.50
 -13  -9  14  147.99   18.30
 -15   9  16   50.69   12.60
 -15   9  16   67.29    6.50
  15   9 -16   82.89    9.50
 -15   9  16   78.39   10.40
 -15  -9  16   71.59   15.60
  15  -9 -16   90.29   10.40
 -15  -9  16  103.69   15.50
 -15  -9  16   67.29   13.20
  15  -9 -16  120.39   20.70
  15  -9 -16   74.09    9.90
 -15  -9  16   63.59   14.20
  15  -9 -16   92.89   13.20
  17   9 -18  128.69   12.20
 -17   9  18  118.79    9.10
 -17   9  18  148.39   13.20
 -17  -9  18  116.59   21.10
  17  -9 -18  126.19   14.30
 -17  -9  18  113.49   16.10
 -17  -9  18  145.29   22.10
  17  -9 -18  109.69   11.80
  17  -9 -18  129.19   22.70
  17  -9 -18   97.99   12.00
 -17  -9  18  112.59   17.00
  19   9 -20   81.09   11.10
 -19   9  20   93.59   13.00
 -19   9  20   92.99   17.10
 -19   9  20   78.49    7.80
  19  -9 -20   71.19   12.30
  19  -9 -20   80.49   11.70
 -19  -9  20   96.19   22.10
 -19  -9  20   67.99   13.80
  19  -9 -20   72.19   11.30
 -19  -9  20   80.49   14.60
  19  -9 -20  107.19   20.10
 -19  -9  20   62.99   15.70
 -21   9  22   57.99    6.70
 -21   9  22   62.29   11.00
  21   9 -22   60.59   10.30
 -21   9  22   51.69    7.00
  21  -9 -22   61.59   13.10
 -21  -9  22   79.79   16.30
  21  -9 -22   48.20   15.20
 -21  -9  22   53.39   12.60
  21  -9 -22   60.19   10.20
  21  -9 -22   83.79   12.10
 -21  -9  22   55.89   14.50
 -21  -9  22   66.99   18.90
 -23   9  24   22.00    4.80
  23   9 -24   11.70    6.70
  23   9 -24   21.70    6.60
 -23   9  24   22.20    8.10
 -23  -9  24   23.60   12.50
 -23  -9  24   29.20   10.60
 -23  -9  24   32.70   11.30
  23  -9 -24   19.60    7.50
 -23  -9  24   24.10   12.20
  23  -9 -24   23.90    9.10
  23  -9 -24   40.30   15.40
  23  -9 -24    2.90    8.60
 -25   9  26   23.80    9.70
 -25   9  26   17.20    7.50
  25   9 -26   22.50    7.40
  25   9 -26   22.90   11.60
  25  -9 -26   11.50    8.30
 -25  -9  26   17.20   10.10
 -25  -9  26   23.90   10.90
  25  -9 -26   14.40   10.30
  25  -9 -26   21.40   11.90
  25  -9 -26   18.60    8.00
 -25  -9  26   25.90   16.30
 -25  -9  26   17.50   10.70
  27   9 -28   42.40    9.80
 -27   9  28   38.60   10.30
  27   9 -28   30.30    9.30
  27  -9 -28   31.00   10.10
  27  -9 -28   33.90   16.00
 -27  -9  28   37.20   16.10
 -27  -9  28   10.50    9.90
 -27  -9  28   19.60   12.10
 -27  -9  28   26.10   13.90
  28  10 -27   15.50    7.60
 -28 -10  27   58.09   21.00
 -28 -10  27   15.50   13.00
  28 -10 -27   25.40   12.90
 -28 -10  27   25.60   10.70
 -28 -10  27   33.70   12.80
  28 -10 -27   23.50    9.40
  26  10 -25    9.80    6.30
 -26  10  25   15.80    7.60
 -26 -10  25   14.90   11.70
  26 -10 -25    7.20    6.60
  26 -10 -25   16.70    8.30
 -26 -10  25    6.90    9.00
  26 -10 -25    2.70    6.90
 -26 -10  25   -5.50   10.60
 -26 -10  25   14.10   10.10
  24  10 -23   20.50    6.70
 -24  10  23   -1.00    2.80
 -24  10  23    5.90    3.40
 -24  10  23    4.40    6.60
 -24 -10  23    8.90   11.70
  24 -10 -23    3.50    6.30
 -24 -10  23   16.00    9.80
  24 -10 -23  -16.30    7.10
 -24 -10  23   11.90    8.10
 -24 -10  23   25.40   12.30
  24 -10 -23   19.90   13.60
 -22  10  21    8.40    3.90
 -22  10  21    6.00    6.30
  22  10 -21    8.60    5.70
  22 -10 -21    7.70    6.10
 -22 -10  21   17.90   14.50
  22 -10 -21   11.20    7.60
 -22 -10  21    0.80    8.10
  22 -10 -21   38.60   12.50
 -22 -10  21    8.50    8.40
 -22 -10  21   17.90   15.00
  22 -10 -21   10.30    6.80
 -20  10  19   33.00   11.90
  20  10 -19   24.90    6.70
 -20  10  19   21.60    4.70
 -20  10  19   29.50    9.30
 -20 -10  19    6.20    8.80
 -20 -10  19   13.40    8.50
  20 -10 -19   40.70   10.00
  20 -10 -19   40.30    9.10
 -20 -10  19   19.80   11.50
  20 -10 -19   31.40    7.90
  20 -10 -19   16.70    6.60
  20 -10 -19   40.90   13.70
 -20 -10  19   11.40    8.80
 -18  10  17    5.10    5.20
 -18  10  17    7.70    3.50
  18  10 -17   15.20    5.40
  18 -10 -17    0.50    4.80
 -18 -10  17    7.70    7.80
  18 -10 -17   19.10    6.40
 -18 -10  17    2.50    6.90
  18 -10 -17   18.50    9.10
 -18 -10  17   12.90    8.70
  18 -10 -17   11.10    7.20
  18 -10 -17   14.50    7.80
 -16  10  15    7.10    4.80
 -16  10  15   -0.30    6.80
 -16  10  15    2.70    2.90
  16  10 -15    3.20    3.90
  16 -10 -15    6.50    4.50
  16 -10 -15   17.20    9.10
 -16 -10  15   15.50    8.50
 -16 -10  15    0.60    7.10
 -16 -10  15    6.40    6.90
  16 -10 -15    3.00    4.60
 -16 -10  15   -1.40    8.10
  16 -10 -15   -2.50    5.90
  16 -10 -15    6.30    4.80
  14  10 -13   28.70    6.30
 -14  10  13   21.90    6.00
 -14  10  13   29.30    9.60
 -14  10  13   29.80    4.30
  14  10 -13   29.20    5.40
 -14 -10  13   28.60    9.00
  14 -10 -13   16.90    8.40
  14 -10 -13   31.70   11.40
  14 -10 -13   33.90    7.50
 -14 -10  13   25.70    9.20
 -14 -10  13   18.70    9.00
  14 -10 -13   30.00   10.40
 -14 -10  13   17.70    8.50
  14 -10 -13   21.80    5.80
 -12  10  11    9.60    2.90
  12  10 -11   11.90    3.70
  12  10 -11   13.50    4.20
 -12  10  11   12.30    4.60
 -12  10  11    5.00    6.80
 -12 -10  11    9.60    8.70
 -12 -10  11   13.70    6.50
  12 -10 -11   13.00    5.40
 -12 -10  11    0.00    5.70
 -12 -10  11    8.30    7.00
  12 -10 -11    9.40    4.30
  12 -10 -11   14.90    5.30
  12 -10 -11    7.50    8.50
  12 -10 -11    2.20    5.30
 -12 -10  11    5.20    5.10
 -10  10   9   45.10    9.60
  10  10  -9   31.30    4.60
  10  10  -9   40.50    5.40
  10  10  -9   27.30    7.50
 -10  10   9   29.20    5.60
 -10  10   9   32.50    4.10
  10 -10  -9   32.80    8.20
 -10 -10   9   19.40    9.20
 -10 -10   9   38.70    9.40
 -10 -10   9   30.20   10.40
  10 -10  -9   27.50    5.20
  10 -10  -9   33.00    6.90
  10 -10  -9   30.40    6.10
  10 -10  -9   27.70   11.30
 -10 -10   9   26.50    8.00
 -10 -10   9   27.50   10.00
   8  10  -7   55.89    4.80
   8  10  -7   47.80    9.10
  -8  10   7   49.20   10.10
   8  10  -7   55.99    5.00
   8 -10  -7   70.59   11.30
  -8 -10   7   53.09   12.60
   8 -10  -7   51.49   10.50
   8 -10  -7   61.59    6.70
  -8 -10   7   73.29   10.70
  -8 -10   7   43.10    9.60
   8 -10  -7   51.09    7.80
  -8 -10   7   45.00    9.90
   8 -10  -7   64.39    8.80
   8 -10  -7   47.10   10.10
  -8 -10   7   60.99   14.40
   6  10  -5   51.39    9.20
  -6  10   5   41.60    8.60
   6 -10  -5   46.00    8.80
  -6 -10   5   18.10    7.20
   6 -10  -5   39.00    9.80
   6 -10  -5   41.70    7.00
   6 -10  -5   36.80    6.60
   6 -10  -5   34.80    9.20
  -6 -10   5   31.70    8.90
  -6 -10   5   32.80    7.80
   6 -10  -5   51.69    7.90
  -6 -10   5   38.20   11.90
  -6 -10   5   17.00    7.50
  -6 -10   5   37.90    6.40
  -4  10   3   16.00    5.20
  -4 -10   3   10.40    6.30
  -4 -10   3    5.90    3.50
  -4 -10   3   10.50    5.70
  -4 -10   3   16.80    7.00
   4 -10  -3   10.20    6.70
   4 -10  -3   13.00    3.50
   4 -10  -3    7.30    4.20
   4 -10  -3    4.60    3.50
  -4 -10   3    8.10    5.20
  -4 -10   3    9.60    4.40
   4 -10  -3   13.30    7.00
  -4 -10   3   15.80   10.10
   4 -10  -3    4.70    3.50
  -2  10   1    6.40    3.60
  -2 -10   1    5.50    4.10
  -2 -10   1    8.30    4.00
  -2 -10   1    6.50    5.90
   2 -10  -1   15.40    6.60
  -2 -10   1    5.20    4.60
   2 -10  -1    7.30    6.30
  -2 -10   1   17.20   11.50
   2 -10  -1   10.20    4.30
  -2 -10   1    1.20    2.20
   2 -10  -1    5.20    3.20
  -2 -10   1   -0.90    4.80
   2 -10  -1   17.30    5.00
   2 -10  -1    5.00    2.90
   0 -10  -1   20.80    5.00
   0 -10   1    6.90    6.20
   0 -10   1   13.30    6.90
   0 -10  -1   17.80    3.60
   0 -10   1   19.80    5.20
   0 -10  -1   20.80    5.20
   0 -10  -1   10.10    6.20
   0 -10   1   34.60    6.60
   0 -10  -1   21.00    5.30
   0 -10  -1   14.80    4.20
   0 -10   1   26.40    7.40
   0 -10   1   10.90    3.20
   0 -10  -1   26.00    7.60
   0 -10   1    4.40    7.20
  -2  10   3   66.79    9.40
   2  10  -3   59.49    4.50
  -2 -10   3   42.30    9.10
  -2 -10   3   65.69   10.70
   2 -10  -3   52.59    5.60
  -2 -10   3   58.39    6.10
  -2 -10   3   65.89   11.70
   2 -10  -3   55.49    7.50
   2 -10  -3   62.49    8.10
   2 -10  -3   38.20    9.00
  -2 -10   3   59.29    8.60
  -2 -10   3   80.99   10.10
   2 -10  -3   66.79    7.90
   2 -10  -3   56.59   10.40
  -2 -10   3   35.20   11.50
   4  10  -5  146.09    9.00
  -4  10   5  179.58   14.60
   4  10  -5  142.99    8.90
   4 -10  -5  131.49   10.80
  -4 -10   5  125.29   14.80
  -4 -10   5  159.28   15.00
   4 -10  -5  123.79    9.20
  -4 -10   5  157.58   10.40
  -4 -10   5  153.38   15.50
   4 -10  -5  159.48   12.00
  -4 -10   5  167.68   13.00
   4 -10  -5  137.29   14.50
  -4 -10   5  151.38   23.40
   4 -10  -5  160.78   14.50
   4 -10  -5  162.58   15.80
  -4 -10   5  147.99   16.30
  -6  10   7   72.99   11.50
   6  10  -7   50.39    5.70
   6  10  -7   60.19    6.00
   6  10  -7   38.40    9.00
   6  10  -7   60.69   10.80
   6 -10  -7   35.80    8.70
   6 -10  -7   47.60    6.80
  -6 -10   7   49.00   11.20
   6 -10  -7   66.39   11.10
   6 -10  -7   33.00   13.00
  -6 -10   7   39.70    9.80
  -6 -10   7   60.99   11.40
   6 -10  -7   43.30    5.50
   6 -10  -7   49.50    9.70
  -6 -10   7   40.60   12.60
  -6 -10   7   56.79   10.50
   8  10  -9  105.49   15.50
  -8  10   9  125.49   18.70
   8  10  -9  108.69    8.50
   8  10  -9  101.29    8.90
  -8 -10   9   81.99   14.80
   8 -10  -9   87.89    8.40
  -8 -10   9   91.89   14.10
  -8 -10   9  107.69   13.20
  -8 -10   9  120.99   15.60
   8 -10  -9  116.29    9.80
   8 -10  -9   91.79   19.20
   8 -10  -9  116.99   10.80
  -8 -10   9   78.99   14.00
   8 -10  -9  110.89   17.00
  10  10 -11   40.90    6.00
  10  10 -11   39.70    8.30
 -10  10  11   46.10    9.80
 -10 -10  11   36.00    8.80
 -10 -10  11   44.60   12.90
  10 -10 -11   35.90    6.50
  10 -10 -11   37.60    6.20
  10 -10 -11   49.80   12.10
 -10 -10  11   48.50   13.90
  10 -10 -11   69.99    9.20
  10 -10 -11   15.20   10.30
 -10 -10  11   41.60    9.90
 -10 -10  11   47.80   11.10
 -12  10  13   98.59    7.10
 -12  10  13  117.09   18.00
  12  10 -13  115.29   11.20
 -12  10  13  106.69    9.90
  12  10 -13  111.29   10.20
  12 -10 -13  139.59   20.90
 -12 -10  13   93.49   15.20
  12 -10 -13   99.19   10.10
 -12 -10  13  101.29   14.60
  12 -10 -13  104.09   11.70
 -12 -10  13   99.99   19.00
  12 -10 -13  124.69   19.20
 -12 -10  13   96.59   16.60
  12 -10 -13  110.29   11.40
  14  10 -15   63.39    8.50
 -14  10  15   74.39    9.60
 -14  10  15   76.49   14.50
 -14  10  15   61.39    5.80
  14 -10 -15   61.69   15.10
  14 -10 -15   68.29    9.70
  14 -10 -15   60.09    8.70
 -14 -10  15   42.30   11.80
  14 -10 -15   62.29   12.70
 -14 -10  15   60.49   12.50
 -14 -10  15   43.50   10.80
  14 -10 -15   74.29   10.90
 -14 -10  15   81.49   16.60
  16  10 -17   72.99    9.70
 -16  10  17   80.49    6.90
 -16  10  17   85.89   10.90
 -16 -10  17   79.59   15.30
 -16 -10  17   59.69   14.10
  16 -10 -17   70.09   12.70
 -16 -10  17   71.49   13.60
  16 -10 -17   89.49   10.60
  16 -10 -17   64.89   10.10
  16 -10 -17   89.99   12.20
 -16 -10  17   71.99   16.30
  16 -10 -17   81.69   16.80
  18  10 -19   51.29    8.80
 -18  10  19   26.80    4.90
 -18  10  19   50.99    8.80
 -18  10  19   39.70   12.30
  18 -10 -19   41.50    8.50
  18 -10 -19   56.69   10.70
 -18 -10  19   39.30   13.90
 -18 -10  19   42.90   11.90
  18 -10 -19   30.40    7.80
  18 -10 -19   49.20   13.80
 -18 -10  19   33.60   12.40
 -18 -10  19   30.00   11.30
 -20  10  21   74.49   11.50
  20  10 -21   48.50    9.20
 -20  10  21   36.90    5.80
 -20 -10  21   26.40   13.20
  20 -10 -21   21.70    8.40
  20 -10 -21   43.40   10.50
  20 -10 -21   48.20    9.60
  20 -10 -21   48.50   15.70
 -20 -10  21   59.59   14.90
 -20 -10  21   43.50   11.90
 -22  10  23   24.40    4.80
  22  10 -23   20.50    7.20
 -22  10  23   28.80    8.10
  22 -10 -23   -2.10    8.80
 -22 -10  23   44.80   12.90
 -22 -10  23   20.40   11.80
  22 -10 -23   16.50    7.30
  22 -10 -23   28.60   10.40
 -22 -10  23   21.10   13.10
  22 -10 -23   18.90    7.50
 -22 -10  23   33.90   16.80
  24  10 -25    5.30    5.70
 -24  10  25   15.00    6.80
 -24  10  25    1.50    3.10
 -24 -10  25    9.80   10.10
  24 -10 -25   14.00    7.70
 -24 -10  25    4.40    7.90
 -24 -10  25   11.40   12.50
 -24 -10  25    5.20    8.70
  24 -10 -25   -9.80    6.10
  24 -10 -25  -11.80    8.70
  24 -10 -25   -7.50    8.40
 -26  10  27    2.30    4.90
  26  10 -27   11.50    7.30
  26 -10 -27   34.50   10.20
 -26 -10  27   19.50   10.50
  26 -10 -27   30.50   14.40
 -26 -10  27   -3.10    8.80
 -26 -10  27   33.20   17.10
 -26 -10  27    2.00    8.40
  27  11 -26   20.40    6.90
 -27 -11  26   29.10   11.90
 -27 -11  26   27.60   11.60
  27 -11 -26   19.80    9.60
  27 -11 -26   12.90   14.20
 -27 -11  26    5.70   15.70
 -27 -11  26   23.60   13.70
  25  11 -24   11.90    6.10
  25 -11 -24   -7.50   11.60
 -25 -11  24   25.40   10.90
  25 -11 -24   13.10    7.80
 -25 -11  24    6.30    8.50
 -25 -11  24   32.10   15.80
 -25 -11  24   17.90   12.20
  25 -11 -24   16.60    9.00
 -23  11  22   51.69   11.10
  23  11 -22   41.10    8.00
  23 -11 -22   27.50    8.70
 -23 -11  22   33.80   11.60
 -23 -11  22   29.70   16.20
 -23 -11  22   34.30   13.10
 -23 -11  22   37.70   12.40
  23 -11 -22   39.20   10.80
  23 -11 -22   18.20   11.30
  23 -11 -22   16.50    8.40
 -21  11  20   66.99    7.80
 -21  11  20   72.69   11.50
  21  11 -20   72.99   10.10
 -21 -11  20   51.69   20.60
  21 -11 -20   84.19   17.40
  21 -11 -20   93.79   12.60
 -21 -11  20   71.69   19.20
 -21 -11  20   54.19   15.30
  21 -11 -20   98.09   14.90
  21 -11 -20   79.89   13.80
 -21 -11  20   68.29   15.40
  21 -11 -20   64.29   11.50
  19  11 -18   62.49    8.90
 -19  11  18   48.30   13.90
 -19  11  18   61.19    6.90
 -19  11  18   76.29   11.10
  19 -11 -18   77.59   12.90
  19 -11 -18   63.09   10.40
 -19 -11  18   75.49   17.70
  19 -11 -18   79.09   14.10
  19 -11 -18   68.09   11.20
 -19 -11  18   54.39   13.00
  19 -11 -18   64.09   15.70
 -19 -11  18   41.70   13.30
 -19 -11  18   76.89   13.90
  17  11 -16   42.50    6.90
 -17  11  16   47.70    5.80
  17  11 -16   40.10    8.10
 -17  11  16   55.79    8.90
  17 -11 -16   70.29   11.40
 -17 -11  16   40.50   11.40
 -17 -11  16   41.30   19.90
  17 -11 -16   51.99    8.90
 -17 -11  16   46.20   12.00
  17 -11 -16   32.10   11.00
 -17 -11  16   31.90   13.00
  17 -11 -16   62.59   10.20
  17 -11 -16   37.70   12.40
 -15  11  14   42.50    5.30
  15  11 -14   37.20    6.80
  15  11 -14   49.30    6.90
 -15  11  14   46.80   11.20
 -15  11  14   57.29    8.70
 -15 -11  14   53.79   12.00
 -15 -11  14   36.30   12.40
  15 -11 -14   93.59   22.00
 -15 -11  14   63.19   13.60
  15 -11 -14   51.69    8.30
  15 -11 -14   52.09    9.20
 -15 -11  14   31.90   11.90
  15 -11 -14   65.09   13.90
 -13  11  12   39.20    7.00
  13  11 -12   43.80    5.80
 -13  11  12   63.19   12.20
 -13  11  12   37.30    4.70
 -13 -11  12   50.49   12.00
  13 -11 -12   51.59    9.00
 -13 -11  12   35.00   10.40
  13 -11 -12   44.80    7.20
  13 -11 -12   38.40    7.50
 -13 -11  12   42.60   12.80
  13 -11 -12   23.30   11.70
  13 -11 -12   33.90   10.80
 -13 -11  12   50.99   13.60
 -11  11  10   58.59    7.10
 -11  11  10   58.99   13.70
  11  11 -10   65.29    5.90
  11  11 -10   48.10    5.70
  11 -11 -10   46.30    9.00
 -11 -11  10   47.90   10.60
 -11 -11  10   50.49   11.40
 -11 -11  10   61.69   16.00
  11 -11 -10   59.29   12.80
  11 -11 -10   50.89   16.10
 -11 -11  10   32.00    8.90
  11 -11 -10   71.39   10.00
 -11 -11  10   90.99   16.90
  11 -11 -10   56.89    8.80
  -9  11   8   48.80   10.90
   9  11  -8   31.50    8.80
  -9 -11   8   31.20   12.20
   9 -11  -8   45.70   10.80
   9 -11  -8   32.90    6.90
  -9 -11   8   52.89   11.70
   9 -11  -8   16.90    8.20
   9 -11  -8   32.80    6.40
   9 -11  -8   40.90    7.80
  -9 -11   8   25.10    8.80
  -9 -11   8   57.19   11.40
  -9 -11   8   49.40    9.50
   9 -11  -8   48.60   11.00
  -7  11   6  115.89   13.50
  -7 -11   6  115.29   11.10
  -7 -11   6   87.39   13.20
   7 -11  -6  112.99   11.00
   7 -11  -6  122.49   13.50
  -7 -11   6  142.09   15.00
  -7 -11   6  113.99    9.10
   7 -11  -6  101.39   15.50
  -7 -11   6   90.39   18.00
   7 -11  -6   83.79   14.10
   7 -11  -6  107.39    8.80
  -7 -11   6  110.19   15.00
  -7 -11   6  139.19   15.80
   7 -11  -6  141.99   12.10
  -5  11   4   76.19   10.00
   5 -11  -4   68.49   10.50
  -5 -11   4  106.99   12.70
  -5 -11   4   74.29    7.40
   5 -11  -4   69.59   12.60
  -5 -11   4   82.89   19.20
   5 -11  -4   63.09   12.70
   5 -11  -4   80.99    7.40
  -5 -11   4   98.49   13.40
  -5 -11   4   77.79   12.20
   5 -11  -4   81.39   10.40
   5 -11  -4   58.79    8.80
  -5 -11   4   77.59   10.10
  -5 -11   4   69.39   12.40
  -3  11   2  114.59   10.70
  -3 -11   2  132.79   13.50
   3 -11  -2   95.89   14.80
  -3 -11   2  103.89   14.00
  -3 -11   2  140.09   13.50
   3 -11  -2  116.19   11.60
  -3 -11   2   94.09   20.90
   3 -11  -2  114.59   11.70
  -3 -11   2  134.89   14.80
  -3 -11   2  115.89   11.00
   3 -11  -2   98.39   10.20
  -3 -11   2  112.99    8.60
   3 -11  -2  101.59   15.50
  -1 -11   0   72.99    9.40
  -1 -11   0   69.99    8.80
   1 -11   0   47.40   10.60
  -1 -11   0   63.79   10.70
   1 -11   0   29.80   11.20
   1 -11   0   48.30   11.00
   1 -11   0   53.99    6.30
   1 -11   0   60.99    8.90
  -1 -11   0   50.29   10.30
  -1 -11   0   48.20   10.30
  -1 -11   0   53.39    6.00
  -1 -11   0   50.79   14.50
   1 -11  -2   39.00    9.70
  -1 -11   2   49.00    9.90
  -1 -11   2   28.70    9.10
  -1 -11   2   33.20    5.40
   1 -11  -2   38.50    9.40
   1 -11  -2   45.80    7.50
   1 -11  -2   46.60    5.60
  -1 -11   2   49.80    8.60
  -1 -11   2   32.00   13.10
  -1 -11   2   45.60    8.30
   1 -11  -2   56.49    8.10
  -1 -11   2   36.70    9.80
   1 -11  -2   66.89    9.10
  -3  11   4  166.28   14.20
   3 -11  -4  177.48   13.30
   3 -11  -4  178.98   17.40
  -3 -11   4  173.68   11.50
  -3 -11   4  136.89   17.00
  -3 -11   4  156.18   16.20
   3 -11  -4  163.98   13.00
   3 -11  -4  189.78   15.10
   3 -11  -4  181.28   11.00
  -3 -11   4  167.18   27.00
  -3 -11   4  163.68   16.00
   3 -11  -4  167.48   16.90
  -3 -11   4  157.18   17.20
  -3 -11   4  175.18   14.40
   5  11  -6  134.99    8.40
   5  11  -6  136.09    8.50
  -5  11   6  142.49   14.10
   5 -11  -6  133.69   11.60
  -5 -11   6  129.69   22.10
  -5 -11   6  148.99   15.60
   5 -11  -6  141.99   12.00
   5 -11  -6  148.19   10.00
   5 -11  -6  138.89   14.30
  -5 -11   6  142.49   16.10
  -5 -11   6  160.88   16.80
  -5 -11   6  146.89   16.90
   5 -11  -6  160.98   16.50
  -5 -11   6  134.19   15.10
   5 -11  -6  130.49   15.20
  -5 -11   6  141.09   10.50
   7  11  -8  199.98   12.40
   7  11  -8  210.98   12.80
   7 -11  -8  194.98   18.60
   7 -11  -8  253.47   20.50
   7 -11  -8  228.78   20.10
  -7 -11   8  213.08   21.20
   7 -11  -8  215.08   15.10
   7 -11  -8  223.08   15.60
  -7 -11   8  196.48   23.50
  -7 -11   8  226.98   19.50
   7 -11  -8  252.67   30.10
   7 -11  -8  230.88   13.70
  -7 -11   8  243.58   21.70
  -7 -11   8  243.68   21.00
   9  11 -10  156.18   10.80
   9  11 -10  151.58   11.30
  -9  11  10  154.08   23.30
  -9 -11  10  169.58   21.40
  -9 -11  10  195.78   24.20
  -9 -11  10  164.08   18.10
   9 -11 -10  166.38   11.80
   9 -11 -10  174.38   18.50
   9 -11 -10  151.28   12.60
  -9 -11  10  133.99   18.90
   9 -11 -10  180.68   13.70
  11  11 -12  111.19   10.20
 -11  11  12  135.29    9.80
  11  11 -12  110.19    9.50
 -11  11  12  136.89   19.10
  11 -11 -12  118.49   11.20
 -11 -11  12   94.09   15.50
  11 -11 -12  121.89   20.10
 -11 -11  12  121.49   19.40
 -11 -11  12  143.59   21.80
  11 -11 -12  103.49   11.70
 -11 -11  12  131.39   17.60
  11 -11 -12   95.79   16.70
  11 -11 -12  109.59   10.20
 -13  11  14   90.99    9.60
  13  11 -14  103.89    9.70
  13  11 -14   91.69   10.50
 -13  11  14   96.79   17.20
  13 -11 -14   77.69   15.30
  13 -11 -14  103.89   17.30
 -13 -11  14   81.49   14.80
  13 -11 -14  121.49   10.90
  13 -11 -14   93.89   10.80
 -13 -11  14  104.09   20.80
 -13 -11  14  116.49   21.30
 -13 -11  14  107.69   16.30
  13 -11 -14  116.99   12.20
  15  11 -16  128.69   13.60
  15  11 -16  137.39   12.10
 -15  11  16  142.19   12.30
 -15 -11  16  127.59   19.00
 -15 -11  16  171.48   31.10
 -15 -11  16  142.79   23.10
  15 -11 -16  168.68   19.40
  15 -11 -16  115.79   19.90
  15 -11 -16  150.08   15.10
  15 -11 -16  140.69   13.70
 -15 -11  16  161.28   18.30
 -17  11  18  118.39   11.50
 -17  11  18  120.69   19.90
 -17  11  18  120.89   12.00
  17  11 -18  141.69   14.40
  17  11 -18  127.99   11.80
 -17 -11  18   96.79   19.80
 -17 -11  18  111.19   19.80
  17 -11 -18  116.99   14.20
  17 -11 -18   87.59   14.40
  17 -11 -18  101.79   13.10
  17 -11 -18  117.79   12.80
 -17 -11  18  103.79   16.90
  17 -11 -18   88.89   19.20
 -17 -11  18   91.49   15.80
  19  11 -20   66.69    9.30
 -19  11  20   44.40    7.60
 -19  11  20   55.29    9.40
  19 -11 -20   39.60   13.90
  19 -11 -20   60.99   10.60
 -19 -11  20   60.59   13.90
 -19 -11  20   50.89   16.90
 -19 -11  20   62.39   15.30
  19 -11 -20   71.79   12.10
  19 -11 -20   52.19    9.60
  21  11 -22   49.90    9.10
  21 -11 -22   33.40   14.70
  21 -11 -22   45.90   10.10
 -21 -11  22   40.30   12.60
  21 -11 -22   38.60    9.30
 -21 -11  22   44.30   13.80
  21 -11 -22   47.20   11.50
 -21 -11  22   60.99   15.60
 -21 -11  22   52.89   18.70
  23  11 -24   28.20    8.10
 -23 -11  24   10.40   20.10
 -23 -11  24   36.30   11.40
  23 -11 -24   11.20    8.50
 -23 -11  24   33.90   15.70
  23 -11 -24   25.70    8.80
 -23 -11  24   30.40   12.10
  23 -11 -24   54.79   27.30
 -25  11  26    3.80    5.30
  25  11 -26   36.90    9.10
 -25 -11  26   51.89   13.70
 -25 -11  26   19.50   11.10
 -25 -11  26   35.50   16.80
  25 -11 -26   18.50    8.50
  25 -11 -26   10.40   12.10
 -25 -11  26   27.50   13.60
  24  12 -23   58.99    9.50
 -24 -12  23   38.20   12.90
  24 -12 -23   60.19   17.20
 -24 -12  23   64.79   17.40
  24 -12 -23   68.59   13.50
  24 -12 -23   46.10   11.70
 -24 -12  23   63.19   14.60
  22  12 -21   76.99   12.80
 -22 -12  21   83.39   16.80
  22 -12 -21   73.19   17.70
  22 -12 -21   83.59   13.80
 -22 -12  21   63.79   17.40
 -22 -12  21   60.99   14.30
 -22 -12  21   54.39   29.80
  22 -12 -21   75.99   14.10
  22 -12 -21   68.19   12.00
  20  12 -19  144.09   15.00
  20  12 -19  137.99   11.80
 -20  12  19  130.09   12.90
  20 -12 -19  112.89   15.30
  20 -12 -19  130.49   17.80
  20 -12 -19  146.69   15.00
 -20 -12  19   84.59   18.20
  20 -12 -19  102.39   20.60
 -20 -12  19  143.79   19.40
  20 -12 -19  120.59   15.90
 -20 -12  19  124.59   20.60
  18  12 -17  150.58   13.60
 -18  12  17  183.98   25.20
  18  12 -17  171.48   12.30
 -18  12  17  145.59   13.60
  18 -12 -17  173.58   16.10
 -18 -12  17  154.58   26.40
  18 -12 -17  180.58   16.90
  18 -12 -17  169.78   23.30
  18 -12 -17  137.09   22.40
  18 -12 -17  153.78   15.00
 -18 -12  17  118.99   19.00
 -18 -12  17  140.79   22.00
 -18 -12  17  178.48   28.90
 -16  12  15  208.48   15.50
  16 -12 -15  197.98   17.50
 -16 -12  15  265.37   23.90
  16 -12 -15  221.48   24.70
 -16 -12  15  237.38   22.30
 -16 -12  15  228.18   27.10
 -16 -12  15  196.98   24.80
  16 -12 -15  194.18   17.10
  16 -12 -15  222.78   16.60
  16 -12 -15  250.77   28.60
 -14  12  13  190.58   13.70
  14  12 -13  189.78   11.70
  14  12 -13  171.38   13.30
 -14  12  13  192.28   21.30
 -14 -12  13  194.58   19.90
  14 -12 -13  184.08   32.10
 -14 -12  13  214.68   21.60
  14 -12 -13  198.48   16.60
  14 -12 -13  205.88   22.50
 -14 -12  13  181.38   23.00
  14 -12 -13  214.68   21.80
  12  12 -11  160.28    9.70
  12  12 -11  165.08   10.10
 -12  12  11  163.18   19.40
  12 -12 -11  183.28   15.10
 -12 -12  11  152.78   17.80
 -12 -12  11  183.08   28.20
 -12 -12  11  166.78   18.90
 -12 -12  11  172.28   21.30
  12 -12 -11  189.78   13.30
  12 -12 -11  191.38   15.50
  12 -12 -11  162.78   21.10
  12 -12 -11  155.68   27.30
  12 -12 -11  173.98   19.60
  10 -12  -9  165.98   14.80
 -10 -12   9  174.18   18.60
  10 -12  -9  159.48   18.30
  10 -12  -9  193.28   17.10
 -10 -12   9  182.48   18.00
 -10 -12   9  203.88   21.40
  10 -12  -9  177.28   19.20
  10 -12  -9  165.88   12.60
 -10 -12   9  170.68   26.50
  10 -12  -9  149.39   20.00
  10 -12  -9  201.58   31.30
   8 -12  -7  238.98   17.50
  -8 -12   7  239.48   15.10
  -8 -12   7  267.67   22.10
   8 -12  -7  260.87   15.30
   8 -12  -7  257.57   18.10
  -8 -12   7  257.77   23.40
   8 -12  -7  225.88   20.20
   8 -12  -7  215.58   21.60
  -8 -12   7  245.28   27.00
  -8 -12   7  239.98   20.90
  -8 -12   7  219.78   20.60
   8 -12  -7  247.98   22.50
   8 -12  -7  226.68   33.90
  -6  12   5  170.38   16.20
   6 -12  -5  176.18   30.70
   6 -12  -5  172.48   19.50
  -6 -12   5  179.78   15.20
   6 -12  -5  208.98   16.00
  -6 -12   5  180.78   18.70
  -6 -12   5  227.08   20.00
   6 -12  -5  171.38   19.70
  -6 -12   5  190.98   19.00
   6 -12  -5  175.58   15.00
  -6 -12   5  207.78   13.20
   6 -12  -5  212.28   17.30
   6 -12  -5  217.68   13.20
  -6 -12   5  239.18   27.10
  -6 -12   5  198.08   18.50
  -4  12   3  173.68   14.50
   4 -12  -3  203.58   12.30
   4 -12  -3  199.68   15.10
  -4 -12   3  183.18   29.90
  -4 -12   3  172.78   18.00
  -4 -12   3  203.68   17.90
  -4 -12   3  172.48   11.80
  -4 -12   3  170.68   17.40
  -4 -12   3  176.08   14.40
   4 -12  -3  170.78   19.30
   4 -12  -3  157.88   14.80
   4 -12  -3  156.48   14.10
   4 -12  -3  174.78   19.00
  -2  12   1  144.79   11.20
   2 -12  -1  150.28   17.70
  -2 -12   1  123.39    9.60
  -2 -12   1  151.48   16.50
   2 -12  -1  143.69   13.00
  -2 -12   1  146.79   16.00
  -2 -12   1  124.69   12.10
  -2 -12   1  120.19   14.60
   2 -12  -1  142.29   17.20
  -2 -12   1  125.39   13.10
   2 -12  -1  122.89   10.00
   2 -12  -1   89.79   21.70
   0 -12  -1  121.79    9.20
   0 -12   1  149.59   17.40
   0 -12  -1   67.89   17.30
   0 -12  -1  117.29    9.80
   0 -12  -1  116.79   15.80
   0 -12   1  134.29   10.10
   0 -12   1  112.79   15.80
   0 -12   1  126.99   12.10
   0 -12   1  127.59   25.90
   0 -12  -1   93.99   14.50
   0 -12   1  157.18   13.40
   0 -12  -1  103.19   11.00
  -2 -12   3  121.49   13.40
   2 -12  -3  106.29   15.30
  -2 -12   3   89.89   14.80
  -2 -12   3   84.29   13.60
   2 -12  -3   96.89   17.10
   2 -12  -3   93.29    8.40
   2 -12  -3  106.79   10.70
  -2 -12   3  135.79   12.80
   2 -12  -3   90.19   10.90
   2 -12  -3  100.79   15.10
  -2 -12   3  102.79    9.00
  -2 -12   3  115.99   16.50
  -2 -12   3   97.99   20.70
  -4  12   5   97.79   11.60
   4 -12  -5   72.59   13.40
   4 -12  -5   95.99   14.90
  -4 -12   5   90.69   14.90
  -4 -12   5  113.19   17.00
   4 -12  -5   91.39    9.80
  -4 -12   5  105.19    9.00
  -4 -12   5   85.99   18.40
  -4 -12   5   85.49   14.30
   4 -12  -5   77.69    7.90
  -4 -12   5  109.29   16.00
   4 -12  -5   86.79   11.40
  -4 -12   5   83.69   13.60
   4 -12  -5   66.89    9.70
  -6  12   7   59.89   10.70
  -6 -12   7   61.69   13.30
  -6 -12   7   52.39   16.20
  -6 -12   7   43.20   11.30
  -6 -12   7   56.79   13.20
   6 -12  -7   42.80   18.00
   6 -12  -7   44.80   11.00
   6 -12  -7   71.99   12.90
   6 -12  -7   49.80   10.60
  -6 -12   7   59.89    7.60
   6 -12  -7   45.50    6.30
   6 -12  -7   45.50    7.90
  -6 -12   7   32.40    8.10
   6 -12  -7   42.80    7.70
  -8  12   9    8.10    6.10
   8  12  -9   21.30    3.90
   8  12  -9   23.90    4.10
   8 -12  -9   28.10    6.70
  -8 -12   9   20.80    5.00
   8 -12  -9   31.20    5.80
  -8 -12   9   16.40    8.80
  -8 -12   9   23.70   11.10
  -8 -12   9   19.10    6.30
   8 -12  -9   19.90    5.80
  -8 -12   9   20.20   10.70
   8 -12  -9   15.20    7.80
   8 -12  -9   22.40    8.80
  -8 -12   9   16.90    8.90
   8 -12  -9   31.20   18.30
   8 -12  -9   19.70    8.10
 -10  12  11    5.60    6.70
  10  12 -11   13.10    3.80
  10 -12 -11   -1.20    6.20
  10 -12 -11    8.80    5.30
 -10 -12  11    6.40    7.60
 -10 -12  11    3.00    8.00
  10 -12 -11   12.30    7.40
  10 -12 -11    9.80    5.00
 -10 -12  11    7.00    8.00
  10 -12 -11   -6.40   10.70
 -10 -12  11    7.50    7.90
 -12  12  13    7.70    7.50
  12  12 -13    6.00    5.00
  12  12 -13   12.90    4.20
 -12 -12  13    9.50    8.40
  12 -12 -13    5.90    4.50
  12 -12 -13   -5.40    4.70
 -12 -12  13    9.10    8.00
  12 -12 -13    7.10    7.60
 -12 -12  13    7.80    8.60
  12 -12 -13   17.30    6.10
  12 -12 -13    7.60   10.70
 -12 -12  13    7.50    9.40
  14  12 -15    9.70    4.20
 -14  12  15    3.60    3.10
  14  12 -15    4.00    4.50
  14 -12 -15    3.70    4.90
  14 -12 -15   12.80   12.30
  14 -12 -15    1.20    6.40
  14 -12 -15    0.80    5.10
 -14 -12  15    2.50    7.50
  14 -12 -15    4.80    4.80
 -14 -12  15    0.30    7.30
 -14 -12  15    2.60    8.60
 -16  12  17   21.90    5.70
  16  12 -17    5.40    5.50
 -16  12  17   10.80    3.30
  16  12 -17   14.80    5.30
 -16  12  17   -7.80    7.90
 -16 -12  17   27.70   12.60
  16 -12 -17   15.40    6.80
  16 -12 -17    6.40    7.90
 -16 -12  17   14.70   10.70
  16 -12 -17   21.20   11.30
  16 -12 -17   11.80    5.70
 -16 -12  17   15.30   10.10
  18  12 -19   40.70    7.50
  18  12 -19   31.10    9.40
 -18  12  19   27.70    4.80
 -18 -12  19   17.00   10.00
 -18 -12  19   19.30   11.50
  18 -12 -19   37.70   13.30
  18 -12 -19   42.50    9.50
 -18 -12  19   27.40   11.70
 -20  12  21   22.30    4.30
  20  12 -21   25.70    7.40
 -20 -12  21   26.00   13.80
  20 -12 -21   36.00    9.90
  20 -12 -21   17.70    8.20
 -20 -12  21   24.30   10.90
 -20 -12  21   10.10    9.90
  20 -12 -21   31.00   12.30
  20 -12 -21   30.20    9.00
 -22  12  23   -1.50    4.20
  22  12 -23   17.80    6.80
  22 -12 -23    5.40   22.00
 -22 -12  23   -4.20   15.90
  22 -12 -23   17.50    8.30
 -22 -12  23    1.80   10.90
 -22 -12  23   14.90   10.50
 -22 -12  23   -2.00    7.80
  23  13 -22   10.00    5.40
 -23  13  22    6.20    5.30
 -23 -13  22    6.80    9.50
 -23 -13  22    0.10   11.30
 -23 -13  22    2.60    8.60
  23 -13 -22   27.80   13.30
  23 -13 -22   20.20   13.40
  21  13 -20   35.80    6.70
 -21 -13  20   31.80   10.90
  21 -13 -20   29.60   13.00
 -21 -13  20   14.50   12.00
  21 -13 -20   33.60    8.90
  21 -13 -20   25.20    8.70
 -21 -13  20   27.30   15.40
 -21 -13  20    9.90   10.20
  19  13 -18   24.90    5.70
 -19  13  18   28.40    4.80
  19  13 -18   35.60    7.00
 -19 -13  18   12.70    9.70
 -19 -13  18   44.80   12.80
  19 -13 -18   36.90   14.70
  19 -13 -18   19.10    7.90
  19 -13 -18   58.69   15.40
 -19 -13  18   23.50   13.30
  19 -13 -18   30.30    9.20
  17  13 -16   13.40    4.80
  17  13 -16   16.00    5.10
 -17  13  16   40.50   12.60
  17 -13 -16   13.80   10.60
  17 -13 -16   40.80   14.10
 -17 -13  16   15.60   10.60
  17 -13 -16    8.20    9.20
  17 -13 -16   18.90    7.80
  17 -13 -16    5.00    5.70
 -17 -13  16   25.00   10.50
 -17 -13  16   25.70   11.90
 -17 -13  16   15.30   13.50
  15  13 -14   17.30    3.90
  15  13 -14   15.50    3.70
  15 -13 -14   10.80    8.70
 -15 -13  14   17.70    9.80
 -15 -13  14    7.50    8.30
 -15 -13  14    6.90    8.20
  15 -13 -14   20.30    6.30
  15 -13 -14   27.70   13.80
  15 -13 -14   19.70    6.80
  15 -13 -14   27.30    7.30
 -15 -13  14   29.10   12.80
 -13  13  12   25.70    9.30
 -13 -13  12   -4.90    9.50
  13 -13 -12    5.20    7.80
  13 -13 -12    6.90    5.70
 -13 -13  12    0.20    7.30
 -13 -13  12    1.10    7.30
 -13 -13  12   12.90   10.70
  13 -13 -12    9.20    8.20
  13 -13 -12  -15.40   11.80
  13 -13 -12    0.20    6.90
  13 -13 -12    7.00    4.70
  13 -13 -12   10.10    5.80
 -11  13  10    3.10    7.80
  11 -13 -10   -5.90    4.90
  11 -13 -10    1.10    4.80
  11 -13 -10    0.20   14.00
 -11 -13  10    2.00    6.50
 -11 -13  10    1.70    6.60
  11 -13 -10    3.90    6.30
  11 -13 -10   -4.30    7.50
 -11 -13  10    8.60    5.50
 -11 -13  10    5.90   11.00
 -11 -13  10    6.90    4.20
 -11 -13  10    2.50    8.30
  11 -13 -10    5.10    4.10
  11 -13 -10    8.70    8.00
  -9  13   8    0.10    5.60
  -9 -13   8    0.90    7.00
   9 -13  -8   -9.50    5.80
   9 -13  -8    4.90    4.00
  -9 -13   8    0.90    7.00
  -9 -13   8    4.20    6.60
   9 -13  -8   -1.10    7.30
   9 -13  -8    6.40   12.90
  -9 -13   8    4.50    3.60
   9 -13  -8    1.20    5.20
   9 -13  -8    1.20    5.10
   9 -13  -8   13.20    6.70
  -9 -13   8    6.10    4.80
  -9 -13   8   -0.10    9.60
  -7  13   6   31.20    8.10
   7 -13  -6   21.50    9.40
  -7 -13   6   16.10   11.40
   7 -13  -6   32.90    5.80
  -7 -13   6   25.00    9.10
   7 -13  -6   12.70    6.30
  -7 -13   6   33.90   10.80
  -7 -13   6   17.10    9.50
   7 -13  -6   19.70    6.70
   7 -13  -6   23.10   10.10
  -7 -13   6   20.30    5.10
  -7 -13   6   31.20    8.20
   7 -13  -6   43.40   19.50
   7 -13  -6    6.60    6.70
  -5  13   4   96.49   11.60
  -5 -13   4   74.79   19.00
  -5 -13   4  100.09    8.90
  -5 -13   4   89.59   14.20
   5 -13  -4   68.69   14.20
  -5 -13   4   86.09   11.80
   5 -13  -4   78.39    8.30
  -5 -13   4   91.69   14.80
   5 -13  -4   97.89   12.60
   5 -13  -4   78.09   14.90
  -5 -13   4  115.39   14.00
   5 -13  -4   82.19   12.50
   5 -13  -4   97.19   25.00
   5 -13  -4   83.09   10.70
  -5 -13   4  120.39   16.80
   3 -13  -2   89.39   21.80
   3 -13  -2   88.49   12.10
  -3 -13   2   86.99   14.30
  -3 -13   2   84.39   11.40
   3 -13  -2   83.79    8.60
  -3 -13   2   86.69   14.10
  -3 -13   2  100.09    8.80
   3 -13  -2   89.99   15.50
   3 -13  -2   77.09   14.60
  -3 -13   2  129.19   26.40
  -3 -13   2   89.79   14.90
   1 -13   0   44.80   12.10
   1 -13   0   39.70   19.20
   1 -13   0   32.90   10.00
  -1 -13   0   43.80   10.30
  -1 -13   0   54.69    6.80
  -1 -13   0   57.09   15.50
  -1 -13   0   57.99    9.20
   1 -13   0   56.59    9.60
   1 -13   0   52.49    7.10
  -1 -13   0   62.89   12.30
   1 -13  -2   30.80    7.20
  -1 -13   2   41.60    8.00
   1 -13  -2   49.90   11.00
   1 -13  -2   74.59   23.10
   1 -13  -2   51.69    6.60
  -1 -13   2   26.60   11.10
  -1 -13   2   27.60    9.70
  -1 -13   2   37.30    8.20
  -1 -13   2   42.10   11.30
  -1 -13   2   42.50    8.00
   1 -13  -2   28.10    9.60
   3 -13  -4  106.99   16.00
   3 -13  -4  129.39   12.20
  -3 -13   4   83.99   15.80
   3 -13  -4  118.09   12.30
  -3 -13   4  117.19   24.20
  -3 -13   4  114.09    9.80
  -3 -13   4   98.59   15.70
  -3 -13   4  138.89   14.90
   3 -13  -4  120.29   12.90
   3 -13  -4  111.99    9.30
  -3 -13   4  123.69   17.20
   3 -13  -4  117.49   16.60
  -5  13   6  210.88   18.20
   5 -13  -6  202.78   20.00
   5 -13  -6  214.48   20.80
  -5 -13   6  194.38   20.70
   5 -13  -6  171.48   15.40
   5 -13  -6  182.28   12.90
   5 -13  -6  168.58   31.90
  -5 -13   6  226.28   26.00
  -5 -13   6  187.28   17.10
  -5 -13   6  206.98   30.80
  -5 -13   6  181.88   21.00
   5 -13  -6  227.88   16.10
  -5 -13   6  224.88   14.40
   5 -13  -6  212.58   18.30
  -7  13   8  212.98   19.30
  -7 -13   8  212.68   21.20
   7 -13  -8  155.48   18.90
   7 -13  -8  189.28   33.40
   7 -13  -8  180.78   16.80
   7 -13  -8  191.28   15.10
  -7 -13   8  157.18   25.00
   7 -13  -8  190.08   19.50
   7 -13  -8  178.08   19.40
  -7 -13   8  181.08   21.30
   7 -13  -8  163.58   12.50
  -7 -13   8  201.78   13.90
  -7 -13   8  183.58   17.00
  -9  13  10  123.49   16.30
  -9 -13  10  115.79   17.90
  -9 -13  10  120.69   11.00
  -9 -13  10  105.09   16.20
   9 -13 -10  119.19   12.20
  -9 -13  10  117.39   13.40
   9 -13 -10  110.79   24.60
   9 -13 -10  105.39   10.10
  -9 -13  10  118.09   19.80
  -9 -13  10   85.39   16.80
   9 -13 -10   91.79   14.70
   9 -13 -10  118.59   18.30
   9 -13 -10  136.79   18.10
   9 -13 -10  123.39   12.40
  11  13 -12   78.59    7.20
  11  13 -12   80.69    7.70
 -11  13  12  109.29   17.20
 -11 -13  12   83.69   15.20
  11 -13 -12   74.19   19.60
  11 -13 -12   80.39    9.50
  11 -13 -12   75.99   14.80
 -11 -13  12   82.49   16.50
  11 -13 -12   90.19   15.70
 -11 -13  12   91.29   17.30
  11 -13 -12   90.29   17.40
  11 -13 -12   93.49   12.10
 -11 -13  12   90.29   20.90
  11 -13 -12   92.59   12.70
  13  13 -14   93.09   12.50
  13 -13 -14  111.19   34.70
  13 -13 -14  105.99   12.30
 -13 -13  14   98.79   18.90
  13 -13 -14  118.49   20.10
  13 -13 -14  107.79   13.40
 -13 -13  14   70.49   17.00
  13 -13 -14  112.29   11.70
 -13 -13  14   85.99   16.50
 -13 -13  14  129.39   32.60
  15  13 -16  137.79   12.10
  15  13 -16  141.09   11.30
 -15  13  16  151.28   22.50
  15 -13 -16  151.18   22.20
  15 -13 -16  151.78   13.80
 -15 -13  16  114.79   20.10
 -15 -13  16  150.78   24.10
  15 -13 -16  126.09   15.50
  15 -13 -16  164.28   15.00
  15 -13 -16  111.69   20.50
 -15 -13  16  105.79   17.60
 -15 -13  16   86.79   17.00
  17  13 -18  136.09   13.60
  17  13 -18  142.79   12.00
  17 -13 -18  132.49   14.90
 -17 -13  18  128.99   19.30
  17 -13 -18  129.49   15.90
 -17 -13  18  133.69   21.50
 -17 -13  18   89.29   18.40
  17 -13 -18  134.49   15.00
  17 -13 -18  160.88   21.30
  17 -13 -18  140.89   23.60
  19  13 -20  115.69   11.60
  19 -13 -20   84.39   13.80
 -19 -13  20  120.29   19.20
 -19 -13  20   73.49   15.80
  19 -13 -20  104.59   14.90
 -19 -13  20   81.09   20.60
  19 -13 -20  114.49   22.30
  21  13 -22   46.10    8.80
 -21 -13  22   29.40   12.30
  21 -13 -22   42.40   15.80
  21 -13 -22   44.20   13.00
  21 -13 -22   60.59   12.00
 -21 -13  22   49.90   26.90
 -21 -13  22   45.20   16.60
 -21 -13  22   52.99   14.00
 -20 -14  19   16.90   10.90
 -20 -14  19   17.50   10.40
  20 -14 -19    3.00    6.30
 -20 -14  19   16.20   32.70
  20 -14 -19   13.80   13.80
  20 -14 -19   29.20   13.30
 -20 -14  19   20.10   14.10
  20 -14 -19   31.20    9.50
  18 -14 -17   23.10    8.30
 -18 -14  17   22.20   12.50
 -18 -14  17   26.00   10.70
 -18 -14  17   44.70   13.50
  18 -14 -17   26.00   12.40
  18 -14 -17   44.70   10.90
  18 -14 -17    1.40   13.70
 -16  14  15   34.50   13.70
  16 -14 -15   48.90   15.80
  16 -14 -15   34.70   12.30
 -16 -14  15   26.70   14.50
  16 -14 -15   24.60    8.10
  16 -14 -15   33.50   12.70
  16 -14 -15   21.60    7.20
  16 -14 -15   29.50   12.30
 -16 -14  15   39.50   12.50
  16 -14 -15   31.90    8.40
 -16 -14  15   46.00   12.30
 -14 -14  13   14.10    9.20
  14 -14 -13    5.50    9.40
  14 -14 -13   22.50    6.70
 -14 -14  13   12.50   10.00
  14 -14 -13   27.90   11.00
  14 -14 -13   -9.70   15.30
 -14 -14  13   11.20   10.70
  14 -14 -13   41.80   12.30
 -14 -14  13   32.80   14.60
  14 -14 -13   27.70    8.30
 -12  14  11   23.80   10.80
 -12 -14  11   30.00    6.50
  12 -14 -11   14.60   16.20
 -12 -14  11   20.90    9.40
  12 -14 -11   20.90   10.70
  12 -14 -11   43.40   11.90
  12 -14 -11   26.00   10.80
 -12 -14  11    9.00    9.10
  12 -14 -11   20.40    6.80
  12 -14 -11   19.50    6.00
 -12 -14  11   39.90   12.80
  12 -14 -11   19.60    6.90
 -12 -14  11   33.90    8.50
 -12 -14  11   23.60   11.30
 -10  14   9   41.90   11.60
 -10 -14   9   32.70   12.40
 -10 -14   9   43.50   12.20
  10 -14  -9   26.50    8.50
 -10 -14   9   39.10   11.40
  10 -14  -9   38.10    7.10
 -10 -14   9   36.60    6.70
 -10 -14   9   26.60    7.90
  10 -14  -9   31.30   10.20
  10 -14  -9   30.30   12.20
 -10 -14   9   33.40   15.40
  10 -14  -9   24.80    7.30
  10 -14  -9   22.50   19.50
  -8  14   7   55.49   11.20
  -8 -14   7   41.90    9.10
   8 -14  -7   41.30    9.90
  -8 -14   7   26.30   14.10
  -8 -14   7   40.40   11.30
   8 -14  -7   50.09    9.10
  -8 -14   7   39.90   11.30
  -8 -14   7   46.00    8.80
   8 -14  -7   55.29   13.80
   8 -14  -7   26.10   11.50
  -8 -14   7   62.29   17.90
   8 -14  -7   47.30    9.90
   8 -14  -7   42.70    7.10
   8 -14  -7   64.09   20.90
  -6  14   5   65.29   11.10
  -6 -14   5   46.70   12.10
  -6 -14   5   46.10   12.40
  -6 -14   5   56.89    7.80
  -6 -14   5   72.99   11.40
   6 -14  -5   65.89   14.90
   6 -14  -5   72.89   10.70
  -6 -14   5   66.49   19.70
   6 -14  -5   55.99   11.10
   6 -14  -5   46.00   13.40
   6 -14  -5   64.49    8.10
   6 -14  -5   61.69   10.70
   4 -14  -3    7.90    9.40
   4 -14  -3   19.90   16.50
  -4 -14   3   18.20    7.60
  -4 -14   3   17.20    6.10
  -4 -14   3   20.90   15.20
  -4 -14   3   24.60    9.60
  -4 -14   3   23.30    5.30
   4 -14  -3   19.30    6.10
   4 -14  -3   44.80   21.70
   4 -14  -3   20.80    5.10
   2 -14  -1    2.40    5.80
   2 -14  -1    8.80    4.40
   2 -14  -1    6.30   12.50
  -2 -14   1    5.00    3.70
  -2 -14   1   13.00    5.40
  -2 -14   1   17.80    9.40
   2 -14  -1    6.50    5.70
  -2 -14   1    7.40   13.10
  -2 -14   1    8.10    7.30
   2 -14  -1    4.60    8.10
   0 -14  -1   30.40    5.50
   0 -14   1   30.90   10.20
   0 -14  -1   37.30   19.80
   0 -14   1   15.20   12.30
   0 -14   1   31.30    5.80
   0 -14  -1   40.00   11.30
   0 -14   1   19.90    7.50
   0 -14  -1   30.20    7.30
   0 -14   1   30.90   11.00
   0 -14  -1   31.00    9.60
  -2 -14   3   56.79   17.20
   2 -14  -3   73.29   10.30
   2 -14  -3   94.79   15.00
   2 -14  -3   56.19   16.60
   2 -14  -3   53.49   12.10
  -2 -14   3   51.09   12.80
  -2 -14   3   66.89   11.30
   2 -14  -3   46.90    6.80
  -2 -14   3   63.99   13.90
  -2 -14   3   64.99   11.20
   4 -14  -5   78.29   12.00
  -4 -14   5   67.59   14.30
  -4 -14   5   58.59   13.60
  -4 -14   5  104.89   13.40
  -4 -14   5   75.09   12.70
   4 -14  -5   70.19   13.70
   4 -14  -5   77.19   10.80
   4 -14  -5   50.59   12.60
   4 -14  -5   89.99   11.50
   4 -14  -5   70.59    8.20
   4 -14  -5   63.79   19.20
  -4 -14   5   60.39   19.00
  -6 -14   7   47.20    7.10
   6 -14  -7   54.09   10.90
   6 -14  -7   47.40    7.20
   6 -14  -7   73.69   11.10
  -6 -14   7   45.60   12.90
   6 -14  -7   48.30   12.60
   6 -14  -7   39.90   11.80
  -6 -14   7   55.49   13.70
  -6 -14   7   52.79   18.20
  -6 -14   7   38.60    9.40
  -6 -14   7   30.00   11.20
   6 -14  -7   59.49   22.40
   6 -14  -7   63.29    9.40
  -8  14   9   45.70   10.40
  -8 -14   9   38.60    7.00
   8 -14  -9   49.40   11.30
   8 -14  -9   46.10    8.50
   8 -14  -9   31.80   11.00
   8 -14  -9   47.50   11.60
  -8 -14   9   43.90   12.50
   8 -14  -9   52.49   21.50
  -8 -14   9   47.70   13.00
  -8 -14   9   43.20    9.80
   8 -14  -9   44.50    7.10
   8 -14  -9   44.90    9.00
  -8 -14   9   16.70   10.70
  -8 -14   9   34.90   19.00
 -10  14  11   11.30    9.00
  10 -14 -11   18.60    6.80
  10 -14 -11   33.10    7.10
 -10 -14  11   24.40    6.20
  10 -14 -11   12.40    8.80
  10 -14 -11   18.40    5.70
 -10 -14  11    5.70   11.60
 -10 -14  11   17.30    9.40
 -10 -14  11   11.70   10.40
  10 -14 -11   13.50    9.20
  10 -14 -11   28.20   11.30
 -10 -14  11   27.10   11.10
  10 -14 -11   11.10   18.30
 -10 -14  11   19.10    7.80
  12 -14 -13   10.40   14.50
  12 -14 -13   24.10   10.70
 -12 -14  13   14.80   10.00
  12 -14 -13   18.50    6.30
  12 -14 -13   27.30    6.90
 -12 -14  13   37.20    7.40
  12 -14 -13    9.80    8.70
  12 -14 -13   21.70   10.50
 -12 -14  13   25.30    9.80
 -12 -14  13   20.20   16.90
  12 -14 -13   19.90    7.30
 -12 -14  13    5.90   10.00
 -12 -14  13   25.20   11.40
  14  14 -15   31.10    4.80
 -14  14  15   38.50   14.90
  14 -14 -15   29.50   11.40
 -14 -14  15   29.90   12.00
  14 -14 -15   21.60   10.20
  14 -14 -15   25.80    8.20
  14 -14 -15   30.20    7.50
 -14 -14  15    8.10   12.10
 -14 -14  15   29.00   11.90
  14 -14 -15   67.59   17.90
 -14 -14  15    9.70   11.60
  14 -14 -15   24.80    8.40
  14 -14 -15   24.70   11.00
  16  14 -17   33.50    5.70
  16 -14 -17   36.60   13.90
 -16 -14  17   21.80   11.60
  16 -14 -17   25.80   25.10
  16 -14 -17   32.20    8.30
  16 -14 -17   40.40    9.80
 -16 -14  17   17.40   13.50
 -16 -14  17   21.70   11.60
  16 -14 -17   40.00   10.90
  18  14 -19   29.30    5.70
  18 -14 -19   28.40    8.50
  18 -14 -19   33.00   14.00
 -18 -14  19    9.40   10.30
 -18 -14  19   24.40   13.80
  18 -14 -19   44.30   10.00
 -18 -14  19   22.60   11.90
 -17 -15  16   28.80   16.30
 -17 -15  16   32.30   11.80
  17 -15 -16   57.29   19.80
 -17 -15  16   27.20   12.80
  17 -15 -16   34.30   13.50
  17 -15 -16   49.90   11.30
  17 -15 -16   46.10   15.50
  17 -15 -16   43.20    9.10
 -15  15  14   70.29   16.10
  15 -15 -14   47.40   10.60
  15 -15 -14   -8.90   18.50
 -15 -15  14   26.20   12.40
  15 -15 -14   42.50    8.90
  15 -15 -14   36.80   12.50
  15 -15 -14   58.69   15.40
 -15 -15  14   43.10    8.00
 -15 -15  14   42.60   12.70
  15 -15 -14   24.20   12.20
 -15 -15  14   67.39   15.20
  13 -15 -12   31.20    9.20
  13 -15 -12   48.60   10.30
 -13 -15  12   36.60    7.40
 -13 -15  12   33.80   11.50
 -13 -15  12   38.50   12.60
  13 -15 -12   34.30   12.80
  13 -15 -12   21.10   22.00
 -13 -15  12   43.10   10.90
  13 -15 -12   42.60    8.10
  13 -15 -12   42.80   13.60
 -13 -15  12   38.10   13.90
 -13 -15  12   30.80   16.50
  13 -15 -12   50.49   14.40
 -11  15  10   31.70   12.10
 -11 -15  10   40.80   10.20
 -11 -15  10   39.70   12.60
 -11 -15  10   64.89   14.70
  11 -15 -10   47.90    9.50
 -11 -15  10   22.90   13.00
  11 -15 -10   64.69   14.20
 -11 -15  10   37.70    6.70
  11 -15 -10   59.69   21.90
  11 -15 -10   40.30    7.60
  11 -15 -10   22.50   11.50
  11 -15 -10   30.00    8.80
  11 -15 -10   37.70   12.30
 -11 -15  10   33.50   11.20
  -9  15   8   27.40   10.00
  -9 -15   8   41.10   17.10
   9 -15  -8   45.60    7.40
   9 -15  -8   56.99   14.30
  -9 -15   8   26.30   10.70
  -9 -15   8   26.60   10.60
  -9 -15   8   25.80   10.40
   9 -15  -8   53.29   25.50
   9 -15  -8   49.30    9.40
   9 -15  -8   32.80    9.20
   9 -15  -8   34.40   13.00
   9 -15  -8   23.40    9.40
  -9 -15   8   43.00   12.70
  -7 -15   6   69.59   14.30
  -7 -15   6   47.90   13.10
   7 -15  -6   62.69    8.50
  -7 -15   6   65.99   20.70
   7 -15  -6   54.89   11.50
   7 -15  -6   80.99   12.30
  -7 -15   6   71.49   11.80
   7 -15  -6   80.89   27.10
   7 -15  -6   79.69   11.40
   7 -15  -6   75.99   15.60
  -7 -15   6   86.19   14.90
   7 -15  -6   57.49   14.70
  -5 -15   4   78.99   11.40
  -5 -15   4   36.30   16.70
   5 -15  -4   35.80   18.10
   5 -15  -4   79.49    9.10
  -5 -15   4   46.10   12.70
   5 -15  -4   66.69   15.40
  -5 -15   4   84.99   15.30
   5 -15  -4   61.89   26.80
   5 -15  -4   57.79   10.40
  -5 -15   4   77.59   13.20
   5 -15  -4   46.40   13.20
  -5 -15   4   86.89    9.30
  -3 -15   2   45.40   11.90
  -3 -15   2   49.60   21.10
  -3 -15   2   65.59   13.60
   3 -15  -2   62.79   14.10
   3 -15  -2   57.99   10.00
   3 -15  -2   46.60    7.40
  -3 -15   2   72.19   10.50
  -3 -15   2   59.29    7.80
   3 -15  -2   68.39   22.30
   3 -15  -2   34.00   11.80
  -1 -15   0   38.00    8.20
   1 -15   0   41.30    9.10
  -1 -15   0   34.30   11.20
  -1 -15   0   37.90   11.30
  -1 -15   0   22.50   12.60
  -1 -15   0   37.10    6.20
   1 -15   0   32.20   11.70
   1 -15   0   36.60    6.70
   1 -15   0   30.60   12.80
   1 -15   0   29.10   11.10
  -1 -15   2   19.30    5.30
   1 -15  -2   24.10    6.70
  -1 -15   2   16.70    8.20
  -1 -15   2   25.40   10.30
  -1 -15   2   14.50   16.10
   1 -15  -2  -10.30   10.60
   1 -15  -2   14.10    8.60
   1 -15  -2   13.70    4.70
  -1 -15   2    6.40    9.00
   1 -15  -2    6.80    8.50
  -3 -15   4   29.60    8.20
   3 -15  -4   26.70   10.70
   3 -15  -4   30.40   16.10
  -3 -15   4   29.20    6.20
  -3 -15   4   19.20   11.10
  -3 -15   4   15.00   13.20
   3 -15  -4   16.90    5.20
  -3 -15   4   27.30    8.10
  -3 -15   4   18.20   10.90
   3 -15  -4   10.40    9.20
   3 -15  -4   26.30    6.90
  -5 -15   6    7.20    8.30
   5 -15  -6    9.20    4.90
  -5 -15   6    9.00    4.80
   5 -15  -6   21.30    6.50
   5 -15  -6   15.70    9.30
  -5 -15   6    1.30    7.90
  -5 -15   6   -3.10    5.50
  -5 -15   6    1.80    8.40
   5 -15  -6   27.40    7.10
   5 -15  -6   -0.30   11.90
   5 -15  -6    4.50   19.80
   5 -15  -6   15.60    9.90
   5 -15  -6   13.80    6.90
   7 -15  -8   17.80    6.30
   7 -15  -8   44.60   11.40
   7 -15  -8    5.20    6.60
   7 -15  -8   -2.60    8.40
  -7 -15   8   -3.40    6.50
  -7 -15   8    2.30    8.50
   7 -15  -8  -21.00   19.10
  -7 -15   8   16.60    9.90
   7 -15  -8    7.30    7.50
  -7 -15   8    9.80    4.70
  -7 -15   8   10.00   13.40
   7 -15  -8   10.30    5.00
  -7 -15   8    2.50    8.00
   9 -15 -10    4.70    9.10
   9 -15 -10    7.10    8.90
  -9 -15  10   -5.60    6.70
   9 -15 -10   -1.80    5.40
  -9 -15  10    1.90    7.80
  -9 -15  10  -18.60    8.60
   9 -15 -10    7.10    5.00
  -9 -15  10    8.00    4.90
  -9 -15  10   -6.20    6.90
   9 -15 -10  -13.00    4.70
  -9 -15  10   -2.60    8.80
   9 -15 -10   -1.90    8.20
  11 -15 -12    7.00    6.00
  11 -15 -12   -9.20   18.70
 -11 -15  12    6.70    9.00
 -11 -15  12    2.90    5.20
 -11 -15  12    2.10   11.20
  11 -15 -12   29.70    7.80
 -11 -15  12   -3.60   11.50
  11 -15 -12   13.10    9.90
  11 -15 -12   11.60   10.10
  11 -15 -12   22.80   11.20
  11 -15 -12   19.60    6.00
 -11 -15  12   24.60   11.30
 -11 -15  12   12.90    8.80
 -13  15  14    2.00   11.30
  13 -15 -14    6.10    8.50
 -13 -15  14   20.50   10.70
  13 -15 -14    1.70    9.60
  13 -15 -14    6.40    9.80
 -13 -15  14   29.80   14.00
  13 -15 -14   49.20   19.50
 -13 -15  14   21.90   15.20
  13 -15 -14   -0.40    5.20
 -13 -15  14    8.00   10.00
  13 -15 -14   12.70    9.70
  13 -15 -14   10.50    6.50
 -13 -15  14    5.50    5.60
  15 -15 -16   -1.90    6.60
  15 -15 -16  -14.10    8.80
 -15 -15  16   -0.40    9.00
  15 -15 -16  -14.30    8.90
  15 -15 -16   -5.20   16.10
  15 -15 -16   -9.80    9.60
  15 -15 -16    3.10    6.10
 -15 -15  16    5.90    9.90
 -15 -15  16    6.90   10.50
 -12 -16  11   58.49   13.80
 -12 -16  11   71.19   15.00
  12 -16 -11   47.00   13.20
 -12 -16  11   65.59   16.80
  12 -16 -11   68.59   10.00
  12 -16 -11   44.50   13.00
 -12 -16  11   43.20   15.60
  12 -16 -11   61.89   13.00
  12 -16 -11   47.20   15.50
  10 -16  -9   29.40    7.10
  10 -16  -9   20.60   14.40
  10 -16  -9   32.80   13.00
 -10 -16   9    6.50    9.00
 -10 -16   9    7.80   11.50
 -10 -16   9   21.20   10.10
 -10 -16   9   22.20   13.60
  10 -16  -9   10.50    8.30
  10 -16  -9   22.90    8.70
 -10 -16   9   17.50    6.10
  -8 -16   7   31.90    9.10
  -8 -16   7   16.10    9.60
   8 -16  -7    8.50   10.50
   8 -16  -7   21.70   22.20
  -8 -16   7   11.30    5.30
  -8 -16   7   14.40   14.60
  -8 -16   7   29.20   10.80
   8 -16  -7   10.60    5.80
   8 -16  -7    8.10   10.80
   8 -16  -7   19.40    6.40
   6 -16  -5   21.10    7.70
   6 -16  -5   17.90    6.10
  -6 -16   5   31.20   16.10
  -6 -16   5   22.40   16.20
   6 -16  -5   -6.10   15.10
  -6 -16   5   18.80    6.10
   6 -16  -5   26.30   12.10
  -6 -16   5   13.60   12.60
   6 -16  -5   21.20   11.70
  -6 -16   5   20.10   10.30
   4 -16  -3   49.20    9.50
  -4 -16   3   49.00   12.00
   4 -16  -3   19.70   12.00
  -4 -16   3   40.90   13.00
   4 -16  -3   59.99    8.30
  -4 -16   3   56.19    8.00
  -4 -16   3   66.89   21.00
  -4 -16   3   48.50    9.80
   4 -16  -3   40.70   18.90
   4 -16  -3   36.50   12.20
  -2 -16   1   70.19   10.70
   2 -16  -1   61.49   10.70
  -2 -16   1   43.40   19.00
   2 -16  -1   52.59   13.40
   2 -16  -1   56.69    8.20
  -2 -16   1   53.19    7.70
   2 -16  -1   64.49   15.10
  -2 -16   1   63.19   14.00
   2 -16  -1   58.29   23.10
  -2 -16   1   41.10   12.10
   0 -16  -1   54.79   21.70
   0 -16   1   49.20    7.90
   0 -16   1   46.70   19.30
   0 -16   1   34.10   13.00
   0 -16  -1   36.80    6.60
   0 -16  -1   41.60   12.40
   0 -16  -1   72.79    9.90
   0 -16  -1   50.29   11.80
   0 -16   1   46.50   12.50
   0 -16   1   69.79   18.70
   2 -16  -3   46.10    8.80
  -2 -16   3   35.70    6.90
   2 -16  -3   29.20   10.80
  -2 -16   3   30.00   12.00
  -2 -16   3   46.80   16.90
   2 -16  -3   21.30    5.90
  -2 -16   3   47.20   10.50
   2 -16  -3   26.80   10.90
   2 -16  -3   15.40   16.40
  -4 -16   5   31.00   11.60
  -4 -16   5   31.20   12.00
   4 -16  -5   29.70   11.40
  -4 -16   5   18.00    8.70
  -4 -16   5   42.30    9.40
   4 -16  -5    7.30   15.10
  -4 -16   5   31.30    7.00
   4 -16  -5   28.40   11.00
   4 -16  -5   26.00    7.60
  -4 -16   5   27.10   18.40
   4 -16  -5   33.30    6.30
   6 -16  -7   19.50   10.60
  -6 -16   7   31.40   11.60
  -6 -16   7   19.10    6.30
   6 -16  -7   31.20    6.70
   6 -16  -7    6.10    9.30
  -6 -16   7    4.20   14.20
  -6 -16   7   11.50   10.30
   6 -16  -7   23.60    6.60
  -6 -16   7   13.40   10.60
   6 -16  -7   47.90   22.00
   6 -16  -7   15.60    7.90
   8 -16  -9   14.30    6.60
  -8 -16   9   26.70   14.20
   8 -16  -9   14.50    6.10
   8 -16  -9   22.20   10.60
   8 -16  -9   33.40   11.20
   8 -16  -9    2.50   10.00
   8 -16  -9   20.00    8.60
  -8 -16   9   23.00   10.50
  -8 -16   9   15.50    5.30
  -8 -16   9   11.90   10.50
  -8 -16   9   39.80   14.60
  10 -16 -11   38.80   12.30
 -10 -16  11   28.50   12.70
  10 -16 -11   50.79   11.10
 -10 -16  11   23.60   11.20
  10 -16 -11   32.10   14.30
  10 -16 -11  -14.50   26.40
 -10 -16  11   39.20   19.00
  10 -16 -11   26.20   12.30
  10 -16 -11   35.20    7.10
  -5 -17   4   18.30    6.00
  -5 -17   4   17.00    9.70
   5 -17  -4   24.00   11.90
   5 -17  -4    8.40   17.80
   5 -17  -4    6.20   10.80
   5 -17  -4    8.30    5.40
  -5 -17   4   23.10   11.00
  -5 -17   4   14.70   17.50
   3 -17  -2    5.80    9.60
   3 -17  -2   11.20    5.10
  -3 -17   2   -4.00    8.80
  -3 -17   2   12.60   10.60
  -3 -17   2    6.10    4.90
  -3 -17   2   36.70   18.20
   3 -17  -2    0.40    8.60
   3 -17  -2   -0.50   14.90
  -1 -17   0   25.80    6.30
   1 -17   0   23.90   11.60
  -1 -17   0   26.00   11.00
   1 -17   0   27.50   12.20
  -1 -17   0   26.60   11.40
  -1 -17   0   52.49   22.50
   1 -17   0   18.90   17.60
   1 -17   0   17.10    6.20
  -1 -17   2   41.20    7.30
  -1 -17   2   42.00   19.60
   1 -17  -2   48.30   22.90
   1 -17  -2   42.90   12.80
   1 -17  -2   35.50    7.00
   1 -17  -2   12.60   14.70
  -1 -17   2   28.40   12.10
  -1 -17   2   65.99   15.80
  -3 -17   4   76.89   15.50
  -3 -17   4   29.00    6.90
  -3 -17   4   41.30   21.10
   3 -17  -4   39.00    7.20
  -3 -17   4   42.70   14.40
   3 -17  -4   36.10   16.00
   3 -17  -4   43.40   12.50
 -36   0  34  192.78   29.10
 -36   0  34  186.18   24.50
  36   0 -34  146.99   24.90
 -36   0  34  161.08   24.50
  36   0 -34  199.88   21.30
 -36   0  34  180.18   18.60
 -34   0  32  363.96   35.10
 -34   0  32  330.97   31.00
  34   0 -32  324.27   33.30
  34   0 -32  306.37   25.50
 -34   0  32  302.37   24.50
 -34   0  32  329.97   29.80
  32   0 -30  205.98   19.70
  32   0 -30  268.97   28.90
 -32   0  30  202.18   22.50
 -32   0  30  206.18   18.80
 -32   0  30  225.68   25.20
 -32   0  30  253.97   28.00
  30   0 -28  251.97   27.80
 -30   0  28  267.37   23.90
 -30   0  28  275.37   28.60
 -30   0  28  221.98   26.40
 -30   0  28  261.47   26.30
 -30   0  28  270.57   27.40
 -30   0  28  256.97   20.70
 -28   0  26  471.55   29.60
 -28   0  26  510.55   37.70
 -28   0  26  488.05   39.30
 -28   0  26  533.85   37.60
  28   0 -26  459.65   34.10
  28   0 -26  536.65   39.50
 -28   0  26  483.65   33.50
  28   0 -26  451.95   29.60
 -26   0  24  687.13   44.70
  26   0 -24  644.44   37.30
 -26   0  24  714.33   46.80
  26   0 -24  744.43   47.40
  26   0 -24  675.43   48.60
 -26   0  24  703.83   37.80
 -26   0  24  655.63   45.10
 -26   0  24  649.04   44.20
 -26   0  24  677.83   40.70
 -24   0  22  636.64   42.40
 -24   0  22  678.83   39.50
 -24   0  22  641.34   36.10
  24   0 -22  719.83   45.30
  24   0 -22  704.23   40.00
 -24   0  22  679.93   42.90
  24   0 -22  645.34   36.10
 -24   0  22  709.43   45.00
  24   0 -22  713.33   42.00
 -24   0  22  638.14   43.20
  22   0 -20  287.77   24.10
  22   0 -20  312.37   25.50
  22   0 -20  297.77   21.80
 -22   0  20  298.97   24.60
 -22   0  20  297.07   24.50
 -22   0  20  280.47   23.80
 -22   0  20  279.97   19.10
  22   0 -20  279.07   19.20
 -22   0  20  278.57   21.40
 -22   0  20  296.07   19.50
 -22   0  20  270.97   25.00
  22   0 -20  333.37   24.70
  20   0 -18  566.84   36.20
 -20   0  18  555.94   29.60
 -20   0  18  554.24   34.80
  20   0 -18  525.55   32.90
 -20   0  18  650.53   36.80
  20   0 -18  509.45   29.20
  20   0 -18  510.65   31.20
 -20   0  18  536.85   29.50
 -20   0  18  571.74   32.30
  20   0 -18  534.75   34.10
 -20   0  18  554.94   36.50
 -20   0  18  564.84   35.80
  18   0 -16  470.45   28.00
 -18   0  16  461.65   24.70
 -18   0  16  437.06   26.60
  18   0 -16  443.56   30.00
 -18   0  16  460.25   30.00
  18   0 -16  452.45   29.00
 -18   0  16  463.75   25.00
  18   0 -16  433.26   26.20
  18   0 -16  439.06   24.50
 -18   0  16  431.06   28.70
 -18   0  16  491.65   31.60
  16   0 -14  409.76   26.00
 -16   0  14  411.16   27.40
 -16   0  14  407.66   22.30
  16   0 -14  408.96   26.10
  16   0 -14  437.96   27.50
 -16   0  14  377.76   26.10
 -16   0  14  412.66   22.00
  16   0 -14  446.16   25.20
 -16   0  14  383.06   25.60
 -16   0  14  399.46   23.80
 -16   0  14  443.06   27.40
  16   0 -14  395.86   22.00
 -14   0  12 1735.93   81.89
 -14   0  12 1747.73   83.09
 -14   0  12 1792.12   77.99
  14   0 -12 1689.93   77.79
 -14   0  12 1796.42   83.69
  14   0 -12 1838.62   83.79
  14   0 -12 1753.62   92.39
 -14   0  12 1792.72   84.09
  14   0 -12 1699.23   79.09
 -14   0  12 1807.92   79.99
 -14   0  12 1820.52   78.39
  14   0 -12 1771.62   80.59
 -12   0  10 2341.97  104.39
 -12   0  10 2306.97  107.09
  12   0 -10 2378.16  107.49
  12   0 -10 2368.66  108.39
  12   0 -10 2407.86  103.99
  12   0 -10 2503.35  107.69
  12   0 -10 2473.95  102.99
 -12   0  10 2400.36  108.09
 -12   0  10 2274.97  105.99
  12   0 -10 2389.66  104.99
 -12   0  10 2367.36  107.79
 -12   0  10 2430.06  103.29
 -10   0   8  546.85   26.50
 -10   0   8  527.65   27.40
 -10   0   8  521.85   26.00
 -10   0   8  513.45   29.10
  10   0  -8  592.94   29.40
  10   0  -8  598.14   26.40
  10   0  -8  546.15   29.40
 -10   0   8  571.84   29.10
  10   0  -8  604.44   27.20
 -10   0   8  528.65   29.90
  10   0  -8  587.94   27.90
 -10   0   8  562.24   30.10
  10   0  -8  587.64   30.80
  -8   0   6 1156.18   49.40
   8   0  -6 1133.89   51.79
  -8   0   6 1104.19   51.59
  -8   0   6 1137.59   52.19
   8   0  -6 1109.89   52.99
  -8   0   6 1191.68   50.59
   8   0  -6 1095.19   49.80
  -8   0   6 1135.29   52.99
  -8   0   6 1175.38   49.70
   8   0  -6 1114.89   50.59
   8   0  -6 1178.18   49.60
   8   0  -6 1089.49   51.99
  -6   0   4  365.96   15.80
  -6   0   4  352.56   18.50
   6   0  -4  325.37   15.80
   6   0  -4  308.47   16.20
  -6   0   4  337.67   17.40
   6   0  -4  327.27   17.30
  -6   0   4  341.17   15.60
   6   0  -4  350.96   15.60
   6   0  -4  313.37   17.20
  -6   0   4  346.17   17.30
   4   0  -2    0.20    1.00
  -4   0   2   -0.60    1.00
  -4   0   2   -0.90    0.60
   4   0  -2   -0.50    0.40
   4   0  -2   -1.20    0.70
  -4   0   2    0.20    0.50
   4   0  -2    0.00    0.70
  -4   0   2    0.00    0.90
   4   0  -2    0.00    0.60
   4   0  -2   -0.20    0.50
  -4   0   2   -0.40    0.60
   0   0  -2   -0.40    0.70
   0   0   2   -0.50    0.60
   0   0   2   -0.20    0.70
   0   0   2   -0.20    0.50
   0   0  -2    0.10    0.50
   0   0  -2   -0.40    0.60
   0   0   2    0.10    0.50
   0   0   2    0.30    0.30
   0   0  -2    0.20    0.60
   0   0  -2    0.50    0.60
   0   0  -2    0.00    0.70
   2   0  -4 1125.29   51.29
   2   0  -4 1110.29   50.19
  -2   0   4 1168.28   50.09
  -2   0   4 1165.08   49.50
  -2   0   4 1209.18   49.70
   2   0  -4 1196.18   49.40
  -2   0   4 1113.09   49.90
   2   0  -4 1150.38   51.09
   2   0  -4 1113.59   49.90
   2   0  -4 1169.38   49.90
  -2   0   4 1112.79   51.09
  -2   0   4 1110.39   51.19
   4   0  -6   73.19    5.60
  -4   0   6   92.39    7.50
  -4   0   6   79.69    5.80
   4   0  -6   63.99    6.80
  -4   0   6   71.39    6.60
   4   0  -6   72.69    7.30
  -4   0   6   72.49    6.10
   4   0  -6   74.29    6.50
   4   0  -6   81.89    7.30
  -4   0   6   70.49    7.20
   4   0  -6   68.59    6.70
  -4   0   6   76.99    7.20
   6   0  -8   11.40    3.90
   6   0  -8   17.10    4.80
   6   0  -8   13.50    3.10
  -6   0   8   24.40    4.10
   6   0  -8   15.20    4.00
   6   0  -8   12.90    4.20
  -6   0   8   21.00    4.90
  -6   0   8   28.70    5.40
   6   0  -8   19.10    4.80
  -6   0   8   22.30    5.40
  -6   0   8   24.80    4.10
  -6   0   8   20.20    4.90
  -8   0  10  140.99   10.70
  -8   0  10  145.59   12.20
   8   0 -10  105.49   10.30
   8   0 -10  115.59    9.90
   8   0 -10  135.39   11.80
  -8   0  10  125.19   11.10
  -8   0  10  127.09    9.10
   8   0 -10  116.29    8.70
  -8   0  10  133.79    9.60
  -8   0  10  126.89   10.60
   8   0 -10  134.29   11.10
  -8   0  10  124.29   11.30
 -10   0  12  740.53   37.00
 -10   0  12  708.33   34.30
 -10   0  12  697.53   38.80
 -10   0  12  682.83   36.60
 -10   0  12  674.23   34.30
 -10   0  12  667.73   38.00
  10   0 -12  682.43   42.00
  10   0 -12  789.12   37.60
  10   0 -12  712.83   33.90
  10   0 -12  707.43   35.60
 -10   0  12  739.33   35.90
  12   0 -14  904.71   44.00
 -12   0  14  850.11   40.40
 -12   0  14  852.71   43.20
  12   0 -14  810.92   39.70
  12   0 -14  792.82   46.10
  12   0 -14  809.72   45.20
 -12   0  14  825.32   41.80
 -12   0  14  800.42   42.90
 -12   0  14  830.12   45.60
 -12   0  14  829.92   45.00
  12   0 -14  896.21   43.70
 -12   0  14  813.52   40.20
  12   0 -14  830.32   41.90
  14   0 -16  721.63   38.90
 -14   0  16  689.53   40.30
 -14   0  16  705.93   38.30
 -14   0  16  697.63   38.50
  14   0 -16  707.13   37.40
 -14   0  16  707.83   41.30
  14   0 -16  673.53   38.30
 -14   0  16  716.43   37.10
  14   0 -16  638.64   41.30
  14   0 -16  738.93   41.60
 -14   0  16  711.53   35.40
  14   0 -16  624.34   34.20
 -14   0  16  695.73   35.20
  16   0 -18  205.78   17.70
 -16   0  18  202.78   18.80
 -16   0  18  182.28   17.60
 -16   0  18  177.38   15.60
  16   0 -18  169.08   16.60
  16   0 -18  172.18   15.90
  16   0 -18  191.08   18.50
 -16   0  18  177.88   13.90
  16   0 -18  172.88   13.40
 -16   0  18  165.78   17.60
 -16   0  18  192.18   14.20
 -16   0  18  193.38   16.50
 -18   0  20  466.45   31.10
 -18   0  20  462.15   29.40
  18   0 -20  399.36   25.50
  18   0 -20  454.05   32.90
 -18   0  20  479.15   33.50
  18   0 -20  490.95   31.60
 -18   0  20  471.55   37.80
 -18   0  20  469.65   32.90
 -18   0  20  481.05   29.60
  18   0 -20  435.46   29.00
 -18   0  20  453.05   26.70
  18   0 -20  437.36   30.50
 -20   0  22 1070.59   55.39
 -20   0  22  982.50   60.49
 -20   0  22 1115.49   58.89
 -20   0  22 1073.69   56.89
  20   0 -22  995.30   56.09
 -20   0  22 1053.49   52.59
  20   0 -22 1021.00   58.09
  20   0 -22 1205.58   63.49
  20   0 -22 1009.00   52.29
  20   0 -22 1056.79   58.09
 -20   0  22 1078.49   60.69
 -20   0  22 1077.49   53.39
 -22   0  24 1066.09   61.09
  22   0 -24 1077.49   61.29
 -22   0  24  960.70   50.29
 -22   0  24  964.70   58.59
 -22   0  24  994.20   57.19
 -22   0  24 1009.10   54.89
 -22   0  24  991.20   53.69
  22   0 -24  966.60   50.59
  22   0 -24  948.81   55.19
  24   0 -26  685.43   40.60
 -24   0  26  738.83   44.90
 -24   0  26  839.32   41.90
 -24   0  26  743.73   44.30
  24   0 -26  807.22   51.79
  24   0 -26  663.53   51.59
 -24   0  26  762.52   47.90
 -26   0  28  305.17   23.60
  26   0 -28  276.97   28.50
  26   0 -28  286.57   22.90
 -26   0  28  287.07   29.20
  26   0 -28  331.37   31.50
 -26   0  28  332.57   31.20
 -26   0  28  340.37   26.60
 -26   0  28  308.57   26.30
 -26   0  28  328.57   29.40
  28   0 -30  134.29   16.10
  28   0 -30  160.68   27.10
 -28   0  30  140.59   17.90
 -28   0  30  128.99   19.20
 -28   0  30  163.28   26.50
 -28   0  30  153.98   16.10
 -30   0  32  195.88   18.70
  30   0 -32  231.18   21.10
 -30   0  32  219.68   23.20
 -30   0  32  175.68   20.90
  30   0 -32  291.57   30.80
 -30   0  32  189.28   27.70
  32   0 -34  204.58   32.20
 -32   0  34  160.68   22.30
 -32   0  34  185.08   18.80
  32   0 -34  178.58   19.80
 -32   0  34  230.48   31.20
  35   1 -33   41.70   16.40
  35   1 -33   47.70   12.40
 -35   1  33   52.49   15.30
 -35   1  33   39.70    9.70
 -35   1  33   37.10   12.40
  35  -1 -33   52.49   12.20
 -35  -1  33   45.00   11.00
  35  -1 -33   27.00   12.10
 -35  -1  33   32.10   15.60
 -35  -1  33   63.09   14.70
  33   1 -31   -0.80    8.60
  33   1 -31   10.80    7.60
 -33   1  31    3.70   10.00
 -33   1  31    1.80    8.40
 -33   1  31   10.40    7.10
 -33  -1  31    9.20   10.60
  33  -1 -31    8.00    7.60
  33  -1 -31   12.10   10.60
 -33  -1  31    7.80   11.40
 -33  -1  31   -0.50    8.50
 -33  -1  31   12.20    7.20
 -31   1  29    2.10   11.20
 -31   1  29   -4.70    8.40
 -31   1  29   -8.90    5.80
 -31   1  29   -0.10    5.20
 -31   1  29   -6.70    8.30
  31   1 -29   -1.20    5.90
  31   1 -29   -2.50    7.20
 -31  -1  29   -1.30    6.30
 -31  -1  29  -11.80    7.50
 -31  -1  29    0.70   12.20
  31  -1 -29   -6.70    5.20
  31  -1 -29   -2.60    7.70
 -31  -1  29    3.80    6.00
 -29   1  27   -2.40    4.80
 -29   1  27    7.50    7.90
 -29   1  27    9.00    7.40
  29   1 -27   -8.10    5.30
 -29   1  27    6.30   11.20
  29   1 -27   -2.00    4.70
 -29   1  27    2.70    6.60
 -29   1  27    4.90    7.30
 -29  -1  27    1.90    5.90
 -29  -1  27    0.70    6.60
 -29  -1  27    5.90    9.90
  29  -1 -27   -5.60    3.80
 -29  -1  27    4.90    7.20
 -29  -1  27   16.10   10.80
  29  -1 -27   -8.90    6.70
 -29  -1  27   10.70    7.30
  29  -1 -27   15.00    8.70
 -27   1  25    6.30    9.70
 -27   1  25    6.20    7.00
 -27   1  25    5.90    5.50
  27   1 -25    3.40    5.40
  27   1 -25   -2.30    7.40
  27   1 -25   -8.00    5.00
 -27   1  25    2.60    6.10
 -27   1  25    9.40    6.20
 -27  -1  25   -2.60    5.50
  27  -1 -25    2.90    5.00
 -27  -1  25    4.20    5.60
 -27  -1  25    3.50    9.30
  27  -1 -25    2.20    7.30
 -27  -1  25   -4.90    4.60
 -27  -1  25   -2.80    6.00
  27  -1 -25   11.20    8.90
 -25   1  23   -0.90    5.90
 -25   1  23    4.00    7.70
  25   1 -23    7.20   12.00
 -25   1  23    3.80    5.90
 -25   1  23    2.80    5.00
 -25   1  23    3.50    5.50
 -25   1  23   -1.70    4.90
  25   1 -23    5.20    4.70
  25   1 -23   -5.00    5.00
 -25  -1  23   -2.00    5.40
 -25  -1  23   -3.40    5.40
  25  -1 -23    7.80    8.30
 -25  -1  23    6.80    5.80
  25  -1 -23    5.60    5.30
 -25  -1  23   -4.90    4.90
  25  -1 -23    4.50    7.20
  25  -1 -23    7.20    6.60
 -25  -1  23   -0.20    7.60
 -23   1  21  125.49   18.00
 -23   1  21  106.09   17.60
 -23   1  21  116.89   15.20
  23   1 -21  119.59   17.60
 -23   1  21  113.79   11.60
  23   1 -21  109.29   15.70
 -23   1  21  121.19   15.70
 -23   1  21  113.29   11.20
 -23   1  21  116.29   18.40
  23   1 -21  110.89   11.80
  23   1 -21  110.29   16.40
 -23  -1  21  105.59   12.10
 -23  -1  21  140.79   20.40
 -23  -1  21  137.79   15.00
 -23  -1  21  117.99   18.40
  23  -1 -21  137.19   17.70
  23  -1 -21   88.19   15.80
  23  -1 -21  149.39   22.40
 -23  -1  21  109.19   11.60
  23  -1 -21  115.39   13.90
 -23  -1  21  128.79   19.60
  23  -1 -21   84.99   10.80
 -23  -1  21  158.58   23.30
 -21   1  19  182.88   18.20
 -21   1  19  175.28   13.50
 -21   1  19  183.08   16.20
 -21   1  19  191.28   18.40
 -21   1  19  170.18   18.30
 -21   1  19  166.78   13.60
  21   1 -19  157.58   22.60
  21   1 -19  185.78   14.20
  21   1 -19  183.18   18.50
 -21   1  19  181.38   19.40
  21   1 -19  179.08   18.00
  21   1 -19  199.68   17.00
 -21  -1  19  168.18   37.10
 -21  -1  19  177.18   17.60
  21  -1 -19  193.38   19.50
 -21  -1  19  216.38   20.30
  21  -1 -19  158.88   13.50
 -21  -1  19  192.88   14.90
  21  -1 -19  177.68   16.90
 -21  -1  19  186.58   14.30
 -21  -1  19  181.58   18.40
  21  -1 -19  171.98   17.50
 -21  -1  19  172.28   16.10
  21  -1 -19  170.58   15.50
  19   1 -17   43.80    7.30
 -19   1  17   51.89   10.00
 -19   1  17   48.60   11.50
 -19   1  17   37.80    7.60
 -19   1  17   55.59   10.50
  19   1 -17   79.69   12.30
 -19   1  17   63.69    8.50
  19   1 -17   56.89   10.90
 -19   1  17   52.09    7.40
  19   1 -17   65.79   10.20
  19   1 -17   50.99   10.10
 -19  -1  17   38.30   12.00
  19  -1 -17   60.79   10.50
 -19  -1  17   55.79    9.50
 -19  -1  17   62.49    7.60
 -19  -1  17   62.09   12.00
 -19  -1  17   64.09   13.30
 -19  -1  17   55.09    8.20
 -19  -1  17   48.90   10.90
  19  -1 -17   37.90    8.90
  19  -1 -17   62.99    9.30
  19  -1 -17   73.69   12.10
  17   1 -15   47.10    9.30
 -17   1  15   42.10    8.10
 -17   1  15   50.69    7.90
 -17   1  15   57.49   10.50
  17   1 -15   34.00    7.20
  17   1 -15   75.49   11.70
 -17   1  15   58.49    7.60
 -17   1  15   50.69   11.30
 -17   1  15   55.09    6.50
  17   1 -15   44.80    6.90
  17   1 -15   53.29   10.80
  17  -1 -15   37.70    5.90
 -17  -1  15   59.99    8.70
  17  -1 -15   43.10    9.10
  17  -1 -15   40.40    7.40
 -17  -1  15   74.09   13.20
 -17  -1  15   47.10    6.50
 -17  -1  15   48.00    9.80
 -17  -1  15   54.89    9.70
 -17  -1  15   74.59   10.30
  17  -1 -15   71.29   12.00
  17  -1 -15   61.69   10.10
 -17  -1  15   47.80    9.80
 -15   1  13  265.07   15.50
 -15   1  13  254.37   19.20
 -15   1  13  253.17   16.40
  15   1 -13  265.27   19.10
 -15   1  13  253.17   19.30
 -15   1  13  234.38   18.80
  15   1 -13  260.57   17.10
 -15   1  13  255.97   16.90
  15   1 -13  282.17   19.40
  15   1 -13  262.47   18.10
  15   1 -13  245.78   15.20
 -15   1  13  256.27   19.60
 -15  -1  13  258.87   15.50
  15  -1 -13  287.47   19.90
  15  -1 -13  250.67   16.30
 -15  -1  13  268.57   17.50
  15  -1 -13  264.17   20.10
  15  -1 -13  273.67   19.20
 -15  -1  13  265.47   19.60
 -15  -1  13  240.88   20.10
 -15  -1  13  255.67   18.70
 -15  -1  13  248.88   15.90
  15  -1 -13  274.87   17.80
  15  -1 -13  273.87   15.70
 -15  -1  13  280.77   21.00
  13   1 -11  788.62   39.20
  13   1 -11  791.62   40.40
 -13   1  11  785.22   36.20
 -13   1  11  685.93   39.60
 -13   1  11  737.43   40.90
 -13   1  11  788.72   38.00
 -13   1  11  778.22   40.70
  13   1 -11  732.03   39.70
  13   1 -11  797.82   38.20
 -13   1  11  820.52   36.60
 -13   1  11  856.21   41.50
  13   1 -11  760.32   36.40
  13  -1 -11  809.12   40.30
 -13  -1  11  748.93   40.00
  13  -1 -11  708.83   44.20
 -13  -1  11  764.02   36.50
 -13  -1  11  764.82   42.50
  13  -1 -11  844.12   36.80
  13  -1 -11  790.02   37.30
  13  -1 -11  751.52   38.40
 -13  -1  11  761.92   37.10
 -13  -1  11  744.53   38.20
 -13  -1  11  827.22   42.70
  13  -1 -11  832.22   41.00
 -11   1   9 2086.59   92.09
 -11   1   9 2197.68   96.49
 -11   1   9 2074.69   95.49
  11   1  -9 2126.49   93.59
  11   1  -9 2136.09   92.19
  11   1  -9 2095.19   95.39
  11   1  -9 2088.29   95.49
 -11   1   9 2121.19   91.99
  11   1  -9 2132.99   94.49
 -11   1   9 2121.79   95.99
 -11   1   9 2027.30   96.49
 -11   1   9 2191.18   93.69
  11  -1  -9 2236.88   95.49
 -11  -1   9 2192.98   92.39
 -11  -1   9 2162.08   95.69
  11  -1  -9 2105.89   92.29
  11  -1  -9 2073.99   93.59
 -11  -1   9 2192.88   97.99
  11  -1  -9 2112.89   96.99
 -11  -1   9 2163.78   93.99
  11  -1  -9 2197.88   96.29
  11  -1  -9 2158.98   92.69
 -11  -1   9 2170.68   92.99
 -11  -1   9 2177.18   98.49
   9   1  -7 1413.26   66.69
  -9   1   7 1495.35   64.29
  -9   1   7 1480.25   66.99
  -9   1   7 1498.65   67.99
  -9   1   7 1516.15   67.39
  -9   1   7 1475.25   64.19
   9   1  -7 1464.75   65.29
   9   1  -7 1518.85   66.99
   9   1  -7 1539.35   64.39
  -9   1   7 1458.25   67.99
   9   1  -7 1477.65   66.09
  -9   1   7 1431.56   65.29
   9  -1  -7 1499.45   66.69
   9  -1  -7 1534.25   64.49
   9  -1  -7 1492.25   67.39
  -9  -1   7 1428.36   66.69
  -9  -1   7 1499.25   65.89
  -9  -1   7 1587.24   65.19
  -9  -1   7 1455.65   64.29
   9  -1  -7 1468.85   65.49
   9  -1  -7 1456.35   64.49
   9  -1  -7 1463.25   68.19
  -9  -1   7 1499.05   69.69
  -9  -1   7 1491.55   67.09
  -7   1   5  593.24   26.90
  -7   1   5  589.84   25.90
  -7   1   5  623.34   28.20
  -7   1   5  608.44   25.90
  -7   1   5  540.55   28.70
   7   1  -5  564.54   25.80
   7   1  -5  529.65   27.20
  -7   1   5  577.14   28.70
   7   1  -5  595.64   28.00
   7   1  -5  592.44   27.30
   7   1  -5  558.74   26.60
  -7  -1   5  611.54   26.60
   7  -1  -5  572.44   25.90
   7  -1  -5  615.34   28.00
   7  -1  -5  518.55   26.50
  -7  -1   5  595.54   28.00
  -7  -1   5  583.64   27.50
  -7  -1   5  572.14   30.30
   7  -1  -5  556.54   25.90
  -7  -1   5  574.64   27.00
   7  -1  -5  553.54   28.50
   7  -1  -5  508.55   28.30
  -7  -1   5  614.84   26.00
   5   1  -3 3329.47  136.49
  -5   1   3 3316.67  138.89
  -5   1   3 3200.18  137.29
   5   1  -3 3024.00  137.29
  -5   1   3 3292.57  136.49
   5   1  -3 3314.87  140.79
  -5   1   3 3300.17  139.89
   5   1  -3 3193.18  136.99
  -5   1   3 3233.68  136.69
   5   1  -3 3271.87  138.09
   5   1  -3 3166.28  137.49
  -5  -1   3 3288.07  137.59
  -5  -1   3 3497.55  138.19
  -5  -1   3 3373.66  136.99
   5  -1  -3 3145.59  136.49
  -5  -1   3 3172.68  140.49
  -5  -1   3 3331.37  137.39
   5  -1  -3 3325.27  138.19
   5  -1  -3 3268.67  139.49
   5  -1  -3 3128.99  137.19
  -5  -1   3 3258.07  136.49
   3   1  -1    1.50    1.40
   1   1   1   -0.20    0.50
   1   1   1   -0.80    0.70
  -1   1  -1   -0.70    1.00
  -1   1  -1    0.00    1.20
  -1  -1  -1    1.70    0.70
   1  -1   1    0.00    0.40
   1  -1   1   -0.80    0.40
   1  -1   1    1.70    1.20
   1  -1   1   -0.40    0.90
   1  -1   1   -0.30    1.30
  -1   1   3  623.64   28.10
  -1   1   3  641.64   27.90
   1   1  -3  643.54   29.40
   1   1  -3  655.73   29.60
   1   1  -3  641.44   28.80
  -1   1   3  633.74   29.30
   1   1  -3  640.94   29.90
   1  -1  -3  654.13   30.30
   1  -1  -3  634.44   29.30
   1  -1  -3  641.84   28.40
  -1  -1   3  626.94   29.70
   1  -1  -3  689.53   28.00
  -1  -1   3  612.94   28.90
  -1  -1   3  691.63   29.60
  -1  -1   3  651.53   29.20
   1  -1  -3  683.23   28.10
  -3   1   5 1364.86   58.79
  -3   1   5 1299.67   59.49
   3   1  -5 1234.68   60.69
  -3   1   5 1338.27   58.09
  -3   1   5 1415.76   57.69
   3   1  -5 1357.76   59.29
   3   1  -5 1316.77   59.09
   3   1  -5 1316.97   58.19
  -3   1   5 1336.87   60.49
   3   1  -5 1370.26   59.49
   3   1  -5 1320.67   59.79
  -3  -1   5 1344.77   58.99
   3  -1  -5 1370.76   57.89
   3  -1  -5 1359.66   59.89
   3  -1  -5 1434.56   57.69
   3  -1  -5 1330.27   58.39
   3  -1  -5 1282.27   58.59
  -3  -1   5 1309.57   60.79
  -3  -1   5 1403.86   59.09
  -3  -1   5 1360.06   58.49
  -3  -1   5 1343.97   59.49
  -3  -1   5 1321.57   59.39
   5   1  -7 1377.96   65.29
  -5   1   7 1448.36   65.69
  -5   1   7 1425.16   63.69
   5   1  -7 1426.36   63.39
   5   1  -7 1359.36   67.09
  -5   1   7 1442.06   64.69
   5   1  -7 1434.46   64.69
  -5   1   7 1462.65   66.69
   5   1  -7 1472.25   65.59
  -5   1   7 1406.66   62.89
   5   1  -7 1490.75   65.19
  -5   1   7 1494.45   62.99
  -5  -1   7 1448.36   63.69
   5  -1  -7 1475.65   62.89
  -5  -1   7 1449.85   64.99
  -5  -1   7 1514.05   64.39
   5  -1  -7 1481.45   63.59
  -5  -1   7 1479.05   65.59
   5  -1  -7 1407.96   64.19
   5  -1  -7 1491.85   64.69
  -5  -1   7 1434.66   66.99
  -5  -1   7 1539.35   65.09
   5  -1  -7 1484.15   66.09
   7   1  -9 1267.37   58.59
  -7   1   9 1298.37   58.19
  -7   1   9 1259.87   60.09
  -7   1   9 1309.67   57.79
  -7   1   9 1232.28   61.79
  -7   1   9 1320.67   57.99
  -7   1   9 1273.07   58.79
   7   1  -9 1285.47   61.09
   7   1  -9 1332.37   60.49
   7   1  -9 1277.67   60.69
   7   1  -9 1317.67   59.89
  -7   1   9 1329.17   61.59
  -7  -1   9 1307.27   61.09
   7  -1  -9 1217.68   61.59
   7  -1  -9 1397.56   60.69
   7  -1  -9 1332.97   59.69
  -7  -1   9 1398.66   60.59
   7  -1  -9 1315.97   58.69
  -7  -1   9 1307.57   59.99
  -7  -1   9 1409.26   59.39
  -7  -1   9 1303.87   62.69
   7  -1  -9 1334.47   57.79
  -7  -1   9 1321.47   58.59
   7  -1  -9 1357.86   62.89
   9   1 -11 1050.59   49.30
   9   1 -11  949.21   44.80
   9   1 -11  969.10   47.90
  -9   1  11  933.41   49.30
  -9   1  11  942.31   48.70
  -9   1  11  990.20   44.80
  -9   1  11 1021.80   45.00
  -9   1  11  885.61   47.10
   9   1 -11 1029.00   47.30
  -9   1  11 1006.70   45.70
  -9   1  11  978.70   46.00
   9  -1 -11 1026.60   46.00
   9  -1 -11  988.50   46.90
  -9  -1  11 1063.29   48.30
   9  -1 -11  953.20   44.50
  -9  -1  11 1009.00   45.60
  -9  -1  11 1009.30   50.49
  -9  -1  11  963.30   47.00
  -9  -1  11  930.71   48.30
  -9  -1  11  990.10   45.90
   9  -1 -11  841.12   48.40
  11   1 -13  604.84   38.10
  11   1 -13  682.83   37.00
 -11   1  13  649.83   36.80
 -11   1  13  670.33   32.40
 -11   1  13  728.13   32.80
 -11   1  13  642.04   33.60
 -11   1  13  666.33   33.60
  11   1 -13  661.73   34.80
  11   1 -13  631.34   35.60
  11   1 -13  624.34   32.20
 -11   1  13  659.93   37.50
 -11   1  13  619.24   35.30
 -11  -1  13  660.23   38.10
  11  -1 -13  638.44   32.00
 -11  -1  13  657.83   33.40
  11  -1 -13  690.03   35.80
 -11  -1  13  694.83   33.50
 -11  -1  13  700.73   36.40
  11  -1 -13  686.53   33.90
 -11  -1  13  644.24   36.80
  11  -1 -13  688.33   38.30
 -11  -1  13  668.83   36.60
 -11  -1  13  650.83   34.60
  13   1 -15  180.58   12.80
 -13   1  15  188.68   14.30
 -13   1  15  205.78   17.20
 -13   1  15  188.58   17.00
  13   1 -15  167.38   15.60
  13   1 -15  177.98   15.70
  13   1 -15  208.58   17.20
 -13   1  15  163.18   12.50
  13   1 -15  179.18   17.90
  13   1 -15  215.28   15.90
 -13   1  15  178.08   15.90
 -13   1  15  186.08   14.00
 -13   1  15  194.58   13.10
  13  -1 -15  211.68   16.10
 -13  -1  15  178.78   17.20
 -13  -1  15  211.18   17.10
 -13  -1  15  198.18   13.70
  13  -1 -15  151.28   16.20
  13  -1 -15  196.18   17.80
  13  -1 -15  184.78   14.50
 -13  -1  15  175.58   16.10
 -13  -1  15  212.28   14.40
  13  -1 -15  210.68   16.40
  13  -1 -15  161.68   12.30
 -13  -1  15  182.28   16.70
 -13  -1  15  179.98   14.90
 -15   1  17  243.98   16.30
  15   1 -17  260.07   20.40
  15   1 -17  259.37   20.50
 -15   1  17  259.57   21.40
 -15   1  17  247.68   18.30
  15   1 -17  209.98   17.80
  15   1 -17  269.97   21.40
 -15   1  17  251.17   16.60
 -15   1  17  253.97   20.50
 -15   1  17  255.17   18.00
  15   1 -17  274.27   19.80
 -15   1  17  266.57   21.70
  15  -1 -17  259.87   18.60
  15  -1 -17  268.27   20.00
 -15  -1  17  261.97   17.50
  15  -1 -17  224.38   15.90
  15  -1 -17  258.27   21.90
 -15  -1  17  268.67   20.50
 -15  -1  17  281.17   23.20
 -15  -1  17  261.77   20.90
 -15  -1  17  239.38   18.70
 -15  -1  17  281.17   18.00
 -15  -1  17  256.27   20.90
  15  -1 -17  274.87   20.50
 -17   1  19  180.98   15.20
  17   1 -19  166.28   17.30
 -17   1  19  172.68   15.40
 -17   1  19  168.98   17.40
 -17   1  19  184.78   14.00
  17   1 -19  158.48   13.40
  17   1 -19  193.58   17.90
  17   1 -19  179.08   17.90
 -17   1  19  163.28   17.40
 -17   1  19  191.18   14.10
  17   1 -19  184.28   16.80
  17  -1 -19  187.98   17.60
 -17  -1  19  163.68   16.10
  17  -1 -19  198.68   19.60
  17  -1 -19  165.98   16.60
 -17  -1  19  175.18   17.40
 -17  -1  19  161.48   16.80
 -17  -1  19  188.18   18.00
 -17  -1  19  176.78   14.50
  17  -1 -19  156.28   15.60
  17  -1 -19  155.08   13.10
 -17  -1  19  170.38   14.50
 -19   1  21  132.29   18.20
 -19   1  21  138.39   17.00
 -19   1  21  175.98   18.40
 -19   1  21  133.19   12.50
 -19   1  21  136.19   16.50
 -19   1  21  126.29   13.90
  19   1 -21  148.69   17.40
  19   1 -21  115.29   16.00
  19   1 -21   95.19   14.80
  19   1 -21  137.89   16.60
  19   1 -21  135.99   12.70
 -19  -1  21  131.59   15.90
 -19  -1  21  142.49   16.40
  19  -1 -21  134.09   17.90
 -19  -1  21  131.69   12.80
 -19  -1  21  122.99   14.50
  19  -1 -21  164.88   17.20
 -19  -1  21  162.18   17.70
  19  -1 -21  117.59   12.20
 -19  -1  21  148.09   17.70
 -19  -1  21  139.49   13.70
  19  -1 -21  143.29   16.00
 -21   1  23   37.80    8.10
 -21   1  23   56.09   11.00
  21   1 -23   41.90   11.70
[truncated: 4,669,866 more chars]
